# Supplementary material for: Species conservation profiles of a random sample of world spiders II: Gnaphosidae to Nemesiidae
Source: Biodivers Data J. 2018 Jun 29;(6):e26203. doi: 10.3897/BDJ.6.e26203 (PMC6065607; doi:10.3897/BDJ.6.e26203)
Supplement: Supplementary material 1 — Distribution of Berlandina kolosvaryi Caporiacco, 1947 [file bdj-06-e26203-s001.kml]

<?xml version="1.0" encoding="UTF-8"?>
<kml xmlns="http://earth.google.com/kml/2.2">
<Document>
<name></name>
<description><![CDATA[]]></description>

<Style id="1">
<LineStyle>
<width>1</width>
<color>ff0000ff</color>
</LineStyle>
<PolyStyle>
<fill>0</fill>
</PolyStyle>
</Style>

<Placemark>
<name>R Polygon</name>
<description><![CDATA[]]></description>
<styleUrl>#1</styleUrl>
<visibility>1</visibility>
<MultiGeometry>
<Polygon>
<outerBoundaryIs>
<LinearRing>
<coordinates>
34.9539393,-5.9727447
34.9602816919657,-5.97294603235281
34.9665985453574,-5.97354921871692
34.972864424436,-5.97455183027373
34.9790540987181,-5.97594982986036
34.9851426445698,-5.97773758822591
34.991105545566,-5.97990790669839
34.9969187912089,-5.98245204617134
35.00255897361,-5.98535976229302
35.0080033817456,-5.98861934671688
35.0132300929055,-5.99221767424689
35.0182180609687,-5.9961402556881
35.0229472011482,-6.00037129618949
35.0273984708658,-6.00489375884429
35.0315539464292,-6.00968943329155
35.035396895205,-6.01473900904288
35.038911842995,-6.02002215323895
35.0420846363448,-6.02551759252273
35.0449024995355,-6.03120319869981
35.0473540860265,-6.03705607784081
35.0494295241444,-6.04305266246717
35.0511204568324,-6.04916880644906
35.0524200753012,-6.05537988223331
35.0533231464461,-6.0616608800099
35.0538260339183,-6.06798650841763
35.0539267127674,-6.07433129638348
35.0536247775952,-6.08066969568568
35.0529214441881,-6.08697618382733
35.0518195446215,-6.09322536680652
35.050323515856,-6.099392081369
35.0484393818715,-6.10545149633174
35.0461747294105,-6.11137921256931
35.0435386774291,-6.11715136126058
35.0405418403784,-6.1227447
35.0371962854635,-6.12813670638661
35.0335154840531,-6.13330566871377
35.0295142574354,-6.13823077339453
35.0252087171379,-6.14289218877063
35.0206162000516,-6.14727114496758
35.0157551986221,-6.15135000947428
35.0106452863863,-6.15511235814298
35.0053070391573,-6.1585430413235
34.9997619521727,-6.16162824486549
34.9940323535407,-6.16435554574321
34.9881413143326,-6.16671396207859
34.9821125556841,-6.16869399736145
34.9759703532787,-6.17028767868854
34.9697394395973,-6.17148858886764
34.9634449043304,-6.17229189225731
34.9571120933498,-6.17269435423832
34.9507665066502,-6.17269435423832
34.9444336956696,-6.17229189225731
34.9381391604027,-6.17148858886764
34.9319082467213,-6.17028767868854
34.9257660443159,-6.16869399736145
34.9197372856674,-6.16671396207859
34.9138462464593,-6.16435554574321
34.9081166478273,-6.16162824486549
34.9025715608427,-6.1585430413235
34.8972333136137,-6.15511235814298
34.8921234013779,-6.15135000947428
34.8872623999484,-6.14727114496758
34.8826698828621,-6.14289218877063
34.8783643425646,-6.13823077339453
34.8743631159469,-6.13330566871377
34.8706823145365,-6.12813670638661
34.8673367596216,-6.1227447
34.8643399225709,-6.11715136126058
34.8617038705895,-6.11137921256931
34.8594392181285,-6.10545149633174
34.857555084144,-6.099392081369
34.8560590553785,-6.09322536680652
34.8549571558119,-6.08697618382733
34.8542538224048,-6.08066969568568
34.8539518872326,-6.07433129638348
34.8540525660817,-6.06798650841763
34.8545554535539,-6.0616608800099
34.8554585246988,-6.05537988223331
34.8567581431676,-6.04916880644906
34.8584490758556,-6.04305266246717
34.8605245139735,-6.03705607784081
34.8629761004646,-6.03120319869981
34.8657939636552,-6.02551759252273
34.868966757005,-6.02002215323895
34.872481704795,-6.01473900904288
34.8763246535708,-6.00968943329155
34.8804801291342,-6.00489375884429
34.8849313988518,-6.00037129618949
34.8896605390313,-5.9961402556881
34.8946485070945,-5.99221767424689
34.8998752182544,-5.98861934671688
34.90531962639,-5.98535976229302
34.9109598087911,-5.98245204617134
34.916773054434,-5.97990790669839
34.9227359554302,-5.97773758822591
34.9288245012819,-5.97594982986036
34.935014175564,-5.97455183027373
34.9412800546426,-5.97354921871692
34.9475969080343,-5.97294603235281
34.9539393,-5.9727447
</coordinates>
</LinearRing>
</outerBoundaryIs>
</Polygon>
</MultiGeometry>
</Placemark>
</Document>
</kml>
