# Supplementary material for: Species conservation profiles of a random sample of world spiders II: Gnaphosidae to Nemesiidae
Source: Biodivers Data J. 2018 Jun 29;(6):e26203. doi: 10.3897/BDJ.6.e26203 (PMC6065607; doi:10.3897/BDJ.6.e26203)
Supplement: Supplementary material 2 — Distribution of Drassyllus excavatus (Schenkel, 1963) [file bdj-06-e26203-s002.kml]

<?xml version="1.0" encoding="UTF-8"?>
<kml xmlns="http://earth.google.com/kml/2.2">
<Document>
<name></name>
<description><![CDATA[]]></description>

<Style id="1">
<LineStyle>
<width>1</width>
<color>ff0000ff</color>
</LineStyle>
<PolyStyle>
<fill>0</fill>
</PolyStyle>
</Style>

<Placemark>
<name>R Polygon</name>
<description><![CDATA[]]></description>
<styleUrl>#1</styleUrl>
<visibility>1</visibility>
<MultiGeometry>
<Polygon>
<outerBoundaryIs>
<LinearRing>
<coordinates>
102.87,38.73
102.876342391966,38.7297986676472
102.882659245357,38.7291954812831
102.888925124436,38.7281928697263
102.895114798718,38.7267948701396
102.90120334457,38.7250071117741
102.907166245566,38.7228367933016
102.912979491209,38.7202926538287
102.91861967361,38.717384937707
102.924064081746,38.7141253532831
102.929290792905,38.7105270257531
102.934278760969,38.7066044443119
102.939007901148,38.7023734038105
102.943459170866,38.6978509411557
102.947614646429,38.6930552667085
102.951457595205,38.6880056909571
102.954972542995,38.6827225467611
102.958145336345,38.6772271074773
102.960963199535,38.6715415013002
102.963414786027,38.6656886221592
102.965490224144,38.6596920375328
102.967181156832,38.6535758935509
102.968480775301,38.6473648177667
102.969383846446,38.6410838199901
102.969886733918,38.6347581915824
102.969987412767,38.6284134036165
102.969685477595,38.6220750043143
102.968982144188,38.6157685161727
102.967880244621,38.6095193331935
102.966384215856,38.603352618631
102.964500081871,38.5972932036683
102.96223542941,38.5913654874307
102.959599377429,38.5855933387394
102.956602540378,38.58
102.953256985463,38.5746079936134
102.949576184053,38.5694390312862
102.945574957435,38.5645139266055
102.941269417138,38.5598525112294
102.936676900052,38.5554735550324
102.931815898622,38.5513946905257
102.926705986386,38.547632341857
102.921367739157,38.5442016586765
102.915822652173,38.5411164551345
102.910093053541,38.5383891542568
102.904202014333,38.5360307379214
102.898173255684,38.5340507026386
102.892031053279,38.5324570213115
102.885800139597,38.5312561111324
102.87950560433,38.5304528077427
102.87317279335,38.5300503457617
102.86682720665,38.5300503457617
102.86049439567,38.5304528077427
102.854199860403,38.5312561111324
102.847968946721,38.5324570213115
102.841826744316,38.5340507026386
102.835797985667,38.5360307379214
102.829906946459,38.5383891542568
102.824177347827,38.5411164551345
102.818632260843,38.5442016586765
102.813294013614,38.547632341857
102.808184101378,38.5513946905257
102.803323099948,38.5554735550324
102.798730582862,38.5598525112294
102.794425042565,38.5645139266055
102.790423815947,38.5694390312862
102.786743014537,38.5746079936134
102.783397459622,38.58
102.780400622571,38.5855933387394
102.77776457059,38.5913654874307
102.775499918129,38.5972932036683
102.773615784144,38.603352618631
102.772119755379,38.6095193331935
102.771017855812,38.6157685161727
102.770314522405,38.6220750043143
102.770012587233,38.6284134036165
102.770113266082,38.6347581915824
102.770616153554,38.6410838199901
102.771519224699,38.6473648177667
102.772818843168,38.6535758935509
102.774509775856,38.6596920375328
102.776585213973,38.6656886221592
102.779036800465,38.6715415013002
102.781854663655,38.6772271074773
102.785027457005,38.6827225467611
102.788542404795,38.6880056909571
102.792385353571,38.6930552667085
102.796540829134,38.6978509411557
102.800992098852,38.7023734038105
102.805721239031,38.7066044443119
102.810709207095,38.7105270257531
102.815935918254,38.7141253532831
102.82138032639,38.717384937707
102.827020508791,38.7202926538287
102.832833754434,38.7228367933016
102.83879665543,38.7250071117741
102.844885201282,38.7267948701396
102.851074875564,38.7281928697263
102.857340754643,38.7291954812831
102.863657608034,38.7297986676472
102.87,38.73
</coordinates>
</LinearRing>
</outerBoundaryIs>
</Polygon>
<Polygon>
<outerBoundaryIs>
<LinearRing>
<coordinates>
102.87,38.73
102.876342391966,38.7297986676472
102.882659245357,38.7291954812831
102.888925124436,38.7281928697263
102.895114798718,38.7267948701396
102.90120334457,38.7250071117741
102.907166245566,38.7228367933016
102.912979491209,38.7202926538287
102.91861967361,38.717384937707
102.924064081746,38.7141253532831
102.929290792905,38.7105270257531
102.934278760969,38.7066044443119
102.939007901148,38.7023734038105
102.943459170866,38.6978509411557
102.947614646429,38.6930552667085
102.951457595205,38.6880056909571
102.954972542995,38.6827225467611
102.958145336345,38.6772271074773
102.960963199535,38.6715415013002
102.963414786027,38.6656886221592
102.965490224144,38.6596920375328
102.967181156832,38.6535758935509
102.968480775301,38.6473648177667
102.969383846446,38.6410838199901
102.969886733918,38.6347581915824
102.969987412767,38.6284134036165
102.969685477595,38.6220750043143
102.968982144188,38.6157685161727
102.967880244621,38.6095193331935
102.966384215856,38.603352618631
102.964500081871,38.5972932036683
102.96223542941,38.5913654874307
102.959599377429,38.5855933387394
102.956602540378,38.58
102.953256985463,38.5746079936134
102.949576184053,38.5694390312862
102.945574957435,38.5645139266055
102.941269417138,38.5598525112294
102.936676900052,38.5554735550324
102.931815898622,38.5513946905257
102.926705986386,38.547632341857
102.921367739157,38.5442016586765
102.915822652173,38.5411164551345
102.910093053541,38.5383891542568
102.904202014333,38.5360307379214
102.898173255684,38.5340507026386
102.892031053279,38.5324570213115
102.885800139597,38.5312561111324
102.87950560433,38.5304528077427
102.87317279335,38.5300503457617
102.86682720665,38.5300503457617
102.86049439567,38.5304528077427
102.854199860403,38.5312561111324
102.847968946721,38.5324570213115
102.841826744316,38.5340507026386
102.835797985667,38.5360307379214
102.829906946459,38.5383891542568
102.824177347827,38.5411164551345
102.818632260843,38.5442016586765
102.813294013614,38.547632341857
102.808184101378,38.5513946905257
102.803323099948,38.5554735550324
102.798730582862,38.5598525112294
102.794425042565,38.5645139266055
102.790423815947,38.5694390312862
102.786743014537,38.5746079936134
102.783397459622,38.58
102.780400622571,38.5855933387394
102.77776457059,38.5913654874307
102.775499918129,38.5972932036683
102.773615784144,38.603352618631
102.772119755379,38.6095193331935
102.771017855812,38.6157685161727
102.770314522405,38.6220750043143
102.770012587233,38.6284134036165
102.770113266082,38.6347581915824
102.770616153554,38.6410838199901
102.771519224699,38.6473648177667
102.772818843168,38.6535758935509
102.774509775856,38.6596920375328
102.776585213973,38.6656886221592
102.779036800465,38.6715415013002
102.781854663655,38.6772271074773
102.785027457005,38.6827225467611
102.788542404795,38.6880056909571
102.792385353571,38.6930552667085
102.796540829134,38.6978509411557
102.800992098852,38.7023734038105
102.805721239031,38.7066044443119
102.810709207095,38.7105270257531
102.815935918254,38.7141253532831
102.82138032639,38.717384937707
102.827020508791,38.7202926538287
102.832833754434,38.7228367933016
102.83879665543,38.7250071117741
102.844885201282,38.7267948701396
102.851074875564,38.7281928697263
102.857340754643,38.7291954812831
102.863657608034,38.7297986676472
102.87,38.73
</coordinates>
</LinearRing>
</outerBoundaryIs>
</Polygon>
<Polygon>
<outerBoundaryIs>
<LinearRing>
<coordinates>
115.81,40.02
115.816342391966,40.0197986676472
115.822659245357,40.0191954812831
115.828925124436,40.0181928697263
115.835114798718,40.0167948701396
115.84120334457,40.0150071117741
115.847166245566,40.0128367933016
115.852979491209,40.0102926538287
115.85861967361,40.007384937707
115.864064081746,40.0041253532831
115.869290792905,40.0005270257531
115.874278760969,39.9966044443119
115.879007901148,39.9923734038105
115.883459170866,39.9878509411557
115.887614646429,39.9830552667085
115.891457595205,39.9780056909571
115.894972542995,39.9727225467611
115.898145336345,39.9672271074773
115.900963199535,39.9615415013002
115.903414786027,39.9556886221592
115.905490224144,39.9496920375328
115.907181156832,39.9435758935509
115.908480775301,39.9373648177667
115.909383846446,39.9310838199901
115.909886733918,39.9247581915824
115.909987412767,39.9184134036165
115.909685477595,39.9120750043143
115.908982144188,39.9057685161727
115.907880244621,39.8995193331935
115.906384215856,39.893352618631
115.904500081871,39.8872932036683
115.90223542941,39.8813654874307
115.899599377429,39.8755933387394
115.896602540378,39.87
115.893256985463,39.8646079936134
115.889576184053,39.8594390312862
115.885574957435,39.8545139266055
115.881269417138,39.8498525112294
115.876676900052,39.8454735550324
115.871815898622,39.8413946905257
115.866705986386,39.837632341857
115.861367739157,39.8342016586765
115.855822652173,39.8311164551345
115.850093053541,39.8283891542568
115.844202014333,39.8260307379214
115.838173255684,39.8240507026386
115.832031053279,39.8224570213115
115.825800139597,39.8212561111324
115.81950560433,39.8204528077427
115.81317279335,39.8200503457617
115.80682720665,39.8200503457617
115.80049439567,39.8204528077427
115.794199860403,39.8212561111324
115.787968946721,39.8224570213115
115.781826744316,39.8240507026386
115.775797985667,39.8260307379214
115.769906946459,39.8283891542568
115.764177347827,39.8311164551345
115.758632260843,39.8342016586765
115.753294013614,39.837632341857
115.748184101378,39.8413946905257
115.743323099948,39.8454735550324
115.738730582862,39.8498525112294
115.734425042565,39.8545139266055
115.730423815947,39.8594390312862
115.726743014537,39.8646079936134
115.723397459622,39.87
115.720400622571,39.8755933387394
115.71776457059,39.8813654874307
115.715499918129,39.8872932036683
115.713615784144,39.893352618631
115.712119755379,39.8995193331935
115.711017855812,39.9057685161727
115.710314522405,39.9120750043143
115.710012587233,39.9184134036165
115.710113266082,39.9247581915824
115.710616153554,39.9310838199901
115.711519224699,39.9373648177667
115.712818843168,39.9435758935509
115.714509775856,39.9496920375328
115.716585213973,39.9556886221592
115.719036800465,39.9615415013002
115.721854663655,39.9672271074773
115.725027457005,39.9727225467611
115.728542404795,39.9780056909571
115.732385353571,39.9830552667085
115.736540829134,39.9878509411557
115.740992098852,39.9923734038105
115.745721239031,39.9966044443119
115.750709207095,40.0005270257531
115.755935918254,40.0041253532831
115.76138032639,40.007384937707
115.767020508791,40.0102926538287
115.772833754434,40.0128367933016
115.77879665543,40.0150071117741
115.784885201282,40.0167948701396
115.791074875564,40.0181928697263
115.797340754643,40.0191954812831
115.803657608034,40.0197986676472
115.81,40.02
</coordinates>
</LinearRing>
</outerBoundaryIs>
</Polygon>
</MultiGeometry>
</Placemark>
</Document>
</kml>
