# Supplementary material for: Species conservation profiles of a random sample of world spiders II: Gnaphosidae to Nemesiidae
Source: Biodivers Data J. 2018 Jun 29;(6):e26203. doi: 10.3897/BDJ.6.e26203 (PMC6065607; doi:10.3897/BDJ.6.e26203)
Supplement: Supplementary material 3 — Distribution of Gnaphosa kankhalae Biswas & Roy, 2008 [file bdj-06-e26203-s003.kml]

<?xml version="1.0" encoding="UTF-8"?>
<kml xmlns="http://earth.google.com/kml/2.2">
<Document>
<name></name>
<description><![CDATA[]]></description>

<Style id="1">
<LineStyle>
<width>1</width>
<color>ff0000ff</color>
</LineStyle>
<PolyStyle>
<fill>0</fill>
</PolyStyle>
</Style>

<Placemark>
<name>R Polygon</name>
<description><![CDATA[]]></description>
<styleUrl>#1</styleUrl>
<visibility>1</visibility>
<MultiGeometry>
<Polygon>
<outerBoundaryIs>
<LinearRing>
<coordinates>
78.24,30.17
78.2463423919657,30.1697986676472
78.2526592453574,30.1691954812831
78.258925124436,30.1681928697263
78.2651147987181,30.1667948701396
78.2712033445698,30.1650071117741
78.277166245566,30.1628367933016
78.2829794912089,30.1602926538287
78.28861967361,30.157384937707
78.2940640817456,30.1541253532831
78.2992907929055,30.1505270257531
78.3042787609686,30.1466044443119
78.3090079011482,30.1423734038105
78.3134591708658,30.1378509411557
78.3176146464292,30.1330552667085
78.321457595205,30.1280056909571
78.3249725429949,30.1227225467611
78.3281453363447,30.1172271074773
78.3309631995354,30.1115415013002
78.3334147860265,30.1056886221592
78.3354902241444,30.0996920375328
78.3371811568323,30.0935758935509
78.3384807753012,30.0873648177667
78.3393838464461,30.0810838199901
78.3398867339183,30.0747581915824
78.3399874127674,30.0684134036165
78.3396854775952,30.0620750043143
78.3389821441881,30.0557685161727
78.3378802446215,30.0495193331935
78.336384215856,30.043352618631
78.3345000818715,30.0372932036683
78.3322354294105,30.0313654874307
78.3295993774291,30.0255933387394
78.3266025403784,30.02
78.3232569854635,30.0146079936134
78.3195761840531,30.0094390312862
78.3155749574354,30.0045139266055
78.3112694171379,29.9998525112294
78.3066769000516,29.9954735550324
78.3018158986221,29.9913946905257
78.2967059863863,29.987632341857
78.2913677391573,29.9842016586765
78.2858226521727,29.9811164551345
78.2800930535407,29.9783891542568
78.2742020143326,29.9760307379214
78.2681732556841,29.9740507026386
78.2620310532786,29.9724570213115
78.2558001395973,29.9712561111324
78.2495056043304,29.9704528077427
78.2431727933498,29.9700503457617
78.2368272066502,29.9700503457617
78.2304943956696,29.9704528077427
78.2241998604027,29.9712561111324
78.2179689467213,29.9724570213115
78.2118267443159,29.9740507026386
78.2057979856674,29.9760307379214
78.1999069464593,29.9783891542568
78.1941773478272,29.9811164551345
78.1886322608427,29.9842016586765
78.1832940136137,29.987632341857
78.1781841013779,29.9913946905257
78.1733230999484,29.9954735550324
78.1687305828621,29.9998525112294
78.1644250425646,30.0045139266055
78.1604238159469,30.0094390312862
78.1567430145365,30.0146079936134
78.1533974596215,30.02
78.1504006225709,30.0255933387394
78.1477645705895,30.0313654874307
78.1454999181285,30.0372932036683
78.143615784144,30.043352618631
78.1421197553785,30.0495193331935
78.1410178558119,30.0557685161727
78.1403145224048,30.0620750043143
78.1400125872326,30.0684134036165
78.1401132660817,30.0747581915824
78.1406161535539,30.0810838199901
78.1415192246988,30.0873648177667
78.1428188431676,30.0935758935509
78.1445097758556,30.0996920375328
78.1465852139735,30.1056886221592
78.1490368004645,30.1115415013002
78.1518546636552,30.1172271074773
78.155027457005,30.1227225467611
78.158542404795,30.1280056909571
78.1623853535708,30.1330552667085
78.1665408291342,30.1378509411557
78.1709920988518,30.1423734038105
78.1757212390313,30.1466044443119
78.1807092070945,30.1505270257531
78.1859359182544,30.1541253532831
78.1913803263899,30.157384937707
78.1970205087911,30.1602926538287
78.202833754434,30.1628367933016
78.2087966554301,30.1650071117741
78.2148852012819,30.1667948701396
78.221074875564,30.1681928697263
78.2273407546426,30.1691954812831
78.2336576080343,30.1697986676472
78.24,30.17
</coordinates>
</LinearRing>
</outerBoundaryIs>
</Polygon>
</MultiGeometry>
</Placemark>
</Document>
</kml>
