# Supplementary material for: Species conservation profiles of a random sample of world spiders II: Gnaphosidae to Nemesiidae
Source: Biodivers Data J. 2018 Jun 29;(6):e26203. doi: 10.3897/BDJ.6.e26203 (PMC6065607; doi:10.3897/BDJ.6.e26203)
Supplement: Supplementary material 4 — Distribution of Gnaphosa tenebrosa Fox, 1938 [file bdj-06-e26203-s004.kml]

<?xml version="1.0" encoding="UTF-8"?>
<kml xmlns="http://earth.google.com/kml/2.2">
<Document>
<name></name>
<description><![CDATA[]]></description>

<Style id="1">
<LineStyle>
<width>1</width>
<color>ff0000ff</color>
</LineStyle>
<PolyStyle>
<fill>0</fill>
</PolyStyle>
</Style>

<Placemark>
<name>R Polygon</name>
<description><![CDATA[]]></description>
<styleUrl>#1</styleUrl>
<visibility>1</visibility>
<MultiGeometry>
<Polygon>
<outerBoundaryIs>
<LinearRing>
<coordinates>
-106.016667,23.5
-106.010324608034,23.4997986676472
-106.004007754643,23.4991954812831
-105.997741875564,23.4981928697263
-105.991552201282,23.4967948701396
-105.98546365543,23.4950071117741
-105.979500754434,23.4928367933016
-105.973687508791,23.4902926538287
-105.96804732639,23.487384937707
-105.962602918254,23.4841253532831
-105.957376207095,23.4805270257531
-105.952388239031,23.4766044443119
-105.947659098852,23.4723734038105
-105.943207829134,23.4678509411557
-105.939052353571,23.4630552667085
-105.935209404795,23.4580056909571
-105.931694457005,23.452722546761
-105.928521663655,23.4472271074773
-105.925703800465,23.4415415013002
-105.923252213973,23.4356886221592
-105.921176775856,23.4296920375328
-105.919485843168,23.4235758935509
-105.918186224699,23.4173648177667
-105.917283153554,23.4110838199901
-105.916780266082,23.4047581915824
-105.916679587233,23.3984134036165
-105.916981522405,23.3920750043143
-105.917684855812,23.3857685161727
-105.918786755379,23.3795193331935
-105.920282784144,23.373352618631
-105.922166918129,23.3672932036683
-105.92443157059,23.3613654874307
-105.927067622571,23.3555933387394
-105.930064459622,23.35
-105.933410014537,23.3446079936134
-105.937090815947,23.3394390312862
-105.941092042565,23.3345139266055
-105.945397582862,23.3298525112294
-105.949990099948,23.3254735550324
-105.954851101378,23.3213946905257
-105.959961013614,23.317632341857
-105.965299260843,23.3142016586765
-105.970844347827,23.3111164551345
-105.976573946459,23.3083891542568
-105.982464985667,23.3060307379214
-105.988493744316,23.3040507026385
-105.994635946721,23.3024570213115
-106.000866860403,23.3012561111324
-106.00716139567,23.3004528077427
-106.01349420665,23.3000503457617
-106.01983979335,23.3000503457617
-106.02617260433,23.3004528077427
-106.032467139597,23.3012561111324
-106.038698053279,23.3024570213115
-106.044840255684,23.3040507026385
-106.050869014333,23.3060307379214
-106.056760053541,23.3083891542568
-106.062489652173,23.3111164551345
-106.068034739157,23.3142016586765
-106.073372986386,23.317632341857
-106.078482898622,23.3213946905257
-106.083343900052,23.3254735550324
-106.087936417138,23.3298525112294
-106.092241957435,23.3345139266055
-106.096243184053,23.3394390312862
-106.099923985463,23.3446079936134
-106.103269540378,23.35
-106.106266377429,23.3555933387394
-106.10890242941,23.3613654874307
-106.111167081871,23.3672932036683
-106.113051215856,23.373352618631
-106.114547244621,23.3795193331935
-106.115649144188,23.3857685161727
-106.116352477595,23.3920750043143
-106.116654412767,23.3984134036165
-106.116553733918,23.4047581915824
-106.116050846446,23.4110838199901
-106.115147775301,23.4173648177667
-106.113848156832,23.4235758935509
-106.112157224144,23.4296920375328
-106.110081786027,23.4356886221592
-106.107630199535,23.4415415013002
-106.104812336345,23.4472271074773
-106.101639542995,23.452722546761
-106.098124595205,23.4580056909571
-106.094281646429,23.4630552667085
-106.090126170866,23.4678509411557
-106.085674901148,23.4723734038105
-106.080945760969,23.4766044443119
-106.075957792905,23.4805270257531
-106.070731081746,23.4841253532831
-106.06528667361,23.487384937707
-106.059646491209,23.4902926538287
-106.053833245566,23.4928367933016
-106.04787034457,23.4950071117741
-106.041781798718,23.4967948701396
-106.035592124436,23.4981928697263
-106.029326245357,23.4991954812831
-106.023009391966,23.4997986676472
-106.016667,23.5
</coordinates>
</LinearRing>
</outerBoundaryIs>
</Polygon>
</MultiGeometry>
</Placemark>
</Document>
</kml>
