# Supplementary material for: Species conservation profiles of a random sample of world spiders II: Gnaphosidae to Nemesiidae
Source: Biodivers Data J. 2018 Jun 29;(6):e26203. doi: 10.3897/BDJ.6.e26203 (PMC6065607; doi:10.3897/BDJ.6.e26203)
Supplement: Supplementary material 5 — Distribution of Leptodrassus croaticus Dalmas, 1919 [file bdj-06-e26203-s005.kml]

<?xml version="1.0" encoding="UTF-8"?>
<kml xmlns="http://earth.google.com/kml/2.2">
<Document>
<name></name>
<description><![CDATA[]]></description>

<Style id="1">
<LineStyle>
<width>1</width>
<color>ff0000ff</color>
</LineStyle>
<PolyStyle>
<fill>0</fill>
</PolyStyle>
</Style>

<Placemark>
<name>R Polygon</name>
<description><![CDATA[]]></description>
<styleUrl>#1</styleUrl>
<visibility>1</visibility>
<MultiGeometry>
<Polygon>
<outerBoundaryIs>
<LinearRing>
<coordinates>
14.69,45.28
14.6963423919657,45.2797986676472
14.7026592453574,45.2791954812831
14.708925124436,45.2781928697263
14.7151147987181,45.2767948701396
14.7212033445698,45.2750071117741
14.727166245566,45.2728367933016
14.7329794912089,45.2702926538287
14.73861967361,45.267384937707
14.7440640817456,45.2641253532831
14.7492907929055,45.2605270257531
14.7542787609687,45.2566044443119
14.7590079011482,45.2523734038105
14.7634591708658,45.2478509411557
14.7676146464292,45.2430552667085
14.771457595205,45.2380056909571
14.774972542995,45.2327225467611
14.7781453363448,45.2272271074773
14.7809631995355,45.2215415013002
14.7834147860265,45.2156886221592
14.7854902241444,45.2096920375328
14.7871811568324,45.2035758935509
14.7884807753012,45.1973648177667
14.7893838464461,45.1910838199901
14.7898867339183,45.1847581915824
14.7899874127674,45.1784134036165
14.7896854775952,45.1720750043143
14.7889821441881,45.1657685161727
14.7878802446215,45.1595193331935
14.786384215856,45.153352618631
14.7845000818715,45.1472932036683
14.7822354294105,45.1413654874307
14.7795993774291,45.1355933387394
14.7766025403784,45.13
14.7732569854635,45.1246079936134
14.7695761840531,45.1194390312862
14.7655749574354,45.1145139266055
14.7612694171379,45.1098525112294
14.7566769000516,45.1054735550324
14.7518158986221,45.1013946905257
14.7467059863863,45.097632341857
14.7413677391573,45.0942016586765
14.7358226521727,45.0911164551345
14.7300930535407,45.0883891542568
14.7242020143326,45.0860307379214
14.7181732556841,45.0840507026385
14.7120310532787,45.0824570213115
14.7058001395973,45.0812561111324
14.6995056043304,45.0804528077427
14.6931727933498,45.0800503457617
14.6868272066502,45.0800503457617
14.6804943956696,45.0804528077427
14.6741998604027,45.0812561111324
14.6679689467213,45.0824570213115
14.6618267443159,45.0840507026385
14.6557979856674,45.0860307379214
14.6499069464593,45.0883891542568
14.6441773478273,45.0911164551345
14.6386322608427,45.0942016586765
14.6332940136137,45.097632341857
14.6281841013779,45.1013946905257
14.6233230999484,45.1054735550324
14.6187305828621,45.1098525112294
14.6144250425646,45.1145139266055
14.6104238159469,45.1194390312862
14.6067430145365,45.1246079936134
14.6033974596216,45.13
14.6004006225709,45.1355933387394
14.5977645705895,45.1413654874307
14.5954999181285,45.1472932036683
14.593615784144,45.153352618631
14.5921197553785,45.1595193331935
14.5910178558119,45.1657685161727
14.5903145224048,45.1720750043143
14.5900125872326,45.1784134036165
14.5901132660817,45.1847581915824
14.5906161535539,45.1910838199901
14.5915192246988,45.1973648177667
14.5928188431676,45.2035758935509
14.5945097758556,45.2096920375328
14.5965852139735,45.2156886221592
14.5990368004645,45.2215415013002
14.6018546636552,45.2272271074773
14.605027457005,45.2327225467611
14.608542404795,45.2380056909571
14.6123853535708,45.2430552667085
14.6165408291342,45.2478509411557
14.6209920988518,45.2523734038105
14.6257212390313,45.2566044443119
14.6307092070945,45.2605270257531
14.6359359182544,45.2641253532831
14.64138032639,45.267384937707
14.6470205087911,45.2702926538287
14.652833754434,45.2728367933016
14.6587966554302,45.2750071117741
14.6648852012819,45.2767948701396
14.671074875564,45.2781928697263
14.6773407546426,45.2791954812831
14.6836576080343,45.2797986676472
14.69,45.28
</coordinates>
</LinearRing>
</outerBoundaryIs>
</Polygon>
</MultiGeometry>
</Placemark>
</Document>
</kml>
