# Supplementary material for: Species conservation profiles of a random sample of world spiders II: Gnaphosidae to Nemesiidae
Source: Biodivers Data J. 2018 Jun 29;(6):e26203. doi: 10.3897/BDJ.6.e26203 (PMC6065607; doi:10.3897/BDJ.6.e26203)
Supplement: Supplementary material 6 — Distribution of Orodrassus coloradensis (Emerton, 1877) [file bdj-06-e26203-s006.kml]

<?xml version="1.0" encoding="utf-8" ?>
<kml xmlns="http://www.opengis.net/kml/2.2">
<Document id="root_doc">
<Schema name="Orodrassus_coloradensis.kml" id="Orodrassus_coloradensis.kml">
	<SimpleField name="layer" type="float"></SimpleField>
</Schema>
<Folder><name>Orodrassus_coloradensis.kml</name>
  <Placemark>
	<Style><LineStyle><color>ff0000ff</color></LineStyle><PolyStyle><fill>0</fill></PolyStyle></Style>
	<ExtendedData><SchemaData schemaUrl="#Orodrassus_coloradensis.kml">
		<SimpleData name="layer">1</SimpleData>
	</SchemaData></ExtendedData>
      <MultiGeometry><Polygon><outerBoundaryIs><LinearRing><coordinates>-106.08333333,35.75 -106.0,35.75 -106.0,35.66666667 -106.08333333,35.66666667 -106.08333333,35.75</coordinates></LinearRing></outerBoundaryIs></Polygon><Polygon><outerBoundaryIs><LinearRing><coordinates>-106.16666667,37.83333333 -106.08333333,37.83333333 -106.08333333,37.75 -106.16666667,37.75 -106.16666667,37.83333333</coordinates></LinearRing></outerBoundaryIs></Polygon><Polygon><outerBoundaryIs><LinearRing><coordinates>-106.08333333,37.58333333 -106.08333333,37.5 -106.16666667,37.5 -106.16666667,37.58333333 -106.16666667,37.66666667 -106.08333333,37.66666667 -106.08333333,37.58333333</coordinates></LinearRing></outerBoundaryIs></Polygon><Polygon><outerBoundaryIs><LinearRing><coordinates>-108.58333333,38.25 -108.5,38.25 -108.5,38.16666667 -108.58333333,38.16666667 -108.58333333,38.25</coordinates></LinearRing></outerBoundaryIs></Polygon><Polygon><outerBoundaryIs><LinearRing><coordinates>-112.91666667,38.33333333 -112.83333333,38.33333333 -112.83333333,38.25 -112.91666667,38.25 -112.91666667,38.33333333</coordinates></LinearRing></outerBoundaryIs></Polygon><Polygon><outerBoundaryIs><LinearRing><coordinates>-109.16666667,38.25 -109.16666667,38.16666667 -109.25,38.16666667 -109.25,38.25 -109.33333333,38.25 -109.33333333,38.33333333 -109.33333333,38.41666667 -109.33333333,38.5 -109.33333333,38.58333333 -109.25,38.58333333 -109.25,38.66666667 -109.16666667,38.66666667 -109.08333333,38.66666667 -109.0,38.66666667 -109.0,38.58333333 -108.91666667,38.58333333 -108.91666667,38.5 -108.91666667,38.41666667 -109.0,38.41666667 -109.0,38.33333333 -109.08333333,38.33333333 -109.16666667,38.33333333 -109.16666667,38.25</coordinates></LinearRing></outerBoundaryIs></Polygon><Polygon><outerBoundaryIs><LinearRing><coordinates>-108.75,38.16666667 -108.66666667,38.16666667 -108.66666667,38.08333333 -108.75,38.08333333 -108.75,38.16666667</coordinates></LinearRing></outerBoundaryIs></Polygon><Polygon><outerBoundaryIs><LinearRing><coordinates>-116.16666667,39.66666667 -116.08333333,39.66666667 -116.08333333,39.58333333 -116.16666667,39.58333333 -116.16666667,39.66666667</coordinates></LinearRing></outerBoundaryIs></Polygon><Polygon><outerBoundaryIs><LinearRing><coordinates>-114.58333333,40.66666667 -114.5,40.66666667 -114.5,40.58333333 -114.58333333,40.58333333 -114.58333333,40.66666667</coordinates></LinearRing></outerBoundaryIs></Polygon><Polygon><outerBoundaryIs><LinearRing><coordinates>-108.25,41.08333333 -108.16666667,41.08333333 -108.08333333,41.08333333 -108.08333333,41.0 -108.16666667,41.0 -108.25,41.0 -108.25,41.08333333</coordinates></LinearRing></outerBoundaryIs></Polygon><Polygon><outerBoundaryIs><LinearRing><coordinates>-115.75,40.83333333 -115.66666667,40.83333333 -115.66666667,40.75 -115.75,40.75 -115.75,40.83333333</coordinates></LinearRing></outerBoundaryIs></Polygon><Polygon><outerBoundaryIs><LinearRing><coordinates>-115.66666667,40.91666667 -115.58333333,40.91666667 -115.58333333,40.83333333 -115.66666667,40.83333333 -115.66666667,40.91666667</coordinates></LinearRing></outerBoundaryIs></Polygon><Polygon><outerBoundaryIs><LinearRing><coordinates>-108.25,40.91666667 -108.16666667,40.91666667 -108.16666667,40.83333333 -108.25,40.83333333 -108.33333333,40.83333333 -108.41666667,40.83333333 -108.5,40.83333333 -108.5,40.91666667 -108.41666667,40.91666667 -108.33333333,40.91666667 -108.25,40.91666667</coordinates></LinearRing></outerBoundaryIs></Polygon><Polygon><outerBoundaryIs><LinearRing><coordinates>-116.08333333,39.33333333 -116.08333333,39.25 -116.16666667,39.25 -116.16666667,39.33333333 -116.16666667,39.41666667 -116.16666667,39.5 -116.08333333,39.5 -116.08333333,39.58333333 -116.0,39.58333333 -116.0,39.5 -115.91666667,39.5 -115.91666667,39.58333333 -115.91666667,39.66666667 -115.91666667,39.75 -115.91666667,39.83333333 -115.91666667,39.91666667 -115.83333333,39.91666667 -115.83333333,40.0 -115.83333333,40.08333333 -115.75,40.08333333 -115.75,40.0 -115.75,39.91666667 -115.75,39.83333333 -115.75,39.75 -115.75,39.66666667 -115.75,39.58333333 -115.75,39.5 -115.83333333,39.5 -115.83333333,39.41666667 -115.83333333,39.33333333 -115.91666667,39.33333333 -116.0,39.33333333 -116.08333333,39.33333333</coordinates></LinearRing></outerBoundaryIs></Polygon><Polygon><outerBoundaryIs><LinearRing><coordinates>-107.0,41.83333333 -106.91666667,41.83333333 -106.91666667,41.75 -107.0,41.75 -107.08333333,41.75 -107.08333333,41.83333333 -107.0,41.83333333</coordinates></LinearRing></outerBoundaryIs></Polygon><Polygon><outerBoundaryIs><LinearRing><coordinates>-113.16666667,41.83333333 -113.08333333,41.83333333 -113.08333333,41.75 -113.16666667,41.75 -113.16666667,41.83333333</coordinates></LinearRing></outerBoundaryIs></Polygon><Polygon><outerBoundaryIs><LinearRing><coordinates>-107.16666667,42.0 -107.08333333,42.0 -107.08333333,41.91666667 -107.16666667,41.91666667 -107.16666667,42.0</coordinates></LinearRing></outerBoundaryIs></Polygon><Polygon><outerBoundaryIs><LinearRing><coordinates>-109.33333333,42.0 -109.25,42.0 -109.25,41.91666667 -109.33333333,41.91666667 -109.33333333,42.0</coordinates></LinearRing></outerBoundaryIs></Polygon><Polygon><outerBoundaryIs><LinearRing><coordinates>-109.5,42.08333333 -109.41666667,42.08333333 -109.41666667,42.0 -109.5,42.0 -109.5,42.08333333</coordinates></LinearRing></outerBoundaryIs></Polygon><Polygon><outerBoundaryIs><LinearRing><coordinates>-116.33333333,42.0 -116.25,42.0 -116.25,41.91666667 -116.33333333,41.91666667 -116.41666667,41.91666667 -116.41666667,42.0 -116.41666667,42.08333333 -116.33333333,42.08333333 -116.33333333,42.0</coordinates></LinearRing></outerBoundaryIs></Polygon><Polygon><outerBoundaryIs><LinearRing><coordinates>-107.58333333,42.25 -107.58333333,42.16666667 -107.66666667,42.16666667 -107.75,42.16666667 -107.75,42.25 -107.83333333,42.25 -107.83333333,42.33333333 -107.91666667,42.33333333 -108.0,42.33333333 -108.08333333,42.33333333 -108.08333333,42.41666667 -108.0,42.41666667 -107.91666667,42.41666667 -107.83333333,42.41666667 -107.75,42.41666667 -107.66666667,42.41666667 -107.58333333,42.41666667 -107.58333333,42.33333333 -107.5,42.33333333 -107.5,42.25 -107.58333333,42.25</coordinates></LinearRing></outerBoundaryIs></Polygon><Polygon><outerBoundaryIs><LinearRing><coordinates>-112.58333333,41.58333333 -112.5,41.58333333 -112.5,41.5 -112.58333333,41.5 -112.58333333,41.58333333</coordinates></LinearRing></outerBoundaryIs></Polygon><Polygon><outerBoundaryIs><LinearRing><coordinates>-113.41666667,41.66666667 -113.33333333,41.66666667 -113.33333333,41.58333333 -113.41666667,41.58333333 -113.41666667,41.66666667</coordinates></LinearRing></outerBoundaryIs></Polygon><Polygon><outerBoundaryIs><LinearRing><coordinates>-110.16666667,41.75 -110.08333333,41.75 -110.08333333,41.66666667 -110.16666667,41.66666667 -110.16666667,41.75</coordinates></LinearRing></outerBoundaryIs></Polygon><Polygon><outerBoundaryIs><LinearRing><coordinates>-106.83333333,43.0 -106.75,43.0 -106.75,42.91666667 -106.83333333,42.91666667 -106.83333333,43.0</coordinates></LinearRing></outerBoundaryIs></Polygon><Polygon><outerBoundaryIs><LinearRing><coordinates>-106.08333333,43.08333333 -106.0,43.08333333 -106,43 -106.08333333,43.0 -106.08333333,43.08333333</coordinates></LinearRing></outerBoundaryIs></Polygon><Polygon><outerBoundaryIs><LinearRing><coordinates>-113.25,43.0 -113.16666667,43.0 -113.16666667,42.91666667 -113.25,42.91666667 -113.25,43.0</coordinates></LinearRing></outerBoundaryIs></Polygon><Polygon><outerBoundaryIs><LinearRing><coordinates>-118.58333333,43.66666667 -118.5,43.66666667 -118.5,43.58333333 -118.58333333,43.58333333 -118.58333333,43.66666667</coordinates></LinearRing></outerBoundaryIs></Polygon><Polygon><outerBoundaryIs><LinearRing><coordinates>-112.5,43.58333333 -112.41666667,43.58333333 -112.41666667,43.5 -112.5,43.5 -112.5,43.58333333</coordinates></LinearRing></outerBoundaryIs></Polygon><Polygon><outerBoundaryIs><LinearRing><coordinates>-112.25,43.58333333 -112.16666667,43.58333333 -112.16666667,43.5 -112.25,43.5 -112.25,43.58333333</coordinates></LinearRing></outerBoundaryIs></Polygon><Polygon><outerBoundaryIs><LinearRing><coordinates>-113.41666667,43.33333333 -113.33333333,43.33333333 -113.33333333,43.25 -113.41666667,43.25 -113.41666667,43.33333333</coordinates></LinearRing></outerBoundaryIs></Polygon><Polygon><outerBoundaryIs><LinearRing><coordinates>-112.25,43.25 -112.25,43.16666667 -112.33333333,43.16666667 -112.33333333,43.25 -112.33333333,43.33333333 -112.33333333,43.41666667 -112.25,43.41666667 -112.25,43.33333333 -112.25,43.25</coordinates></LinearRing></outerBoundaryIs></Polygon><Polygon><outerBoundaryIs><LinearRing><coordinates>-112.5,44.08333333 -112.41666667,44.08333333 -112.41666667,44.0 -112.5,44.0 -112.5,44.08333333</coordinates></LinearRing></outerBoundaryIs></Polygon><Polygon><outerBoundaryIs><LinearRing><coordinates>-118.0,43.91666667 -118.0,43.83333333 -118.08333333,43.83333333 -118.08333333,43.91666667 -118.08333333,44.0 -118,44 -117.91666667,44.0 -117.91666667,43.91666667 -118.0,43.91666667</coordinates></LinearRing></outerBoundaryIs></Polygon><Polygon><outerBoundaryIs><LinearRing><coordinates>-108.16666667,42.58333333 -108.08333333,42.58333333 -108.08333333,42.5 -108.16666667,42.5 -108.25,42.5 -108.25,42.58333333 -108.16666667,42.58333333</coordinates></LinearRing></outerBoundaryIs></Polygon><Polygon><outerBoundaryIs><LinearRing><coordinates>-107.91666667,42.75 -107.83333333,42.75 -107.83333333,42.66666667 -107.91666667,42.66666667 -108.0,42.66666667 -108.08333333,42.66666667 -108.08333333,42.75 -108.08333333,42.83333333 -108.0,42.83333333 -108.0,42.75 -107.91666667,42.75</coordinates></LinearRing></outerBoundaryIs></Polygon><Polygon><outerBoundaryIs><LinearRing><coordinates>-107.08333333,42.75 -107.0,42.75 -107.0,42.83333333 -106.91666667,42.83333333 -106.91666667,42.75 -106.83333333,42.75 -106.83333333,42.66666667 -106.91666667,42.66666667 -107.0,42.66666667 -107.08333333,42.66666667 -107.16666667,42.66666667 -107.25,42.66666667 -107.33333333,42.66666667 -107.41666667,42.66666667 -107.41666667,42.75 -107.5,42.75 -107.5,42.83333333 -107.5,42.91666667 -107.41666667,42.91666667 -107.33333333,42.91666667 -107.33333333,42.83333333 -107.25,42.83333333 -107.16666667,42.83333333 -107.16666667,42.75 -107.08333333,42.75</coordinates></LinearRing></outerBoundaryIs></Polygon><Polygon><outerBoundaryIs><LinearRing><coordinates>-106.83333333,44.83333333 -106.75,44.83333333 -106.75,44.75 -106.83333333,44.75 -106.83333333,44.83333333</coordinates></LinearRing></outerBoundaryIs></Polygon><Polygon><outerBoundaryIs><LinearRing><coordinates>-116.08333333,46.25 -116.0,46.25 -116.0,46.16666667 -116.08333333,46.16666667 -116.08333333,46.25</coordinates></LinearRing></outerBoundaryIs></Polygon><Polygon><outerBoundaryIs><LinearRing><coordinates>-116.16666667,46.33333333 -116.08333333,46.33333333 -116.08333333,46.25 -116.16666667,46.25 -116.16666667,46.33333333</coordinates></LinearRing></outerBoundaryIs></Polygon><Polygon><outerBoundaryIs><LinearRing><coordinates>-116.08333333,46.41666667 -116.0,46.41666667 -116.0,46.33333333 -116.08333333,46.33333333 -116.08333333,46.41666667</coordinates></LinearRing></outerBoundaryIs></Polygon><Polygon><outerBoundaryIs><LinearRing><coordinates>-115.91666667,46.41666667 -115.83333333,46.41666667 -115.83333333,46.33333333 -115.91666667,46.33333333 -115.91666667,46.41666667</coordinates></LinearRing></outerBoundaryIs></Polygon><Polygon><outerBoundaryIs><LinearRing><coordinates>-116.66666667,46.75 -116.66666667,46.66666667 -116.75,46.66666667 -116.75,46.75 -116.83333333,46.75 -116.91666667,46.75 -116.91666667,46.83333333 -116.91666667,46.91666667 -116.83333333,46.91666667 -116.75,46.91666667 -116.66666667,46.91666667 -116.66666667,46.83333333 -116.66666667,46.75</coordinates></LinearRing></outerBoundaryIs></Polygon><Polygon><outerBoundaryIs><LinearRing><coordinates>-116.5,46.75 -116.5,46.66666667 -116.58333333,46.66666667 -116.58333333,46.75 -116.58333333,46.83333333 -116.5,46.83333333 -116.41666667,46.83333333 -116.41666667,46.75 -116.5,46.75</coordinates></LinearRing></outerBoundaryIs></Polygon><Polygon><outerBoundaryIs><LinearRing><coordinates>-116.41666667,46.91666667 -116.33333333,46.91666667 -116.33333333,46.83333333 -116.41666667,46.83333333 -116.41666667,46.91666667</coordinates></LinearRing></outerBoundaryIs></Polygon><Polygon><outerBoundaryIs><LinearRing><coordinates>-111.58333333,46.08333333 -111.5,46.08333333 -111.5,46.0 -111.58333333,46.0 -111.58333333,46.08333333</coordinates></LinearRing></outerBoundaryIs></Polygon><Polygon><outerBoundaryIs><LinearRing><coordinates>-109.16666667,46.16666667 -109.08333333,46.16666667 -109.08333333,46.08333333 -109.16666667,46.08333333 -109.25,46.08333333 -109.25,46.16666667 -109.16666667,46.16666667</coordinates></LinearRing></outerBoundaryIs></Polygon><Polygon><outerBoundaryIs><LinearRing><coordinates>-106.66666667,44.91666667 -106.66666667,44.83333333 -106.75,44.83333333 -106.75,44.91666667 -106.75,45.0 -106.66666667,45.0 -106.66666667,45.08333333 -106.66666667,45.16666667 -106.66666667,45.25 -106.58333333,45.25 -106.58333333,45.16666667 -106.5,45.16666667 -106.5,45.08333333 -106.58333333,45.08333333 -106.58333333,45.0 -106.5,45.0 -106.5,44.91666667 -106.58333333,44.91666667 -106.66666667,44.91666667</coordinates></LinearRing></outerBoundaryIs></Polygon><Polygon><outerBoundaryIs><LinearRing><coordinates>-106.58333333,44.5 -106.5,44.5 -106.5,44.41666667 -106.58333333,44.41666667 -106.58333333,44.5</coordinates></LinearRing></outerBoundaryIs></Polygon><Polygon><outerBoundaryIs><LinearRing><coordinates>-120.83333333,44.5 -120.75,44.5 -120.75,44.41666667 -120.83333333,44.41666667 -120.83333333,44.5</coordinates></LinearRing></outerBoundaryIs></Polygon><Polygon><outerBoundaryIs><LinearRing><coordinates>-120.5,44.66666667 -120.41666667,44.66666667 -120.41666667,44.58333333 -120.5,44.58333333 -120.58333333,44.58333333 -120.58333333,44.66666667 -120.5,44.66666667</coordinates></LinearRing></outerBoundaryIs></Polygon><Polygon><outerBoundaryIs><LinearRing><coordinates>-117.25,44.58333333 -117.25,44.5 -117.33333333,44.5 -117.33333333,44.58333333 -117.41666667,44.58333333 -117.41666667,44.66666667 -117.5,44.66666667 -117.5,44.75 -117.41666667,44.75 -117.33333333,44.75 -117.25,44.75 -117.25,44.66666667 -117.16666667,44.66666667 -117.16666667,44.58333333 -117.25,44.58333333</coordinates></LinearRing></outerBoundaryIs></Polygon><Polygon><outerBoundaryIs><LinearRing><coordinates>-108.58333333,41.25 -108.58333333,41.16666667 -108.66666667,41.16666667 -108.75,41.16666667 -108.75,41.25 -108.75,41.33333333 -108.66666667,41.33333333 -108.66666667,41.41666667 -108.58333333,41.41666667 -108.58333333,41.33333333 -108.58333333,41.25</coordinates></LinearRing></outerBoundaryIs></Polygon><Polygon><outerBoundaryIs><LinearRing><coordinates>-117.41666667,47.58333333 -117.33333333,47.58333333 -117.33333333,47.5 -117.41666667,47.5 -117.41666667,47.58333333</coordinates></LinearRing></outerBoundaryIs></Polygon><Polygon><outerBoundaryIs><LinearRing><coordinates>-112.33333333,47.66666667 -112.25,47.66666667 -112.25,47.58333333 -112.33333333,47.58333333 -112.33333333,47.66666667</coordinates></LinearRing></outerBoundaryIs></Polygon><Polygon><outerBoundaryIs><LinearRing><coordinates>-116.0,47.33333333 -115.91666667,47.33333333 -115.91666667,47.25 -116.0,47.25 -116.0,47.33333333</coordinates></LinearRing></outerBoundaryIs></Polygon><Polygon><outerBoundaryIs><LinearRing><coordinates>-116.41666667,47.5 -116.33333333,47.5 -116.33333333,47.41666667 -116.41666667,47.41666667 -116.41666667,47.5</coordinates></LinearRing></outerBoundaryIs></Polygon><Polygon><outerBoundaryIs><LinearRing><coordinates>-116.16666667,47.5 -116.08333333,47.5 -116.08333333,47.41666667 -116.16666667,47.41666667 -116.16666667,47.5</coordinates></LinearRing></outerBoundaryIs></Polygon><Polygon><outerBoundaryIs><LinearRing><coordinates>-112.16666667,48.0 -112.08333333,48.0 -112.08333333,47.91666667 -112.16666667,47.91666667 -112.16666667,48.0</coordinates></LinearRing></outerBoundaryIs></Polygon><Polygon><outerBoundaryIs><LinearRing><coordinates>-117.0,47.66666667 -117.0,47.58333333 -117.08333333,47.58333333 -117.16666667,47.58333333 -117.25,47.58333333 -117.33333333,47.58333333 -117.33333333,47.66666667 -117.41666667,47.66666667 -117.41666667,47.75 -117.33333333,47.75 -117.25,47.75 -117.25,47.66666667 -117.16666667,47.66666667 -117.16666667,47.75 -117.08333333,47.75 -117.0,47.75 -116.91666667,47.75 -116.83333333,47.75 -116.83333333,47.66666667 -116.91666667,47.66666667 -117.0,47.66666667</coordinates></LinearRing></outerBoundaryIs></Polygon><Polygon><outerBoundaryIs><LinearRing><coordinates>-120.66666667,48.66666667 -120.58333333,48.66666667 -120.5,48.66666667 -120.5,48.58333333 -120.58333333,48.58333333 -120.66666667,48.58333333 -120.66666667,48.66666667</coordinates></LinearRing></outerBoundaryIs></Polygon><Polygon><outerBoundaryIs><LinearRing><coordinates>-120.5,48.75 -120.41666667,48.75 -120.41666667,48.66666667 -120.5,48.66666667 -120.5,48.75</coordinates></LinearRing></outerBoundaryIs></Polygon><Polygon><outerBoundaryIs><LinearRing><coordinates>-120.41666667,48.83333333 -120.33333333,48.83333333 -120.33333333,48.75 -120.41666667,48.75 -120.41666667,48.83333333</coordinates></LinearRing></outerBoundaryIs></Polygon><Polygon><outerBoundaryIs><LinearRing><coordinates>-117.41666667,49.16666667 -117.33333333,49.16666667 -117.33333333,49.08333333 -117.41666667,49.08333333 -117.5,49.08333333 -117.5,49.16666667 -117.41666667,49.16666667</coordinates></LinearRing></outerBoundaryIs></Polygon><Polygon><outerBoundaryIs><LinearRing><coordinates>-117.0,48.58333333 -116.91666667,48.58333333 -116.91666667,48.5 -117.0,48.5 -117.0,48.58333333</coordinates></LinearRing></outerBoundaryIs></Polygon><Polygon><outerBoundaryIs><LinearRing><coordinates>-122,50 -121.91666667,50.0 -121.83333333,50.0 -121.75,50.0 -121.75,49.91666667 -121.83333333,49.91666667 -121.91666667,49.91666667 -122.0,49.91666667 -122,50</coordinates></LinearRing></outerBoundaryIs></Polygon><Polygon><outerBoundaryIs><LinearRing><coordinates>-117.91666667,49.91666667 -117.83333333,49.91666667 -117.83333333,49.83333333 -117.91666667,49.83333333 -117.91666667,49.91666667</coordinates></LinearRing></outerBoundaryIs></Polygon><Polygon><outerBoundaryIs><LinearRing><coordinates>-117.5,50.0 -117.41666667,50.0 -117.41666667,49.91666667 -117.5,49.91666667 -117.5,50.0</coordinates></LinearRing></outerBoundaryIs></Polygon><Polygon><outerBoundaryIs><LinearRing><coordinates>-118.33333333,50.0 -118.25,50.0 -118.25,49.91666667 -118.33333333,49.91666667 -118.33333333,50.0</coordinates></LinearRing></outerBoundaryIs></Polygon><Polygon><outerBoundaryIs><LinearRing><coordinates>-116.5,50.33333333 -116.41666667,50.33333333 -116.41666667,50.25 -116.5,50.25 -116.5,50.33333333</coordinates></LinearRing></outerBoundaryIs></Polygon><Polygon><outerBoundaryIs><LinearRing><coordinates>-122.91666667,50.5 -122.83333333,50.5 -122.83333333,50.41666667 -122.91666667,50.41666667 -122.91666667,50.5</coordinates></LinearRing></outerBoundaryIs></Polygon><Polygon><outerBoundaryIs><LinearRing><coordinates>-122.33333333,50.41666667 -122.25,50.41666667 -122.25,50.33333333 -122.33333333,50.33333333 -122.33333333,50.41666667</coordinates></LinearRing></outerBoundaryIs></Polygon><Polygon><outerBoundaryIs><LinearRing><coordinates>-118.58333333,50.41666667 -118.5,50.41666667 -118.5,50.33333333 -118.58333333,50.33333333 -118.58333333,50.41666667</coordinates></LinearRing></outerBoundaryIs></Polygon><Polygon><outerBoundaryIs><LinearRing><coordinates>-116.75,50.41666667 -116.66666667,50.41666667 -116.66666667,50.33333333 -116.75,50.33333333 -116.75,50.41666667</coordinates></LinearRing></outerBoundaryIs></Polygon><Polygon><outerBoundaryIs><LinearRing><coordinates>-117.08333333,50.5 -117.0,50.5 -117.0,50.41666667 -117.08333333,50.41666667 -117.08333333,50.5</coordinates></LinearRing></outerBoundaryIs></Polygon><Polygon><outerBoundaryIs><LinearRing><coordinates>-117.33333333,50.58333333 -117.25,50.58333333 -117.25,50.5 -117.33333333,50.5 -117.33333333,50.58333333</coordinates></LinearRing></outerBoundaryIs></Polygon><Polygon><outerBoundaryIs><LinearRing><coordinates>-121.75,50.08333333 -121.66666667,50.08333333 -121.66666667,50.0 -121.75,50.0 -121.75,50.08333333</coordinates></LinearRing></outerBoundaryIs></Polygon><Polygon><outerBoundaryIs><LinearRing><coordinates>-118.41666667,50.08333333 -118.41666667,50.0 -118.5,50.0 -118.5,50.08333333 -118.5,50.16666667 -118.41666667,50.16666667 -118.41666667,50.08333333</coordinates></LinearRing></outerBoundaryIs></Polygon><Polygon><outerBoundaryIs><LinearRing><coordinates>-117.58333333,50.16666667 -117.58333333,50.08333333 -117.66666667,50.08333333 -117.66666667,50.16666667 -117.66666667,50.25 -117.58333333,50.25 -117.58333333,50.16666667</coordinates></LinearRing></outerBoundaryIs></Polygon><Polygon><outerBoundaryIs><LinearRing><coordinates>-117.5,50.25 -117.41666667,50.25 -117.41666667,50.16666667 -117.5,50.16666667 -117.5,50.25</coordinates></LinearRing></outerBoundaryIs></Polygon><Polygon><outerBoundaryIs><LinearRing><coordinates>-117.66666667,49.66666667 -117.58333333,49.66666667 -117.58333333,49.58333333 -117.66666667,49.58333333 -117.66666667,49.66666667</coordinates></LinearRing></outerBoundaryIs></Polygon><Polygon><outerBoundaryIs><LinearRing><coordinates>-117.0,49.75 -116.91666667,49.75 -116.91666667,49.66666667 -117.0,49.66666667 -117.08333333,49.66666667 -117.08333333,49.75 -117.08333333,49.83333333 -117.16666667,49.83333333 -117.25,49.83333333 -117.25,49.91666667 -117.25,50.0 -117.33333333,50.0 -117.33333333,50.08333333 -117.25,50.08333333 -117.16666667,50.08333333 -117.08333333,50.08333333 -117.08333333,50.16666667 -117.16666667,50.16666667 -117.16666667,50.25 -117.08333333,50.25 -117.0,50.25 -117.0,50.16666667 -117.0,50.08333333 -116.91666667,50.08333333 -116.91666667,50.0 -117,50 -117.08333333,50.0 -117.16666667,50.0 -117.16666667,49.91666667 -117.08333333,49.91666667 -117.0,49.91666667 -117.0,49.83333333 -117.0,49.75</coordinates></LinearRing></outerBoundaryIs></Polygon><Polygon><outerBoundaryIs><LinearRing><coordinates>-124.0,51.08333333 -123.91666667,51.08333333 -123.91666667,51.0 -124,51 -124.0,51.08333333</coordinates></LinearRing></outerBoundaryIs></Polygon><Polygon><outerBoundaryIs><LinearRing><coordinates>-117.25,51.0 -117.16666667,51.0 -117.16666667,50.91666667 -117.25,50.91666667 -117.25,51.0</coordinates></LinearRing></outerBoundaryIs></Polygon><Polygon><outerBoundaryIs><LinearRing><coordinates>-125.58333333,51.58333333 -125.5,51.58333333 -125.5,51.5 -125.58333333,51.5 -125.58333333,51.58333333</coordinates></LinearRing></outerBoundaryIs></Polygon><Polygon><outerBoundaryIs><LinearRing><coordinates>-125.66666667,51.66666667 -125.58333333,51.66666667 -125.58333333,51.58333333 -125.66666667,51.58333333 -125.66666667,51.66666667</coordinates></LinearRing></outerBoundaryIs></Polygon><Polygon><outerBoundaryIs><LinearRing><coordinates>-116.41666667,51.66666667 -116.33333333,51.66666667 -116.33333333,51.58333333 -116.41666667,51.58333333 -116.41666667,51.66666667</coordinates></LinearRing></outerBoundaryIs></Polygon><Polygon><outerBoundaryIs><LinearRing><coordinates>-117.75,51.66666667 -117.66666667,51.66666667 -117.66666667,51.58333333 -117.75,51.58333333 -117.75,51.66666667</coordinates></LinearRing></outerBoundaryIs></Polygon><Polygon><outerBoundaryIs><LinearRing><coordinates>-117.25,51.16666667 -117.25,51.08333333 -117.33333333,51.08333333 -117.33333333,51.16666667 -117.33333333,51.25 -117.25,51.25 -117.25,51.16666667</coordinates></LinearRing></outerBoundaryIs></Polygon><Polygon><outerBoundaryIs><LinearRing><coordinates>-117.41666667,51.33333333 -117.33333333,51.33333333 -117.33333333,51.25 -117.41666667,51.25 -117.41666667,51.33333333</coordinates></LinearRing></outerBoundaryIs></Polygon><Polygon><outerBoundaryIs><LinearRing><coordinates>-119.5,51.41666667 -119.41666667,51.41666667 -119.41666667,51.33333333 -119.5,51.33333333 -119.5,51.41666667</coordinates></LinearRing></outerBoundaryIs></Polygon><Polygon><outerBoundaryIs><LinearRing><coordinates>-117.41666667,52.08333333 -117.33333333,52.08333333 -117.33333333,52.0 -117.41666667,52.0 -117.41666667,52.08333333</coordinates></LinearRing></outerBoundaryIs></Polygon><Polygon><outerBoundaryIs><LinearRing><coordinates>-118.41666667,52.08333333 -118.33333333,52.08333333 -118.33333333,52.0 -118.41666667,52.0 -118.41666667,52.08333333</coordinates></LinearRing></outerBoundaryIs></Polygon><Polygon><outerBoundaryIs><LinearRing><coordinates>-118.16666667,52.08333333 -118.08333333,52.08333333 -118.08333333,52.0 -118.16666667,52.0 -118.16666667,52.08333333</coordinates></LinearRing></outerBoundaryIs></Polygon><Polygon><outerBoundaryIs><LinearRing><coordinates>-117.91666667,52.08333333 -117.83333333,52.08333333 -117.83333333,52.0 -117.91666667,52.0 -117.91666667,52.08333333</coordinates></LinearRing></outerBoundaryIs></Polygon><Polygon><outerBoundaryIs><LinearRing><coordinates>-115.33333333,52.58333333 -115.25,52.58333333 -115.25,52.5 -115.33333333,52.5 -115.33333333,52.58333333</coordinates></LinearRing></outerBoundaryIs></Polygon><Polygon><outerBoundaryIs><LinearRing><coordinates>-117.16666667,52.5 -117.08333333,52.5 -117.08333333,52.41666667 -117.16666667,52.41666667 -117.16666667,52.5</coordinates></LinearRing></outerBoundaryIs></Polygon><Polygon><outerBoundaryIs><LinearRing><coordinates>-125.91666667,52.16666667 -125.83333333,52.16666667 -125.83333333,52.08333333 -125.91666667,52.08333333 -126.0,52.08333333 -126.0,52.16666667 -125.91666667,52.16666667</coordinates></LinearRing></outerBoundaryIs></Polygon><Polygon><outerBoundaryIs><LinearRing><coordinates>-118.08333333,52.25 -118.08333333,52.16666667 -118.16666667,52.16666667 -118.25,52.16666667 -118.25,52.25 -118.16666667,52.25 -118.16666667,52.33333333 -118.08333333,52.33333333 -118.08333333,52.25</coordinates></LinearRing></outerBoundaryIs></Polygon><Polygon><outerBoundaryIs><LinearRing><coordinates>-118.08333333,52.16666667 -118.0,52.16666667 -118.0,52.08333333 -118.08333333,52.08333333 -118.08333333,52.16666667</coordinates></LinearRing></outerBoundaryIs></Polygon><Polygon><outerBoundaryIs><LinearRing><coordinates>-117.33333333,52.33333333 -117.25,52.33333333 -117.25,52.25 -117.33333333,52.25 -117.33333333,52.33333333</coordinates></LinearRing></outerBoundaryIs></Polygon><Polygon><outerBoundaryIs><LinearRing><coordinates>-118.58333333,52.25 -118.58333333,52.16666667 -118.66666667,52.16666667 -118.66666667,52.25 -118.66666667,52.33333333 -118.58333333,52.33333333 -118.58333333,52.25</coordinates></LinearRing></outerBoundaryIs></Polygon><Polygon><outerBoundaryIs><LinearRing><coordinates>-116.66666667,51.83333333 -116.58333333,51.83333333 -116.58333333,51.75 -116.66666667,51.75 -116.66666667,51.83333333</coordinates></LinearRing></outerBoundaryIs></Polygon><Polygon><outerBoundaryIs><LinearRing><coordinates>-117.41666667,51.75 -117.41666667,51.66666667 -117.5,51.66666667 -117.5,51.75 -117.5,51.83333333 -117.41666667,51.83333333 -117.33333333,51.83333333 -117.33333333,51.91666667 -117.25,51.91666667 -117.25,51.83333333 -117.16666667,51.83333333 -117.08333333,51.83333333 -117.08333333,51.75 -117.16666667,51.75 -117.25,51.75 -117.33333333,51.75 -117.41666667,51.75</coordinates></LinearRing></outerBoundaryIs></Polygon><Polygon><outerBoundaryIs><LinearRing><coordinates>-119.58333333,51.66666667 -119.5,51.66666667 -119.5,51.58333333 -119.58333333,51.58333333 -119.66666667,51.58333333 -119.66666667,51.66666667 -119.75,51.66666667 -119.75,51.75 -119.75,51.83333333 -119.66666667,51.83333333 -119.58333333,51.83333333 -119.58333333,51.75 -119.58333333,51.66666667</coordinates></LinearRing></outerBoundaryIs></Polygon><Polygon><outerBoundaryIs><LinearRing><coordinates>-116.66666667,51.66666667 -116.66666667,51.58333333 -116.75,51.58333333 -116.75,51.66666667 -116.75,51.75 -116.66666667,51.75 -116.66666667,51.66666667</coordinates></LinearRing></outerBoundaryIs></Polygon><Polygon><outerBoundaryIs><LinearRing><coordinates>-119.58333333,51.91666667 -119.5,51.91666667 -119.5,51.83333333 -119.58333333,51.83333333 -119.58333333,51.91666667</coordinates></LinearRing></outerBoundaryIs></Polygon><Polygon><outerBoundaryIs><LinearRing><coordinates>-117.75,51.91666667 -117.75,51.83333333 -117.83333333,51.83333333 -117.83333333,51.91666667 -117.83333333,52.0 -117.75,52.0 -117.66666667,52.0 -117.66666667,51.91666667 -117.75,51.91666667</coordinates></LinearRing></outerBoundaryIs></Polygon><Polygon><outerBoundaryIs><LinearRing><coordinates>-119.91666667,52.83333333 -119.83333333,52.83333333 -119.83333333,52.75 -119.91666667,52.75 -119.91666667,52.83333333</coordinates></LinearRing></outerBoundaryIs></Polygon><Polygon><outerBoundaryIs><LinearRing><coordinates>-120.0,52.91666667 -119.91666667,52.91666667 -119.91666667,52.83333333 -120.0,52.83333333 -120.0,52.91666667</coordinates></LinearRing></outerBoundaryIs></Polygon><Polygon><outerBoundaryIs><LinearRing><coordinates>-119.16666667,53.25 -119.08333333,53.25 -119.08333333,53.16666667 -119.16666667,53.16666667 -119.16666667,53.25</coordinates></LinearRing></outerBoundaryIs></Polygon><Polygon><outerBoundaryIs><LinearRing><coordinates>-119.0,53.33333333 -118.91666667,53.33333333 -118.91666667,53.25 -119.0,53.25 -119.0,53.33333333</coordinates></LinearRing></outerBoundaryIs></Polygon><Polygon><outerBoundaryIs><LinearRing><coordinates>-126.16666667,52.58333333 -126.08333333,52.58333333 -126.08333333,52.5 -126.16666667,52.5 -126.16666667,52.58333333</coordinates></LinearRing></outerBoundaryIs></Polygon><Polygon><outerBoundaryIs><LinearRing><coordinates>-127.66666667,54.58333333 -127.58333333,54.58333333 -127.58333333,54.5 -127.66666667,54.5 -127.66666667,54.58333333</coordinates></LinearRing></outerBoundaryIs></Polygon><Polygon><outerBoundaryIs><LinearRing><coordinates>-118.33333333,54.5 -118.33333333,54.41666667 -118.41666667,54.41666667 -118.41666667,54.5 -118.5,54.5 -118.5,54.58333333 -118.41666667,54.58333333 -118.33333333,54.58333333 -118.33333333,54.5</coordinates></LinearRing></outerBoundaryIs></Polygon><Polygon><outerBoundaryIs><LinearRing><coordinates>-118.58333333,54.66666667 -118.5,54.66666667 -118.5,54.58333333 -118.58333333,54.58333333 -118.58333333,54.66666667</coordinates></LinearRing></outerBoundaryIs></Polygon><Polygon><outerBoundaryIs><LinearRing><coordinates>-118.75,54.66666667 -118.66666667,54.66666667 -118.66666667,54.58333333 -118.75,54.58333333 -118.75,54.66666667</coordinates></LinearRing></outerBoundaryIs></Polygon><Polygon><outerBoundaryIs><LinearRing><coordinates>-119.5,54.91666667 -119.41666667,54.91666667 -119.41666667,54.83333333 -119.5,54.83333333 -119.5,54.91666667</coordinates></LinearRing></outerBoundaryIs></Polygon><Polygon><outerBoundaryIs><LinearRing><coordinates>-128.0,54.75 -127.91666667,54.75 -127.91666667,54.66666667 -128.0,54.66666667 -128.0,54.75</coordinates></LinearRing></outerBoundaryIs></Polygon><Polygon><outerBoundaryIs><LinearRing><coordinates>-128.66666667,55.75 -128.58333333,55.75 -128.58333333,55.66666667 -128.66666667,55.66666667 -128.66666667,55.75</coordinates></LinearRing></outerBoundaryIs></Polygon><Polygon><outerBoundaryIs><LinearRing><coordinates>-122.33333333,56.41666667 -122.25,56.41666667 -122.25,56.33333333 -122.33333333,56.33333333 -122.33333333,56.41666667</coordinates></LinearRing></outerBoundaryIs></Polygon><Polygon><outerBoundaryIs><LinearRing><coordinates>-124.5,56.25 -124.41666667,56.25 -124.41666667,56.16666667 -124.5,56.16666667 -124.5,56.25</coordinates></LinearRing></outerBoundaryIs></Polygon><Polygon><outerBoundaryIs><LinearRing><coordinates>-127.41666667,56.0 -127.33333333,56.0 -127.33333333,55.91666667 -127.41666667,55.91666667 -127.41666667,56.0</coordinates></LinearRing></outerBoundaryIs></Polygon><Polygon><outerBoundaryIs><LinearRing><coordinates>-127.16666667,56.16666667 -127.08333333,56.16666667 -127.08333333,56.08333333 -127.16666667,56.08333333 -127.16666667,56.16666667</coordinates></LinearRing></outerBoundaryIs></Polygon><Polygon><outerBoundaryIs><LinearRing><coordinates>-128.41666667,56.16666667 -128.33333333,56.16666667 -128.33333333,56.08333333 -128.41666667,56.08333333 -128.41666667,56.16666667</coordinates></LinearRing></outerBoundaryIs></Polygon><Polygon><outerBoundaryIs><LinearRing><coordinates>-125.66666667,56.16666667 -125.58333333,56.16666667 -125.58333333,56.08333333 -125.66666667,56.08333333 -125.66666667,56.16666667</coordinates></LinearRing></outerBoundaryIs></Polygon><Polygon><outerBoundaryIs><LinearRing><coordinates>-128.25,55.5 -128.25,55.41666667 -128.33333333,55.41666667 -128.33333333,55.5 -128.33333333,55.58333333 -128.41666667,55.58333333 -128.41666667,55.66666667 -128.41666667,55.75 -128.5,55.75 -128.58333333,55.75 -128.58333333,55.83333333 -128.5,55.83333333 -128.41666667,55.83333333 -128.33333333,55.83333333 -128.25,55.83333333 -128.16666667,55.83333333 -128.08333333,55.83333333 -128.08333333,55.75 -128.16666667,55.75 -128.25,55.75 -128.33333333,55.75 -128.33333333,55.66666667 -128.25,55.66666667 -128.16666667,55.66666667 -128.16666667,55.58333333 -128.25,55.58333333 -128.25,55.5</coordinates></LinearRing></outerBoundaryIs></Polygon><Polygon><outerBoundaryIs><LinearRing><coordinates>-122.75,56.83333333 -122.66666667,56.83333333 -122.66666667,56.75 -122.75,56.75 -122.75,56.83333333</coordinates></LinearRing></outerBoundaryIs></Polygon><Polygon><outerBoundaryIs><LinearRing><coordinates>-123.0,57.08333333 -122.91666667,57.08333333 -122.91666667,57.0 -123,57 -123.0,57.08333333</coordinates></LinearRing></outerBoundaryIs></Polygon><Polygon><outerBoundaryIs><LinearRing><coordinates>-129.08333333,56.91666667 -129.0,56.91666667 -129.0,56.83333333 -129.08333333,56.83333333 -129.08333333,56.91666667</coordinates></LinearRing></outerBoundaryIs></Polygon><Polygon><outerBoundaryIs><LinearRing><coordinates>-128.41666667,57.0 -128.33333333,57.0 -128.33333333,56.91666667 -128.41666667,56.91666667 -128.5,56.91666667 -128.5,57.0 -128.41666667,57.0</coordinates></LinearRing></outerBoundaryIs></Polygon><Polygon><outerBoundaryIs><LinearRing><coordinates>-127.66666667,56.58333333 -127.58333333,56.58333333 -127.58333333,56.5 -127.66666667,56.5 -127.66666667,56.58333333</coordinates></LinearRing></outerBoundaryIs></Polygon><Polygon><outerBoundaryIs><LinearRing><coordinates>-127.0,56.58333333 -126.91666667,56.58333333 -126.91666667,56.5 -127.0,56.5 -127.0,56.58333333</coordinates></LinearRing></outerBoundaryIs></Polygon><Polygon><outerBoundaryIs><LinearRing><coordinates>-122.66666667,56.75 -122.58333333,56.75 -122.58333333,56.66666667 -122.66666667,56.66666667 -122.66666667,56.75</coordinates></LinearRing></outerBoundaryIs></Polygon><Polygon><outerBoundaryIs><LinearRing><coordinates>-127.58333333,56.66666667 -127.5,56.66666667 -127.5,56.58333333 -127.58333333,56.58333333 -127.58333333,56.66666667</coordinates></LinearRing></outerBoundaryIs></Polygon><Polygon><outerBoundaryIs><LinearRing><coordinates>-124.41666667,56.66666667 -124.33333333,56.66666667 -124.33333333,56.58333333 -124.41666667,56.58333333 -124.41666667,56.66666667</coordinates></LinearRing></outerBoundaryIs></Polygon><Polygon><outerBoundaryIs><LinearRing><coordinates>-124.58333333,56.33333333 -124.5,56.33333333 -124.5,56.25 -124.58333333,56.25 -124.58333333,56.33333333</coordinates></LinearRing></outerBoundaryIs></Polygon><Polygon><outerBoundaryIs><LinearRing><coordinates>-124.25,56.33333333 -124.16666667,56.33333333 -124.16666667,56.41666667 -124.25,56.41666667 -124.33333333,56.41666667 -124.33333333,56.5 -124.33333333,56.58333333 -124.25,56.58333333 -124.16666667,56.58333333 -124.16666667,56.5 -124.08333333,56.5 -124.0,56.5 -124.0,56.41666667 -124.0,56.33333333 -124.0,56.25 -124.08333333,56.25 -124.16666667,56.25 -124.25,56.25 -124.25,56.33333333</coordinates></LinearRing></outerBoundaryIs></Polygon><Polygon><outerBoundaryIs><LinearRing><coordinates>-125.91666667,56.5 -125.83333333,56.5 -125.83333333,56.41666667 -125.91666667,56.41666667 -125.91666667,56.5</coordinates></LinearRing></outerBoundaryIs></Polygon><Polygon><outerBoundaryIs><LinearRing><coordinates>-127.83333333,55.25 -127.83333333,55.16666667 -127.91666667,55.16666667 -128.0,55.16666667 -128.0,55.25 -128.08333333,55.25 -128.16666667,55.25 -128.16666667,55.33333333 -128.16666667,55.41666667 -128.08333333,55.41666667 -128.08333333,55.5 -128.16666667,55.5 -128.16666667,55.58333333 -128.08333333,55.58333333 -128.0,55.58333333 -128.0,55.5 -127.91666667,55.5 -127.83333333,55.5 -127.83333333,55.41666667 -127.75,55.41666667 -127.75,55.33333333 -127.75,55.25 -127.83333333,55.25</coordinates></LinearRing></outerBoundaryIs><innerBoundaryIs><LinearRing><coordinates>-128.0,55.41666667 -128.0,55.33333333 -127.91666667,55.33333333 -127.91666667,55.41666667 -128.0,55.41666667</coordinates></LinearRing></innerBoundaryIs></Polygon><Polygon><outerBoundaryIs><LinearRing><coordinates>-118.75,50.66666667 -118.66666667,50.66666667 -118.66666667,50.58333333 -118.75,50.58333333 -118.75,50.66666667</coordinates></LinearRing></outerBoundaryIs></Polygon><Polygon><outerBoundaryIs><LinearRing><coordinates>-116.75,50.58333333 -116.75,50.5 -116.83333333,50.5 -116.83333333,50.58333333 -116.83333333,50.66666667 -116.75,50.66666667 -116.75,50.58333333</coordinates></LinearRing></outerBoundaryIs></Polygon><Polygon><outerBoundaryIs><LinearRing><coordinates>-116.75,50.83333333 -116.66666667,50.83333333 -116.66666667,50.75 -116.75,50.75 -116.75,50.83333333</coordinates></LinearRing></outerBoundaryIs></Polygon><Polygon><outerBoundaryIs><LinearRing><coordinates>-107.58333333,41.33333333 -107.66666667,41.33333333 -107.66666667,41.41666667 -107.66666667,41.5 -107.66666667,41.58333333 -107.66666667,41.66666667 -107.58333333,41.66666667 -107.58333333,41.58333333 -107.5,41.58333333 -107.5,41.66666667 -107.41666667,41.66666667 -107.41666667,41.75 -107.33333333,41.75 -107.33333333,41.83333333 -107.33333333,41.91666667 -107.25,41.91666667 -107.25,41.83333333 -107.16666667,41.83333333 -107.16666667,41.75 -107.08333333,41.75 -107.08333333,41.66666667 -107.0,41.66666667 -106.91666667,41.66666667 -106.91666667,41.75 -106.83333333,41.75 -106.75,41.75 -106.75,41.83333333 -106.66666667,41.83333333 -106.66666667,41.91666667 -106.58333333,41.91666667 -106.58333333,42.0 -106.66666667,42.0 -106.75,42.0 -106.83333333,42.0 -106.91666667,42.0 -106.91666667,42.08333333 -107.0,42.08333333 -107.08333333,42.08333333 -107.16666667,42.08333333 -107.25,42.08333333 -107.25,42.16666667 -107.33333333,42.16666667 -107.41666667,42.16666667 -107.41666667,42.25 -107.41666667,42.33333333 -107.33333333,42.33333333 -107.33333333,42.41666667 -107.33333333,42.5 -107.25,42.5 -107.16666667,42.5 -107.16666667,42.41666667 -107.25,42.41666667 -107.25,42.33333333 -107.16666667,42.33333333 -107.08333333,42.33333333 -107.0,42.33333333 -107.0,42.25 -106.91666667,42.25 -106.91666667,42.33333333 -106.91666667,42.41666667 -106.91666667,42.5 -106.83333333,42.5 -106.83333333,42.41666667 -106.75,42.41666667 -106.75,42.5 -106.66666667,42.5 -106.58333333,42.5 -106.5,42.5 -106.41666667,42.5 -106.41666667,42.58333333 -106.5,42.58333333 -106.58333333,42.58333333 -106.58333333,42.66666667 -106.58333333,42.75 -106.5,42.75 -106.5,42.83333333 -106.58333333,42.83333333 -106.66666667,42.83333333 -106.66666667,42.91666667 -106.66666667,43.0 -106.66666667,43.08333333 -106.58333333,43.08333333 -106.5,43.08333333 -106.5,43.16666667 -106.58333333,43.16666667 -106.58333333,43.25 -106.5,43.25 -106.41666667,43.25 -106.33333333,43.25 -106.33333333,43.16666667 -106.25,43.16666667 -106.25,43.25 -106.16666667,43.25 -106.16666667,43.16666667 -106.16666667,43.08333333 -106.25,43.08333333 -106.33333333,43.08333333 -106.33333333,43.0 -106.25,43.0 -106.16666667,43.0 -106.08333333,43.0 -106.08333333,42.91666667 -106.16666667,42.91666667 -106.25,42.91666667 -106.33333333,42.91666667 -106.33333333,42.83333333 -106.25,42.83333333 -106.16666667,42.83333333 -106.16666667,42.75 -106.08333333,42.75 -106.0,42.75 -105.91666667,42.75 -105.83333333,42.75 -105.75,42.75 -105.66666667,42.75 -105.66666667,42.66666667 -105.58333333,42.66666667 -105.58333333,42.58333333 -105.58333333,42.5 -105.5,42.5 -105.5,42.41666667 -105.41666667,42.41666667 -105.41666667,42.5 -105.33333333,42.5 -105.33333333,42.41666667 -105.33333333,42.33333333 -105.33333333,42.25 -105.33333333,42.16666667 -105.33333333,42.08333333 -105.33333333,42.0 -105.33333333,41.91666667 -105.33333333,41.83333333 -105.33333333,41.75 -105.25,41.75 -105.16666667,41.75 -105.16666667,41.66666667 -105.16666667,41.58333333 -105.08333333,41.58333333 -105.0,41.58333333 -105.0,41.5 -105.0,41.41666667 -104.91666667,41.41666667 -104.83333333,41.41666667 -104.83333333,41.33333333 -104.91666667,41.33333333 -105.0,41.33333333 -105.0,41.25 -105.0,41.16666667 -105.0,41.08333333 -105,41 -105.08333333,41.0 -105.16666667,41.0 -105.16666667,40.91666667 -105.25,40.91666667 -105.33333333,40.91666667 -105.33333333,40.83333333 -105.33333333,40.75 -105.25,40.75 -105.25,40.66666667 -105.16666667,40.66666667 -105.16666667,40.58333333 -105.16666667,40.5 -105.16666667,40.41666667 -105.16666667,40.33333333 -105.16666667,40.25 -105.25,40.25 -105.25,40.16666667 -105.16666667,40.16666667 -105.16666667,40.08333333 -105.08333333,40.08333333 -105.08333333,40.0 -105,40 -104.91666667,40.0 -104.91666667,39.91666667 -104.91666667,39.83333333 -105.0,39.83333333 -105.0,39.75 -104.91666667,39.75 -104.83333333,39.75 -104.83333333,39.66666667 -104.83333333,39.58333333 -104.83333333,39.5 -104.91666667,39.5 -105.0,39.5 -105.0,39.41666667 -105.0,39.33333333 -105.0,39.25 -104.91666667,39.25 -104.91666667,39.16666667 -104.83333333,39.16666667 -104.75,39.16666667 -104.75,39.08333333 -104.66666667,39.08333333 -104.58333333,39.08333333 -104.58333333,39.0 -104.66666667,39.0 -104.75,39.0 -104.83333333,39.0 -104.83333333,38.91666667 -104.83333333,38.83333333 -104.83333333,38.75 -104.83333333,38.66666667 -104.91666667,38.66666667 -104.91666667,38.58333333 -105.0,38.58333333 -105.08333333,38.58333333 -105.08333333,38.5 -105.16666667,38.5 -105.16666667,38.58333333 -105.25,38.58333333 -105.25,38.5 -105.33333333,38.5 -105.33333333,38.58333333 -105.41666667,38.58333333 -105.41666667,38.5 -105.41666667,38.41666667 -105.33333333,38.41666667 -105.25,38.41666667 -105.25,38.33333333 -105.16666667,38.33333333 -105.16666667,38.25 -105.08333333,38.25 -105.08333333,38.16666667 -105.0,38.16666667 -105.0,38.08333333 -104.91666667,38.08333333 -104.91666667,38.0 -104.91666667,37.91666667 -104.91666667,37.83333333 -104.91666667,37.75 -105.0,37.75 -105.08333333,37.75 -105.08333333,37.66666667 -105.0,37.66666667 -105.0,37.58333333 -105.08333333,37.58333333 -105.08333333,37.5 -105.0,37.5 -104.91666667,37.5 -104.83333333,37.5 -104.83333333,37.41666667 -104.75,37.41666667 -104.75,37.5 -104.66666667,37.5 -104.66666667,37.41666667 -104.66666667,37.33333333 -104.66666667,37.25 -104.58333333,37.25 -104.58333333,37.16666667 -104.66666667,37.16666667 -104.75,37.16666667 -104.83333333,37.16666667 -104.83333333,37.08333333 -104.75,37.08333333 -104.66666667,37.08333333 -104.58333333,37.08333333 -104.5,37.08333333 -104.5,37.16666667 -104.41666667,37.16666667 -104.41666667,37.08333333 -104.41666667,37.0 -104.33333333,37.0 -104.33333333,37.08333333 -104.25,37.08333333 -104.25,37.0 -104.16666667,37.0 -104.16666667,36.91666667 -104.25,36.91666667 -104.33333333,36.91666667 -104.41666667,36.91666667 -104.5,36.91666667 -104.5,36.83333333 -104.58333333,36.83333333 -104.58333333,36.75 -104.66666667,36.75 -104.75,36.75 -104.75,36.83333333 -104.83333333,36.83333333 -104.91666667,36.83333333 -104.91666667,36.75 -104.91666667,36.66666667 -105.0,36.66666667 -105.0,36.58333333 -105.0,36.5 -105.0,36.41666667 -105.0,36.33333333 -105.0,36.25 -105.08333333,36.25 -105.08333333,36.16666667 -105.08333333,36.08333333 -105.16666667,36.08333333 -105.25,36.08333333 -105.25,36.0 -105.33333333,36.0 -105.33333333,35.91666667 -105.33333333,35.83333333 -105.33333333,35.75 -105.25,35.75 -105.25,35.66666667 -105.33333333,35.66666667 -105.41666667,35.66666667 -105.41666667,35.58333333 -105.41666667,35.5 -105.5,35.5 -105.58333333,35.5 -105.58333333,35.58333333 -105.66666667,35.58333333 -105.66666667,35.5 -105.75,35.5 -105.83333333,35.5 -105.83333333,35.58333333 -105.91666667,35.58333333 -105.91666667,35.66666667 -105.91666667,35.75 -106.0,35.75 -106.0,35.83333333 -105.91666667,35.83333333 -105.91666667,35.91666667 -105.91666667,36.0 -105.91666667,36.08333333 -105.83333333,36.08333333 -105.83333333,36.16666667 -105.83333333,36.25 -105.91666667,36.25 -105.91666667,36.33333333 -106.0,36.33333333 -106.0,36.41666667 -106.08333333,36.41666667 -106.08333333,36.33333333 -106.16666667,36.33333333 -106.25,36.33333333 -106.25,36.25 -106.33333333,36.25 -106.33333333,36.33333333 -106.41666667,36.33333333 -106.5,36.33333333 -106.58333333,36.33333333 -106.58333333,36.25 -106.5,36.25 -106.5,36.16666667 -106.41666667,36.16666667 -106.33333333,36.16666667 -106.33333333,36.08333333 -106.25,36.08333333 -106.25,36.0 -106.25,35.91666667 -106.25,35.83333333 -106.33333333,35.83333333 -106.33333333,35.75 -106.41666667,35.75 -106.41666667,35.66666667 -106.5,35.66666667 -106.5,35.58333333 -106.58333333,35.58333333 -106.58333333,35.66666667 -106.66666667,35.66666667 -106.66666667,35.75 -106.75,35.75 -106.75,35.66666667 -106.83333333,35.66666667 -106.83333333,35.75 -106.91666667,35.75 -106.91666667,35.83333333 -106.91666667,35.91666667 -106.91666667,36.0 -106.91666667,36.08333333 -107.0,36.08333333 -107.0,36.16666667 -107.08333333,36.16666667 -107.16666667,36.16666667 -107.16666667,36.25 -107.16666667,36.33333333 -107.16666667,36.41666667 -107.25,36.41666667 -107.25,36.5 -107.33333333,36.5 -107.33333333,36.58333333 -107.41666667,36.58333333 -107.41666667,36.66666667 -107.41666667,36.75 -107.41666667,36.83333333 -107.41666667,36.91666667 -107.5,36.91666667 -107.58333333,36.91666667 -107.66666667,36.91666667 -107.75,36.91666667 -107.83333333,36.91666667 -107.83333333,37.0 -107.91666667,37.0 -108,37 -108.0,37.08333333 -108.08333333,37.08333333 -108.16666667,37.08333333 -108.16666667,37.16666667 -108.25,37.16666667 -108.25,37.08333333 -108.25,37.0 -108.33333333,37.0 -108.33333333,37.08333333 -108.33333333,37.16666667 -108.41666667,37.16666667 -108.5,37.16666667 -108.58333333,37.16666667 -108.66666667,37.16666667 -108.66666667,37.25 -108.66666667,37.33333333 -108.66666667,37.41666667 -108.66666667,37.5 -108.75,37.5 -108.83333333,37.5 -108.83333333,37.58333333 -108.91666667,37.58333333 -108.91666667,37.66666667 -109.0,37.66666667 -109.0,37.75 -109.08333333,37.75 -109.16666667,37.75 -109.25,37.75 -109.25,37.83333333 -109.33333333,37.83333333 -109.33333333,37.75 -109.41666667,37.75 -109.5,37.75 -109.58333333,37.75 -109.66666667,37.75 -109.75,37.75 -109.75,37.66666667 -109.83333333,37.66666667 -109.91666667,37.66666667 -109.91666667,37.75 -109.83333333,37.75 -109.83333333,37.83333333 -109.83333333,37.91666667 -109.75,37.91666667 -109.66666667,37.91666667 -109.58333333,37.91666667 -109.5,37.91666667 -109.41666667,37.91666667 -109.41666667,38.0 -109.33333333,38.0 -109.25,38.0 -109.16666667,38.0 -109.16666667,38.08333333 -109.08333333,38.08333333 -109.08333333,38.16666667 -109.0,38.16666667 -109.0,38.08333333 -109,38 -108.91666667,38.0 -108.83333333,38.0 -108.83333333,37.91666667 -108.75,37.91666667 -108.66666667,37.91666667 -108.58333333,37.91666667 -108.58333333,38.0 -108.58333333,38.08333333 -108.5,38.08333333 -108.41666667,38.08333333 -108.41666667,38.16666667 -108.41666667,38.25 -108.5,38.25 -108.5,38.33333333 -108.58333333,38.33333333 -108.58333333,38.41666667 -108.66666667,38.41666667 -108.66666667,38.5 -108.75,38.5 -108.75,38.58333333 -108.83333333,38.58333333 -108.83333333,38.66666667 -108.91666667,38.66666667 -108.91666667,38.75 -109.0,38.75 -109.0,38.83333333 -109.08333333,38.83333333 -109.08333333,38.91666667 -109.0,38.91666667 -109,39 -108.91666667,39.0 -108.83333333,39.0 -108.75,39.0 -108.75,39.08333333 -108.66666667,39.08333333 -108.66666667,39.0 -108.58333333,39.0 -108.58333333,38.91666667 -108.5,38.91666667 -108.5,38.83333333 -108.41666667,38.83333333 -108.41666667,38.75 -108.33333333,38.75 -108.33333333,38.66666667 -108.25,38.66666667 -108.25,38.58333333 -108.16666667,38.58333333 -108.08333333,38.58333333 -108.08333333,38.5 -108.08333333,38.41666667 -108.0,38.41666667 -107.91666667,38.41666667 -107.83333333,38.41666667 -107.75,38.41666667 -107.75,38.5 -107.83333333,38.5 -107.83333333,38.58333333 -107.83333333,38.66666667 -107.83333333,38.75 -107.75,38.75 -107.66666667,38.75 -107.58333333,38.75 -107.58333333,38.83333333 -107.66666667,38.83333333 -107.75,38.83333333 -107.83333333,38.83333333 -107.91666667,38.83333333 -107.91666667,38.91666667 -108.0,38.91666667 -108.08333333,38.91666667 -108.08333333,38.83333333 -108.16666667,38.83333333 -108.25,38.83333333 -108.25,38.91666667 -108.25,39.0 -108.33333333,39.0 -108.33333333,39.08333333 -108.25,39.08333333 -108.25,39.16666667 -108.16666667,39.16666667 -108.16666667,39.25 -108.16666667,39.33333333 -108.25,39.33333333 -108.25,39.25 -108.33333333,39.25 -108.41666667,39.25 -108.41666667,39.16666667 -108.5,39.16666667 -108.5,39.25 -108.58333333,39.25 -108.58333333,39.33333333 -108.66666667,39.33333333 -108.66666667,39.41666667 -108.75,39.41666667 -108.83333333,39.41666667 -108.91666667,39.41666667 -109.0,39.41666667 -109.08333333,39.41666667 -109.16666667,39.41666667 -109.16666667,39.33333333 -109.25,39.33333333 -109.33333333,39.33333333 -109.41666667,39.33333333 -109.41666667,39.25 -109.5,39.25 -109.5,39.16666667 -109.58333333,39.16666667 -109.66666667,39.16666667 -109.66666667,39.08333333 -109.75,39.08333333 -109.75,39.16666667 -109.83333333,39.16666667 -109.83333333,39.25 -109.91666667,39.25 -109.91666667,39.33333333 -109.91666667,39.41666667 -109.91666667,39.5 -109.91666667,39.58333333 -109.91666667,39.66666667 -109.83333333,39.66666667 -109.83333333,39.58333333 -109.75,39.58333333 -109.66666667,39.58333333 -109.66666667,39.5 -109.58333333,39.5 -109.58333333,39.58333333 -109.5,39.58333333 -109.41666667,39.58333333 -109.41666667,39.66666667 -109.33333333,39.66666667 -109.33333333,39.58333333 -109.25,39.58333333 -109.25,39.66666667 -109.25,39.75 -109.16666667,39.75 -109.08333333,39.75 -109.0,39.75 -109.0,39.83333333 -109.08333333,39.83333333 -109.08333333,39.91666667 -109.0,39.91666667 -108.91666667,39.91666667 -108.83333333,39.91666667 -108.83333333,40.0 -108.75,40.0 -108.75,40.08333333 -108.75,40.16666667 -108.66666667,40.16666667 -108.66666667,40.25 -108.75,40.25 -108.83333333,40.25 -108.91666667,40.25 -109.0,40.25 -109.0,40.33333333 -109.08333333,40.33333333 -109.16666667,40.33333333 -109.16666667,40.41666667 -109.25,40.41666667 -109.25,40.5 -109.16666667,40.5 -109.08333333,40.5 -109.08333333,40.58333333 -109.16666667,40.58333333 -109.25,40.58333333 -109.33333333,40.58333333 -109.41666667,40.58333333 -109.5,40.58333333 -109.58333333,40.58333333 -109.58333333,40.5 -109.58333333,40.41666667 -109.66666667,40.41666667 -109.75,40.41666667 -109.75,40.5 -109.83333333,40.5 -109.91666667,40.5 -109.91666667,40.41666667 -110.0,40.41666667 -110.08333333,40.41666667 -110.16666667,40.41666667 -110.16666667,40.33333333 -110.25,40.33333333 -110.25,40.25 -110.33333333,40.25 -110.33333333,40.16666667 -110.25,40.16666667 -110.25,40.08333333 -110.16666667,40.08333333 -110.16666667,40.0 -110.08333333,40.0 -110.08333333,39.91666667 -110.16666667,39.91666667 -110.25,39.91666667 -110.25,39.83333333 -110.25,39.75 -110.16666667,39.75 -110.08333333,39.75 -110.08333333,39.66666667 -110.08333333,39.58333333 -110.08333333,39.5 -110.08333333,39.41666667 -110.16666667,39.41666667 -110.25,39.41666667 -110.33333333,39.41666667 -110.33333333,39.5 -110.33333333,39.58333333 -110.41666667,39.58333333 -110.5,39.58333333 -110.5,39.66666667 -110.58333333,39.66666667 -110.66666667,39.66666667 -110.75,39.66666667 -110.83333333,39.66666667 -110.91666667,39.66666667 -110.91666667,39.58333333 -110.91666667,39.5 -111.0,39.5 -111.0,39.41666667 -111.08333333,39.41666667 -111.08333333,39.33333333 -111.08333333,39.25 -111.16666667,39.25 -111.16666667,39.16666667 -111.16666667,39.08333333 -111.25,39.08333333 -111.25,39.0 -111.25,38.91666667 -111.33333333,38.91666667 -111.33333333,38.83333333 -111.41666667,38.83333333 -111.41666667,38.75 -111.41666667,38.66666667 -111.41666667,38.58333333 -111.41666667,38.5 -111.41666667,38.41666667 -111.41666667,38.33333333 -111.41666667,38.25 -111.33333333,38.25 -111.33333333,38.16666667 -111.25,38.16666667 -111.25,38.08333333 -111.25,38.0 -111.33333333,38.0 -111.41666667,38.0 -111.41666667,37.91666667 -111.5,37.91666667 -111.58333333,37.91666667 -111.66666667,37.91666667 -111.66666667,37.83333333 -111.75,37.83333333 -111.75,37.75 -111.75,37.66666667 -111.75,37.58333333 -111.83333333,37.58333333 -111.83333333,37.66666667 -111.91666667,37.66666667 -112.0,37.66666667 -112.08333333,37.66666667 -112.08333333,37.58333333 -112.16666667,37.58333333 -112.16666667,37.5 -112.16666667,37.41666667 -112.25,37.41666667 -112.25,37.33333333 -112.33333333,37.33333333 -112.41666667,37.33333333 -112.5,37.33333333 -112.58333333,37.33333333 -112.66666667,37.33333333 -112.75,37.33333333 -112.75,37.25 -112.83333333,37.25 -112.91666667,37.25 -112.91666667,37.33333333 -113.0,37.33333333 -113.08333333,37.33333333 -113.08333333,37.41666667 -113.16666667,37.41666667 -113.16666667,37.5 -113.16666667,37.58333333 -113.08333333,37.58333333 -113.08333333,37.66666667 -113.0,37.66666667 -113.0,37.75 -112.91666667,37.75 -112.91666667,37.83333333 -112.83333333,37.83333333 -112.75,37.83333333 -112.75,37.91666667 -112.66666667,37.91666667 -112.66666667,38.0 -112.66666667,38.08333333 -112.58333333,38.08333333 -112.58333333,38.16666667 -112.58333333,38.25 -112.66666667,38.25 -112.66666667,38.33333333 -112.58333333,38.33333333 -112.58333333,38.41666667 -112.66666667,38.41666667 -112.75,38.41666667 -112.75,38.33333333 -112.83333333,38.33333333 -112.83333333,38.41666667 -112.83333333,38.5 -112.83333333,38.58333333 -112.75,38.58333333 -112.66666667,38.58333333 -112.66666667,38.66666667 -112.58333333,38.66666667 -112.58333333,38.75 -112.5,38.75 -112.41666667,38.75 -112.41666667,38.83333333 -112.33333333,38.83333333 -112.33333333,38.91666667 -112.33333333,39.0 -112.25,39.0 -112.25,39.08333333 -112.16666667,39.08333333 -112.16666667,39.16666667 -112.25,39.16666667 -112.25,39.25 -112.33333333,39.25 -112.33333333,39.33333333 -112.33333333,39.41666667 -112.25,39.41666667 -112.25,39.5 -112.16666667,39.5 -112.16666667,39.41666667 -112.16666667,39.33333333 -112.16666667,39.25 -112.08333333,39.25 -112.08333333,39.33333333 -112.0,39.33333333 -111.91666667,39.33333333 -111.91666667,39.41666667 -111.91666667,39.5 -111.83333333,39.5 -111.83333333,39.58333333 -111.91666667,39.58333333 -111.91666667,39.66666667 -111.83333333,39.66666667 -111.83333333,39.75 -111.83333333,39.83333333 -111.83333333,39.91666667 -111.91666667,39.91666667 -111.91666667,39.83333333 -111.91666667,39.75 -112.0,39.75 -112.0,39.66666667 -112.0,39.58333333 -112.08333333,39.58333333 -112.08333333,39.66666667 -112.08333333,39.75 -112.16666667,39.75 -112.16666667,39.83333333 -112.16666667,39.91666667 -112.25,39.91666667 -112.25,39.83333333 -112.25,39.75 -112.33333333,39.75 -112.33333333,39.83333333 -112.41666667,39.83333333 -112.5,39.83333333 -112.5,39.91666667 -112.58333333,39.91666667 -112.66666667,39.91666667 -112.66666667,40.0 -112.66666667,40.08333333 -112.58333333,40.08333333 -112.58333333,40.16666667 -112.58333333,40.25 -112.58333333,40.33333333 -112.66666667,40.33333333 -112.66666667,40.41666667 -112.66666667,40.5 -112.66666667,40.58333333 -112.66666667,40.66666667 -112.58333333,40.66666667 -112.58333333,40.58333333 -112.58333333,40.5 -112.5,40.5 -112.5,40.41666667 -112.5,40.33333333 -112.5,40.25 -112.5,40.16666667 -112.41666667,40.16666667 -112.33333333,40.16666667 -112.33333333,40.08333333 -112.33333333,40.0 -112.25,40.0 -112.16666667,40.0 -112.16666667,40.08333333 -112.08333333,40.08333333 -112.0,40.08333333 -112.0,40.16666667 -112.0,40.25 -112.08333333,40.25 -112.08333333,40.16666667 -112.16666667,40.16666667 -112.16666667,40.25 -112.25,40.25 -112.33333333,40.25 -112.33333333,40.33333333 -112.33333333,40.41666667 -112.33333333,40.5 -112.25,40.5 -112.25,40.58333333 -112.25,40.66666667 -112.16666667,40.66666667 -112.08333333,40.66666667 -112.08333333,40.58333333 -112.0,40.58333333 -111.91666667,40.58333333 -111.91666667,40.66666667 -111.83333333,40.66666667 -111.83333333,40.75 -111.83333333,40.83333333 -111.83333333,40.91666667 -111.91666667,40.91666667 -111.91666667,41.0 -111.91666667,41.08333333 -111.91666667,41.16666667 -111.91666667,41.25 -112.0,41.25 -112.0,41.33333333 -112.08333333,41.33333333 -112.08333333,41.41666667 -112.08333333,41.5 -112.16666667,41.5 -112.16666667,41.58333333 -112.25,41.58333333 -112.33333333,41.58333333 -112.41666667,41.58333333 -112.41666667,41.66666667 -112.41666667,41.75 -112.5,41.75 -112.5,41.66666667 -112.58333333,41.66666667 -112.66666667,41.66666667 -112.66666667,41.75 -112.58333333,41.75 -112.58333333,41.83333333 -112.66666667,41.83333333 -112.75,41.83333333 -112.83333333,41.83333333 -112.91666667,41.83333333 -112.91666667,41.75 -113.0,41.75 -113.0,41.83333333 -113.0,41.91666667 -113,42 -113.08333333,42.0 -113.16666667,42.0 -113.16666667,41.91666667 -113.16666667,41.83333333 -113.25,41.83333333 -113.25,41.75 -113.33333333,41.75 -113.41666667,41.75 -113.41666667,41.66666667 -113.5,41.66666667 -113.5,41.75 -113.58333333,41.75 -113.58333333,41.66666667 -113.66666667,41.66666667 -113.66666667,41.58333333 -113.66666667,41.5 -113.75,41.5 -113.83333333,41.5 -113.83333333,41.58333333 -113.91666667,41.58333333 -114.0,41.58333333 -114.0,41.5 -114.0,41.41666667 -114.08333333,41.41666667 -114.16666667,41.41666667 -114.16666667,41.33333333 -114.25,41.33333333 -114.25,41.25 -114.25,41.16666667 -114.25,41.08333333 -114.25,41.0 -114.25,40.91666667 -114.25,40.83333333 -114.33333333,40.83333333 -114.33333333,40.91666667 -114.33333333,41.0 -114.41666667,41.0 -114.41666667,41.08333333 -114.5,41.08333333 -114.5,41.0 -114.5,40.91666667 -114.5,40.83333333 -114.58333333,40.83333333 -114.58333333,40.75 -114.58333333,40.66666667 -114.66666667,40.66666667 -114.66666667,40.58333333 -114.58333333,40.58333333 -114.58333333,40.5 -114.66666667,40.5 -114.75,40.5 -114.83333333,40.5 -114.83333333,40.41666667 -114.83333333,40.33333333 -114.83333333,40.25 -114.75,40.25 -114.75,40.16666667 -114.75,40.08333333 -114.75,40.0 -114.83333333,40.0 -114.83333333,39.91666667 -114.91666667,39.91666667 -114.91666667,39.83333333 -114.83333333,39.83333333 -114.83333333,39.75 -114.83333333,39.66666667 -114.83333333,39.58333333 -114.91666667,39.58333333 -114.91666667,39.5 -114.91666667,39.41666667 -114.83333333,39.41666667 -114.83333333,39.33333333 -114.75,39.33333333 -114.75,39.41666667 -114.75,39.5 -114.75,39.58333333 -114.75,39.66666667 -114.66666667,39.66666667 -114.66666667,39.75 -114.75,39.75 -114.75,39.83333333 -114.66666667,39.83333333 -114.66666667,39.91666667 -114.66666667,40.0 -114.66666667,40.08333333 -114.58333333,40.08333333 -114.5,40.08333333 -114.5,40.0 -114.41666667,40.0 -114.33333333,40.0 -114.33333333,39.91666667 -114.33333333,39.83333333 -114.41666667,39.83333333 -114.5,39.83333333 -114.5,39.75 -114.58333333,39.75 -114.58333333,39.66666667 -114.58333333,39.58333333 -114.5,39.58333333 -114.5,39.5 -114.5,39.41666667 -114.5,39.33333333 -114.5,39.25 -114.5,39.16666667 -114.5,39.08333333 -114.58333333,39.08333333 -114.58333333,39.0 -114.58333333,38.91666667 -114.58333333,38.83333333 -114.58333333,38.75 -114.66666667,38.75 -114.66666667,38.66666667 -114.66666667,38.58333333 -114.75,38.58333333 -114.83333333,38.58333333 -114.91666667,38.58333333 -114.91666667,38.66666667 -115.0,38.66666667 -115.0,38.75 -115.0,38.83333333 -115.0,38.91666667 -115,39 -115.0,39.08333333 -115.0,39.16666667 -115.08333333,39.16666667 -115.16666667,39.16666667 -115.16666667,39.25 -115.16666667,39.33333333 -115.16666667,39.41666667 -115.25,39.41666667 -115.25,39.33333333 -115.33333333,39.33333333 -115.33333333,39.25 -115.33333333,39.16666667 -115.25,39.16666667 -115.25,39.08333333 -115.16666667,39.08333333 -115.16666667,39.0 -115.25,39.0 -115.25,38.91666667 -115.33333333,38.91666667 -115.33333333,38.83333333 -115.41666667,38.83333333 -115.5,38.83333333 -115.5,38.91666667 -115.5,39.0 -115.5,39.08333333 -115.58333333,39.08333333 -115.58333333,39.16666667 -115.66666667,39.16666667 -115.66666667,39.25 -115.58333333,39.25 -115.58333333,39.33333333 -115.5,39.33333333 -115.5,39.41666667 -115.5,39.5 -115.41666667,39.5 -115.33333333,39.5 -115.33333333,39.58333333 -115.33333333,39.66666667 -115.33333333,39.75 -115.25,39.75 -115.25,39.66666667 -115.25,39.58333333 -115.16666667,39.58333333 -115.08333333,39.58333333 -115.0,39.58333333 -115.0,39.66666667 -115.08333333,39.66666667 -115.08333333,39.75 -115.08333333,39.83333333 -115.0,39.83333333 -115.0,39.91666667 -115,40 -115.0,40.08333333 -115.0,40.16666667 -115.08333333,40.16666667 -115.08333333,40.08333333 -115.08333333,40.0 -115.08333333,39.91666667 -115.16666667,39.91666667 -115.16666667,39.83333333 -115.25,39.83333333 -115.33333333,39.83333333 -115.33333333,39.91666667 -115.41666667,39.91666667 -115.41666667,39.83333333 -115.5,39.83333333 -115.5,39.75 -115.5,39.66666667 -115.58333333,39.66666667 -115.66666667,39.66666667 -115.66666667,39.75 -115.58333333,39.75 -115.58333333,39.83333333 -115.58333333,39.91666667 -115.66666667,39.91666667 -115.66666667,40.0 -115.66666667,40.08333333 -115.75,40.08333333 -115.75,40.16666667 -115.66666667,40.16666667 -115.66666667,40.25 -115.66666667,40.33333333 -115.58333333,40.33333333 -115.58333333,40.41666667 -115.66666667,40.41666667 -115.66666667,40.5 -115.58333333,40.5 -115.58333333,40.58333333 -115.66666667,40.58333333 -115.66666667,40.66666667 -115.58333333,40.66666667 -115.58333333,40.75 -115.5,40.75 -115.5,40.83333333 -115.41666667,40.83333333 -115.33333333,40.83333333 -115.33333333,40.91666667 -115.41666667,40.91666667 -115.41666667,41.0 -115.5,41.0 -115.5,41.08333333 -115.5,41.16666667 -115.58333333,41.16666667 -115.58333333,41.08333333 -115.66666667,41.08333333 -115.66666667,41.0 -115.66666667,40.91666667 -115.75,40.91666667 -115.83333333,40.91666667 -115.83333333,40.83333333 -115.91666667,40.83333333 -116.0,40.83333333 -116.0,40.91666667 -116.08333333,40.91666667 -116.16666667,40.91666667 -116.16666667,41.0 -116.25,41.0 -116.33333333,41.0 -116.33333333,41.08333333 -116.41666667,41.08333333 -116.41666667,41.16666667 -116.41666667,41.25 -116.5,41.25 -116.5,41.33333333 -116.58333333,41.33333333 -116.66666667,41.33333333 -116.66666667,41.41666667 -116.58333333,41.41666667 -116.58333333,41.5 -116.5,41.5 -116.41666667,41.5 -116.33333333,41.5 -116.33333333,41.58333333 -116.25,41.58333333 -116.25,41.66666667 -116.25,41.75 -116.16666667,41.75 -116.16666667,41.83333333 -116.16666667,41.91666667 -116.16666667,42.0 -116.16666667,42.08333333 -116.16666667,42.16666667 -116.25,42.16666667 -116.25,42.08333333 -116.33333333,42.08333333 -116.33333333,42.16666667 -116.41666667,42.16666667 -116.41666667,42.25 -116.41666667,42.33333333 -116.41666667,42.41666667 -116.41666667,42.5 -116.5,42.5 -116.58333333,42.5 -116.66666667,42.5 -116.66666667,42.41666667 -116.66666667,42.33333333 -116.75,42.33333333 -116.83333333,42.33333333 -116.91666667,42.33333333 -117.0,42.33333333 -117.0,42.41666667 -117.0,42.5 -117.0,42.58333333 -117.0,42.66666667 -117.0,42.75 -117.0,42.83333333 -116.91666667,42.83333333 -116.91666667,42.91666667 -117.0,42.91666667 -117,43 -117.0,43.08333333 -117.0,43.16666667 -116.91666667,43.16666667 -116.91666667,43.25 -116.91666667,43.33333333 -116.83333333,43.33333333 -116.83333333,43.25 -116.83333333,43.16666667 -116.75,43.16666667 -116.66666667,43.16666667 -116.66666667,43.08333333 -116.66666667,43.0 -116.58333333,43.0 -116.58333333,42.91666667 -116.5,42.91666667 -116.5,42.83333333 -116.41666667,42.83333333 -116.33333333,42.83333333 -116.33333333,42.75 -116.25,42.75 -116.25,42.66666667 -116.25,42.58333333 -116.16666667,42.58333333 -116.16666667,42.5 -116.08333333,42.5 -116.08333333,42.41666667 -116.0,42.41666667 -116.0,42.33333333 -115.91666667,42.33333333 -115.91666667,42.25 -115.91666667,42.16666667 -115.91666667,42.08333333 -115.83333333,42.08333333 -115.75,42.08333333 -115.66666667,42.08333333 -115.58333333,42.08333333 -115.5,42.08333333 -115.41666667,42.08333333 -115.41666667,42.0 -115.33333333,42.0 -115.33333333,42.08333333 -115.25,42.08333333 -115.25,42.16666667 -115.16666667,42.16666667 -115.16666667,42.25 -115.08333333,42.25 -115.0,42.25 -114.91666667,42.25 -114.91666667,42.16666667 -114.83333333,42.16666667 -114.75,42.16666667 -114.75,42.08333333 -114.83333333,42.08333333 -114.83333333,42.0 -114.75,42.0 -114.75,41.91666667 -114.75,41.83333333 -114.66666667,41.83333333 -114.58333333,41.83333333 -114.58333333,41.91666667 -114.66666667,41.91666667 -114.66666667,42.0 -114.66666667,42.08333333 -114.66666667,42.16666667 -114.58333333,42.16666667 -114.5,42.16666667 -114.5,42.25 -114.5,42.33333333 -114.41666667,42.33333333 -114.33333333,42.33333333 -114.25,42.33333333 -114.16666667,42.33333333 -114.08333333,42.33333333 -114.0,42.33333333 -114.0,42.25 -114.0,42.16666667 -113.91666667,42.16666667 -113.91666667,42.25 -113.83333333,42.25 -113.83333333,42.33333333 -113.75,42.33333333 -113.75,42.41666667 -113.66666667,42.41666667 -113.58333333,42.41666667 -113.58333333,42.5 -113.5,42.5 -113.5,42.58333333 -113.41666667,42.58333333 -113.33333333,42.58333333 -113.33333333,42.5 -113.41666667,42.5 -113.41666667,42.41666667 -113.41666667,42.33333333 -113.41666667,42.25 -113.41666667,42.16666667 -113.41666667,42.08333333 -113.41666667,42.0 -113.33333333,42.0 -113.25,42.0 -113.25,42.08333333 -113.25,42.16666667 -113.25,42.25 -113.16666667,42.25 -113.16666667,42.33333333 -113.16666667,42.41666667 -113.25,42.41666667 -113.25,42.5 -113.25,42.58333333 -113.25,42.66666667 -113.16666667,42.66666667 -113.08333333,42.66666667 -113.08333333,42.75 -113.0,42.75 -112.91666667,42.75 -112.91666667,42.66666667 -112.83333333,42.66666667 -112.83333333,42.75 -112.75,42.75 -112.75,42.83333333 -112.66666667,42.83333333 -112.66666667,42.75 -112.66666667,42.66666667 -112.58333333,42.66666667 -112.58333333,42.75 -112.58333333,42.83333333 -112.58333333,42.91666667 -112.5,42.91666667 -112.41666667,42.91666667 -112.41666667,43.0 -112.33333333,43.0 -112.33333333,43.08333333 -112.25,43.08333333 -112.16666667,43.08333333 -112.16666667,43.16666667 -112.16666667,43.25 -112.08333333,43.25 -112.08333333,43.33333333 -112.08333333,43.41666667 -112.08333333,43.5 -112.08333333,43.58333333 -112.08333333,43.66666667 -112.16666667,43.66666667 -112.25,43.66666667 -112.33333333,43.66666667 -112.33333333,43.58333333 -112.41666667,43.58333333 -112.41666667,43.66666667 -112.41666667,43.75 -112.33333333,43.75 -112.33333333,43.83333333 -112.33333333,43.91666667 -112.33333333,44.0 -112.25,44.0 -112.25,44.08333333 -112.33333333,44.08333333 -112.41666667,44.08333333 -112.41666667,44.16666667 -112.5,44.16666667 -112.58333333,44.16666667 -112.58333333,44.08333333 -112.66666667,44.08333333 -112.75,44.08333333 -112.83333333,44.08333333 -112.91666667,44.08333333 -112.91666667,44.0 -112.83333333,44.0 -112.83333333,43.91666667 -112.83333333,43.83333333 -112.83333333,43.75 -112.91666667,43.75 -112.91666667,43.83333333 -113.0,43.83333333 -113.0,43.75 -113.0,43.66666667 -113.08333333,43.66666667 -113.08333333,43.58333333 -113.16666667,43.58333333 -113.25,43.58333333 -113.25,43.5 -113.16666667,43.5 -113.16666667,43.41666667 -113.16666667,43.33333333 -113.16666667,43.25 -113.25,43.25 -113.25,43.33333333 -113.33333333,43.33333333 -113.33333333,43.41666667 -113.33333333,43.5 -113.33333333,43.58333333 -113.33333333,43.66666667 -113.41666667,43.66666667 -113.41666667,43.58333333 -113.41666667,43.5 -113.5,43.5 -113.5,43.41666667 -113.41666667,43.41666667 -113.41666667,43.33333333 -113.5,43.33333333 -113.5,43.25 -113.5,43.16666667 -113.58333333,43.16666667 -113.58333333,43.25 -113.66666667,43.25 -113.75,43.25 -113.75,43.33333333 -113.83333333,43.33333333 -113.83333333,43.25 -113.91666667,43.25 -114.0,43.25 -114.08333333,43.25 -114.16666667,43.25 -114.25,43.25 -114.33333333,43.25 -114.33333333,43.16666667 -114.41666667,43.16666667 -114.5,43.16666667 -114.58333333,43.16666667 -114.66666667,43.16666667 -114.75,43.16666667 -114.83333333,43.16666667 -114.91666667,43.16666667 -115.0,43.16666667 -115.08333333,43.16666667 -115.16666667,43.16666667 -115.25,43.16666667 -115.33333333,43.16666667 -115.41666667,43.16666667 -115.41666667,43.25 -115.5,43.25 -115.5,43.33333333 -115.5,43.41666667 -115.5,43.5 -115.58333333,43.5 -115.58333333,43.58333333 -115.66666667,43.58333333 -115.66666667,43.66666667 -115.75,43.66666667 -115.83333333,43.66666667 -115.91666667,43.66666667 -116.0,43.66666667 -116.08333333,43.66666667 -116.08333333,43.75 -116.16666667,43.75 -116.16666667,43.83333333 -116.08333333,43.83333333 -116.08333333,43.91666667 -116.08333333,44.0 -116.08333333,44.08333333 -116.16666667,44.08333333 -116.25,44.08333333 -116.25,44.16666667 -116.25,44.25 -116.25,44.33333333 -116.33333333,44.33333333 -116.33333333,44.41666667 -116.33333333,44.5 -116.33333333,44.58333333 -116.33333333,44.66666667 -116.41666667,44.66666667 -116.41666667,44.75 -116.41666667,44.83333333 -116.5,44.83333333 -116.58333333,44.83333333 -116.58333333,44.75 -116.58333333,44.66666667 -116.66666667,44.66666667 -116.75,44.66666667 -116.83333333,44.66666667 -116.83333333,44.58333333 -116.83333333,44.5 -116.91666667,44.5 -117.0,44.5 -117.0,44.41666667 -117.08333333,44.41666667 -117.08333333,44.5 -117.08333333,44.58333333 -117.08333333,44.66666667 -117.0,44.66666667 -117.0,44.75 -116.91666667,44.75 -116.83333333,44.75 -116.83333333,44.83333333 -116.75,44.83333333 -116.75,44.91666667 -116.75,45.0 -116.75,45.08333333 -116.83333333,45.08333333 -116.83333333,45.0 -116.91666667,45.0 -117,45 -117.0,44.91666667 -117.08333333,44.91666667 -117.16666667,44.91666667 -117.16666667,44.83333333 -117.25,44.83333333 -117.33333333,44.83333333 -117.41666667,44.83333333 -117.41666667,44.91666667 -117.5,44.91666667 -117.58333333,44.91666667 -117.58333333,45.0 -117.66666667,45.0 -117.75,45.0 -117.75,45.08333333 -117.83333333,45.08333333 -117.83333333,45.0 -117.83333333,44.91666667 -117.75,44.91666667 -117.75,44.83333333 -117.75,44.75 -117.66666667,44.75 -117.58333333,44.75 -117.58333333,44.66666667 -117.58333333,44.58333333 -117.5,44.58333333 -117.41666667,44.58333333 -117.41666667,44.5 -117.5,44.5 -117.5,44.41666667 -117.58333333,44.41666667 -117.66666667,44.41666667 -117.75,44.41666667 -117.75,44.5 -117.83333333,44.5 -117.83333333,44.41666667 -117.91666667,44.41666667 -117.91666667,44.33333333 -118.0,44.33333333 -118.0,44.25 -117.91666667,44.25 -117.91666667,44.16666667 -117.91666667,44.08333333 -118.0,44.08333333 -118.08333333,44.08333333 -118.08333333,44.0 -118.16666667,44.0 -118.25,44.0 -118.25,43.91666667 -118.33333333,43.91666667 -118.41666667,43.91666667 -118.5,43.91666667 -118.58333333,43.91666667 -118.66666667,43.91666667 -118.66666667,43.83333333 -118.58333333,43.83333333 -118.58333333,43.75 -118.58333333,43.66666667 -118.66666667,43.66666667 -118.75,43.66666667 -118.83333333,43.66666667 -118.91666667,43.66666667 -119.0,43.66666667 -119.0,43.75 -119.08333333,43.75 -119.08333333,43.66666667 -119.16666667,43.66666667 -119.25,43.66666667 -119.25,43.58333333 -119.33333333,43.58333333 -119.41666667,43.58333333 -119.41666667,43.66666667 -119.5,43.66666667 -119.5,43.58333333 -119.58333333,43.58333333 -119.66666667,43.58333333 -119.66666667,43.66666667 -119.75,43.66666667 -119.83333333,43.66666667 -119.83333333,43.75 -119.83333333,43.83333333 -119.83333333,43.91666667 -119.75,43.91666667 -119.66666667,43.91666667 -119.66666667,44.0 -119.66666667,44.08333333 -119.66666667,44.16666667 -119.66666667,44.25 -119.75,44.25 -119.75,44.16666667 -119.83333333,44.16666667 -119.83333333,44.25 -119.91666667,44.25 -119.91666667,44.16666667 -120.0,44.16666667 -120.0,44.25 -120.08333333,44.25 -120.08333333,44.16666667 -120.16666667,44.16666667 -120.25,44.16666667 -120.33333333,44.16666667 -120.33333333,44.25 -120.41666667,44.25 -120.41666667,44.16666667 -120.5,44.16666667 -120.5,44.25 -120.58333333,44.25 -120.58333333,44.33333333 -120.66666667,44.33333333 -120.66666667,44.41666667 -120.66666667,44.5 -120.75,44.5 -120.75,44.58333333 -120.66666667,44.58333333 -120.58333333,44.58333333 -120.58333333,44.5 -120.5,44.5 -120.41666667,44.5 -120.41666667,44.58333333 -120.33333333,44.58333333 -120.33333333,44.5 -120.25,44.5 -120.16666667,44.5 -120.08333333,44.5 -120.0,44.5 -119.91666667,44.5 -119.83333333,44.5 -119.75,44.5 -119.66666667,44.5 -119.66666667,44.41666667 -119.58333333,44.41666667 -119.58333333,44.33333333 -119.58333333,44.25 -119.5,44.25 -119.41666667,44.25 -119.41666667,44.33333333 -119.5,44.33333333 -119.5,44.41666667 -119.41666667,44.41666667 -119.33333333,44.41666667 -119.25,44.41666667 -119.16666667,44.41666667 -119.16666667,44.33333333 -119.08333333,44.33333333 -119.0,44.33333333 -118.91666667,44.33333333 -118.91666667,44.41666667 -118.83333333,44.41666667 -118.75,44.41666667 -118.75,44.5 -118.83333333,44.5 -118.91666667,44.5 -119.0,44.5 -119.08333333,44.5 -119.16666667,44.5 -119.25,44.5 -119.33333333,44.5 -119.41666667,44.5 -119.41666667,44.58333333 -119.5,44.58333333 -119.58333333,44.58333333 -119.58333333,44.66666667 -119.58333333,44.75 -119.5,44.75 -119.5,44.66666667 -119.41666667,44.66666667 -119.33333333,44.66666667 -119.33333333,44.75 -119.25,44.75 -119.16666667,44.75 -119.08333333,44.75 -119.0,44.75 -118.91666667,44.75 -118.91666667,44.83333333 -119.0,44.83333333 -119.0,44.91666667 -119.08333333,44.91666667 -119.16666667,44.91666667 -119.16666667,45.0 -119.25,45.0 -119.33333333,45.0 -119.41666667,45.0 -119.5,45.0 -119.5,44.91666667 -119.5,44.83333333 -119.58333333,44.83333333 -119.58333333,44.91666667 -119.66666667,44.91666667 -119.75,44.91666667 -119.83333333,44.91666667 -119.91666667,44.91666667 -120.0,44.91666667 -120.0,44.83333333 -120.08333333,44.83333333 -120.16666667,44.83333333 -120.16666667,44.91666667 -120.16666667,45.0 -120.08333333,45.0 -120,45 -120.0,45.08333333 -119.91666667,45.08333333 -119.83333333,45.08333333 -119.75,45.08333333 -119.66666667,45.08333333 -119.58333333,45.08333333 -119.58333333,45.16666667 -119.5,45.16666667 -119.41666667,45.16666667 -119.41666667,45.25 -119.33333333,45.25 -119.25,45.25 -119.16666667,45.25 -119.08333333,45.25 -119.0,45.25 -119.0,45.33333333 -118.91666667,45.33333333 -118.83333333,45.33333333 -118.75,45.33333333 -118.66666667,45.33333333 -118.58333333,45.33333333 -118.58333333,45.41666667 -118.5,45.41666667 -118.5,45.33333333 -118.41666667,45.33333333 -118.41666667,45.41666667 -118.33333333,45.41666667 -118.33333333,45.5 -118.25,45.5 -118.25,45.41666667 -118.16666667,45.41666667 -118.16666667,45.5 -118.08333333,45.5 -118.08333333,45.41666667 -118.08333333,45.33333333 -118.0,45.33333333 -118.0,45.25 -117.91666667,45.25 -117.83333333,45.25 -117.83333333,45.33333333 -117.83333333,45.41666667 -117.91666667,45.41666667 -117.91666667,45.5 -118.0,45.5 -118.0,45.58333333 -117.91666667,45.58333333 -117.91666667,45.66666667 -118.0,45.66666667 -118.08333333,45.66666667 -118.08333333,45.58333333 -118.16666667,45.58333333 -118.25,45.58333333 -118.25,45.66666667 -118.25,45.75 -118.16666667,45.75 -118.08333333,45.75 -118.08333333,45.83333333 -118.0,45.83333333 -118.0,45.91666667 -118,46 -117.91666667,46.0 -117.91666667,46.08333333 -117.91666667,46.16666667 -117.91666667,46.25 -117.83333333,46.25 -117.83333333,46.33333333 -117.75,46.33333333 -117.75,46.41666667 -117.66666667,46.41666667 -117.58333333,46.41666667 -117.58333333,46.33333333 -117.5,46.33333333 -117.5,46.41666667 -117.41666667,46.41666667 -117.41666667,46.33333333 -117.33333333,46.33333333 -117.33333333,46.25 -117.25,46.25 -117.16666667,46.25 -117.08333333,46.25 -117.0,46.25 -117.0,46.16666667 -117.0,46.08333333 -117.08333333,46.08333333 -117.16666667,46.08333333 -117.16666667,46.0 -117.08333333,46.0 -117,46 -116.91666667,46.0 -116.91666667,46.08333333 -116.91666667,46.16666667 -116.91666667,46.25 -116.83333333,46.25 -116.83333333,46.33333333 -116.75,46.33333333 -116.66666667,46.33333333 -116.66666667,46.41666667 -116.58333333,46.41666667 -116.5,46.41666667 -116.5,46.5 -116.41666667,46.5 -116.33333333,46.5 -116.25,46.5 -116.25,46.41666667 -116.33333333,46.41666667 -116.41666667,46.41666667 -116.41666667,46.33333333 -116.33333333,46.33333333 -116.33333333,46.25 -116.33333333,46.16666667 -116.33333333,46.08333333 -116.33333333,46.0 -116.25,46.0 -116.25,45.91666667 -116.16666667,45.91666667 -116.08333333,45.91666667 -116.0,45.91666667 -116,46 -115.91666667,46.0 -115.91666667,46.08333333 -115.83333333,46.08333333 -115.75,46.08333333 -115.66666667,46.08333333 -115.58333333,46.08333333 -115.5,46.08333333 -115.5,46.16666667 -115.5,46.25 -115.58333333,46.25 -115.66666667,46.25 -115.66666667,46.16666667 -115.75,46.16666667 -115.83333333,46.16666667 -115.83333333,46.25 -115.75,46.25 -115.75,46.33333333 -115.75,46.41666667 -115.75,46.5 -115.66666667,46.5 -115.66666667,46.58333333 -115.66666667,46.66666667 -115.66666667,46.75 -115.66666667,46.83333333 -115.58333333,46.83333333 -115.58333333,46.91666667 -115.66666667,46.91666667 -115.75,46.91666667 -115.75,47.0 -115.83333333,47.0 -115.91666667,47.0 -116,47 -116.08333333,47.0 -116.16666667,47.0 -116.16666667,47.08333333 -116.08333333,47.08333333 -116.08333333,47.16666667 -116.0,47.16666667 -115.91666667,47.16666667 -115.83333333,47.16666667 -115.83333333,47.25 -115.75,47.25 -115.75,47.33333333 -115.83333333,47.33333333 -115.83333333,47.41666667 -115.91666667,47.41666667 -115.91666667,47.5 -116.0,47.5 -116.0,47.58333333 -115.91666667,47.58333333 -115.83333333,47.58333333 -115.83333333,47.66666667 -115.83333333,47.75 -115.91666667,47.75 -115.91666667,47.83333333 -116.0,47.83333333 -116.0,47.91666667 -115.91666667,47.91666667 -115.83333333,47.91666667 -115.83333333,47.83333333 -115.75,47.83333333 -115.75,47.75 -115.66666667,47.75 -115.66666667,47.83333333 -115.58333333,47.83333333 -115.58333333,47.91666667 -115.66666667,47.91666667 -115.66666667,48.0 -115.75,48.0 -115.83333333,48.0 -115.91666667,48.0 -115.91666667,48.08333333 -116.0,48.08333333 -116.0,48.16666667 -116.08333333,48.16666667 -116.16666667,48.16666667 -116.16666667,48.25 -116.25,48.25 -116.25,48.33333333 -116.25,48.41666667 -116.25,48.5 -116.25,48.58333333 -116.33333333,48.58333333 -116.33333333,48.66666667 -116.25,48.66666667 -116.25,48.75 -116.33333333,48.75 -116.33333333,48.83333333 -116.41666667,48.83333333 -116.41666667,48.75 -116.5,48.75 -116.5,48.66666667 -116.5,48.58333333 -116.58333333,48.58333333 -116.66666667,48.58333333 -116.66666667,48.5 -116.66666667,48.41666667 -116.58333333,48.41666667 -116.58333333,48.33333333 -116.66666667,48.33333333 -116.75,48.33333333 -116.75,48.41666667 -116.75,48.5 -116.75,48.58333333 -116.75,48.66666667 -116.75,48.75 -116.83333333,48.75 -116.83333333,48.83333333 -116.91666667,48.83333333 -116.91666667,48.91666667 -117.0,48.91666667 -117.0,48.83333333 -117.0,48.75 -117.08333333,48.75 -117.08333333,48.66666667 -117.16666667,48.66666667 -117.16666667,48.58333333 -117.08333333,48.58333333 -117.08333333,48.5 -117.16666667,48.5 -117.16666667,48.41666667 -117.25,48.41666667 -117.25,48.33333333 -117.16666667,48.33333333 -117.08333333,48.33333333 -117.08333333,48.25 -117.08333333,48.16666667 -117.0,48.16666667 -117.0,48.08333333 -116.91666667,48.08333333 -116.83333333,48.08333333 -116.83333333,48.16666667 -116.75,48.16666667 -116.75,48.08333333 -116.75,48.0 -116.66666667,48.0 -116.58333333,48.0 -116.58333333,47.91666667 -116.58333333,47.83333333 -116.66666667,47.83333333 -116.75,47.83333333 -116.75,47.75 -116.83333333,47.75 -116.83333333,47.83333333 -116.83333333,47.91666667 -116.91666667,47.91666667 -116.91666667,48.0 -117,48 -117.0,47.91666667 -117.08333333,47.91666667 -117.08333333,48.0 -117.08333333,48.08333333 -117.16666667,48.08333333 -117.16666667,48.0 -117.16666667,47.91666667 -117.16666667,47.83333333 -117.16666667,47.75 -117.25,47.75 -117.25,47.83333333 -117.25,47.91666667 -117.33333333,47.91666667 -117.33333333,47.83333333 -117.41666667,47.83333333 -117.41666667,47.75 -117.5,47.75 -117.5,47.66666667 -117.5,47.58333333 -117.5,47.5 -117.41666667,47.5 -117.41666667,47.41666667 -117.5,47.41666667 -117.58333333,47.41666667 -117.66666667,47.41666667 -117.75,47.41666667 -117.83333333,47.41666667 -117.83333333,47.5 -117.75,47.5 -117.66666667,47.5 -117.58333333,47.5 -117.58333333,47.58333333 -117.66666667,47.58333333 -117.75,47.58333333 -117.75,47.66666667 -117.66666667,47.66666667 -117.58333333,47.66666667 -117.58333333,47.75 -117.66666667,47.75 -117.66666667,47.83333333 -117.75,47.83333333 -117.75,47.75 -117.83333333,47.75 -117.83333333,47.83333333 -117.91666667,47.83333333 -118.0,47.83333333 -118.0,47.75 -118.08333333,47.75 -118.08333333,47.83333333 -118.08333333,47.91666667 -118.08333333,48.0 -118.16666667,48.0 -118.16666667,48.08333333 -118.16666667,48.16666667 -118.16666667,48.25 -118.08333333,48.25 -118.08333333,48.33333333 -118.16666667,48.33333333 -118.16666667,48.41666667 -118.16666667,48.5 -118.25,48.5 -118.25,48.41666667 -118.25,48.33333333 -118.25,48.25 -118.25,48.16666667 -118.33333333,48.16666667 -118.33333333,48.08333333 -118.41666667,48.08333333 -118.41666667,48.0 -118.41666667,47.91666667 -118.5,47.91666667 -118.5,48.0 -118.58333333,48.0 -118.58333333,48.08333333 -118.66666667,48.08333333 -118.75,48.08333333 -118.75,48.0 -118.83333333,48.0 -118.83333333,48.08333333 -118.83333333,48.16666667 -118.91666667,48.16666667 -118.91666667,48.25 -119.0,48.25 -119.0,48.16666667 -119.08333333,48.16666667 -119.16666667,48.16666667 -119.16666667,48.25 -119.25,48.25 -119.33333333,48.25 -119.33333333,48.33333333 -119.33333333,48.41666667 -119.41666667,48.41666667 -119.41666667,48.5 -119.41666667,48.58333333 -119.41666667,48.66666667 -119.33333333,48.66666667 -119.33333333,48.75 -119.33333333,48.83333333 -119.41666667,48.83333333 -119.41666667,48.91666667 -119.33333333,48.91666667 -119.33333333,49.0 -119.41666667,49.0 -119.41666667,49.08333333 -119.5,49.08333333 -119.5,49.16666667 -119.5,49.25 -119.5,49.33333333 -119.58333333,49.33333333 -119.58333333,49.25 -119.58333333,49.16666667 -119.58333333,49.08333333 -119.66666667,49.08333333 -119.75,49.08333333 -119.75,49.0 -119.66666667,49.0 -119.66666667,48.91666667 -119.66666667,48.83333333 -119.66666667,48.75 -119.58333333,48.75 -119.58333333,48.66666667 -119.58333333,48.58333333 -119.66666667,48.58333333 -119.66666667,48.5 -119.66666667,48.41666667 -119.66666667,48.33333333 -119.75,48.33333333 -119.75,48.25 -119.83333333,48.25 -119.83333333,48.16666667 -119.91666667,48.16666667 -120.0,48.16666667 -120.0,48.25 -120.0,48.33333333 -120.0,48.41666667 -120.08333333,48.41666667 -120.08333333,48.5 -120.16666667,48.5 -120.16666667,48.58333333 -120.25,48.58333333 -120.25,48.5 -120.25,48.41666667 -120.25,48.33333333 -120.16666667,48.33333333 -120.08333333,48.33333333 -120.08333333,48.25 -120.16666667,48.25 -120.16666667,48.16666667 -120.08333333,48.16666667 -120.08333333,48.08333333 -120.0,48.08333333 -120,48 -120.0,47.91666667 -120.08333333,47.91666667 -120.08333333,48.0 -120.16666667,48.0 -120.16666667,48.08333333 -120.25,48.08333333 -120.25,48.16666667 -120.25,48.25 -120.33333333,48.25 -120.33333333,48.33333333 -120.33333333,48.41666667 -120.41666667,48.41666667 -120.41666667,48.5 -120.41666667,48.58333333 -120.41666667,48.66666667 -120.33333333,48.66666667 -120.33333333,48.75 -120.25,48.75 -120.25,48.83333333 -120.25,48.91666667 -120.33333333,48.91666667 -120.33333333,49.0 -120.41666667,49.0 -120.41666667,48.91666667 -120.41666667,48.83333333 -120.5,48.83333333 -120.5,48.91666667 -120.5,49.0 -120.58333333,49.0 -120.58333333,49.08333333 -120.66666667,49.08333333 -120.66666667,49.16666667 -120.75,49.16666667 -120.75,49.25 -120.75,49.33333333 -120.83333333,49.33333333 -120.83333333,49.41666667 -120.83333333,49.5 -120.91666667,49.5 -120.91666667,49.41666667 -121.0,49.41666667 -121.0,49.5 -121.0,49.58333333 -121.08333333,49.58333333 -121.16666667,49.58333333 -121.16666667,49.66666667 -121.16666667,49.75 -121.16666667,49.83333333 -121.25,49.83333333 -121.33333333,49.83333333 -121.33333333,49.91666667 -121.41666667,49.91666667 -121.41666667,50.0 -121.5,50.0 -121.5,50.08333333 -121.5,50.16666667 -121.58333333,50.16666667 -121.58333333,50.08333333 -121.66666667,50.08333333 -121.66666667,50.16666667 -121.66666667,50.25 -121.75,50.25 -121.83333333,50.25 -121.91666667,50.25 -122.0,50.25 -122.0,50.16666667 -122.08333333,50.16666667 -122.16666667,50.16666667 -122.16666667,50.25 -122.16666667,50.33333333 -122.08333333,50.33333333 -122.08333333,50.41666667 -122.16666667,50.41666667 -122.25,50.41666667 -122.25,50.5 -122.25,50.58333333 -122.25,50.66666667 -122.33333333,50.66666667 -122.33333333,50.58333333 -122.33333333,50.5 -122.33333333,50.41666667 -122.41666667,50.41666667 -122.41666667,50.5 -122.5,50.5 -122.58333333,50.5 -122.58333333,50.41666667 -122.66666667,50.41666667 -122.75,50.41666667 -122.75,50.5 -122.83333333,50.5 -122.83333333,50.58333333 -122.75,50.58333333 -122.66666667,50.58333333 -122.58333333,50.58333333 -122.58333333,50.66666667 -122.5,50.66666667 -122.41666667,50.66666667 -122.41666667,50.75 -122.5,50.75 -122.58333333,50.75 -122.58333333,50.83333333 -122.66666667,50.83333333 -122.75,50.83333333 -122.75,50.75 -122.66666667,50.75 -122.66666667,50.66666667 -122.75,50.66666667 -122.83333333,50.66666667 -122.83333333,50.75 -122.91666667,50.75 -122.91666667,50.66666667 -122.91666667,50.58333333 -123.0,50.58333333 -123.0,50.66666667 -123.0,50.75 -123.08333333,50.75 -123.08333333,50.83333333 -123.0,50.83333333 -123.0,50.91666667 -123.08333333,50.91666667 -123.08333333,51.0 -123.16666667,51.0 -123.16666667,51.08333333 -123.16666667,51.16666667 -123.16666667,51.25 -123.25,51.25 -123.33333333,51.25 -123.41666667,51.25 -123.5,51.25 -123.5,51.16666667 -123.41666667,51.16666667 -123.33333333,51.16666667 -123.33333333,51.08333333 -123.41666667,51.08333333 -123.5,51.08333333 -123.5,51.0 -123.58333333,51.0 -123.58333333,51.08333333 -123.58333333,51.16666667 -123.66666667,51.16666667 -123.75,51.16666667 -123.83333333,51.16666667 -123.91666667,51.16666667 -124.0,51.16666667 -124.0,51.08333333 -124.08333333,51.08333333 -124.08333333,51.16666667 -124.16666667,51.16666667 -124.25,51.16666667 -124.25,51.25 -124.25,51.33333333 -124.25,51.41666667 -124.33333333,51.41666667 -124.41666667,51.41666667 -124.41666667,51.33333333 -124.41666667,51.25 -124.5,51.25 -124.5,51.33333333 -124.58333333,51.33333333 -124.66666667,51.33333333 -124.75,51.33333333 -124.75,51.25 -124.83333333,51.25 -124.91666667,51.25 -124.91666667,51.33333333 -125.0,51.33333333 -125.0,51.41666667 -125.08333333,51.41666667 -125.08333333,51.5 -125.08333333,51.58333333 -125.08333333,51.66666667 -125.08333333,51.75 -125.16666667,51.75 -125.25,51.75 -125.25,51.66666667 -125.33333333,51.66666667 -125.33333333,51.75 -125.41666667,51.75 -125.5,51.75 -125.5,51.66666667 -125.58333333,51.66666667 -125.58333333,51.75 -125.66666667,51.75 -125.75,51.75 -125.75,51.83333333 -125.75,51.91666667 -125.75,52.0 -125.75,52.08333333 -125.75,52.16666667 -125.83333333,52.16666667 -125.83333333,52.25 -125.83333333,52.33333333 -125.91666667,52.33333333 -126.0,52.33333333 -126.0,52.25 -126.0,52.16666667 -126.08333333,52.16666667 -126.08333333,52.25 -126.08333333,52.33333333 -126.08333333,52.41666667 -126.0,52.41666667 -126.0,52.5 -126.0,52.58333333 -126.08333333,52.58333333 -126.08333333,52.66666667 -126.16666667,52.66666667 -126.16666667,52.58333333 -126.25,52.58333333 -126.33333333,52.58333333 -126.33333333,52.66666667 -126.33333333,52.75 -126.41666667,52.75 -126.5,52.75 -126.5,52.83333333 -126.41666667,52.83333333 -126.33333333,52.83333333 -126.33333333,52.91666667 -126.33333333,53.0 -126.33333333,53.08333333 -126.41666667,53.08333333 -126.41666667,53.0 -126.5,53.0 -126.5,53.08333333 -126.58333333,53.08333333 -126.58333333,53.16666667 -126.5,53.16666667 -126.5,53.25 -126.58333333,53.25 -126.58333333,53.33333333 -126.66666667,53.33333333 -126.75,53.33333333 -126.75,53.41666667 -126.66666667,53.41666667 -126.66666667,53.5 -126.75,53.5 -126.75,53.58333333 -126.83333333,53.58333333 -126.83333333,53.66666667 -126.91666667,53.66666667 -127.0,53.66666667 -127.0,53.75 -127.0,53.83333333 -127.08333333,53.83333333 -127.16666667,53.83333333 -127.16666667,53.91666667 -127.08333333,53.91666667 -127.08333333,54.0 -127.16666667,54.0 -127.16666667,54.08333333 -127.25,54.08333333 -127.33333333,54.08333333 -127.41666667,54.08333333 -127.41666667,54.16666667 -127.5,54.16666667 -127.5,54.25 -127.41666667,54.25 -127.41666667,54.33333333 -127.41666667,54.41666667 -127.41666667,54.5 -127.41666667,54.58333333 -127.5,54.58333333 -127.58333333,54.58333333 -127.58333333,54.66666667 -127.66666667,54.66666667 -127.75,54.66666667 -127.75,54.75 -127.83333333,54.75 -127.91666667,54.75 -127.91666667,54.83333333 -127.83333333,54.83333333 -127.75,54.83333333 -127.75,54.91666667 -127.83333333,54.91666667 -127.83333333,55.0 -127.83333333,55.08333333 -127.75,55.08333333 -127.75,55.16666667 -127.66666667,55.16666667 -127.66666667,55.25 -127.58333333,55.25 -127.5,55.25 -127.5,55.33333333 -127.58333333,55.33333333 -127.58333333,55.41666667 -127.58333333,55.5 -127.66666667,55.5 -127.66666667,55.58333333 -127.75,55.58333333 -127.83333333,55.58333333 -127.91666667,55.58333333 -127.91666667,55.66666667 -128.0,55.66666667 -128.08333333,55.66666667 -128.08333333,55.75 -128.0,55.75 -128.0,55.83333333 -128.08333333,55.83333333 -128.08333333,55.91666667 -128.16666667,55.91666667 -128.25,55.91666667 -128.33333333,55.91666667 -128.33333333,56.0 -128.25,56.0 -128.25,56.08333333 -128.16666667,56.08333333 -128.16666667,56.0 -128.08333333,56.0 -128.08333333,56.08333333 -128.08333333,56.16666667 -128.0,56.16666667 -128.0,56.25 -128.0,56.33333333 -128.08333333,56.33333333 -128.16666667,56.33333333 -128.16666667,56.25 -128.16666667,56.16666667 -128.25,56.16666667 -128.25,56.25 -128.33333333,56.25 -128.33333333,56.33333333 -128.41666667,56.33333333 -128.41666667,56.25 -128.41666667,56.16666667 -128.5,56.16666667 -128.5,56.25 -128.58333333,56.25 -128.58333333,56.16666667 -128.58333333,56.08333333 -128.66666667,56.08333333 -128.66666667,56.0 -128.75,56.0 -128.83333333,56.0 -128.83333333,56.08333333 -128.75,56.08333333 -128.75,56.16666667 -128.83333333,56.16666667 -128.83333333,56.25 -128.83333333,56.33333333 -128.75,56.33333333 -128.75,56.41666667 -128.75,56.5 -128.83333333,56.5 -128.83333333,56.41666667 -128.91666667,56.41666667 -128.91666667,56.5 -128.91666667,56.58333333 -128.83333333,56.58333333 -128.83333333,56.66666667 -128.91666667,56.66666667 -129.0,56.66666667 -129.0,56.75 -128.91666667,56.75 -128.83333333,56.75 -128.83333333,56.83333333 -128.91666667,56.83333333 -128.91666667,56.91666667 -129.0,56.91666667 -129,57 -129.0,57.08333333 -128.91666667,57.08333333 -128.91666667,57.0 -128.83333333,57.0 -128.83333333,56.91666667 -128.75,56.91666667 -128.75,56.83333333 -128.66666667,56.83333333 -128.58333333,56.83333333 -128.5,56.83333333 -128.41666667,56.83333333 -128.33333333,56.83333333 -128.33333333,56.91666667 -128.25,56.91666667 -128.25,57.0 -128.16666667,57.0 -128.08333333,57.0 -128.08333333,56.91666667 -128.0,56.91666667 -128,57 -127.91666667,57.0 -127.83333333,57.0 -127.75,57.0 -127.75,56.91666667 -127.83333333,56.91666667 -127.83333333,56.83333333 -127.91666667,56.83333333 -127.91666667,56.75 -127.83333333,56.75 -127.75,56.75 -127.66666667,56.75 -127.66666667,56.66666667 -127.66666667,56.58333333 -127.75,56.58333333 -127.83333333,56.58333333 -127.83333333,56.66666667 -127.91666667,56.66666667 -128.0,56.66666667 -128.0,56.58333333 -127.91666667,56.58333333 -127.91666667,56.5 -127.83333333,56.5 -127.75,56.5 -127.75,56.41666667 -127.75,56.33333333 -127.66666667,56.33333333 -127.58333333,56.33333333 -127.5,56.33333333 -127.5,56.41666667 -127.58333333,56.41666667 -127.58333333,56.5 -127.5,56.5 -127.5,56.58333333 -127.41666667,56.58333333 -127.33333333,56.58333333 -127.33333333,56.66666667 -127.25,56.66666667 -127.16666667,56.66666667 -127.16666667,56.58333333 -127.08333333,56.58333333 -127.08333333,56.5 -127.08333333,56.41666667 -127.0,56.41666667 -127.0,56.33333333 -126.91666667,56.33333333 -126.91666667,56.41666667 -126.91666667,56.5 -126.83333333,56.5 -126.83333333,56.58333333 -126.75,56.58333333 -126.66666667,56.58333333 -126.66666667,56.66666667 -126.58333333,56.66666667 -126.58333333,56.75 -126.5,56.75 -126.5,56.66666667 -126.41666667,56.66666667 -126.41666667,56.58333333 -126.5,56.58333333 -126.58333333,56.58333333 -126.58333333,56.5 -126.5,56.5 -126.41666667,56.5 -126.41666667,56.41666667 -126.33333333,56.41666667 -126.33333333,56.5 -126.25,56.5 -126.25,56.41666667 -126.25,56.33333333 -126.25,56.25 -126.16666667,56.25 -126.08333333,56.25 -126.08333333,56.16666667 -126.0,56.16666667 -126.0,56.08333333 -125.91666667,56.08333333 -125.91666667,56.0 -125.83333333,56.0 -125.75,56.0 -125.66666667,56.0 -125.58333333,56.0 -125.58333333,56.08333333 -125.5,56.08333333 -125.5,56.16666667 -125.5,56.25 -125.58333333,56.25 -125.66666667,56.25 -125.75,56.25 -125.83333333,56.25 -125.83333333,56.33333333 -125.83333333,56.41666667 -125.75,56.41666667 -125.75,56.5 -125.66666667,56.5 -125.66666667,56.41666667 -125.58333333,56.41666667 -125.58333333,56.5 -125.5,56.5 -125.5,56.58333333 -125.41666667,56.58333333 -125.33333333,56.58333333 -125.33333333,56.5 -125.33333333,56.41666667 -125.25,56.41666667 -125.25,56.5 -125.25,56.58333333 -125.16666667,56.58333333 -125.08333333,56.58333333 -125.08333333,56.66666667 -125.0,56.66666667 -124.91666667,56.66666667 -124.91666667,56.75 -124.83333333,56.75 -124.83333333,56.66666667 -124.83333333,56.58333333 -124.75,56.58333333 -124.66666667,56.58333333 -124.58333333,56.58333333 -124.58333333,56.5 -124.58333333,56.41666667 -124.58333333,56.33333333 -124.66666667,56.33333333 -124.66666667,56.25 -124.58333333,56.25 -124.58333333,56.16666667 -124.5,56.16666667 -124.5,56.08333333 -124.41666667,56.08333333 -124.41666667,56.16666667 -124.33333333,56.16666667 -124.33333333,56.08333333 -124.33333333,56.0 -124.25,56.0 -124.16666667,56.0 -124.08333333,56.0 -124,56 -124.0,56.08333333 -124.0,56.16666667 -124.0,56.25 -123.91666667,56.25 -123.91666667,56.33333333 -123.91666667,56.41666667 -123.91666667,56.5 -123.91666667,56.58333333 -123.83333333,56.58333333 -123.83333333,56.5 -123.83333333,56.41666667 -123.75,56.41666667 -123.66666667,56.41666667 -123.66666667,56.33333333 -123.66666667,56.25 -123.58333333,56.25 -123.58333333,56.16666667 -123.5,56.16666667 -123.5,56.25 -123.41666667,56.25 -123.41666667,56.33333333 -123.5,56.33333333 -123.5,56.41666667 -123.5,56.5 -123.5,56.58333333 -123.58333333,56.58333333 -123.58333333,56.66666667 -123.58333333,56.75 -123.5,56.75 -123.5,56.66666667 -123.41666667,56.66666667 -123.33333333,56.66666667 -123.25,56.66666667 -123.25,56.75 -123.25,56.83333333 -123.16666667,56.83333333 -123.16666667,56.91666667 -123.25,56.91666667 -123.33333333,56.91666667 -123.41666667,56.91666667 -123.41666667,57.0 -123.33333333,57.0 -123.25,57.0 -123.16666667,57.0 -123.08333333,57.0 -123,57 -123.0,56.91666667 -122.91666667,56.91666667 -122.91666667,56.83333333 -122.83333333,56.83333333 -122.83333333,56.75 -122.75,56.75 -122.75,56.66666667 -122.75,56.58333333 -122.66666667,56.58333333 -122.58333333,56.58333333 -122.5,56.58333333 -122.41666667,56.58333333 -122.41666667,56.5 -122.41666667,56.41666667 -122.41666667,56.33333333 -122.33333333,56.33333333 -122.33333333,56.25 -122.41666667,56.25 -122.41666667,56.16666667 -122.41666667,56.08333333 -122.33333333,56.08333333 -122.33333333,56.0 -122.25,56.0 -122.25,55.91666667 -122.33333333,55.91666667 -122.33333333,55.83333333 -122.25,55.83333333 -122.16666667,55.83333333 -122.08333333,55.83333333 -122.08333333,55.75 -122.0,55.75 -122.0,55.66666667 -121.91666667,55.66666667 -121.91666667,55.75 -121.83333333,55.75 -121.83333333,55.83333333 -121.83333333,55.91666667 -121.75,55.91666667 -121.75,55.83333333 -121.66666667,55.83333333 -121.66666667,55.75 -121.66666667,55.66666667 -121.58333333,55.66666667 -121.58333333,55.58333333 -121.5,55.58333333 -121.41666667,55.58333333 -121.33333333,55.58333333 -121.25,55.58333333 -121.25,55.5 -121.16666667,55.5 -121.16666667,55.58333333 -121.08333333,55.58333333 -121.0,55.58333333 -120.91666667,55.58333333 -120.91666667,55.66666667 -120.83333333,55.66666667 -120.83333333,55.58333333 -120.75,55.58333333 -120.75,55.5 -120.66666667,55.5 -120.58333333,55.5 -120.58333333,55.41666667 -120.66666667,55.41666667 -120.66666667,55.33333333 -120.58333333,55.33333333 -120.5,55.33333333 -120.41666667,55.33333333 -120.33333333,55.33333333 -120.25,55.33333333 -120.16666667,55.33333333 -120.16666667,55.25 -120.16666667,55.16666667 -120.08333333,55.16666667 -120.08333333,55.08333333 -120.08333333,55.0 -120,55 -119.91666667,55.0 -119.91666667,54.91666667 -119.83333333,54.91666667 -119.83333333,54.83333333 -119.75,54.83333333 -119.66666667,54.83333333 -119.58333333,54.83333333 -119.5,54.83333333 -119.5,54.75 -119.41666667,54.75 -119.33333333,54.75 -119.33333333,54.66666667 -119.25,54.66666667 -119.16666667,54.66666667 -119.16666667,54.75 -119.16666667,54.83333333 -119.08333333,54.83333333 -119.08333333,54.75 -119.0,54.75 -119.0,54.83333333 -118.91666667,54.83333333 -118.91666667,54.75 -118.91666667,54.66666667 -118.83333333,54.66666667 -118.83333333,54.58333333 -118.83333333,54.5 -118.75,54.5 -118.66666667,54.5 -118.66666667,54.58333333 -118.58333333,54.58333333 -118.58333333,54.5 -118.5,54.5 -118.5,54.41666667 -118.41666667,54.41666667 -118.41666667,54.33333333 -118.33333333,54.33333333 -118.33333333,54.41666667 -118.25,54.41666667 -118.16666667,54.41666667 -118.08333333,54.41666667 -118.0,54.41666667 -117.91666667,54.41666667 -117.83333333,54.41666667 -117.83333333,54.5 -117.75,54.5 -117.75,54.41666667 -117.66666667,54.41666667 -117.66666667,54.5 -117.66666667,54.58333333 -117.58333333,54.58333333 -117.58333333,54.5 -117.5,54.5 -117.41666667,54.5 -117.33333333,54.5 -117.33333333,54.41666667 -117.33333333,54.33333333 -117.25,54.33333333 -117.16666667,54.33333333 -117.16666667,54.25 -117.08333333,54.25 -117.08333333,54.33333333 -117.0,54.33333333 -117.0,54.25 -116.91666667,54.25 -116.91666667,54.16666667 -116.83333333,54.16666667 -116.75,54.16666667 -116.75,54.08333333 -116.66666667,54.08333333 -116.58333333,54.08333333 -116.5,54.08333333 -116.5,54.16666667 -116.41666667,54.16666667 -116.41666667,54.08333333 -116.33333333,54.08333333 -116.25,54.08333333 -116.25,54.0 -116.33333333,54.0 -116.41666667,54.0 -116.5,54.0 -116.58333333,54.0 -116.66666667,54.0 -116.66666667,53.91666667 -116.66666667,53.83333333 -116.75,53.83333333 -116.75,53.91666667 -116.83333333,53.91666667 -116.91666667,53.91666667 -117.0,53.91666667 -117.0,53.83333333 -116.91666667,53.83333333 -116.91666667,53.75 -116.83333333,53.75 -116.75,53.75 -116.66666667,53.75 -116.66666667,53.66666667 -116.66666667,53.58333333 -116.66666667,53.5 -116.58333333,53.5 -116.58333333,53.41666667 -116.5,53.41666667 -116.5,53.33333333 -116.41666667,53.33333333 -116.33333333,53.33333333 -116.25,53.33333333 -116.25,53.41666667 -116.33333333,53.41666667 -116.33333333,53.5 -116.33333333,53.58333333 -116.25,53.58333333 -116.25,53.5 -116.16666667,53.5 -116.16666667,53.41666667 -116.08333333,53.41666667 -116.08333333,53.33333333 -116.0,53.33333333 -116.0,53.25 -116.0,53.16666667 -115.91666667,53.16666667 -115.91666667,53.08333333 -116.0,53.08333333 -116.08333333,53.08333333 -116.08333333,53.0 -116.08333333,52.91666667 -116.0,52.91666667 -116.0,52.83333333 -115.91666667,52.83333333 -115.91666667,52.91666667 -115.91666667,53.0 -115.83333333,53.0 -115.83333333,52.91666667 -115.83333333,52.83333333 -115.75,52.83333333 -115.75,52.75 -115.66666667,52.75 -115.58333333,52.75 -115.58333333,52.66666667 -115.66666667,52.66666667 -115.66666667,52.58333333 -115.58333333,52.58333333 -115.58333333,52.5 -115.5,52.5 -115.5,52.58333333 -115.41666667,52.58333333 -115.41666667,52.5 -115.41666667,52.41666667 -115.33333333,52.41666667 -115.25,52.41666667 -115.25,52.5 -115.16666667,52.5 -115.16666667,52.41666667 -115.16666667,52.33333333 -115.16666667,52.25 -115.16666667,52.16666667 -115.08333333,52.16666667 -115.0,52.16666667 -115.0,52.08333333 -114.91666667,52.08333333 -114.91666667,52.0 -114.83333333,52.0 -114.83333333,51.91666667 -114.83333333,51.83333333 -114.91666667,51.83333333 -114.91666667,51.75 -114.83333333,51.75 -114.83333333,51.66666667 -114.83333333,51.58333333 -114.83333333,51.5 -114.83333333,51.41666667 -114.75,51.41666667 -114.66666667,51.41666667 -114.58333333,51.41666667 -114.58333333,51.33333333 -114.58333333,51.25 -114.5,51.25 -114.5,51.16666667 -114.58333333,51.16666667 -114.58333333,51.08333333 -114.58333333,51.0 -114.5,51.0 -114.41666667,51.0 -114.33333333,51.0 -114.33333333,50.91666667 -114.33333333,50.83333333 -114.33333333,50.75 -114.25,50.75 -114.16666667,50.75 -114.08333333,50.75 -114.08333333,50.66666667 -114.0,50.66666667 -114.0,50.58333333 -113.91666667,50.58333333 -113.91666667,50.5 -113.83333333,50.5 -113.83333333,50.41666667 -113.75,50.41666667 -113.75,50.33333333 -113.66666667,50.33333333 -113.66666667,50.25 -113.58333333,50.25 -113.58333333,50.33333333 -113.5,50.33333333 -113.5,50.25 -113.5,50.16666667 -113.41666667,50.16666667 -113.41666667,50.08333333 -113.33333333,50.08333333 -113.33333333,50.0 -113.25,50.0 -113.16666667,50.0 -113.08333333,50.0 -113.08333333,49.91666667 -113.0,49.91666667 -113.0,49.83333333 -113.0,49.75 -113.08333333,49.75 -113.16666667,49.75 -113.25,49.75 -113.25,49.66666667 -113.16666667,49.66666667 -113.08333333,49.66666667 -113.0,49.66666667 -112.91666667,49.66666667 -112.91666667,49.58333333 -112.91666667,49.5 -112.91666667,49.41666667 -112.91666667,49.33333333 -112.83333333,49.33333333 -112.83333333,49.25 -112.75,49.25 -112.75,49.33333333 -112.75,49.41666667 -112.66666667,49.41666667 -112.66666667,49.33333333 -112.58333333,49.33333333 -112.58333333,49.25 -112.5,49.25 -112.41666667,49.25 -112.41666667,49.16666667 -112.5,49.16666667 -112.58333333,49.16666667 -112.66666667,49.16666667 -112.66666667,49.08333333 -112.66666667,49.0 -112.66666667,48.91666667 -112.58333333,48.91666667 -112.5,48.91666667 -112.5,48.83333333 -112.58333333,48.83333333 -112.58333333,48.75 -112.66666667,48.75 -112.66666667,48.66666667 -112.58333333,48.66666667 -112.5,48.66666667 -112.41666667,48.66666667 -112.41666667,48.58333333 -112.5,48.58333333 -112.58333333,48.58333333 -112.66666667,48.58333333 -112.75,48.58333333 -112.75,48.5 -112.75,48.41666667 -112.66666667,48.41666667 -112.58333333,48.41666667 -112.58333333,48.33333333 -112.66666667,48.33333333 -112.66666667,48.25 -112.58333333,48.25 -112.5,48.25 -112.5,48.33333333 -112.41666667,48.33333333 -112.41666667,48.41666667 -112.33333333,48.41666667 -112.33333333,48.33333333 -112.25,48.33333333 -112.16666667,48.33333333 -112.16666667,48.25 -112.25,48.25 -112.33333333,48.25 -112.33333333,48.16666667 -112.33333333,48.08333333 -112.25,48.08333333 -112.25,48.0 -112.33333333,48.0 -112.41666667,48.0 -112.41666667,47.91666667 -112.41666667,47.83333333 -112.5,47.83333333 -112.5,47.75 -112.5,47.66666667 -112.41666667,47.66666667 -112.41666667,47.58333333 -112.5,47.58333333 -112.5,47.5 -112.41666667,47.5 -112.41666667,47.41666667 -112.33333333,47.41666667 -112.25,47.41666667 -112.16666667,47.41666667 -112.16666667,47.33333333 -112.16666667,47.25 -112.25,47.25 -112.25,47.16666667 -112.16666667,47.16666667 -112.08333333,47.16666667 -112.08333333,47.08333333 -112.08333333,47.0 -112,47 -112.0,47.08333333 -111.91666667,47.08333333 -111.91666667,47.16666667 -112.0,47.16666667 -112.0,47.25 -112.08333333,47.25 -112.08333333,47.33333333 -112.0,47.33333333 -111.91666667,47.33333333 -111.83333333,47.33333333 -111.83333333,47.25 -111.75,47.25 -111.66666667,47.25 -111.66666667,47.16666667 -111.58333333,47.16666667 -111.5,47.16666667 -111.5,47.25 -111.5,47.33333333 -111.41666667,47.33333333 -111.41666667,47.41666667 -111.33333333,47.41666667 -111.33333333,47.5 -111.33333333,47.58333333 -111.25,47.58333333 -111.16666667,47.58333333 -111.16666667,47.5 -111.08333333,47.5 -111.0,47.5 -111.0,47.58333333 -110.91666667,47.58333333 -110.91666667,47.66666667 -110.83333333,47.66666667 -110.83333333,47.75 -110.75,47.75 -110.66666667,47.75 -110.66666667,47.66666667 -110.58333333,47.66666667 -110.5,47.66666667 -110.41666667,47.66666667 -110.41666667,47.58333333 -110.41666667,47.5 -110.33333333,47.5 -110.25,47.5 -110.25,47.41666667 -110.33333333,47.41666667 -110.33333333,47.33333333 -110.41666667,47.33333333 -110.41666667,47.25 -110.33333333,47.25 -110.25,47.25 -110.25,47.16666667 -110.16666667,47.16666667 -110.08333333,47.16666667 -110.08333333,47.08333333 -110.0,47.08333333 -109.91666667,47.08333333 -109.83333333,47.08333333 -109.83333333,47.0 -109.75,47.0 -109.66666667,47.0 -109.58333333,47.0 -109.58333333,47.08333333 -109.5,47.08333333 -109.41666667,47.08333333 -109.41666667,47.16666667 -109.33333333,47.16666667 -109.33333333,47.25 -109.41666667,47.25 -109.41666667,47.33333333 -109.33333333,47.33333333 -109.25,47.33333333 -109.25,47.25 -109.25,47.16666667 -109.16666667,47.16666667 -109.16666667,47.08333333 -109.08333333,47.08333333 -109.08333333,47.0 -109,47 -108.91666667,47.0 -108.91666667,46.91666667 -108.83333333,46.91666667 -108.83333333,46.83333333 -108.83333333,46.75 -108.91666667,46.75 -109.0,46.75 -109.0,46.66666667 -109.08333333,46.66666667 -109.08333333,46.58333333 -109.16666667,46.58333333 -109.25,46.58333333 -109.33333333,46.58333333 -109.33333333,46.5 -109.41666667,46.5 -109.41666667,46.58333333 -109.5,46.58333333 -109.58333333,46.58333333 -109.66666667,46.58333333 -109.66666667,46.5 -109.75,46.5 -109.83333333,46.5 -109.83333333,46.41666667 -109.83333333,46.33333333 -109.75,46.33333333 -109.75,46.25 -109.75,46.16666667 -109.66666667,46.16666667 -109.58333333,46.16666667 -109.58333333,46.08333333 -109.5,46.08333333 -109.5,46.16666667 -109.41666667,46.16666667 -109.41666667,46.08333333 -109.33333333,46.08333333 -109.25,46.08333333 -109.25,46.0 -109.33333333,46.0 -109.41666667,46.0 -109.41666667,45.91666667 -109.33333333,45.91666667 -109.33333333,45.83333333 -109.25,45.83333333 -109.16666667,45.83333333 -109.16666667,45.75 -109.25,45.75 -109.33333333,45.75 -109.33333333,45.66666667 -109.25,45.66666667 -109.16666667,45.66666667 -109.08333333,45.66666667 -109.08333333,45.58333333 -109.0,45.58333333 -109.0,45.5 -109.0,45.41666667 -108.91666667,45.41666667 -108.83333333,45.41666667 -108.75,45.41666667 -108.66666667,45.41666667 -108.66666667,45.5 -108.66666667,45.58333333 -108.58333333,45.58333333 -108.5,45.58333333 -108.5,45.5 -108.58333333,45.5 -108.58333333,45.41666667 -108.5,45.41666667 -108.41666667,45.41666667 -108.33333333,45.41666667 -108.25,45.41666667 -108.16666667,45.41666667 -108.08333333,45.41666667 -108.08333333,45.33333333 -108.0,45.33333333 -107.91666667,45.33333333 -107.83333333,45.33333333 -107.83333333,45.41666667 -107.83333333,45.5 -107.75,45.5 -107.75,45.58333333 -107.83333333,45.58333333 -107.91666667,45.58333333 -108.0,45.58333333 -108.08333333,45.58333333 -108.16666667,45.58333333 -108.25,45.58333333 -108.25,45.5 -108.33333333,45.5 -108.41666667,45.5 -108.41666667,45.58333333 -108.41666667,45.66666667 -108.5,45.66666667 -108.58333333,45.66666667 -108.58333333,45.75 -108.5,45.75 -108.5,45.83333333 -108.41666667,45.83333333 -108.33333333,45.83333333 -108.33333333,45.91666667 -108.25,45.91666667 -108.16666667,45.91666667 -108.08333333,45.91666667 -108.0,45.91666667 -108.0,45.83333333 -107.91666667,45.83333333 -107.91666667,45.75 -107.83333333,45.75 -107.83333333,45.83333333 -107.75,45.83333333 -107.66666667,45.83333333 -107.66666667,45.91666667 -107.58333333,45.91666667 -107.58333333,45.83333333 -107.58333333,45.75 -107.5,45.75 -107.41666667,45.75 -107.41666667,45.66666667 -107.41666667,45.58333333 -107.33333333,45.58333333 -107.25,45.58333333 -107.16666667,45.58333333 -107.08333333,45.58333333 -107.08333333,45.66666667 -107.0,45.66666667 -106.91666667,45.66666667 -106.83333333,45.66666667 -106.83333333,45.58333333 -106.75,45.58333333 -106.66666667,45.58333333 -106.58333333,45.58333333 -106.58333333,45.5 -106.5,45.5 -106.5,45.41666667 -106.58333333,45.41666667 -106.66666667,45.41666667 -106.66666667,45.33333333 -106.75,45.33333333 -106.75,45.25 -106.75,45.16666667 -106.83333333,45.16666667 -106.91666667,45.16666667 -106.91666667,45.08333333 -107.0,45.08333333 -107,45 -107.0,44.91666667 -107.0,44.83333333 -106.91666667,44.83333333 -106.91666667,44.75 -106.83333333,44.75 -106.83333333,44.66666667 -106.75,44.66666667 -106.66666667,44.66666667 -106.66666667,44.75 -106.66666667,44.83333333 -106.58333333,44.83333333 -106.5,44.83333333 -106.41666667,44.83333333 -106.41666667,44.75 -106.5,44.75 -106.5,44.66666667 -106.5,44.58333333 -106.58333333,44.58333333 -106.58333333,44.5 -106.66666667,44.5 -106.75,44.5 -106.83333333,44.5 -106.83333333,44.41666667 -106.75,44.41666667 -106.66666667,44.41666667 -106.66666667,44.33333333 -106.75,44.33333333 -106.75,44.25 -106.66666667,44.25 -106.66666667,44.16666667 -106.75,44.16666667 -106.75,44.08333333 -106.75,44.0 -106.75,43.91666667 -106.75,43.83333333 -106.75,43.75 -106.75,43.66666667 -106.75,43.58333333 -106.75,43.5 -106.66666667,43.5 -106.58333333,43.5 -106.58333333,43.41666667 -106.66666667,43.41666667 -106.75,43.41666667 -106.83333333,43.41666667 -106.83333333,43.33333333 -106.91666667,43.33333333 -107.0,43.33333333 -107.08333333,43.33333333 -107.08333333,43.25 -107.16666667,43.25 -107.25,43.25 -107.33333333,43.25 -107.33333333,43.33333333 -107.41666667,43.33333333 -107.5,43.33333333 -107.5,43.41666667 -107.58333333,43.41666667 -107.66666667,43.41666667 -107.75,43.41666667 -107.83333333,43.41666667 -107.91666667,43.41666667 -108.0,43.41666667 -108.08333333,43.41666667 -108.16666667,43.41666667 -108.25,43.41666667 -108.33333333,43.41666667 -108.33333333,43.5 -108.25,43.5 -108.16666667,43.5 -108.08333333,43.5 -108.08333333,43.58333333 -108.0,43.58333333 -107.91666667,43.58333333 -107.83333333,43.58333333 -107.75,43.58333333 -107.75,43.66666667 -107.66666667,43.66666667 -107.66666667,43.58333333 -107.58333333,43.58333333 -107.58333333,43.66666667 -107.5,43.66666667 -107.41666667,43.66666667 -107.33333333,43.66666667 -107.25,43.66666667 -107.25,43.75 -107.25,43.83333333 -107.25,43.91666667 -107.33333333,43.91666667 -107.33333333,44.0 -107.41666667,44.0 -107.41666667,44.08333333 -107.41666667,44.16666667 -107.5,44.16666667 -107.5,44.25 -107.58333333,44.25 -107.58333333,44.33333333 -107.66666667,44.33333333 -107.66666667,44.41666667 -107.75,44.41666667 -107.75,44.5 -107.75,44.58333333 -107.83333333,44.58333333 -107.83333333,44.66666667 -107.91666667,44.66666667 -107.91666667,44.75 -108.0,44.75 -108.0,44.83333333 -108.08333333,44.83333333 -108.08333333,44.91666667 -108.16666667,44.91666667 -108.16666667,45.0 -108.08333333,45.0 -108.08333333,45.08333333 -108.16666667,45.08333333 -108.16666667,45.16666667 -108.25,45.16666667 -108.25,45.08333333 -108.25,45.0 -108.33333333,45.0 -108.33333333,45.08333333 -108.41666667,45.08333333 -108.5,45.08333333 -108.58333333,45.08333333 -108.66666667,45.08333333 -108.66666667,45.16666667 -108.75,45.16666667 -108.75,45.25 -108.83333333,45.25 -108.91666667,45.25 -108.91666667,45.33333333 -109.0,45.33333333 -109.08333333,45.33333333 -109.08333333,45.25 -109.08333333,45.16666667 -109.08333333,45.08333333 -109.16666667,45.08333333 -109.16666667,45.0 -109.25,45.0 -109.25,44.91666667 -109.25,44.83333333 -109.25,44.75 -109.16666667,44.75 -109.08333333,44.75 -109.0,44.75 -109.0,44.66666667 -109.08333333,44.66666667 -109.08333333,44.58333333 -109.08333333,44.5 -109.08333333,44.41666667 -109.0,44.41666667 -109.0,44.33333333 -108.91666667,44.33333333 -108.91666667,44.25 -108.83333333,44.25 -108.75,44.25 -108.75,44.16666667 -108.75,44.08333333 -108.75,44.0 -108.66666667,44.0 -108.66666667,43.91666667 -108.66666667,43.83333333 -108.75,43.83333333 -108.75,43.75 -108.66666667,43.75 -108.58333333,43.75 -108.58333333,43.66666667 -108.5,43.66666667 -108.5,43.58333333 -108.5,43.5 -108.58333333,43.5 -108.66666667,43.5 -108.75,43.5 -108.83333333,43.5 -108.91666667,43.5 -109.0,43.5 -109.0,43.41666667 -109.08333333,43.41666667 -109.16666667,43.41666667 -109.16666667,43.33333333 -109.16666667,43.25 -109.08333333,43.25 -109.0,43.25 -108.91666667,43.25 -108.91666667,43.16666667 -109.0,43.16666667 -109.0,43.08333333 -109,43 -108.91666667,43.0 -108.83333333,43.0 -108.83333333,42.91666667 -108.83333333,42.83333333 -108.75,42.83333333 -108.66666667,42.83333333 -108.66666667,42.75 -108.66666667,42.66666667 -108.58333333,42.66666667 -108.5,42.66666667 -108.41666667,42.66666667 -108.41666667,42.58333333 -108.33333333,42.58333333 -108.33333333,42.5 -108.25,42.5 -108.25,42.41666667 -108.33333333,42.41666667 -108.33333333,42.33333333 -108.41666667,42.33333333 -108.5,42.33333333 -108.5,42.25 -108.58333333,42.25 -108.66666667,42.25 -108.75,42.25 -108.75,42.16666667 -108.66666667,42.16666667 -108.66666667,42.08333333 -108.75,42.08333333 -108.75,42.0 -108.83333333,42.0 -108.83333333,41.91666667 -108.91666667,41.91666667 -108.91666667,41.83333333 -108.83333333,41.83333333 -108.83333333,41.75 -108.91666667,41.75 -109.0,41.75 -109.0,41.83333333 -109.08333333,41.83333333 -109.08333333,41.91666667 -109.16666667,41.91666667 -109.16666667,42.0 -109.16666667,42.08333333 -109.08333333,42.08333333 -109.08333333,42.16666667 -109.0,42.16666667 -108.91666667,42.16666667 -108.91666667,42.25 -109.0,42.25 -109.0,42.33333333 -109.08333333,42.33333333 -109.08333333,42.41666667 -109.16666667,42.41666667 -109.25,42.41666667 -109.33333333,42.41666667 -109.33333333,42.5 -109.41666667,42.5 -109.41666667,42.58333333 -109.5,42.58333333 -109.58333333,42.58333333 -109.66666667,42.58333333 -109.66666667,42.66666667 -109.75,42.66666667 -109.83333333,42.66666667 -109.83333333,42.58333333 -109.91666667,42.58333333 -109.91666667,42.5 -110.0,42.5 -110.0,42.41666667 -110.08333333,42.41666667 -110.08333333,42.33333333 -110.08333333,42.25 -110.08333333,42.16666667 -110.16666667,42.16666667 -110.16666667,42.08333333 -110.25,42.08333333 -110.25,42.0 -110.25,41.91666667 -110.33333333,41.91666667 -110.33333333,41.83333333 -110.25,41.83333333 -110.25,41.75 -110.33333333,41.75 -110.41666667,41.75 -110.41666667,41.66666667 -110.41666667,41.58333333 -110.41666667,41.5 -110.41666667,41.41666667 -110.33333333,41.41666667 -110.25,41.41666667 -110.16666667,41.41666667 -110.16666667,41.33333333 -110.16666667,41.25 -110.25,41.25 -110.25,41.16666667 -110.16666667,41.16666667 -110.08333333,41.16666667 -110.0,41.16666667 -110.0,41.25 -109.91666667,41.25 -109.83333333,41.25 -109.83333333,41.16666667 -109.83333333,41.08333333 -109.75,41.08333333 -109.75,41.0 -109.66666667,41.0 -109.58333333,41.0 -109.58333333,41.08333333 -109.58333333,41.16666667 -109.58333333,41.25 -109.5,41.25 -109.5,41.16666667 -109.5,41.08333333 -109.41666667,41.08333333 -109.41666667,41.16666667 -109.41666667,41.25 -109.41666667,41.33333333 -109.33333333,41.33333333 -109.33333333,41.41666667 -109.25,41.41666667 -109.25,41.5 -109.16666667,41.5 -109.08333333,41.5 -109.0,41.5 -109.0,41.41666667 -109.0,41.33333333 -108.91666667,41.33333333 -108.91666667,41.25 -108.83333333,41.25 -108.83333333,41.16666667 -108.75,41.16666667 -108.75,41.08333333 -108.83333333,41.08333333 -108.83333333,41.0 -108.75,41.0 -108.75,40.91666667 -108.66666667,40.91666667 -108.66666667,40.83333333 -108.58333333,40.83333333 -108.58333333,40.75 -108.5,40.75 -108.5,40.66666667 -108.41666667,40.66666667 -108.33333333,40.66666667 -108.25,40.66666667 -108.25,40.75 -108.16666667,40.75 -108.16666667,40.83333333 -108.08333333,40.83333333 -108.08333333,40.91666667 -108.0,40.91666667 -108,41 -107.91666667,41.0 -107.83333333,41.0 -107.83333333,41.08333333 -107.75,41.08333333 -107.75,41.16666667 -107.66666667,41.16666667 -107.66666667,41.25 -107.58333333,41.25 -107.58333333,41.33333333</coordinates></LinearRing></outerBoundaryIs><innerBoundaryIs><LinearRing><coordinates>-105.08333333,37.75 -105.08333333,37.83333333 -105.16666667,37.83333333 -105.25,37.83333333 -105.25,37.75 -105.16666667,37.75 -105.08333333,37.75</coordinates></LinearRing></innerBoundaryIs><innerBoundaryIs><LinearRing><coordinates>-105.83333333,36.25 -105.75,36.25 -105.75,36.33333333 -105.83333333,36.33333333 -105.83333333,36.25</coordinates></LinearRing></innerBoundaryIs><innerBoundaryIs><LinearRing><coordinates>-105.75,36.33333333 -105.66666667,36.33333333 -105.66666667,36.41666667 -105.66666667,36.5 -105.66666667,36.58333333 -105.75,36.58333333 -105.75,36.5 -105.75,36.41666667 -105.75,36.33333333</coordinates></LinearRing></innerBoundaryIs><innerBoundaryIs><LinearRing><coordinates>-110.25,39.91666667 -110.25,40.0 -110.33333333,40.0 -110.33333333,39.91666667 -110.25,39.91666667</coordinates></LinearRing></innerBoundaryIs><innerBoundaryIs><LinearRing><coordinates>-111.91666667,39.33333333 -111.91666667,39.25 -111.91666667,39.16666667 -111.91666667,39.08333333 -111.91666667,39.0 -112,39 -112.0,38.91666667 -112.0,38.83333333 -112.08333333,38.83333333 -112.08333333,38.75 -112.16666667,38.75 -112.16666667,38.66666667 -112.25,38.66666667 -112.25,38.58333333 -112.25,38.5 -112.25,38.41666667 -112.25,38.33333333 -112.25,38.25 -112.25,38.16666667 -112.16666667,38.16666667 -112.16666667,38.25 -112.16666667,38.33333333 -112.16666667,38.41666667 -112.16666667,38.5 -112.16666667,38.58333333 -112.08333333,38.58333333 -112.08333333,38.66666667 -112.0,38.66666667 -112.0,38.75 -111.91666667,38.75 -111.83333333,38.75 -111.83333333,38.83333333 -111.83333333,38.91666667 -111.75,38.91666667 -111.75,39.0 -111.75,39.08333333 -111.66666667,39.08333333 -111.66666667,39.16666667 -111.66666667,39.25 -111.75,39.25 -111.83333333,39.25 -111.83333333,39.33333333 -111.91666667,39.33333333</coordinates></LinearRing></innerBoundaryIs><innerBoundaryIs><LinearRing><coordinates>-112.25,38.16666667 -112.33333333,38.16666667 -112.33333333,38.08333333 -112.25,38.08333333 -112.25,38.16666667</coordinates></LinearRing></innerBoundaryIs><innerBoundaryIs><LinearRing><coordinates>-112.33333333,38.08333333 -112.41666667,38.08333333 -112.41666667,38.0 -112.41666667,37.91666667 -112.5,37.91666667 -112.5,37.83333333 -112.41666667,37.83333333 -112.41666667,37.75 -112.33333333,37.75 -112.33333333,37.83333333 -112.33333333,37.91666667 -112.33333333,38.0 -112.33333333,38.08333333</coordinates></LinearRing></innerBoundaryIs><innerBoundaryIs><LinearRing><coordinates>-112.0,40.08333333 -112,40 -111.91666667,40.0 -111.83333333,40.0 -111.83333333,40.08333333 -111.83333333,40.16666667 -111.75,40.16666667 -111.75,40.08333333 -111.66666667,40.08333333 -111.66666667,40.16666667 -111.66666667,40.25 -111.75,40.25 -111.75,40.33333333 -111.75,40.41666667 -111.83333333,40.41666667 -111.91666667,40.41666667 -111.91666667,40.33333333 -111.91666667,40.25 -111.91666667,40.16666667 -111.91666667,40.08333333 -112.0,40.08333333</coordinates></LinearRing></innerBoundaryIs><innerBoundaryIs><LinearRing><coordinates>-111.91666667,40.58333333 -111.91666667,40.5 -111.83333333,40.5 -111.83333333,40.58333333 -111.91666667,40.58333333</coordinates></LinearRing></innerBoundaryIs><innerBoundaryIs><LinearRing><coordinates>-112.16666667,41.58333333 -112.08333333,41.58333333 -112.08333333,41.66666667 -112.08333333,41.75 -112.08333333,41.83333333 -112.16666667,41.83333333 -112.16666667,41.75 -112.16666667,41.66666667 -112.16666667,41.58333333</coordinates></LinearRing></innerBoundaryIs><innerBoundaryIs><LinearRing><coordinates>-114.66666667,40.66666667 -114.66666667,40.75 -114.66666667,40.83333333 -114.66666667,40.91666667 -114.66666667,41.0 -114.66666667,41.08333333 -114.66666667,41.16666667 -114.75,41.16666667 -114.75,41.08333333 -114.75,41.0 -114.75,40.91666667 -114.83333333,40.91666667 -114.91666667,40.91666667 -115.0,40.91666667 -115.0,40.83333333 -115.0,40.75 -115.0,40.66666667 -115.08333333,40.66666667 -115.16666667,40.66666667 -115.16666667,40.58333333 -115.25,40.58333333 -115.25,40.5 -115.33333333,40.5 -115.33333333,40.41666667 -115.41666667,40.41666667 -115.41666667,40.33333333 -115.41666667,40.25 -115.5,40.25 -115.5,40.16666667 -115.5,40.08333333 -115.5,40.0 -115.41666667,40.0 -115.33333333,40.0 -115.33333333,40.08333333 -115.33333333,40.16666667 -115.25,40.16666667 -115.25,40.25 -115.25,40.33333333 -115.16666667,40.33333333 -115.08333333,40.33333333 -115.0,40.33333333 -114.91666667,40.33333333 -114.91666667,40.41666667 -114.91666667,40.5 -114.91666667,40.58333333 -114.91666667,40.66666667 -114.83333333,40.66666667 -114.83333333,40.75 -114.75,40.75 -114.75,40.66666667 -114.66666667,40.66666667</coordinates></LinearRing></innerBoundaryIs><innerBoundaryIs><LinearRing><coordinates>-114.5,39.83333333 -114.5,39.91666667 -114.58333333,39.91666667 -114.58333333,39.83333333 -114.5,39.83333333</coordinates></LinearRing></innerBoundaryIs><innerBoundaryIs><LinearRing><coordinates>-115.41666667,41.0 -115.33333333,41.0 -115.33333333,41.08333333 -115.41666667,41.08333333 -115.41666667,41.0</coordinates></LinearRing></innerBoundaryIs><innerBoundaryIs><LinearRing><coordinates>-115.33333333,41.08333333 -115.25,41.08333333 -115.16666667,41.08333333 -115.16666667,41.16666667 -115.25,41.16666667 -115.25,41.25 -115.33333333,41.25 -115.33333333,41.16666667 -115.33333333,41.08333333</coordinates></LinearRing></innerBoundaryIs><innerBoundaryIs><LinearRing><coordinates>-115.16666667,41.16666667 -115.08333333,41.16666667 -115.0,41.16666667 -115.0,41.25 -115.08333333,41.25 -115.08333333,41.33333333 -115.16666667,41.33333333 -115.16666667,41.25 -115.16666667,41.16666667</coordinates></LinearRing></innerBoundaryIs><innerBoundaryIs><LinearRing><coordinates>-117.83333333,44.91666667 -117.91666667,44.91666667 -117.91666667,44.83333333 -117.83333333,44.83333333 -117.83333333,44.91666667</coordinates></LinearRing></innerBoundaryIs><innerBoundaryIs><LinearRing><coordinates>-119.66666667,43.66666667 -119.58333333,43.66666667 -119.58333333,43.75 -119.66666667,43.75 -119.66666667,43.66666667</coordinates></LinearRing></innerBoundaryIs><innerBoundaryIs><LinearRing><coordinates>-116.91666667,46.0 -116.91666667,45.91666667 -116.83333333,45.91666667 -116.83333333,46.0 -116.91666667,46.0</coordinates></LinearRing></innerBoundaryIs><innerBoundaryIs><LinearRing><coordinates>-116.83333333,45.91666667 -116.83333333,45.83333333 -116.75,45.83333333 -116.75,45.75 -116.66666667,45.75 -116.66666667,45.83333333 -116.66666667,45.91666667 -116.75,45.91666667 -116.83333333,45.91666667</coordinates></LinearRing></innerBoundaryIs><innerBoundaryIs><LinearRing><coordinates>-116.75,45.75 -116.83333333,45.75 -116.83333333,45.66666667 -116.75,45.66666667 -116.75,45.75</coordinates></LinearRing></innerBoundaryIs><innerBoundaryIs><LinearRing><coordinates>-115.91666667,48.08333333 -115.83333333,48.08333333 -115.83333333,48.16666667 -115.91666667,48.16666667 -115.91666667,48.08333333</coordinates></LinearRing></innerBoundaryIs><innerBoundaryIs><LinearRing><coordinates>-116.25,48.75 -116.16666667,48.75 -116.16666667,48.83333333 -116.25,48.83333333 -116.25,48.75</coordinates></LinearRing></innerBoundaryIs><innerBoundaryIs><LinearRing><coordinates>-117.66666667,47.83333333 -117.58333333,47.83333333 -117.5,47.83333333 -117.5,47.91666667 -117.5,48.0 -117.58333333,48.0 -117.66666667,48.0 -117.75,48.0 -117.75,47.91666667 -117.66666667,47.91666667 -117.66666667,47.83333333</coordinates></LinearRing></innerBoundaryIs><innerBoundaryIs><LinearRing><coordinates>-118.16666667,48.5 -118.08333333,48.5 -118.08333333,48.58333333 -118.16666667,48.58333333 -118.16666667,48.5</coordinates></LinearRing></innerBoundaryIs><innerBoundaryIs><LinearRing><coordinates>-120.25,48.91666667 -120.16666667,48.91666667 -120.16666667,49.0 -120.16666667,49.08333333 -120.25,49.08333333 -120.25,49.0 -120.25,48.91666667</coordinates></LinearRing></innerBoundaryIs><innerBoundaryIs><LinearRing><coordinates>-121.66666667,50.25 -121.58333333,50.25 -121.58333333,50.33333333 -121.66666667,50.33333333 -121.66666667,50.25</coordinates></LinearRing></innerBoundaryIs><innerBoundaryIs><LinearRing><coordinates>-122.08333333,50.41666667 -122.0,50.41666667 -122.0,50.5 -122.08333333,50.5 -122.08333333,50.41666667</coordinates></LinearRing></innerBoundaryIs><innerBoundaryIs><LinearRing><coordinates>-122.0,50.5 -121.91666667,50.5 -121.91666667,50.58333333 -122.0,50.58333333 -122.0,50.5</coordinates></LinearRing></innerBoundaryIs><innerBoundaryIs><LinearRing><coordinates>-125.08333333,51.75 -125.0,51.75 -125.0,51.83333333 -125.08333333,51.83333333 -125.08333333,51.75</coordinates></LinearRing></innerBoundaryIs><innerBoundaryIs><LinearRing><coordinates>-127.58333333,54.66666667 -127.5,54.66666667 -127.41666667,54.66666667 -127.41666667,54.75 -127.5,54.75 -127.58333333,54.75 -127.58333333,54.66666667</coordinates></LinearRing></innerBoundaryIs><innerBoundaryIs><LinearRing><coordinates>-127.66666667,55.16666667 -127.66666667,55.08333333 -127.66666667,55.0 -127.58333333,55.0 -127.5,55.0 -127.5,55.08333333 -127.5,55.16666667 -127.58333333,55.16666667 -127.66666667,55.16666667</coordinates></LinearRing></innerBoundaryIs><innerBoundaryIs><LinearRing><coordinates>-127.58333333,55.5 -127.5,55.5 -127.41666667,55.5 -127.41666667,55.58333333 -127.5,55.58333333 -127.58333333,55.58333333 -127.58333333,55.5</coordinates></LinearRing></innerBoundaryIs><innerBoundaryIs><LinearRing><coordinates>-128.16666667,56.33333333 -128.16666667,56.41666667 -128.25,56.41666667 -128.25,56.33333333 -128.16666667,56.33333333</coordinates></LinearRing></innerBoundaryIs><innerBoundaryIs><LinearRing><coordinates>-127.16666667,56.58333333 -127.25,56.58333333 -127.25,56.5 -127.16666667,56.5 -127.16666667,56.58333333</coordinates></LinearRing></innerBoundaryIs><innerBoundaryIs><LinearRing><coordinates>-127.25,56.5 -127.33333333,56.5 -127.33333333,56.41666667 -127.25,56.41666667 -127.25,56.5</coordinates></LinearRing></innerBoundaryIs><innerBoundaryIs><LinearRing><coordinates>-126.58333333,56.5 -126.66666667,56.5 -126.66666667,56.41666667 -126.58333333,56.41666667 -126.58333333,56.5</coordinates></LinearRing></innerBoundaryIs><innerBoundaryIs><LinearRing><coordinates>-124,56 -124.0,55.91666667 -123.91666667,55.91666667 -123.91666667,55.83333333 -123.83333333,55.83333333 -123.75,55.83333333 -123.75,55.75 -123.66666667,55.75 -123.66666667,55.83333333 -123.66666667,55.91666667 -123.75,55.91666667 -123.83333333,55.91666667 -123.83333333,56.0 -123.91666667,56.0 -124,56</coordinates></LinearRing></innerBoundaryIs><innerBoundaryIs><LinearRing><coordinates>-123.66666667,56.25 -123.75,56.25 -123.83333333,56.25 -123.83333333,56.16666667 -123.75,56.16666667 -123.66666667,56.16666667 -123.66666667,56.25</coordinates></LinearRing></innerBoundaryIs><innerBoundaryIs><LinearRing><coordinates>-123.5,56.16666667 -123.5,56.08333333 -123.41666667,56.08333333 -123.41666667,56.16666667 -123.5,56.16666667</coordinates></LinearRing></innerBoundaryIs><innerBoundaryIs><LinearRing><coordinates>-121.58333333,55.58333333 -121.66666667,55.58333333 -121.66666667,55.5 -121.58333333,55.5 -121.58333333,55.58333333</coordinates></LinearRing></innerBoundaryIs><innerBoundaryIs><LinearRing><coordinates>-121.66666667,55.5 -121.75,55.5 -121.75,55.41666667 -121.66666667,55.41666667 -121.66666667,55.5</coordinates></LinearRing></innerBoundaryIs><innerBoundaryIs><LinearRing><coordinates>-121.16666667,55.5 -121.16666667,55.41666667 -121.08333333,55.41666667 -121.08333333,55.5 -121.16666667,55.5</coordinates></LinearRing></innerBoundaryIs><innerBoundaryIs><LinearRing><coordinates>-117.0,53.91666667 -117,54 -117.08333333,54.0 -117.08333333,53.91666667 -117.0,53.91666667</coordinates></LinearRing></innerBoundaryIs><innerBoundaryIs><LinearRing><coordinates>-116.0,52.83333333 -116.08333333,52.83333333 -116.08333333,52.75 -116.16666667,52.75 -116.16666667,52.66666667 -116.08333333,52.66666667 -116.0,52.66666667 -116.0,52.75 -116.0,52.83333333</coordinates></LinearRing></innerBoundaryIs><innerBoundaryIs><LinearRing><coordinates>-114.91666667,51.83333333 -114.91666667,51.91666667 -115.0,51.91666667 -115.0,51.83333333 -114.91666667,51.83333333</coordinates></LinearRing></innerBoundaryIs><innerBoundaryIs><LinearRing><coordinates>-113.91666667,50.5 -114.0,50.5 -114.0,50.41666667 -113.91666667,50.41666667 -113.91666667,50.5</coordinates></LinearRing></innerBoundaryIs><innerBoundaryIs><LinearRing><coordinates>-113.33333333,50.0 -113.41666667,50.0 -113.41666667,49.91666667 -113.33333333,49.91666667 -113.33333333,50.0</coordinates></LinearRing></innerBoundaryIs><innerBoundaryIs><LinearRing><coordinates>-112,47 -112.0,46.91666667 -111.91666667,46.91666667 -111.91666667,47.0 -112,47</coordinates></LinearRing></innerBoundaryIs><innerBoundaryIs><LinearRing><coordinates>-109.41666667,47.08333333 -109.41666667,47.0 -109.33333333,47.0 -109.33333333,47.08333333 -109.41666667,47.08333333</coordinates></LinearRing></innerBoundaryIs><innerBoundaryIs><LinearRing><coordinates>-109.16666667,47.08333333 -109.25,47.08333333 -109.25,47.0 -109.16666667,47.0 -109.16666667,47.08333333</coordinates></LinearRing></innerBoundaryIs><innerBoundaryIs><LinearRing><coordinates>-109.0,41.33333333 -109.08333333,41.33333333 -109.08333333,41.25 -109.0,41.25 -109.0,41.33333333</coordinates></LinearRing></innerBoundaryIs><innerBoundaryIs><LinearRing><coordinates>-106.0,38.08333333 -106,38 -106.08333333,38.0 -106.08333333,38.08333333 -106.16666667,38.08333333 -106.16666667,38.0 -106.16666667,37.91666667 -106.16666667,37.83333333 -106.25,37.83333333 -106.25,37.75 -106.25,37.66666667 -106.25,37.58333333 -106.25,37.5 -106.16666667,37.5 -106.16666667,37.41666667 -106.08333333,37.41666667 -106.08333333,37.33333333 -106.08333333,37.25 -106.0,37.25 -106.0,37.33333333 -105.91666667,37.33333333 -105.83333333,37.33333333 -105.75,37.33333333 -105.66666667,37.33333333 -105.58333333,37.33333333 -105.58333333,37.41666667 -105.58333333,37.5 -105.58333333,37.58333333 -105.58333333,37.66666667 -105.58333333,37.75 -105.58333333,37.83333333 -105.66666667,37.83333333 -105.75,37.83333333 -105.75,37.91666667 -105.75,38.0 -105.83333333,38.0 -105.83333333,38.08333333 -105.91666667,38.08333333 -105.91666667,38.16666667 -106.0,38.16666667 -106.0,38.08333333</coordinates></LinearRing></innerBoundaryIs><innerBoundaryIs><LinearRing><coordinates>-106.0,37.25 -106.0,37.16666667 -105.91666667,37.16666667 -105.91666667,37.25 -106.0,37.25</coordinates></LinearRing></innerBoundaryIs><innerBoundaryIs><LinearRing><coordinates>-119.41666667,44.0 -119.33333333,44.0 -119.33333333,44.08333333 -119.41666667,44.08333333 -119.41666667,44.0</coordinates></LinearRing></innerBoundaryIs><innerBoundaryIs><LinearRing><coordinates>-119.41666667,44.08333333 -119.41666667,44.16666667 -119.5,44.16666667 -119.5,44.08333333 -119.41666667,44.08333333</coordinates></LinearRing></innerBoundaryIs><innerBoundaryIs><LinearRing><coordinates>-113.91666667,44.5 -113.83333333,44.5 -113.83333333,44.58333333 -113.91666667,44.58333333 -113.91666667,44.5</coordinates></LinearRing></innerBoundaryIs><innerBoundaryIs><LinearRing><coordinates>-113.91666667,44.58333333 -113.91666667,44.66666667 -114.0,44.66666667 -114.0,44.58333333 -113.91666667,44.58333333</coordinates></LinearRing></innerBoundaryIs><innerBoundaryIs><LinearRing><coordinates>-114.0,44.66666667 -114.0,44.75 -114.08333333,44.75 -114.08333333,44.66666667 -114.0,44.66666667</coordinates></LinearRing></innerBoundaryIs><innerBoundaryIs><LinearRing><coordinates>-112.83333333,42.08333333 -112.83333333,42.0 -112.75,42.0 -112.66666667,42.0 -112.66666667,42.08333333 -112.66666667,42.16666667 -112.75,42.16666667 -112.75,42.08333333 -112.83333333,42.08333333</coordinates></LinearRing></innerBoundaryIs><innerBoundaryIs><LinearRing><coordinates>-112.83333333,42.0 -112.91666667,42.0 -112.91666667,41.91666667 -112.83333333,41.91666667 -112.83333333,42.0</coordinates></LinearRing></innerBoundaryIs><innerBoundaryIs><LinearRing><coordinates>-112.66666667,45.25 -112.58333333,45.25 -112.5,45.25 -112.5,45.33333333 -112.58333333,45.33333333 -112.66666667,45.33333333 -112.66666667,45.25</coordinates></LinearRing></innerBoundaryIs><innerBoundaryIs><LinearRing><coordinates>-112.5,45.33333333 -112.41666667,45.33333333 -112.41666667,45.41666667 -112.33333333,45.41666667 -112.25,45.41666667 -112.16666667,45.41666667 -112.16666667,45.5 -112.25,45.5 -112.25,45.58333333 -112.25,45.66666667 -112.33333333,45.66666667 -112.33333333,45.58333333 -112.41666667,45.58333333 -112.41666667,45.5 -112.5,45.5 -112.5,45.41666667 -112.5,45.33333333</coordinates></LinearRing></innerBoundaryIs><innerBoundaryIs><LinearRing><coordinates>-112.25,45.66666667 -112.16666667,45.66666667 -112.16666667,45.75 -112.16666667,45.83333333 -112.08333333,45.83333333 -112.0,45.83333333 -111.91666667,45.83333333 -111.91666667,45.91666667 -112.0,45.91666667 -112.08333333,45.91666667 -112.16666667,45.91666667 -112.25,45.91666667 -112.25,45.83333333 -112.25,45.75 -112.25,45.66666667</coordinates></LinearRing></innerBoundaryIs><innerBoundaryIs><LinearRing><coordinates>-107.16666667,45.25 -107.08333333,45.25 -107.08333333,45.33333333 -107.16666667,45.33333333 -107.16666667,45.25</coordinates></LinearRing></innerBoundaryIs><innerBoundaryIs><LinearRing><coordinates>-107.08333333,45.33333333 -107.0,45.33333333 -107.0,45.41666667 -107.08333333,45.41666667 -107.08333333,45.33333333</coordinates></LinearRing></innerBoundaryIs><innerBoundaryIs><LinearRing><coordinates>-110.41666667,45.66666667 -110.33333333,45.66666667 -110.33333333,45.75 -110.41666667,45.75 -110.5,45.75 -110.5,45.66666667 -110.41666667,45.66666667</coordinates></LinearRing></innerBoundaryIs><innerBoundaryIs><LinearRing><coordinates>-110.33333333,45.75 -110.25,45.75 -110.16666667,45.75 -110.08333333,45.75 -110.08333333,45.83333333 -110.16666667,45.83333333 -110.25,45.83333333 -110.33333333,45.83333333 -110.33333333,45.75</coordinates></LinearRing></innerBoundaryIs><innerBoundaryIs><LinearRing><coordinates>-116.75,49.33333333 -116.75,49.41666667 -116.75,49.5 -116.75,49.58333333 -116.75,49.66666667 -116.83333333,49.66666667 -116.83333333,49.75 -116.83333333,49.83333333 -116.83333333,49.91666667 -116.83333333,50.0 -116.83333333,50.08333333 -116.83333333,50.16666667 -116.91666667,50.16666667 -116.91666667,50.25 -116.91666667,50.33333333 -117.0,50.33333333 -117.0,50.41666667 -116.91666667,50.41666667 -116.91666667,50.5 -116.83333333,50.5 -116.83333333,50.41666667 -116.83333333,50.33333333 -116.83333333,50.25 -116.75,50.25 -116.75,50.16666667 -116.66666667,50.16666667 -116.58333333,50.16666667 -116.5,50.16666667 -116.5,50.08333333 -116.58333333,50.08333333 -116.58333333,50.0 -116.58333333,49.91666667 -116.5,49.91666667 -116.41666667,49.91666667 -116.33333333,49.91666667 -116.33333333,50.0 -116.41666667,50.0 -116.41666667,50.08333333 -116.41666667,50.16666667 -116.41666667,50.25 -116.33333333,50.25 -116.33333333,50.33333333 -116.41666667,50.33333333 -116.41666667,50.41666667 -116.33333333,50.41666667 -116.33333333,50.5 -116.41666667,50.5 -116.5,50.5 -116.58333333,50.5 -116.58333333,50.58333333 -116.5,50.58333333 -116.41666667,50.58333333 -116.41666667,50.66666667 -116.5,50.66666667 -116.5,50.75 -116.5,50.83333333 -116.58333333,50.83333333 -116.66666667,50.83333333 -116.66666667,50.91666667 -116.75,50.91666667 -116.83333333,50.91666667 -116.83333333,50.83333333 -116.91666667,50.83333333 -116.91666667,50.91666667 -116.91666667,51.0 -116.91666667,51.08333333 -117.0,51.08333333 -117.08333333,51.08333333 -117.08333333,51.16666667 -117.08333333,51.25 -117.08333333,51.33333333 -117.16666667,51.33333333 -117.16666667,51.41666667 -117.25,51.41666667 -117.33333333,51.41666667 -117.41666667,51.41666667 -117.5,51.41666667 -117.58333333,51.41666667 -117.58333333,51.5 -117.5,51.5 -117.5,51.58333333 -117.41666667,51.58333333 -117.41666667,51.5 -117.33333333,51.5 -117.33333333,51.58333333 -117.25,51.58333333 -117.16666667,51.58333333 -117.08333333,51.58333333 -117.0,51.58333333 -116.91666667,51.58333333 -116.83333333,51.58333333 -116.75,51.58333333 -116.75,51.5 -116.83333333,51.5 -116.91666667,51.5 -116.91666667,51.41666667 -116.91666667,51.33333333 -116.83333333,51.33333333 -116.83333333,51.41666667 -116.75,51.41666667 -116.75,51.33333333 -116.66666667,51.33333333 -116.66666667,51.41666667 -116.66666667,51.5 -116.58333333,51.5 -116.5,51.5 -116.41666667,51.5 -116.33333333,51.5 -116.33333333,51.58333333 -116.25,51.58333333 -116.16666667,51.58333333 -116.08333333,51.58333333 -116.0,51.58333333 -116.0,51.66666667 -116.0,51.75 -116.08333333,51.75 -116.16666667,51.75 -116.16666667,51.83333333 -116.16666667,51.91666667 -116.25,51.91666667 -116.33333333,51.91666667 -116.33333333,51.83333333 -116.41666667,51.83333333 -116.41666667,51.91666667 -116.5,51.91666667 -116.58333333,51.91666667 -116.66666667,51.91666667 -116.66666667,51.83333333 -116.75,51.83333333 -116.75,51.75 -116.83333333,51.75 -116.83333333,51.83333333 -116.83333333,51.91666667 -116.91666667,51.91666667 -116.91666667,52.0 -117,52 -117.08333333,52.0 -117.16666667,52.0 -117.16666667,52.08333333 -117.08333333,52.08333333 -117.08333333,52.16666667 -117.0,52.16666667 -116.91666667,52.16666667 -116.83333333,52.16666667 -116.83333333,52.25 -116.75,52.25 -116.75,52.33333333 -116.83333333,52.33333333 -116.83333333,52.41666667 -116.91666667,52.41666667 -116.91666667,52.33333333 -117.0,52.33333333 -117.0,52.25 -117.08333333,52.25 -117.08333333,52.33333333 -117.08333333,52.41666667 -117.0,52.41666667 -117.0,52.5 -117.08333333,52.5 -117.08333333,52.58333333 -117.16666667,52.58333333 -117.25,52.58333333 -117.25,52.66666667 -117.33333333,52.66666667 -117.33333333,52.75 -117.41666667,52.75 -117.41666667,52.66666667 -117.41666667,52.58333333 -117.5,52.58333333 -117.5,52.5 -117.41666667,52.5 -117.33333333,52.5 -117.33333333,52.41666667 -117.33333333,52.33333333 -117.41666667,52.33333333 -117.41666667,52.41666667 -117.5,52.41666667 -117.5,52.33333333 -117.5,52.25 -117.41666667,52.25 -117.41666667,52.16666667 -117.5,52.16666667 -117.58333333,52.16666667 -117.58333333,52.25 -117.58333333,52.33333333 -117.66666667,52.33333333 -117.66666667,52.25 -117.75,52.25 -117.75,52.33333333 -117.83333333,52.33333333 -117.91666667,52.33333333 -118.0,52.33333333 -118.0,52.41666667 -117.91666667,52.41666667 -117.83333333,52.41666667 -117.83333333,52.5 -117.91666667,52.5 -117.91666667,52.58333333 -118.0,52.58333333 -118.0,52.5 -118.08333333,52.5 -118.08333333,52.41666667 -118.16666667,52.41666667 -118.25,52.41666667 -118.25,52.33333333 -118.33333333,52.33333333 -118.33333333,52.25 -118.41666667,52.25 -118.41666667,52.33333333 -118.5,52.33333333 -118.58333333,52.33333333 -118.58333333,52.41666667 -118.66666667,52.41666667 -118.66666667,52.33333333 -118.75,52.33333333 -118.83333333,52.33333333 -118.83333333,52.41666667 -118.83333333,52.5 -118.91666667,52.5 -118.91666667,52.58333333 -119.0,52.58333333 -119.0,52.5 -119.08333333,52.5 -119.08333333,52.41666667 -119.08333333,52.33333333 -119.16666667,52.33333333 -119.16666667,52.41666667 -119.25,52.41666667 -119.33333333,52.41666667 -119.41666667,52.41666667 -119.5,52.41666667 -119.5,52.5 -119.58333333,52.5 -119.58333333,52.58333333 -119.5,52.58333333 -119.41666667,52.58333333 -119.33333333,52.58333333 -119.33333333,52.5 -119.25,52.5 -119.16666667,52.5 -119.16666667,52.58333333 -119.25,52.58333333 -119.25,52.66666667 -119.33333333,52.66666667 -119.41666667,52.66666667 -119.5,52.66666667 -119.5,52.75 -119.41666667,52.75 -119.41666667,52.83333333 -119.5,52.83333333 -119.5,52.91666667 -119.58333333,52.91666667 -119.66666667,52.91666667 -119.66666667,53.0 -119.75,53.0 -119.83333333,53.0 -119.83333333,52.91666667 -119.91666667,52.91666667 -119.91666667,53.0 -120,53 -120.0,53.08333333 -120.08333333,53.08333333 -120.16666667,53.08333333 -120.25,53.08333333 -120.25,53.16666667 -120.33333333,53.16666667 -120.33333333,53.25 -120.41666667,53.25 -120.41666667,53.33333333 -120.5,53.33333333 -120.58333333,53.33333333 -120.66666667,53.33333333 -120.66666667,53.25 -120.75,53.25 -120.75,53.16666667 -120.66666667,53.16666667 -120.58333333,53.16666667 -120.5,53.16666667 -120.5,53.08333333 -120.58333333,53.08333333 -120.66666667,53.08333333 -120.66666667,53.0 -120.66666667,52.91666667 -120.58333333,52.91666667 -120.58333333,52.83333333 -120.58333333,52.75 -120.66666667,52.75 -120.75,52.75 -120.75,52.66666667 -120.83333333,52.66666667 -120.83333333,52.58333333 -120.75,52.58333333 -120.66666667,52.58333333 -120.58333333,52.58333333 -120.5,52.58333333 -120.5,52.66666667 -120.5,52.75 -120.5,52.83333333 -120.5,52.91666667 -120.41666667,52.91666667 -120.41666667,52.83333333 -120.41666667,52.75 -120.41666667,52.66666667 -120.33333333,52.66666667 -120.25,52.66666667 -120.16666667,52.66666667 -120.08333333,52.66666667 -120.08333333,52.58333333 -120.16666667,52.58333333 -120.25,52.58333333 -120.25,52.5 -120.25,52.41666667 -120.16666667,52.41666667 -120.08333333,52.41666667 -120.08333333,52.33333333 -120.16666667,52.33333333 -120.16666667,52.25 -120.08333333,52.25 -120.0,52.25 -120.0,52.16666667 -119.91666667,52.16666667 -119.91666667,52.25 -119.83333333,52.25 -119.83333333,52.16666667 -119.83333333,52.08333333 -119.83333333,52.0 -119.91666667,52.0 -119.91666667,51.91666667 -119.91666667,51.83333333 -119.91666667,51.75 -119.83333333,51.75 -119.83333333,51.66666667 -119.75,51.66666667 -119.75,51.58333333 -119.66666667,51.58333333 -119.66666667,51.5 -119.75,51.5 -119.83333333,51.5 -119.91666667,51.5 -119.91666667,51.58333333 -120.0,51.58333333 -120.0,51.5 -120.08333333,51.5 -120.08333333,51.41666667 -120.0,51.41666667 -120.0,51.33333333 -119.91666667,51.33333333 -119.91666667,51.41666667 -119.83333333,51.41666667 -119.75,51.41666667 -119.66666667,51.41666667 -119.58333333,51.41666667 -119.58333333,51.33333333 -119.5,51.33333333 -119.5,51.25 -119.5,51.16666667 -119.41666667,51.16666667 -119.41666667,51.08333333 -119.33333333,51.08333333 -119.33333333,51.0 -119.41666667,51.0 -119.5,51.0 -119.5,51.08333333 -119.58333333,51.08333333 -119.66666667,51.08333333 -119.66666667,51.0 -119.58333333,51.0 -119.58333333,50.91666667 -119.5,50.91666667 -119.41666667,50.91666667 -119.33333333,50.91666667 -119.25,50.91666667 -119.25,50.83333333 -119.16666667,50.83333333 -119.16666667,50.75 -119.16666667,50.66666667 -119.08333333,50.66666667 -119.08333333,50.75 -119.0,50.75 -119.0,50.66666667 -119.0,50.58333333 -119.0,50.5 -118.91666667,50.5 -118.91666667,50.58333333 -118.83333333,50.58333333 -118.75,50.58333333 -118.75,50.5 -118.75,50.41666667 -118.66666667,50.41666667 -118.66666667,50.33333333 -118.66666667,50.25 -118.58333333,50.25 -118.5,50.25 -118.5,50.16666667 -118.58333333,50.16666667 -118.58333333,50.08333333 -118.58333333,50.0 -118.5,50.0 -118.5,49.91666667 -118.5,49.83333333 -118.5,49.75 -118.41666667,49.75 -118.33333333,49.75 -118.33333333,49.83333333 -118.25,49.83333333 -118.25,49.91666667 -118.16666667,49.91666667 -118.16666667,49.83333333 -118.08333333,49.83333333 -118.08333333,49.75 -118.0,49.75 -117.91666667,49.75 -117.83333333,49.75 -117.83333333,49.66666667 -117.75,49.66666667 -117.75,49.58333333 -117.75,49.5 -117.66666667,49.5 -117.66666667,49.41666667 -117.66666667,49.33333333 -117.58333333,49.33333333 -117.5,49.33333333 -117.5,49.41666667 -117.41666667,49.41666667 -117.41666667,49.5 -117.5,49.5 -117.58333333,49.5 -117.58333333,49.58333333 -117.5,49.58333333 -117.5,49.66666667 -117.41666667,49.66666667 -117.41666667,49.75 -117.41666667,49.83333333 -117.33333333,49.83333333 -117.25,49.83333333 -117.25,49.75 -117.25,49.66666667 -117.16666667,49.66666667 -117.16666667,49.58333333 -117.16666667,49.5 -117.08333333,49.5 -117.08333333,49.58333333 -117.0,49.58333333 -116.91666667,49.58333333 -116.91666667,49.5 -116.83333333,49.5 -116.83333333,49.41666667 -116.83333333,49.33333333 -116.75,49.33333333</coordinates></LinearRing></innerBoundaryIs><innerBoundaryIs><LinearRing><coordinates>-116.58333333,49.91666667 -116.66666667,49.91666667 -116.66666667,50.0 -116.75,50.0 -116.75,49.91666667 -116.75,49.83333333 -116.66666667,49.83333333 -116.58333333,49.83333333 -116.58333333,49.91666667</coordinates></LinearRing></innerBoundaryIs><innerBoundaryIs><LinearRing><coordinates>-116.33333333,50.25 -116.33333333,50.16666667 -116.25,50.16666667 -116.25,50.25 -116.33333333,50.25</coordinates></LinearRing></innerBoundaryIs><innerBoundaryIs><LinearRing><coordinates>-116.83333333,52.16666667 -116.83333333,52.08333333 -116.83333333,52.0 -116.75,52.0 -116.66666667,52.0 -116.66666667,52.08333333 -116.75,52.08333333 -116.75,52.16666667 -116.83333333,52.16666667</coordinates></LinearRing></innerBoundaryIs><innerBoundaryIs><LinearRing><coordinates>-116.75,52.33333333 -116.66666667,52.33333333 -116.66666667,52.41666667 -116.66666667,52.5 -116.75,52.5 -116.75,52.41666667 -116.75,52.33333333</coordinates></LinearRing></innerBoundaryIs><innerBoundaryIs><LinearRing><coordinates>-116.66666667,52.33333333 -116.66666667,52.25 -116.58333333,52.25 -116.58333333,52.33333333 -116.66666667,52.33333333</coordinates></LinearRing></innerBoundaryIs><innerBoundaryIs><LinearRing><coordinates>-116.75,52.5 -116.75,52.58333333 -116.83333333,52.58333333 -116.83333333,52.5 -116.75,52.5</coordinates></LinearRing></innerBoundaryIs><innerBoundaryIs><LinearRing><coordinates>-117.25,52.66666667 -117.16666667,52.66666667 -117.16666667,52.75 -117.25,52.75 -117.25,52.66666667</coordinates></LinearRing></innerBoundaryIs><innerBoundaryIs><LinearRing><coordinates>-118.58333333,52.41666667 -118.5,52.41666667 -118.5,52.5 -118.5,52.58333333 -118.5,52.66666667 -118.58333333,52.66666667 -118.66666667,52.66666667 -118.66666667,52.58333333 -118.58333333,52.58333333 -118.58333333,52.5 -118.58333333,52.41666667</coordinates></LinearRing></innerBoundaryIs><innerBoundaryIs><LinearRing><coordinates>-118.66666667,52.66666667 -118.66666667,52.75 -118.75,52.75 -118.75,52.83333333 -118.83333333,52.83333333 -118.83333333,52.75 -118.83333333,52.66666667 -118.75,52.66666667 -118.66666667,52.66666667</coordinates></LinearRing></innerBoundaryIs><innerBoundaryIs><LinearRing><coordinates>-118.83333333,52.83333333 -118.83333333,52.91666667 -118.91666667,52.91666667 -118.91666667,52.83333333 -118.83333333,52.83333333</coordinates></LinearRing></innerBoundaryIs><innerBoundaryIs><LinearRing><coordinates>-118.66666667,52.41666667 -118.66666667,52.5 -118.75,52.5 -118.75,52.41666667 -118.66666667,52.41666667</coordinates></LinearRing></innerBoundaryIs><innerBoundaryIs><LinearRing><coordinates>-119.0,52.58333333 -119.0,52.66666667 -119.08333333,52.66666667 -119.08333333,52.58333333 -119.0,52.58333333</coordinates></LinearRing></innerBoundaryIs><innerBoundaryIs><LinearRing><coordinates>-120.25,53.16666667 -120.16666667,53.16666667 -120.16666667,53.25 -120.25,53.25 -120.25,53.16666667</coordinates></LinearRing></innerBoundaryIs><innerBoundaryIs><LinearRing><coordinates>-120.16666667,53.25 -120.08333333,53.25 -120.0,53.25 -120.0,53.33333333 -120.0,53.41666667 -120.08333333,53.41666667 -120.16666667,53.41666667 -120.16666667,53.33333333 -120.16666667,53.25</coordinates></LinearRing></innerBoundaryIs><innerBoundaryIs><LinearRing><coordinates>-120.5,52.58333333 -120.5,52.5 -120.58333333,52.5 -120.66666667,52.5 -120.66666667,52.41666667 -120.66666667,52.33333333 -120.66666667,52.25 -120.58333333,52.25 -120.58333333,52.16666667 -120.58333333,52.08333333 -120.5,52.08333333 -120.5,52.0 -120.41666667,52.0 -120.41666667,52.08333333 -120.33333333,52.08333333 -120.25,52.08333333 -120.25,52.16666667 -120.33333333,52.16666667 -120.33333333,52.25 -120.33333333,52.33333333 -120.41666667,52.33333333 -120.41666667,52.41666667 -120.41666667,52.5 -120.41666667,52.58333333 -120.5,52.58333333</coordinates></LinearRing></innerBoundaryIs><innerBoundaryIs><LinearRing><coordinates>-120.0,52.16666667 -120.08333333,52.16666667 -120.08333333,52.08333333 -120.0,52.08333333 -120.0,52.16666667</coordinates></LinearRing></innerBoundaryIs><innerBoundaryIs><LinearRing><coordinates>-118.75,50.41666667 -118.83333333,50.41666667 -118.83333333,50.33333333 -118.75,50.33333333 -118.75,50.41666667</coordinates></LinearRing></innerBoundaryIs><innerBoundaryIs><LinearRing><coordinates>-118.5,49.75 -118.58333333,49.75 -118.58333333,49.66666667 -118.5,49.66666667 -118.5,49.75</coordinates></LinearRing></innerBoundaryIs><innerBoundaryIs><LinearRing><coordinates>-117.41666667,49.5 -117.33333333,49.5 -117.33333333,49.58333333 -117.41666667,49.58333333 -117.41666667,49.5</coordinates></LinearRing></innerBoundaryIs><innerBoundaryIs><LinearRing><coordinates>-116.75,49.33333333 -116.75,49.25 -116.66666667,49.25 -116.66666667,49.33333333 -116.75,49.33333333</coordinates></LinearRing></innerBoundaryIs><innerBoundaryIs><LinearRing><coordinates>-116.0,48.41666667 -116.0,48.33333333 -115.91666667,48.33333333 -115.91666667,48.41666667 -115.91666667,48.5 -116.0,48.5 -116.0,48.41666667</coordinates></LinearRing></innerBoundaryIs><innerBoundaryIs><LinearRing><coordinates>-116.0,48.5 -116.0,48.58333333 -116.08333333,48.58333333 -116.08333333,48.5 -116.0,48.5</coordinates></LinearRing></innerBoundaryIs><innerBoundaryIs><LinearRing><coordinates>-114.66666667,47.41666667 -114.58333333,47.41666667 -114.58333333,47.5 -114.58333333,47.58333333 -114.66666667,47.58333333 -114.66666667,47.5 -114.66666667,47.41666667</coordinates></LinearRing></innerBoundaryIs><innerBoundaryIs><LinearRing><coordinates>-114.58333333,47.58333333 -114.5,47.58333333 -114.5,47.66666667 -114.58333333,47.66666667 -114.58333333,47.58333333</coordinates></LinearRing></innerBoundaryIs><innerBoundaryIs><LinearRing><coordinates>-117.66666667,49.16666667 -117.66666667,49.08333333 -117.66666667,49.0 -117.58333333,49.0 -117.5,49.0 -117.41666667,49.0 -117.33333333,49.0 -117.25,49.0 -117.25,49.08333333 -117.16666667,49.08333333 -117.16666667,49.16666667 -117.25,49.16666667 -117.25,49.25 -117.33333333,49.25 -117.41666667,49.25 -117.5,49.25 -117.58333333,49.25 -117.58333333,49.16666667 -117.66666667,49.16666667</coordinates></LinearRing></innerBoundaryIs><innerBoundaryIs><LinearRing><coordinates>-117.25,49.25 -117.16666667,49.25 -117.16666667,49.33333333 -117.25,49.33333333 -117.25,49.25</coordinates></LinearRing></innerBoundaryIs><innerBoundaryIs><LinearRing><coordinates>-119.75,49.58333333 -119.66666667,49.58333333 -119.66666667,49.5 -119.66666667,49.41666667 -119.58333333,49.41666667 -119.58333333,49.5 -119.58333333,49.58333333 -119.58333333,49.66666667 -119.66666667,49.66666667 -119.66666667,49.75 -119.58333333,49.75 -119.58333333,49.83333333 -119.66666667,49.83333333 -119.75,49.83333333 -119.75,49.75 -119.75,49.66666667 -119.75,49.58333333</coordinates></LinearRing></innerBoundaryIs><innerBoundaryIs><LinearRing><coordinates>-119.58333333,49.83333333 -119.5,49.83333333 -119.41666667,49.83333333 -119.33333333,49.83333333 -119.33333333,49.91666667 -119.33333333,50.0 -119.41666667,50.0 -119.41666667,50.08333333 -119.41666667,50.16666667 -119.41666667,50.25 -119.5,50.25 -119.5,50.16666667 -119.5,50.08333333 -119.5,50.0 -119.5,49.91666667 -119.58333333,49.91666667 -119.58333333,49.83333333</coordinates></LinearRing></innerBoundaryIs><innerBoundaryIs><LinearRing><coordinates>-122.75,53.58333333 -122.66666667,53.58333333 -122.66666667,53.66666667 -122.58333333,53.66666667 -122.58333333,53.75 -122.66666667,53.75 -122.66666667,53.83333333 -122.58333333,53.83333333 -122.58333333,53.91666667 -122.58333333,54.0 -122.66666667,54.0 -122.66666667,54.08333333 -122.66666667,54.16666667 -122.75,54.16666667 -122.75,54.08333333 -122.75,54.0 -122.83333333,54.0 -122.83333333,53.91666667 -122.83333333,53.83333333 -122.75,53.83333333 -122.75,53.75 -122.75,53.66666667 -122.75,53.58333333</coordinates></LinearRing></innerBoundaryIs><innerBoundaryIs><LinearRing><coordinates>-122.66666667,53.58333333 -122.66666667,53.5 -122.66666667,53.41666667 -122.75,53.41666667 -122.75,53.33333333 -122.66666667,53.33333333 -122.58333333,53.33333333 -122.58333333,53.25 -122.5,53.25 -122.5,53.33333333 -122.5,53.41666667 -122.58333333,53.41666667 -122.58333333,53.5 -122.58333333,53.58333333 -122.66666667,53.58333333</coordinates></LinearRing></innerBoundaryIs><innerBoundaryIs><LinearRing><coordinates>-122.5,53.25 -122.5,53.16666667 -122.58333333,53.16666667 -122.66666667,53.16666667 -122.66666667,53.08333333 -122.66666667,53.0 -122.58333333,53.0 -122.58333333,52.91666667 -122.5,52.91666667 -122.5,52.83333333 -122.41666667,52.83333333 -122.41666667,52.91666667 -122.33333333,52.91666667 -122.33333333,53.0 -122.33333333,53.08333333 -122.41666667,53.08333333 -122.41666667,53.16666667 -122.41666667,53.25 -122.5,53.25</coordinates></LinearRing></innerBoundaryIs><innerBoundaryIs><LinearRing><coordinates>-122.41666667,52.83333333 -122.41666667,52.75 -122.33333333,52.75 -122.33333333,52.83333333 -122.41666667,52.83333333</coordinates></LinearRing></innerBoundaryIs><innerBoundaryIs><LinearRing><coordinates>-122.83333333,53.83333333 -122.91666667,53.83333333 -122.91666667,53.75 -122.83333333,53.75 -122.83333333,53.83333333</coordinates></LinearRing></innerBoundaryIs><innerBoundaryIs><LinearRing><coordinates>-120.83333333,53.58333333 -120.75,53.58333333 -120.66666667,53.58333333 -120.66666667,53.66666667 -120.75,53.66666667 -120.83333333,53.66666667 -120.83333333,53.58333333</coordinates></LinearRing></innerBoundaryIs><innerBoundaryIs><LinearRing><coordinates>-120.66666667,53.58333333 -120.66666667,53.5 -120.58333333,53.5 -120.58333333,53.58333333 -120.66666667,53.58333333</coordinates></LinearRing></innerBoundaryIs><innerBoundaryIs><LinearRing><coordinates>-120.83333333,53.66666667 -120.83333333,53.75 -120.91666667,53.75 -120.91666667,53.66666667 -120.83333333,53.66666667</coordinates></LinearRing></innerBoundaryIs><innerBoundaryIs><LinearRing><coordinates>-119.5,53.58333333 -119.5,53.5 -119.58333333,53.5 -119.58333333,53.41666667 -119.5,53.41666667 -119.5,53.33333333 -119.41666667,53.33333333 -119.33333333,53.33333333 -119.33333333,53.41666667 -119.41666667,53.41666667 -119.41666667,53.5 -119.41666667,53.58333333 -119.5,53.58333333</coordinates></LinearRing></innerBoundaryIs><innerBoundaryIs><LinearRing><coordinates>-119.58333333,53.41666667 -119.66666667,53.41666667 -119.66666667,53.33333333 -119.58333333,53.33333333 -119.58333333,53.41666667</coordinates></LinearRing></innerBoundaryIs><innerBoundaryIs><LinearRing><coordinates>-119.66666667,53.33333333 -119.75,53.33333333 -119.75,53.25 -119.75,53.16666667 -119.66666667,53.16666667 -119.66666667,53.25 -119.66666667,53.33333333</coordinates></LinearRing></innerBoundaryIs><innerBoundaryIs><LinearRing><coordinates>-119.08333333,53.58333333 -119.08333333,53.5 -119.08333333,53.41666667 -119.0,53.41666667 -119.0,53.5 -119.0,53.58333333 -119.08333333,53.58333333</coordinates></LinearRing></innerBoundaryIs><innerBoundaryIs><LinearRing><coordinates>-119.0,53.41666667 -119.0,53.33333333 -119.08333333,53.33333333 -119.16666667,53.33333333 -119.16666667,53.25 -119.25,53.25 -119.33333333,53.25 -119.41666667,53.25 -119.5,53.25 -119.58333333,53.25 -119.58333333,53.16666667 -119.5,53.16666667 -119.41666667,53.16666667 -119.33333333,53.16666667 -119.33333333,53.08333333 -119.25,53.08333333 -119.25,53.16666667 -119.16666667,53.16666667 -119.16666667,53.08333333 -119.08333333,53.08333333 -119.0,53.08333333 -118.91666667,53.08333333 -118.91666667,53.16666667 -118.83333333,53.16666667 -118.83333333,53.08333333 -118.83333333,53.0 -118.75,53.0 -118.75,53.08333333 -118.66666667,53.08333333 -118.66666667,53.16666667 -118.75,53.16666667 -118.75,53.25 -118.83333333,53.25 -118.83333333,53.33333333 -118.91666667,53.33333333 -118.91666667,53.41666667 -119.0,53.41666667</coordinates></LinearRing></innerBoundaryIs><innerBoundaryIs><LinearRing><coordinates>-118.66666667,53.08333333 -118.66666667,53.0 -118.58333333,53.0 -118.5,53.0 -118.41666667,53.0 -118.33333333,53.0 -118.33333333,53.08333333 -118.41666667,53.08333333 -118.5,53.08333333 -118.58333333,53.08333333 -118.66666667,53.08333333</coordinates></LinearRing></innerBoundaryIs><innerBoundaryIs><LinearRing><coordinates>-116.41666667,51.25 -116.41666667,51.16666667 -116.33333333,51.16666667 -116.33333333,51.25 -116.41666667,51.25</coordinates></LinearRing></innerBoundaryIs><innerBoundaryIs><LinearRing><coordinates>-116.33333333,51.25 -116.25,51.25 -116.25,51.33333333 -116.25,51.41666667 -116.33333333,51.41666667 -116.41666667,51.41666667 -116.41666667,51.33333333 -116.33333333,51.33333333 -116.33333333,51.25</coordinates></LinearRing></innerBoundaryIs><innerBoundaryIs><LinearRing><coordinates>-121.16666667,52.66666667 -121.16666667,52.58333333 -121.08333333,52.58333333 -121.08333333,52.66666667 -121.16666667,52.66666667</coordinates></LinearRing></innerBoundaryIs><innerBoundaryIs><LinearRing><coordinates>-121.08333333,52.58333333 -121.08333333,52.5 -121.0,52.5 -121.0,52.58333333 -121.08333333,52.58333333</coordinates></LinearRing></innerBoundaryIs><innerBoundaryIs><LinearRing><coordinates>-122.5,51.75 -122.41666667,51.75 -122.41666667,51.66666667 -122.41666667,51.58333333 -122.41666667,51.5 -122.33333333,51.5 -122.33333333,51.41666667 -122.33333333,51.33333333 -122.25,51.33333333 -122.25,51.25 -122.16666667,51.25 -122.16666667,51.33333333 -122.16666667,51.41666667 -122.25,51.41666667 -122.25,51.5 -122.25,51.58333333 -122.25,51.66666667 -122.33333333,51.66666667 -122.33333333,51.75 -122.25,51.75 -122.25,51.83333333 -122.33333333,51.83333333 -122.33333333,51.91666667 -122.41666667,51.91666667 -122.41666667,51.83333333 -122.5,51.83333333 -122.5,51.75</coordinates></LinearRing></innerBoundaryIs><innerBoundaryIs><LinearRing><coordinates>-122.16666667,51.25 -122.16666667,51.16666667 -122.08333333,51.16666667 -122.08333333,51.25 -122.16666667,51.25</coordinates></LinearRing></innerBoundaryIs><innerBoundaryIs><LinearRing><coordinates>-122.08333333,51.16666667 -122.08333333,51.08333333 -122.0,51.08333333 -122.0,51.16666667 -122.08333333,51.16666667</coordinates></LinearRing></innerBoundaryIs><innerBoundaryIs><LinearRing><coordinates>-125.41666667,51.91666667 -125.33333333,51.91666667 -125.33333333,52.0 -125.41666667,52.0 -125.41666667,51.91666667</coordinates></LinearRing></innerBoundaryIs><innerBoundaryIs><LinearRing><coordinates>-125.41666667,51.91666667 -125.5,51.91666667 -125.58333333,51.91666667 -125.66666667,51.91666667 -125.66666667,51.83333333 -125.58333333,51.83333333 -125.5,51.83333333 -125.41666667,51.83333333 -125.41666667,51.91666667</coordinates></LinearRing></innerBoundaryIs><innerBoundaryIs><LinearRing><coordinates>-116.41666667,53.08333333 -116.41666667,53.0 -116.33333333,53.0 -116.33333333,53.08333333 -116.41666667,53.08333333</coordinates></LinearRing></innerBoundaryIs><innerBoundaryIs><LinearRing><coordinates>-116.33333333,53.08333333 -116.25,53.08333333 -116.16666667,53.08333333 -116.16666667,53.16666667 -116.08333333,53.16666667 -116.08333333,53.25 -116.16666667,53.25 -116.25,53.25 -116.33333333,53.25 -116.41666667,53.25 -116.41666667,53.16666667 -116.33333333,53.16666667 -116.33333333,53.08333333</coordinates></LinearRing></innerBoundaryIs><innerBoundaryIs><LinearRing><coordinates>-121.0,53.08333333 -121,53 -120.91666667,53.0 -120.91666667,53.08333333 -121.0,53.08333333</coordinates></LinearRing></innerBoundaryIs><innerBoundaryIs><LinearRing><coordinates>-120.91666667,53.0 -120.91666667,52.91666667 -120.83333333,52.91666667 -120.83333333,53.0 -120.91666667,53.0</coordinates></LinearRing></innerBoundaryIs><innerBoundaryIs><LinearRing><coordinates>-124.33333333,54.33333333 -124.25,54.33333333 -124.16666667,54.33333333 -124.08333333,54.33333333 -124.08333333,54.41666667 -124.16666667,54.41666667 -124.25,54.41666667 -124.33333333,54.41666667 -124.33333333,54.33333333</coordinates></LinearRing></innerBoundaryIs><innerBoundaryIs><LinearRing><coordinates>-124.33333333,54.41666667 -124.33333333,54.5 -124.41666667,54.5 -124.41666667,54.41666667 -124.33333333,54.41666667</coordinates></LinearRing></innerBoundaryIs><innerBoundaryIs><LinearRing><coordinates>-122.25,54.33333333 -122.25,54.25 -122.25,54.16666667 -122.16666667,54.16666667 -122.08333333,54.16666667 -122.08333333,54.08333333 -122.0,54.08333333 -121.91666667,54.08333333 -121.83333333,54.08333333 -121.83333333,54.16666667 -121.75,54.16666667 -121.66666667,54.16666667 -121.66666667,54.25 -121.75,54.25 -121.75,54.33333333 -121.83333333,54.33333333 -121.83333333,54.41666667 -121.91666667,54.41666667 -122.0,54.41666667 -122.08333333,54.41666667 -122.08333333,54.5 -122.16666667,54.5 -122.16666667,54.41666667 -122.16666667,54.33333333 -122.25,54.33333333</coordinates></LinearRing></innerBoundaryIs><innerBoundaryIs><LinearRing><coordinates>-122.25,54.16666667 -122.33333333,54.16666667 -122.33333333,54.08333333 -122.25,54.08333333 -122.25,54.16666667</coordinates></LinearRing></innerBoundaryIs><innerBoundaryIs><LinearRing><coordinates>-122.33333333,54.08333333 -122.41666667,54.08333333 -122.41666667,54.0 -122.33333333,54.0 -122.33333333,54.08333333</coordinates></LinearRing></innerBoundaryIs><innerBoundaryIs><LinearRing><coordinates>-122.16666667,54.5 -122.16666667,54.58333333 -122.25,54.58333333 -122.33333333,54.58333333 -122.33333333,54.5 -122.25,54.5 -122.16666667,54.5</coordinates></LinearRing></innerBoundaryIs><innerBoundaryIs><LinearRing><coordinates>-121.58333333,54.33333333 -121.58333333,54.25 -121.5,54.25 -121.41666667,54.25 -121.41666667,54.16666667 -121.33333333,54.16666667 -121.33333333,54.25 -121.33333333,54.33333333 -121.41666667,54.33333333 -121.5,54.33333333 -121.58333333,54.33333333</coordinates></LinearRing></innerBoundaryIs><innerBoundaryIs><LinearRing><coordinates>-121.41666667,54.16666667 -121.5,54.16666667 -121.5,54.08333333 -121.41666667,54.08333333 -121.41666667,54.16666667</coordinates></LinearRing></innerBoundaryIs><innerBoundaryIs><LinearRing><coordinates>-121.41666667,54.08333333 -121.41666667,54.0 -121.33333333,54.0 -121.33333333,54.08333333 -121.41666667,54.08333333</coordinates></LinearRing></innerBoundaryIs><innerBoundaryIs><LinearRing><coordinates>-121.33333333,54.0 -121.33333333,53.91666667 -121.25,53.91666667 -121.25,54.0 -121.33333333,54.0</coordinates></LinearRing></innerBoundaryIs><innerBoundaryIs><LinearRing><coordinates>-121.33333333,53.91666667 -121.41666667,53.91666667 -121.41666667,53.83333333 -121.33333333,53.83333333 -121.33333333,53.91666667</coordinates></LinearRing></innerBoundaryIs><innerBoundaryIs><LinearRing><coordinates>-120.75,54.33333333 -120.75,54.25 -120.66666667,54.25 -120.66666667,54.16666667 -120.66666667,54.08333333 -120.58333333,54.08333333 -120.5,54.08333333 -120.5,54.16666667 -120.5,54.25 -120.58333333,54.25 -120.58333333,54.33333333 -120.66666667,54.33333333 -120.75,54.33333333</coordinates></LinearRing></innerBoundaryIs><innerBoundaryIs><LinearRing><coordinates>-120.5,54.08333333 -120.5,54.0 -120.41666667,54.0 -120.41666667,53.91666667 -120.33333333,53.91666667 -120.33333333,54.0 -120.25,54.0 -120.16666667,54.0 -120.16666667,54.08333333 -120.25,54.08333333 -120.33333333,54.08333333 -120.41666667,54.08333333 -120.5,54.08333333</coordinates></LinearRing></innerBoundaryIs><innerBoundaryIs><LinearRing><coordinates>-125.08333333,54.75 -125.0,54.75 -125.0,54.66666667 -124.91666667,54.66666667 -124.91666667,54.58333333 -124.83333333,54.58333333 -124.83333333,54.5 -124.75,54.5 -124.66666667,54.5 -124.66666667,54.58333333 -124.75,54.58333333 -124.75,54.66666667 -124.83333333,54.66666667 -124.83333333,54.75 -124.91666667,54.75 -124.91666667,54.83333333 -125.0,54.83333333 -125.0,54.91666667 -125.08333333,54.91666667 -125.08333333,54.83333333 -125.08333333,54.75</coordinates></LinearRing></innerBoundaryIs><innerBoundaryIs><LinearRing><coordinates>-124.66666667,54.58333333 -124.58333333,54.58333333 -124.58333333,54.5 -124.5,54.5 -124.5,54.58333333 -124.5,54.66666667 -124.58333333,54.66666667 -124.66666667,54.66666667 -124.66666667,54.58333333</coordinates></LinearRing></innerBoundaryIs><innerBoundaryIs><LinearRing><coordinates>-121.66666667,54.75 -121.58333333,54.75 -121.58333333,54.83333333 -121.66666667,54.83333333 -121.66666667,54.75</coordinates></LinearRing></innerBoundaryIs><innerBoundaryIs><LinearRing><coordinates>-121.66666667,54.83333333 -121.66666667,54.91666667 -121.75,54.91666667 -121.75,54.83333333 -121.66666667,54.83333333</coordinates></LinearRing></innerBoundaryIs><innerBoundaryIs><LinearRing><coordinates>-121.5,54.5 -121.41666667,54.5 -121.33333333,54.5 -121.33333333,54.41666667 -121.25,54.41666667 -121.25,54.5 -121.25,54.58333333 -121.25,54.66666667 -121.33333333,54.66666667 -121.33333333,54.58333333 -121.41666667,54.58333333 -121.5,54.58333333 -121.5,54.5</coordinates></LinearRing></innerBoundaryIs><innerBoundaryIs><LinearRing><coordinates>-121.5,54.58333333 -121.5,54.66666667 -121.58333333,54.66666667 -121.58333333,54.58333333 -121.5,54.58333333</coordinates></LinearRing></innerBoundaryIs><innerBoundaryIs><LinearRing><coordinates>-126.66666667,55.66666667 -126.58333333,55.66666667 -126.58333333,55.75 -126.66666667,55.75 -126.66666667,55.66666667</coordinates></LinearRing></innerBoundaryIs><innerBoundaryIs><LinearRing><coordinates>-126.58333333,55.66666667 -126.58333333,55.58333333 -126.5,55.58333333 -126.41666667,55.58333333 -126.41666667,55.66666667 -126.5,55.66666667 -126.58333333,55.66666667</coordinates></LinearRing></innerBoundaryIs><innerBoundaryIs><LinearRing><coordinates>-128.58333333,56.58333333 -128.58333333,56.5 -128.5,56.5 -128.41666667,56.5 -128.41666667,56.58333333 -128.5,56.58333333 -128.58333333,56.58333333</coordinates></LinearRing></innerBoundaryIs><innerBoundaryIs><LinearRing><coordinates>-128.41666667,56.58333333 -128.33333333,56.58333333 -128.33333333,56.66666667 -128.25,56.66666667 -128.16666667,56.66666667 -128.16666667,56.58333333 -128.08333333,56.58333333 -128.08333333,56.66666667 -128.08333333,56.75 -128.16666667,56.75 -128.25,56.75 -128.33333333,56.75 -128.41666667,56.75 -128.5,56.75 -128.58333333,56.75 -128.58333333,56.66666667 -128.5,56.66666667 -128.41666667,56.66666667 -128.41666667,56.58333333</coordinates></LinearRing></innerBoundaryIs><innerBoundaryIs><LinearRing><coordinates>-111.66666667,39.33333333 -111.58333333,39.33333333 -111.58333333,39.41666667 -111.66666667,39.41666667 -111.66666667,39.33333333</coordinates></LinearRing></innerBoundaryIs><innerBoundaryIs><LinearRing><coordinates>-112.0,38.33333333 -112.0,38.25 -111.91666667,38.25 -111.91666667,38.33333333 -112.0,38.33333333</coordinates></LinearRing></innerBoundaryIs><innerBoundaryIs><LinearRing><coordinates>-111.66666667,38.41666667 -111.66666667,38.33333333 -111.58333333,38.33333333 -111.58333333,38.41666667 -111.66666667,38.41666667</coordinates></LinearRing></innerBoundaryIs><innerBoundaryIs><LinearRing><coordinates>-111.91666667,38.16666667 -112.0,38.16666667 -112.0,38.08333333 -111.91666667,38.08333333 -111.91666667,38.16666667</coordinates></LinearRing></innerBoundaryIs><innerBoundaryIs><LinearRing><coordinates>-105.83333333,37.25 -105.83333333,37.16666667 -105.83333333,37.08333333 -105.91666667,37.08333333 -105.91666667,37.0 -106,37 -106.0,36.91666667 -105.91666667,36.91666667 -105.91666667,36.83333333 -105.83333333,36.83333333 -105.75,36.83333333 -105.66666667,36.83333333 -105.66666667,36.91666667 -105.66666667,37.0 -105.66666667,37.08333333 -105.58333333,37.08333333 -105.58333333,37.16666667 -105.58333333,37.25 -105.66666667,37.25 -105.75,37.25 -105.83333333,37.25</coordinates></LinearRing></innerBoundaryIs><innerBoundaryIs><LinearRing><coordinates>-108.58333333,37.41666667 -108.58333333,37.33333333 -108.5,37.33333333 -108.5,37.41666667 -108.58333333,37.41666667</coordinates></LinearRing></innerBoundaryIs><innerBoundaryIs><LinearRing><coordinates>-108.58333333,40.25 -108.5,40.25 -108.5,40.33333333 -108.58333333,40.33333333 -108.58333333,40.25</coordinates></LinearRing></innerBoundaryIs><innerBoundaryIs><LinearRing><coordinates>-108.83333333,40.66666667 -108.75,40.66666667 -108.75,40.75 -108.83333333,40.75 -108.83333333,40.66666667</coordinates></LinearRing></innerBoundaryIs><innerBoundaryIs><LinearRing><coordinates>-114.83333333,41.41666667 -114.75,41.41666667 -114.75,41.5 -114.75,41.58333333 -114.83333333,41.58333333 -114.91666667,41.58333333 -114.91666667,41.5 -114.83333333,41.5 -114.83333333,41.41666667</coordinates></LinearRing></innerBoundaryIs><innerBoundaryIs><LinearRing><coordinates>-114.58333333,41.33333333 -114.58333333,41.25 -114.5,41.25 -114.5,41.33333333 -114.5,41.41666667 -114.5,41.5 -114.5,41.58333333 -114.58333333,41.58333333 -114.58333333,41.5 -114.58333333,41.41666667 -114.58333333,41.33333333</coordinates></LinearRing></innerBoundaryIs><innerBoundaryIs><LinearRing><coordinates>-114.83333333,39.0 -114.75,39.0 -114.75,39.08333333 -114.75,39.16666667 -114.75,39.25 -114.83333333,39.25 -114.83333333,39.16666667 -114.83333333,39.08333333 -114.83333333,39.0</coordinates></LinearRing></innerBoundaryIs><innerBoundaryIs><LinearRing><coordinates>-115.66666667,41.25 -115.58333333,41.25 -115.5,41.25 -115.5,41.33333333 -115.58333333,41.33333333 -115.66666667,41.33333333 -115.66666667,41.25</coordinates></LinearRing></innerBoundaryIs><innerBoundaryIs><LinearRing><coordinates>-118.66666667,44.5 -118.66666667,44.41666667 -118.58333333,44.41666667 -118.58333333,44.5 -118.66666667,44.5</coordinates></LinearRing></innerBoundaryIs><innerBoundaryIs><LinearRing><coordinates>-118.08333333,44.41666667 -118.08333333,44.5 -118.16666667,44.5 -118.16666667,44.41666667 -118.08333333,44.41666667</coordinates></LinearRing></innerBoundaryIs><innerBoundaryIs><LinearRing><coordinates>-112.33333333,41.66666667 -112.25,41.66666667 -112.25,41.75 -112.33333333,41.75 -112.33333333,41.66666667</coordinates></LinearRing></innerBoundaryIs><innerBoundaryIs><LinearRing><coordinates>-112.33333333,42.08333333 -112.25,42.08333333 -112.25,42.16666667 -112.25,42.25 -112.33333333,42.25 -112.33333333,42.16666667 -112.33333333,42.08333333</coordinates></LinearRing></innerBoundaryIs><innerBoundaryIs><LinearRing><coordinates>-111.33333333,42.08333333 -111.33333333,42.0 -111.25,42.0 -111.25,42.08333333 -111.33333333,42.08333333</coordinates></LinearRing></innerBoundaryIs><innerBoundaryIs><LinearRing><coordinates>-116.75,42.75 -116.75,42.66666667 -116.66666667,42.66666667 -116.66666667,42.75 -116.75,42.75</coordinates></LinearRing></innerBoundaryIs><innerBoundaryIs><LinearRing><coordinates>-115.91666667,43.83333333 -115.91666667,43.75 -115.83333333,43.75 -115.83333333,43.83333333 -115.83333333,43.91666667 -115.91666667,43.91666667 -115.91666667,43.83333333</coordinates></LinearRing></innerBoundaryIs><innerBoundaryIs><LinearRing><coordinates>-115.08333333,43.25 -115.0,43.25 -115.0,43.33333333 -115.08333333,43.33333333 -115.08333333,43.25</coordinates></LinearRing></innerBoundaryIs><innerBoundaryIs><LinearRing><coordinates>-114.91666667,43.25 -114.83333333,43.25 -114.83333333,43.33333333 -114.91666667,43.33333333 -114.91666667,43.25</coordinates></LinearRing></innerBoundaryIs><innerBoundaryIs><LinearRing><coordinates>-114.66666667,43.25 -114.58333333,43.25 -114.58333333,43.33333333 -114.66666667,43.33333333 -114.66666667,43.25</coordinates></LinearRing></innerBoundaryIs><innerBoundaryIs><LinearRing><coordinates>-113.08333333,43.83333333 -113.08333333,43.91666667 -113.16666667,43.91666667 -113.16666667,43.83333333 -113.08333333,43.83333333</coordinates></LinearRing></innerBoundaryIs><innerBoundaryIs><LinearRing><coordinates>-115.91666667,44.16666667 -115.91666667,44.08333333 -115.91666667,44.0 -115.83333333,44.0 -115.83333333,44.08333333 -115.83333333,44.16666667 -115.91666667,44.16666667</coordinates></LinearRing></innerBoundaryIs><innerBoundaryIs><LinearRing><coordinates>-112.33333333,44.25 -112.33333333,44.16666667 -112.25,44.16666667 -112.25,44.25 -112.33333333,44.25</coordinates></LinearRing></innerBoundaryIs><innerBoundaryIs><LinearRing><coordinates>-116.41666667,45.33333333 -116.33333333,45.33333333 -116.33333333,45.41666667 -116.41666667,45.41666667 -116.41666667,45.33333333</coordinates></LinearRing></innerBoundaryIs><innerBoundaryIs><LinearRing><coordinates>-113.91666667,45.16666667 -113.91666667,45.08333333 -113.83333333,45.08333333 -113.75,45.08333333 -113.75,45.16666667 -113.83333333,45.16666667 -113.83333333,45.25 -113.91666667,45.25 -113.91666667,45.16666667</coordinates></LinearRing></innerBoundaryIs><innerBoundaryIs><LinearRing><coordinates>-118.33333333,45.16666667 -118.33333333,45.08333333 -118.25,45.08333333 -118.25,45.16666667 -118.33333333,45.16666667</coordinates></LinearRing></innerBoundaryIs><innerBoundaryIs><LinearRing><coordinates>-119,45 -118.91666667,45.0 -118.91666667,45.08333333 -119.0,45.08333333 -119,45</coordinates></LinearRing></innerBoundaryIs><innerBoundaryIs><LinearRing><coordinates>-111.91666667,46.0 -111.83333333,46.0 -111.83333333,46.08333333 -111.91666667,46.08333333 -111.91666667,46.0</coordinates></LinearRing></innerBoundaryIs><innerBoundaryIs><LinearRing><coordinates>-111.75,46.08333333 -111.75,46.0 -111.75,45.91666667 -111.75,45.83333333 -111.83333333,45.83333333 -111.83333333,45.75 -111.75,45.75 -111.66666667,45.75 -111.58333333,45.75 -111.5,45.75 -111.5,45.83333333 -111.41666667,45.83333333 -111.33333333,45.83333333 -111.25,45.83333333 -111.25,45.91666667 -111.33333333,45.91666667 -111.33333333,46.0 -111.33333333,46.08333333 -111.33333333,46.16666667 -111.33333333,46.25 -111.33333333,46.33333333 -111.33333333,46.41666667 -111.41666667,46.41666667 -111.41666667,46.5 -111.5,46.5 -111.5,46.58333333 -111.58333333,46.58333333 -111.58333333,46.66666667 -111.66666667,46.66666667 -111.75,46.66666667 -111.83333333,46.66666667 -111.83333333,46.75 -111.91666667,46.75 -111.91666667,46.83333333 -112.0,46.83333333 -112.0,46.75 -112.08333333,46.75 -112.08333333,46.66666667 -112.08333333,46.58333333 -112.0,46.58333333 -111.91666667,46.58333333 -111.83333333,46.58333333 -111.75,46.58333333 -111.66666667,46.58333333 -111.66666667,46.5 -111.66666667,46.41666667 -111.58333333,46.41666667 -111.58333333,46.33333333 -111.58333333,46.25 -111.66666667,46.25 -111.66666667,46.16666667 -111.66666667,46.08333333 -111.75,46.08333333</coordinates></LinearRing></innerBoundaryIs><innerBoundaryIs><LinearRing><coordinates>-109.41666667,45.58333333 -109.41666667,45.5 -109.33333333,45.5 -109.33333333,45.58333333 -109.41666667,45.58333333</coordinates></LinearRing></innerBoundaryIs><innerBoundaryIs><LinearRing><coordinates>-116.5,45.58333333 -116.41666667,45.58333333 -116.41666667,45.66666667 -116.5,45.66666667 -116.5,45.58333333</coordinates></LinearRing></innerBoundaryIs><innerBoundaryIs><LinearRing><coordinates>-116.33333333,45.58333333 -116.25,45.58333333 -116.25,45.66666667 -116.25,45.75 -116.25,45.83333333 -116.33333333,45.83333333 -116.41666667,45.83333333 -116.41666667,45.75 -116.33333333,45.75 -116.33333333,45.66666667 -116.33333333,45.58333333</coordinates></LinearRing></innerBoundaryIs><innerBoundaryIs><LinearRing><coordinates>-109.91666667,45.83333333 -109.91666667,45.75 -109.83333333,45.75 -109.83333333,45.83333333 -109.91666667,45.83333333</coordinates></LinearRing></innerBoundaryIs><innerBoundaryIs><LinearRing><coordinates>-109.58333333,45.83333333 -109.58333333,45.75 -109.5,45.75 -109.5,45.66666667 -109.41666667,45.66666667 -109.41666667,45.75 -109.41666667,45.83333333 -109.5,45.83333333 -109.58333333,45.83333333</coordinates></LinearRing></innerBoundaryIs><innerBoundaryIs><LinearRing><coordinates>-109.58333333,46.83333333 -109.5,46.83333333 -109.5,46.91666667 -109.58333333,46.91666667 -109.58333333,46.83333333</coordinates></LinearRing></innerBoundaryIs><innerBoundaryIs><LinearRing><coordinates>-110.75,47.58333333 -110.75,47.5 -110.66666667,47.5 -110.66666667,47.58333333 -110.75,47.58333333</coordinates></LinearRing></innerBoundaryIs><innerBoundaryIs><LinearRing><coordinates>-121.33333333,50.75 -121.33333333,50.66666667 -121.33333333,50.58333333 -121.33333333,50.5 -121.33333333,50.41666667 -121.25,50.41666667 -121.25,50.5 -121.25,50.58333333 -121.25,50.66666667 -121.25,50.75 -121.16666667,50.75 -121.08333333,50.75 -121.08333333,50.83333333 -121.16666667,50.83333333 -121.25,50.83333333 -121.33333333,50.83333333 -121.33333333,50.75</coordinates></LinearRing></innerBoundaryIs><innerBoundaryIs><LinearRing><coordinates>-121.0,50.75 -120.91666667,50.75 -120.91666667,50.83333333 -121.0,50.83333333 -121.0,50.75</coordinates></LinearRing></innerBoundaryIs><innerBoundaryIs><LinearRing><coordinates>-120.83333333,50.75 -120.75,50.75 -120.75,50.83333333 -120.83333333,50.83333333 -120.83333333,50.75</coordinates></LinearRing></innerBoundaryIs><innerBoundaryIs><LinearRing><coordinates>-120.66666667,50.75 -120.66666667,50.66666667 -120.58333333,50.66666667 -120.5,50.66666667 -120.41666667,50.66666667 -120.33333333,50.66666667 -120.25,50.66666667 -120.25,50.75 -120.25,50.83333333 -120.33333333,50.83333333 -120.41666667,50.83333333 -120.41666667,50.75 -120.5,50.75 -120.58333333,50.75 -120.66666667,50.75</coordinates></LinearRing></innerBoundaryIs><innerBoundaryIs><LinearRing><coordinates>-117.5,48.16666667 -117.5,48.08333333 -117.41666667,48.08333333 -117.41666667,48.16666667 -117.5,48.16666667</coordinates></LinearRing></innerBoundaryIs><innerBoundaryIs><LinearRing><coordinates>-117.33333333,48.08333333 -117.33333333,48.0 -117.25,48.0 -117.25,48.08333333 -117.33333333,48.08333333</coordinates></LinearRing></innerBoundaryIs><innerBoundaryIs><LinearRing><coordinates>-117.75,48.25 -117.75,48.16666667 -117.66666667,48.16666667 -117.66666667,48.25 -117.75,48.25</coordinates></LinearRing></innerBoundaryIs><innerBoundaryIs><LinearRing><coordinates>-114.16666667,47.83333333 -114.16666667,47.75 -114.08333333,47.75 -114.08333333,47.83333333 -114.08333333,47.91666667 -114.08333333,48.0 -114.16666667,48.0 -114.16666667,47.91666667 -114.16666667,47.83333333</coordinates></LinearRing></innerBoundaryIs><innerBoundaryIs><LinearRing><coordinates>-114.33333333,47.33333333 -114.25,47.33333333 -114.25,47.41666667 -114.33333333,47.41666667 -114.33333333,47.33333333</coordinates></LinearRing></innerBoundaryIs><innerBoundaryIs><LinearRing><coordinates>-114.33333333,47.5 -114.25,47.5 -114.25,47.58333333 -114.33333333,47.58333333 -114.33333333,47.5</coordinates></LinearRing></innerBoundaryIs><innerBoundaryIs><LinearRing><coordinates>-117.83333333,48.91666667 -117.75,48.91666667 -117.75,49.0 -117.83333333,49.0 -117.83333333,48.91666667</coordinates></LinearRing></innerBoundaryIs><innerBoundaryIs><LinearRing><coordinates>-117.5,48.75 -117.41666667,48.75 -117.41666667,48.83333333 -117.5,48.83333333 -117.5,48.75</coordinates></LinearRing></innerBoundaryIs><innerBoundaryIs><LinearRing><coordinates>-116.58333333,49.0 -116.5,49.0 -116.5,49.08333333 -116.58333333,49.08333333 -116.58333333,49.0</coordinates></LinearRing></innerBoundaryIs><innerBoundaryIs><LinearRing><coordinates>-117.83333333,49.16666667 -117.83333333,49.08333333 -117.75,49.08333333 -117.75,49.16666667 -117.75,49.25 -117.83333333,49.25 -117.83333333,49.16666667</coordinates></LinearRing></innerBoundaryIs><innerBoundaryIs><LinearRing><coordinates>-118.16666667,49.66666667 -118.16666667,49.58333333 -118.16666667,49.5 -118.08333333,49.5 -118.08333333,49.58333333 -118.08333333,49.66666667 -118.16666667,49.66666667</coordinates></LinearRing></innerBoundaryIs><innerBoundaryIs><LinearRing><coordinates>-118.0,49.58333333 -118.0,49.5 -117.91666667,49.5 -117.83333333,49.5 -117.83333333,49.58333333 -117.91666667,49.58333333 -118.0,49.58333333</coordinates></LinearRing></innerBoundaryIs><innerBoundaryIs><LinearRing><coordinates>-120.75,50.16666667 -120.75,50.08333333 -120.66666667,50.08333333 -120.66666667,50.16666667 -120.75,50.16666667</coordinates></LinearRing></innerBoundaryIs><innerBoundaryIs><LinearRing><coordinates>-120.5,50.16666667 -120.41666667,50.16666667 -120.33333333,50.16666667 -120.33333333,50.25 -120.41666667,50.25 -120.5,50.25 -120.5,50.16666667</coordinates></LinearRing></innerBoundaryIs><innerBoundaryIs><LinearRing><coordinates>-118.91666667,49.91666667 -118.83333333,49.91666667 -118.75,49.91666667 -118.75,50.0 -118.66666667,50.0 -118.66666667,50.08333333 -118.75,50.08333333 -118.83333333,50.08333333 -118.91666667,50.08333333 -118.91666667,50.0 -118.91666667,49.91666667</coordinates></LinearRing></innerBoundaryIs><innerBoundaryIs><LinearRing><coordinates>-119.08333333,50.41666667 -119.08333333,50.33333333 -119.0,50.33333333 -119.0,50.41666667 -119.08333333,50.41666667</coordinates></LinearRing></innerBoundaryIs><innerBoundaryIs><LinearRing><coordinates>-119.25,50.41666667 -119.33333333,50.41666667 -119.33333333,50.33333333 -119.33333333,50.25 -119.25,50.25 -119.25,50.33333333 -119.25,50.41666667</coordinates></LinearRing></innerBoundaryIs><innerBoundaryIs><LinearRing><coordinates>-121.91666667,50.33333333 -121.83333333,50.33333333 -121.75,50.33333333 -121.75,50.41666667 -121.83333333,50.41666667 -121.91666667,50.41666667 -121.91666667,50.33333333</coordinates></LinearRing></innerBoundaryIs><innerBoundaryIs><LinearRing><coordinates>-119.16666667,50.5 -119.08333333,50.5 -119.08333333,50.58333333 -119.16666667,50.58333333 -119.16666667,50.5</coordinates></LinearRing></innerBoundaryIs><innerBoundaryIs><LinearRing><coordinates>-113.66666667,49.66666667 -113.58333333,49.66666667 -113.5,49.66666667 -113.5,49.75 -113.58333333,49.75 -113.66666667,49.75 -113.66666667,49.66666667</coordinates></LinearRing></innerBoundaryIs><innerBoundaryIs><LinearRing><coordinates>-113.66666667,50.16666667 -113.66666667,50.08333333 -113.58333333,50.08333333 -113.58333333,50.16666667 -113.66666667,50.16666667</coordinates></LinearRing></innerBoundaryIs><innerBoundaryIs><LinearRing><coordinates>-116.25,50.0 -116.16666667,50.0 -116.16666667,50.08333333 -116.25,50.08333333 -116.25,50.0</coordinates></LinearRing></innerBoundaryIs><innerBoundaryIs><LinearRing><coordinates>-116.16666667,50.41666667 -116.25,50.41666667 -116.25,50.33333333 -116.16666667,50.33333333 -116.16666667,50.41666667</coordinates></LinearRing></innerBoundaryIs><innerBoundaryIs><LinearRing><coordinates>-113.91666667,50.25 -113.83333333,50.25 -113.83333333,50.33333333 -113.91666667,50.33333333 -113.91666667,50.25</coordinates></LinearRing></innerBoundaryIs><innerBoundaryIs><LinearRing><coordinates>-115.25,50.58333333 -115.25,50.5 -115.16666667,50.5 -115.16666667,50.58333333 -115.25,50.58333333</coordinates></LinearRing></innerBoundaryIs><innerBoundaryIs><LinearRing><coordinates>-121.66666667,53.58333333 -121.66666667,53.5 -121.66666667,53.41666667 -121.58333333,53.41666667 -121.5,53.41666667 -121.41666667,53.41666667 -121.41666667,53.5 -121.5,53.5 -121.5,53.58333333 -121.5,53.66666667 -121.58333333,53.66666667 -121.58333333,53.58333333 -121.66666667,53.58333333</coordinates></LinearRing></innerBoundaryIs><innerBoundaryIs><LinearRing><coordinates>-121.16666667,53.58333333 -121.16666667,53.5 -121.08333333,53.5 -121.08333333,53.58333333 -121.16666667,53.58333333</coordinates></LinearRing></innerBoundaryIs><innerBoundaryIs><LinearRing><coordinates>-121.0,53.58333333 -121.0,53.5 -121.0,53.41666667 -120.91666667,53.41666667 -120.83333333,53.41666667 -120.75,53.41666667 -120.75,53.5 -120.83333333,53.5 -120.91666667,53.5 -120.91666667,53.58333333 -121.0,53.58333333</coordinates></LinearRing></innerBoundaryIs><innerBoundaryIs><LinearRing><coordinates>-120.25,53.58333333 -120.25,53.5 -120.16666667,53.5 -120.16666667,53.58333333 -120.25,53.58333333</coordinates></LinearRing></innerBoundaryIs><innerBoundaryIs><LinearRing><coordinates>-120.08333333,53.58333333 -120.08333333,53.5 -120.0,53.5 -120.0,53.58333333 -120.08333333,53.58333333</coordinates></LinearRing></innerBoundaryIs><innerBoundaryIs><LinearRing><coordinates>-116.83333333,53.66666667 -116.83333333,53.58333333 -116.75,53.58333333 -116.75,53.66666667 -116.83333333,53.66666667</coordinates></LinearRing></innerBoundaryIs><innerBoundaryIs><LinearRing><coordinates>-118.33333333,52.66666667 -118.33333333,52.58333333 -118.33333333,52.5 -118.25,52.5 -118.25,52.58333333 -118.16666667,52.58333333 -118.16666667,52.66666667 -118.25,52.66666667 -118.33333333,52.66666667</coordinates></LinearRing></innerBoundaryIs><innerBoundaryIs><LinearRing><coordinates>-117.58333333,52.66666667 -117.5,52.66666667 -117.5,52.75 -117.58333333,52.75 -117.58333333,52.66666667</coordinates></LinearRing></innerBoundaryIs><innerBoundaryIs><LinearRing><coordinates>-115.66666667,50.91666667 -115.66666667,50.83333333 -115.58333333,50.83333333 -115.58333333,50.91666667 -115.66666667,50.91666667</coordinates></LinearRing></innerBoundaryIs><innerBoundaryIs><LinearRing><coordinates>-115.91666667,51.58333333 -115.91666667,51.5 -116.0,51.5 -116.0,51.41666667 -116.0,51.33333333 -115.91666667,51.33333333 -115.91666667,51.41666667 -115.83333333,51.41666667 -115.83333333,51.5 -115.83333333,51.58333333 -115.91666667,51.58333333</coordinates></LinearRing></innerBoundaryIs><innerBoundaryIs><LinearRing><coordinates>-125.91666667,52.66666667 -125.91666667,52.58333333 -125.83333333,52.58333333 -125.83333333,52.66666667 -125.91666667,52.66666667</coordinates></LinearRing></innerBoundaryIs><innerBoundaryIs><LinearRing><coordinates>-121.5,52.66666667 -121.41666667,52.66666667 -121.41666667,52.75 -121.5,52.75 -121.5,52.66666667</coordinates></LinearRing></innerBoundaryIs><innerBoundaryIs><LinearRing><coordinates>-120.08333333,51.83333333 -120.0,51.83333333 -120.0,51.91666667 -120.08333333,51.91666667 -120.08333333,51.83333333</coordinates></LinearRing></innerBoundaryIs><innerBoundaryIs><LinearRing><coordinates>-124.08333333,51.33333333 -124.08333333,51.25 -124.0,51.25 -124.0,51.33333333 -124.08333333,51.33333333</coordinates></LinearRing></innerBoundaryIs><innerBoundaryIs><LinearRing><coordinates>-123.91666667,51.33333333 -123.83333333,51.33333333 -123.83333333,51.41666667 -123.91666667,51.41666667 -123.91666667,51.33333333</coordinates></LinearRing></innerBoundaryIs><innerBoundaryIs><LinearRing><coordinates>-119.66666667,51.25 -119.66666667,51.16666667 -119.58333333,51.16666667 -119.58333333,51.25 -119.66666667,51.25</coordinates></LinearRing></innerBoundaryIs><innerBoundaryIs><LinearRing><coordinates>-122.58333333,51.0 -122.58333333,50.91666667 -122.5,50.91666667 -122.41666667,50.91666667 -122.41666667,51.0 -122.5,51.0 -122.58333333,51.0</coordinates></LinearRing></innerBoundaryIs><innerBoundaryIs><LinearRing><coordinates>-121.91666667,50.83333333 -121.83333333,50.83333333 -121.83333333,50.91666667 -121.91666667,50.91666667 -121.91666667,50.83333333</coordinates></LinearRing></innerBoundaryIs><innerBoundaryIs><LinearRing><coordinates>-125.0,51.5 -124.91666667,51.5 -124.91666667,51.41666667 -124.83333333,51.41666667 -124.83333333,51.5 -124.75,51.5 -124.75,51.41666667 -124.66666667,51.41666667 -124.58333333,51.41666667 -124.58333333,51.5 -124.66666667,51.5 -124.66666667,51.58333333 -124.58333333,51.58333333 -124.5,51.58333333 -124.5,51.66666667 -124.58333333,51.66666667 -124.66666667,51.66666667 -124.75,51.66666667 -124.75,51.58333333 -124.83333333,51.58333333 -124.83333333,51.66666667 -124.91666667,51.66666667 -124.91666667,51.58333333 -125.0,51.58333333 -125.0,51.5</coordinates></LinearRing></innerBoundaryIs><innerBoundaryIs><LinearRing><coordinates>-124.16666667,52.25 -124.08333333,52.25 -124.08333333,52.33333333 -124.16666667,52.33333333 -124.16666667,52.25</coordinates></LinearRing></innerBoundaryIs><innerBoundaryIs><LinearRing><coordinates>-122.33333333,52.25 -122.33333333,52.16666667 -122.25,52.16666667 -122.25,52.25 -122.33333333,52.25</coordinates></LinearRing></innerBoundaryIs><innerBoundaryIs><LinearRing><coordinates>-123.16666667,52.0 -123.16666667,51.91666667 -123.08333333,51.91666667 -123.08333333,52.0 -123.16666667,52.0</coordinates></LinearRing></innerBoundaryIs><innerBoundaryIs><LinearRing><coordinates>-121.5,52.41666667 -121.41666667,52.41666667 -121.41666667,52.5 -121.5,52.5 -121.5,52.41666667</coordinates></LinearRing></innerBoundaryIs><innerBoundaryIs><LinearRing><coordinates>-115.83333333,52.66666667 -115.83333333,52.75 -115.91666667,52.75 -115.91666667,52.66666667 -115.83333333,52.66666667</coordinates></LinearRing></innerBoundaryIs><innerBoundaryIs><LinearRing><coordinates>-118.5,52.83333333 -118.5,52.75 -118.41666667,52.75 -118.33333333,52.75 -118.33333333,52.83333333 -118.41666667,52.83333333 -118.5,52.83333333</coordinates></LinearRing></innerBoundaryIs><innerBoundaryIs><LinearRing><coordinates>-118.25,52.83333333 -118.25,52.75 -118.16666667,52.75 -118.16666667,52.83333333 -118.25,52.83333333</coordinates></LinearRing></innerBoundaryIs><innerBoundaryIs><LinearRing><coordinates>-119.08333333,52.83333333 -119.0,52.83333333 -119.0,52.91666667 -119.08333333,52.91666667 -119.08333333,52.83333333</coordinates></LinearRing></innerBoundaryIs><innerBoundaryIs><LinearRing><coordinates>-119.25,52.91666667 -119.16666667,52.91666667 -119.16666667,53.0 -119.25,53.0 -119.25,52.91666667</coordinates></LinearRing></innerBoundaryIs><innerBoundaryIs><LinearRing><coordinates>-118.58333333,53.16666667 -118.5,53.16666667 -118.41666667,53.16666667 -118.41666667,53.25 -118.5,53.25 -118.58333333,53.25 -118.58333333,53.16666667</coordinates></LinearRing></innerBoundaryIs><innerBoundaryIs><LinearRing><coordinates>-122.08333333,53.41666667 -122.08333333,53.33333333 -122.0,53.33333333 -122.0,53.41666667 -122.08333333,53.41666667</coordinates></LinearRing></innerBoundaryIs><innerBoundaryIs><LinearRing><coordinates>-126.41666667,53.41666667 -126.33333333,53.41666667 -126.33333333,53.5 -126.41666667,53.5 -126.41666667,53.41666667</coordinates></LinearRing></innerBoundaryIs><innerBoundaryIs><LinearRing><coordinates>-121.75,53.25 -121.66666667,53.25 -121.66666667,53.33333333 -121.75,53.33333333 -121.75,53.25</coordinates></LinearRing></innerBoundaryIs><innerBoundaryIs><LinearRing><coordinates>-121.25,53.25 -121.16666667,53.25 -121.16666667,53.33333333 -121.25,53.33333333 -121.25,53.25</coordinates></LinearRing></innerBoundaryIs><innerBoundaryIs><LinearRing><coordinates>-127.25,55.16666667 -127.16666667,55.16666667 -127.16666667,55.25 -127.25,55.25 -127.25,55.16666667</coordinates></LinearRing></innerBoundaryIs><innerBoundaryIs><LinearRing><coordinates>-123.25,55.25 -123.16666667,55.25 -123.16666667,55.33333333 -123.25,55.33333333 -123.25,55.25</coordinates></LinearRing></innerBoundaryIs><innerBoundaryIs><LinearRing><coordinates>-127.33333333,55.16666667 -127.41666667,55.16666667 -127.41666667,55.08333333 -127.33333333,55.08333333 -127.33333333,55.16666667</coordinates></LinearRing></innerBoundaryIs><innerBoundaryIs><LinearRing><coordinates>-127.16666667,54.33333333 -127.08333333,54.33333333 -127.08333333,54.41666667 -127.08333333,54.5 -127.16666667,54.5 -127.25,54.5 -127.25,54.41666667 -127.16666667,54.41666667 -127.16666667,54.33333333</coordinates></LinearRing></innerBoundaryIs><innerBoundaryIs><LinearRing><coordinates>-121.0,54.33333333 -120.91666667,54.33333333 -120.91666667,54.41666667 -120.83333333,54.41666667 -120.83333333,54.5 -120.91666667,54.5 -121.0,54.5 -121.0,54.41666667 -121.0,54.33333333</coordinates></LinearRing></innerBoundaryIs><innerBoundaryIs><LinearRing><coordinates>-120.5,54.33333333 -120.41666667,54.33333333 -120.41666667,54.41666667 -120.5,54.41666667 -120.5,54.33333333</coordinates></LinearRing></innerBoundaryIs><innerBoundaryIs><LinearRing><coordinates>-122.08333333,54.0 -122.08333333,53.91666667 -122.0,53.91666667 -122,54 -122.08333333,54.0</coordinates></LinearRing></innerBoundaryIs><innerBoundaryIs><LinearRing><coordinates>-121.83333333,54.0 -121.83333333,53.91666667 -121.83333333,53.83333333 -121.83333333,53.75 -121.75,53.75 -121.75,53.83333333 -121.75,53.91666667 -121.66666667,53.91666667 -121.66666667,54.0 -121.66666667,54.08333333 -121.75,54.08333333 -121.75,54.0 -121.83333333,54.0</coordinates></LinearRing></innerBoundaryIs><innerBoundaryIs><LinearRing><coordinates>-121,54 -120.91666667,54.0 -120.83333333,54.0 -120.83333333,54.08333333 -120.91666667,54.08333333 -120.91666667,54.16666667 -121.0,54.16666667 -121.08333333,54.16666667 -121.08333333,54.25 -121.16666667,54.25 -121.16666667,54.16666667 -121.16666667,54.08333333 -121.08333333,54.08333333 -121.0,54.08333333 -121,54</coordinates></LinearRing></innerBoundaryIs><innerBoundaryIs><LinearRing><coordinates>-120.58333333,53.75 -120.5,53.75 -120.41666667,53.75 -120.41666667,53.83333333 -120.5,53.83333333 -120.58333333,53.83333333 -120.58333333,53.75</coordinates></LinearRing></innerBoundaryIs><innerBoundaryIs><LinearRing><coordinates>-119.66666667,53.75 -119.66666667,53.66666667 -119.58333333,53.66666667 -119.58333333,53.75 -119.66666667,53.75</coordinates></LinearRing></innerBoundaryIs><innerBoundaryIs><LinearRing><coordinates>-120.08333333,53.91666667 -120.08333333,53.83333333 -120.0,53.83333333 -120.0,53.91666667 -120.08333333,53.91666667</coordinates></LinearRing></innerBoundaryIs><innerBoundaryIs><LinearRing><coordinates>-121.08333333,53.91666667 -121.08333333,53.83333333 -121.0,53.83333333 -121.0,53.91666667 -121.08333333,53.91666667</coordinates></LinearRing></innerBoundaryIs><innerBoundaryIs><LinearRing><coordinates>-124.16666667,53.91666667 -124.08333333,53.91666667 -124.0,53.91666667 -124,54 -124.0,54.08333333 -124.08333333,54.08333333 -124.16666667,54.08333333 -124.25,54.08333333 -124.25,54.0 -124.16666667,54.0 -124.16666667,53.91666667</coordinates></LinearRing></innerBoundaryIs><innerBoundaryIs><LinearRing><coordinates>-123.83333333,53.91666667 -123.75,53.91666667 -123.75,54.0 -123.83333333,54.0 -123.83333333,53.91666667</coordinates></LinearRing></innerBoundaryIs><innerBoundaryIs><LinearRing><coordinates>-123.0,53.91666667 -122.91666667,53.91666667 -122.91666667,54.0 -123,54 -123.0,53.91666667</coordinates></LinearRing></innerBoundaryIs><innerBoundaryIs><LinearRing><coordinates>-126.5,53.66666667 -126.41666667,53.66666667 -126.41666667,53.75 -126.5,53.75 -126.5,53.66666667</coordinates></LinearRing></innerBoundaryIs><innerBoundaryIs><LinearRing><coordinates>-124.58333333,54.08333333 -124.58333333,54.0 -124.5,54.0 -124.41666667,54.0 -124.41666667,54.08333333 -124.5,54.08333333 -124.58333333,54.08333333</coordinates></LinearRing></innerBoundaryIs><innerBoundaryIs><LinearRing><coordinates>-122.5,54.16666667 -122.41666667,54.16666667 -122.41666667,54.25 -122.5,54.25 -122.5,54.16666667</coordinates></LinearRing></innerBoundaryIs><innerBoundaryIs><LinearRing><coordinates>-125.91666667,54.75 -125.91666667,54.66666667 -125.83333333,54.66666667 -125.83333333,54.75 -125.91666667,54.75</coordinates></LinearRing></innerBoundaryIs><innerBoundaryIs><LinearRing><coordinates>-125.5,54.75 -125.41666667,54.75 -125.33333333,54.75 -125.33333333,54.83333333 -125.41666667,54.83333333 -125.5,54.83333333 -125.5,54.75</coordinates></LinearRing></innerBoundaryIs><innerBoundaryIs><LinearRing><coordinates>-122.75,54.75 -122.66666667,54.75 -122.58333333,54.75 -122.5,54.75 -122.5,54.83333333 -122.5,54.91666667 -122.58333333,54.91666667 -122.66666667,54.91666667 -122.66666667,54.83333333 -122.75,54.83333333 -122.75,54.75</coordinates></LinearRing></innerBoundaryIs><innerBoundaryIs><LinearRing><coordinates>-122.16666667,54.75 -122.08333333,54.75 -122.08333333,54.83333333 -122.16666667,54.83333333 -122.16666667,54.75</coordinates></LinearRing></innerBoundaryIs><innerBoundaryIs><LinearRing><coordinates>-125.16666667,54.5 -125.08333333,54.5 -125.08333333,54.58333333 -125.16666667,54.58333333 -125.16666667,54.5</coordinates></LinearRing></innerBoundaryIs><innerBoundaryIs><LinearRing><coordinates>-122.58333333,54.5 -122.5,54.5 -122.5,54.58333333 -122.41666667,54.58333333 -122.41666667,54.66666667 -122.5,54.66666667 -122.58333333,54.66666667 -122.58333333,54.58333333 -122.58333333,54.5</coordinates></LinearRing></innerBoundaryIs><innerBoundaryIs><LinearRing><coordinates>-121.16666667,54.5 -121.16666667,54.41666667 -121.08333333,54.41666667 -121.08333333,54.5 -121.08333333,54.58333333 -121.16666667,54.58333333 -121.16666667,54.5</coordinates></LinearRing></innerBoundaryIs><innerBoundaryIs><LinearRing><coordinates>-119.66666667,54.66666667 -119.66666667,54.58333333 -119.58333333,54.58333333 -119.58333333,54.66666667 -119.66666667,54.66666667</coordinates></LinearRing></innerBoundaryIs><innerBoundaryIs><LinearRing><coordinates>-126.91666667,54.83333333 -126.83333333,54.83333333 -126.83333333,54.91666667 -126.91666667,54.91666667 -126.91666667,54.83333333</coordinates></LinearRing></innerBoundaryIs><innerBoundaryIs><LinearRing><coordinates>-123,55 -123.0,54.91666667 -122.91666667,54.91666667 -122.91666667,55.0 -123,55</coordinates></LinearRing></innerBoundaryIs><innerBoundaryIs><LinearRing><coordinates>-122.0,54.83333333 -121.91666667,54.83333333 -121.91666667,54.91666667 -122.0,54.91666667 -122.0,54.83333333</coordinates></LinearRing></innerBoundaryIs><innerBoundaryIs><LinearRing><coordinates>-125.5,56.41666667 -125.5,56.33333333 -125.41666667,56.33333333 -125.41666667,56.41666667 -125.5,56.41666667</coordinates></LinearRing></innerBoundaryIs><innerBoundaryIs><LinearRing><coordinates>-125.16666667,56.41666667 -125.16666667,56.33333333 -125.08333333,56.33333333 -125.0,56.33333333 -125.0,56.41666667 -125.08333333,56.41666667 -125.16666667,56.41666667</coordinates></LinearRing></innerBoundaryIs><innerBoundaryIs><LinearRing><coordinates>-126.08333333,55.66666667 -126.08333333,55.58333333 -126.0,55.58333333 -126.0,55.66666667 -126.08333333,55.66666667</coordinates></LinearRing></innerBoundaryIs><innerBoundaryIs><LinearRing><coordinates>-123.66666667,55.66666667 -123.66666667,55.58333333 -123.58333333,55.58333333 -123.5,55.58333333 -123.5,55.5 -123.41666667,55.5 -123.41666667,55.58333333 -123.33333333,55.58333333 -123.33333333,55.66666667 -123.41666667,55.66666667 -123.5,55.66666667 -123.5,55.75 -123.58333333,55.75 -123.58333333,55.66666667 -123.66666667,55.66666667</coordinates></LinearRing></innerBoundaryIs><innerBoundaryIs><LinearRing><coordinates>-123.33333333,55.75 -123.25,55.75 -123.25,55.83333333 -123.33333333,55.83333333 -123.33333333,55.75</coordinates></LinearRing></innerBoundaryIs><innerBoundaryIs><LinearRing><coordinates>-127.16666667,55.41666667 -127.16666667,55.33333333 -127.08333333,55.33333333 -127.0,55.33333333 -127.0,55.41666667 -127.08333333,55.41666667 -127.16666667,55.41666667</coordinates></LinearRing></innerBoundaryIs><innerBoundaryIs><LinearRing><coordinates>-122.91666667,55.58333333 -122.83333333,55.58333333 -122.83333333,55.66666667 -122.91666667,55.66666667 -122.91666667,55.58333333</coordinates></LinearRing></innerBoundaryIs><innerBoundaryIs><LinearRing><coordinates>-124.33333333,55.75 -124.33333333,55.83333333 -124.33333333,55.91666667 -124.41666667,55.91666667 -124.41666667,55.83333333 -124.41666667,55.75 -124.33333333,55.75</coordinates></LinearRing></innerBoundaryIs><innerBoundaryIs><LinearRing><coordinates>-127.83333333,56.0 -127.75,56.0 -127.75,56.08333333 -127.75,56.16666667 -127.83333333,56.16666667 -127.83333333,56.08333333 -127.83333333,56.0</coordinates></LinearRing></innerBoundaryIs><innerBoundaryIs><LinearRing><coordinates>-127.66666667,56.0 -127.66666667,55.91666667 -127.58333333,55.91666667 -127.58333333,55.83333333 -127.5,55.83333333 -127.5,55.75 -127.41666667,55.75 -127.41666667,55.83333333 -127.33333333,55.83333333 -127.33333333,55.91666667 -127.25,55.91666667 -127.16666667,55.91666667 -127.16666667,55.83333333 -127.08333333,55.83333333 -127.0,55.83333333 -127.0,55.91666667 -127.08333333,55.91666667 -127.08333333,56.0 -127.08333333,56.08333333 -127.0,56.08333333 -127.0,56.16666667 -127.0,56.25 -127.08333333,56.25 -127.16666667,56.25 -127.25,56.25 -127.25,56.16666667 -127.25,56.08333333 -127.33333333,56.08333333 -127.33333333,56.16666667 -127.41666667,56.16666667 -127.5,56.16666667 -127.5,56.08333333 -127.41666667,56.08333333 -127.41666667,56.0 -127.5,56.0 -127.58333333,56.0 -127.58333333,56.08333333 -127.66666667,56.08333333 -127.66666667,56.0</coordinates></LinearRing></innerBoundaryIs><innerBoundaryIs><LinearRing><coordinates>-126.16666667,56.0 -126.08333333,56.0 -126.08333333,56.08333333 -126.16666667,56.08333333 -126.16666667,56.0</coordinates></LinearRing></innerBoundaryIs><innerBoundaryIs><LinearRing><coordinates>-123.5,56.0 -123.5,55.91666667 -123.5,55.83333333 -123.41666667,55.83333333 -123.41666667,55.91666667 -123.41666667,56.0 -123.5,56.0</coordinates></LinearRing></innerBoundaryIs><innerBoundaryIs><LinearRing><coordinates>-127.83333333,55.83333333 -127.83333333,55.75 -127.75,55.75 -127.66666667,55.75 -127.66666667,55.83333333 -127.75,55.83333333 -127.83333333,55.83333333</coordinates></LinearRing></innerBoundaryIs><innerBoundaryIs><LinearRing><coordinates>-125.58333333,55.83333333 -125.5,55.83333333 -125.5,55.91666667 -125.58333333,55.91666667 -125.58333333,55.83333333</coordinates></LinearRing></innerBoundaryIs><innerBoundaryIs><LinearRing><coordinates>-122.58333333,56.25 -122.58333333,56.16666667 -122.5,56.16666667 -122.5,56.25 -122.58333333,56.25</coordinates></LinearRing></innerBoundaryIs><innerBoundaryIs><LinearRing><coordinates>-122.83333333,56.08333333 -122.75,56.08333333 -122.66666667,56.08333333 -122.66666667,56.16666667 -122.75,56.16666667 -122.83333333,56.16666667 -122.83333333,56.08333333</coordinates></LinearRing></innerBoundaryIs><innerBoundaryIs><LinearRing><coordinates>-125.33333333,56.25 -125.25,56.25 -125.25,56.33333333 -125.33333333,56.33333333 -125.33333333,56.25</coordinates></LinearRing></innerBoundaryIs><innerBoundaryIs><LinearRing><coordinates>-125.08333333,56.25 -125.08333333,56.16666667 -125.0,56.16666667 -125.0,56.25 -125.08333333,56.25</coordinates></LinearRing></innerBoundaryIs><innerBoundaryIs><LinearRing><coordinates>-126.58333333,56.08333333 -126.5,56.08333333 -126.5,56.16666667 -126.58333333,56.16666667 -126.66666667,56.16666667 -126.66666667,56.08333333 -126.58333333,56.08333333</coordinates></LinearRing></innerBoundaryIs><innerBoundaryIs><LinearRing><coordinates>-126.5,56.25 -126.41666667,56.25 -126.41666667,56.33333333 -126.5,56.33333333 -126.5,56.25</coordinates></LinearRing></innerBoundaryIs><innerBoundaryIs><LinearRing><coordinates>-123.08333333,56.75 -123.0,56.75 -123.0,56.83333333 -123.08333333,56.83333333 -123.08333333,56.75</coordinates></LinearRing></innerBoundaryIs></Polygon><Polygon><outerBoundaryIs><LinearRing><coordinates>-117.0,47.16666667 -116.91666667,47.16666667 -116.91666667,47.08333333 -117.0,47.08333333 -117.0,47.16666667</coordinates></LinearRing></outerBoundaryIs></Polygon><Polygon><outerBoundaryIs><LinearRing><coordinates>-116.25,47.16666667 -116.16666667,47.16666667 -116.16666667,47.08333333 -116.25,47.08333333 -116.33333333,47.08333333 -116.41666667,47.08333333 -116.5,47.08333333 -116.5,47.16666667 -116.41666667,47.16666667 -116.33333333,47.16666667 -116.33333333,47.25 -116.25,47.25 -116.25,47.16666667</coordinates></LinearRing></outerBoundaryIs></Polygon></MultiGeometry>
  </Placemark>
</Folder>
</Document></kml>
