# Supplementary material for: Species conservation profiles of a random sample of world spiders II: Gnaphosidae to Nemesiidae
Source: Biodivers Data J. 2018 Jun 29;(6):e26203. doi: 10.3897/BDJ.6.e26203 (PMC6065607; doi:10.3897/BDJ.6.e26203)
Supplement: Supplementary material 7 — Distribution of Scotophaeus nigrosegmentatus (Simon, 1895) [file bdj-06-e26203-s007.kml]

<?xml version="1.0" encoding="UTF-8"?>
<kml xmlns="http://earth.google.com/kml/2.2">
<Document>
<name></name>
<description><![CDATA[]]></description>

<Style id="1">
<LineStyle>
<width>1</width>
<color>ff0000ff</color>
</LineStyle>
<PolyStyle>
<fill>0</fill>
</PolyStyle>
</Style>

<Placemark>
<name>R Polygon</name>
<description><![CDATA[]]></description>
<styleUrl>#1</styleUrl>
<visibility>1</visibility>
<MultiGeometry>
<Polygon>
<outerBoundaryIs>
<LinearRing>
<coordinates>
80,42.1
80.0063423919657,42.0997986676472
80.0126592453574,42.0991954812831
80.018925124436,42.0981928697263
80.0251147987181,42.0967948701396
80.0312033445698,42.0950071117741
80.037166245566,42.0928367933016
80.0429794912089,42.0902926538287
80.04861967361,42.087384937707
80.0540640817456,42.0841253532831
80.0592907929055,42.0805270257531
80.0642787609686,42.0766044443119
80.0690079011482,42.0723734038105
80.0734591708658,42.0678509411557
80.0776146464292,42.0630552667085
80.081457595205,42.0580056909571
80.0849725429949,42.0527225467611
80.0881453363448,42.0472271074773
80.0909631995355,42.0415415013002
80.0934147860265,42.0356886221592
80.0954902241444,42.0296920375328
80.0971811568323,42.0235758935509
80.0984807753012,42.0173648177667
80.0993838464461,42.0110838199901
80.0998867339183,42.0047581915824
80.0999874127674,41.9984134036165
80.0996854775952,41.9920750043143
80.0989821441881,41.9857685161727
80.0978802446215,41.9795193331935
80.096384215856,41.973352618631
80.0945000818715,41.9672932036683
80.0922354294105,41.9613654874307
80.0895993774291,41.9555933387394
80.0866025403785,41.95
80.0832569854635,41.9446079936134
80.0795761840531,41.9394390312862
80.0755749574354,41.9345139266055
80.0712694171379,41.9298525112294
80.0666769000516,41.9254735550324
80.0618158986221,41.9213946905257
80.0567059863863,41.917632341857
80.0513677391573,41.9142016586765
80.0458226521727,41.9111164551345
80.0400930535407,41.9083891542568
80.0342020143326,41.9060307379214
80.0281732556841,41.9040507026385
80.0220310532787,41.9024570213115
80.0158001395973,41.9012561111324
80.0095056043304,41.9004528077427
80.0031727933498,41.9000503457617
79.9968272066502,41.9000503457617
79.9904943956696,41.9004528077427
79.9841998604027,41.9012561111324
79.9779689467213,41.9024570213115
79.9718267443159,41.9040507026385
79.9657979856674,41.9060307379214
79.9599069464593,41.9083891542568
79.9541773478273,41.9111164551345
79.9486322608427,41.9142016586765
79.9432940136137,41.917632341857
79.9381841013779,41.9213946905257
79.9333230999484,41.9254735550324
79.9287305828621,41.9298525112294
79.9244250425646,41.9345139266055
79.9204238159469,41.9394390312862
79.9167430145365,41.9446079936134
79.9133974596215,41.95
79.9104006225709,41.9555933387394
79.9077645705895,41.9613654874307
79.9054999181285,41.9672932036683
79.903615784144,41.973352618631
79.9021197553785,41.9795193331935
79.9010178558119,41.9857685161727
79.9003145224048,41.9920750043143
79.9000125872326,41.9984134036165
79.9001132660817,42.0047581915824
79.9006161535539,42.0110838199901
79.9015192246988,42.0173648177667
79.9028188431677,42.0235758935509
79.9045097758556,42.0296920375328
79.9065852139735,42.0356886221592
79.9090368004645,42.0415415013002
79.9118546636552,42.0472271074773
79.9150274570051,42.0527225467611
79.918542404795,42.0580056909571
79.9223853535708,42.0630552667085
79.9265408291342,42.0678509411557
79.9309920988518,42.0723734038105
79.9357212390314,42.0766044443119
79.9407092070945,42.0805270257531
79.9459359182544,42.0841253532831
79.95138032639,42.087384937707
79.9570205087911,42.0902926538287
79.962833754434,42.0928367933016
79.9687966554302,42.0950071117741
79.9748852012819,42.0967948701396
79.981074875564,42.0981928697263
79.9873407546426,42.0991954812831
79.9936576080343,42.0997986676472
80,42.1
</coordinates>
</LinearRing>
</outerBoundaryIs>
</Polygon>
<Polygon>
<outerBoundaryIs>
<LinearRing>
<coordinates>
76.324876,35.829323
76.3312183919657,35.8291216676472
76.3375352453574,35.8285184812831
76.343801124436,35.8275158697263
76.3499907987181,35.8261178701396
76.3560793445698,35.8243301117741
76.362042245566,35.8221597933016
76.3678554912089,35.8196156538287
76.3734956736101,35.816707937707
76.3789400817456,35.8134483532831
76.3841667929055,35.8098500257531
76.3891547609687,35.8059274443119
76.3938839011482,35.8016964038105
76.3983351708658,35.7971739411557
76.4024906464292,35.7923782667085
76.406333595205,35.7873286909571
76.409848542995,35.7820455467611
76.4130213363448,35.7765501074773
76.4158391995355,35.7708645013002
76.4182907860265,35.7650116221592
76.4203662241444,35.7590150375328
76.4220571568324,35.7528988935509
76.4233567753012,35.7466878177667
76.4242598464461,35.7404068199901
76.4247627339183,35.7340811915824
76.4248634127674,35.7277364036165
76.4245614775952,35.7213980043143
76.4238581441881,35.7150915161727
76.4227562446215,35.7088423331935
76.421260215856,35.702675618631
76.4193760818715,35.6966162036683
76.4171114294105,35.6906884874307
76.4144753774291,35.6849163387394
76.4114785403785,35.679323
76.4081329854635,35.6739309936134
76.4044521840531,35.6687620312862
76.4004509574354,35.6638369266055
76.3961454171379,35.6591755112294
76.3915529000516,35.6547965550324
76.3866918986221,35.6507176905257
76.3815819863863,35.646955341857
76.3762437391573,35.6435246586765
76.3706986521727,35.6404394551345
76.3649690535407,35.6377121542568
76.3590780143326,35.6353537379214
76.3530492556841,35.6333737026386
76.3469070532787,35.6317800213115
76.3406761395973,35.6305791111324
76.3343816043304,35.6297758077427
76.3280487933498,35.6293733457617
76.3217032066502,35.6293733457617
76.3153703956696,35.6297758077427
76.3090758604027,35.6305791111324
76.3028449467214,35.6317800213115
76.2967027443159,35.6333737026386
76.2906739856674,35.6353537379214
76.2847829464593,35.6377121542568
76.2790533478273,35.6404394551345
76.2735082608427,35.6435246586765
76.2681700136137,35.646955341857
76.2630601013779,35.6507176905257
76.2581990999484,35.6547965550324
76.2536065828621,35.6591755112294
76.2493010425646,35.6638369266055
76.2452998159469,35.6687620312862
76.2416190145365,35.6739309936134
76.2382734596216,35.679323
76.2352766225709,35.6849163387394
76.2326405705895,35.6906884874307
76.2303759181285,35.6966162036683
76.228491784144,35.702675618631
76.2269957553785,35.7088423331935
76.2258938558119,35.7150915161727
76.2251905224048,35.7213980043143
76.2248885872326,35.7277364036165
76.2249892660817,35.7340811915824
76.2254921535539,35.7404068199901
76.2263952246988,35.7466878177667
76.2276948431677,35.7528988935509
76.2293857758556,35.7590150375328
76.2314612139735,35.7650116221592
76.2339128004646,35.7708645013002
76.2367306636553,35.7765501074773
76.2399034570051,35.7820455467611
76.243418404795,35.7873286909571
76.2472613535708,35.7923782667085
76.2514168291342,35.7971739411557
76.2558680988518,35.8016964038105
76.2605972390314,35.8059274443119
76.2655852070945,35.8098500257531
76.2708119182544,35.8134483532831
76.27625632639,35.816707937707
76.2818965087911,35.8196156538287
76.287709754434,35.8221597933016
76.2936726554302,35.8243301117741
76.2997612012819,35.8261178701396
76.305950875564,35.8275158697263
76.3122167546426,35.8285184812831
76.3185336080343,35.8291216676472
76.324876,35.829323
</coordinates>
</LinearRing>
</outerBoundaryIs>
</Polygon>
<Polygon>
<outerBoundaryIs>
<LinearRing>
<coordinates>
76.360833,35.928333
76.3671753919657,35.9281316676472
76.3734922453574,35.9275284812831
76.379758124436,35.9265258697263
76.3859477987181,35.9251278701396
76.3920363445698,35.9233401117741
76.397999245566,35.9211697933016
76.4038124912089,35.9186256538287
76.40945267361,35.915717937707
76.4148970817456,35.9124583532831
76.4201237929055,35.9088600257531
76.4251117609686,35.9049374443119
76.4298409011482,35.9007064038105
76.4342921708658,35.8961839411557
76.4384476464292,35.8913882667085
76.442290595205,35.8863386909571
76.4458055429949,35.8810555467611
76.4489783363448,35.8755601074773
76.4517961995355,35.8698745013002
76.4542477860265,35.8640216221592
76.4563232241444,35.8580250375328
76.4580141568323,35.8519088935509
76.4593137753012,35.8456978177667
76.4602168464461,35.8394168199901
76.4607197339183,35.8330911915824
76.4608204127674,35.8267464036165
76.4605184775952,35.8204080043143
76.4598151441881,35.8141015161727
76.4587132446215,35.8078523331935
76.457217215856,35.801685618631
76.4553330818715,35.7956262036683
76.4530684294105,35.7896984874307
76.4504323774291,35.7839263387394
76.4474355403785,35.778333
76.4440899854635,35.7729409936134
76.4404091840531,35.7677720312862
76.4364079574354,35.7628469266055
76.4321024171379,35.7581855112294
76.4275099000516,35.7538065550324
76.4226488986221,35.7497276905257
76.4175389863863,35.745965341857
76.4122007391573,35.7425346586765
76.4066556521727,35.7394494551345
76.4009260535407,35.7367221542568
76.3950350143326,35.7343637379214
76.3890062556841,35.7323837026386
76.3828640532787,35.7307900213115
76.3766331395973,35.7295891111324
76.3703386043304,35.7287858077427
76.3640057933498,35.7283833457617
76.3576602066502,35.7283833457617
76.3513273956696,35.7287858077427
76.3450328604027,35.7295891111324
76.3388019467213,35.7307900213115
76.3326597443159,35.7323837026386
76.3266309856674,35.7343637379214
76.3207399464593,35.7367221542568
76.3150103478273,35.7394494551345
76.3094652608427,35.7425346586765
76.3041270136137,35.745965341857
76.2990171013779,35.7497276905257
76.2941560999484,35.7538065550324
76.2895635828621,35.7581855112294
76.2852580425646,35.7628469266055
76.2812568159469,35.7677720312862
76.2775760145365,35.7729409936134
76.2742304596215,35.778333
76.2712336225709,35.7839263387394
76.2685975705895,35.7896984874307
76.2663329181285,35.7956262036683
76.264448784144,35.801685618631
76.2629527553785,35.8078523331935
76.2618508558119,35.8141015161727
76.2611475224048,35.8204080043143
76.2608455872326,35.8267464036165
76.2609462660817,35.8330911915824
76.2614491535539,35.8394168199901
76.2623522246988,35.8456978177667
76.2636518431677,35.8519088935509
76.2653427758556,35.8580250375328
76.2674182139735,35.8640216221592
76.2698698004645,35.8698745013002
76.2726876636552,35.8755601074773
76.2758604570051,35.8810555467611
76.279375404795,35.8863386909571
76.2832183535708,35.8913882667085
76.2873738291342,35.8961839411557
76.2918250988518,35.9007064038105
76.2965542390314,35.9049374443119
76.3015422070945,35.9088600257531
76.3067689182544,35.9124583532831
76.31221332639,35.915717937707
76.3178535087911,35.9186256538287
76.323666754434,35.9211697933016
76.3296296554302,35.9233401117741
76.3357182012819,35.9251278701396
76.341907875564,35.9265258697263
76.3481737546426,35.9275284812831
76.3544906080343,35.9281316676472
76.360833,35.928333
</coordinates>
</LinearRing>
</outerBoundaryIs>
</Polygon>
<Polygon>
<outerBoundaryIs>
<LinearRing>
<coordinates>
75.716667,35.6
75.7230093919657,35.5997986676472
75.7293262453574,35.5991954812831
75.735592124436,35.5981928697263
75.7417817987181,35.5967948701396
75.7478703445698,35.5950071117741
75.753833245566,35.5928367933016
75.7596464912089,35.5902926538287
75.76528667361,35.587384937707
75.7707310817456,35.5841253532831
75.7759577929055,35.5805270257531
75.7809457609686,35.5766044443119
75.7856749011482,35.5723734038105
75.7901261708658,35.5678509411557
75.7942816464292,35.5630552667085
75.798124595205,35.5580056909571
75.8016395429949,35.5527225467611
75.8048123363448,35.5472271074773
75.8076301995355,35.5415415013002
75.8100817860265,35.5356886221592
75.8121572241444,35.5296920375328
75.8138481568323,35.5235758935509
75.8151477753012,35.5173648177667
75.8160508464461,35.5110838199901
75.8165537339183,35.5047581915824
75.8166544127674,35.4984134036165
75.8163524775952,35.4920750043143
75.8156491441881,35.4857685161727
75.8145472446215,35.4795193331935
75.813051215856,35.473352618631
75.8111670818715,35.4672932036683
75.8089024294105,35.4613654874307
75.8062663774291,35.4555933387394
75.8032695403785,35.45
75.7999239854635,35.4446079936134
75.7962431840531,35.4394390312862
75.7922419574354,35.4345139266055
75.7879364171379,35.4298525112294
75.7833439000516,35.4254735550324
75.7784828986221,35.4213946905257
75.7733729863863,35.417632341857
75.7680347391573,35.4142016586765
75.7624896521727,35.4111164551345
75.7567600535407,35.4083891542568
75.7508690143326,35.4060307379214
75.7448402556841,35.4040507026385
75.7386980532787,35.4024570213115
75.7324671395973,35.4012561111324
75.7261726043304,35.4004528077427
75.7198397933498,35.4000503457617
75.7134942066502,35.4000503457617
75.7071613956696,35.4004528077427
75.7008668604027,35.4012561111324
75.6946359467213,35.4024570213115
75.6884937443159,35.4040507026385
75.6824649856674,35.4060307379214
75.6765739464593,35.4083891542568
75.6708443478273,35.4111164551345
75.6652992608427,35.4142016586765
75.6599610136137,35.417632341857
75.6548511013779,35.4213946905257
75.6499900999484,35.4254735550324
75.6453975828621,35.4298525112294
75.6410920425646,35.4345139266055
75.6370908159469,35.4394390312862
75.6334100145365,35.4446079936134
75.6300644596216,35.45
75.6270676225709,35.4555933387394
75.6244315705895,35.4613654874307
75.6221669181285,35.4672932036683
75.620282784144,35.473352618631
75.6187867553785,35.4795193331935
75.6176848558119,35.4857685161727
75.6169815224048,35.4920750043143
75.6166795872326,35.4984134036165
75.6167802660817,35.5047581915824
75.6172831535539,35.5110838199901
75.6181862246988,35.5173648177667
75.6194858431677,35.5235758935509
75.6211767758556,35.5296920375328
75.6232522139735,35.5356886221592
75.6257038004645,35.5415415013002
75.6285216636552,35.5472271074773
75.6316944570051,35.5527225467611
75.635209404795,35.5580056909571
75.6390523535708,35.5630552667085
75.6432078291342,35.5678509411557
75.6476590988518,35.5723734038105
75.6523882390314,35.5766044443119
75.6573762070945,35.5805270257531
75.6626029182544,35.5841253532831
75.66804732639,35.587384937707
75.6736875087911,35.5902926538287
75.679500754434,35.5928367933016
75.6854636554302,35.5950071117741
75.6915522012819,35.5967948701396
75.697741875564,35.5981928697263
75.7040077546426,35.5991954812831
75.7103246080343,35.5997986676472
75.716667,35.6
</coordinates>
</LinearRing>
</outerBoundaryIs>
</Polygon>
</MultiGeometry>
</Placemark>
</Document>
</kml>
