# Supplementary material for: Species conservation profiles of a random sample of world spiders II: Gnaphosidae to Nemesiidae
Source: Biodivers Data J. 2018 Jun 29;(6):e26203. doi: 10.3897/BDJ.6.e26203 (PMC6065607; doi:10.3897/BDJ.6.e26203)
Supplement: Supplementary material 8 — Distribution of Urozelotes mysticus Platnick & Murphy, 1984 [file bdj-06-e26203-s008.kml]

<?xml version="1.0" encoding="UTF-8"?>
<kml xmlns="http://earth.google.com/kml/2.2">
<Document>
<name></name>
<description><![CDATA[]]></description>

<Style id="1">
<LineStyle>
<width>1</width>
<color>ff0000ff</color>
</LineStyle>
<PolyStyle>
<fill>0</fill>
</PolyStyle>
</Style>

<Placemark>
<name>R Polygon</name>
<description><![CDATA[]]></description>
<styleUrl>#1</styleUrl>
<visibility>1</visibility>
<MultiGeometry>
<Polygon>
<outerBoundaryIs>
<LinearRing>
<coordinates>
14.1439163,37.6386627
14.1502586919657,37.6384613676472
14.1565755453574,37.6378581812831
14.162841424436,37.6368555697263
14.1690310987181,37.6354575701396
14.1751196445698,37.6336698117741
14.181082545566,37.6314994933016
14.1868957912089,37.6289553538287
14.19253597361,37.626047637707
14.1979803817456,37.6227880532831
14.2032070929055,37.6191897257531
14.2081950609687,37.6152671443119
14.2129242011482,37.6110361038105
14.2173754708658,37.6065136411557
14.2215309464292,37.6017179667085
14.225373895205,37.5966683909571
14.228888842995,37.5913852467611
14.2320616363448,37.5858898074773
14.2348794995355,37.5802042013002
14.2373310860265,37.5743513221592
14.2394065241444,37.5683547375328
14.2410974568324,37.5622385935509
14.2423970753012,37.5560275177667
14.2433001464461,37.5497465199901
14.2438030339183,37.5434208915824
14.2439037127674,37.5370761036165
14.2436017775952,37.5307377043143
14.2428984441881,37.5244312161727
14.2417965446215,37.5181820331935
14.240300515856,37.512015318631
14.2384163818715,37.5059559036683
14.2361517294105,37.5000281874307
14.2335156774291,37.4942560387394
14.2305188403784,37.4886627
14.2271732854635,37.4832706936134
14.2234924840531,37.4781017312862
14.2194912574354,37.4731766266055
14.2151857171379,37.4685152112294
14.2105932000516,37.4641362550324
14.2057321986221,37.4600573905257
14.2006222863863,37.456295041857
14.1952840391573,37.4528643586765
14.1897389521727,37.4497791551345
14.1840093535407,37.4470518542568
14.1781183143326,37.4446934379214
14.1720895556841,37.4427134026386
14.1659473532787,37.4411197213115
14.1597164395973,37.4399188111324
14.1534219043304,37.4391155077427
14.1470890933498,37.4387130457617
14.1407435066502,37.4387130457617
14.1344106956696,37.4391155077427
14.1281161604027,37.4399188111324
14.1218852467213,37.4411197213115
14.1157430443159,37.4427134026386
14.1097142856674,37.4446934379214
14.1038232464593,37.4470518542568
14.0980936478273,37.4497791551345
14.0925485608427,37.4528643586765
14.0872103136137,37.456295041857
14.0821004013779,37.4600573905257
14.0772393999484,37.4641362550324
14.0726468828621,37.4685152112294
14.0683413425646,37.4731766266055
14.0643401159469,37.4781017312862
14.0606593145365,37.4832706936134
14.0573137596216,37.4886627
14.0543169225709,37.4942560387394
14.0516808705895,37.5000281874307
14.0494162181285,37.5059559036683
14.047532084144,37.512015318631
14.0460360553785,37.5181820331935
14.0449341558119,37.5244312161727
14.0442308224048,37.5307377043143
14.0439288872326,37.5370761036165
14.0440295660817,37.5434208915824
14.0445324535539,37.5497465199901
14.0454355246988,37.5560275177667
14.0467351431676,37.5622385935509
14.0484260758556,37.5683547375328
14.0505015139735,37.5743513221592
14.0529531004645,37.5802042013002
14.0557709636552,37.5858898074773
14.058943757005,37.5913852467611
14.062458704795,37.5966683909571
14.0663016535708,37.6017179667085
14.0704571291342,37.6065136411557
14.0749083988518,37.6110361038105
14.0796375390313,37.6152671443119
14.0846255070945,37.6191897257531
14.0898522182544,37.6227880532831
14.09529662639,37.626047637707
14.1009368087911,37.6289553538287
14.106750054434,37.6314994933016
14.1127129554302,37.6336698117741
14.1188015012819,37.6354575701396
14.124991175564,37.6368555697263
14.1312570546426,37.6378581812831
14.1375739080343,37.6384613676472
14.1439163,37.6386627
</coordinates>
</LinearRing>
</outerBoundaryIs>
</Polygon>
<Polygon>
<outerBoundaryIs>
<LinearRing>
<coordinates>
15.1663682,37.6614126
15.1727105919657,37.6612112676472
15.1790274453574,37.6606080812831
15.185293324436,37.6596054697263
15.1914829987181,37.6582074701396
15.1975715445698,37.6564197117741
15.203534445566,37.6542493933016
15.2093476912089,37.6517052538287
15.21498787361,37.648797537707
15.2204322817456,37.6455379532831
15.2256589929055,37.6419396257531
15.2306469609687,37.6380170443119
15.2353761011482,37.6337860038105
15.2398273708658,37.6292635411557
15.2439828464292,37.6244678667085
15.247825795205,37.6194182909571
15.251340742995,37.6141351467611
15.2545135363448,37.6086397074773
15.2573313995355,37.6029541013002
15.2597829860265,37.5971012221592
15.2618584241444,37.5911046375328
15.2635493568324,37.5849884935509
15.2648489753012,37.5787774177667
15.2657520464461,37.5724964199901
15.2662549339183,37.5661707915824
15.2663556127674,37.5598260036165
15.2660536775952,37.5534876043143
15.2653503441881,37.5471811161727
15.2642484446215,37.5409319331935
15.262752415856,37.534765218631
15.2608682818715,37.5287058036683
15.2586036294105,37.5227780874307
15.2559675774291,37.5170059387394
15.2529707403784,37.5114126
15.2496251854635,37.5060205936134
15.2459443840531,37.5008516312862
15.2419431574354,37.4959265266055
15.2376376171379,37.4912651112294
15.2330451000516,37.4868861550324
15.2281840986221,37.4828072905257
15.2230741863863,37.479044941857
15.2177359391573,37.4756142586765
15.2121908521727,37.4725290551345
15.2064612535407,37.4698017542568
15.2005702143326,37.4674433379214
15.1945414556841,37.4654633026385
15.1883992532787,37.4638696213115
15.1821683395973,37.4626687111324
15.1758738043304,37.4618654077427
15.1695409933498,37.4614629457617
15.1631954066502,37.4614629457617
15.1568625956696,37.4618654077427
15.1505680604027,37.4626687111324
15.1443371467213,37.4638696213115
15.1381949443159,37.4654633026385
15.1321661856674,37.4674433379214
15.1262751464593,37.4698017542568
15.1205455478273,37.4725290551345
15.1150004608427,37.4756142586765
15.1096622136137,37.479044941857
15.1045523013779,37.4828072905257
15.0996912999484,37.4868861550324
15.0950987828621,37.4912651112294
15.0907932425646,37.4959265266055
15.0867920159469,37.5008516312862
15.0831112145365,37.5060205936134
15.0797656596216,37.5114126
15.0767688225709,37.5170059387394
15.0741327705895,37.5227780874307
15.0718681181285,37.5287058036683
15.069983984144,37.534765218631
15.0684879553785,37.5409319331935
15.0673860558119,37.5471811161727
15.0666827224048,37.5534876043143
15.0663807872326,37.5598260036165
15.0664814660817,37.5661707915824
15.0669843535539,37.5724964199901
15.0678874246988,37.5787774177667
15.0691870431676,37.5849884935509
15.0708779758556,37.5911046375328
15.0729534139735,37.5971012221592
15.0754050004645,37.6029541013002
15.0782228636552,37.6086397074773
15.0813956570051,37.6141351467611
15.084910604795,37.6194182909571
15.0887535535708,37.6244678667085
15.0929090291342,37.6292635411557
15.0973602988518,37.6337860038105
15.1020894390313,37.6380170443119
15.1070774070945,37.6419396257531
15.1123041182544,37.6455379532831
15.11774852639,37.648797537707
15.1233887087911,37.6517052538287
15.129201954434,37.6542493933016
15.1351648554302,37.6564197117741
15.1412534012819,37.6582074701396
15.147443075564,37.6596054697263
15.1537089546426,37.6606080812831
15.1600258080343,37.6612112676472
15.1663682,37.6614126
</coordinates>
</LinearRing>
</outerBoundaryIs>
</Polygon>
</MultiGeometry>
</Placemark>
</Document>
</kml>
