# Supplementary material for: Species conservation profiles of a random sample of world spiders II: Gnaphosidae to Nemesiidae
Source: Biodivers Data J. 2018 Jun 29;(6):e26203. doi: 10.3897/BDJ.6.e26203 (PMC6065607; doi:10.3897/BDJ.6.e26203)
Supplement: Supplementary material 9 — Distribution of Zelotes anthereus Chamberlin, 1936 [file bdj-06-e26203-s009.kml]

<?xml version="1.0" encoding="utf-8" ?>
<kml xmlns="http://www.opengis.net/kml/2.2">
<Document id="root_doc">
<Schema name="Zelotes_anthereus.kml" id="Zelotes_anthereus.kml">
	<SimpleField name="layer" type="float"></SimpleField>
</Schema>
<Folder><name>Zelotes_anthereus.kml</name>
  <Placemark>
	<Style><LineStyle><color>ff0000ff</color></LineStyle><PolyStyle><fill>0</fill></PolyStyle></Style>
	<ExtendedData><SchemaData schemaUrl="#Zelotes_anthereus.kml">
		<SimpleData name="layer">1</SimpleData>
	</SchemaData></ExtendedData>
      <MultiGeometry><Polygon><outerBoundaryIs><LinearRing><coordinates>-121.89166667000001,36.40833333 -121.88333333,36.40833333 -121.88333333,36.4 -121.89166667000001,36.4 -121.9,36.4 -121.9,36.40833333 -121.90833333,36.40833333 -121.91666667,36.40833333 -121.91666667,36.41666667 -121.91666667,36.425 -121.91666667,36.43333333 -121.91666667,36.44166667 -121.90833333,36.44166667 -121.90833333,36.43333333 -121.90833333,36.425 -121.9,36.425 -121.9,36.41666667 -121.89166667000001,36.41666667 -121.89166667000001,36.40833333</coordinates></LinearRing></outerBoundaryIs></Polygon><Polygon><outerBoundaryIs><LinearRing><coordinates>-121.90833333,36.46666667 -121.9,36.46666667 -121.9,36.45833333 -121.90833333,36.45833333 -121.90833333,36.46666667</coordinates></LinearRing></outerBoundaryIs></Polygon><Polygon><outerBoundaryIs><LinearRing><coordinates>-121.79166667,36.475 -121.78333333,36.475 -121.78333333,36.46666667 -121.79166667,36.46666667 -121.79166667,36.475</coordinates></LinearRing></outerBoundaryIs></Polygon><Polygon><outerBoundaryIs><LinearRing><coordinates>-121.35833333,37.04166667 -121.35,37.04166667 -121.35,37.03333333 -121.35833333,37.03333333 -121.35833333,37.04166667</coordinates></LinearRing></outerBoundaryIs></Polygon><Polygon><outerBoundaryIs><LinearRing><coordinates>-121.28333333,37.15 -121.275,37.15 -121.275,37.14166667 -121.28333333,37.14166667 -121.28333333,37.15</coordinates></LinearRing></outerBoundaryIs></Polygon><Polygon><outerBoundaryIs><LinearRing><coordinates>-120.55833333,37.51666667 -120.55,37.51666667 -120.55,37.50833333 -120.55833333,37.50833333 -120.55833333,37.51666667</coordinates></LinearRing></outerBoundaryIs></Polygon><Polygon><outerBoundaryIs><LinearRing><coordinates>-122.19166667,37.51666667 -122.18333333,37.51666667 -122.18333333,37.50833333 -122.19166667,37.50833333 -122.19166667,37.51666667</coordinates></LinearRing></outerBoundaryIs></Polygon><Polygon><outerBoundaryIs><LinearRing><coordinates>-122.20833333,37.51666667 -122.2,37.51666667 -122.2,37.50833333 -122.20833333,37.50833333 -122.20833333,37.51666667</coordinates></LinearRing></outerBoundaryIs></Polygon><Polygon><outerBoundaryIs><LinearRing><coordinates>-120.33333333,37.49166667 -120.325,37.49166667 -120.325,37.48333333 -120.33333333,37.48333333 -120.33333333,37.49166667</coordinates></LinearRing></outerBoundaryIs></Polygon><Polygon><outerBoundaryIs><LinearRing><coordinates>-120.325,37.48333333 -120.31666667,37.48333333 -120.31666667,37.475 -120.325,37.475 -120.325,37.48333333</coordinates></LinearRing></outerBoundaryIs></Polygon><Polygon><outerBoundaryIs><LinearRing><coordinates>-121.21666667,37.64166667 -121.20833333,37.64166667 -121.20833333,37.63333333 -121.21666667,37.63333333 -121.21666667,37.64166667</coordinates></LinearRing></outerBoundaryIs></Polygon><Polygon><outerBoundaryIs><LinearRing><coordinates>-122.36666667,37.61666667 -122.35833333,37.61666667 -122.35833333,37.60833333 -122.36666667,37.60833333 -122.36666667,37.61666667</coordinates></LinearRing></outerBoundaryIs></Polygon><Polygon><outerBoundaryIs><LinearRing><coordinates>-119.84166667,37.525 -119.83333333,37.525 -119.83333333,37.51666667 -119.84166667,37.51666667 -119.84166667,37.525</coordinates></LinearRing></outerBoundaryIs></Polygon><Polygon><outerBoundaryIs><LinearRing><coordinates>-122.2,37.525 -122.19166667,37.525 -122.19166667,37.51666667 -122.2,37.51666667 -122.2,37.525</coordinates></LinearRing></outerBoundaryIs></Polygon><Polygon><outerBoundaryIs><LinearRing><coordinates>-119.73333333,37.69166667 -119.725,37.69166667 -119.725,37.68333333 -119.73333333,37.68333333 -119.73333333,37.69166667</coordinates></LinearRing></outerBoundaryIs></Polygon><Polygon><outerBoundaryIs><LinearRing><coordinates>-119.86666667,37.70833333 -119.85833333,37.70833333 -119.85833333,37.7 -119.86666667,37.7 -119.86666667,37.70833333</coordinates></LinearRing></outerBoundaryIs></Polygon><Polygon><outerBoundaryIs><LinearRing><coordinates>-122.36666667,37.81666667 -122.35833333,37.81666667 -122.35833333,37.80833333 -122.36666667,37.80833333 -122.36666667,37.81666667</coordinates></LinearRing></outerBoundaryIs></Polygon><Polygon><outerBoundaryIs><LinearRing><coordinates>-119.91666667,37.825 -119.90833333,37.825 -119.90833333,37.81666667 -119.91666667,37.81666667 -119.925,37.81666667 -119.925,37.825 -119.91666667,37.825</coordinates></LinearRing></outerBoundaryIs></Polygon><Polygon><outerBoundaryIs><LinearRing><coordinates>-122.36666667,37.825 -122.36666667,37.81666667 -122.375,37.81666667 -122.375,37.825 -122.375,37.83333333 -122.36666667,37.83333333 -122.36666667,37.825</coordinates></LinearRing></outerBoundaryIs></Polygon><Polygon><outerBoundaryIs><LinearRing><coordinates>-119.58333333,37.93333333 -119.58333333,37.925 -119.59166667,37.925 -119.6,37.925 -119.6,37.93333333 -119.6,37.94166667 -119.59166667,37.94166667 -119.58333333,37.94166667 -119.58333333,37.93333333</coordinates></LinearRing></outerBoundaryIs></Polygon><Polygon><outerBoundaryIs><LinearRing><coordinates>-119.64166667000001,37.925 -119.63333333,37.925 -119.63333333,37.91666667 -119.64166667000001,37.91666667 -119.64166667000001,37.925</coordinates></LinearRing></outerBoundaryIs></Polygon><Polygon><outerBoundaryIs><LinearRing><coordinates>-119.66666667,37.925 -119.65833333,37.925 -119.65833333,37.91666667 -119.66666667,37.91666667 -119.675,37.91666667 -119.675,37.925 -119.66666667,37.925</coordinates></LinearRing></outerBoundaryIs></Polygon><Polygon><outerBoundaryIs><LinearRing><coordinates>-119.68333333,37.925 -119.68333333,37.91666667 -119.69166667,37.91666667 -119.69166667,37.925 -119.7,37.925 -119.7,37.93333333 -119.69166667,37.93333333 -119.68333333,37.93333333 -119.675,37.93333333 -119.675,37.925 -119.68333333,37.925</coordinates></LinearRing></outerBoundaryIs></Polygon><Polygon><outerBoundaryIs><LinearRing><coordinates>-119.89166667000001,37.93333333 -119.89166667000001,37.925 -119.9,37.925 -119.9,37.93333333 -119.90833333,37.93333333 -119.90833333,37.94166667 -119.9,37.94166667 -119.89166667000001,37.94166667 -119.89166667000001,37.93333333</coordinates></LinearRing></outerBoundaryIs></Polygon><Polygon><outerBoundaryIs><LinearRing><coordinates>-119.93333333,37.86666667 -119.925,37.86666667 -119.91666667,37.86666667 -119.91666667,37.85833333 -119.925,37.85833333 -119.93333333,37.85833333 -119.93333333,37.86666667</coordinates></LinearRing></outerBoundaryIs></Polygon><Polygon><outerBoundaryIs><LinearRing><coordinates>-122.425,37.86666667 -122.41666667,37.86666667 -122.41666667,37.85833333 -122.425,37.85833333 -122.43333333,37.85833333 -122.44166667,37.85833333 -122.44166667,37.86666667 -122.43333333,37.86666667 -122.43333333,37.875 -122.425,37.875 -122.425,37.86666667</coordinates></LinearRing></outerBoundaryIs></Polygon><Polygon><outerBoundaryIs><LinearRing><coordinates>-119.90833333,37.875 -119.9,37.875 -119.9,37.86666667 -119.90833333,37.86666667 -119.90833333,37.875</coordinates></LinearRing></outerBoundaryIs></Polygon><Polygon><outerBoundaryIs><LinearRing><coordinates>-120.20833333,38.075 -120.20833333,38.06666667 -120.21666667,38.06666667 -120.225,38.06666667 -120.23333333,38.06666667 -120.23333333,38.075 -120.225,38.075 -120.21666667,38.075 -120.21666667,38.08333333 -120.20833333,38.08333333 -120.2,38.08333333 -120.2,38.075 -120.20833333,38.075</coordinates></LinearRing></outerBoundaryIs></Polygon><Polygon><outerBoundaryIs><LinearRing><coordinates>-122.03333333,38.075 -122.025,38.075 -122.025,38.06666667 -122.03333333,38.06666667 -122.04166667,38.06666667 -122.04166667,38.075 -122.03333333,38.075</coordinates></LinearRing></outerBoundaryIs></Polygon><Polygon><outerBoundaryIs><LinearRing><coordinates>-120.15833333,38.18333333 -120.15833333,38.175 -120.16666667,38.175 -120.16666667,38.18333333 -120.16666667,38.19166667 -120.15833333,38.19166667 -120.15,38.19166667 -120.14166667000001,38.19166667 -120.13333333,38.19166667 -120.125,38.19166667 -120.11666667,38.19166667 -120.10833333,38.19166667 -120.1,38.19166667 -120.1,38.18333333 -120.10833333,38.18333333 -120.11666667,38.18333333 -120.125,38.18333333 -120.13333333,38.18333333 -120.14166667000001,38.18333333 -120.15,38.18333333 -120.15833333,38.18333333</coordinates></LinearRing></outerBoundaryIs></Polygon><Polygon><outerBoundaryIs><LinearRing><coordinates>-122.99166667,38.24166667 -122.98333333,38.24166667 -122.98333333,38.23333333 -122.99166667,38.23333333 -122.99166667,38.24166667</coordinates></LinearRing></outerBoundaryIs></Polygon><Polygon><outerBoundaryIs><LinearRing><coordinates>-120.08333333,38.20833333 -120.075,38.20833333 -120.075,38.21666667 -120.06666667,38.21666667 -120.05833333,38.21666667 -120.05833333,38.225 -120.05,38.225 -120.05,38.23333333 -120.04166667,38.23333333 -120.04166667,38.225 -120.04166667,38.21666667 -120.05,38.21666667 -120.05,38.20833333 -120.05833333,38.20833333 -120.06666667,38.20833333 -120.06666667,38.2 -120.075,38.2 -120.08333333,38.2 -120.08333333,38.20833333</coordinates></LinearRing></outerBoundaryIs></Polygon><Polygon><outerBoundaryIs><LinearRing><coordinates>-120.1,38.2 -120.09166667,38.2 -120.08333333,38.2 -120.08333333,38.19166667 -120.09166667,38.19166667 -120.1,38.19166667 -120.1,38.2</coordinates></LinearRing></outerBoundaryIs></Polygon><Polygon><outerBoundaryIs><LinearRing><coordinates>-120.40833333,38.325 -120.4,38.325 -120.4,38.31666667 -120.40833333,38.31666667 -120.40833333,38.325</coordinates></LinearRing></outerBoundaryIs></Polygon><Polygon><outerBoundaryIs><LinearRing><coordinates>-119.70833333,37.94166667 -119.7,37.94166667 -119.7,37.93333333 -119.70833333,37.93333333 -119.71666667,37.93333333 -119.725,37.93333333 -119.73333333,37.93333333 -119.73333333,37.94166667 -119.74166667,37.94166667 -119.74166667,37.95 -119.75,37.95 -119.75833333,37.95 -119.76666667000001,37.95 -119.775,37.95 -119.775,37.94166667 -119.78333333,37.94166667 -119.78333333,37.93333333 -119.79166667,37.93333333 -119.79166667,37.925 -119.8,37.925 -119.80833333,37.925 -119.80833333,37.91666667 -119.81666667,37.91666667 -119.81666667,37.90833333 -119.825,37.90833333 -119.83333333,37.90833333 -119.84166667,37.90833333 -119.85,37.90833333 -119.85,37.91666667 -119.84166667,37.91666667 -119.83333333,37.91666667 -119.83333333,37.925 -119.825,37.925 -119.825,37.93333333 -119.81666667,37.93333333 -119.81666667,37.94166667 -119.80833333,37.94166667 -119.8,37.94166667 -119.8,37.95 -119.79166667,37.95 -119.79166667,37.95833333 -119.78333333,37.95833333 -119.775,37.95833333 -119.76666667000001,37.95833333 -119.76666667000001,37.96666667 -119.75833333,37.96666667 -119.75,37.96666667 -119.75,37.95833333 -119.74166667,37.95833333 -119.73333333,37.95833333 -119.725,37.95833333 -119.71666667,37.95833333 -119.71666667,37.95 -119.725,37.95 -119.725,37.94166667 -119.71666667,37.94166667 -119.70833333,37.94166667</coordinates></LinearRing></outerBoundaryIs></Polygon><Polygon><outerBoundaryIs><LinearRing><coordinates>-120.475,38.45 -120.46666667,38.45 -120.46666667,38.44166667 -120.475,38.44166667 -120.475,38.45</coordinates></LinearRing></outerBoundaryIs></Polygon><Polygon><outerBoundaryIs><LinearRing><coordinates>-120.64166667000001,38.53333333 -120.63333333,38.53333333 -120.63333333,38.525 -120.64166667000001,38.525 -120.64166667000001,38.53333333</coordinates></LinearRing></outerBoundaryIs></Polygon><Polygon><outerBoundaryIs><LinearRing><coordinates>-120.63333333,38.54166667 -120.625,38.54166667 -120.625,38.53333333 -120.63333333,38.53333333 -120.63333333,38.54166667</coordinates></LinearRing></outerBoundaryIs></Polygon><Polygon><outerBoundaryIs><LinearRing><coordinates>-120.59166667,38.79166667 -120.58333333,38.79166667 -120.58333333,38.78333333 -120.59166667,38.78333333 -120.59166667,38.79166667</coordinates></LinearRing></outerBoundaryIs></Polygon><Polygon><outerBoundaryIs><LinearRing><coordinates>-122.75833333,38.775 -122.75,38.775 -122.75,38.76666667 -122.75833333,38.76666667 -122.75833333,38.775</coordinates></LinearRing></outerBoundaryIs></Polygon><Polygon><outerBoundaryIs><LinearRing><coordinates>-120.60833333,38.8 -120.6,38.8 -120.6,38.79166667 -120.60833333,38.79166667 -120.61666667,38.79166667 -120.625,38.79166667 -120.63333333,38.79166667 -120.63333333,38.8 -120.625,38.8 -120.61666667,38.8 -120.60833333,38.8</coordinates></LinearRing></outerBoundaryIs></Polygon><Polygon><outerBoundaryIs><LinearRing><coordinates>-120.65,38.8 -120.64166667000001,38.8 -120.64166667000001,38.79166667 -120.65,38.79166667 -120.65833333,38.79166667 -120.65833333,38.8 -120.65,38.8</coordinates></LinearRing></outerBoundaryIs></Polygon><Polygon><outerBoundaryIs><LinearRing><coordinates>-120.83333333,38.85833333 -120.825,38.85833333 -120.825,38.85 -120.83333333,38.85 -120.83333333,38.85833333</coordinates></LinearRing></outerBoundaryIs></Polygon><Polygon><outerBoundaryIs><LinearRing><coordinates>-122.9,38.85833333 -122.89166667000001,38.85833333 -122.89166667000001,38.85 -122.9,38.85 -122.9,38.85833333</coordinates></LinearRing></outerBoundaryIs></Polygon><Polygon><outerBoundaryIs><LinearRing><coordinates>-123.41666667,38.91666667 -123.40833333,38.91666667 -123.40833333,38.90833333 -123.41666667,38.90833333 -123.425,38.90833333 -123.425,38.91666667 -123.43333333,38.91666667 -123.43333333,38.925 -123.425,38.925 -123.41666667,38.925 -123.41666667,38.91666667</coordinates></LinearRing></outerBoundaryIs></Polygon><Polygon><outerBoundaryIs><LinearRing><coordinates>-123.35,38.925 -123.34166667,38.925 -123.34166667,38.91666667 -123.35,38.91666667 -123.35,38.925</coordinates></LinearRing></outerBoundaryIs></Polygon><Polygon><outerBoundaryIs><LinearRing><coordinates>-123.3,38.875 -123.3,38.86666667 -123.30833333,38.86666667 -123.31666667,38.86666667 -123.31666667,38.875 -123.325,38.875 -123.33333333,38.875 -123.33333333,38.88333333 -123.325,38.88333333 -123.325,38.89166667 -123.31666667,38.89166667 -123.31666667,38.88333333 -123.30833333,38.88333333 -123.3,38.88333333 -123.3,38.875</coordinates></LinearRing></outerBoundaryIs></Polygon><Polygon><outerBoundaryIs><LinearRing><coordinates>-123.45833333,38.875 -123.45,38.875 -123.45,38.86666667 -123.45833333,38.86666667 -123.46666667,38.86666667 -123.46666667,38.875 -123.45833333,38.875</coordinates></LinearRing></outerBoundaryIs></Polygon><Polygon><outerBoundaryIs><LinearRing><coordinates>-120.70833333,38.98333333 -120.7,38.98333333 -120.7,38.975 -120.70833333,38.975 -120.70833333,38.98333333</coordinates></LinearRing></outerBoundaryIs></Polygon><Polygon><outerBoundaryIs><LinearRing><coordinates>-120.675,38.96666667 -120.66666667,38.96666667 -120.66666667,38.95833333 -120.675,38.95833333 -120.675,38.96666667</coordinates></LinearRing></outerBoundaryIs></Polygon><Polygon><outerBoundaryIs><LinearRing><coordinates>-123.61666667,38.975 -123.60833333,38.975 -123.60833333,38.96666667 -123.61666667,38.96666667 -123.625,38.96666667 -123.625,38.975 -123.61666667,38.975</coordinates></LinearRing></outerBoundaryIs></Polygon><Polygon><outerBoundaryIs><LinearRing><coordinates>-123.25833333,39.025 -123.25,39.025 -123.25,39.01666667 -123.25833333,39.01666667 -123.25833333,39.025</coordinates></LinearRing></outerBoundaryIs></Polygon><Polygon><outerBoundaryIs><LinearRing><coordinates>-120.71666667,38.99166667 -120.70833333,38.99166667 -120.70833333,38.98333333 -120.71666667,38.98333333 -120.725,38.98333333 -120.725,38.99166667 -120.725,39.0 -120.71666667,39.0 -120.71666667,38.99166667</coordinates></LinearRing></outerBoundaryIs></Polygon><Polygon><outerBoundaryIs><LinearRing><coordinates>-120.675,38.975 -120.675,38.96666667 -120.68333333,38.96666667 -120.68333333,38.975 -120.68333333,38.98333333 -120.69166667,38.98333333 -120.7,38.98333333 -120.7,38.99166667 -120.69166667,38.99166667 -120.68333333,38.99166667 -120.675,38.99166667 -120.675,38.98333333 -120.675,38.975</coordinates></LinearRing></outerBoundaryIs></Polygon><Polygon><outerBoundaryIs><LinearRing><coordinates>-123.30833333,39.00833333 -123.3,39.00833333 -123.3,39.0 -123.30833333,39.0 -123.30833333,39.00833333</coordinates></LinearRing></outerBoundaryIs></Polygon><Polygon><outerBoundaryIs><LinearRing><coordinates>-123.425,39.00833333 -123.41666667,39.00833333 -123.41666667,39.0 -123.425,39.0 -123.425,39.00833333</coordinates></LinearRing></outerBoundaryIs></Polygon><Polygon><outerBoundaryIs><LinearRing><coordinates>-121.925,39.00833333 -121.925,39.0 -121.93333333,39.0 -121.94166667,39.0 -121.94166667,39.00833333 -121.94166667,39.01666667 -121.94166667,39.025 -121.93333333,39.025 -121.925,39.025 -121.91666667,39.025 -121.91666667,39.01666667 -121.90833333,39.01666667 -121.90833333,39.00833333 -121.91666667,39.00833333 -121.925,39.00833333</coordinates></LinearRing></outerBoundaryIs></Polygon><Polygon><outerBoundaryIs><LinearRing><coordinates>-120.86666667,38.93333333 -120.85833333,38.93333333 -120.85833333,38.925 -120.86666667,38.925 -120.86666667,38.93333333</coordinates></LinearRing></outerBoundaryIs></Polygon><Polygon><outerBoundaryIs><LinearRing><coordinates>-123.56666667,38.93333333 -123.55833333,38.93333333 -123.55833333,38.925 -123.56666667,38.925 -123.56666667,38.93333333</coordinates></LinearRing></outerBoundaryIs></Polygon><Polygon><outerBoundaryIs><LinearRing><coordinates>-123.575,38.94166667 -123.56666667,38.94166667 -123.56666667,38.93333333 -123.575,38.93333333 -123.58333333,38.93333333 -123.59166667,38.93333333 -123.59166667,38.94166667 -123.58333333,38.94166667 -123.575,38.94166667</coordinates></LinearRing></outerBoundaryIs></Polygon><Polygon><outerBoundaryIs><LinearRing><coordinates>-123.35,38.94166667 -123.34166667,38.94166667 -123.34166667,38.93333333 -123.35,38.93333333 -123.35,38.94166667</coordinates></LinearRing></outerBoundaryIs></Polygon><Polygon><outerBoundaryIs><LinearRing><coordinates>-120.88333333,39.05833333 -120.875,39.05833333 -120.875,39.06666667 -120.86666667,39.06666667 -120.85833333,39.06666667 -120.85833333,39.05833333 -120.86666667,39.05833333 -120.86666667,39.05 -120.875,39.05 -120.88333333,39.05 -120.88333333,39.05833333</coordinates></LinearRing></outerBoundaryIs></Polygon><Polygon><outerBoundaryIs><LinearRing><coordinates>-123.43333333,39.1 -123.425,39.1 -123.425,39.09166667 -123.43333333,39.09166667 -123.43333333,39.1</coordinates></LinearRing></outerBoundaryIs></Polygon><Polygon><outerBoundaryIs><LinearRing><coordinates>-120.99166667,39.075 -120.99166667,39.06666667 -121.0,39.06666667 -121.0,39.075 -121.0,39.08333333 -120.99166667,39.08333333 -120.99166667,39.075</coordinates></LinearRing></outerBoundaryIs></Polygon><Polygon><outerBoundaryIs><LinearRing><coordinates>-123.24166667,39.075 -123.23333333,39.075 -123.23333333,39.06666667 -123.24166667,39.06666667 -123.24166667,39.075</coordinates></LinearRing></outerBoundaryIs></Polygon><Polygon><outerBoundaryIs><LinearRing><coordinates>-123.01666667000001,39.08333333 -123.00833333,39.08333333 -123.00833333,39.075 -123.01666667000001,39.075 -123.01666667000001,39.08333333</coordinates></LinearRing></outerBoundaryIs></Polygon><Polygon><outerBoundaryIs><LinearRing><coordinates>-123.69166667,39.075 -123.69166667,39.06666667 -123.7,39.06666667 -123.7,39.075 -123.7,39.08333333 -123.7,39.09166667 -123.69166667,39.09166667 -123.69166667,39.08333333 -123.69166667,39.075</coordinates></LinearRing></outerBoundaryIs></Polygon><Polygon><outerBoundaryIs><LinearRing><coordinates>-123.35,39.075 -123.35,39.06666667 -123.35833333,39.06666667 -123.36666667,39.06666667 -123.36666667,39.075 -123.375,39.075 -123.38333333,39.075 -123.39166667000001,39.075 -123.4,39.075 -123.4,39.08333333 -123.39166667000001,39.08333333 -123.38333333,39.08333333 -123.38333333,39.09166667 -123.375,39.09166667 -123.375,39.08333333 -123.36666667,39.08333333 -123.35833333,39.08333333 -123.35,39.08333333 -123.35,39.075</coordinates></LinearRing></outerBoundaryIs></Polygon><Polygon><outerBoundaryIs><LinearRing><coordinates>-121.025,39.13333333 -121.01666667000001,39.13333333 -121.01666667000001,39.125 -121.025,39.125 -121.025,39.13333333</coordinates></LinearRing></outerBoundaryIs></Polygon><Polygon><outerBoundaryIs><LinearRing><coordinates>-123.5,39.15 -123.49166667,39.15 -123.49166667,39.14166667 -123.5,39.14166667 -123.5,39.15</coordinates></LinearRing></outerBoundaryIs></Polygon><Polygon><outerBoundaryIs><LinearRing><coordinates>-123.6,39.18333333 -123.59166667,39.18333333 -123.59166667,39.175 -123.6,39.175 -123.6,39.18333333</coordinates></LinearRing></outerBoundaryIs></Polygon><Polygon><outerBoundaryIs><LinearRing><coordinates>-121.83333333,39.18333333 -121.825,39.18333333 -121.825,39.175 -121.83333333,39.175 -121.83333333,39.18333333</coordinates></LinearRing></outerBoundaryIs></Polygon><Polygon><outerBoundaryIs><LinearRing><coordinates>-123.025,39.18333333 -123.01666667000001,39.18333333 -123.01666667000001,39.175 -123.025,39.175 -123.025,39.18333333</coordinates></LinearRing></outerBoundaryIs></Polygon><Polygon><outerBoundaryIs><LinearRing><coordinates>-122.70833333,39.18333333 -122.7,39.18333333 -122.7,39.175 -122.70833333,39.175 -122.70833333,39.18333333</coordinates></LinearRing></outerBoundaryIs></Polygon><Polygon><outerBoundaryIs><LinearRing><coordinates>-122.725,39.18333333 -122.71666667,39.18333333 -122.71666667,39.175 -122.725,39.175 -122.73333333,39.175 -122.74166667,39.175 -122.74166667,39.18333333 -122.73333333,39.18333333 -122.725,39.18333333</coordinates></LinearRing></outerBoundaryIs></Polygon><Polygon><outerBoundaryIs><LinearRing><coordinates>-123.6,39.225 -123.59166667,39.225 -123.59166667,39.21666667 -123.6,39.21666667 -123.6,39.225</coordinates></LinearRing></outerBoundaryIs></Polygon><Polygon><outerBoundaryIs><LinearRing><coordinates>-122.725,39.21666667 -122.71666667,39.21666667 -122.71666667,39.20833333 -122.725,39.20833333 -122.73333333,39.20833333 -122.73333333,39.21666667 -122.725,39.21666667</coordinates></LinearRing></outerBoundaryIs></Polygon><Polygon><outerBoundaryIs><LinearRing><coordinates>-123.75833333,39.2 -123.75,39.2 -123.75,39.20833333 -123.74166667,39.20833333 -123.74166667,39.2 -123.73333333,39.2 -123.73333333,39.19166667 -123.74166667,39.19166667 -123.75,39.19166667 -123.75833333,39.19166667 -123.75833333,39.2</coordinates></LinearRing></outerBoundaryIs></Polygon><Polygon><outerBoundaryIs><LinearRing><coordinates>-123.73333333,39.19166667 -123.725,39.19166667 -123.71666667,39.19166667 -123.71666667,39.18333333 -123.725,39.18333333 -123.73333333,39.18333333 -123.73333333,39.19166667</coordinates></LinearRing></outerBoundaryIs></Polygon><Polygon><outerBoundaryIs><LinearRing><coordinates>-123.54166667,39.18333333 -123.54166667,39.175 -123.55,39.175 -123.55,39.18333333 -123.55833333,39.18333333 -123.55833333,39.19166667 -123.55833333,39.2 -123.55,39.2 -123.55,39.19166667 -123.54166667,39.19166667 -123.54166667,39.18333333</coordinates></LinearRing></outerBoundaryIs></Polygon><Polygon><outerBoundaryIs><LinearRing><coordinates>-123.03333333,39.19166667 -123.025,39.19166667 -123.025,39.18333333 -123.03333333,39.18333333 -123.04166667,39.18333333 -123.04166667,39.19166667 -123.05,39.19166667 -123.05,39.2 -123.04166667,39.2 -123.03333333,39.2 -123.03333333,39.19166667</coordinates></LinearRing></outerBoundaryIs></Polygon><Polygon><outerBoundaryIs><LinearRing><coordinates>-123.6,39.19166667 -123.6,39.18333333 -123.60833333,39.18333333 -123.60833333,39.19166667 -123.60833333,39.2 -123.60833333,39.20833333 -123.60833333,39.21666667 -123.6,39.21666667 -123.6,39.20833333 -123.59166667,39.20833333 -123.59166667,39.2 -123.59166667,39.19166667 -123.6,39.19166667</coordinates></LinearRing></outerBoundaryIs></Polygon><Polygon><outerBoundaryIs><LinearRing><coordinates>-123.55,39.20833333 -123.54166667,39.20833333 -123.54166667,39.2 -123.55,39.2 -123.55,39.20833333</coordinates></LinearRing></outerBoundaryIs></Polygon><Polygon><outerBoundaryIs><LinearRing><coordinates>-122.44166667,39.175 -122.43333333,39.175 -122.43333333,39.16666667 -122.44166667,39.16666667 -122.44166667,39.175</coordinates></LinearRing></outerBoundaryIs></Polygon><Polygon><outerBoundaryIs><LinearRing><coordinates>-123.7,39.1 -123.7,39.09166667 -123.70833333,39.09166667 -123.70833333,39.1 -123.70833333,39.10833333 -123.7,39.10833333 -123.7,39.11666667 -123.69166667,39.11666667 -123.69166667,39.10833333 -123.68333333,39.10833333 -123.68333333,39.1 -123.68333333,39.09166667 -123.69166667,39.09166667 -123.69166667,39.1 -123.7,39.1</coordinates></LinearRing></outerBoundaryIs></Polygon><Polygon><outerBoundaryIs><LinearRing><coordinates>-123.26666667000001,39.10833333 -123.26666667000001,39.1 -123.275,39.1 -123.275,39.10833333 -123.275,39.11666667 -123.26666667000001,39.11666667 -123.26666667000001,39.10833333</coordinates></LinearRing></outerBoundaryIs></Polygon><Polygon><outerBoundaryIs><LinearRing><coordinates>-120.88333333,39.11666667 -120.875,39.11666667 -120.875,39.10833333 -120.88333333,39.10833333 -120.88333333,39.11666667</coordinates></LinearRing></outerBoundaryIs></Polygon><Polygon><outerBoundaryIs><LinearRing><coordinates>-120.99166667,39.11666667 -120.98333333,39.11666667 -120.98333333,39.10833333 -120.99166667,39.10833333 -120.99166667,39.11666667</coordinates></LinearRing></outerBoundaryIs></Polygon><Polygon><outerBoundaryIs><LinearRing><coordinates>-120.91666667,39.11666667 -120.90833333,39.11666667 -120.9,39.11666667 -120.9,39.10833333 -120.90833333,39.10833333 -120.91666667,39.10833333 -120.91666667,39.11666667</coordinates></LinearRing></outerBoundaryIs></Polygon><Polygon><outerBoundaryIs><LinearRing><coordinates>-120.89166667000001,39.125 -120.88333333,39.125 -120.88333333,39.11666667 -120.89166667000001,39.11666667 -120.9,39.11666667 -120.9,39.125 -120.89166667000001,39.125</coordinates></LinearRing></outerBoundaryIs></Polygon><Polygon><outerBoundaryIs><LinearRing><coordinates>-121.03333333,39.11666667 -121.03333333,39.10833333 -121.04166667,39.10833333 -121.04166667,39.11666667 -121.04166667,39.125 -121.03333333,39.125 -121.03333333,39.11666667</coordinates></LinearRing></outerBoundaryIs></Polygon><Polygon><outerBoundaryIs><LinearRing><coordinates>-122.54166667,39.25833333 -122.54166667,39.25 -122.55,39.25 -122.55,39.25833333 -122.55,39.26666667 -122.54166667,39.26666667 -122.54166667,39.25833333</coordinates></LinearRing></outerBoundaryIs></Polygon><Polygon><outerBoundaryIs><LinearRing><coordinates>-122.975,39.26666667 -122.96666667,39.26666667 -122.96666667,39.25833333 -122.975,39.25833333 -122.975,39.26666667</coordinates></LinearRing></outerBoundaryIs></Polygon><Polygon><outerBoundaryIs><LinearRing><coordinates>-121.10833333,39.29166667 -121.1,39.29166667 -121.1,39.28333333 -121.10833333,39.28333333 -121.10833333,39.29166667</coordinates></LinearRing></outerBoundaryIs></Polygon><Polygon><outerBoundaryIs><LinearRing><coordinates>-123.26666667000001,39.28333333 -123.25833333,39.28333333 -123.25833333,39.275 -123.26666667000001,39.275 -123.26666667000001,39.28333333</coordinates></LinearRing></outerBoundaryIs></Polygon><Polygon><outerBoundaryIs><LinearRing><coordinates>-122.45833333,39.28333333 -122.45,39.28333333 -122.45,39.275 -122.45833333,39.275 -122.45833333,39.28333333</coordinates></LinearRing></outerBoundaryIs></Polygon><Polygon><outerBoundaryIs><LinearRing><coordinates>-121.15,39.35833333 -121.14166667000001,39.35833333 -121.14166667000001,39.35 -121.15,39.35 -121.15,39.35833333</coordinates></LinearRing></outerBoundaryIs></Polygon><Polygon><outerBoundaryIs><LinearRing><coordinates>-121.31666667,39.55 -121.30833333,39.55 -121.30833333,39.54166667 -121.31666667,39.54166667 -121.325,39.54166667 -121.325,39.55 -121.31666667,39.55</coordinates></LinearRing></outerBoundaryIs></Polygon><Polygon><outerBoundaryIs><LinearRing><coordinates>-121.51666667000001,39.66666667 -121.50833333,39.66666667 -121.50833333,39.65833333 -121.51666667000001,39.65833333 -121.525,39.65833333 -121.53333333,39.65833333 -121.53333333,39.66666667 -121.525,39.66666667 -121.525,39.675 -121.51666667000001,39.675 -121.51666667000001,39.66666667</coordinates></LinearRing></outerBoundaryIs></Polygon><Polygon><outerBoundaryIs><LinearRing><coordinates>-121.35833333,39.59166667 -121.35,39.59166667 -121.35,39.58333333 -121.35833333,39.58333333 -121.35833333,39.59166667</coordinates></LinearRing></outerBoundaryIs></Polygon><Polygon><outerBoundaryIs><LinearRing><coordinates>-121.35,39.6 -121.34166667,39.6 -121.34166667,39.59166667 -121.35,39.59166667 -121.35,39.6</coordinates></LinearRing></outerBoundaryIs></Polygon><Polygon><outerBoundaryIs><LinearRing><coordinates>-121.16666667,39.34166667 -121.15833333,39.34166667 -121.15833333,39.35 -121.15,39.35 -121.15,39.34166667 -121.15,39.33333333 -121.15833333,39.33333333 -121.16666667,39.33333333 -121.16666667,39.34166667</coordinates></LinearRing></outerBoundaryIs></Polygon><Polygon><outerBoundaryIs><LinearRing><coordinates>-122.74166667,39.225 -122.73333333,39.225 -122.73333333,39.21666667 -122.74166667,39.21666667 -122.74166667,39.225</coordinates></LinearRing></outerBoundaryIs></Polygon><Polygon><outerBoundaryIs><LinearRing><coordinates>-120.70833333,39.03333333 -120.70833333,39.025 -120.71666667,39.025 -120.71666667,39.03333333 -120.71666667,39.04166667 -120.70833333,39.04166667 -120.7,39.04166667 -120.69166667,39.04166667 -120.69166667,39.03333333 -120.7,39.03333333 -120.70833333,39.03333333</coordinates></LinearRing></outerBoundaryIs></Polygon><Polygon><outerBoundaryIs><LinearRing><coordinates>-122.11666667,39.04166667 -122.10833333,39.04166667 -122.10833333,39.03333333 -122.11666667,39.03333333 -122.11666667,39.04166667</coordinates></LinearRing></outerBoundaryIs></Polygon><Polygon><outerBoundaryIs><LinearRing><coordinates>-120.89166667000001,39.05 -120.88333333,39.05 -120.88333333,39.04166667 -120.89166667000001,39.04166667 -120.89166667000001,39.05</coordinates></LinearRing></outerBoundaryIs></Polygon><Polygon><outerBoundaryIs><LinearRing><coordinates>-120.93333333,39.05 -120.925,39.05 -120.925,39.04166667 -120.93333333,39.04166667 -120.93333333,39.05</coordinates></LinearRing></outerBoundaryIs></Polygon><Polygon><outerBoundaryIs><LinearRing><coordinates>-121.31666667,37.65833333 -121.31666667,37.65 -121.325,37.65 -121.325,37.65833333 -121.33333333,37.65833333 -121.34166667,37.65833333 -121.34166667,37.65 -121.35,37.65 -121.35,37.65833333 -121.35,37.66666667 -121.35833333,37.66666667 -121.35833333,37.675 -121.36666667,37.675 -121.375,37.675 -121.38333333,37.675 -121.39166667000001,37.675 -121.39166667000001,37.66666667 -121.4,37.66666667 -121.4,37.65833333 -121.39166667000001,37.65833333 -121.38333333,37.65833333 -121.38333333,37.65 -121.375,37.65 -121.375,37.64166667 -121.36666667,37.64166667 -121.35833333,37.64166667 -121.35,37.64166667 -121.34166667,37.64166667 -121.34166667,37.63333333 -121.34166667,37.625 -121.33333333,37.625 -121.33333333,37.61666667 -121.33333333,37.60833333 -121.33333333,37.6 -121.34166667,37.6 -121.34166667,37.59166667 -121.34166667,37.58333333 -121.33333333,37.58333333 -121.325,37.58333333 -121.31666667,37.58333333 -121.31666667,37.575 -121.31666667,37.56666667 -121.30833333,37.56666667 -121.3,37.56666667 -121.3,37.55833333 -121.29166667,37.55833333 -121.28333333,37.55833333 -121.28333333,37.55 -121.275,37.55 -121.275,37.54166667 -121.275,37.53333333 -121.26666667000001,37.53333333 -121.26666667000001,37.525 -121.25833333,37.525 -121.25,37.525 -121.25,37.51666667 -121.25,37.50833333 -121.24166667,37.50833333 -121.23333333,37.50833333 -121.23333333,37.5 -121.225,37.5 -121.225,37.49166667 -121.225,37.48333333 -121.23333333,37.48333333 -121.24166667,37.48333333 -121.24166667,37.475 -121.23333333,37.475 -121.225,37.475 -121.225,37.46666667 -121.21666667,37.46666667 -121.21666667,37.45833333 -121.20833333,37.45833333 -121.20833333,37.45 -121.2,37.45 -121.2,37.44166667 -121.2,37.43333333 -121.20833333,37.43333333 -121.20833333,37.425 -121.2,37.425 -121.2,37.41666667 -121.2,37.40833333 -121.20833333,37.40833333 -121.20833333,37.4 -121.2,37.4 -121.2,37.39166667 -121.2,37.38333333 -121.2,37.375 -121.20833333,37.375 -121.20833333,37.38333333 -121.21666667,37.38333333 -121.225,37.38333333 -121.225,37.375 -121.23333333,37.375 -121.23333333,37.36666667 -121.23333333,37.35833333 -121.225,37.35833333 -121.21666667,37.35833333 -121.21666667,37.35 -121.21666667,37.34166667 -121.21666667,37.33333333 -121.21666667,37.325 -121.20833333,37.325 -121.2,37.325 -121.2,37.31666667 -121.20833333,37.31666667 -121.20833333,37.30833333 -121.21666667,37.30833333 -121.225,37.30833333 -121.225,37.31666667 -121.23333333,37.31666667 -121.23333333,37.30833333 -121.24166667,37.30833333 -121.24166667,37.31666667 -121.25,37.31666667 -121.25,37.30833333 -121.25,37.3 -121.24166667,37.3 -121.24166667,37.29166667 -121.24166667,37.28333333 -121.23333333,37.28333333 -121.225,37.28333333 -121.225,37.275 -121.225,37.26666667 -121.225,37.25833333 -121.21666667,37.25833333 -121.21666667,37.26666667 -121.20833333,37.26666667 -121.20833333,37.25833333 -121.20833333,37.25 -121.21666667,37.25 -121.21666667,37.24166667 -121.20833333,37.24166667 -121.2,37.24166667 -121.2,37.23333333 -121.20833333,37.23333333 -121.21666667,37.23333333 -121.225,37.23333333 -121.23333333,37.23333333 -121.24166667,37.23333333 -121.24166667,37.24166667 -121.25,37.24166667 -121.25,37.23333333 -121.25833333,37.23333333 -121.26666667000001,37.23333333 -121.26666667000001,37.225 -121.26666667000001,37.21666667 -121.275,37.21666667 -121.275,37.20833333 -121.26666667000001,37.20833333 -121.25833333,37.20833333 -121.25,37.20833333 -121.24166667,37.20833333 -121.24166667,37.2 -121.25,37.2 -121.25,37.19166667 -121.25833333,37.19166667 -121.25833333,37.18333333 -121.26666667000001,37.18333333 -121.26666667000001,37.175 -121.25833333,37.175 -121.25833333,37.16666667 -121.25,37.16666667 -121.24166667,37.16666667 -121.24166667,37.175 -121.23333333,37.175 -121.225,37.175 -121.21666667,37.175 -121.20833333,37.175 -121.20833333,37.16666667 -121.2,37.16666667 -121.19166667,37.16666667 -121.19166667,37.15833333 -121.2,37.15833333 -121.20833333,37.15833333 -121.21666667,37.15833333 -121.225,37.15833333 -121.23333333,37.15833333 -121.23333333,37.15 -121.24166667,37.15 -121.25,37.15 -121.25,37.15833333 -121.25833333,37.15833333 -121.26666667000001,37.15833333 -121.26666667000001,37.15 -121.275,37.15 -121.275,37.15833333 -121.28333333,37.15833333 -121.28333333,37.15 -121.29166667,37.15 -121.29166667,37.14166667 -121.3,37.14166667 -121.3,37.13333333 -121.30833333,37.13333333 -121.30833333,37.14166667 -121.31666667,37.14166667 -121.31666667,37.13333333 -121.325,37.13333333 -121.33333333,37.13333333 -121.34166667,37.13333333 -121.35,37.13333333 -121.35,37.14166667 -121.35833333,37.14166667 -121.35833333,37.13333333 -121.36666667,37.13333333 -121.375,37.13333333 -121.375,37.125 -121.36666667,37.125 -121.35833333,37.125 -121.35833333,37.11666667 -121.35,37.11666667 -121.34166667,37.11666667 -121.34166667,37.10833333 -121.34166667,37.1 -121.35,37.1 -121.35833333,37.1 -121.35833333,37.09166667 -121.36666667,37.09166667 -121.36666667,37.08333333 -121.35833333,37.08333333 -121.35833333,37.075 -121.35833333,37.06666667 -121.35833333,37.05833333 -121.36666667,37.05833333 -121.375,37.05833333 -121.375,37.05 -121.36666667,37.05 -121.35833333,37.05 -121.35833333,37.04166667 -121.36666667,37.04166667 -121.375,37.04166667 -121.375,37.03333333 -121.38333333,37.03333333 -121.39166667000001,37.03333333 -121.39166667000001,37.04166667 -121.4,37.04166667 -121.40833333,37.04166667 -121.41666667,37.04166667 -121.425,37.04166667 -121.43333333,37.04166667 -121.44166667,37.04166667 -121.45,37.04166667 -121.45833333,37.04166667 -121.45833333,37.03333333 -121.45,37.03333333 -121.45,37.025 -121.44166667,37.025 -121.43333333,37.025 -121.425,37.025 -121.41666667,37.025 -121.41666667,37.01666667 -121.425,37.01666667 -121.43333333,37.01666667 -121.44166667,37.01666667 -121.45,37.01666667 -121.45833333,37.01666667 -121.45833333,37.025 -121.46666667,37.025 -121.475,37.025 -121.48333333,37.025 -121.49166667,37.025 -121.49166667,37.03333333 -121.5,37.03333333 -121.5,37.04166667 -121.50833333,37.04166667 -121.51666667000001,37.04166667 -121.51666667000001,37.03333333 -121.51666667000001,37.025 -121.525,37.025 -121.525,37.01666667 -121.51666667000001,37.01666667 -121.51666667000001,37.00833333 -121.51666667000001,37.0 -121.525,37.0 -121.525,36.99166667 -121.525,36.98333333 -121.53333333,36.98333333 -121.53333333,36.975 -121.54166667,36.975 -121.55,36.975 -121.55,36.96666667 -121.54166667,36.96666667 -121.54166667,36.95833333 -121.54166667,36.95 -121.55,36.95 -121.55,36.95833333 -121.55833333,36.95833333 -121.56666667,36.95833333 -121.56666667,36.95 -121.56666667,36.94166667 -121.56666667,36.93333333 -121.56666667,36.925 -121.575,36.925 -121.575,36.91666667 -121.58333333,36.91666667 -121.59166667,36.91666667 -121.6,36.91666667 -121.6,36.90833333 -121.60833333,36.90833333 -121.61666667,36.90833333 -121.61666667,36.9 -121.60833333,36.9 -121.60833333,36.89166667 -121.6,36.89166667 -121.6,36.88333333 -121.6,36.875 -121.60833333,36.875 -121.60833333,36.88333333 -121.61666667,36.88333333 -121.61666667,36.875 -121.625,36.875 -121.63333333,36.875 -121.64166667000001,36.875 -121.64166667000001,36.86666667 -121.65,36.86666667 -121.65833333,36.86666667 -121.66666667,36.86666667 -121.675,36.86666667 -121.68333333,36.86666667 -121.69166667,36.86666667 -121.69166667,36.85833333 -121.68333333,36.85833333 -121.675,36.85833333 -121.66666667,36.85833333 -121.66666667,36.85 -121.65833333,36.85 -121.65833333,36.85833333 -121.65,36.85833333 -121.65,36.85 -121.65,36.84166667 -121.64166667000001,36.84166667 -121.64166667000001,36.83333333 -121.65,36.83333333 -121.65833333,36.83333333 -121.65833333,36.84166667 -121.66666667,36.84166667 -121.66666667,36.83333333 -121.66666667,36.825 -121.675,36.825 -121.675,36.81666667 -121.68333333,36.81666667 -121.69166667,36.81666667 -121.69166667,36.80833333 -121.7,36.80833333 -121.70833333,36.80833333 -121.71666667,36.80833333 -121.71666667,36.8 -121.725,36.8 -121.73333333,36.8 -121.74166667,36.8 -121.75,36.8 -121.75,36.79166667 -121.74166667,36.79166667 -121.74166667,36.78333333 -121.74166667,36.775 -121.75,36.775 -121.75,36.76666667 -121.75,36.75833333 -121.75833333,36.75833333 -121.75833333,36.75 -121.75833333,36.74166667 -121.76666667000001,36.74166667 -121.76666667000001,36.73333333 -121.775,36.73333333 -121.775,36.725 -121.775,36.71666667 -121.78333333,36.71666667 -121.78333333,36.70833333 -121.78333333,36.7 -121.78333333,36.69166667 -121.775,36.69166667 -121.775,36.68333333 -121.775,36.675 -121.76666667000001,36.675 -121.76666667000001,36.66666667 -121.76666667000001,36.65833333 -121.76666667000001,36.65 -121.75833333,36.65 -121.75833333,36.64166667 -121.75,36.64166667 -121.75,36.63333333 -121.75,36.625 -121.75833333,36.625 -121.75833333,36.61666667 -121.75833333,36.60833333 -121.75,36.60833333 -121.75,36.6 -121.75,36.59166667 -121.75,36.58333333 -121.74166667,36.58333333 -121.74166667,36.575 -121.74166667,36.56666667 -121.74166667,36.55833333 -121.74166667,36.55 -121.73333333,36.55 -121.73333333,36.54166667 -121.73333333,36.53333333 -121.725,36.53333333 -121.725,36.525 -121.725,36.51666667 -121.73333333,36.51666667 -121.73333333,36.525 -121.74166667,36.525 -121.74166667,36.51666667 -121.74166667,36.50833333 -121.73333333,36.50833333 -121.73333333,36.5 -121.725,36.5 -121.725,36.49166667 -121.725,36.48333333 -121.73333333,36.48333333 -121.73333333,36.475 -121.725,36.475 -121.71666667,36.475 -121.70833333,36.475 -121.70833333,36.46666667 -121.71666667,36.46666667 -121.71666667,36.45833333 -121.70833333,36.45833333 -121.70833333,36.45 -121.71666667,36.45 -121.725,36.45 -121.725,36.45833333 -121.73333333,36.45833333 -121.73333333,36.45 -121.74166667,36.45 -121.75,36.45 -121.75,36.45833333 -121.74166667,36.45833333 -121.74166667,36.46666667 -121.74166667,36.475 -121.75,36.475 -121.75833333,36.475 -121.76666667000001,36.475 -121.775,36.475 -121.78333333,36.475 -121.78333333,36.48333333 -121.775,36.48333333 -121.775,36.49166667 -121.775,36.5 -121.78333333,36.5 -121.78333333,36.50833333 -121.79166667,36.50833333 -121.79166667,36.5 -121.79166667,36.49166667 -121.8,36.49166667 -121.8,36.48333333 -121.8,36.475 -121.80833333,36.475 -121.80833333,36.48333333 -121.81666667,36.48333333 -121.825,36.48333333 -121.83333333,36.48333333 -121.83333333,36.49166667 -121.84166667,36.49166667 -121.85,36.49166667 -121.85,36.48333333 -121.84166667,36.48333333 -121.84166667,36.475 -121.85,36.475 -121.85833333,36.475 -121.85833333,36.48333333 -121.86666667,36.48333333 -121.875,36.48333333 -121.88333333,36.48333333 -121.88333333,36.49166667 -121.89166667000001,36.49166667 -121.89166667000001,36.5 -121.9,36.5 -121.9,36.50833333 -121.90833333,36.50833333 -121.91666667,36.50833333 -121.91666667,36.5 -121.91666667,36.49166667 -121.925,36.49166667 -121.925,36.48333333 -121.91666667,36.48333333 -121.90833333,36.48333333 -121.9,36.48333333 -121.9,36.475 -121.90833333,36.475 -121.91666667,36.475 -121.91666667,36.46666667 -121.91666667,36.45833333 -121.90833333,36.45833333 -121.90833333,36.45 -121.91666667,36.45 -121.91666667,36.44166667 -121.925,36.44166667 -121.925,36.45 -121.925,36.45833333 -121.925,36.46666667 -121.93333333,36.46666667 -121.93333333,36.475 -121.93333333,36.48333333 -121.94166667,36.48333333 -121.94166667,36.49166667 -121.94166667,36.5 -121.94166667,36.50833333 -121.94166667,36.51666667 -121.95,36.51666667 -121.95,36.525 -121.94166667,36.525 -121.93333333,36.525 -121.925,36.525 -121.925,36.53333333 -121.925,36.54166667 -121.93333333,36.54166667 -121.93333333,36.55 -121.925,36.55 -121.925,36.55833333 -121.93333333,36.55833333 -121.93333333,36.56666667 -121.94166667,36.56666667 -121.95,36.56666667 -121.95833333,36.56666667 -121.96666667,36.56666667 -121.96666667,36.575 -121.975,36.575 -121.975,36.58333333 -121.96666667,36.58333333 -121.96666667,36.59166667 -121.95833333,36.59166667 -121.95833333,36.6 -121.95833333,36.60833333 -121.95,36.60833333 -121.94166667,36.60833333 -121.94166667,36.61666667 -121.94166667,36.625 -121.94166667,36.63333333 -121.93333333,36.63333333 -121.925,36.63333333 -121.91666667,36.63333333 -121.91666667,36.625 -121.90833333,36.625 -121.9,36.625 -121.9,36.61666667 -121.9,36.60833333 -121.89166667000001,36.60833333 -121.89166667000001,36.6 -121.88333333,36.6 -121.875,36.6 -121.875,36.60833333 -121.86666667,36.60833333 -121.85833333,36.60833333 -121.85833333,36.61666667 -121.85,36.61666667 -121.85,36.625 -121.84166667,36.625 -121.84166667,36.63333333 -121.83333333,36.63333333 -121.83333333,36.64166667 -121.83333333,36.65 -121.825,36.65 -121.825,36.65833333 -121.825,36.66666667 -121.81666667,36.66666667 -121.81666667,36.675 -121.81666667,36.68333333 -121.80833333,36.68333333 -121.80833333,36.69166667 -121.80833333,36.7 -121.80833333,36.70833333 -121.80833333,36.71666667 -121.80833333,36.725 -121.80833333,36.73333333 -121.8,36.73333333 -121.8,36.74166667 -121.80833333,36.74166667 -121.80833333,36.75 -121.8,36.75 -121.8,36.75833333 -121.8,36.76666667 -121.8,36.775 -121.8,36.78333333 -121.79166667,36.78333333 -121.79166667,36.79166667 -121.79166667,36.8 -121.79166667,36.80833333 -121.79166667,36.81666667 -121.79166667,36.825 -121.8,36.825 -121.8,36.83333333 -121.8,36.84166667 -121.80833333,36.84166667 -121.80833333,36.85 -121.80833333,36.85833333 -121.81666667,36.85833333 -121.81666667,36.86666667 -121.81666667,36.875 -121.825,36.875 -121.825,36.88333333 -121.83333333,36.88333333 -121.83333333,36.89166667 -121.83333333,36.9 -121.84166667,36.9 -121.84166667,36.90833333 -121.85,36.90833333 -121.85,36.91666667 -121.85,36.925 -121.85833333,36.925 -121.85833333,36.93333333 -121.86666667,36.93333333 -121.86666667,36.94166667 -121.875,36.94166667 -121.875,36.95 -121.88333333,36.95 -121.88333333,36.95833333 -121.89166667000001,36.95833333 -121.89166667000001,36.96666667 -121.9,36.96666667 -121.90833333,36.96666667 -121.90833333,36.975 -121.91666667,36.975 -121.925,36.975 -121.93333333,36.975 -121.94166667,36.975 -121.95,36.975 -121.95,36.96666667 -121.95833333,36.96666667 -121.95833333,36.95833333 -121.96666667,36.95833333 -121.975,36.95833333 -121.98333333,36.95833333 -121.99166667,36.95833333 -121.99166667,36.96666667 -122.0,36.96666667 -122.00833333,36.96666667 -122.01666667000001,36.96666667 -122.025,36.96666667 -122.025,36.95833333 -122.025,36.95 -122.03333333,36.95 -122.04166667,36.95 -122.05,36.95 -122.05833333,36.95 -122.06666667,36.95 -122.075,36.95 -122.08333333,36.95 -122.08333333,36.95833333 -122.09166667,36.95833333 -122.1,36.95833333 -122.10833333,36.95833333 -122.10833333,36.96666667 -122.11666667,36.96666667 -122.125,36.96666667 -122.13333333,36.96666667 -122.13333333,36.975 -122.14166667000001,36.975 -122.15,36.975 -122.15,36.98333333 -122.15833333,36.98333333 -122.15833333,36.99166667 -122.16666667,36.99166667 -122.175,36.99166667 -122.175,37.0 -122.18333333,37.0 -122.18333333,37.00833333 -122.19166667,37.00833333 -122.2,37.00833333 -122.2,37.01666667 -122.20833333,37.01666667 -122.20833333,37.025 -122.21666667,37.025 -122.225,37.025 -122.225,37.03333333 -122.225,37.04166667 -122.23333333,37.04166667 -122.23333333,37.05 -122.24166667,37.05 -122.24166667,37.05833333 -122.25,37.05833333 -122.25,37.06666667 -122.25833333,37.06666667 -122.25833333,37.075 -122.26666667000001,37.075 -122.26666667000001,37.08333333 -122.275,37.08333333 -122.275,37.09166667 -122.275,37.1 -122.28333333,37.1 -122.28333333,37.10833333 -122.29166667,37.10833333 -122.3,37.10833333 -122.3,37.11666667 -122.30833333,37.11666667 -122.31666667,37.11666667 -122.325,37.11666667 -122.33333333,37.11666667 -122.33333333,37.125 -122.33333333,37.13333333 -122.34166667,37.13333333 -122.34166667,37.14166667 -122.35,37.14166667 -122.35,37.15 -122.35833333,37.15 -122.35833333,37.15833333 -122.35833333,37.16666667 -122.36666667,37.16666667 -122.36666667,37.175 -122.375,37.175 -122.375,37.18333333 -122.38333333,37.18333333 -122.39166667000001,37.18333333 -122.4,37.18333333 -122.4,37.19166667 -122.4,37.2 -122.40833333,37.2 -122.40833333,37.20833333 -122.40833333,37.21666667 -122.40833333,37.225 -122.40833333,37.23333333 -122.41666667,37.23333333 -122.41666667,37.24166667 -122.41666667,37.25 -122.41666667,37.25833333 -122.41666667,37.26666667 -122.40833333,37.26666667 -122.40833333,37.275 -122.40833333,37.28333333 -122.40833333,37.29166667 -122.40833333,37.3 -122.40833333,37.30833333 -122.4,37.30833333 -122.4,37.31666667 -122.4,37.325 -122.4,37.33333333 -122.4,37.34166667 -122.4,37.35 -122.4,37.35833333 -122.4,37.36666667 -122.40833333,37.36666667 -122.40833333,37.375 -122.40833333,37.38333333 -122.41666667,37.38333333 -122.41666667,37.39166667 -122.425,37.39166667 -122.425,37.4 -122.425,37.40833333 -122.425,37.41666667 -122.43333333,37.41666667 -122.43333333,37.425 -122.43333333,37.43333333 -122.44166667,37.43333333 -122.44166667,37.44166667 -122.44166667,37.45 -122.44166667,37.45833333 -122.44166667,37.46666667 -122.45,37.46666667 -122.45,37.475 -122.45,37.48333333 -122.45,37.49166667 -122.45833333,37.49166667 -122.45833333,37.5 -122.46666667,37.5 -122.475,37.5 -122.48333333,37.5 -122.49166667,37.5 -122.5,37.5 -122.5,37.50833333 -122.50833333,37.50833333 -122.50833333,37.51666667 -122.51666667000001,37.51666667 -122.51666667000001,37.525 -122.51666667000001,37.53333333 -122.51666667000001,37.54166667 -122.51666667000001,37.55 -122.51666667000001,37.55833333 -122.51666667000001,37.56666667 -122.51666667000001,37.575 -122.51666667000001,37.58333333 -122.51666667000001,37.59166667 -122.51666667000001,37.6 -122.50833333,37.6 -122.5,37.6 -122.5,37.60833333 -122.5,37.61666667 -122.5,37.625 -122.49166667,37.625 -122.49166667,37.63333333 -122.49166667,37.64166667 -122.49166667,37.65 -122.49166667,37.65833333 -122.49166667,37.66666667 -122.49166667,37.675 -122.49166667,37.68333333 -122.5,37.68333333 -122.5,37.69166667 -122.5,37.7 -122.5,37.70833333 -122.5,37.71666667 -122.50833333,37.71666667 -122.50833333,37.725 -122.50833333,37.73333333 -122.50833333,37.74166667 -122.50833333,37.75 -122.50833333,37.75833333 -122.50833333,37.76666667 -122.50833333,37.775 -122.50833333,37.78333333 -122.50833333,37.79166667 -122.5,37.79166667 -122.49166667,37.79166667 -122.48333333,37.79166667 -122.48333333,37.8 -122.475,37.8 -122.475,37.80833333 -122.46666667,37.80833333 -122.45833333,37.80833333 -122.45,37.80833333 -122.44166667,37.80833333 -122.43333333,37.80833333 -122.425,37.80833333 -122.41666667,37.80833333 -122.40833333,37.80833333 -122.4,37.80833333 -122.4,37.8 -122.39166667000001,37.8 -122.39166667000001,37.79166667 -122.38333333,37.79166667 -122.38333333,37.78333333 -122.38333333,37.775 -122.38333333,37.76666667 -122.375,37.76666667 -122.375,37.75833333 -122.38333333,37.75833333 -122.38333333,37.75 -122.375,37.75 -122.375,37.74166667 -122.375,37.73333333 -122.36666667,37.73333333 -122.35833333,37.73333333 -122.35833333,37.725 -122.35833333,37.71666667 -122.36666667,37.71666667 -122.36666667,37.725 -122.375,37.725 -122.38333333,37.725 -122.38333333,37.71666667 -122.375,37.71666667 -122.375,37.70833333 -122.38333333,37.70833333 -122.39166667000001,37.70833333 -122.39166667000001,37.7 -122.39166667000001,37.69166667 -122.39166667000001,37.68333333 -122.38333333,37.68333333 -122.38333333,37.675 -122.38333333,37.66666667 -122.375,37.66666667 -122.375,37.65833333 -122.375,37.65 -122.38333333,37.65 -122.39166667000001,37.65 -122.39166667000001,37.64166667 -122.38333333,37.64166667 -122.38333333,37.63333333 -122.375,37.63333333 -122.375,37.625 -122.36666667,37.625 -122.36666667,37.61666667 -122.375,37.61666667 -122.375,37.60833333 -122.375,37.6 -122.36666667,37.6 -122.36666667,37.59166667 -122.35833333,37.59166667 -122.35,37.59166667 -122.34166667,37.59166667 -122.33333333,37.59166667 -122.325,37.59166667 -122.31666667,37.59166667 -122.31666667,37.58333333 -122.30833333,37.58333333 -122.30833333,37.575 -122.3,37.575 -122.29166667,37.575 -122.28333333,37.575 -122.275,37.575 -122.26666667000001,37.575 -122.25833333,37.575 -122.25833333,37.56666667 -122.25,37.56666667 -122.25,37.55833333 -122.24166667,37.55833333 -122.24166667,37.55 -122.23333333,37.55 -122.225,37.55 -122.225,37.54166667 -122.21666667,37.54166667 -122.20833333,37.54166667 -122.2,37.54166667 -122.2,37.53333333 -122.2,37.525 -122.20833333,37.525 -122.20833333,37.51666667 -122.21666667,37.51666667 -122.21666667,37.50833333 -122.20833333,37.50833333 -122.20833333,37.5 -122.20833333,37.49166667 -122.2,37.49166667 -122.19166667,37.49166667 -122.18333333,37.49166667 -122.18333333,37.5 -122.175,37.5 -122.175,37.50833333 -122.16666667,37.50833333 -122.16666667,37.5 -122.16666667,37.49166667 -122.175,37.49166667 -122.175,37.48333333 -122.16666667,37.48333333 -122.15833333,37.48333333 -122.15,37.48333333 -122.14166667000001,37.48333333 -122.13333333,37.48333333 -122.13333333,37.49166667 -122.125,37.49166667 -122.125,37.48333333 -122.125,37.475 -122.125,37.46666667 -122.11666667,37.46666667 -122.10833333,37.46666667 -122.10833333,37.45833333 -122.1,37.45833333 -122.09166667,37.45833333 -122.09166667,37.45 -122.08333333,37.45 -122.075,37.45 -122.06666667,37.45 -122.06666667,37.44166667 -122.06666667,37.43333333 -122.06666667,37.425 -122.05833333,37.425 -122.05833333,37.43333333 -122.05,37.43333333 -122.05,37.425 -122.04166667,37.425 -122.03333333,37.425 -122.025,37.425 -122.01666667000001,37.425 -122.00833333,37.425 -122.00833333,37.43333333 -122.01666667000001,37.43333333 -122.025,37.43333333 -122.03333333,37.43333333 -122.03333333,37.44166667 -122.04166667,37.44166667 -122.04166667,37.45 -122.04166667,37.45833333 -122.03333333,37.45833333 -122.025,37.45833333 -122.01666667000001,37.45833333 -122.01666667000001,37.46666667 -122.025,37.46666667 -122.03333333,37.46666667 -122.04166667,37.46666667 -122.05,37.46666667 -122.05,37.475 -122.05,37.48333333 -122.05,37.49166667 -122.05833333,37.49166667 -122.05833333,37.5 -122.06666667,37.5 -122.075,37.5 -122.08333333,37.5 -122.09166667,37.5 -122.1,37.5 -122.10833333,37.5 -122.10833333,37.50833333 -122.10833333,37.51666667 -122.10833333,37.525 -122.10833333,37.53333333 -122.11666667,37.53333333 -122.11666667,37.54166667 -122.11666667,37.55 -122.125,37.55 -122.125,37.55833333 -122.13333333,37.55833333 -122.13333333,37.56666667 -122.13333333,37.575 -122.14166667000001,37.575 -122.14166667000001,37.58333333 -122.15,37.58333333 -122.15,37.59166667 -122.15,37.6 -122.15,37.60833333 -122.15,37.61666667 -122.15,37.625 -122.15,37.63333333 -122.15,37.64166667 -122.15833333,37.64166667 -122.15833333,37.65 -122.15,37.65 -122.15,37.65833333 -122.15833333,37.65833333 -122.15833333,37.66666667 -122.15833333,37.675 -122.16666667,37.675 -122.16666667,37.68333333 -122.175,37.68333333 -122.18333333,37.68333333 -122.18333333,37.69166667 -122.18333333,37.7 -122.19166667,37.7 -122.19166667,37.70833333 -122.2,37.70833333 -122.20833333,37.70833333 -122.20833333,37.7 -122.21666667,37.7 -122.21666667,37.70833333 -122.225,37.70833333 -122.23333333,37.70833333 -122.23333333,37.71666667 -122.24166667,37.71666667 -122.24166667,37.725 -122.24166667,37.73333333 -122.25,37.73333333 -122.25,37.74166667 -122.25833333,37.74166667 -122.25833333,37.75 -122.25,37.75 -122.25,37.75833333 -122.25833333,37.75833333 -122.26666667000001,37.75833333 -122.26666667000001,37.76666667 -122.275,37.76666667 -122.28333333,37.76666667 -122.29166667,37.76666667 -122.29166667,37.775 -122.3,37.775 -122.3,37.78333333 -122.30833333,37.78333333 -122.30833333,37.775 -122.31666667,37.775 -122.31666667,37.78333333 -122.325,37.78333333 -122.33333333,37.78333333 -122.33333333,37.79166667 -122.33333333,37.8 -122.325,37.8 -122.325,37.80833333 -122.31666667,37.80833333 -122.31666667,37.81666667 -122.30833333,37.81666667 -122.30833333,37.825 -122.3,37.825 -122.3,37.83333333 -122.3,37.84166667 -122.3,37.85 -122.3,37.85833333 -122.3,37.86666667 -122.30833333,37.86666667 -122.30833333,37.875 -122.30833333,37.88333333 -122.31666667,37.88333333 -122.31666667,37.89166667 -122.30833333,37.89166667 -122.30833333,37.9 -122.31666667,37.9 -122.325,37.9 -122.325,37.90833333 -122.33333333,37.90833333 -122.34166667,37.90833333 -122.34166667,37.91666667 -122.35,37.91666667 -122.35,37.90833333 -122.35833333,37.90833333 -122.35833333,37.91666667 -122.36666667,37.91666667 -122.36666667,37.90833333 -122.375,37.90833333 -122.38333333,37.90833333 -122.39166667000001,37.90833333 -122.39166667000001,37.91666667 -122.38333333,37.91666667 -122.38333333,37.925 -122.39166667000001,37.925 -122.39166667000001,37.93333333 -122.4,37.93333333 -122.40833333,37.93333333 -122.40833333,37.94166667 -122.41666667,37.94166667 -122.41666667,37.95 -122.41666667,37.95833333 -122.425,37.95833333 -122.425,37.96666667 -122.41666667,37.96666667 -122.40833333,37.96666667 -122.40833333,37.95833333 -122.4,37.95833333 -122.39166667000001,37.95833333 -122.39166667000001,37.96666667 -122.38333333,37.96666667 -122.38333333,37.975 -122.375,37.975 -122.36666667,37.975 -122.36666667,37.98333333 -122.35833333,37.98333333 -122.35833333,37.99166667 -122.35833333,38.0 -122.36666667,38.0 -122.36666667,38.00833333 -122.35833333,38.00833333 -122.35,38.00833333 -122.34166667,38.00833333 -122.34166667,38.0 -122.33333333,38.0 -122.325,38.0 -122.325,38.00833333 -122.31666667,38.00833333 -122.30833333,38.00833333 -122.3,38.00833333 -122.3,38.01666667 -122.29166667,38.01666667 -122.29166667,38.025 -122.28333333,38.025 -122.275,38.025 -122.275,38.03333333 -122.275,38.04166667 -122.26666667000001,38.04166667 -122.25833333,38.04166667 -122.25833333,38.05 -122.25,38.05 -122.25,38.05833333 -122.24166667,38.05833333 -122.23333333,38.05833333 -122.225,38.05833333 -122.21666667,38.05833333 -122.20833333,38.05833333 -122.2,38.05833333 -122.2,38.06666667 -122.20833333,38.06666667 -122.21666667,38.06666667 -122.225,38.06666667 -122.23333333,38.06666667 -122.23333333,38.075 -122.24166667,38.075 -122.25,38.075 -122.25833333,38.075 -122.25833333,38.06666667 -122.26666667000001,38.06666667 -122.275,38.06666667 -122.275,38.075 -122.275,38.08333333 -122.28333333,38.08333333 -122.28333333,38.09166667 -122.29166667,38.09166667 -122.29166667,38.1 -122.3,38.1 -122.3,38.10833333 -122.30833333,38.10833333 -122.31666667,38.10833333 -122.31666667,38.11666667 -122.325,38.11666667 -122.325,38.125 -122.33333333,38.125 -122.34166667,38.125 -122.35,38.125 -122.35,38.13333333 -122.35833333,38.13333333 -122.36666667,38.13333333 -122.36666667,38.14166667 -122.375,38.14166667 -122.38333333,38.14166667 -122.39166667000001,38.14166667 -122.39166667000001,38.15 -122.4,38.15 -122.40833333,38.15 -122.40833333,38.14166667 -122.40833333,38.13333333 -122.41666667,38.13333333 -122.425,38.13333333 -122.425,38.125 -122.43333333,38.125 -122.43333333,38.11666667 -122.44166667,38.11666667 -122.45,38.11666667 -122.45833333,38.11666667 -122.46666667,38.11666667 -122.475,38.11666667 -122.48333333,38.11666667 -122.49166667,38.11666667 -122.49166667,38.10833333 -122.49166667,38.1 -122.49166667,38.09166667 -122.48333333,38.09166667 -122.48333333,38.08333333 -122.48333333,38.075 -122.48333333,38.06666667 -122.49166667,38.06666667 -122.49166667,38.05833333 -122.49166667,38.05 -122.49166667,38.04166667 -122.5,38.04166667 -122.5,38.03333333 -122.5,38.025 -122.5,38.01666667 -122.49166667,38.01666667 -122.48333333,38.01666667 -122.48333333,38.00833333 -122.475,38.00833333 -122.46666667,38.00833333 -122.46666667,38.0 -122.45833333,38.0 -122.45833333,37.99166667 -122.45,37.99166667 -122.45,37.98333333 -122.45833333,37.98333333 -122.46666667,37.98333333 -122.475,37.98333333 -122.475,37.975 -122.48333333,37.975 -122.49166667,37.975 -122.49166667,37.96666667 -122.49166667,37.95833333 -122.49166667,37.95 -122.48333333,37.95 -122.48333333,37.94166667 -122.49166667,37.94166667 -122.5,37.94166667 -122.50833333,37.94166667 -122.50833333,37.93333333 -122.5,37.93333333 -122.5,37.925 -122.49166667,37.925 -122.48333333,37.925 -122.48333333,37.91666667 -122.475,37.91666667 -122.475,37.90833333 -122.475,37.9 -122.46666667,37.9 -122.45833333,37.9 -122.45833333,37.89166667 -122.45,37.89166667 -122.44166667,37.89166667 -122.44166667,37.88333333 -122.44166667,37.875 -122.45,37.875 -122.45833333,37.875 -122.45833333,37.86666667 -122.46666667,37.86666667 -122.46666667,37.875 -122.475,37.875 -122.475,37.88333333 -122.475,37.89166667 -122.48333333,37.89166667 -122.49166667,37.89166667 -122.5,37.89166667 -122.5,37.88333333 -122.50833333,37.88333333 -122.50833333,37.875 -122.5,37.875 -122.49166667,37.875 -122.49166667,37.86666667 -122.49166667,37.85833333 -122.48333333,37.85833333 -122.475,37.85833333 -122.475,37.85 -122.475,37.84166667 -122.475,37.83333333 -122.475,37.825 -122.48333333,37.825 -122.49166667,37.825 -122.5,37.825 -122.50833333,37.825 -122.51666667000001,37.825 -122.525,37.825 -122.525,37.81666667 -122.53333333,37.81666667 -122.53333333,37.825 -122.53333333,37.83333333 -122.54166667,37.83333333 -122.55,37.83333333 -122.55,37.84166667 -122.55833333,37.84166667 -122.55833333,37.85 -122.56666667,37.85 -122.56666667,37.85833333 -122.575,37.85833333 -122.58333333,37.85833333 -122.58333333,37.86666667 -122.59166667,37.86666667 -122.59166667,37.875 -122.6,37.875 -122.60833333,37.875 -122.61666667,37.875 -122.61666667,37.88333333 -122.625,37.88333333 -122.63333333,37.88333333 -122.63333333,37.89166667 -122.64166667000001,37.89166667 -122.64166667000001,37.9 -122.65,37.9 -122.65833333,37.9 -122.65833333,37.90833333 -122.66666667,37.90833333 -122.66666667,37.91666667 -122.675,37.91666667 -122.675,37.90833333 -122.68333333,37.90833333 -122.69166667,37.90833333 -122.69166667,37.9 -122.7,37.9 -122.70833333,37.9 -122.71666667,37.9 -122.725,37.9 -122.725,37.90833333 -122.725,37.91666667 -122.73333333,37.91666667 -122.73333333,37.925 -122.74166667,37.925 -122.74166667,37.93333333 -122.75,37.93333333 -122.75833333,37.93333333 -122.75833333,37.94166667 -122.76666667000001,37.94166667 -122.775,37.94166667 -122.775,37.95 -122.78333333,37.95 -122.78333333,37.95833333 -122.78333333,37.96666667 -122.79166667,37.96666667 -122.79166667,37.975 -122.8,37.975 -122.8,37.98333333 -122.80833333,37.98333333 -122.80833333,37.99166667 -122.81666667,37.99166667 -122.81666667,38.0 -122.825,38.0 -122.83333333,38.0 -122.83333333,38.00833333 -122.84166667,38.00833333 -122.84166667,38.01666667 -122.85,38.01666667 -122.85833333,38.01666667 -122.85833333,38.025 -122.86666667,38.025 -122.875,38.025 -122.88333333,38.025 -122.89166667000001,38.025 -122.89166667000001,38.03333333 -122.9,38.03333333 -122.90833333,38.03333333 -122.90833333,38.04166667 -122.91666667,38.04166667 -122.91666667,38.03333333 -122.925,38.03333333 -122.93333333,38.03333333 -122.93333333,38.04166667 -122.93333333,38.05 -122.93333333,38.05833333 -122.925,38.05833333 -122.925,38.06666667 -122.93333333,38.06666667 -122.93333333,38.075 -122.93333333,38.08333333 -122.94166667,38.08333333 -122.94166667,38.075 -122.94166667,38.06666667 -122.94166667,38.05833333 -122.95,38.05833333 -122.95,38.05 -122.95,38.04166667 -122.94166667,38.04166667 -122.94166667,38.03333333 -122.95,38.03333333 -122.95833333,38.03333333 -122.95833333,38.025 -122.96666667,38.025 -122.975,38.025 -122.975,38.01666667 -122.975,38.00833333 -122.98333333,38.00833333 -122.98333333,38.0 -122.975,38.0 -122.975,37.99166667 -122.98333333,37.99166667 -122.99166667,37.99166667 -123.0,37.99166667 -123.00833333,37.99166667 -123.00833333,38.0 -123.00833333,38.00833333 -123.00833333,38.01666667 -123.0,38.01666667 -123.0,38.025 -123.0,38.03333333 -122.99166667,38.03333333 -122.99166667,38.04166667 -122.99166667,38.05 -122.98333333,38.05 -122.98333333,38.05833333 -122.98333333,38.06666667 -122.975,38.06666667 -122.975,38.075 -122.975,38.08333333 -122.975,38.09166667 -122.96666667,38.09166667 -122.96666667,38.1 -122.96666667,38.10833333 -122.95833333,38.10833333 -122.95,38.10833333 -122.95,38.11666667 -122.95833333,38.11666667 -122.95833333,38.125 -122.95833333,38.13333333 -122.95,38.13333333 -122.95,38.14166667 -122.95,38.15 -122.95,38.15833333 -122.95,38.16666667 -122.95,38.175 -122.95833333,38.175 -122.95833333,38.18333333 -122.96666667,38.18333333 -122.96666667,38.19166667 -122.96666667,38.2 -122.96666667,38.20833333 -122.975,38.20833333 -122.975,38.21666667 -122.98333333,38.21666667 -122.98333333,38.225 -122.98333333,38.23333333 -122.975,38.23333333 -122.975,38.225 -122.96666667,38.225 -122.96666667,38.21666667 -122.95833333,38.21666667 -122.95833333,38.20833333 -122.95,38.20833333 -122.95,38.2 -122.95,38.19166667 -122.94166667,38.19166667 -122.93333333,38.19166667 -122.93333333,38.18333333 -122.925,38.18333333 -122.925,38.175 -122.925,38.16666667 -122.91666667,38.16666667 -122.91666667,38.15833333 -122.90833333,38.15833333 -122.90833333,38.15 -122.9,38.15 -122.9,38.14166667 -122.9,38.13333333 -122.89166667000001,38.13333333 -122.88333333,38.13333333 -122.88333333,38.125 -122.875,38.125 -122.875,38.11666667 -122.86666667,38.11666667 -122.86666667,38.125 -122.86666667,38.13333333 -122.875,38.13333333 -122.875,38.14166667 -122.88333333,38.14166667 -122.88333333,38.15 -122.89166667000001,38.15 -122.89166667000001,38.15833333 -122.9,38.15833333 -122.9,38.16666667 -122.9,38.175 -122.90833333,38.175 -122.90833333,38.18333333 -122.91666667,38.18333333 -122.91666667,38.19166667 -122.91666667,38.2 -122.925,38.2 -122.925,38.20833333 -122.925,38.21666667 -122.93333333,38.21666667 -122.94166667,38.21666667 -122.95,38.21666667 -122.95,38.225 -122.95,38.23333333 -122.95833333,38.23333333 -122.96666667,38.23333333 -122.96666667,38.24166667 -122.96666667,38.25 -122.96666667,38.25833333 -122.975,38.25833333 -122.975,38.26666667 -122.98333333,38.26666667 -122.98333333,38.275 -122.99166667,38.275 -122.99166667,38.28333333 -123.0,38.28333333 -123.0,38.29166667 -123.0,38.3 -123.00833333,38.3 -123.00833333,38.30833333 -123.01666667000001,38.30833333 -123.025,38.30833333 -123.025,38.31666667 -123.03333333,38.31666667 -123.04166667,38.31666667 -123.04166667,38.325 -123.05,38.325 -123.05,38.33333333 -123.05833333,38.33333333 -123.05833333,38.325 -123.05833333,38.31666667 -123.05833333,38.30833333 -123.05833333,38.3 -123.06666667,38.3 -123.06666667,38.30833333 -123.06666667,38.31666667 -123.075,38.31666667 -123.075,38.325 -123.06666667,38.325 -123.06666667,38.33333333 -123.06666667,38.34166667 -123.06666667,38.35 -123.06666667,38.35833333 -123.06666667,38.36666667 -123.075,38.36666667 -123.075,38.375 -123.08333333,38.375 -123.08333333,38.38333333 -123.08333333,38.39166667 -123.09166667,38.39166667 -123.09166667,38.4 -123.1,38.4 -123.1,38.40833333 -123.1,38.41666667 -123.10833333,38.41666667 -123.10833333,38.425 -123.11666667,38.425 -123.11666667,38.43333333 -123.125,38.43333333 -123.125,38.44166667 -123.125,38.45 -123.13333333,38.45 -123.13333333,38.45833333 -123.14166667000001,38.45833333 -123.15,38.45833333 -123.15,38.46666667 -123.15833333,38.46666667 -123.15833333,38.475 -123.16666667,38.475 -123.175,38.475 -123.175,38.48333333 -123.18333333,38.48333333 -123.18333333,38.49166667 -123.19166667,38.49166667 -123.2,38.49166667 -123.2,38.5 -123.20833333,38.5 -123.21666667,38.5 -123.225,38.5 -123.225,38.50833333 -123.23333333,38.50833333 -123.24166667,38.50833333 -123.24166667,38.51666667 -123.25,38.51666667 -123.25833333,38.51666667 -123.25833333,38.525 -123.26666667000001,38.525 -123.26666667000001,38.53333333 -123.275,38.53333333 -123.28333333,38.53333333 -123.28333333,38.54166667 -123.29166667,38.54166667 -123.29166667,38.55 -123.3,38.55 -123.30833333,38.55 -123.30833333,38.55833333 -123.31666667,38.55833333 -123.31666667,38.56666667 -123.325,38.56666667 -123.33333333,38.56666667 -123.33333333,38.575 -123.34166667,38.575 -123.34166667,38.58333333 -123.34166667,38.59166667 -123.35,38.59166667 -123.35,38.6 -123.35833333,38.6 -123.36666667,38.6 -123.36666667,38.60833333 -123.36666667,38.61666667 -123.375,38.61666667 -123.375,38.625 -123.38333333,38.625 -123.38333333,38.63333333 -123.39166667000001,38.63333333 -123.39166667000001,38.64166667 -123.4,38.64166667 -123.4,38.65 -123.4,38.65833333 -123.40833333,38.65833333 -123.40833333,38.66666667 -123.41666667,38.66666667 -123.41666667,38.675 -123.425,38.675 -123.425,38.68333333 -123.43333333,38.68333333 -123.43333333,38.69166667 -123.43333333,38.7 -123.44166667,38.7 -123.44166667,38.70833333 -123.45,38.70833333 -123.45,38.71666667 -123.45833333,38.71666667 -123.45833333,38.725 -123.46666667,38.725 -123.475,38.725 -123.48333333,38.725 -123.48333333,38.73333333 -123.49166667,38.73333333 -123.49166667,38.74166667 -123.5,38.74166667 -123.50833333,38.74166667 -123.51666667000001,38.74166667 -123.51666667000001,38.75 -123.525,38.75 -123.525,38.75833333 -123.53333333,38.75833333 -123.53333333,38.76666667 -123.53333333,38.775 -123.54166667,38.775 -123.54166667,38.78333333 -123.55,38.78333333 -123.55833333,38.78333333 -123.55833333,38.79166667 -123.56666667,38.79166667 -123.56666667,38.8 -123.575,38.8 -123.58333333,38.8 -123.59166667,38.8 -123.59166667,38.80833333 -123.6,38.80833333 -123.6,38.81666667 -123.6,38.825 -123.60833333,38.825 -123.61666667,38.825 -123.61666667,38.83333333 -123.625,38.83333333 -123.63333333,38.83333333 -123.63333333,38.84166667 -123.64166667000001,38.84166667 -123.64166667000001,38.85 -123.65,38.85 -123.65,38.85833333 -123.65833333,38.85833333 -123.65833333,38.86666667 -123.65833333,38.875 -123.66666667,38.875 -123.66666667,38.88333333 -123.675,38.88333333 -123.68333333,38.88333333 -123.68333333,38.89166667 -123.69166667,38.89166667 -123.69166667,38.9 -123.7,38.9 -123.7,38.90833333 -123.70833333,38.90833333 -123.70833333,38.91666667 -123.71666667,38.91666667 -123.725,38.91666667 -123.725,38.925 -123.73333333,38.925 -123.73333333,38.93333333 -123.725,38.93333333 -123.725,38.94166667 -123.73333333,38.94166667 -123.73333333,38.95 -123.74166667,38.95 -123.74166667,38.95833333 -123.73333333,38.95833333 -123.725,38.95833333 -123.725,38.96666667 -123.71666667,38.96666667 -123.71666667,38.975 -123.70833333,38.975 -123.70833333,38.98333333 -123.70833333,38.99166667 -123.7,38.99166667 -123.7,39.0 -123.7,39.00833333 -123.69166667,39.00833333 -123.69166667,39.01666667 -123.69166667,39.025 -123.69166667,39.03333333 -123.69166667,39.04166667 -123.69166667,39.05 -123.69166667,39.05833333 -123.69166667,39.06666667 -123.68333333,39.06666667 -123.68333333,39.05833333 -123.68333333,39.05 -123.675,39.05 -123.675,39.04166667 -123.66666667,39.04166667 -123.66666667,39.03333333 -123.675,39.03333333 -123.675,39.025 -123.675,39.01666667 -123.675,39.00833333 -123.66666667,39.00833333 -123.66666667,39.0 -123.65833333,39.0 -123.65,39.0 -123.64166667000001,39.0 -123.64166667000001,38.99166667 -123.65,38.99166667 -123.65833333,38.99166667 -123.66666667,38.99166667 -123.66666667,38.98333333 -123.65833333,38.98333333 -123.65833333,38.975 -123.65,38.975 -123.64166667000001,38.975 -123.64166667000001,38.96666667 -123.63333333,38.96666667 -123.625,38.96666667 -123.625,38.95833333 -123.63333333,38.95833333 -123.63333333,38.95 -123.63333333,38.94166667 -123.625,38.94166667 -123.61666667,38.94166667 -123.61666667,38.93333333 -123.60833333,38.93333333 -123.6,38.93333333 -123.59166667,38.93333333 -123.59166667,38.925 -123.6,38.925 -123.6,38.91666667 -123.59166667,38.91666667 -123.59166667,38.90833333 -123.58333333,38.90833333 -123.58333333,38.9 -123.575,38.9 -123.575,38.89166667 -123.575,38.88333333 -123.56666667,38.88333333 -123.55833333,38.88333333 -123.55833333,38.875 -123.55833333,38.86666667 -123.55,38.86666667 -123.54166667,38.86666667 -123.54166667,38.875 -123.54166667,38.88333333 -123.53333333,38.88333333 -123.525,38.88333333 -123.51666667000001,38.88333333 -123.51666667000001,38.89166667 -123.525,38.89166667 -123.525,38.9 -123.51666667000001,38.9 -123.51666667000001,38.90833333 -123.50833333,38.90833333 -123.5,38.90833333 -123.5,38.91666667 -123.49166667,38.91666667 -123.49166667,38.925 -123.5,38.925 -123.5,38.93333333 -123.50833333,38.93333333 -123.51666667000001,38.93333333 -123.51666667000001,38.94166667 -123.51666667000001,38.95 -123.50833333,38.95 -123.5,38.95 -123.5,38.94166667 -123.49166667,38.94166667 -123.49166667,38.93333333 -123.48333333,38.93333333 -123.48333333,38.94166667 -123.475,38.94166667 -123.46666667,38.94166667 -123.46666667,38.93333333 -123.45833333,38.93333333 -123.45,38.93333333 -123.44166667,38.93333333 -123.43333333,38.93333333 -123.43333333,38.925 -123.44166667,38.925 -123.45,38.925 -123.45,38.91666667 -123.45,38.90833333 -123.44166667,38.90833333 -123.43333333,38.90833333 -123.425,38.90833333 -123.425,38.9 -123.43333333,38.9 -123.44166667,38.9 -123.44166667,38.89166667 -123.43333333,38.89166667 -123.425,38.89166667 -123.41666667,38.89166667 -123.41666667,38.88333333 -123.425,38.88333333 -123.425,38.875 -123.43333333,38.875 -123.44166667,38.875 -123.45,38.875 -123.45,38.88333333 -123.45833333,38.88333333 -123.46666667,38.88333333 -123.46666667,38.875 -123.475,38.875 -123.475,38.86666667 -123.48333333,38.86666667 -123.48333333,38.85833333 -123.49166667,38.85833333 -123.49166667,38.86666667 -123.5,38.86666667 -123.5,38.875 -123.50833333,38.875 -123.50833333,38.86666667 -123.51666667000001,38.86666667 -123.525,38.86666667 -123.525,38.85833333 -123.53333333,38.85833333 -123.54166667,38.85833333 -123.54166667,38.85 -123.53333333,38.85 -123.53333333,38.84166667 -123.525,38.84166667 -123.51666667000001,38.84166667 -123.50833333,38.84166667 -123.50833333,38.83333333 -123.5,38.83333333 -123.49166667,38.83333333 -123.49166667,38.84166667 -123.49166667,38.85 -123.48333333,38.85 -123.48333333,38.84166667 -123.475,38.84166667 -123.475,38.85 -123.475,38.85833333 -123.46666667,38.85833333 -123.46666667,38.85 -123.45833333,38.85 -123.45,38.85 -123.45,38.84166667 -123.45,38.83333333 -123.44166667,38.83333333 -123.43333333,38.83333333 -123.43333333,38.84166667 -123.43333333,38.85 -123.43333333,38.85833333 -123.425,38.85833333 -123.425,38.86666667 -123.41666667,38.86666667 -123.40833333,38.86666667 -123.40833333,38.875 -123.40833333,38.88333333 -123.4,38.88333333 -123.39166667000001,38.88333333 -123.38333333,38.88333333 -123.38333333,38.875 -123.375,38.875 -123.375,38.86666667 -123.375,38.85833333 -123.375,38.85 -123.36666667,38.85 -123.35833333,38.85 -123.35,38.85 -123.35,38.84166667 -123.34166667,38.84166667 -123.33333333,38.84166667 -123.33333333,38.83333333 -123.325,38.83333333 -123.31666667,38.83333333 -123.30833333,38.83333333 -123.30833333,38.84166667 -123.30833333,38.85 -123.3,38.85 -123.3,38.85833333 -123.29166667,38.85833333 -123.28333333,38.85833333 -123.28333333,38.85 -123.29166667,38.85 -123.29166667,38.84166667 -123.29166667,38.83333333 -123.29166667,38.825 -123.28333333,38.825 -123.28333333,38.81666667 -123.28333333,38.80833333 -123.29166667,38.80833333 -123.29166667,38.81666667 -123.3,38.81666667 -123.3,38.825 -123.30833333,38.825 -123.31666667,38.825 -123.31666667,38.81666667 -123.31666667,38.80833333 -123.30833333,38.80833333 -123.30833333,38.8 -123.3,38.8 -123.3,38.79166667 -123.3,38.78333333 -123.29166667,38.78333333 -123.28333333,38.78333333 -123.275,38.78333333 -123.26666667000001,38.78333333 -123.26666667000001,38.775 -123.26666667000001,38.76666667 -123.25833333,38.76666667 -123.25833333,38.75833333 -123.25,38.75833333 -123.24166667,38.75833333 -123.23333333,38.75833333 -123.225,38.75833333 -123.21666667,38.75833333 -123.21666667,38.76666667 -123.225,38.76666667 -123.225,38.775 -123.23333333,38.775 -123.24166667,38.775 -123.24166667,38.78333333 -123.24166667,38.79166667 -123.25,38.79166667 -123.25833333,38.79166667 -123.25833333,38.8 -123.25833333,38.80833333 -123.25,38.80833333 -123.24166667,38.80833333 -123.23333333,38.80833333 -123.23333333,38.81666667 -123.24166667,38.81666667 -123.24166667,38.825 -123.25,38.825 -123.25,38.83333333 -123.25833333,38.83333333 -123.25833333,38.84166667 -123.25833333,38.85 -123.25833333,38.85833333 -123.25833333,38.86666667 -123.26666667000001,38.86666667 -123.275,38.86666667 -123.275,38.875 -123.28333333,38.875 -123.28333333,38.88333333 -123.29166667,38.88333333 -123.29166667,38.89166667 -123.3,38.89166667 -123.3,38.9 -123.3,38.90833333 -123.30833333,38.90833333 -123.31666667,38.90833333 -123.31666667,38.9 -123.325,38.9 -123.325,38.90833333 -123.325,38.91666667 -123.325,38.925 -123.33333333,38.925 -123.34166667,38.925 -123.34166667,38.93333333 -123.33333333,38.93333333 -123.33333333,38.94166667 -123.33333333,38.95 -123.34166667,38.95 -123.35,38.95 -123.35,38.95833333 -123.35833333,38.95833333 -123.36666667,38.95833333 -123.375,38.95833333 -123.375,38.95 -123.38333333,38.95 -123.38333333,38.95833333 -123.39166667000001,38.95833333 -123.39166667000001,38.95 -123.4,38.95 -123.4,38.95833333 -123.40833333,38.95833333 -123.40833333,38.95 -123.40833333,38.94166667 -123.4,38.94166667 -123.39166667000001,38.94166667 -123.38333333,38.94166667 -123.375,38.94166667 -123.36666667,38.94166667 -123.36666667,38.93333333 -123.35833333,38.93333333 -123.35,38.93333333 -123.35,38.925 -123.35833333,38.925 -123.35833333,38.91666667 -123.35,38.91666667 -123.35,38.90833333 -123.34166667,38.90833333 -123.33333333,38.90833333 -123.33333333,38.9 -123.33333333,38.89166667 -123.33333333,38.88333333 -123.34166667,38.88333333 -123.35,38.88333333 -123.35833333,38.88333333 -123.35833333,38.89166667 -123.36666667,38.89166667 -123.375,38.89166667 -123.38333333,38.89166667 -123.39166667000001,38.89166667 -123.39166667000001,38.9 -123.4,38.9 -123.40833333,38.9 -123.40833333,38.90833333 -123.4,38.90833333 -123.39166667000001,38.90833333 -123.38333333,38.90833333 -123.38333333,38.91666667 -123.375,38.91666667 -123.36666667,38.91666667 -123.36666667,38.925 -123.375,38.925 -123.375,38.93333333 -123.38333333,38.93333333 -123.39166667000001,38.93333333 -123.4,38.93333333 -123.40833333,38.93333333 -123.41666667,38.93333333 -123.41666667,38.94166667 -123.41666667,38.95 -123.41666667,38.95833333 -123.425,38.95833333 -123.425,38.96666667 -123.43333333,38.96666667 -123.43333333,38.975 -123.43333333,38.98333333 -123.44166667,38.98333333 -123.44166667,38.975 -123.45,38.975 -123.45,38.98333333 -123.45,38.99166667 -123.45833333,38.99166667 -123.46666667,38.99166667 -123.46666667,39.0 -123.475,39.0 -123.48333333,39.0 -123.48333333,39.00833333 -123.475,39.00833333 -123.46666667,39.00833333 -123.46666667,39.01666667 -123.475,39.01666667 -123.475,39.025 -123.48333333,39.025 -123.49166667,39.025 -123.49166667,39.03333333 -123.49166667,39.04166667 -123.49166667,39.05 -123.5,39.05 -123.5,39.05833333 -123.50833333,39.05833333 -123.50833333,39.06666667 -123.50833333,39.075 -123.50833333,39.08333333 -123.51666667000001,39.08333333 -123.51666667000001,39.09166667 -123.525,39.09166667 -123.53333333,39.09166667 -123.53333333,39.1 -123.54166667,39.1 -123.54166667,39.09166667 -123.55,39.09166667 -123.55,39.1 -123.55,39.10833333 -123.55833333,39.10833333 -123.56666667,39.10833333 -123.575,39.10833333 -123.575,39.11666667 -123.58333333,39.11666667 -123.58333333,39.125 -123.59166667,39.125 -123.59166667,39.13333333 -123.6,39.13333333 -123.60833333,39.13333333 -123.61666667,39.13333333 -123.625,39.13333333 -123.625,39.14166667 -123.63333333,39.14166667 -123.64166667000001,39.14166667 -123.64166667000001,39.15 -123.64166667000001,39.15833333 -123.65,39.15833333 -123.65833333,39.15833333 -123.65833333,39.16666667 -123.66666667,39.16666667 -123.675,39.16666667 -123.68333333,39.16666667 -123.68333333,39.175 -123.69166667,39.175 -123.7,39.175 -123.70833333,39.175 -123.71666667,39.175 -123.71666667,39.18333333 -123.70833333,39.18333333 -123.7,39.18333333 -123.69166667,39.18333333 -123.68333333,39.18333333 -123.675,39.18333333 -123.675,39.175 -123.66666667,39.175 -123.65833333,39.175 -123.65833333,39.18333333 -123.65,39.18333333 -123.65,39.175 -123.64166667000001,39.175 -123.63333333,39.175 -123.625,39.175 -123.625,39.16666667 -123.63333333,39.16666667 -123.63333333,39.15833333 -123.625,39.15833333 -123.61666667,39.15833333 -123.60833333,39.15833333 -123.60833333,39.16666667 -123.6,39.16666667 -123.59166667,39.16666667 -123.59166667,39.175 -123.58333333,39.175 -123.58333333,39.18333333 -123.58333333,39.19166667 -123.575,39.19166667 -123.575,39.18333333 -123.56666667,39.18333333 -123.56666667,39.175 -123.55833333,39.175 -123.55,39.175 -123.55,39.16666667 -123.54166667,39.16666667 -123.53333333,39.16666667 -123.53333333,39.15833333 -123.53333333,39.15 -123.53333333,39.14166667 -123.525,39.14166667 -123.51666667000001,39.14166667 -123.50833333,39.14166667 -123.50833333,39.13333333 -123.5,39.13333333 -123.49166667,39.13333333 -123.49166667,39.14166667 -123.48333333,39.14166667 -123.475,39.14166667 -123.475,39.13333333 -123.46666667,39.13333333 -123.46666667,39.125 -123.45833333,39.125 -123.45833333,39.11666667 -123.46666667,39.11666667 -123.475,39.11666667 -123.475,39.10833333 -123.46666667,39.10833333 -123.46666667,39.1 -123.45833333,39.1 -123.45833333,39.09166667 -123.45,39.09166667 -123.45,39.08333333 -123.44166667,39.08333333 -123.43333333,39.08333333 -123.425,39.08333333 -123.425,39.09166667 -123.41666667,39.09166667 -123.40833333,39.09166667 -123.4,39.09166667 -123.4,39.08333333 -123.40833333,39.08333333 -123.41666667,39.08333333 -123.41666667,39.075 -123.425,39.075 -123.425,39.06666667 -123.41666667,39.06666667 -123.40833333,39.06666667 -123.40833333,39.05833333 -123.4,39.05833333 -123.39166667000001,39.05833333 -123.39166667000001,39.05 -123.38333333,39.05 -123.375,39.05 -123.36666667,39.05 -123.35833333,39.05 -123.35,39.05 -123.35,39.04166667 -123.35833333,39.04166667 -123.35833333,39.03333333 -123.35,39.03333333 -123.35,39.025 -123.34166667,39.025 -123.34166667,39.01666667 -123.33333333,39.01666667 -123.33333333,39.00833333 -123.325,39.00833333 -123.31666667,39.00833333 -123.31666667,39.0 -123.30833333,39.0 -123.30833333,38.99166667 -123.30833333,38.98333333 -123.3,38.98333333 -123.3,38.975 -123.30833333,38.975 -123.31666667,38.975 -123.31666667,38.98333333 -123.325,38.98333333 -123.325,38.975 -123.33333333,38.975 -123.33333333,38.96666667 -123.325,38.96666667 -123.325,38.95833333 -123.31666667,38.95833333 -123.31666667,38.95 -123.30833333,38.95 -123.30833333,38.94166667 -123.3,38.94166667 -123.29166667,38.94166667 -123.29166667,38.93333333 -123.28333333,38.93333333 -123.28333333,38.925 -123.275,38.925 -123.26666667000001,38.925 -123.25833333,38.925 -123.25,38.925 -123.24166667,38.925 -123.23333333,38.925 -123.23333333,38.91666667 -123.225,38.91666667 -123.21666667,38.91666667 -123.21666667,38.90833333 -123.20833333,38.90833333 -123.2,38.90833333 -123.19166667,38.90833333 -123.18333333,38.90833333 -123.175,38.90833333 -123.16666667,38.90833333 -123.15833333,38.90833333 -123.15,38.90833333 -123.15,38.9 -123.14166667000001,38.9 -123.13333333,38.9 -123.125,38.9 -123.125,38.90833333 -123.13333333,38.90833333 -123.14166667000001,38.90833333 -123.14166667000001,38.91666667 -123.15,38.91666667 -123.15833333,38.91666667 -123.15833333,38.925 -123.15,38.925 -123.14166667000001,38.925 -123.13333333,38.925 -123.125,38.925 -123.125,38.93333333 -123.13333333,38.93333333 -123.13333333,38.94166667 -123.13333333,38.95 -123.14166667000001,38.95 -123.15,38.95 -123.15,38.94166667 -123.15833333,38.94166667 -123.16666667,38.94166667 -123.16666667,38.95 -123.175,38.95 -123.18333333,38.95 -123.19166667,38.95 -123.19166667,38.95833333 -123.19166667,38.96666667 -123.18333333,38.96666667 -123.175,38.96666667 -123.175,38.975 -123.18333333,38.975 -123.18333333,38.98333333 -123.19166667,38.98333333 -123.2,38.98333333 -123.2,38.975 -123.20833333,38.975 -123.20833333,38.98333333 -123.21666667,38.98333333 -123.21666667,38.975 -123.225,38.975 -123.23333333,38.975 -123.24166667,38.975 -123.24166667,38.98333333 -123.24166667,38.99166667 -123.25,38.99166667 -123.25,39.0 -123.25,39.00833333 -123.25,39.01666667 -123.24166667,39.01666667 -123.23333333,39.01666667 -123.23333333,39.00833333 -123.225,39.00833333 -123.225,39.01666667 -123.21666667,39.01666667 -123.21666667,39.00833333 -123.20833333,39.00833333 -123.2,39.00833333 -123.19166667,39.00833333 -123.19166667,39.01666667 -123.18333333,39.01666667 -123.175,39.01666667 -123.16666667,39.01666667 -123.16666667,39.025 -123.175,39.025 -123.18333333,39.025 -123.19166667,39.025 -123.19166667,39.03333333 -123.2,39.03333333 -123.20833333,39.03333333 -123.21666667,39.03333333 -123.21666667,39.04166667 -123.20833333,39.04166667 -123.20833333,39.05 -123.2,39.05 -123.19166667,39.05 -123.19166667,39.05833333 -123.18333333,39.05833333 -123.175,39.05833333 -123.175,39.06666667 -123.18333333,39.06666667 -123.19166667,39.06666667 -123.19166667,39.075 -123.2,39.075 -123.20833333,39.075 -123.20833333,39.06666667 -123.21666667,39.06666667 -123.225,39.06666667 -123.225,39.075 -123.23333333,39.075 -123.23333333,39.08333333 -123.24166667,39.08333333 -123.24166667,39.075 -123.25,39.075 -123.25833333,39.075 -123.25833333,39.08333333 -123.26666667000001,39.08333333 -123.26666667000001,39.09166667 -123.26666667000001,39.1 -123.25833333,39.1 -123.25833333,39.09166667 -123.25,39.09166667 -123.25,39.1 -123.25,39.10833333 -123.25,39.11666667 -123.24166667,39.11666667 -123.24166667,39.10833333 -123.23333333,39.10833333 -123.23333333,39.1 -123.225,39.1 -123.21666667,39.1 -123.21666667,39.10833333 -123.21666667,39.11666667 -123.21666667,39.125 -123.225,39.125 -123.23333333,39.125 -123.23333333,39.13333333 -123.225,39.13333333 -123.225,39.14166667 -123.225,39.15 -123.23333333,39.15 -123.23333333,39.15833333 -123.24166667,39.15833333 -123.25,39.15833333 -123.25,39.16666667 -123.24166667,39.16666667 -123.24166667,39.175 -123.25,39.175 -123.25833333,39.175 -123.25833333,39.18333333 -123.25,39.18333333 -123.25,39.19166667 -123.25,39.2 -123.25,39.20833333 -123.25833333,39.20833333 -123.25833333,39.21666667 -123.25,39.21666667 -123.24166667,39.21666667 -123.24166667,39.225 -123.25,39.225 -123.25,39.23333333 -123.25,39.24166667 -123.25,39.25 -123.25,39.25833333 -123.25833333,39.25833333 -123.25833333,39.26666667 -123.25833333,39.275 -123.25,39.275 -123.24166667,39.275 -123.24166667,39.28333333 -123.23333333,39.28333333 -123.23333333,39.29166667 -123.23333333,39.3 -123.23333333,39.30833333 -123.23333333,39.31666667 -123.23333333,39.325 -123.23333333,39.33333333 -123.225,39.33333333 -123.225,39.34166667 -123.21666667,39.34166667 -123.21666667,39.33333333 -123.21666667,39.325 -123.21666667,39.31666667 -123.20833333,39.31666667 -123.20833333,39.30833333 -123.2,39.30833333 -123.19166667,39.30833333 -123.19166667,39.3 -123.18333333,39.3 -123.18333333,39.29166667 -123.18333333,39.28333333 -123.175,39.28333333 -123.175,39.275 -123.16666667,39.275 -123.16666667,39.26666667 -123.16666667,39.25833333 -123.15833333,39.25833333 -123.15833333,39.25 -123.15833333,39.24166667 -123.15,39.24166667 -123.15,39.25 -123.14166667000001,39.25 -123.13333333,39.25 -123.13333333,39.25833333 -123.125,39.25833333 -123.125,39.26666667 -123.125,39.275 -123.13333333,39.275 -123.13333333,39.28333333 -123.13333333,39.29166667 -123.125,39.29166667 -123.125,39.3 -123.13333333,39.3 -123.13333333,39.30833333 -123.14166667000001,39.30833333 -123.14166667000001,39.31666667 -123.14166667000001,39.325 -123.15,39.325 -123.15,39.33333333 -123.14166667000001,39.33333333 -123.14166667000001,39.34166667 -123.15,39.34166667 -123.15,39.35 -123.14166667000001,39.35 -123.14166667000001,39.35833333 -123.13333333,39.35833333 -123.13333333,39.36666667 -123.125,39.36666667 -123.11666667,39.36666667 -123.11666667,39.35833333 -123.10833333,39.35833333 -123.1,39.35833333 -123.1,39.35 -123.1,39.34166667 -123.09166667,39.34166667 -123.09166667,39.33333333 -123.09166667,39.325 -123.09166667,39.31666667 -123.08333333,39.31666667 -123.075,39.31666667 -123.075,39.30833333 -123.075,39.3 -123.06666667,39.3 -123.06666667,39.30833333 -123.05833333,39.30833333 -123.05833333,39.31666667 -123.05,39.31666667 -123.05,39.30833333 -123.05,39.3 -123.05,39.29166667 -123.05,39.28333333 -123.05,39.275 -123.05,39.26666667 -123.04166667,39.26666667 -123.03333333,39.26666667 -123.03333333,39.25833333 -123.025,39.25833333 -123.025,39.25 -123.03333333,39.25 -123.03333333,39.24166667 -123.04166667,39.24166667 -123.04166667,39.23333333 -123.05,39.23333333 -123.05,39.24166667 -123.05833333,39.24166667 -123.05833333,39.25 -123.06666667,39.25 -123.075,39.25 -123.08333333,39.25 -123.09166667,39.25 -123.1,39.25 -123.10833333,39.25 -123.10833333,39.24166667 -123.1,39.24166667 -123.1,39.23333333 -123.09166667,39.23333333 -123.08333333,39.23333333 -123.08333333,39.225 -123.075,39.225 -123.075,39.21666667 -123.06666667,39.21666667 -123.05833333,39.21666667 -123.05833333,39.20833333 -123.05,39.20833333 -123.05,39.2 -123.05833333,39.2 -123.06666667,39.2 -123.075,39.2 -123.075,39.20833333 -123.08333333,39.20833333 -123.08333333,39.21666667 -123.09166667,39.21666667 -123.09166667,39.225 -123.1,39.225 -123.10833333,39.225 -123.10833333,39.23333333 -123.11666667,39.23333333 -123.125,39.23333333 -123.125,39.24166667 -123.13333333,39.24166667 -123.14166667000001,39.24166667 -123.14166667000001,39.23333333 -123.15,39.23333333 -123.15,39.225 -123.14166667000001,39.225 -123.14166667000001,39.21666667 -123.15,39.21666667 -123.15,39.20833333 -123.14166667000001,39.20833333 -123.14166667000001,39.2 -123.14166667000001,39.19166667 -123.14166667000001,39.18333333 -123.14166667000001,39.175 -123.14166667000001,39.16666667 -123.14166667000001,39.15833333 -123.14166667000001,39.15 -123.13333333,39.15 -123.13333333,39.14166667 -123.125,39.14166667 -123.125,39.13333333 -123.125,39.125 -123.11666667,39.125 -123.11666667,39.11666667 -123.125,39.11666667 -123.125,39.10833333 -123.125,39.1 -123.125,39.09166667 -123.13333333,39.09166667 -123.13333333,39.08333333 -123.125,39.08333333 -123.125,39.075 -123.11666667,39.075 -123.11666667,39.06666667 -123.10833333,39.06666667 -123.10833333,39.05833333 -123.10833333,39.05 -123.10833333,39.04166667 -123.1,39.04166667 -123.1,39.03333333 -123.09166667,39.03333333 -123.09166667,39.025 -123.08333333,39.025 -123.08333333,39.01666667 -123.075,39.01666667 -123.06666667,39.01666667 -123.06666667,39.00833333 -123.05833333,39.00833333 -123.05,39.00833333 -123.05,39.0 -123.04166667,39.0 -123.03333333,39.0 -123.03333333,38.99166667 -123.025,38.99166667 -123.025,38.98333333 -123.01666667000001,38.98333333 -123.00833333,38.98333333 -123.00833333,38.975 -123.00833333,38.96666667 -123.0,38.96666667 -122.99166667,38.96666667 -122.98333333,38.96666667 -122.98333333,38.95833333 -122.99166667,38.95833333 -122.99166667,38.95 -122.99166667,38.94166667 -122.99166667,38.93333333 -122.99166667,38.925 -123.0,38.925 -123.0,38.91666667 -123.0,38.90833333 -122.99166667,38.90833333 -122.98333333,38.90833333 -122.98333333,38.9 -122.975,38.9 -122.96666667,38.9 -122.95833333,38.9 -122.95833333,38.89166667 -122.95833333,38.88333333 -122.95,38.88333333 -122.94166667,38.88333333 -122.94166667,38.875 -122.93333333,38.875 -122.93333333,38.86666667 -122.93333333,38.85833333 -122.94166667,38.85833333 -122.94166667,38.86666667 -122.95,38.86666667 -122.95833333,38.86666667 -122.95833333,38.875 -122.96666667,38.875 -122.96666667,38.88333333 -122.975,38.88333333 -122.975,38.89166667 -122.98333333,38.89166667 -122.99166667,38.89166667 -122.99166667,38.9 -123.0,38.9 -123.00833333,38.9 -123.01666667000001,38.9 -123.01666667000001,38.89166667 -123.01666667000001,38.88333333 -123.01666667000001,38.875 -123.00833333,38.875 -123.00833333,38.86666667 -123.0,38.86666667 -123.0,38.85833333 -122.99166667,38.85833333 -122.99166667,38.85 -122.98333333,38.85 -122.975,38.85 -122.96666667,38.85 -122.96666667,38.84166667 -122.95833333,38.84166667 -122.95,38.84166667 -122.94166667,38.84166667 -122.94166667,38.85 -122.93333333,38.85 -122.925,38.85 -122.91666667,38.85 -122.90833333,38.85 -122.90833333,38.84166667 -122.9,38.84166667 -122.89166667000001,38.84166667 -122.89166667000001,38.85 -122.88333333,38.85 -122.875,38.85 -122.86666667,38.85 -122.85833333,38.85 -122.85,38.85 -122.84166667,38.85 -122.83333333,38.85 -122.83333333,38.84166667 -122.825,38.84166667 -122.825,38.83333333 -122.81666667,38.83333333 -122.80833333,38.83333333 -122.80833333,38.825 -122.81666667,38.825 -122.825,38.825 -122.83333333,38.825 -122.84166667,38.825 -122.84166667,38.81666667 -122.83333333,38.81666667 -122.825,38.81666667 -122.81666667,38.81666667 -122.81666667,38.80833333 -122.80833333,38.80833333 -122.8,38.80833333 -122.8,38.8 -122.79166667,38.8 -122.78333333,38.8 -122.78333333,38.79166667 -122.775,38.79166667 -122.76666667000001,38.79166667 -122.76666667000001,38.78333333 -122.75833333,38.78333333 -122.75833333,38.775 -122.76666667000001,38.775 -122.775,38.775 -122.775,38.78333333 -122.78333333,38.78333333 -122.79166667,38.78333333 -122.8,38.78333333 -122.8,38.79166667 -122.80833333,38.79166667 -122.81666667,38.79166667 -122.825,38.79166667 -122.825,38.78333333 -122.825,38.775 -122.81666667,38.775 -122.81666667,38.76666667 -122.80833333,38.76666667 -122.8,38.76666667 -122.8,38.75833333 -122.79166667,38.75833333 -122.78333333,38.75833333 -122.775,38.75833333 -122.76666667000001,38.75833333 -122.75833333,38.75833333 -122.75833333,38.75 -122.75,38.75 -122.75,38.74166667 -122.75,38.73333333 -122.74166667,38.73333333 -122.74166667,38.725 -122.73333333,38.725 -122.725,38.725 -122.71666667,38.725 -122.71666667,38.71666667 -122.70833333,38.71666667 -122.70833333,38.70833333 -122.7,38.70833333 -122.69166667,38.70833333 -122.69166667,38.7 -122.68333333,38.7 -122.675,38.7 -122.675,38.70833333 -122.675,38.71666667 -122.68333333,38.71666667 -122.69166667,38.71666667 -122.69166667,38.725 -122.68333333,38.725 -122.68333333,38.73333333 -122.69166667,38.73333333 -122.69166667,38.74166667 -122.68333333,38.74166667 -122.68333333,38.75 -122.675,38.75 -122.675,38.75833333 -122.68333333,38.75833333 -122.69166667,38.75833333 -122.69166667,38.75 -122.7,38.75 -122.7,38.75833333 -122.70833333,38.75833333 -122.70833333,38.76666667 -122.71666667,38.76666667 -122.71666667,38.775 -122.725,38.775 -122.725,38.78333333 -122.725,38.79166667 -122.71666667,38.79166667 -122.71666667,38.8 -122.70833333,38.8 -122.70833333,38.80833333 -122.7,38.80833333 -122.7,38.8 -122.69166667,38.8 -122.68333333,38.8 -122.68333333,38.79166667 -122.675,38.79166667 -122.675,38.8 -122.66666667,38.8 -122.66666667,38.80833333 -122.65833333,38.80833333 -122.65833333,38.81666667 -122.65833333,38.825 -122.66666667,38.825 -122.66666667,38.83333333 -122.675,38.83333333 -122.68333333,38.83333333 -122.68333333,38.84166667 -122.69166667,38.84166667 -122.7,38.84166667 -122.7,38.85 -122.7,38.85833333 -122.69166667,38.85833333 -122.68333333,38.85833333 -122.68333333,38.86666667 -122.69166667,38.86666667 -122.69166667,38.875 -122.7,38.875 -122.7,38.88333333 -122.7,38.89166667 -122.70833333,38.89166667 -122.71666667,38.89166667 -122.71666667,38.9 -122.725,38.9 -122.73333333,38.9 -122.73333333,38.90833333 -122.74166667,38.90833333 -122.75,38.90833333 -122.75,38.9 -122.75833333,38.9 -122.76666667000001,38.9 -122.775,38.9 -122.775,38.90833333 -122.78333333,38.90833333 -122.79166667,38.90833333 -122.8,38.90833333 -122.8,38.91666667 -122.80833333,38.91666667 -122.81666667,38.91666667 -122.81666667,38.925 -122.825,38.925 -122.825,38.91666667 -122.825,38.90833333 -122.81666667,38.90833333 -122.81666667,38.9 -122.825,38.9 -122.83333333,38.9 -122.83333333,38.89166667 -122.825,38.89166667 -122.81666667,38.89166667 -122.80833333,38.89166667 -122.80833333,38.88333333 -122.81666667,38.88333333 -122.81666667,38.875 -122.825,38.875 -122.83333333,38.875 -122.84166667,38.875 -122.85,38.875 -122.85833333,38.875 -122.85833333,38.88333333 -122.86666667,38.88333333 -122.875,38.88333333 -122.88333333,38.88333333 -122.88333333,38.89166667 -122.89166667000001,38.89166667 -122.89166667000001,38.9 -122.89166667000001,38.90833333 -122.9,38.90833333 -122.90833333,38.90833333 -122.91666667,38.90833333 -122.925,38.90833333 -122.93333333,38.90833333 -122.93333333,38.91666667 -122.94166667,38.91666667 -122.94166667,38.925 -122.94166667,38.93333333 -122.95,38.93333333 -122.95833333,38.93333333 -122.95833333,38.94166667 -122.96666667,38.94166667 -122.96666667,38.95 -122.96666667,38.95833333 -122.96666667,38.96666667 -122.95833333,38.96666667 -122.95833333,38.975 -122.96666667,38.975 -122.96666667,38.98333333 -122.975,38.98333333 -122.975,38.99166667 -122.98333333,38.99166667 -122.98333333,39.0 -122.99166667,39.0 -122.99166667,39.00833333 -122.98333333,39.00833333 -122.98333333,39.01666667 -122.99166667,39.01666667 -123.0,39.01666667 -123.00833333,39.01666667 -123.00833333,39.025 -123.0,39.025 -122.99166667,39.025 -122.99166667,39.03333333 -122.99166667,39.04166667 -122.99166667,39.05 -123.0,39.05 -123.0,39.05833333 -123.00833333,39.05833333 -123.00833333,39.06666667 -123.00833333,39.075 -123.0,39.075 -123.0,39.08333333 -123.00833333,39.08333333 -123.00833333,39.09166667 -123.0,39.09166667 -122.99166667,39.09166667 -122.99166667,39.1 -122.99166667,39.10833333 -122.99166667,39.11666667 -123.0,39.11666667 -123.0,39.125 -123.0,39.13333333 -123.00833333,39.13333333 -123.00833333,39.14166667 -123.00833333,39.15 -123.0,39.15 -123.0,39.15833333 -123.00833333,39.15833333 -123.00833333,39.16666667 -123.01666667000001,39.16666667 -123.01666667000001,39.175 -123.00833333,39.175 -123.0,39.175 -123.0,39.16666667 -122.99166667,39.16666667 -122.98333333,39.16666667 -122.98333333,39.175 -122.98333333,39.18333333 -122.99166667,39.18333333 -122.99166667,39.19166667 -122.99166667,39.2 -122.99166667,39.20833333 -122.99166667,39.21666667 -122.98333333,39.21666667 -122.975,39.21666667 -122.975,39.20833333 -122.96666667,39.20833333 -122.95833333,39.20833333 -122.95833333,39.2 -122.95,39.2 -122.95,39.19166667 -122.94166667,39.19166667 -122.94166667,39.18333333 -122.93333333,39.18333333 -122.925,39.18333333 -122.925,39.19166667 -122.925,39.2 -122.93333333,39.2 -122.93333333,39.20833333 -122.94166667,39.20833333 -122.94166667,39.21666667 -122.95,39.21666667 -122.95,39.225 -122.95,39.23333333 -122.95,39.24166667 -122.95833333,39.24166667 -122.95833333,39.25 -122.96666667,39.25 -122.96666667,39.25833333 -122.95833333,39.25833333 -122.95,39.25833333 -122.94166667,39.25833333 -122.93333333,39.25833333 -122.93333333,39.25 -122.94166667,39.25 -122.94166667,39.24166667 -122.94166667,39.23333333 -122.93333333,39.23333333 -122.93333333,39.225 -122.925,39.225 -122.925,39.21666667 -122.91666667,39.21666667 -122.90833333,39.21666667 -122.90833333,39.20833333 -122.9,39.20833333 -122.89166667000001,39.20833333 -122.89166667000001,39.2 -122.88333333,39.2 -122.875,39.2 -122.875,39.19166667 -122.86666667,39.19166667 -122.86666667,39.18333333 -122.85833333,39.18333333 -122.85,39.18333333 -122.85,39.175 -122.85833333,39.175 -122.85833333,39.16666667 -122.85,39.16666667 -122.85,39.15833333 -122.84166667,39.15833333 -122.84166667,39.15 -122.85,39.15 -122.85833333,39.15 -122.85833333,39.14166667 -122.85,39.14166667 -122.85,39.13333333 -122.84166667,39.13333333 -122.84166667,39.125 -122.83333333,39.125 -122.825,39.125 -122.825,39.11666667 -122.81666667,39.11666667 -122.80833333,39.11666667 -122.8,39.11666667 -122.8,39.10833333 -122.79166667,39.10833333 -122.78333333,39.10833333 -122.775,39.10833333 -122.775,39.1 -122.775,39.09166667 -122.775,39.08333333 -122.76666667000001,39.08333333 -122.76666667000001,39.075 -122.76666667000001,39.06666667 -122.75833333,39.06666667 -122.75833333,39.05833333 -122.75,39.05833333 -122.75,39.05 -122.74166667,39.05 -122.74166667,39.05833333 -122.73333333,39.05833333 -122.725,39.05833333 -122.725,39.06666667 -122.725,39.075 -122.71666667,39.075 -122.71666667,39.08333333 -122.70833333,39.08333333 -122.70833333,39.09166667 -122.71666667,39.09166667 -122.725,39.09166667 -122.725,39.1 -122.73333333,39.1 -122.73333333,39.10833333 -122.74166667,39.10833333 -122.74166667,39.11666667 -122.73333333,39.11666667 -122.725,39.11666667 -122.725,39.125 -122.73333333,39.125 -122.73333333,39.13333333 -122.725,39.13333333 -122.71666667,39.13333333 -122.70833333,39.13333333 -122.70833333,39.125 -122.7,39.125 -122.69166667,39.125 -122.69166667,39.11666667 -122.68333333,39.11666667 -122.68333333,39.10833333 -122.675,39.10833333 -122.675,39.1 -122.66666667,39.1 -122.66666667,39.09166667 -122.65833333,39.09166667 -122.65,39.09166667 -122.65,39.1 -122.64166667000001,39.1 -122.64166667000001,39.10833333 -122.64166667000001,39.11666667 -122.65,39.11666667 -122.65,39.125 -122.65,39.13333333 -122.64166667000001,39.13333333 -122.64166667000001,39.125 -122.63333333,39.125 -122.625,39.125 -122.625,39.11666667 -122.61666667,39.11666667 -122.60833333,39.11666667 -122.60833333,39.10833333 -122.6,39.10833333 -122.59166667,39.10833333 -122.59166667,39.1 -122.58333333,39.1 -122.575,39.1 -122.575,39.10833333 -122.58333333,39.10833333 -122.58333333,39.11666667 -122.575,39.11666667 -122.575,39.125 -122.58333333,39.125 -122.59166667,39.125 -122.59166667,39.13333333 -122.59166667,39.14166667 -122.6,39.14166667 -122.60833333,39.14166667 -122.61666667,39.14166667 -122.61666667,39.15 -122.60833333,39.15 -122.60833333,39.15833333 -122.61666667,39.15833333 -122.625,39.15833333 -122.625,39.15 -122.63333333,39.15 -122.63333333,39.15833333 -122.64166667000001,39.15833333 -122.65,39.15833333 -122.65833333,39.15833333 -122.66666667,39.15833333 -122.675,39.15833333 -122.68333333,39.15833333 -122.69166667,39.15833333 -122.69166667,39.16666667 -122.7,39.16666667 -122.7,39.175 -122.69166667,39.175 -122.68333333,39.175 -122.68333333,39.16666667 -122.675,39.16666667 -122.66666667,39.16666667 -122.66666667,39.175 -122.675,39.175 -122.675,39.18333333 -122.68333333,39.18333333 -122.69166667,39.18333333 -122.69166667,39.19166667 -122.7,39.19166667 -122.70833333,39.19166667 -122.70833333,39.18333333 -122.71666667,39.18333333 -122.71666667,39.19166667 -122.71666667,39.2 -122.71666667,39.20833333 -122.70833333,39.20833333 -122.70833333,39.2 -122.7,39.2 -122.69166667,39.2 -122.68333333,39.2 -122.68333333,39.19166667 -122.675,39.19166667 -122.66666667,39.19166667 -122.66666667,39.18333333 -122.65833333,39.18333333 -122.65833333,39.175 -122.65,39.175 -122.64166667000001,39.175 -122.63333333,39.175 -122.625,39.175 -122.625,39.18333333 -122.625,39.19166667 -122.625,39.2 -122.61666667,39.2 -122.60833333,39.2 -122.6,39.2 -122.59166667,39.2 -122.59166667,39.19166667 -122.6,39.19166667 -122.6,39.18333333 -122.60833333,39.18333333 -122.60833333,39.175 -122.6,39.175 -122.6,39.16666667 -122.59166667,39.16666667 -122.58333333,39.16666667 -122.575,39.16666667 -122.56666667,39.16666667 -122.56666667,39.175 -122.55833333,39.175 -122.55833333,39.18333333 -122.55,39.18333333 -122.55,39.19166667 -122.54166667,39.19166667 -122.54166667,39.2 -122.54166667,39.20833333 -122.55,39.20833333 -122.55,39.21666667 -122.54166667,39.21666667 -122.54166667,39.225 -122.54166667,39.23333333 -122.54166667,39.24166667 -122.54166667,39.25 -122.53333333,39.25 -122.525,39.25 -122.525,39.24166667 -122.51666667000001,39.24166667 -122.51666667000001,39.25 -122.50833333,39.25 -122.50833333,39.24166667 -122.5,39.24166667 -122.49166667,39.24166667 -122.49166667,39.23333333 -122.49166667,39.225 -122.48333333,39.225 -122.48333333,39.21666667 -122.475,39.21666667 -122.475,39.20833333 -122.475,39.2 -122.475,39.19166667 -122.46666667,39.19166667 -122.46666667,39.18333333 -122.46666667,39.175 -122.45833333,39.175 -122.45833333,39.16666667 -122.45833333,39.15833333 -122.45,39.15833333 -122.44166667,39.15833333 -122.43333333,39.15833333 -122.425,39.15833333 -122.425,39.16666667 -122.425,39.175 -122.425,39.18333333 -122.425,39.19166667 -122.43333333,39.19166667 -122.43333333,39.2 -122.43333333,39.20833333 -122.44166667,39.20833333 -122.44166667,39.2 -122.44166667,39.19166667 -122.44166667,39.18333333 -122.44166667,39.175 -122.45,39.175 -122.45,39.18333333 -122.45,39.19166667 -122.45,39.2 -122.45,39.20833333 -122.45,39.21666667 -122.44166667,39.21666667 -122.43333333,39.21666667 -122.43333333,39.225 -122.44166667,39.225 -122.44166667,39.23333333 -122.43333333,39.23333333 -122.425,39.23333333 -122.425,39.24166667 -122.43333333,39.24166667 -122.44166667,39.24166667 -122.44166667,39.25 -122.45,39.25 -122.45,39.25833333 -122.45,39.26666667 -122.45,39.275 -122.44166667,39.275 -122.44166667,39.26666667 -122.43333333,39.26666667 -122.425,39.26666667 -122.425,39.275 -122.41666667,39.275 -122.41666667,39.26666667 -122.41666667,39.25833333 -122.41666667,39.25 -122.40833333,39.25 -122.40833333,39.24166667 -122.41666667,39.24166667 -122.41666667,39.23333333 -122.40833333,39.23333333 -122.40833333,39.225 -122.40833333,39.21666667 -122.40833333,39.20833333 -122.40833333,39.2 -122.40833333,39.19166667 -122.40833333,39.18333333 -122.4,39.18333333 -122.4,39.175 -122.4,39.16666667 -122.4,39.15833333 -122.4,39.15 -122.4,39.14166667 -122.39166667000001,39.14166667 -122.39166667000001,39.13333333 -122.39166667000001,39.125 -122.38333333,39.125 -122.375,39.125 -122.36666667,39.125 -122.35833333,39.125 -122.35833333,39.11666667 -122.35833333,39.10833333 -122.35,39.10833333 -122.35,39.11666667 -122.35,39.125 -122.35,39.13333333 -122.34166667,39.13333333 -122.34166667,39.14166667 -122.33333333,39.14166667 -122.325,39.14166667 -122.325,39.13333333 -122.325,39.125 -122.31666667,39.125 -122.31666667,39.11666667 -122.31666667,39.10833333 -122.31666667,39.1 -122.30833333,39.1 -122.3,39.1 -122.3,39.09166667 -122.3,39.08333333 -122.3,39.075 -122.29166667,39.075 -122.29166667,39.06666667 -122.28333333,39.06666667 -122.275,39.06666667 -122.275,39.05833333 -122.26666667000001,39.05833333 -122.26666667000001,39.06666667 -122.26666667000001,39.075 -122.25833333,39.075 -122.25,39.075 -122.24166667,39.075 -122.23333333,39.075 -122.225,39.075 -122.21666667,39.075 -122.20833333,39.075 -122.20833333,39.06666667 -122.20833333,39.05833333 -122.2,39.05833333 -122.19166667,39.05833333 -122.18333333,39.05833333 -122.18333333,39.05 -122.175,39.05 -122.175,39.04166667 -122.16666667,39.04166667 -122.16666667,39.05 -122.15833333,39.05 -122.15,39.05 -122.14166667000001,39.05 -122.14166667000001,39.04166667 -122.13333333,39.04166667 -122.125,39.04166667 -122.125,39.03333333 -122.13333333,39.03333333 -122.13333333,39.025 -122.125,39.025 -122.11666667,39.025 -122.10833333,39.025 -122.1,39.025 -122.09166667,39.025 -122.08333333,39.025 -122.08333333,39.01666667 -122.075,39.01666667 -122.075,39.00833333 -122.06666667,39.00833333 -122.06666667,39.01666667 -122.05833333,39.01666667 -122.05833333,39.00833333 -122.05,39.00833333 -122.04166667,39.00833333 -122.03333333,39.00833333 -122.03333333,39.0 -122.025,39.0 -122.01666667000001,39.0 -122.00833333,39.0 -122.00833333,38.99166667 -122.0,38.99166667 -122.0,38.98333333 -121.99166667,38.98333333 -121.99166667,38.99166667 -121.98333333,38.99166667 -121.98333333,38.98333333 -121.975,38.98333333 -121.975,38.99166667 -121.975,39.0 -121.96666667,39.0 -121.95833333,39.0 -121.95833333,38.99166667 -121.95,38.99166667 -121.94166667,38.99166667 -121.94166667,38.98333333 -121.93333333,38.98333333 -121.925,38.98333333 -121.925,38.975 -121.91666667,38.975 -121.90833333,38.975 -121.90833333,38.98333333 -121.90833333,38.99166667 -121.9,38.99166667 -121.89166667000001,38.99166667 -121.89166667000001,39.0 -121.88333333,39.0 -121.88333333,39.00833333 -121.89166667000001,39.00833333 -121.89166667000001,39.01666667 -121.89166667000001,39.025 -121.88333333,39.025 -121.88333333,39.03333333 -121.875,39.03333333 -121.875,39.04166667 -121.86666667,39.04166667 -121.86666667,39.05 -121.85833333,39.05 -121.85,39.05 -121.85,39.05833333 -121.85,39.06666667 -121.84166667,39.06666667 -121.83333333,39.06666667 -121.825,39.06666667 -121.81666667,39.06666667 -121.81666667,39.075 -121.825,39.075 -121.83333333,39.075 -121.83333333,39.08333333 -121.83333333,39.09166667 -121.825,39.09166667 -121.825,39.08333333 -121.81666667,39.08333333 -121.81666667,39.09166667 -121.81666667,39.1 -121.80833333,39.1 -121.8,39.1 -121.8,39.10833333 -121.79166667,39.10833333 -121.79166667,39.1 -121.79166667,39.09166667 -121.78333333,39.09166667 -121.78333333,39.1 -121.78333333,39.10833333 -121.775,39.10833333 -121.775,39.11666667 -121.775,39.125 -121.775,39.13333333 -121.76666667000001,39.13333333 -121.76666667000001,39.125 -121.76666667000001,39.11666667 -121.75833333,39.11666667 -121.75833333,39.125 -121.75833333,39.13333333 -121.75,39.13333333 -121.75,39.14166667 -121.74166667,39.14166667 -121.74166667,39.15 -121.74166667,39.15833333 -121.75,39.15833333 -121.75833333,39.15833333 -121.75833333,39.16666667 -121.76666667000001,39.16666667 -121.775,39.16666667 -121.78333333,39.16666667 -121.78333333,39.175 -121.79166667,39.175 -121.8,39.175 -121.80833333,39.175 -121.81666667,39.175 -121.81666667,39.18333333 -121.81666667,39.19166667 -121.825,39.19166667 -121.83333333,39.19166667 -121.83333333,39.2 -121.84166667,39.2 -121.84166667,39.19166667 -121.85,39.19166667 -121.85,39.2 -121.85833333,39.2 -121.85833333,39.20833333 -121.85833333,39.21666667 -121.85833333,39.225 -121.85,39.225 -121.85,39.23333333 -121.84166667,39.23333333 -121.84166667,39.24166667 -121.84166667,39.25 -121.84166667,39.25833333 -121.83333333,39.25833333 -121.83333333,39.26666667 -121.825,39.26666667 -121.81666667,39.26666667 -121.81666667,39.25833333 -121.80833333,39.25833333 -121.80833333,39.26666667 -121.80833333,39.275 -121.8,39.275 -121.8,39.26666667 -121.8,39.25833333 -121.79166667,39.25833333 -121.79166667,39.26666667 -121.79166667,39.275 -121.78333333,39.275 -121.78333333,39.26666667 -121.775,39.26666667 -121.775,39.25833333 -121.76666667000001,39.25833333 -121.76666667000001,39.26666667 -121.75833333,39.26666667 -121.75833333,39.25833333 -121.75833333,39.25 -121.76666667000001,39.25 -121.76666667000001,39.24166667 -121.75833333,39.24166667 -121.75,39.24166667 -121.74166667,39.24166667 -121.74166667,39.25 -121.73333333,39.25 -121.725,39.25 -121.71666667,39.25 -121.70833333,39.25 -121.70833333,39.25833333 -121.70833333,39.26666667 -121.7,39.26666667 -121.7,39.275 -121.7,39.28333333 -121.7,39.29166667 -121.69166667,39.29166667 -121.69166667,39.3 -121.69166667,39.30833333 -121.68333333,39.30833333 -121.68333333,39.31666667 -121.69166667,39.31666667 -121.69166667,39.325 -121.69166667,39.33333333 -121.69166667,39.34166667 -121.69166667,39.35 -121.7,39.35 -121.7,39.35833333 -121.7,39.36666667 -121.69166667,39.36666667 -121.69166667,39.375 -121.68333333,39.375 -121.68333333,39.36666667 -121.675,39.36666667 -121.675,39.375 -121.675,39.38333333 -121.675,39.39166667 -121.66666667,39.39166667 -121.66666667,39.4 -121.65833333,39.4 -121.65833333,39.40833333 -121.65,39.40833333 -121.65,39.41666667 -121.65833333,39.41666667 -121.65833333,39.425 -121.65,39.425 -121.65,39.43333333 -121.65833333,39.43333333 -121.65833333,39.44166667 -121.65833333,39.45 -121.66666667,39.45 -121.675,39.45 -121.68333333,39.45 -121.68333333,39.45833333 -121.68333333,39.46666667 -121.69166667,39.46666667 -121.69166667,39.475 -121.68333333,39.475 -121.68333333,39.48333333 -121.675,39.48333333 -121.675,39.475 -121.675,39.46666667 -121.66666667,39.46666667 -121.65833333,39.46666667 -121.65833333,39.475 -121.66666667,39.475 -121.66666667,39.48333333 -121.65833333,39.48333333 -121.65,39.48333333 -121.64166667000001,39.48333333 -121.64166667000001,39.475 -121.63333333,39.475 -121.625,39.475 -121.625,39.48333333 -121.63333333,39.48333333 -121.63333333,39.49166667 -121.625,39.49166667 -121.625,39.5 -121.63333333,39.5 -121.63333333,39.50833333 -121.63333333,39.51666667 -121.63333333,39.525 -121.625,39.525 -121.61666667,39.525 -121.61666667,39.53333333 -121.60833333,39.53333333 -121.60833333,39.54166667 -121.6,39.54166667 -121.6,39.55 -121.6,39.55833333 -121.59166667,39.55833333 -121.59166667,39.56666667 -121.6,39.56666667 -121.6,39.575 -121.60833333,39.575 -121.60833333,39.58333333 -121.61666667,39.58333333 -121.61666667,39.59166667 -121.61666667,39.6 -121.61666667,39.60833333 -121.60833333,39.60833333 -121.6,39.60833333 -121.59166667,39.60833333 -121.59166667,39.61666667 -121.59166667,39.625 -121.59166667,39.63333333 -121.58333333,39.63333333 -121.58333333,39.64166667 -121.575,39.64166667 -121.575,39.65 -121.58333333,39.65 -121.58333333,39.65833333 -121.575,39.65833333 -121.575,39.66666667 -121.58333333,39.66666667 -121.58333333,39.675 -121.59166667,39.675 -121.59166667,39.66666667 -121.59166667,39.65833333 -121.6,39.65833333 -121.60833333,39.65833333 -121.60833333,39.66666667 -121.60833333,39.675 -121.61666667,39.675 -121.61666667,39.68333333 -121.61666667,39.69166667 -121.625,39.69166667 -121.63333333,39.69166667 -121.63333333,39.68333333 -121.64166667000001,39.68333333 -121.64166667000001,39.675 -121.64166667000001,39.66666667 -121.65,39.66666667 -121.65,39.675 -121.65,39.68333333 -121.65,39.69166667 -121.65833333,39.69166667 -121.65833333,39.7 -121.65833333,39.70833333 -121.65,39.70833333 -121.64166667000001,39.70833333 -121.63333333,39.70833333 -121.625,39.70833333 -121.625,39.7 -121.61666667,39.7 -121.60833333,39.7 -121.60833333,39.70833333 -121.6,39.70833333 -121.6,39.7 -121.6,39.69166667 -121.59166667,39.69166667 -121.59166667,39.7 -121.59166667,39.70833333 -121.58333333,39.70833333 -121.58333333,39.7 -121.58333333,39.69166667 -121.575,39.69166667 -121.575,39.68333333 -121.575,39.675 -121.56666667,39.675 -121.56666667,39.68333333 -121.56666667,39.69166667 -121.56666667,39.7 -121.56666667,39.70833333 -121.55833333,39.70833333 -121.55833333,39.7 -121.55833333,39.69166667 -121.55,39.69166667 -121.55,39.68333333 -121.55,39.675 -121.54166667,39.675 -121.53333333,39.675 -121.53333333,39.66666667 -121.54166667,39.66666667 -121.55,39.66666667 -121.55833333,39.66666667 -121.55833333,39.65833333 -121.55,39.65833333 -121.54166667,39.65833333 -121.54166667,39.65 -121.55,39.65 -121.55,39.64166667 -121.55833333,39.64166667 -121.55833333,39.63333333 -121.56666667,39.63333333 -121.56666667,39.625 -121.56666667,39.61666667 -121.56666667,39.60833333 -121.56666667,39.6 -121.56666667,39.59166667 -121.55833333,39.59166667 -121.55,39.59166667 -121.55,39.58333333 -121.55,39.575 -121.54166667,39.575 -121.54166667,39.56666667 -121.53333333,39.56666667 -121.53333333,39.575 -121.53333333,39.58333333 -121.53333333,39.59166667 -121.525,39.59166667 -121.525,39.58333333 -121.51666667000001,39.58333333 -121.51666667000001,39.59166667 -121.50833333,39.59166667 -121.5,39.59166667 -121.5,39.58333333 -121.5,39.575 -121.49166667,39.575 -121.48333333,39.575 -121.48333333,39.58333333 -121.48333333,39.59166667 -121.48333333,39.6 -121.49166667,39.6 -121.49166667,39.60833333 -121.5,39.60833333 -121.5,39.61666667 -121.5,39.625 -121.5,39.63333333 -121.5,39.64166667 -121.50833333,39.64166667 -121.50833333,39.65 -121.5,39.65 -121.5,39.65833333 -121.5,39.66666667 -121.50833333,39.66666667 -121.50833333,39.675 -121.5,39.675 -121.5,39.68333333 -121.49166667,39.68333333 -121.49166667,39.675 -121.49166667,39.66666667 -121.49166667,39.65833333 -121.49166667,39.65 -121.49166667,39.64166667 -121.49166667,39.63333333 -121.48333333,39.63333333 -121.475,39.63333333 -121.475,39.625 -121.475,39.61666667 -121.475,39.60833333 -121.475,39.6 -121.46666667,39.6 -121.46666667,39.59166667 -121.45833333,39.59166667 -121.45,39.59166667 -121.45,39.6 -121.44166667,39.6 -121.44166667,39.59166667 -121.44166667,39.58333333 -121.43333333,39.58333333 -121.43333333,39.59166667 -121.425,39.59166667 -121.425,39.58333333 -121.425,39.575 -121.43333333,39.575 -121.43333333,39.56666667 -121.43333333,39.55833333 -121.425,39.55833333 -121.41666667,39.55833333 -121.41666667,39.56666667 -121.40833333,39.56666667 -121.40833333,39.575 -121.40833333,39.58333333 -121.4,39.58333333 -121.39166667000001,39.58333333 -121.38333333,39.58333333 -121.375,39.58333333 -121.36666667,39.58333333 -121.35833333,39.58333333 -121.35833333,39.575 -121.36666667,39.575 -121.375,39.575 -121.375,39.56666667 -121.38333333,39.56666667 -121.39166667000001,39.56666667 -121.39166667000001,39.55833333 -121.39166667000001,39.55 -121.38333333,39.55 -121.375,39.55 -121.36666667,39.55 -121.36666667,39.54166667 -121.35833333,39.54166667 -121.35,39.54166667 -121.34166667,39.54166667 -121.33333333,39.54166667 -121.325,39.54166667 -121.325,39.53333333 -121.33333333,39.53333333 -121.34166667,39.53333333 -121.34166667,39.525 -121.34166667,39.51666667 -121.35,39.51666667 -121.35,39.525 -121.35833333,39.525 -121.36666667,39.525 -121.36666667,39.53333333 -121.375,39.53333333 -121.375,39.525 -121.38333333,39.525 -121.39166667000001,39.525 -121.39166667000001,39.53333333 -121.4,39.53333333 -121.4,39.54166667 -121.40833333,39.54166667 -121.40833333,39.53333333 -121.41666667,39.53333333 -121.41666667,39.54166667 -121.425,39.54166667 -121.43333333,39.54166667 -121.43333333,39.53333333 -121.425,39.53333333 -121.425,39.525 -121.43333333,39.525 -121.43333333,39.51666667 -121.44166667,39.51666667 -121.44166667,39.50833333 -121.44166667,39.5 -121.43333333,39.5 -121.425,39.5 -121.425,39.49166667 -121.425,39.48333333 -121.425,39.475 -121.425,39.46666667 -121.41666667,39.46666667 -121.41666667,39.45833333 -121.41666667,39.45 -121.40833333,39.45 -121.4,39.45 -121.39166667000001,39.45 -121.39166667000001,39.45833333 -121.38333333,39.45833333 -121.38333333,39.45 -121.375,39.45 -121.375,39.44166667 -121.375,39.43333333 -121.38333333,39.43333333 -121.39166667000001,39.43333333 -121.4,39.43333333 -121.4,39.425 -121.4,39.41666667 -121.39166667000001,39.41666667 -121.38333333,39.41666667 -121.375,39.41666667 -121.375,39.425 -121.36666667,39.425 -121.36666667,39.43333333 -121.35833333,39.43333333 -121.35,39.43333333 -121.34166667,39.43333333 -121.33333333,39.43333333 -121.325,39.43333333 -121.325,39.425 -121.33333333,39.425 -121.33333333,39.41666667 -121.34166667,39.41666667 -121.34166667,39.40833333 -121.34166667,39.4 -121.34166667,39.39166667 -121.33333333,39.39166667 -121.33333333,39.38333333 -121.33333333,39.375 -121.325,39.375 -121.325,39.38333333 -121.31666667,39.38333333 -121.31666667,39.375 -121.31666667,39.36666667 -121.30833333,39.36666667 -121.3,39.36666667 -121.3,39.35833333 -121.30833333,39.35833333 -121.30833333,39.35 -121.3,39.35 -121.3,39.34166667 -121.3,39.33333333 -121.3,39.325 -121.3,39.31666667 -121.29166667,39.31666667 -121.29166667,39.30833333 -121.28333333,39.30833333 -121.28333333,39.3 -121.29166667,39.3 -121.29166667,39.29166667 -121.28333333,39.29166667 -121.275,39.29166667 -121.275,39.3 -121.26666667000001,39.3 -121.25833333,39.3 -121.25833333,39.30833333 -121.25,39.30833333 -121.25,39.3 -121.24166667,39.3 -121.23333333,39.3 -121.225,39.3 -121.225,39.30833333 -121.225,39.31666667 -121.225,39.325 -121.21666667,39.325 -121.21666667,39.33333333 -121.20833333,39.33333333 -121.20833333,39.34166667 -121.2,39.34166667 -121.2,39.33333333 -121.19166667,39.33333333 -121.19166667,39.34166667 -121.18333333,39.34166667 -121.175,39.34166667 -121.175,39.33333333 -121.18333333,39.33333333 -121.18333333,39.325 -121.18333333,39.31666667 -121.19166667,39.31666667 -121.19166667,39.30833333 -121.18333333,39.30833333 -121.175,39.30833333 -121.175,39.3 -121.175,39.29166667 -121.16666667,39.29166667 -121.15833333,39.29166667 -121.15,39.29166667 -121.15,39.3 -121.14166667000001,39.3 -121.13333333,39.3 -121.125,39.3 -121.11666667,39.3 -121.10833333,39.3 -121.10833333,39.29166667 -121.11666667,39.29166667 -121.125,39.29166667 -121.13333333,39.29166667 -121.14166667000001,39.29166667 -121.14166667000001,39.28333333 -121.14166667000001,39.275 -121.15,39.275 -121.15,39.28333333 -121.15833333,39.28333333 -121.16666667,39.28333333 -121.175,39.28333333 -121.175,39.275 -121.18333333,39.275 -121.18333333,39.26666667 -121.18333333,39.25833333 -121.175,39.25833333 -121.175,39.25 -121.16666667,39.25 -121.15833333,39.25 -121.15,39.25 -121.15,39.24166667 -121.15833333,39.24166667 -121.16666667,39.24166667 -121.16666667,39.23333333 -121.175,39.23333333 -121.175,39.225 -121.175,39.21666667 -121.16666667,39.21666667 -121.15833333,39.21666667 -121.15833333,39.20833333 -121.15,39.20833333 -121.15,39.2 -121.14166667000001,39.2 -121.14166667000001,39.19166667 -121.13333333,39.19166667 -121.13333333,39.18333333 -121.13333333,39.175 -121.14166667000001,39.175 -121.14166667000001,39.16666667 -121.14166667000001,39.15833333 -121.14166667000001,39.15 -121.14166667000001,39.14166667 -121.13333333,39.14166667 -121.13333333,39.15 -121.125,39.15 -121.125,39.14166667 -121.125,39.13333333 -121.125,39.125 -121.11666667,39.125 -121.11666667,39.11666667 -121.11666667,39.10833333 -121.10833333,39.10833333 -121.10833333,39.11666667 -121.1,39.11666667 -121.09166667,39.11666667 -121.09166667,39.125 -121.08333333,39.125 -121.08333333,39.13333333 -121.075,39.13333333 -121.075,39.125 -121.075,39.11666667 -121.075,39.10833333 -121.075,39.1 -121.075,39.09166667 -121.06666667,39.09166667 -121.05833333,39.09166667 -121.05833333,39.1 -121.05,39.1 -121.05,39.10833333 -121.04166667,39.10833333 -121.04166667,39.1 -121.03333333,39.1 -121.03333333,39.09166667 -121.03333333,39.08333333 -121.025,39.08333333 -121.025,39.075 -121.01666667000001,39.075 -121.00833333,39.075 -121.00833333,39.06666667 -121.0,39.06666667 -121.0,39.05833333 -121.0,39.05 -121.00833333,39.05 -121.00833333,39.04166667 -121.0,39.04166667 -121.0,39.03333333 -121.0,39.025 -120.99166667,39.025 -120.99166667,39.01666667 -120.99166667,39.00833333 -120.98333333,39.00833333 -120.98333333,39.0 -120.975,39.0 -120.975,39.00833333 -120.975,39.01666667 -120.96666667,39.01666667 -120.95833333,39.01666667 -120.95,39.01666667 -120.94166667,39.01666667 -120.93333333,39.01666667 -120.93333333,39.025 -120.94166667,39.025 -120.94166667,39.03333333 -120.93333333,39.03333333 -120.925,39.03333333 -120.925,39.04166667 -120.91666667,39.04166667 -120.90833333,39.04166667 -120.90833333,39.05 -120.91666667,39.05 -120.91666667,39.05833333 -120.91666667,39.06666667 -120.91666667,39.075 -120.925,39.075 -120.925,39.08333333 -120.925,39.09166667 -120.93333333,39.09166667 -120.93333333,39.1 -120.93333333,39.10833333 -120.925,39.10833333 -120.91666667,39.10833333 -120.91666667,39.1 -120.91666667,39.09166667 -120.91666667,39.08333333 -120.90833333,39.08333333 -120.90833333,39.075 -120.9,39.075 -120.9,39.06666667 -120.9,39.05833333 -120.9,39.05 -120.9,39.04166667 -120.89166667000001,39.04166667 -120.89166667000001,39.03333333 -120.9,39.03333333 -120.90833333,39.03333333 -120.90833333,39.025 -120.90833333,39.01666667 -120.90833333,39.00833333 -120.91666667,39.00833333 -120.925,39.00833333 -120.925,39.0 -120.93333333,39.0 -120.93333333,38.99166667 -120.94166667,38.99166667 -120.94166667,38.98333333 -120.95,38.98333333 -120.95,38.975 -120.94166667,38.975 -120.93333333,38.975 -120.93333333,38.98333333 -120.925,38.98333333 -120.925,38.99166667 -120.91666667,38.99166667 -120.90833333,38.99166667 -120.90833333,38.98333333 -120.90833333,38.975 -120.90833333,38.96666667 -120.9,38.96666667 -120.89166667000001,38.96666667 -120.88333333,38.96666667 -120.875,38.96666667 -120.86666667,38.96666667 -120.86666667,38.975 -120.85833333,38.975 -120.85833333,38.98333333 -120.85,38.98333333 -120.84166667,38.98333333 -120.83333333,38.98333333 -120.83333333,38.99166667 -120.83333333,39.0 -120.825,39.0 -120.81666667,39.0 -120.81666667,39.00833333 -120.80833333,39.00833333 -120.8,39.00833333 -120.79166667,39.00833333 -120.79166667,39.01666667 -120.78333333,39.01666667 -120.78333333,39.00833333 -120.775,39.00833333 -120.775,39.01666667 -120.76666667000001,39.01666667 -120.75833333,39.01666667 -120.75,39.01666667 -120.74166667,39.01666667 -120.74166667,39.025 -120.73333333,39.025 -120.725,39.025 -120.71666667,39.025 -120.71666667,39.01666667 -120.70833333,39.01666667 -120.7,39.01666667 -120.7,39.00833333 -120.70833333,39.00833333 -120.71666667,39.00833333 -120.725,39.00833333 -120.725,39.0 -120.73333333,39.0 -120.74166667,39.0 -120.75,39.0 -120.75833333,39.0 -120.76666667000001,39.0 -120.775,39.0 -120.78333333,39.0 -120.78333333,38.99166667 -120.79166667,38.99166667 -120.8,38.99166667 -120.80833333,38.99166667 -120.81666667,38.99166667 -120.81666667,38.98333333 -120.81666667,38.975 -120.825,38.975 -120.825,38.96666667 -120.81666667,38.96666667 -120.80833333,38.96666667 -120.8,38.96666667 -120.8,38.95833333 -120.80833333,38.95833333 -120.81666667,38.95833333 -120.825,38.95833333 -120.83333333,38.95833333 -120.83333333,38.95 -120.84166667,38.95 -120.85,38.95 -120.85833333,38.95 -120.85833333,38.94166667 -120.86666667,38.94166667 -120.875,38.94166667 -120.875,38.95 -120.88333333,38.95 -120.88333333,38.94166667 -120.88333333,38.93333333 -120.89166667000001,38.93333333 -120.89166667000001,38.94166667 -120.9,38.94166667 -120.9,38.95 -120.90833333,38.95 -120.90833333,38.94166667 -120.90833333,38.93333333 -120.90833333,38.925 -120.9,38.925 -120.9,38.91666667 -120.89166667000001,38.91666667 -120.89166667000001,38.90833333 -120.88333333,38.90833333 -120.88333333,38.9 -120.875,38.9 -120.875,38.89166667 -120.875,38.88333333 -120.86666667,38.88333333 -120.85833333,38.88333333 -120.85833333,38.875 -120.85,38.875 -120.84166667,38.875 -120.84166667,38.86666667 -120.84166667,38.85833333 -120.84166667,38.85 -120.83333333,38.85 -120.83333333,38.84166667 -120.825,38.84166667 -120.825,38.85 -120.81666667,38.85 -120.81666667,38.85833333 -120.81666667,38.86666667 -120.80833333,38.86666667 -120.80833333,38.85833333 -120.80833333,38.85 -120.8,38.85 -120.79166667,38.85 -120.79166667,38.84166667 -120.78333333,38.84166667 -120.78333333,38.85 -120.775,38.85 -120.775,38.84166667 -120.775,38.83333333 -120.76666667000001,38.83333333 -120.75833333,38.83333333 -120.75,38.83333333 -120.75,38.84166667 -120.74166667,38.84166667 -120.74166667,38.83333333 -120.74166667,38.825 -120.75,38.825 -120.75,38.81666667 -120.74166667,38.81666667 -120.74166667,38.80833333 -120.75,38.80833333 -120.75,38.8 -120.75,38.79166667 -120.74166667,38.79166667 -120.73333333,38.79166667 -120.725,38.79166667 -120.725,38.78333333 -120.71666667,38.78333333 -120.70833333,38.78333333 -120.70833333,38.775 -120.7,38.775 -120.7,38.78333333 -120.69166667,38.78333333 -120.69166667,38.79166667 -120.68333333,38.79166667 -120.675,38.79166667 -120.66666667,38.79166667 -120.65833333,38.79166667 -120.65833333,38.78333333 -120.66666667,38.78333333 -120.675,38.78333333 -120.68333333,38.78333333 -120.68333333,38.775 -120.69166667,38.775 -120.69166667,38.76666667 -120.7,38.76666667 -120.70833333,38.76666667 -120.71666667,38.76666667 -120.71666667,38.775 -120.725,38.775 -120.725,38.76666667 -120.725,38.75833333 -120.73333333,38.75833333 -120.73333333,38.76666667 -120.74166667,38.76666667 -120.74166667,38.75833333 -120.75,38.75833333 -120.75,38.75 -120.75833333,38.75 -120.75833333,38.74166667 -120.75,38.74166667 -120.74166667,38.74166667 -120.74166667,38.73333333 -120.73333333,38.73333333 -120.725,38.73333333 -120.71666667,38.73333333 -120.71666667,38.725 -120.70833333,38.725 -120.7,38.725 -120.7,38.71666667 -120.69166667,38.71666667 -120.69166667,38.725 -120.68333333,38.725 -120.675,38.725 -120.66666667,38.725 -120.66666667,38.71666667 -120.66666667,38.70833333 -120.66666667,38.7 -120.66666667,38.69166667 -120.65833333,38.69166667 -120.65833333,38.68333333 -120.65,38.68333333 -120.65,38.675 -120.64166667000001,38.675 -120.63333333,38.675 -120.625,38.675 -120.625,38.66666667 -120.61666667,38.66666667 -120.60833333,38.66666667 -120.60833333,38.65833333 -120.60833333,38.65 -120.6,38.65 -120.6,38.64166667 -120.60833333,38.64166667 -120.61666667,38.64166667 -120.61666667,38.65 -120.625,38.65 -120.625,38.64166667 -120.63333333,38.64166667 -120.64166667000001,38.64166667 -120.65,38.64166667 -120.65,38.63333333 -120.64166667000001,38.63333333 -120.64166667000001,38.625 -120.63333333,38.625 -120.625,38.625 -120.625,38.61666667 -120.61666667,38.61666667 -120.60833333,38.61666667 -120.6,38.61666667 -120.6,38.60833333 -120.59166667,38.60833333 -120.59166667,38.6 -120.6,38.6 -120.60833333,38.6 -120.60833333,38.60833333 -120.61666667,38.60833333 -120.61666667,38.6 -120.625,38.6 -120.625,38.60833333 -120.63333333,38.60833333 -120.63333333,38.6 -120.63333333,38.59166667 -120.64166667000001,38.59166667 -120.65,38.59166667 -120.65,38.58333333 -120.65833333,38.58333333 -120.65833333,38.575 -120.65,38.575 -120.64166667000001,38.575 -120.64166667000001,38.56666667 -120.65,38.56666667 -120.65,38.55833333 -120.65,38.55 -120.65,38.54166667 -120.64166667000001,38.54166667 -120.64166667000001,38.53333333 -120.65,38.53333333 -120.65833333,38.53333333 -120.65833333,38.525 -120.65,38.525 -120.65,38.51666667 -120.64166667000001,38.51666667 -120.63333333,38.51666667 -120.63333333,38.50833333 -120.625,38.50833333 -120.61666667,38.50833333 -120.60833333,38.50833333 -120.60833333,38.5 -120.61666667,38.5 -120.61666667,38.49166667 -120.61666667,38.48333333 -120.625,38.48333333 -120.63333333,38.48333333 -120.63333333,38.475 -120.63333333,38.46666667 -120.625,38.46666667 -120.625,38.475 -120.61666667,38.475 -120.60833333,38.475 -120.6,38.475 -120.59166667,38.475 -120.58333333,38.475 -120.575,38.475 -120.575,38.46666667 -120.575,38.45833333 -120.575,38.45 -120.575,38.44166667 -120.58333333,38.44166667 -120.59166667,38.44166667 -120.6,38.44166667 -120.6,38.43333333 -120.6,38.425 -120.6,38.41666667 -120.6,38.40833333 -120.59166667,38.40833333 -120.59166667,38.41666667 -120.58333333,38.41666667 -120.575,38.41666667 -120.575,38.425 -120.56666667,38.425 -120.55833333,38.425 -120.55,38.425 -120.55,38.43333333 -120.54166667,38.43333333 -120.53333333,38.43333333 -120.525,38.43333333 -120.51666667000001,38.43333333 -120.51666667000001,38.44166667 -120.50833333,38.44166667 -120.50833333,38.45 -120.5,38.45 -120.49166667,38.45 -120.49166667,38.45833333 -120.48333333,38.45833333 -120.48333333,38.45 -120.48333333,38.44166667 -120.49166667,38.44166667 -120.5,38.44166667 -120.5,38.43333333 -120.50833333,38.43333333 -120.50833333,38.425 -120.50833333,38.41666667 -120.51666667000001,38.41666667 -120.51666667000001,38.40833333 -120.50833333,38.40833333 -120.50833333,38.4 -120.5,38.4 -120.49166667,38.4 -120.49166667,38.39166667 -120.48333333,38.39166667 -120.475,38.39166667 -120.46666667,38.39166667 -120.45833333,38.39166667 -120.45833333,38.4 -120.45,38.4 -120.45,38.39166667 -120.44166667,38.39166667 -120.44166667,38.38333333 -120.45,38.38333333 -120.45833333,38.38333333 -120.45833333,38.375 -120.45,38.375 -120.44166667,38.375 -120.44166667,38.36666667 -120.45,38.36666667 -120.45833333,38.36666667 -120.46666667,38.36666667 -120.46666667,38.35833333 -120.45833333,38.35833333 -120.45,38.35833333 -120.45,38.35 -120.44166667,38.35 -120.43333333,38.35 -120.43333333,38.34166667 -120.425,38.34166667 -120.425,38.33333333 -120.41666667,38.33333333 -120.40833333,38.33333333 -120.40833333,38.325 -120.41666667,38.325 -120.425,38.325 -120.43333333,38.325 -120.44166667,38.325 -120.45,38.325 -120.45833333,38.325 -120.45833333,38.31666667 -120.46666667,38.31666667 -120.475,38.31666667 -120.475,38.30833333 -120.46666667,38.30833333 -120.45833333,38.30833333 -120.45,38.30833333 -120.44166667,38.30833333 -120.43333333,38.30833333 -120.43333333,38.3 -120.44166667,38.3 -120.44166667,38.29166667 -120.43333333,38.29166667 -120.425,38.29166667 -120.425,38.3 -120.41666667,38.3 -120.41666667,38.29166667 -120.41666667,38.28333333 -120.425,38.28333333 -120.425,38.275 -120.43333333,38.275 -120.43333333,38.26666667 -120.43333333,38.25833333 -120.425,38.25833333 -120.425,38.26666667 -120.41666667,38.26666667 -120.40833333,38.26666667 -120.40833333,38.25833333 -120.40833333,38.25 -120.41666667,38.25 -120.425,38.25 -120.425,38.24166667 -120.41666667,38.24166667 -120.41666667,38.23333333 -120.40833333,38.23333333 -120.4,38.23333333 -120.4,38.225 -120.4,38.21666667 -120.4,38.20833333 -120.40833333,38.20833333 -120.40833333,38.2 -120.41666667,38.2 -120.41666667,38.19166667 -120.40833333,38.19166667 -120.4,38.19166667 -120.39166667000001,38.19166667 -120.38333333,38.19166667 -120.38333333,38.2 -120.375,38.2 -120.375,38.19166667 -120.36666667,38.19166667 -120.36666667,38.2 -120.35833333,38.2 -120.35833333,38.19166667 -120.35,38.19166667 -120.35,38.2 -120.34166667,38.2 -120.33333333,38.2 -120.33333333,38.20833333 -120.325,38.20833333 -120.325,38.21666667 -120.31666667,38.21666667 -120.30833333,38.21666667 -120.30833333,38.20833333 -120.30833333,38.2 -120.30833333,38.19166667 -120.3,38.19166667 -120.3,38.18333333 -120.29166667,38.18333333 -120.28333333,38.18333333 -120.275,38.18333333 -120.26666667000001,38.18333333 -120.26666667000001,38.19166667 -120.25833333,38.19166667 -120.25,38.19166667 -120.24166667,38.19166667 -120.23333333,38.19166667 -120.225,38.19166667 -120.21666667,38.19166667 -120.20833333,38.19166667 -120.2,38.19166667 -120.2,38.18333333 -120.19166667,38.18333333 -120.18333333,38.18333333 -120.175,38.18333333 -120.175,38.175 -120.18333333,38.175 -120.19166667,38.175 -120.2,38.175 -120.20833333,38.175 -120.21666667,38.175 -120.225,38.175 -120.23333333,38.175 -120.24166667,38.175 -120.25,38.175 -120.25833333,38.175 -120.25833333,38.16666667 -120.26666667000001,38.16666667 -120.275,38.16666667 -120.275,38.15833333 -120.28333333,38.15833333 -120.29166667,38.15833333 -120.3,38.15833333 -120.3,38.16666667 -120.30833333,38.16666667 -120.31666667,38.16666667 -120.31666667,38.15833333 -120.325,38.15833333 -120.325,38.15 -120.325,38.14166667 -120.31666667,38.14166667 -120.30833333,38.14166667 -120.3,38.14166667 -120.29166667,38.14166667 -120.29166667,38.15 -120.28333333,38.15 -120.28333333,38.14166667 -120.275,38.14166667 -120.26666667000001,38.14166667 -120.25833333,38.14166667 -120.25833333,38.15 -120.25,38.15 -120.25,38.14166667 -120.24166667,38.14166667 -120.24166667,38.13333333 -120.23333333,38.13333333 -120.23333333,38.125 -120.225,38.125 -120.225,38.11666667 -120.23333333,38.11666667 -120.23333333,38.10833333 -120.24166667,38.10833333 -120.24166667,38.1 -120.24166667,38.09166667 -120.23333333,38.09166667 -120.23333333,38.08333333 -120.23333333,38.075 -120.24166667,38.075 -120.24166667,38.06666667 -120.25,38.06666667 -120.25,38.075 -120.25833333,38.075 -120.26666667000001,38.075 -120.26666667000001,38.08333333 -120.275,38.08333333 -120.275,38.075 -120.28333333,38.075 -120.28333333,38.06666667 -120.29166667,38.06666667 -120.29166667,38.05833333 -120.3,38.05833333 -120.30833333,38.05833333 -120.31666667,38.05833333 -120.325,38.05833333 -120.325,38.05 -120.33333333,38.05 -120.33333333,38.04166667 -120.325,38.04166667 -120.31666667,38.04166667 -120.30833333,38.04166667 -120.3,38.04166667 -120.29166667,38.04166667 -120.28333333,38.04166667 -120.275,38.04166667 -120.26666667000001,38.04166667 -120.26666667000001,38.05 -120.25833333,38.05 -120.25833333,38.04166667 -120.25,38.04166667 -120.24166667,38.04166667 -120.24166667,38.03333333 -120.24166667,38.025 -120.23333333,38.025 -120.23333333,38.01666667 -120.225,38.01666667 -120.225,38.025 -120.225,38.03333333 -120.21666667,38.03333333 -120.21666667,38.025 -120.21666667,38.01666667 -120.21666667,38.00833333 -120.225,38.00833333 -120.225,38.0 -120.21666667,38.0 -120.20833333,38.0 -120.2,38.0 -120.2,38.00833333 -120.19166667,38.00833333 -120.18333333,38.00833333 -120.18333333,38.01666667 -120.18333333,38.025 -120.19166667,38.025 -120.19166667,38.03333333 -120.19166667,38.04166667 -120.19166667,38.05 -120.18333333,38.05 -120.175,38.05 -120.175,38.04166667 -120.175,38.03333333 -120.175,38.025 -120.175,38.01666667 -120.175,38.00833333 -120.16666667,38.00833333 -120.15833333,38.00833333 -120.15833333,38.01666667 -120.15,38.01666667 -120.14166667000001,38.01666667 -120.13333333,38.01666667 -120.13333333,38.00833333 -120.125,38.00833333 -120.125,38.0 -120.13333333,38.0 -120.13333333,37.99166667 -120.14166667000001,37.99166667 -120.15,37.99166667 -120.15833333,37.99166667 -120.16666667,37.99166667 -120.16666667,37.98333333 -120.175,37.98333333 -120.18333333,37.98333333 -120.19166667,37.98333333 -120.19166667,37.975 -120.18333333,37.975 -120.175,37.975 -120.16666667,37.975 -120.15833333,37.975 -120.15833333,37.96666667 -120.15833333,37.95833333 -120.15833333,37.95 -120.15,37.95 -120.15,37.94166667 -120.14166667000001,37.94166667 -120.13333333,37.94166667 -120.13333333,37.95 -120.125,37.95 -120.125,37.94166667 -120.11666667,37.94166667 -120.11666667,37.93333333 -120.125,37.93333333 -120.13333333,37.93333333 -120.13333333,37.925 -120.13333333,37.91666667 -120.125,37.91666667 -120.11666667,37.91666667 -120.11666667,37.925 -120.10833333,37.925 -120.10833333,37.91666667 -120.10833333,37.90833333 -120.10833333,37.9 -120.10833333,37.89166667 -120.10833333,37.88333333 -120.1,37.88333333 -120.09166667,37.88333333 -120.09166667,37.89166667 -120.09166667,37.9 -120.08333333,37.9 -120.08333333,37.90833333 -120.08333333,37.91666667 -120.075,37.91666667 -120.075,37.925 -120.06666667,37.925 -120.06666667,37.93333333 -120.06666667,37.94166667 -120.05833333,37.94166667 -120.05833333,37.95 -120.05833333,37.95833333 -120.05833333,37.96666667 -120.05833333,37.975 -120.05833333,37.98333333 -120.05833333,37.99166667 -120.05,37.99166667 -120.05,37.98333333 -120.05,37.975 -120.04166667,37.975 -120.03333333,37.975 -120.03333333,37.96666667 -120.04166667,37.96666667 -120.04166667,37.95833333 -120.04166667,37.95 -120.04166667,37.94166667 -120.04166667,37.93333333 -120.05,37.93333333 -120.05,37.925 -120.05,37.91666667 -120.05,37.90833333 -120.05,37.9 -120.05,37.89166667 -120.04166667,37.89166667 -120.04166667,37.9 -120.04166667,37.90833333 -120.04166667,37.91666667 -120.03333333,37.91666667 -120.03333333,37.925 -120.025,37.925 -120.025,37.91666667 -120.025,37.90833333 -120.01666667000001,37.90833333 -120.00833333,37.90833333 -120.00833333,37.91666667 -120.0,37.91666667 -120.0,37.925 -120.00833333,37.925 -120.00833333,37.93333333 -120.0,37.93333333 -119.99166667,37.93333333 -119.98333333,37.93333333 -119.98333333,37.925 -119.975,37.925 -119.96666667,37.925 -119.95833333,37.925 -119.95833333,37.91666667 -119.95833333,37.90833333 -119.95,37.90833333 -119.94166667,37.90833333 -119.94166667,37.91666667 -119.93333333,37.91666667 -119.93333333,37.925 -119.925,37.925 -119.91666667,37.925 -119.90833333,37.925 -119.9,37.925 -119.9,37.91666667 -119.9,37.90833333 -119.90833333,37.90833333 -119.91666667,37.90833333 -119.91666667,37.9 -119.925,37.9 -119.925,37.89166667 -119.91666667,37.89166667 -119.90833333,37.89166667 -119.9,37.89166667 -119.89166667000001,37.89166667 -119.88333333,37.89166667 -119.875,37.89166667 -119.875,37.9 -119.86666667,37.9 -119.85833333,37.9 -119.85833333,37.90833333 -119.85,37.90833333 -119.85,37.9 -119.85,37.89166667 -119.85833333,37.89166667 -119.85833333,37.88333333 -119.86666667,37.88333333 -119.875,37.88333333 -119.88333333,37.88333333 -119.89166667000001,37.88333333 -119.9,37.88333333 -119.90833333,37.88333333 -119.90833333,37.875 -119.91666667,37.875 -119.925,37.875 -119.93333333,37.875 -119.94166667,37.875 -119.94166667,37.86666667 -119.95,37.86666667 -119.95833333,37.86666667 -119.96666667,37.86666667 -119.96666667,37.85833333 -119.96666667,37.85 -119.95833333,37.85 -119.95833333,37.85833333 -119.95,37.85833333 -119.94166667,37.85833333 -119.93333333,37.85833333 -119.93333333,37.85 -119.94166667,37.85 -119.95,37.85 -119.95,37.84166667 -119.95833333,37.84166667 -119.95833333,37.83333333 -119.95833333,37.825 -119.95,37.825 -119.94166667,37.825 -119.94166667,37.81666667 -119.93333333,37.81666667 -119.925,37.81666667 -119.925,37.80833333 -119.93333333,37.80833333 -119.94166667,37.80833333 -119.95,37.80833333 -119.95833333,37.80833333 -119.96666667,37.80833333 -119.975,37.80833333 -119.98333333,37.80833333 -119.99166667,37.80833333 -120.0,37.80833333 -120.00833333,37.80833333 -120.01666667000001,37.80833333 -120.01666667000001,37.81666667 -120.025,37.81666667 -120.025,37.80833333 -120.025,37.8 -120.01666667000001,37.8 -120.00833333,37.8 -120.00833333,37.79166667 -120.0,37.79166667 -120.0,37.78333333 -119.99166667,37.78333333 -119.99166667,37.775 -119.98333333,37.775 -119.98333333,37.76666667 -119.975,37.76666667 -119.975,37.75833333 -119.975,37.75 -119.98333333,37.75 -119.98333333,37.74166667 -119.975,37.74166667 -119.975,37.73333333 -119.96666667,37.73333333 -119.96666667,37.74166667 -119.96666667,37.75 -119.95833333,37.75 -119.95833333,37.74166667 -119.95,37.74166667 -119.95,37.73333333 -119.94166667,37.73333333 -119.94166667,37.725 -119.93333333,37.725 -119.925,37.725 -119.925,37.73333333 -119.925,37.74166667 -119.91666667,37.74166667 -119.91666667,37.75 -119.90833333,37.75 -119.9,37.75 -119.9,37.74166667 -119.89166667000001,37.74166667 -119.89166667000001,37.75 -119.88333333,37.75 -119.88333333,37.74166667 -119.88333333,37.73333333 -119.89166667000001,37.73333333 -119.9,37.73333333 -119.90833333,37.73333333 -119.90833333,37.725 -119.90833333,37.71666667 -119.91666667,37.71666667 -119.925,37.71666667 -119.925,37.70833333 -119.925,37.7 -119.91666667,37.7 -119.91666667,37.69166667 -119.90833333,37.69166667 -119.9,37.69166667 -119.89166667000001,37.69166667 -119.89166667000001,37.7 -119.88333333,37.7 -119.875,37.7 -119.86666667,37.7 -119.86666667,37.69166667 -119.86666667,37.68333333 -119.875,37.68333333 -119.875,37.675 -119.86666667,37.675 -119.85833333,37.675 -119.85833333,37.68333333 -119.85,37.68333333 -119.85,37.69166667 -119.84166667,37.69166667 -119.83333333,37.69166667 -119.83333333,37.68333333 -119.825,37.68333333 -119.81666667,37.68333333 -119.81666667,37.69166667 -119.81666667,37.7 -119.80833333,37.7 -119.80833333,37.69166667 -119.8,37.69166667 -119.8,37.68333333 -119.79166667,37.68333333 -119.79166667,37.69166667 -119.78333333,37.69166667 -119.775,37.69166667 -119.76666667000001,37.69166667 -119.76666667000001,37.68333333 -119.75833333,37.68333333 -119.75,37.68333333 -119.74166667,37.68333333 -119.73333333,37.68333333 -119.73333333,37.675 -119.74166667,37.675 -119.75,37.675 -119.75833333,37.675 -119.75833333,37.66666667 -119.76666667000001,37.66666667 -119.775,37.66666667 -119.78333333,37.66666667 -119.78333333,37.65833333 -119.79166667,37.65833333 -119.79166667,37.65 -119.8,37.65 -119.80833333,37.65 -119.81666667,37.65 -119.81666667,37.65833333 -119.825,37.65833333 -119.83333333,37.65833333 -119.83333333,37.65 -119.83333333,37.64166667 -119.825,37.64166667 -119.825,37.63333333 -119.81666667,37.63333333 -119.81666667,37.625 -119.80833333,37.625 -119.8,37.625 -119.79166667,37.625 -119.79166667,37.61666667 -119.78333333,37.61666667 -119.775,37.61666667 -119.76666667000001,37.61666667 -119.76666667000001,37.60833333 -119.75833333,37.60833333 -119.75833333,37.61666667 -119.75833333,37.625 -119.75,37.625 -119.75,37.61666667 -119.74166667,37.61666667 -119.73333333,37.61666667 -119.73333333,37.60833333 -119.74166667,37.60833333 -119.75,37.60833333 -119.75,37.6 -119.75833333,37.6 -119.76666667000001,37.6 -119.76666667000001,37.59166667 -119.775,37.59166667 -119.775,37.6 -119.78333333,37.6 -119.79166667,37.6 -119.8,37.6 -119.80833333,37.6 -119.80833333,37.59166667 -119.8,37.59166667 -119.8,37.58333333 -119.79166667,37.58333333 -119.79166667,37.575 -119.8,37.575 -119.8,37.56666667 -119.8,37.55833333 -119.79166667,37.55833333 -119.79166667,37.55 -119.79166667,37.54166667 -119.8,37.54166667 -119.8,37.55 -119.80833333,37.55 -119.80833333,37.55833333 -119.80833333,37.56666667 -119.81666667,37.56666667 -119.825,37.56666667 -119.825,37.575 -119.825,37.58333333 -119.825,37.59166667 -119.83333333,37.59166667 -119.84166667,37.59166667 -119.84166667,37.6 -119.83333333,37.6 -119.83333333,37.60833333 -119.84166667,37.60833333 -119.85,37.60833333 -119.85833333,37.60833333 -119.86666667,37.60833333 -119.86666667,37.61666667 -119.85833333,37.61666667 -119.85833333,37.625 -119.85833333,37.63333333 -119.86666667,37.63333333 -119.86666667,37.625 -119.875,37.625 -119.875,37.63333333 -119.88333333,37.63333333 -119.89166667000001,37.63333333 -119.89166667000001,37.64166667 -119.9,37.64166667 -119.9,37.63333333 -119.9,37.625 -119.89166667000001,37.625 -119.89166667000001,37.61666667 -119.89166667000001,37.60833333 -119.89166667000001,37.6 -119.9,37.6 -119.90833333,37.6 -119.91666667,37.6 -119.925,37.6 -119.925,37.59166667 -119.93333333,37.59166667 -119.93333333,37.58333333 -119.925,37.58333333 -119.925,37.575 -119.91666667,37.575 -119.91666667,37.58333333 -119.90833333,37.58333333 -119.90833333,37.575 -119.90833333,37.56666667 -119.90833333,37.55833333 -119.9,37.55833333 -119.9,37.55 -119.89166667000001,37.55 -119.89166667000001,37.54166667 -119.89166667000001,37.53333333 -119.88333333,37.53333333 -119.88333333,37.525 -119.875,37.525 -119.875,37.51666667 -119.86666667,37.51666667 -119.85833333,37.51666667 -119.85,37.51666667 -119.84166667,37.51666667 -119.84166667,37.50833333 -119.84166667,37.5 -119.84166667,37.49166667 -119.83333333,37.49166667 -119.825,37.49166667 -119.825,37.5 -119.81666667,37.5 -119.81666667,37.49166667 -119.80833333,37.49166667 -119.8,37.49166667 -119.8,37.48333333 -119.8,37.475 -119.79166667,37.475 -119.78333333,37.475 -119.78333333,37.46666667 -119.775,37.46666667 -119.76666667000001,37.46666667 -119.75833333,37.46666667 -119.75833333,37.45833333 -119.75,37.45833333 -119.75,37.46666667 -119.74166667,37.46666667 -119.73333333,37.46666667 -119.73333333,37.45833333 -119.73333333,37.45 -119.73333333,37.44166667 -119.73333333,37.43333333 -119.74166667,37.43333333 -119.75,37.43333333 -119.75,37.425 -119.75833333,37.425 -119.76666667000001,37.425 -119.76666667000001,37.41666667 -119.76666667000001,37.40833333 -119.75833333,37.40833333 -119.75,37.40833333 -119.74166667,37.40833333 -119.73333333,37.40833333 -119.725,37.40833333 -119.725,37.4 -119.71666667,37.4 -119.71666667,37.40833333 -119.71666667,37.41666667 -119.70833333,37.41666667 -119.70833333,37.40833333 -119.70833333,37.4 -119.70833333,37.39166667 -119.7,37.39166667 -119.7,37.38333333 -119.69166667,37.38333333 -119.69166667,37.375 -119.68333333,37.375 -119.675,37.375 -119.66666667,37.375 -119.66666667,37.36666667 -119.66666667,37.35833333 -119.65833333,37.35833333 -119.65833333,37.35 -119.65,37.35 -119.65,37.35833333 -119.65,37.36666667 -119.64166667000001,37.36666667 -119.63333333,37.36666667 -119.625,37.36666667 -119.625,37.35833333 -119.63333333,37.35833333 -119.63333333,37.35 -119.63333333,37.34166667 -119.625,37.34166667 -119.61666667,37.34166667 -119.61666667,37.33333333 -119.61666667,37.325 -119.61666667,37.31666667 -119.61666667,37.30833333 -119.625,37.30833333 -119.625,37.3 -119.63333333,37.3 -119.63333333,37.30833333 -119.64166667000001,37.30833333 -119.65,37.30833333 -119.65833333,37.30833333 -119.65833333,37.31666667 -119.66666667,37.31666667 -119.66666667,37.325 -119.675,37.325 -119.68333333,37.325 -119.69166667,37.325 -119.7,37.325 -119.70833333,37.325 -119.71666667,37.325 -119.725,37.325 -119.725,37.33333333 -119.73333333,37.33333333 -119.73333333,37.34166667 -119.74166667,37.34166667 -119.74166667,37.33333333 -119.74166667,37.325 -119.73333333,37.325 -119.73333333,37.31666667 -119.725,37.31666667 -119.725,37.30833333 -119.725,37.3 -119.725,37.29166667 -119.71666667,37.29166667 -119.70833333,37.29166667 -119.7,37.29166667 -119.7,37.28333333 -119.7,37.275 -119.69166667,37.275 -119.68333333,37.275 -119.68333333,37.26666667 -119.675,37.26666667 -119.675,37.25833333 -119.68333333,37.25833333 -119.69166667,37.25833333 -119.7,37.25833333 -119.7,37.25 -119.69166667,37.25 -119.69166667,37.24166667 -119.68333333,37.24166667 -119.675,37.24166667 -119.66666667,37.24166667 -119.65833333,37.24166667 -119.65,37.24166667 -119.64166667000001,37.24166667 -119.63333333,37.24166667 -119.63333333,37.23333333 -119.625,37.23333333 -119.61666667,37.23333333 -119.60833333,37.23333333 -119.60833333,37.24166667 -119.6,37.24166667 -119.6,37.25 -119.59166667,37.25 -119.59166667,37.24166667 -119.58333333,37.24166667 -119.58333333,37.23333333 -119.58333333,37.225 -119.58333333,37.21666667 -119.59166667,37.21666667 -119.59166667,37.225 -119.6,37.225 -119.6,37.21666667 -119.60833333,37.21666667 -119.61666667,37.21666667 -119.625,37.21666667 -119.625,37.225 -119.63333333,37.225 -119.64166667000001,37.225 -119.65,37.225 -119.65,37.21666667 -119.65833333,37.21666667 -119.66666667,37.21666667 -119.675,37.21666667 -119.68333333,37.21666667 -119.69166667,37.21666667 -119.69166667,37.225 -119.7,37.225 -119.70833333,37.225 -119.70833333,37.23333333 -119.71666667,37.23333333 -119.725,37.23333333 -119.725,37.225 -119.73333333,37.225 -119.73333333,37.23333333 -119.74166667,37.23333333 -119.74166667,37.24166667 -119.75,37.24166667 -119.75,37.25 -119.74166667,37.25 -119.74166667,37.25833333 -119.75,37.25833333 -119.75,37.26666667 -119.75833333,37.26666667 -119.75833333,37.275 -119.76666667000001,37.275 -119.76666667000001,37.28333333 -119.775,37.28333333 -119.775,37.275 -119.775,37.26666667 -119.78333333,37.26666667 -119.79166667,37.26666667 -119.8,37.26666667 -119.80833333,37.26666667 -119.81666667,37.26666667 -119.81666667,37.25833333 -119.825,37.25833333 -119.83333333,37.25833333 -119.83333333,37.26666667 -119.825,37.26666667 -119.825,37.275 -119.83333333,37.275 -119.84166667,37.275 -119.84166667,37.26666667 -119.85,37.26666667 -119.85,37.275 -119.85,37.28333333 -119.85,37.29166667 -119.84166667,37.29166667 -119.83333333,37.29166667 -119.825,37.29166667 -119.825,37.3 -119.81666667,37.3 -119.80833333,37.3 -119.80833333,37.30833333 -119.81666667,37.30833333 -119.81666667,37.31666667 -119.81666667,37.325 -119.825,37.325 -119.825,37.31666667 -119.825,37.30833333 -119.83333333,37.30833333 -119.84166667,37.30833333 -119.85,37.30833333 -119.85,37.31666667 -119.85833333,37.31666667 -119.85833333,37.325 -119.86666667,37.325 -119.86666667,37.33333333 -119.875,37.33333333 -119.875,37.325 -119.88333333,37.325 -119.88333333,37.31666667 -119.89166667000001,37.31666667 -119.89166667000001,37.30833333 -119.89166667000001,37.3 -119.9,37.3 -119.9,37.30833333 -119.90833333,37.30833333 -119.90833333,37.31666667 -119.90833333,37.325 -119.90833333,37.33333333 -119.91666667,37.33333333 -119.91666667,37.34166667 -119.925,37.34166667 -119.925,37.33333333 -119.925,37.325 -119.925,37.31666667 -119.93333333,37.31666667 -119.94166667,37.31666667 -119.94166667,37.325 -119.95,37.325 -119.95833333,37.325 -119.95833333,37.33333333 -119.96666667,37.33333333 -119.975,37.33333333 -119.98333333,37.33333333 -119.98333333,37.34166667 -119.99166667,37.34166667 -119.99166667,37.35 -120.0,37.35 -120.00833333,37.35 -120.00833333,37.34166667 -120.00833333,37.33333333 -120.01666667000001,37.33333333 -120.01666667000001,37.34166667 -120.025,37.34166667 -120.025,37.35 -120.03333333,37.35 -120.04166667,37.35 -120.04166667,37.35833333 -120.05,37.35833333 -120.05833333,37.35833333 -120.05833333,37.36666667 -120.06666667,37.36666667 -120.06666667,37.375 -120.06666667,37.38333333 -120.075,37.38333333 -120.075,37.375 -120.08333333,37.375 -120.09166667,37.375 -120.1,37.375 -120.10833333,37.375 -120.10833333,37.38333333 -120.11666667,37.38333333 -120.11666667,37.39166667 -120.10833333,37.39166667 -120.10833333,37.4 -120.11666667,37.4 -120.125,37.4 -120.13333333,37.4 -120.14166667000001,37.4 -120.14166667000001,37.40833333 -120.15,37.40833333 -120.15,37.41666667 -120.15833333,37.41666667 -120.15833333,37.425 -120.16666667,37.425 -120.175,37.425 -120.175,37.41666667 -120.18333333,37.41666667 -120.18333333,37.40833333 -120.19166667,37.40833333 -120.2,37.40833333 -120.2,37.41666667 -120.20833333,37.41666667 -120.21666667,37.41666667 -120.21666667,37.425 -120.225,37.425 -120.225,37.43333333 -120.23333333,37.43333333 -120.23333333,37.44166667 -120.24166667,37.44166667 -120.24166667,37.45 -120.25,37.45 -120.25,37.45833333 -120.25833333,37.45833333 -120.25833333,37.46666667 -120.26666667000001,37.46666667 -120.275,37.46666667 -120.275,37.475 -120.28333333,37.475 -120.28333333,37.48333333 -120.29166667,37.48333333 -120.3,37.48333333 -120.30833333,37.48333333 -120.31666667,37.48333333 -120.31666667,37.49166667 -120.31666667,37.5 -120.31666667,37.50833333 -120.325,37.50833333 -120.325,37.5 -120.33333333,37.5 -120.33333333,37.50833333 -120.34166667,37.50833333 -120.34166667,37.5 -120.35,37.5 -120.35,37.49166667 -120.35833333,37.49166667 -120.35833333,37.48333333 -120.35,37.48333333 -120.35,37.475 -120.35,37.46666667 -120.35833333,37.46666667 -120.36666667,37.46666667 -120.36666667,37.45833333 -120.375,37.45833333 -120.38333333,37.45833333 -120.39166667000001,37.45833333 -120.4,37.45833333 -120.4,37.46666667 -120.39166667000001,37.46666667 -120.38333333,37.46666667 -120.38333333,37.475 -120.375,37.475 -120.375,37.48333333 -120.375,37.49166667 -120.375,37.5 -120.38333333,37.5 -120.39166667000001,37.5 -120.4,37.5 -120.40833333,37.5 -120.41666667,37.5 -120.425,37.5 -120.425,37.49166667 -120.43333333,37.49166667 -120.43333333,37.5 -120.44166667,37.5 -120.45,37.5 -120.45833333,37.5 -120.46666667,37.5 -120.46666667,37.49166667 -120.475,37.49166667 -120.475,37.5 -120.48333333,37.5 -120.49166667,37.5 -120.49166667,37.50833333 -120.5,37.50833333 -120.50833333,37.50833333 -120.50833333,37.51666667 -120.51666667000001,37.51666667 -120.525,37.51666667 -120.53333333,37.51666667 -120.54166667,37.51666667 -120.55,37.51666667 -120.55,37.525 -120.55833333,37.525 -120.56666667,37.525 -120.575,37.525 -120.58333333,37.525 -120.59166667,37.525 -120.6,37.525 -120.60833333,37.525 -120.61666667,37.525 -120.61666667,37.53333333 -120.625,37.53333333 -120.63333333,37.53333333 -120.64166667000001,37.53333333 -120.65,37.53333333 -120.65833333,37.53333333 -120.65833333,37.54166667 -120.66666667,37.54166667 -120.66666667,37.55 -120.675,37.55 -120.675,37.54166667 -120.68333333,37.54166667 -120.69166667,37.54166667 -120.7,37.54166667 -120.7,37.55 -120.70833333,37.55 -120.71666667,37.55 -120.725,37.55 -120.725,37.55833333 -120.73333333,37.55833333 -120.73333333,37.56666667 -120.73333333,37.575 -120.74166667,37.575 -120.75,37.575 -120.75833333,37.575 -120.76666667000001,37.575 -120.775,37.575 -120.775,37.58333333 -120.78333333,37.58333333 -120.78333333,37.59166667 -120.79166667,37.59166667 -120.8,37.59166667 -120.8,37.6 -120.80833333,37.6 -120.80833333,37.59166667 -120.81666667,37.59166667 -120.825,37.59166667 -120.825,37.6 -120.83333333,37.6 -120.84166667,37.6 -120.84166667,37.59166667 -120.85,37.59166667 -120.85833333,37.59166667 -120.86666667,37.59166667 -120.875,37.59166667 -120.875,37.6 -120.875,37.60833333 -120.88333333,37.60833333 -120.89166667000001,37.60833333 -120.9,37.60833333 -120.90833333,37.60833333 -120.91666667,37.60833333 -120.91666667,37.6 -120.91666667,37.59166667 -120.925,37.59166667 -120.925,37.6 -120.93333333,37.6 -120.93333333,37.59166667 -120.94166667,37.59166667 -120.95,37.59166667 -120.95,37.6 -120.95833333,37.6 -120.95833333,37.59166667 -120.96666667,37.59166667 -120.975,37.59166667 -120.98333333,37.59166667 -120.98333333,37.6 -120.99166667,37.6 -120.99166667,37.60833333 -120.99166667,37.61666667 -121.0,37.61666667 -121.0,37.60833333 -121.0,37.6 -121.00833333,37.6 -121.00833333,37.60833333 -121.01666667000001,37.60833333 -121.01666667000001,37.61666667 -121.025,37.61666667 -121.03333333,37.61666667 -121.03333333,37.625 -121.04166667,37.625 -121.04166667,37.63333333 -121.05,37.63333333 -121.05,37.625 -121.05833333,37.625 -121.06666667,37.625 -121.075,37.625 -121.075,37.63333333 -121.08333333,37.63333333 -121.08333333,37.64166667 -121.09166667,37.64166667 -121.09166667,37.63333333 -121.09166667,37.625 -121.1,37.625 -121.1,37.63333333 -121.10833333,37.63333333 -121.10833333,37.64166667 -121.11666667,37.64166667 -121.125,37.64166667 -121.13333333,37.64166667 -121.14166667000001,37.64166667 -121.15,37.64166667 -121.15833333,37.64166667 -121.15833333,37.65 -121.16666667,37.65 -121.175,37.65 -121.18333333,37.65 -121.19166667,37.65 -121.2,37.65 -121.20833333,37.65 -121.21666667,37.65 -121.21666667,37.64166667 -121.225,37.64166667 -121.23333333,37.64166667 -121.23333333,37.65 -121.24166667,37.65 -121.25,37.65 -121.25,37.65833333 -121.25833333,37.65833333 -121.26666667000001,37.65833333 -121.275,37.65833333 -121.28333333,37.65833333 -121.29166667,37.65833333 -121.3,37.65833333 -121.30833333,37.65833333 -121.31666667,37.65833333</coordinates></LinearRing></outerBoundaryIs><innerBoundaryIs><LinearRing><coordinates>-121.39166667000001,37.675 -121.39166667000001,37.68333333 -121.4,37.68333333 -121.40833333,37.68333333 -121.40833333,37.675 -121.4,37.675 -121.39166667000001,37.675</coordinates></LinearRing></innerBoundaryIs><innerBoundaryIs><LinearRing><coordinates>-121.375,37.64166667 -121.38333333,37.64166667 -121.38333333,37.63333333 -121.375,37.63333333 -121.375,37.64166667</coordinates></LinearRing></innerBoundaryIs><innerBoundaryIs><LinearRing><coordinates>-121.23333333,37.35833333 -121.24166667,37.35833333 -121.24166667,37.35 -121.23333333,37.35 -121.23333333,37.35833333</coordinates></LinearRing></innerBoundaryIs><innerBoundaryIs><LinearRing><coordinates>-121.26666667000001,37.23333333 -121.26666667000001,37.24166667 -121.26666667000001,37.25 -121.275,37.25 -121.28333333,37.25 -121.29166667,37.25 -121.29166667,37.24166667 -121.28333333,37.24166667 -121.275,37.24166667 -121.275,37.23333333 -121.26666667000001,37.23333333</coordinates></LinearRing></innerBoundaryIs><innerBoundaryIs><LinearRing><coordinates>-121.29166667,37.24166667 -121.3,37.24166667 -121.3,37.23333333 -121.29166667,37.23333333 -121.29166667,37.24166667</coordinates></LinearRing></innerBoundaryIs><innerBoundaryIs><LinearRing><coordinates>-121.375,37.05833333 -121.375,37.06666667 -121.38333333,37.06666667 -121.38333333,37.05833333 -121.375,37.05833333</coordinates></LinearRing></innerBoundaryIs><innerBoundaryIs><LinearRing><coordinates>-122.225,37.54166667 -122.23333333,37.54166667 -122.23333333,37.53333333 -122.225,37.53333333 -122.225,37.54166667</coordinates></LinearRing></innerBoundaryIs><innerBoundaryIs><LinearRing><coordinates>-122.325,37.8 -122.325,37.79166667 -122.31666667,37.79166667 -122.31666667,37.8 -122.325,37.8</coordinates></LinearRing></innerBoundaryIs><innerBoundaryIs><LinearRing><coordinates>-122.2,38.05833333 -122.2,38.05 -122.19166667,38.05 -122.18333333,38.05 -122.18333333,38.04166667 -122.175,38.04166667 -122.175,38.03333333 -122.16666667,38.03333333 -122.16666667,38.025 -122.15833333,38.025 -122.15,38.025 -122.14166667000001,38.025 -122.13333333,38.025 -122.13333333,38.03333333 -122.125,38.03333333 -122.11666667,38.03333333 -122.11666667,38.04166667 -122.10833333,38.04166667 -122.1,38.04166667 -122.09166667,38.04166667 -122.09166667,38.05 -122.08333333,38.05 -122.075,38.05 -122.06666667,38.05 -122.05833333,38.05 -122.05,38.05 -122.04166667,38.05 -122.04166667,38.05833333 -122.03333333,38.05833333 -122.025,38.05833333 -122.01666667000001,38.05833333 -122.00833333,38.05833333 -122.0,38.05833333 -122.0,38.05 -121.99166667,38.05 -121.98333333,38.05 -121.975,38.05 -121.96666667,38.05 -121.95833333,38.05 -121.95,38.05 -121.95,38.05833333 -121.94166667,38.05833333 -121.93333333,38.05833333 -121.925,38.05833333 -121.91666667,38.05833333 -121.91666667,38.06666667 -121.91666667,38.075 -121.90833333,38.075 -121.90833333,38.08333333 -121.91666667,38.08333333 -121.925,38.08333333 -121.93333333,38.08333333 -121.94166667,38.08333333 -121.94166667,38.075 -121.95,38.075 -121.95833333,38.075 -121.96666667,38.075 -121.975,38.075 -121.98333333,38.075 -121.99166667,38.075 -121.99166667,38.08333333 -122.0,38.08333333 -122.0,38.075 -122.00833333,38.075 -122.01666667000001,38.075 -122.025,38.075 -122.025,38.08333333 -122.03333333,38.08333333 -122.03333333,38.09166667 -122.025,38.09166667 -122.01666667000001,38.09166667 -122.01666667000001,38.1 -122.00833333,38.1 -122.0,38.1 -122.0,38.10833333 -121.99166667,38.10833333 -121.98333333,38.10833333 -121.98333333,38.11666667 -121.98333333,38.125 -121.99166667,38.125 -121.99166667,38.13333333 -122.0,38.13333333 -122.0,38.14166667 -122.00833333,38.14166667 -122.01666667000001,38.14166667 -122.025,38.14166667 -122.03333333,38.14166667 -122.03333333,38.13333333 -122.04166667,38.13333333 -122.04166667,38.14166667 -122.05,38.14166667 -122.05,38.13333333 -122.05833333,38.13333333 -122.05833333,38.125 -122.06666667,38.125 -122.06666667,38.11666667 -122.06666667,38.10833333 -122.06666667,38.1 -122.075,38.1 -122.08333333,38.1 -122.08333333,38.09166667 -122.09166667,38.09166667 -122.09166667,38.08333333 -122.1,38.08333333 -122.1,38.075 -122.10833333,38.075 -122.10833333,38.06666667 -122.11666667,38.06666667 -122.11666667,38.05833333 -122.125,38.05833333 -122.125,38.05 -122.125,38.04166667 -122.13333333,38.04166667 -122.14166667000001,38.04166667 -122.15,38.04166667 -122.15833333,38.04166667 -122.15833333,38.05 -122.16666667,38.05 -122.16666667,38.05833333 -122.175,38.05833333 -122.18333333,38.05833333 -122.18333333,38.06666667 -122.19166667,38.06666667 -122.19166667,38.05833333 -122.2,38.05833333</coordinates></LinearRing></innerBoundaryIs><innerBoundaryIs><LinearRing><coordinates>-122.0,38.08333333 -122.0,38.09166667 -122.00833333,38.09166667 -122.00833333,38.08333333 -122.0,38.08333333</coordinates></LinearRing></innerBoundaryIs><innerBoundaryIs><LinearRing><coordinates>-122.50833333,37.88333333 -122.50833333,37.89166667 -122.51666667000001,37.89166667 -122.525,37.89166667 -122.525,37.88333333 -122.51666667000001,37.88333333 -122.50833333,37.88333333</coordinates></LinearRing></innerBoundaryIs><innerBoundaryIs><LinearRing><coordinates>-122.675,37.91666667 -122.675,37.925 -122.68333333,37.925 -122.68333333,37.91666667 -122.675,37.91666667</coordinates></LinearRing></innerBoundaryIs><innerBoundaryIs><LinearRing><coordinates>-122.68333333,37.925 -122.68333333,37.93333333 -122.69166667,37.93333333 -122.69166667,37.925 -122.68333333,37.925</coordinates></LinearRing></innerBoundaryIs><innerBoundaryIs><LinearRing><coordinates>-122.95,38.05833333 -122.95,38.06666667 -122.95,38.075 -122.95833333,38.075 -122.95833333,38.06666667 -122.95833333,38.05833333 -122.95,38.05833333</coordinates></LinearRing></innerBoundaryIs><innerBoundaryIs><LinearRing><coordinates>-122.95,38.11666667 -122.94166667,38.11666667 -122.94166667,38.125 -122.95,38.125 -122.95,38.11666667</coordinates></LinearRing></innerBoundaryIs><innerBoundaryIs><LinearRing><coordinates>-122.86666667,38.11666667 -122.86666667,38.10833333 -122.85833333,38.10833333 -122.85833333,38.1 -122.85,38.1 -122.85,38.09166667 -122.84166667,38.09166667 -122.83333333,38.09166667 -122.83333333,38.1 -122.84166667,38.1 -122.84166667,38.10833333 -122.85,38.10833333 -122.85,38.11666667 -122.85833333,38.11666667 -122.86666667,38.11666667</coordinates></LinearRing></innerBoundaryIs><innerBoundaryIs><LinearRing><coordinates>-123.46666667,38.88333333 -123.46666667,38.89166667 -123.475,38.89166667 -123.48333333,38.89166667 -123.48333333,38.9 -123.49166667,38.9 -123.49166667,38.89166667 -123.49166667,38.88333333 -123.48333333,38.88333333 -123.475,38.88333333 -123.46666667,38.88333333</coordinates></LinearRing></innerBoundaryIs><innerBoundaryIs><LinearRing><coordinates>-123.50833333,38.83333333 -123.51666667000001,38.83333333 -123.51666667000001,38.825 -123.50833333,38.825 -123.50833333,38.83333333</coordinates></LinearRing></innerBoundaryIs><innerBoundaryIs><LinearRing><coordinates>-123.50833333,38.825 -123.50833333,38.81666667 -123.5,38.81666667 -123.5,38.825 -123.50833333,38.825</coordinates></LinearRing></innerBoundaryIs><innerBoundaryIs><LinearRing><coordinates>-123.38333333,38.90833333 -123.38333333,38.9 -123.375,38.9 -123.375,38.90833333 -123.38333333,38.90833333</coordinates></LinearRing></innerBoundaryIs><innerBoundaryIs><LinearRing><coordinates>-123.625,39.14166667 -123.61666667,39.14166667 -123.61666667,39.15 -123.625,39.15 -123.625,39.14166667</coordinates></LinearRing></innerBoundaryIs><innerBoundaryIs><LinearRing><coordinates>-123.58333333,39.175 -123.58333333,39.16666667 -123.575,39.16666667 -123.575,39.175 -123.58333333,39.175</coordinates></LinearRing></innerBoundaryIs><innerBoundaryIs><LinearRing><coordinates>-122.84166667,38.825 -122.84166667,38.83333333 -122.85,38.83333333 -122.85833333,38.83333333 -122.85833333,38.825 -122.85,38.825 -122.84166667,38.825</coordinates></LinearRing></innerBoundaryIs><innerBoundaryIs><LinearRing><coordinates>-123.0,39.075 -123.0,39.06666667 -122.99166667,39.06666667 -122.99166667,39.075 -123.0,39.075</coordinates></LinearRing></innerBoundaryIs><innerBoundaryIs><LinearRing><coordinates>-123.0,39.15 -123.0,39.14166667 -122.99166667,39.14166667 -122.99166667,39.13333333 -122.98333333,39.13333333 -122.98333333,39.14166667 -122.975,39.14166667 -122.975,39.13333333 -122.96666667,39.13333333 -122.95833333,39.13333333 -122.95833333,39.14166667 -122.96666667,39.14166667 -122.96666667,39.15 -122.96666667,39.15833333 -122.975,39.15833333 -122.975,39.15 -122.98333333,39.15 -122.99166667,39.15 -123.0,39.15</coordinates></LinearRing></innerBoundaryIs><innerBoundaryIs><LinearRing><coordinates>-122.95833333,39.13333333 -122.95833333,39.125 -122.95,39.125 -122.95,39.13333333 -122.95833333,39.13333333</coordinates></LinearRing></innerBoundaryIs><innerBoundaryIs><LinearRing><coordinates>-122.65,39.09166667 -122.65,39.08333333 -122.64166667000001,39.08333333 -122.63333333,39.08333333 -122.63333333,39.09166667 -122.64166667000001,39.09166667 -122.65,39.09166667</coordinates></LinearRing></innerBoundaryIs><innerBoundaryIs><LinearRing><coordinates>-122.35,39.10833333 -122.35,39.1 -122.35,39.09166667 -122.34166667,39.09166667 -122.34166667,39.1 -122.34166667,39.10833333 -122.35,39.10833333</coordinates></LinearRing></innerBoundaryIs><innerBoundaryIs><LinearRing><coordinates>-121.85,39.05 -121.85,39.04166667 -121.85,39.03333333 -121.84166667,39.03333333 -121.84166667,39.04166667 -121.84166667,39.05 -121.85,39.05</coordinates></LinearRing></innerBoundaryIs><innerBoundaryIs><LinearRing><coordinates>-121.74166667,39.15833333 -121.73333333,39.15833333 -121.73333333,39.16666667 -121.74166667,39.16666667 -121.74166667,39.15833333</coordinates></LinearRing></innerBoundaryIs><innerBoundaryIs><LinearRing><coordinates>-121.81666667,39.25833333 -121.825,39.25833333 -121.825,39.25 -121.81666667,39.25 -121.81666667,39.25833333</coordinates></LinearRing></innerBoundaryIs><innerBoundaryIs><LinearRing><coordinates>-121.00833333,39.04166667 -121.01666667000001,39.04166667 -121.01666667000001,39.03333333 -121.00833333,39.03333333 -121.00833333,39.04166667</coordinates></LinearRing></innerBoundaryIs><innerBoundaryIs><LinearRing><coordinates>-120.825,38.84166667 -120.825,38.83333333 -120.81666667,38.83333333 -120.81666667,38.84166667 -120.825,38.84166667</coordinates></LinearRing></innerBoundaryIs><innerBoundaryIs><LinearRing><coordinates>-120.81666667,38.83333333 -120.81666667,38.825 -120.80833333,38.825 -120.80833333,38.83333333 -120.81666667,38.83333333</coordinates></LinearRing></innerBoundaryIs><innerBoundaryIs><LinearRing><coordinates>-120.625,38.66666667 -120.63333333,38.66666667 -120.64166667000001,38.66666667 -120.64166667000001,38.65833333 -120.63333333,38.65833333 -120.625,38.65833333 -120.625,38.66666667</coordinates></LinearRing></innerBoundaryIs><innerBoundaryIs><LinearRing><coordinates>-120.45833333,38.325 -120.45833333,38.33333333 -120.45833333,38.34166667 -120.46666667,38.34166667 -120.46666667,38.33333333 -120.46666667,38.325 -120.45833333,38.325</coordinates></LinearRing></innerBoundaryIs><innerBoundaryIs><LinearRing><coordinates>-119.98333333,37.925 -119.99166667,37.925 -119.99166667,37.91666667 -119.99166667,37.90833333 -119.98333333,37.90833333 -119.98333333,37.91666667 -119.98333333,37.925</coordinates></LinearRing></innerBoundaryIs><innerBoundaryIs><LinearRing><coordinates>-119.95833333,37.825 -119.96666667,37.825 -119.975,37.825 -119.98333333,37.825 -119.98333333,37.81666667 -119.975,37.81666667 -119.96666667,37.81666667 -119.95833333,37.81666667 -119.95833333,37.825</coordinates></LinearRing></innerBoundaryIs><innerBoundaryIs><LinearRing><coordinates>-119.89166667000001,37.53333333 -119.9,37.53333333 -119.9,37.525 -119.90833333,37.525 -119.90833333,37.51666667 -119.9,37.51666667 -119.89166667000001,37.51666667 -119.89166667000001,37.525 -119.89166667000001,37.53333333</coordinates></LinearRing></innerBoundaryIs><innerBoundaryIs><LinearRing><coordinates>-119.825,37.325 -119.825,37.33333333 -119.81666667,37.33333333 -119.80833333,37.33333333 -119.80833333,37.34166667 -119.8,37.34166667 -119.8,37.35 -119.8,37.35833333 -119.80833333,37.35833333 -119.81666667,37.35833333 -119.825,37.35833333 -119.825,37.35 -119.83333333,37.35 -119.84166667,37.35 -119.84166667,37.34166667 -119.84166667,37.33333333 -119.84166667,37.325 -119.83333333,37.325 -119.825,37.325</coordinates></LinearRing></innerBoundaryIs><innerBoundaryIs><LinearRing><coordinates>-119.88333333,37.325 -119.88333333,37.33333333 -119.88333333,37.34166667 -119.89166667000001,37.34166667 -119.9,37.34166667 -119.9,37.33333333 -119.89166667000001,37.33333333 -119.89166667000001,37.325 -119.88333333,37.325</coordinates></LinearRing></innerBoundaryIs><innerBoundaryIs><LinearRing><coordinates>-119.95833333,37.54166667 -119.95,37.54166667 -119.95,37.55 -119.95833333,37.55 -119.95833333,37.54166667</coordinates></LinearRing></innerBoundaryIs><innerBoundaryIs><LinearRing><coordinates>-119.95,37.55 -119.94166667,37.55 -119.94166667,37.55833333 -119.95,37.55833333 -119.95,37.55</coordinates></LinearRing></innerBoundaryIs><innerBoundaryIs><LinearRing><coordinates>-122.1,37.225 -122.09166667,37.225 -122.09166667,37.23333333 -122.1,37.23333333 -122.1,37.225</coordinates></LinearRing></innerBoundaryIs><innerBoundaryIs><LinearRing><coordinates>-122.09166667,37.225 -122.09166667,37.21666667 -122.08333333,37.21666667 -122.08333333,37.225 -122.09166667,37.225</coordinates></LinearRing></innerBoundaryIs><innerBoundaryIs><LinearRing><coordinates>-122.1,37.23333333 -122.1,37.24166667 -122.10833333,37.24166667 -122.10833333,37.23333333 -122.1,37.23333333</coordinates></LinearRing></innerBoundaryIs><innerBoundaryIs><LinearRing><coordinates>-121.625,37.35 -121.63333333,37.35 -121.64166667000001,37.35 -121.64166667000001,37.34166667 -121.63333333,37.34166667 -121.625,37.34166667 -121.61666667,37.34166667 -121.61666667,37.35 -121.625,37.35</coordinates></LinearRing></innerBoundaryIs><innerBoundaryIs><LinearRing><coordinates>-121.64166667000001,37.34166667 -121.65,37.34166667 -121.65,37.33333333 -121.64166667000001,37.33333333 -121.64166667000001,37.34166667</coordinates></LinearRing></innerBoundaryIs><innerBoundaryIs><LinearRing><coordinates>-121.55,37.46666667 -121.54166667,37.46666667 -121.54166667,37.475 -121.55,37.475 -121.55,37.46666667</coordinates></LinearRing></innerBoundaryIs><innerBoundaryIs><LinearRing><coordinates>-121.55,37.475 -121.55,37.48333333 -121.55833333,37.48333333 -121.55833333,37.475 -121.55,37.475</coordinates></LinearRing></innerBoundaryIs><innerBoundaryIs><LinearRing><coordinates>-123.21666667,38.73333333 -123.20833333,38.73333333 -123.2,38.73333333 -123.2,38.74166667 -123.20833333,38.74166667 -123.21666667,38.74166667 -123.21666667,38.73333333</coordinates></LinearRing></innerBoundaryIs><innerBoundaryIs><LinearRing><coordinates>-123.2,38.73333333 -123.2,38.725 -123.2,38.71666667 -123.19166667,38.71666667 -123.19166667,38.725 -123.18333333,38.725 -123.175,38.725 -123.175,38.71666667 -123.16666667,38.71666667 -123.15833333,38.71666667 -123.15,38.71666667 -123.15,38.70833333 -123.15833333,38.70833333 -123.15833333,38.7 -123.15,38.7 -123.14166667000001,38.7 -123.13333333,38.7 -123.13333333,38.70833333 -123.14166667000001,38.70833333 -123.14166667000001,38.71666667 -123.13333333,38.71666667 -123.13333333,38.725 -123.14166667000001,38.725 -123.15,38.725 -123.15,38.73333333 -123.15833333,38.73333333 -123.15833333,38.74166667 -123.16666667,38.74166667 -123.175,38.74166667 -123.18333333,38.74166667 -123.18333333,38.73333333 -123.19166667,38.73333333 -123.2,38.73333333</coordinates></LinearRing></innerBoundaryIs><innerBoundaryIs><LinearRing><coordinates>-123.45,38.79166667 -123.44166667,38.79166667 -123.44166667,38.8 -123.45,38.8 -123.45,38.79166667</coordinates></LinearRing></innerBoundaryIs><innerBoundaryIs><LinearRing><coordinates>-123.44166667,38.79166667 -123.44166667,38.78333333 -123.43333333,38.78333333 -123.43333333,38.79166667 -123.44166667,38.79166667</coordinates></LinearRing></innerBoundaryIs><innerBoundaryIs><LinearRing><coordinates>-123.43333333,38.8 -123.425,38.8 -123.425,38.80833333 -123.425,38.81666667 -123.43333333,38.81666667 -123.43333333,38.80833333 -123.43333333,38.8</coordinates></LinearRing></innerBoundaryIs><innerBoundaryIs><LinearRing><coordinates>-123.425,38.8 -123.425,38.79166667 -123.41666667,38.79166667 -123.41666667,38.8 -123.425,38.8</coordinates></LinearRing></innerBoundaryIs><innerBoundaryIs><LinearRing><coordinates>-123.175,38.75833333 -123.16666667,38.75833333 -123.16666667,38.76666667 -123.175,38.76666667 -123.175,38.75833333</coordinates></LinearRing></innerBoundaryIs><innerBoundaryIs><LinearRing><coordinates>-123.175,38.76666667 -123.175,38.775 -123.18333333,38.775 -123.19166667,38.775 -123.2,38.775 -123.20833333,38.775 -123.20833333,38.76666667 -123.2,38.76666667 -123.19166667,38.76666667 -123.18333333,38.76666667 -123.175,38.76666667</coordinates></LinearRing></innerBoundaryIs><innerBoundaryIs><LinearRing><coordinates>-122.44166667,38.90833333 -122.43333333,38.90833333 -122.43333333,38.91666667 -122.44166667,38.91666667 -122.44166667,38.90833333</coordinates></LinearRing></innerBoundaryIs><innerBoundaryIs><LinearRing><coordinates>-122.43333333,38.90833333 -122.43333333,38.9 -122.425,38.9 -122.41666667,38.9 -122.41666667,38.90833333 -122.425,38.90833333 -122.43333333,38.90833333</coordinates></LinearRing></innerBoundaryIs><innerBoundaryIs><LinearRing><coordinates>-122.44166667,38.91666667 -122.44166667,38.925 -122.45,38.925 -122.45833333,38.925 -122.45833333,38.91666667 -122.45,38.91666667 -122.44166667,38.91666667</coordinates></LinearRing></innerBoundaryIs><innerBoundaryIs><LinearRing><coordinates>-122.49166667,39.05833333 -122.48333333,39.05833333 -122.48333333,39.06666667 -122.475,39.06666667 -122.475,39.075 -122.46666667,39.075 -122.46666667,39.08333333 -122.46666667,39.09166667 -122.46666667,39.1 -122.475,39.1 -122.475,39.10833333 -122.475,39.11666667 -122.46666667,39.11666667 -122.46666667,39.125 -122.475,39.125 -122.475,39.13333333 -122.48333333,39.13333333 -122.48333333,39.14166667 -122.48333333,39.15 -122.49166667,39.15 -122.49166667,39.15833333 -122.5,39.15833333 -122.50833333,39.15833333 -122.50833333,39.15 -122.50833333,39.14166667 -122.50833333,39.13333333 -122.51666667000001,39.13333333 -122.51666667000001,39.125 -122.50833333,39.125 -122.50833333,39.11666667 -122.5,39.11666667 -122.5,39.10833333 -122.50833333,39.10833333 -122.50833333,39.1 -122.50833333,39.09166667 -122.5,39.09166667 -122.5,39.08333333 -122.5,39.075 -122.49166667,39.075 -122.49166667,39.06666667 -122.49166667,39.05833333</coordinates></LinearRing></innerBoundaryIs><innerBoundaryIs><LinearRing><coordinates>-122.49166667,39.05833333 -122.5,39.05833333 -122.5,39.05 -122.49166667,39.05 -122.49166667,39.05833333</coordinates></LinearRing></innerBoundaryIs><innerBoundaryIs><LinearRing><coordinates>-120.125,37.66666667 -120.125,37.65833333 -120.11666667,37.65833333 -120.11666667,37.66666667 -120.125,37.66666667</coordinates></LinearRing></innerBoundaryIs><innerBoundaryIs><LinearRing><coordinates>-119.71666667,37.28333333 -119.71666667,37.275 -119.70833333,37.275 -119.70833333,37.28333333 -119.71666667,37.28333333</coordinates></LinearRing></innerBoundaryIs><innerBoundaryIs><LinearRing><coordinates>-119.775,37.35833333 -119.76666667000001,37.35833333 -119.75833333,37.35833333 -119.75833333,37.36666667 -119.76666667000001,37.36666667 -119.76666667000001,37.375 -119.76666667000001,37.38333333 -119.76666667000001,37.39166667 -119.76666667000001,37.4 -119.775,37.4 -119.775,37.39166667 -119.775,37.38333333 -119.775,37.375 -119.775,37.36666667 -119.775,37.35833333</coordinates></LinearRing></innerBoundaryIs><innerBoundaryIs><LinearRing><coordinates>-120.06666667,37.53333333 -120.05833333,37.53333333 -120.05833333,37.54166667 -120.05833333,37.55 -120.05833333,37.55833333 -120.06666667,37.55833333 -120.06666667,37.56666667 -120.075,37.56666667 -120.08333333,37.56666667 -120.09166667,37.56666667 -120.09166667,37.55833333 -120.08333333,37.55833333 -120.075,37.55833333 -120.075,37.55 -120.075,37.54166667 -120.06666667,37.54166667 -120.06666667,37.53333333</coordinates></LinearRing></innerBoundaryIs><innerBoundaryIs><LinearRing><coordinates>-120.05,37.53333333 -120.05,37.525 -120.04166667,37.525 -120.03333333,37.525 -120.025,37.525 -120.01666667000001,37.525 -120.01666667000001,37.53333333 -120.01666667000001,37.54166667 -120.025,37.54166667 -120.03333333,37.54166667 -120.03333333,37.55 -120.03333333,37.55833333 -120.04166667,37.55833333 -120.04166667,37.55 -120.04166667,37.54166667 -120.04166667,37.53333333 -120.05,37.53333333</coordinates></LinearRing></innerBoundaryIs><innerBoundaryIs><LinearRing><coordinates>-120.0,37.53333333 -119.99166667,37.53333333 -119.99166667,37.54166667 -120.0,37.54166667 -120.0,37.53333333</coordinates></LinearRing></innerBoundaryIs><innerBoundaryIs><LinearRing><coordinates>-119.80833333,37.45 -119.80833333,37.44166667 -119.80833333,37.43333333 -119.8,37.43333333 -119.8,37.44166667 -119.8,37.45 -119.80833333,37.45</coordinates></LinearRing></innerBoundaryIs><innerBoundaryIs><LinearRing><coordinates>-120.93333333,37.60833333 -120.925,37.60833333 -120.925,37.61666667 -120.93333333,37.61666667 -120.93333333,37.60833333</coordinates></LinearRing></innerBoundaryIs><innerBoundaryIs><LinearRing><coordinates>-121.85833333,37.1 -121.85,37.1 -121.84166667,37.1 -121.84166667,37.10833333 -121.83333333,37.10833333 -121.83333333,37.11666667 -121.84166667,37.11666667 -121.85,37.11666667 -121.85,37.10833333 -121.85833333,37.10833333 -121.85833333,37.1</coordinates></LinearRing></innerBoundaryIs><innerBoundaryIs><LinearRing><coordinates>-121.925,37.16666667 -121.925,37.15833333 -121.91666667,37.15833333 -121.90833333,37.15833333 -121.90833333,37.16666667 -121.91666667,37.16666667 -121.925,37.16666667</coordinates></LinearRing></innerBoundaryIs><innerBoundaryIs><LinearRing><coordinates>-121.9,37.15 -121.9,37.14166667 -121.89166667000001,37.14166667 -121.89166667000001,37.15 -121.89166667000001,37.15833333 -121.9,37.15833333 -121.9,37.15</coordinates></LinearRing></innerBoundaryIs><innerBoundaryIs><LinearRing><coordinates>-121.60833333,37.30833333 -121.6,37.30833333 -121.6,37.3 -121.59166667,37.3 -121.58333333,37.3 -121.58333333,37.30833333 -121.59166667,37.30833333 -121.59166667,37.31666667 -121.6,37.31666667 -121.6,37.325 -121.6,37.33333333 -121.60833333,37.33333333 -121.61666667,37.33333333 -121.625,37.33333333 -121.625,37.325 -121.625,37.31666667 -121.61666667,37.31666667 -121.60833333,37.31666667 -121.60833333,37.30833333</coordinates></LinearRing></innerBoundaryIs><innerBoundaryIs><LinearRing><coordinates>-121.40833333,37.30833333 -121.4,37.30833333 -121.4,37.31666667 -121.40833333,37.31666667 -121.40833333,37.30833333</coordinates></LinearRing></innerBoundaryIs><innerBoundaryIs><LinearRing><coordinates>-121.28333333,37.28333333 -121.275,37.28333333 -121.275,37.275 -121.26666667000001,37.275 -121.26666667000001,37.26666667 -121.25833333,37.26666667 -121.25833333,37.275 -121.25833333,37.28333333 -121.25833333,37.29166667 -121.26666667000001,37.29166667 -121.275,37.29166667 -121.275,37.3 -121.28333333,37.3 -121.29166667,37.3 -121.29166667,37.29166667 -121.28333333,37.29166667 -121.28333333,37.28333333</coordinates></LinearRing></innerBoundaryIs><innerBoundaryIs><LinearRing><coordinates>-121.7,37.44166667 -121.7,37.43333333 -121.7,37.425 -121.69166667,37.425 -121.69166667,37.43333333 -121.69166667,37.44166667 -121.7,37.44166667</coordinates></LinearRing></innerBoundaryIs><innerBoundaryIs><LinearRing><coordinates>-121.99166667,37.46666667 -121.99166667,37.45833333 -121.98333333,37.45833333 -121.98333333,37.46666667 -121.99166667,37.46666667</coordinates></LinearRing></innerBoundaryIs><innerBoundaryIs><LinearRing><coordinates>-121.25833333,37.46666667 -121.25833333,37.45833333 -121.25,37.45833333 -121.25,37.46666667 -121.25833333,37.46666667</coordinates></LinearRing></innerBoundaryIs><innerBoundaryIs><LinearRing><coordinates>-121.70833333,37.51666667 -121.70833333,37.50833333 -121.70833333,37.5 -121.7,37.5 -121.7,37.50833333 -121.7,37.51666667 -121.70833333,37.51666667</coordinates></LinearRing></innerBoundaryIs><innerBoundaryIs><LinearRing><coordinates>-122.225,37.75833333 -122.225,37.75 -122.225,37.74166667 -122.21666667,37.74166667 -122.21666667,37.73333333 -122.20833333,37.73333333 -122.20833333,37.74166667 -122.20833333,37.75 -122.21666667,37.75 -122.21666667,37.75833333 -122.225,37.75833333</coordinates></LinearRing></innerBoundaryIs><innerBoundaryIs><LinearRing><coordinates>-119.94166667,37.7 -119.94166667,37.69166667 -119.93333333,37.69166667 -119.93333333,37.7 -119.94166667,37.7</coordinates></LinearRing></innerBoundaryIs><innerBoundaryIs><LinearRing><coordinates>-120.18333333,37.80833333 -120.18333333,37.8 -120.175,37.8 -120.175,37.80833333 -120.18333333,37.80833333</coordinates></LinearRing></innerBoundaryIs><innerBoundaryIs><LinearRing><coordinates>-122.275,37.78333333 -122.26666667000001,37.78333333 -122.26666667000001,37.79166667 -122.275,37.79166667 -122.275,37.78333333</coordinates></LinearRing></innerBoundaryIs><innerBoundaryIs><LinearRing><coordinates>-122.25,37.78333333 -122.25,37.775 -122.24166667,37.775 -122.24166667,37.78333333 -122.25,37.78333333</coordinates></LinearRing></innerBoundaryIs><innerBoundaryIs><LinearRing><coordinates>-120.16666667,37.78333333 -120.15833333,37.78333333 -120.15833333,37.79166667 -120.16666667,37.79166667 -120.16666667,37.78333333</coordinates></LinearRing></innerBoundaryIs><innerBoundaryIs><LinearRing><coordinates>-120.15833333,37.925 -120.15833333,37.91666667 -120.15,37.91666667 -120.15,37.925 -120.15833333,37.925</coordinates></LinearRing></innerBoundaryIs><innerBoundaryIs><LinearRing><coordinates>-119.94166667,37.88333333 -119.93333333,37.88333333 -119.93333333,37.89166667 -119.94166667,37.89166667 -119.94166667,37.88333333</coordinates></LinearRing></innerBoundaryIs><innerBoundaryIs><LinearRing><coordinates>-120.45833333,38.26666667 -120.45833333,38.25833333 -120.45,38.25833333 -120.45,38.26666667 -120.45833333,38.26666667</coordinates></LinearRing></innerBoundaryIs><innerBoundaryIs><LinearRing><coordinates>-120.38333333,38.175 -120.39166667000001,38.175 -120.39166667000001,38.16666667 -120.38333333,38.16666667 -120.38333333,38.175</coordinates></LinearRing></innerBoundaryIs><innerBoundaryIs><LinearRing><coordinates>-120.675,38.55833333 -120.66666667,38.55833333 -120.66666667,38.56666667 -120.66666667,38.575 -120.675,38.575 -120.675,38.56666667 -120.675,38.55833333</coordinates></LinearRing></innerBoundaryIs><innerBoundaryIs><LinearRing><coordinates>-123.16666667,38.58333333 -123.16666667,38.575 -123.15833333,38.575 -123.15833333,38.58333333 -123.16666667,38.58333333</coordinates></LinearRing></innerBoundaryIs><innerBoundaryIs><LinearRing><coordinates>-123.1,38.64166667 -123.1,38.65 -123.10833333,38.65 -123.10833333,38.65833333 -123.11666667,38.65833333 -123.11666667,38.65 -123.11666667,38.64166667 -123.10833333,38.64166667 -123.1,38.64166667</coordinates></LinearRing></innerBoundaryIs><innerBoundaryIs><LinearRing><coordinates>-123.59166667,38.83333333 -123.58333333,38.83333333 -123.58333333,38.825 -123.575,38.825 -123.56666667,38.825 -123.56666667,38.81666667 -123.55833333,38.81666667 -123.55,38.81666667 -123.55,38.825 -123.55833333,38.825 -123.55833333,38.83333333 -123.55833333,38.84166667 -123.56666667,38.84166667 -123.56666667,38.85 -123.575,38.85 -123.575,38.85833333 -123.58333333,38.85833333 -123.58333333,38.86666667 -123.59166667,38.86666667 -123.6,38.86666667 -123.6,38.85833333 -123.60833333,38.85833333 -123.60833333,38.85 -123.6,38.85 -123.6,38.84166667 -123.59166667,38.84166667 -123.59166667,38.83333333</coordinates></LinearRing></innerBoundaryIs><innerBoundaryIs><LinearRing><coordinates>-123.4,38.825 -123.39166667000001,38.825 -123.38333333,38.825 -123.38333333,38.83333333 -123.39166667000001,38.83333333 -123.4,38.83333333 -123.4,38.825</coordinates></LinearRing></innerBoundaryIs><innerBoundaryIs><LinearRing><coordinates>-123.30833333,38.73333333 -123.3,38.73333333 -123.29166667,38.73333333 -123.29166667,38.725 -123.29166667,38.71666667 -123.28333333,38.71666667 -123.275,38.71666667 -123.275,38.725 -123.275,38.73333333 -123.28333333,38.73333333 -123.28333333,38.74166667 -123.29166667,38.74166667 -123.3,38.74166667 -123.30833333,38.74166667 -123.30833333,38.73333333</coordinates></LinearRing></innerBoundaryIs><innerBoundaryIs><LinearRing><coordinates>-122.65,38.69166667 -122.65,38.68333333 -122.64166667000001,38.68333333 -122.64166667000001,38.675 -122.64166667000001,38.66666667 -122.64166667000001,38.65833333 -122.63333333,38.65833333 -122.625,38.65833333 -122.625,38.65 -122.61666667,38.65 -122.60833333,38.65 -122.60833333,38.65833333 -122.60833333,38.66666667 -122.60833333,38.675 -122.61666667,38.675 -122.61666667,38.68333333 -122.625,38.68333333 -122.63333333,38.68333333 -122.63333333,38.69166667 -122.63333333,38.7 -122.64166667000001,38.7 -122.64166667000001,38.70833333 -122.65,38.70833333 -122.65833333,38.70833333 -122.65833333,38.7 -122.65,38.7 -122.65,38.69166667</coordinates></LinearRing></innerBoundaryIs><innerBoundaryIs><LinearRing><coordinates>-120.73333333,38.69166667 -120.725,38.69166667 -120.71666667,38.69166667 -120.71666667,38.68333333 -120.70833333,38.68333333 -120.70833333,38.675 -120.7,38.675 -120.69166667,38.675 -120.69166667,38.68333333 -120.68333333,38.68333333 -120.675,38.68333333 -120.675,38.69166667 -120.68333333,38.69166667 -120.68333333,38.7 -120.69166667,38.7 -120.7,38.7 -120.70833333,38.7 -120.71666667,38.7 -120.725,38.7 -120.73333333,38.7 -120.73333333,38.69166667</coordinates></LinearRing></innerBoundaryIs><innerBoundaryIs><LinearRing><coordinates>-123.25833333,38.70833333 -123.25833333,38.7 -123.25,38.7 -123.25,38.70833333 -123.25833333,38.70833333</coordinates></LinearRing></innerBoundaryIs><innerBoundaryIs><LinearRing><coordinates>-122.8,38.74166667 -122.8,38.75 -122.80833333,38.75 -122.80833333,38.75833333 -122.81666667,38.75833333 -122.825,38.75833333 -122.825,38.75 -122.825,38.74166667 -122.81666667,38.74166667 -122.80833333,38.74166667 -122.8,38.74166667</coordinates></LinearRing></innerBoundaryIs><innerBoundaryIs><LinearRing><coordinates>-123.35,38.79166667 -123.35,38.78333333 -123.34166667,38.78333333 -123.34166667,38.79166667 -123.35,38.79166667</coordinates></LinearRing></innerBoundaryIs><innerBoundaryIs><LinearRing><coordinates>-122.85833333,38.76666667 -122.85,38.76666667 -122.85,38.75833333 -122.84166667,38.75833333 -122.83333333,38.75833333 -122.83333333,38.76666667 -122.83333333,38.775 -122.84166667,38.775 -122.84166667,38.78333333 -122.85,38.78333333 -122.85833333,38.78333333 -122.85833333,38.775 -122.85833333,38.76666667</coordinates></LinearRing></innerBoundaryIs><innerBoundaryIs><LinearRing><coordinates>-123.26666667000001,38.75 -123.26666667000001,38.74166667 -123.25833333,38.74166667 -123.25,38.74166667 -123.25,38.75 -123.25833333,38.75 -123.26666667000001,38.75</coordinates></LinearRing></innerBoundaryIs><innerBoundaryIs><LinearRing><coordinates>-120.80833333,38.81666667 -120.80833333,38.80833333 -120.8,38.80833333 -120.8,38.81666667 -120.80833333,38.81666667</coordinates></LinearRing></innerBoundaryIs><innerBoundaryIs><LinearRing><coordinates>-123.00833333,38.94166667 -123.00833333,38.93333333 -123.0,38.93333333 -123.0,38.94166667 -123.00833333,38.94166667</coordinates></LinearRing></innerBoundaryIs><innerBoundaryIs><LinearRing><coordinates>-123.2,38.86666667 -123.19166667,38.86666667 -123.19166667,38.875 -123.2,38.875 -123.2,38.86666667</coordinates></LinearRing></innerBoundaryIs><innerBoundaryIs><LinearRing><coordinates>-123.24166667,38.88333333 -123.23333333,38.88333333 -123.23333333,38.89166667 -123.24166667,38.89166667 -123.24166667,38.88333333</coordinates></LinearRing></innerBoundaryIs><innerBoundaryIs><LinearRing><coordinates>-123.44166667,39.0 -123.43333333,39.0 -123.425,39.0 -123.425,38.99166667 -123.41666667,38.99166667 -123.40833333,38.99166667 -123.40833333,38.98333333 -123.4,38.98333333 -123.4,38.975 -123.4,38.96666667 -123.39166667000001,38.96666667 -123.39166667000001,38.975 -123.38333333,38.975 -123.375,38.975 -123.375,38.96666667 -123.36666667,38.96666667 -123.36666667,38.975 -123.36666667,38.98333333 -123.375,38.98333333 -123.38333333,38.98333333 -123.38333333,38.99166667 -123.39166667000001,38.99166667 -123.39166667000001,39.0 -123.39166667000001,39.00833333 -123.4,39.00833333 -123.4,39.01666667 -123.40833333,39.01666667 -123.41666667,39.01666667 -123.425,39.01666667 -123.43333333,39.01666667 -123.43333333,39.025 -123.44166667,39.025 -123.45,39.025 -123.45833333,39.025 -123.45833333,39.01666667 -123.45,39.01666667 -123.45,39.00833333 -123.45,39.0 -123.44166667,39.0</coordinates></LinearRing></innerBoundaryIs><innerBoundaryIs><LinearRing><coordinates>-123.61666667,38.875 -123.60833333,38.875 -123.6,38.875 -123.6,38.88333333 -123.60833333,38.88333333 -123.60833333,38.89166667 -123.61666667,38.89166667 -123.61666667,38.9 -123.625,38.9 -123.625,38.90833333 -123.63333333,38.90833333 -123.63333333,38.91666667 -123.64166667000001,38.91666667 -123.64166667000001,38.90833333 -123.65,38.90833333 -123.65,38.9 -123.64166667000001,38.9 -123.64166667000001,38.89166667 -123.63333333,38.89166667 -123.625,38.89166667 -123.625,38.88333333 -123.61666667,38.88333333 -123.61666667,38.875</coordinates></LinearRing></innerBoundaryIs><innerBoundaryIs><LinearRing><coordinates>-122.45833333,38.88333333 -122.45833333,38.875 -122.45,38.875 -122.45,38.88333333 -122.45833333,38.88333333</coordinates></LinearRing></innerBoundaryIs><innerBoundaryIs><LinearRing><coordinates>-122.51666667000001,38.90833333 -122.50833333,38.90833333 -122.50833333,38.91666667 -122.5,38.91666667 -122.5,38.925 -122.50833333,38.925 -122.51666667000001,38.925 -122.51666667000001,38.91666667 -122.51666667000001,38.90833333</coordinates></LinearRing></innerBoundaryIs><innerBoundaryIs><LinearRing><coordinates>-122.40833333,38.90833333 -122.40833333,38.9 -122.4,38.9 -122.4,38.90833333 -122.40833333,38.90833333</coordinates></LinearRing></innerBoundaryIs><innerBoundaryIs><LinearRing><coordinates>-122.48333333,38.925 -122.475,38.925 -122.475,38.93333333 -122.48333333,38.93333333 -122.48333333,38.925</coordinates></LinearRing></innerBoundaryIs><innerBoundaryIs><LinearRing><coordinates>-122.78333333,38.99166667 -122.79166667,38.99166667 -122.79166667,38.98333333 -122.8,38.98333333 -122.8,38.975 -122.79166667,38.975 -122.79166667,38.96666667 -122.79166667,38.95833333 -122.78333333,38.95833333 -122.775,38.95833333 -122.76666667000001,38.95833333 -122.75833333,38.95833333 -122.75833333,38.96666667 -122.75,38.96666667 -122.75,38.975 -122.75833333,38.975 -122.75833333,38.98333333 -122.75833333,38.99166667 -122.76666667000001,38.99166667 -122.76666667000001,39.0 -122.775,39.0 -122.775,38.99166667 -122.78333333,38.99166667</coordinates></LinearRing></innerBoundaryIs><innerBoundaryIs><LinearRing><coordinates>-121.00833333,38.99166667 -121.0,38.99166667 -121,39 -121.00833333,39.0 -121.00833333,38.99166667</coordinates></LinearRing></innerBoundaryIs><innerBoundaryIs><LinearRing><coordinates>-123.48333333,39.06666667 -123.48333333,39.05833333 -123.475,39.05833333 -123.475,39.06666667 -123.48333333,39.06666667</coordinates></LinearRing></innerBoundaryIs><innerBoundaryIs><LinearRing><coordinates>-123.59166667,39.15 -123.59166667,39.14166667 -123.58333333,39.14166667 -123.575,39.14166667 -123.575,39.15 -123.58333333,39.15 -123.59166667,39.15</coordinates></LinearRing></innerBoundaryIs><innerBoundaryIs><LinearRing><coordinates>-123.55833333,39.15 -123.55,39.15 -123.55,39.15833333 -123.55833333,39.15833333 -123.55833333,39.15</coordinates></LinearRing></innerBoundaryIs><innerBoundaryIs><LinearRing><coordinates>-122.53333333,39.20833333 -122.525,39.20833333 -122.51666667000001,39.20833333 -122.51666667000001,39.21666667 -122.525,39.21666667 -122.53333333,39.21666667 -122.53333333,39.20833333</coordinates></LinearRing></innerBoundaryIs><innerBoundaryIs><LinearRing><coordinates>-121.725,39.23333333 -121.725,39.225 -121.725,39.21666667 -121.725,39.20833333 -121.725,39.2 -121.73333333,39.2 -121.74166667,39.2 -121.74166667,39.19166667 -121.75,39.19166667 -121.75,39.18333333 -121.74166667,39.18333333 -121.74166667,39.175 -121.73333333,39.175 -121.725,39.175 -121.725,39.18333333 -121.725,39.19166667 -121.71666667,39.19166667 -121.71666667,39.2 -121.71666667,39.20833333 -121.71666667,39.21666667 -121.70833333,39.21666667 -121.70833333,39.225 -121.70833333,39.23333333 -121.71666667,39.23333333 -121.71666667,39.24166667 -121.725,39.24166667 -121.725,39.23333333</coordinates></LinearRing></innerBoundaryIs><innerBoundaryIs><LinearRing><coordinates>-121.83333333,39.05 -121.825,39.05 -121.825,39.05833333 -121.83333333,39.05833333 -121.83333333,39.05</coordinates></LinearRing></innerBoundaryIs><innerBoundaryIs><LinearRing><coordinates>-121.18333333,39.16666667 -121.175,39.16666667 -121.175,39.175 -121.18333333,39.175 -121.18333333,39.16666667</coordinates></LinearRing></innerBoundaryIs><innerBoundaryIs><LinearRing><coordinates>-121.15833333,39.16666667 -121.15,39.16666667 -121.15,39.175 -121.15833333,39.175 -121.15833333,39.16666667</coordinates></LinearRing></innerBoundaryIs><innerBoundaryIs><LinearRing><coordinates>-121.80833333,39.19166667 -121.80833333,39.18333333 -121.8,39.18333333 -121.79166667,39.18333333 -121.78333333,39.18333333 -121.775,39.18333333 -121.775,39.19166667 -121.78333333,39.19166667 -121.78333333,39.2 -121.79166667,39.2 -121.79166667,39.19166667 -121.8,39.19166667 -121.80833333,39.19166667</coordinates></LinearRing></innerBoundaryIs><innerBoundaryIs><LinearRing><coordinates>-121.225,39.19166667 -121.225,39.18333333 -121.21666667,39.18333333 -121.21666667,39.19166667 -121.225,39.19166667</coordinates></LinearRing></innerBoundaryIs><innerBoundaryIs><LinearRing><coordinates>-121.29166667,39.275 -121.29166667,39.26666667 -121.28333333,39.26666667 -121.28333333,39.275 -121.28333333,39.28333333 -121.29166667,39.28333333 -121.29166667,39.275</coordinates></LinearRing></innerBoundaryIs><innerBoundaryIs><LinearRing><coordinates>-121.325,39.3 -121.325,39.29166667 -121.31666667,39.29166667 -121.31666667,39.3 -121.325,39.3</coordinates></LinearRing></innerBoundaryIs><innerBoundaryIs><LinearRing><coordinates>-121.33333333,39.325 -121.325,39.325 -121.325,39.33333333 -121.33333333,39.33333333 -121.33333333,39.325</coordinates></LinearRing></innerBoundaryIs><innerBoundaryIs><LinearRing><coordinates>-121.33333333,39.35833333 -121.325,39.35833333 -121.325,39.36666667 -121.33333333,39.36666667 -121.33333333,39.35833333</coordinates></LinearRing></innerBoundaryIs><innerBoundaryIs><LinearRing><coordinates>-123.05,39.25 -123.04166667,39.25 -123.04166667,39.25833333 -123.05,39.25833333 -123.05,39.25</coordinates></LinearRing></innerBoundaryIs></Polygon></MultiGeometry>
  </Placemark>
</Folder>
</Document></kml>
