# Supplementary material for: Species conservation profiles of a random sample of world spiders II: Gnaphosidae to Nemesiidae
Source: Biodivers Data J. 2018 Jun 29;(6):e26203. doi: 10.3897/BDJ.6.e26203 (PMC6065607; doi:10.3897/BDJ.6.e26203)
Supplement: Supplementary material 10 — Distribution of Zelotes ashae Tikader & Gajbe, 1976 [file bdj-06-e26203-s010.kml]

<?xml version="1.0" encoding="UTF-8"?>
<kml xmlns="http://earth.google.com/kml/2.2">
<Document>
<name></name>
<description><![CDATA[]]></description>

<Style id="1">
<LineStyle>
<width>1</width>
<color>ff0000ff</color>
</LineStyle>
<PolyStyle>
<fill>0</fill>
</PolyStyle>
</Style>

<Placemark>
<name>R Polygon</name>
<description><![CDATA[]]></description>
<styleUrl>#1</styleUrl>
<visibility>1</visibility>
<MultiGeometry>
<Polygon>
<outerBoundaryIs>
<LinearRing>
<coordinates>
73.838506,18.65292
73.8448483919657,18.6527186676472
73.8511652453574,18.6521154812831
73.857431124436,18.6511128697263
73.8636207987181,18.6497148701396
73.8697093445698,18.6479271117741
73.875672245566,18.6457567933016
73.8814854912089,18.6432126538287
73.88712567361,18.640304937707
73.8925700817456,18.6370453532831
73.8977967929055,18.6334470257531
73.9027847609686,18.6295244443119
73.9075139011482,18.6252934038105
73.9119651708658,18.6207709411557
73.9161206464292,18.6159752667085
73.919963595205,18.6109256909571
73.9234785429949,18.6056425467611
73.9266513363447,18.6001471074773
73.9294691995354,18.5944615013002
73.9319207860265,18.5886086221592
73.9339962241444,18.5826120375328
73.9356871568323,18.5764958935509
73.9369867753012,18.5702848177667
73.9378898464461,18.5640038199901
73.9383927339183,18.5576781915824
73.9384934127674,18.5513334036165
73.9381914775952,18.5449950043143
73.9374881441881,18.5386885161727
73.9363862446215,18.5324393331935
73.934890215856,18.526272618631
73.9330060818715,18.5202132036683
73.9307414294105,18.5142854874307
73.9281053774291,18.5085133387394
73.9251085403784,18.50292
73.9217629854635,18.4975279936134
73.9180821840531,18.4923590312862
73.9140809574354,18.4874339266055
73.9097754171379,18.4827725112294
73.9051829000516,18.4783935550324
73.9003218986221,18.4743146905257
73.8952119863863,18.470552341857
73.8898737391573,18.4671216586765
73.8843286521727,18.4640364551345
73.8785990535407,18.4613091542568
73.8727080143326,18.4589507379214
73.8666792556841,18.4569707026386
73.8605370532786,18.4553770213115
73.8543061395973,18.4541761111324
73.8480116043304,18.4533728077427
73.8416787933498,18.4529703457617
73.8353332066502,18.4529703457617
73.8290003956696,18.4533728077427
73.8227058604027,18.4541761111324
73.8164749467213,18.4553770213115
73.8103327443159,18.4569707026386
73.8043039856674,18.4589507379214
73.7984129464593,18.4613091542568
73.7926833478272,18.4640364551345
73.7871382608427,18.4671216586765
73.7818000136137,18.470552341857
73.7766901013779,18.4743146905257
73.7718290999484,18.4783935550324
73.7672365828621,18.4827725112294
73.7629310425646,18.4874339266055
73.7589298159469,18.4923590312862
73.7552490145365,18.4975279936134
73.7519034596215,18.50292
73.7489066225709,18.5085133387394
73.7462705705895,18.5142854874307
73.7440059181285,18.5202132036683
73.742121784144,18.526272618631
73.7406257553785,18.5324393331935
73.7395238558119,18.5386885161727
73.7388205224048,18.5449950043143
73.7385185872326,18.5513334036165
73.7386192660817,18.5576781915824
73.7391221535539,18.5640038199901
73.7400252246988,18.5702848177667
73.7413248431676,18.5764958935509
73.7430157758556,18.5826120375328
73.7450912139735,18.5886086221592
73.7475428004645,18.5944615013002
73.7503606636552,18.6001471074773
73.753533457005,18.6056425467611
73.757048404795,18.6109256909571
73.7608913535708,18.6159752667085
73.7650468291342,18.6207709411557
73.7694980988518,18.6252934038105
73.7742272390313,18.6295244443119
73.7792152070945,18.6334470257531
73.7844419182544,18.6370453532831
73.7898863263899,18.640304937707
73.7955265087911,18.6432126538287
73.801339754434,18.6457567933016
73.8073026554301,18.6479271117741
73.8133912012819,18.6497148701396
73.819580875564,18.6511128697263
73.8258467546426,18.6521154812831
73.8321636080343,18.6527186676472
73.838506,18.65292
</coordinates>
</LinearRing>
</outerBoundaryIs>
</Polygon>
<Polygon>
<outerBoundaryIs>
<LinearRing>
<coordinates>
73.301796,26.627354
73.3081383919657,26.6271526676472
73.3144552453574,26.6265494812831
73.320721124436,26.6255468697263
73.3269107987181,26.6241488701396
73.3329993445698,26.6223611117741
73.338962245566,26.6201907933016
73.3447754912089,26.6176466538287
73.35041567361,26.614738937707
73.3558600817456,26.6114793532831
73.3610867929055,26.6078810257531
73.3660747609686,26.6039584443119
73.3708039011482,26.5997274038105
73.3752551708658,26.5952049411557
73.3794106464292,26.5904092667085
73.383253595205,26.5853596909571
73.3867685429949,26.580076546761
73.3899413363447,26.5745811074773
73.3927591995354,26.5688955013002
73.3952107860265,26.5630426221592
73.3972862241444,26.5570460375328
73.3989771568323,26.5509298935509
73.4002767753012,26.5447188177667
73.4011798464461,26.5384378199901
73.4016827339183,26.5321121915824
73.4017834127674,26.5257674036165
73.4014814775952,26.5194290043143
73.4007781441881,26.5131225161727
73.3996762446215,26.5068733331935
73.398180215856,26.500706618631
73.3962960818715,26.4946472036683
73.3940314294105,26.4887194874307
73.3913953774291,26.4829473387394
73.3883985403784,26.477354
73.3850529854635,26.4719619936134
73.3813721840531,26.4667930312862
73.3773709574354,26.4618679266055
73.3730654171379,26.4572065112294
73.3684729000516,26.4528275550324
73.3636118986221,26.4487486905257
73.3585019863863,26.444986341857
73.3531637391573,26.4415556586765
73.3476186521727,26.4384704551345
73.3418890535407,26.4357431542568
73.3359980143326,26.4333847379214
73.3299692556841,26.4314047026385
73.3238270532786,26.4298110213115
73.3175961395973,26.4286101111324
73.3113016043304,26.4278068077427
73.3049687933498,26.4274043457617
73.2986232066502,26.4274043457617
73.2922903956696,26.4278068077427
73.2859958604027,26.4286101111324
73.2797649467213,26.4298110213115
73.2736227443159,26.4314047026385
73.2675939856674,26.4333847379214
73.2617029464593,26.4357431542568
73.2559733478273,26.4384704551345
73.2504282608427,26.4415556586765
73.2450900136137,26.444986341857
73.2399801013779,26.4487486905257
73.2351190999484,26.4528275550324
73.2305265828621,26.4572065112294
73.2262210425646,26.4618679266055
73.2222198159469,26.4667930312862
73.2185390145365,26.4719619936134
73.2151934596215,26.477354
73.2121966225709,26.4829473387394
73.2095605705895,26.4887194874307
73.2072959181285,26.4946472036683
73.205411784144,26.500706618631
73.2039157553785,26.5068733331935
73.2028138558119,26.5131225161727
73.2021105224048,26.5194290043143
73.2018085872326,26.5257674036165
73.2019092660817,26.5321121915824
73.2024121535539,26.5384378199901
73.2033152246988,26.5447188177667
73.2046148431676,26.5509298935509
73.2063057758556,26.5570460375328
73.2083812139735,26.5630426221592
73.2108328004645,26.5688955013002
73.2136506636552,26.5745811074773
73.216823457005,26.580076546761
73.220338404795,26.5853596909571
73.2241813535708,26.5904092667085
73.2283368291342,26.5952049411557
73.2327880988518,26.5997274038105
73.2375172390313,26.6039584443119
73.2425052070945,26.6078810257531
73.2477319182544,26.6114793532831
73.2531763263899,26.614738937707
73.2588165087911,26.6176466538287
73.264629754434,26.6201907933016
73.2705926554301,26.6223611117741
73.2766812012819,26.6241488701396
73.282870875564,26.6255468697263
73.2891367546426,26.6265494812831
73.2954536080343,26.6271526676472
73.301796,26.627354
</coordinates>
</LinearRing>
</outerBoundaryIs>
</Polygon>
<Polygon>
<outerBoundaryIs>
<LinearRing>
<coordinates>
77.74586,22.841168
77.7522023919657,22.8409666676472
77.7585192453574,22.8403634812831
77.764785124436,22.8393608697263
77.7709747987181,22.8379628701396
77.7770633445698,22.8361751117741
77.783026245566,22.8340047933016
77.7888394912089,22.8314606538287
77.79447967361,22.828552937707
77.7999240817456,22.8252933532831
77.8051507929055,22.8216950257531
77.8101387609686,22.8177724443119
77.8148679011482,22.8135414038105
77.8193191708658,22.8090189411557
77.8234746464292,22.8042232667085
77.827317595205,22.7991736909571
77.8308325429949,22.793890546761
77.8340053363447,22.7883951074773
77.8368231995354,22.7827095013002
77.8392747860265,22.7768566221592
77.8413502241444,22.7708600375328
77.8430411568323,22.7647438935509
77.8443407753012,22.7585328177667
77.8452438464461,22.7522518199901
77.8457467339183,22.7459261915824
77.8458474127674,22.7395814036165
77.8455454775952,22.7332430043143
77.8448421441881,22.7269365161727
77.8437402446215,22.7206873331935
77.842244215856,22.714520618631
77.8403600818715,22.7084612036683
77.8380954294105,22.7025334874307
77.8354593774291,22.6967613387394
77.8324625403784,22.691168
77.8291169854635,22.6857759936134
77.8254361840531,22.6806070312862
77.8214349574354,22.6756819266055
77.8171294171379,22.6710205112294
77.8125369000516,22.6666415550324
77.8076758986221,22.6625626905257
77.8025659863863,22.658800341857
77.7972277391573,22.6553696586765
77.7916826521727,22.6522844551345
77.7859530535407,22.6495571542568
77.7800620143326,22.6471987379214
77.7740332556841,22.6452187026385
77.7678910532786,22.6436250213115
77.7616601395973,22.6424241111324
77.7553656043304,22.6416208077427
77.7490327933498,22.6412183457617
77.7426872066502,22.6412183457617
77.7363543956696,22.6416208077427
77.7300598604027,22.6424241111324
77.7238289467213,22.6436250213115
77.7176867443159,22.6452187026385
77.7116579856674,22.6471987379214
77.7057669464593,22.6495571542568
77.7000373478272,22.6522844551345
77.6944922608427,22.6553696586765
77.6891540136137,22.658800341857
77.6840441013779,22.6625626905257
77.6791830999484,22.6666415550324
77.6745905828621,22.6710205112294
77.6702850425646,22.6756819266055
77.6662838159469,22.6806070312862
77.6626030145365,22.6857759936134
77.6592574596215,22.691168
77.6562606225709,22.6967613387394
77.6536245705895,22.7025334874307
77.6513599181285,22.7084612036683
77.649475784144,22.714520618631
77.6479797553785,22.7206873331935
77.6468778558119,22.7269365161727
77.6461745224048,22.7332430043143
77.6458725872326,22.7395814036165
77.6459732660817,22.7459261915824
77.6464761535539,22.7522518199901
77.6473792246988,22.7585328177667
77.6486788431676,22.7647438935509
77.6503697758556,22.7708600375328
77.6524452139735,22.7768566221592
77.6548968004645,22.7827095013002
77.6577146636552,22.7883951074773
77.660887457005,22.793890546761
77.664402404795,22.7991736909571
77.6682453535708,22.8042232667085
77.6724008291342,22.8090189411557
77.6768520988518,22.8135414038105
77.6815812390313,22.8177724443119
77.6865692070945,22.8216950257531
77.6917959182544,22.8252933532831
77.6972403263899,22.828552937707
77.7028805087911,22.8314606538287
77.708693754434,22.8340047933016
77.7146566554301,22.8361751117741
77.7207452012819,22.8379628701396
77.726934875564,22.8393608697263
77.7332007546426,22.8403634812831
77.7395176080343,22.8409666676472
77.74586,22.841168
</coordinates>
</LinearRing>
</outerBoundaryIs>
</Polygon>
</MultiGeometry>
</Placemark>
</Document>
</kml>
