# Supplementary material for: Species conservation profiles of a random sample of world spiders II: Gnaphosidae to Nemesiidae
Source: Biodivers Data J. 2018 Jun 29;(6):e26203. doi: 10.3897/BDJ.6.e26203 (PMC6065607; doi:10.3897/BDJ.6.e26203)
Supplement: Supplementary material 11 — Distribution of Zelotes mulanjensis FitzPatrick, 2007 [file bdj-06-e26203-s011.kml]

<?xml version="1.0" encoding="utf-8" ?>
<kml xmlns="http://www.opengis.net/kml/2.2">
<Document id="root_doc">
<Schema name="Zelotes_mulanjensis.kml" id="Zelotes_mulanjensis.kml">
	<SimpleField name="layer" type="float"></SimpleField>
</Schema>
<Folder><name>Zelotes_mulanjensis.kml</name>
  <Placemark>
	<Style><LineStyle><color>ff0000ff</color></LineStyle><PolyStyle><fill>0</fill></PolyStyle></Style>
	<ExtendedData><SchemaData schemaUrl="#Zelotes_mulanjensis.kml">
		<SimpleData name="layer">1</SimpleData>
	</SchemaData></ExtendedData>
      <MultiGeometry><Polygon><outerBoundaryIs><LinearRing><coordinates>35.55,-16.0 35.55,-16.00833333 35.54166667,-16.00833333 35.54166667,-16.0 35.53333333,-16.0 35.53333333,-15.99166667 35.525,-15.99166667 35.525,-15.98333333 35.525,-15.975 35.53333333,-15.975 35.53333333,-15.98333333 35.54166667,-15.98333333 35.54166667,-15.99166667 35.55,-15.99166667 35.55,-16.0</coordinates></LinearRing></outerBoundaryIs></Polygon><Polygon><outerBoundaryIs><LinearRing><coordinates>35.51666667,-15.96666667 35.525,-15.96666667 35.525,-15.975 35.51666667,-15.975 35.51666667,-15.96666667</coordinates></LinearRing></outerBoundaryIs></Polygon><Polygon><outerBoundaryIs><LinearRing><coordinates>35.66666667,-15.94166667 35.65833333,-15.94166667 35.65833333,-15.93333333 35.65,-15.93333333 35.65,-15.925 35.64166667,-15.925 35.64166667,-15.93333333 35.64166667,-15.94166667 35.63333333,-15.94166667 35.63333333,-15.95 35.64166667,-15.95 35.64166667,-15.95833333 35.65,-15.95833333 35.65,-15.96666667 35.64166667,-15.96666667 35.63333333,-15.96666667 35.625,-15.96666667 35.61666667,-15.96666667 35.60833333,-15.96666667 35.60833333,-15.975 35.60833333,-15.98333333 35.6,-15.98333333 35.6,-15.99166667 35.59166667,-15.99166667 35.58333333,-15.99166667 35.58333333,-15.98333333 35.575,-15.98333333 35.575,-15.975 35.56666667,-15.975 35.55833333,-15.975 35.55833333,-15.96666667 35.55833333,-15.95833333 35.55,-15.95833333 35.55,-15.96666667 35.54166667,-15.96666667 35.54166667,-15.975 35.53333333,-15.975 35.53333333,-15.96666667 35.525,-15.96666667 35.525,-15.95833333 35.53333333,-15.95833333 35.53333333,-15.95 35.54166667,-15.95 35.55,-15.95 35.55833333,-15.95 35.55833333,-15.94166667 35.56666667,-15.94166667 35.56666667,-15.93333333 35.56666667,-15.925 35.575,-15.925 35.58333333,-15.925 35.59166667,-15.925 35.6,-15.925 35.6,-15.91666667 35.60833333,-15.91666667 35.60833333,-15.90833333 35.61666667,-15.90833333 35.61666667,-15.9 35.60833333,-15.9 35.60833333,-15.89166667 35.61666667,-15.89166667 35.61666667,-15.88333333 35.625,-15.88333333 35.63333333,-15.88333333 35.64166667,-15.88333333 35.64166667,-15.875 35.63333333,-15.875 35.63333333,-15.86666667 35.64166667,-15.86666667 35.64166667,-15.85833333 35.65,-15.85833333 35.65833333,-15.85833333 35.65833333,-15.86666667 35.66666667,-15.86666667 35.66666667,-15.875 35.66666667,-15.88333333 35.675,-15.88333333 35.675,-15.875 35.675,-15.86666667 35.68333333,-15.86666667 35.68333333,-15.875 35.69166667,-15.875 35.7,-15.875 35.70833333,-15.875 35.70833333,-15.88333333 35.70833333,-15.89166667 35.71666667,-15.89166667 35.71666667,-15.9 35.71666667,-15.90833333 35.71666667,-15.91666667 35.70833333,-15.91666667 35.7,-15.91666667 35.7,-15.925 35.7,-15.93333333 35.7,-15.94166667 35.7,-15.95 35.70833333,-15.95 35.71666667,-15.95 35.71666667,-15.95833333 35.725,-15.95833333 35.725,-15.96666667 35.725,-15.975 35.725,-15.98333333 35.725,-15.99166667 35.71666667,-15.99166667 35.71666667,-16.0 35.70833333,-16.0 35.70833333,-15.99166667 35.7,-15.99166667 35.7,-15.98333333 35.69166667,-15.98333333 35.68333333,-15.98333333 35.68333333,-15.975 35.69166667,-15.975 35.69166667,-15.96666667 35.7,-15.96666667 35.7,-15.95833333 35.69166667,-15.95833333 35.69166667,-15.95 35.68333333,-15.95 35.68333333,-15.95833333 35.675,-15.95833333 35.66666667,-15.95833333 35.66666667,-15.95 35.66666667,-15.94166667</coordinates></LinearRing></outerBoundaryIs></Polygon></MultiGeometry>
  </Placemark>
</Folder>
</Document></kml>
