# Supplementary material for: Species conservation profiles of a random sample of world spiders II: Gnaphosidae to Nemesiidae
Source: Biodivers Data J. 2018 Jun 29;(6):e26203. doi: 10.3897/BDJ.6.e26203 (PMC6065607; doi:10.3897/BDJ.6.e26203)
Supplement: Supplementary material 12 — Distribution of Cantuaria wanganuiensis (Todd, 1945) [file bdj-06-e26203-s012.kml]

<?xml version="1.0" encoding="UTF-8"?>
<kml xmlns="http://earth.google.com/kml/2.2">
<Document>
<name></name>
<description><![CDATA[]]></description>

<Style id="1">
<LineStyle>
<width>1</width>
<color>ff0000ff</color>
</LineStyle>
<PolyStyle>
<fill>0</fill>
</PolyStyle>
</Style>

<Placemark>
<name>R Polygon</name>
<description><![CDATA[]]></description>
<styleUrl>#1</styleUrl>
<visibility>1</visibility>
<MultiGeometry>
<Polygon>
<outerBoundaryIs>
<LinearRing>
<coordinates>
175.06,-39.84
175.066342391966,-39.8402013323528
175.072659245357,-39.8408045187169
175.078925124436,-39.8418071302737
175.085114798718,-39.8432051298604
175.09120334457,-39.8449928882259
175.097166245566,-39.8471632066984
175.102979491209,-39.8497073461713
175.10861967361,-39.852615062293
175.114064081746,-39.8558746467169
175.119290792905,-39.8594729742469
175.124278760969,-39.8633955556881
175.129007901148,-39.8676265961895
175.133459170866,-39.8721490588443
175.137614646429,-39.8769447332915
175.141457595205,-39.8819943090429
175.144972542995,-39.8872774532389
175.148145336345,-39.8927728925227
175.150963199535,-39.8984584986998
175.153414786027,-39.9043113778408
175.155490224144,-39.9103079624672
175.157181156832,-39.9164241064491
175.158480775301,-39.9226351822333
175.159383846446,-39.9289161800099
175.159886733918,-39.9352418084176
175.159987412767,-39.9415865963835
175.159685477595,-39.9479249956857
175.158982144188,-39.9542314838273
175.157880244621,-39.9604806668065
175.156384215856,-39.966647381369
175.154500081871,-39.9727067963317
175.15223542941,-39.9786345125693
175.149599377429,-39.9844066612606
175.146602540378,-39.99
175.143256985463,-39.9953920063866
175.139576184053,-40.0005609687138
175.135574957435,-40.0054860733945
175.131269417138,-40.0101474887706
175.126676900052,-40.0145264449676
175.121815898622,-40.0186053094743
175.116705986386,-40.022367658143
175.111367739157,-40.0257983413235
175.105822652173,-40.0288835448655
175.100093053541,-40.0316108457432
175.094202014333,-40.0339692620786
175.088173255684,-40.0359492973614
175.082031053279,-40.0375429786885
175.075800139597,-40.0387438888676
175.06950560433,-40.0395471922573
175.06317279335,-40.0399496542383
175.05682720665,-40.0399496542383
175.05049439567,-40.0395471922573
175.044199860403,-40.0387438888676
175.037968946721,-40.0375429786885
175.031826744316,-40.0359492973614
175.025797985667,-40.0339692620786
175.019906946459,-40.0316108457432
175.014177347827,-40.0288835448655
175.008632260843,-40.0257983413235
175.003294013614,-40.022367658143
174.998184101378,-40.0186053094743
174.993323099948,-40.0145264449676
174.988730582862,-40.0101474887706
174.984425042565,-40.0054860733945
174.980423815947,-40.0005609687138
174.976743014537,-39.9953920063866
174.973397459622,-39.99
174.970400622571,-39.9844066612606
174.96776457059,-39.9786345125693
174.965499918129,-39.9727067963317
174.963615784144,-39.966647381369
174.962119755379,-39.9604806668065
174.961017855812,-39.9542314838273
174.960314522405,-39.9479249956857
174.960012587233,-39.9415865963835
174.960113266082,-39.9352418084176
174.960616153554,-39.9289161800099
174.961519224699,-39.9226351822333
174.962818843168,-39.9164241064491
174.964509775856,-39.9103079624672
174.966585213974,-39.9043113778408
174.969036800465,-39.8984584986998
174.971854663655,-39.8927728925227
174.975027457005,-39.8872774532389
174.978542404795,-39.8819943090429
174.982385353571,-39.8769447332915
174.986540829134,-39.8721490588443
174.990992098852,-39.8676265961895
174.995721239031,-39.8633955556881
175.000709207095,-39.8594729742469
175.005935918254,-39.8558746467169
175.01138032639,-39.852615062293
175.017020508791,-39.8497073461713
175.022833754434,-39.8471632066984
175.02879665543,-39.8449928882259
175.034885201282,-39.8432051298604
175.041074875564,-39.8418071302737
175.047340754643,-39.8408045187169
175.053657608034,-39.8402013323528
175.06,-39.84
</coordinates>
</LinearRing>
</outerBoundaryIs>
</Polygon>
<Polygon>
<outerBoundaryIs>
<LinearRing>
<coordinates>
175.06,-39.84
175.066342391966,-39.8402013323528
175.072659245357,-39.8408045187169
175.078925124436,-39.8418071302737
175.085114798718,-39.8432051298604
175.09120334457,-39.8449928882259
175.097166245566,-39.8471632066984
175.102979491209,-39.8497073461713
175.10861967361,-39.852615062293
175.114064081746,-39.8558746467169
175.119290792905,-39.8594729742469
175.124278760969,-39.8633955556881
175.129007901148,-39.8676265961895
175.133459170866,-39.8721490588443
175.137614646429,-39.8769447332915
175.141457595205,-39.8819943090429
175.144972542995,-39.8872774532389
175.148145336345,-39.8927728925227
175.150963199535,-39.8984584986998
175.153414786027,-39.9043113778408
175.155490224144,-39.9103079624672
175.157181156832,-39.9164241064491
175.158480775301,-39.9226351822333
175.159383846446,-39.9289161800099
175.159886733918,-39.9352418084176
175.159987412767,-39.9415865963835
175.159685477595,-39.9479249956857
175.158982144188,-39.9542314838273
175.157880244621,-39.9604806668065
175.156384215856,-39.966647381369
175.154500081871,-39.9727067963317
175.15223542941,-39.9786345125693
175.149599377429,-39.9844066612606
175.146602540378,-39.99
175.143256985463,-39.9953920063866
175.139576184053,-40.0005609687138
175.135574957435,-40.0054860733945
175.131269417138,-40.0101474887706
175.126676900052,-40.0145264449676
175.121815898622,-40.0186053094743
175.116705986386,-40.022367658143
175.111367739157,-40.0257983413235
175.105822652173,-40.0288835448655
175.100093053541,-40.0316108457432
175.094202014333,-40.0339692620786
175.088173255684,-40.0359492973614
175.082031053279,-40.0375429786885
175.075800139597,-40.0387438888676
175.06950560433,-40.0395471922573
175.06317279335,-40.0399496542383
175.05682720665,-40.0399496542383
175.05049439567,-40.0395471922573
175.044199860403,-40.0387438888676
175.037968946721,-40.0375429786885
175.031826744316,-40.0359492973614
175.025797985667,-40.0339692620786
175.019906946459,-40.0316108457432
175.014177347827,-40.0288835448655
175.008632260843,-40.0257983413235
175.003294013614,-40.022367658143
174.998184101378,-40.0186053094743
174.993323099948,-40.0145264449676
174.988730582862,-40.0101474887706
174.984425042565,-40.0054860733945
174.980423815947,-40.0005609687138
174.976743014537,-39.9953920063866
174.973397459622,-39.99
174.970400622571,-39.9844066612606
174.96776457059,-39.9786345125693
174.965499918129,-39.9727067963317
174.963615784144,-39.966647381369
174.962119755379,-39.9604806668065
174.961017855812,-39.9542314838273
174.960314522405,-39.9479249956857
174.960012587233,-39.9415865963835
174.960113266082,-39.9352418084176
174.960616153554,-39.9289161800099
174.961519224699,-39.9226351822333
174.962818843168,-39.9164241064491
174.964509775856,-39.9103079624672
174.966585213974,-39.9043113778408
174.969036800465,-39.8984584986998
174.971854663655,-39.8927728925227
174.975027457005,-39.8872774532389
174.978542404795,-39.8819943090429
174.982385353571,-39.8769447332915
174.986540829134,-39.8721490588443
174.990992098852,-39.8676265961895
174.995721239031,-39.8633955556881
175.000709207095,-39.8594729742469
175.005935918254,-39.8558746467169
175.01138032639,-39.852615062293
175.017020508791,-39.8497073461713
175.022833754434,-39.8471632066984
175.02879665543,-39.8449928882259
175.034885201282,-39.8432051298604
175.041074875564,-39.8418071302737
175.047340754643,-39.8408045187169
175.053657608034,-39.8402013323528
175.06,-39.84
</coordinates>
</LinearRing>
</outerBoundaryIs>
</Polygon>
</MultiGeometry>
</Placemark>
</Document>
</kml>
