# Supplementary material for: Species conservation profiles of a random sample of world spiders II: Gnaphosidae to Nemesiidae
Source: Biodivers Data J. 2018 Jun 29;(6):e26203. doi: 10.3897/BDJ.6.e26203 (PMC6065607; doi:10.3897/BDJ.6.e26203)
Supplement: Supplementary material 13 — Distribution of Cataxia bolganupensis (Main, 1985) [file bdj-06-e26203-s013.kml]

<?xml version="1.0" encoding="utf-8" ?>
<kml xmlns="http://www.opengis.net/kml/2.2">
<Document id="root_doc">
<Schema name="Cataxia_bolganupensis.kml" id="Cataxia_bolganupensis.kml">
	<SimpleField name="layer" type="float"></SimpleField>
</Schema>
<Folder><name>Cataxia_bolganupensis.kml</name>
  <Placemark>
	<Style><LineStyle><color>ff0000ff</color></LineStyle><PolyStyle><fill>0</fill></PolyStyle></Style>
	<ExtendedData><SchemaData schemaUrl="#Cataxia_bolganupensis.kml">
		<SimpleData name="layer">1</SimpleData>
	</SchemaData></ExtendedData>
      <MultiGeometry><Polygon><outerBoundaryIs><LinearRing><coordinates>117.925,-34.725 117.925,-34.73333333 117.91666667,-34.73333333 117.91666667,-34.725 117.91666667,-34.71666667 117.90833333,-34.71666667 117.9,-34.71666667 117.9,-34.70833333 117.9,-34.7 117.89166667,-34.7 117.88333333,-34.7 117.875,-34.7 117.86666667,-34.7 117.86666667,-34.69166667 117.85833333,-34.69166667 117.85,-34.69166667 117.84166667,-34.69166667 117.84166667,-34.68333333 117.83333333,-34.68333333 117.83333333,-34.675 117.84166667,-34.675 117.85,-34.675 117.85833333,-34.675 117.85833333,-34.68333333 117.86666667,-34.68333333 117.86666667,-34.675 117.86666667,-34.66666667 117.875,-34.66666667 117.88333333,-34.66666667 117.89166667,-34.66666667 117.89166667,-34.675 117.9,-34.675 117.9,-34.66666667 117.90833333,-34.66666667 117.90833333,-34.675 117.91666667,-34.675 117.91666667,-34.68333333 117.925,-34.68333333 117.93333333,-34.68333333 117.94166667,-34.68333333 117.94166667,-34.69166667 117.94166667,-34.7 117.94166667,-34.70833333 117.95,-34.70833333 117.95,-34.71666667 117.95833333,-34.71666667 117.95833333,-34.725 117.95,-34.725 117.95,-34.73333333 117.94166667,-34.73333333 117.93333333,-34.73333333 117.93333333,-34.725 117.925,-34.725</coordinates></LinearRing></outerBoundaryIs><innerBoundaryIs><LinearRing><coordinates>117.91666667,-34.71666667 117.925,-34.71666667 117.925,-34.70833333 117.91666667,-34.70833333 117.91666667,-34.71666667</coordinates></LinearRing></innerBoundaryIs></Polygon><Polygon><outerBoundaryIs><LinearRing><coordinates>117.83333333,-34.69166667 117.84166667,-34.69166667 117.84166667,-34.7 117.83333333,-34.7 117.83333333,-34.69166667</coordinates></LinearRing></outerBoundaryIs></Polygon></MultiGeometry>
  </Placemark>
</Folder>
</Document></kml>
