# Supplementary material for: Species conservation profiles of a random sample of world spiders II: Gnaphosidae to Nemesiidae
Source: Biodivers Data J. 2018 Jun 29;(6):e26203. doi: 10.3897/BDJ.6.e26203 (PMC6065607; doi:10.3897/BDJ.6.e26203)
Supplement: Supplementary material 14 — Distribution of Galeosoma robertsi Hewitt, 1916 [file bdj-06-e26203-s014.kml]

<?xml version="1.0" encoding="utf-8" ?>
<kml xmlns="http://www.opengis.net/kml/2.2">
<Document id="root_doc">
<Schema name="Galeosoma_robertsi.kml" id="Galeosoma_robertsi.kml">
	<SimpleField name="layer" type="float"></SimpleField>
</Schema>
<Folder><name>Galeosoma_robertsi.kml</name>
  <Placemark>
	<Style><LineStyle><color>ff0000ff</color></LineStyle><PolyStyle><fill>0</fill></PolyStyle></Style>
	<ExtendedData><SchemaData schemaUrl="#Galeosoma_robertsi.kml">
		<SimpleData name="layer">1</SimpleData>
	</SchemaData></ExtendedData>
      <MultiGeometry><Polygon><outerBoundaryIs><LinearRing><coordinates>27.86666667,-26.84166667 27.86666667,-26.85 27.85833333,-26.85 27.85833333,-26.84166667 27.85,-26.84166667 27.84166667,-26.84166667 27.83333333,-26.84166667 27.83333333,-26.83333333 27.83333333,-26.825 27.84166667,-26.825 27.85,-26.825 27.85,-26.81666667 27.85,-26.80833333 27.84166667,-26.80833333 27.84166667,-26.8 27.85,-26.8 27.85,-26.79166667 27.85833333,-26.79166667 27.85833333,-26.8 27.86666667,-26.8 27.86666667,-26.80833333 27.86666667,-26.81666667 27.875,-26.81666667 27.875,-26.825 27.875,-26.83333333 27.86666667,-26.83333333 27.86666667,-26.84166667</coordinates></LinearRing></outerBoundaryIs><innerBoundaryIs><LinearRing><coordinates>27.86666667,-26.81666667 27.85833333,-26.81666667 27.85833333,-26.825 27.86666667,-26.825 27.86666667,-26.81666667</coordinates></LinearRing></innerBoundaryIs></Polygon><Polygon><outerBoundaryIs><LinearRing><coordinates>27.96666667,-26.6 27.96666667,-26.60833333 27.95833333,-26.60833333 27.95833333,-26.6 27.95833333,-26.59166667 27.95,-26.59166667 27.95,-26.58333333 27.95833333,-26.58333333 27.96666667,-26.58333333 27.96666667,-26.59166667 27.96666667,-26.6</coordinates></LinearRing></outerBoundaryIs></Polygon><Polygon><outerBoundaryIs><LinearRing><coordinates>27.49166667,-26.56666667 27.5,-26.56666667 27.5,-26.575 27.49166667,-26.575 27.49166667,-26.56666667</coordinates></LinearRing></outerBoundaryIs></Polygon><Polygon><outerBoundaryIs><LinearRing><coordinates>27.53333333,-26.55833333 27.54166667,-26.55833333 27.54166667,-26.56666667 27.53333333,-26.56666667 27.53333333,-26.55833333</coordinates></LinearRing></outerBoundaryIs></Polygon><Polygon><outerBoundaryIs><LinearRing><coordinates>27.83333333,-26.525 27.84166667,-26.525 27.84166667,-26.53333333 27.83333333,-26.53333333 27.83333333,-26.525</coordinates></LinearRing></outerBoundaryIs></Polygon><Polygon><outerBoundaryIs><LinearRing><coordinates>27.85,-26.60833333 27.85,-26.61666667 27.84166667,-26.61666667 27.84166667,-26.60833333 27.83333333,-26.60833333 27.83333333,-26.6 27.83333333,-26.59166667 27.83333333,-26.58333333 27.84166667,-26.58333333 27.84166667,-26.575 27.83333333,-26.575 27.83333333,-26.56666667 27.84166667,-26.56666667 27.84166667,-26.55833333 27.84166667,-26.55 27.84166667,-26.54166667 27.85,-26.54166667 27.85,-26.53333333 27.85833333,-26.53333333 27.86666667,-26.53333333 27.875,-26.53333333 27.875,-26.54166667 27.875,-26.55 27.88333333,-26.55 27.89166667,-26.55 27.89166667,-26.55833333 27.88333333,-26.55833333 27.875,-26.55833333 27.86666667,-26.55833333 27.86666667,-26.56666667 27.85833333,-26.56666667 27.85833333,-26.575 27.85833333,-26.58333333 27.86666667,-26.58333333 27.86666667,-26.59166667 27.85833333,-26.59166667 27.85833333,-26.6 27.85833333,-26.60833333 27.85,-26.60833333</coordinates></LinearRing></outerBoundaryIs><innerBoundaryIs><LinearRing><coordinates>27.86666667,-26.55833333 27.86666667,-26.55 27.85833333,-26.55 27.85833333,-26.55833333 27.86666667,-26.55833333</coordinates></LinearRing></innerBoundaryIs></Polygon><Polygon><outerBoundaryIs><LinearRing><coordinates>27.94166667,-26.575 27.95,-26.575 27.95,-26.58333333 27.94166667,-26.58333333 27.94166667,-26.575</coordinates></LinearRing></outerBoundaryIs></Polygon><Polygon><outerBoundaryIs><LinearRing><coordinates>27.95833333,-26.675 27.95833333,-26.68333333 27.95,-26.68333333 27.95,-26.675 27.95,-26.66666667 27.94166667,-26.66666667 27.94166667,-26.675 27.94166667,-26.68333333 27.93333333,-26.68333333 27.93333333,-26.69166667 27.925,-26.69166667 27.91666667,-26.69166667 27.90833333,-26.69166667 27.90833333,-26.7 27.9,-26.7 27.9,-26.69166667 27.89166667,-26.69166667 27.89166667,-26.7 27.88333333,-26.7 27.875,-26.7 27.86666667,-26.7 27.85833333,-26.7 27.85,-26.7 27.84166667,-26.7 27.84166667,-26.69166667 27.83333333,-26.69166667 27.825,-26.69166667 27.825,-26.7 27.83333333,-26.7 27.83333333,-26.70833333 27.84166667,-26.70833333 27.84166667,-26.71666667 27.84166667,-26.725 27.85,-26.725 27.85833333,-26.725 27.85833333,-26.73333333 27.85833333,-26.74166667 27.85833333,-26.75 27.85833333,-26.75833333 27.85833333,-26.76666667 27.85833333,-26.775 27.85833333,-26.78333333 27.85,-26.78333333 27.85,-26.79166667 27.84166667,-26.79166667 27.84166667,-26.78333333 27.83333333,-26.78333333 27.83333333,-26.775 27.825,-26.775 27.825,-26.76666667 27.83333333,-26.76666667 27.83333333,-26.75833333 27.83333333,-26.75 27.83333333,-26.74166667 27.825,-26.74166667 27.825,-26.73333333 27.825,-26.725 27.825,-26.71666667 27.81666667,-26.71666667 27.81666667,-26.70833333 27.81666667,-26.7 27.80833333,-26.7 27.8,-26.7 27.8,-26.69166667 27.8,-26.68333333 27.8,-26.675 27.8,-26.66666667 27.8,-26.65833333 27.80833333,-26.65833333 27.80833333,-26.65 27.81666667,-26.65 27.825,-26.65 27.83333333,-26.65 27.84166667,-26.65 27.85,-26.65 27.85,-26.65833333 27.85833333,-26.65833333 27.85833333,-26.65 27.86666667,-26.65 27.86666667,-26.65833333 27.875,-26.65833333 27.875,-26.65 27.88333333,-26.65 27.88333333,-26.65833333 27.89166667,-26.65833333 27.9,-26.65833333 27.9,-26.65 27.90833333,-26.65 27.90833333,-26.65833333 27.91666667,-26.65833333 27.925,-26.65833333 27.93333333,-26.65833333 27.93333333,-26.65 27.925,-26.65 27.925,-26.64166667 27.925,-26.63333333 27.925,-26.625 27.93333333,-26.625 27.93333333,-26.63333333 27.94166667,-26.63333333 27.95,-26.63333333 27.95833333,-26.63333333 27.96666667,-26.63333333 27.96666667,-26.64166667 27.975,-26.64166667 27.98333333,-26.64166667 27.99166667,-26.64166667 27.99166667,-26.65 28.0,-26.65 28.0,-26.65833333 28.0,-26.66666667 27.99166667,-26.66666667 27.98333333,-26.66666667 27.975,-26.66666667 27.96666667,-26.66666667 27.96666667,-26.675 27.95833333,-26.675</coordinates></LinearRing></outerBoundaryIs><innerBoundaryIs><LinearRing><coordinates>27.825,-26.69166667 27.825,-26.68333333 27.81666667,-26.68333333 27.81666667,-26.69166667 27.825,-26.69166667</coordinates></LinearRing></innerBoundaryIs><innerBoundaryIs><LinearRing><coordinates>27.84166667,-26.675 27.85,-26.675 27.85,-26.66666667 27.84166667,-26.66666667 27.84166667,-26.675</coordinates></LinearRing></innerBoundaryIs><innerBoundaryIs><LinearRing><coordinates>27.84166667,-26.66666667 27.84166667,-26.65833333 27.83333333,-26.65833333 27.83333333,-26.66666667 27.84166667,-26.66666667</coordinates></LinearRing></innerBoundaryIs><innerBoundaryIs><LinearRing><coordinates>27.89166667,-26.675 27.89166667,-26.68333333 27.9,-26.68333333 27.9,-26.675 27.89166667,-26.675</coordinates></LinearRing></innerBoundaryIs></Polygon><Polygon><outerBoundaryIs><LinearRing><coordinates>27.075,-26.73333333 27.06666667,-26.73333333 27.05833333,-26.73333333 27.05,-26.73333333 27.05,-26.725 27.04166667,-26.725 27.04166667,-26.71666667 27.03333333,-26.71666667 27.03333333,-26.70833333 27.04166667,-26.70833333 27.05,-26.70833333 27.05,-26.7 27.05833333,-26.7 27.05833333,-26.69166667 27.06666667,-26.69166667 27.06666667,-26.7 27.06666667,-26.70833333 27.075,-26.70833333 27.075,-26.7 27.075,-26.69166667 27.075,-26.68333333 27.08333333,-26.68333333 27.09166667,-26.68333333 27.09166667,-26.675 27.09166667,-26.66666667 27.1,-26.66666667 27.1,-26.675 27.1,-26.68333333 27.10833333,-26.68333333 27.10833333,-26.69166667 27.10833333,-26.7 27.1,-26.7 27.1,-26.70833333 27.10833333,-26.70833333 27.10833333,-26.71666667 27.10833333,-26.725 27.10833333,-26.73333333 27.10833333,-26.74166667 27.1,-26.74166667 27.1,-26.73333333 27.09166667,-26.73333333 27.08333333,-26.73333333 27.075,-26.73333333</coordinates></LinearRing></outerBoundaryIs><innerBoundaryIs><LinearRing><coordinates>27.05,-26.70833333 27.05,-26.71666667 27.05833333,-26.71666667 27.05833333,-26.70833333 27.05,-26.70833333</coordinates></LinearRing></innerBoundaryIs></Polygon><Polygon><outerBoundaryIs><LinearRing><coordinates>27.45833333,-26.46666667 27.46666667,-26.46666667 27.46666667,-26.475 27.45833333,-26.475 27.45833333,-26.46666667</coordinates></LinearRing></outerBoundaryIs></Polygon><Polygon><outerBoundaryIs><LinearRing><coordinates>27.85833333,-26.45833333 27.86666667,-26.45833333 27.875,-26.45833333 27.875,-26.46666667 27.86666667,-26.46666667 27.85833333,-26.46666667 27.85833333,-26.45833333</coordinates></LinearRing></outerBoundaryIs></Polygon><Polygon><outerBoundaryIs><LinearRing><coordinates>27.88333333,-26.48333333 27.89166667,-26.48333333 27.89166667,-26.49166667 27.88333333,-26.49166667 27.88333333,-26.48333333</coordinates></LinearRing></outerBoundaryIs></Polygon><Polygon><outerBoundaryIs><LinearRing><coordinates>27.96666667,-26.475 27.96666667,-26.48333333 27.95833333,-26.48333333 27.95833333,-26.475 27.95833333,-26.46666667 27.96666667,-26.46666667 27.96666667,-26.475</coordinates></LinearRing></outerBoundaryIs></Polygon><Polygon><outerBoundaryIs><LinearRing><coordinates>27.98333333,-26.425 27.99166667,-26.425 27.99166667,-26.43333333 27.98333333,-26.43333333 27.98333333,-26.425</coordinates></LinearRing></outerBoundaryIs></Polygon><Polygon><outerBoundaryIs><LinearRing><coordinates>27.25833333,-26.45833333 27.26666667,-26.45833333 27.26666667,-26.45 27.275,-26.45 27.275,-26.44166667 27.28333333,-26.44166667 27.29166667,-26.44166667 27.29166667,-26.43333333 27.3,-26.43333333 27.30833333,-26.43333333 27.31666667,-26.43333333 27.31666667,-26.44166667 27.325,-26.44166667 27.325,-26.45 27.325,-26.45833333 27.31666667,-26.45833333 27.30833333,-26.45833333 27.3,-26.45833333 27.29166667,-26.45833333 27.28333333,-26.45833333 27.28333333,-26.46666667 27.275,-26.46666667 27.26666667,-26.46666667 27.25833333,-26.46666667 27.25833333,-26.45833333</coordinates></LinearRing></outerBoundaryIs><innerBoundaryIs><LinearRing><coordinates>27.31666667,-26.44166667 27.30833333,-26.44166667 27.30833333,-26.45 27.31666667,-26.45 27.31666667,-26.44166667</coordinates></LinearRing></innerBoundaryIs></Polygon><Polygon><outerBoundaryIs><LinearRing><coordinates>27.93333333,-26.45 27.93333333,-26.45833333 27.925,-26.45833333 27.925,-26.45 27.925,-26.44166667 27.93333333,-26.44166667 27.93333333,-26.45</coordinates></LinearRing></outerBoundaryIs></Polygon><Polygon><outerBoundaryIs><LinearRing><coordinates>27.99166667,-26.43333333 28.0,-26.43333333 28.00833333,-26.43333333 28.00833333,-26.44166667 28.0,-26.44166667 27.99166667,-26.44166667 27.99166667,-26.43333333</coordinates></LinearRing></outerBoundaryIs></Polygon><Polygon><outerBoundaryIs><LinearRing><coordinates>27.95833333,-26.44166667 27.95833333,-26.45 27.95,-26.45 27.95,-26.44166667 27.94166667,-26.44166667 27.94166667,-26.43333333 27.95,-26.43333333 27.95833333,-26.43333333 27.95833333,-26.44166667</coordinates></LinearRing></outerBoundaryIs></Polygon><Polygon><outerBoundaryIs><LinearRing><coordinates>27.325,-26.43333333 27.33333333,-26.43333333 27.33333333,-26.44166667 27.325,-26.44166667 27.325,-26.43333333</coordinates></LinearRing></outerBoundaryIs></Polygon><Polygon><outerBoundaryIs><LinearRing><coordinates>28.11666667,-26.41666667 28.11666667,-26.425 28.10833333,-26.425 28.10833333,-26.41666667 28.1,-26.41666667 28.09166667,-26.41666667 28.09166667,-26.40833333 28.09166667,-26.4 28.1,-26.4 28.10833333,-26.4 28.11666667,-26.4 28.125,-26.4 28.125,-26.40833333 28.13333333,-26.40833333 28.13333333,-26.41666667 28.125,-26.41666667 28.11666667,-26.41666667</coordinates></LinearRing></outerBoundaryIs></Polygon><Polygon><outerBoundaryIs><LinearRing><coordinates>27.96666667,-26.41666667 27.975,-26.41666667 27.975,-26.425 27.96666667,-26.425 27.96666667,-26.41666667</coordinates></LinearRing></outerBoundaryIs></Polygon><Polygon><outerBoundaryIs><LinearRing><coordinates>28.025,-26.5 28.025,-26.50833333 28.01666667,-26.50833333 28.00833333,-26.50833333 28.00833333,-26.5 28.0,-26.5 28.0,-26.50833333 27.99166667,-26.50833333 27.99166667,-26.51666667 27.98333333,-26.51666667 27.98333333,-26.50833333 27.98333333,-26.5 27.975,-26.5 27.975,-26.49166667 27.96666667,-26.49166667 27.96666667,-26.48333333 27.975,-26.48333333 27.98333333,-26.48333333 27.99166667,-26.48333333 28.0,-26.48333333 28.00833333,-26.48333333 28.01666667,-26.48333333 28.025,-26.48333333 28.03333333,-26.48333333 28.03333333,-26.49166667 28.025,-26.49166667 28.025,-26.5</coordinates></LinearRing></outerBoundaryIs><innerBoundaryIs><LinearRing><coordinates>27.98333333,-26.5 27.99166667,-26.5 27.99166667,-26.49166667 27.98333333,-26.49166667 27.98333333,-26.5</coordinates></LinearRing></innerBoundaryIs></Polygon><Polygon><outerBoundaryIs><LinearRing><coordinates>27.9,-26.51666667 27.9,-26.525 27.89166667,-26.525 27.88333333,-26.525 27.88333333,-26.53333333 27.875,-26.53333333 27.875,-26.525 27.875,-26.51666667 27.86666667,-26.51666667 27.86666667,-26.50833333 27.85833333,-26.50833333 27.85833333,-26.5 27.85,-26.5 27.85,-26.50833333 27.84166667,-26.50833333 27.84166667,-26.5 27.84166667,-26.49166667 27.85,-26.49166667 27.85,-26.48333333 27.85,-26.475 27.85833333,-26.475 27.85833333,-26.48333333 27.86666667,-26.48333333 27.86666667,-26.475 27.875,-26.475 27.875,-26.48333333 27.875,-26.49166667 27.88333333,-26.49166667 27.88333333,-26.5 27.89166667,-26.5 27.9,-26.5 27.9,-26.50833333 27.9,-26.51666667</coordinates></LinearRing></outerBoundaryIs></Polygon><Polygon><outerBoundaryIs><LinearRing><coordinates>27.91666667,-26.49166667 27.925,-26.49166667 27.925,-26.5 27.91666667,-26.5 27.91666667,-26.49166667</coordinates></LinearRing></outerBoundaryIs></Polygon><Polygon><outerBoundaryIs><LinearRing><coordinates>28.3,-26.33333333 28.30833333,-26.33333333 28.30833333,-26.34166667 28.3,-26.34166667 28.3,-26.33333333</coordinates></LinearRing></outerBoundaryIs></Polygon><Polygon><outerBoundaryIs><LinearRing><coordinates>28.30833333,-26.325 28.31666667,-26.325 28.31666667,-26.33333333 28.30833333,-26.33333333 28.30833333,-26.325</coordinates></LinearRing></outerBoundaryIs></Polygon><Polygon><outerBoundaryIs><LinearRing><coordinates>28.05,-26.325 28.05833333,-26.325 28.05833333,-26.33333333 28.05,-26.33333333 28.05,-26.325</coordinates></LinearRing></outerBoundaryIs></Polygon><Polygon><outerBoundaryIs><LinearRing><coordinates>27.71666667,-26.35 27.725,-26.35 27.725,-26.35833333 27.71666667,-26.35833333 27.71666667,-26.35</coordinates></LinearRing></outerBoundaryIs></Polygon><Polygon><outerBoundaryIs><LinearRing><coordinates>27.65,-26.35833333 27.65833333,-26.35833333 27.65833333,-26.36666667 27.65,-26.36666667 27.65,-26.35833333</coordinates></LinearRing></outerBoundaryIs></Polygon><Polygon><outerBoundaryIs><LinearRing><coordinates>27.70833333,-26.35833333 27.71666667,-26.35833333 27.71666667,-26.36666667 27.70833333,-26.36666667 27.70833333,-26.35833333</coordinates></LinearRing></outerBoundaryIs></Polygon><Polygon><outerBoundaryIs><LinearRing><coordinates>28.45,-26.34166667 28.45833333,-26.34166667 28.45833333,-26.35 28.45,-26.35 28.45,-26.34166667</coordinates></LinearRing></outerBoundaryIs></Polygon><Polygon><outerBoundaryIs><LinearRing><coordinates>27.425,-26.34166667 27.43333333,-26.34166667 27.43333333,-26.35 27.425,-26.35 27.425,-26.34166667</coordinates></LinearRing></outerBoundaryIs></Polygon><Polygon><outerBoundaryIs><LinearRing><coordinates>28.04166667,-26.39166667 28.04166667,-26.4 28.03333333,-26.4 28.03333333,-26.39166667 28.025,-26.39166667 28.025,-26.38333333 28.01666667,-26.38333333 28.01666667,-26.375 28.00833333,-26.375 28.0,-26.375 28.0,-26.36666667 27.99166667,-26.36666667 27.99166667,-26.35833333 28.0,-26.35833333 28.00833333,-26.35833333 28.00833333,-26.35 28.01666667,-26.35 28.01666667,-26.34166667 28.025,-26.34166667 28.025,-26.35 28.025,-26.35833333 28.025,-26.36666667 28.03333333,-26.36666667 28.04166667,-26.36666667 28.04166667,-26.375 28.05,-26.375 28.05,-26.38333333 28.05,-26.39166667 28.04166667,-26.39166667</coordinates></LinearRing></outerBoundaryIs><innerBoundaryIs><LinearRing><coordinates>28.00833333,-26.35833333 28.00833333,-26.36666667 28.01666667,-26.36666667 28.01666667,-26.35833333 28.00833333,-26.35833333</coordinates></LinearRing></innerBoundaryIs></Polygon><Polygon><outerBoundaryIs><LinearRing><coordinates>27.34166667,-26.39166667 27.35,-26.39166667 27.35,-26.4 27.34166667,-26.4 27.34166667,-26.39166667</coordinates></LinearRing></outerBoundaryIs></Polygon><Polygon><outerBoundaryIs><LinearRing><coordinates>28.00833333,-26.38333333 28.01666667,-26.38333333 28.01666667,-26.39166667 28.00833333,-26.39166667 28.00833333,-26.38333333</coordinates></LinearRing></outerBoundaryIs></Polygon><Polygon><outerBoundaryIs><LinearRing><coordinates>27.525,-26.38333333 27.53333333,-26.38333333 27.53333333,-26.39166667 27.525,-26.39166667 27.525,-26.38333333</coordinates></LinearRing></outerBoundaryIs></Polygon><Polygon><outerBoundaryIs><LinearRing><coordinates>27.875,-26.40833333 27.875,-26.41666667 27.86666667,-26.41666667 27.85833333,-26.41666667 27.85833333,-26.40833333 27.85833333,-26.4 27.85,-26.4 27.84166667,-26.4 27.84166667,-26.39166667 27.84166667,-26.38333333 27.84166667,-26.375 27.84166667,-26.36666667 27.83333333,-26.36666667 27.83333333,-26.35833333 27.83333333,-26.35 27.84166667,-26.35 27.84166667,-26.35833333 27.85,-26.35833333 27.85833333,-26.35833333 27.86666667,-26.35833333 27.86666667,-26.36666667 27.875,-26.36666667 27.875,-26.35833333 27.88333333,-26.35833333 27.88333333,-26.36666667 27.88333333,-26.375 27.88333333,-26.38333333 27.88333333,-26.39166667 27.875,-26.39166667 27.875,-26.4 27.875,-26.40833333</coordinates></LinearRing></outerBoundaryIs></Polygon><Polygon><outerBoundaryIs><LinearRing><coordinates>28.00833333,-26.40833333 28.00833333,-26.41666667 28.0,-26.41666667 27.99166667,-26.41666667 27.99166667,-26.40833333 27.98333333,-26.40833333 27.98333333,-26.4 27.99166667,-26.4 28.0,-26.4 28.0,-26.39166667 28.00833333,-26.39166667 28.00833333,-26.4 28.00833333,-26.40833333</coordinates></LinearRing></outerBoundaryIs></Polygon><Polygon><outerBoundaryIs><LinearRing><coordinates>27.35,-26.38333333 27.35833333,-26.38333333 27.35833333,-26.39166667 27.35,-26.39166667 27.35,-26.38333333</coordinates></LinearRing></outerBoundaryIs></Polygon><Polygon><outerBoundaryIs><LinearRing><coordinates>27.99166667,-26.38333333 28.0,-26.38333333 28.0,-26.39166667 27.99166667,-26.39166667 27.99166667,-26.38333333</coordinates></LinearRing></outerBoundaryIs></Polygon><Polygon><outerBoundaryIs><LinearRing><coordinates>27.725,-26.375 27.725,-26.38333333 27.71666667,-26.38333333 27.71666667,-26.375 27.71666667,-26.36666667 27.725,-26.36666667 27.725,-26.35833333 27.73333333,-26.35833333 27.73333333,-26.36666667 27.73333333,-26.375 27.725,-26.375</coordinates></LinearRing></outerBoundaryIs></Polygon><Polygon><outerBoundaryIs><LinearRing><coordinates>27.725,-26.29166667 27.725,-26.3 27.71666667,-26.3 27.71666667,-26.29166667 27.70833333,-26.29166667 27.70833333,-26.28333333 27.7,-26.28333333 27.7,-26.275 27.70833333,-26.275 27.71666667,-26.275 27.71666667,-26.28333333 27.725,-26.28333333 27.725,-26.29166667</coordinates></LinearRing></outerBoundaryIs></Polygon><Polygon><outerBoundaryIs><LinearRing><coordinates>27.525,-26.28333333 27.53333333,-26.28333333 27.53333333,-26.29166667 27.525,-26.29166667 27.51666667,-26.29166667 27.51666667,-26.28333333 27.51666667,-26.275 27.525,-26.275 27.525,-26.28333333</coordinates></LinearRing></outerBoundaryIs></Polygon><Polygon><outerBoundaryIs><LinearRing><coordinates>27.55,-26.275 27.55,-26.28333333 27.54166667,-26.28333333 27.53333333,-26.28333333 27.53333333,-26.275 27.525,-26.275 27.525,-26.26666667 27.53333333,-26.26666667 27.54166667,-26.26666667 27.55,-26.26666667 27.55,-26.275</coordinates></LinearRing></outerBoundaryIs></Polygon><Polygon><outerBoundaryIs><LinearRing><coordinates>27.56666667,-26.225 27.575,-26.225 27.575,-26.23333333 27.56666667,-26.23333333 27.56666667,-26.225</coordinates></LinearRing></outerBoundaryIs></Polygon><Polygon><outerBoundaryIs><LinearRing><coordinates>27.60833333,-26.24166667 27.60833333,-26.25 27.6,-26.25 27.6,-26.24166667 27.6,-26.23333333 27.60833333,-26.23333333 27.60833333,-26.225 27.61666667,-26.225 27.61666667,-26.23333333 27.61666667,-26.24166667 27.60833333,-26.24166667</coordinates></LinearRing></outerBoundaryIs></Polygon><Polygon><outerBoundaryIs><LinearRing><coordinates>27.71666667,-26.26666667 27.725,-26.26666667 27.725,-26.275 27.71666667,-26.275 27.71666667,-26.26666667</coordinates></LinearRing></outerBoundaryIs></Polygon><Polygon><outerBoundaryIs><LinearRing><coordinates>27.70833333,-26.25833333 27.71666667,-26.25833333 27.71666667,-26.26666667 27.70833333,-26.26666667 27.70833333,-26.25833333</coordinates></LinearRing></outerBoundaryIs></Polygon><Polygon><outerBoundaryIs><LinearRing><coordinates>27.61666667,-26.25 27.625,-26.25 27.625,-26.25833333 27.61666667,-26.25833333 27.61666667,-26.25</coordinates></LinearRing></outerBoundaryIs></Polygon><Polygon><outerBoundaryIs><LinearRing><coordinates>27.775,-26.25 27.775,-26.25833333 27.76666667,-26.25833333 27.75833333,-26.25833333 27.75,-26.25833333 27.75,-26.25 27.75,-26.24166667 27.75,-26.23333333 27.75833333,-26.23333333 27.76666667,-26.23333333 27.775,-26.23333333 27.775,-26.24166667 27.775,-26.25</coordinates></LinearRing></outerBoundaryIs></Polygon><Polygon><outerBoundaryIs><LinearRing><coordinates>27.36666667,-26.39166667 27.36666667,-26.38333333 27.35833333,-26.38333333 27.35833333,-26.375 27.36666667,-26.375 27.36666667,-26.36666667 27.35833333,-26.36666667 27.35833333,-26.35833333 27.35,-26.35833333 27.34166667,-26.35833333 27.33333333,-26.35833333 27.33333333,-26.35 27.33333333,-26.34166667 27.325,-26.34166667 27.31666667,-26.34166667 27.31666667,-26.33333333 27.30833333,-26.33333333 27.30833333,-26.325 27.30833333,-26.31666667 27.3,-26.31666667 27.3,-26.30833333 27.30833333,-26.30833333 27.30833333,-26.3 27.31666667,-26.3 27.31666667,-26.29166667 27.325,-26.29166667 27.33333333,-26.29166667 27.33333333,-26.3 27.33333333,-26.30833333 27.33333333,-26.31666667 27.33333333,-26.325 27.34166667,-26.325 27.34166667,-26.33333333 27.35,-26.33333333 27.35833333,-26.33333333 27.35833333,-26.325 27.36666667,-26.325 27.36666667,-26.33333333 27.36666667,-26.34166667 27.375,-26.34166667 27.375,-26.33333333 27.38333333,-26.33333333 27.39166667,-26.33333333 27.4,-26.33333333 27.40833333,-26.33333333 27.41666667,-26.33333333 27.425,-26.33333333 27.425,-26.34166667 27.41666667,-26.34166667 27.41666667,-26.35 27.425,-26.35 27.425,-26.35833333 27.425,-26.36666667 27.43333333,-26.36666667 27.44166667,-26.36666667 27.44166667,-26.35833333 27.43333333,-26.35833333 27.43333333,-26.35 27.44166667,-26.35 27.45,-26.35 27.45,-26.35833333 27.45833333,-26.35833333 27.46666667,-26.35833333 27.46666667,-26.35 27.45833333,-26.35 27.45833333,-26.34166667 27.46666667,-26.34166667 27.46666667,-26.33333333 27.475,-26.33333333 27.475,-26.34166667 27.48333333,-26.34166667 27.48333333,-26.35 27.49166667,-26.35 27.49166667,-26.35833333 27.5,-26.35833333 27.50833333,-26.35833333 27.50833333,-26.36666667 27.51666667,-26.36666667 27.51666667,-26.375 27.525,-26.375 27.525,-26.38333333 27.51666667,-26.38333333 27.51666667,-26.39166667 27.51666667,-26.4 27.50833333,-26.4 27.5,-26.4 27.5,-26.40833333 27.49166667,-26.40833333 27.48333333,-26.40833333 27.48333333,-26.41666667 27.49166667,-26.41666667 27.49166667,-26.425 27.48333333,-26.425 27.475,-26.425 27.475,-26.41666667 27.475,-26.40833333 27.46666667,-26.40833333 27.46666667,-26.41666667 27.45833333,-26.41666667 27.45833333,-26.425 27.45,-26.425 27.45,-26.43333333 27.44166667,-26.43333333 27.43333333,-26.43333333 27.425,-26.43333333 27.425,-26.44166667 27.41666667,-26.44166667 27.41666667,-26.45 27.40833333,-26.45 27.4,-26.45 27.39166667,-26.45 27.39166667,-26.45833333 27.38333333,-26.45833333 27.375,-26.45833333 27.375,-26.46666667 27.36666667,-26.46666667 27.35833333,-26.46666667 27.35,-26.46666667 27.35,-26.45833333 27.34166667,-26.45833333 27.33333333,-26.45833333 27.33333333,-26.45 27.34166667,-26.45 27.34166667,-26.44166667 27.34166667,-26.43333333 27.33333333,-26.43333333 27.33333333,-26.425 27.34166667,-26.425 27.35,-26.425 27.35,-26.41666667 27.35833333,-26.41666667 27.35833333,-26.40833333 27.35833333,-26.4 27.35833333,-26.39166667 27.36666667,-26.39166667</coordinates></LinearRing></outerBoundaryIs><innerBoundaryIs><LinearRing><coordinates>27.425,-26.43333333 27.425,-26.425 27.41666667,-26.425 27.41666667,-26.43333333 27.425,-26.43333333</coordinates></LinearRing></innerBoundaryIs><innerBoundaryIs><LinearRing><coordinates>27.41666667,-26.425 27.41666667,-26.41666667 27.40833333,-26.41666667 27.40833333,-26.425 27.41666667,-26.425</coordinates></LinearRing></innerBoundaryIs><innerBoundaryIs><LinearRing><coordinates>27.36666667,-26.39166667 27.36666667,-26.4 27.375,-26.4 27.375,-26.39166667 27.36666667,-26.39166667</coordinates></LinearRing></innerBoundaryIs><innerBoundaryIs><LinearRing><coordinates>27.475,-26.38333333 27.48333333,-26.38333333 27.48333333,-26.375 27.475,-26.375 27.475,-26.38333333</coordinates></LinearRing></innerBoundaryIs><innerBoundaryIs><LinearRing><coordinates>27.49166667,-26.38333333 27.49166667,-26.39166667 27.5,-26.39166667 27.5,-26.38333333 27.49166667,-26.38333333</coordinates></LinearRing></innerBoundaryIs><innerBoundaryIs><LinearRing><coordinates>27.36666667,-26.45 27.375,-26.45 27.375,-26.44166667 27.36666667,-26.44166667 27.36666667,-26.45</coordinates></LinearRing></innerBoundaryIs><innerBoundaryIs><LinearRing><coordinates>27.46666667,-26.4 27.475,-26.4 27.475,-26.39166667 27.46666667,-26.39166667 27.46666667,-26.4</coordinates></LinearRing></innerBoundaryIs><innerBoundaryIs><LinearRing><coordinates>27.4,-26.35 27.4,-26.35833333 27.40833333,-26.35833333 27.40833333,-26.35 27.4,-26.35</coordinates></LinearRing></innerBoundaryIs><innerBoundaryIs><LinearRing><coordinates>27.4,-26.36666667 27.4,-26.375 27.40833333,-26.375 27.40833333,-26.36666667 27.4,-26.36666667</coordinates></LinearRing></innerBoundaryIs></Polygon><Polygon><outerBoundaryIs><LinearRing><coordinates>28.31666667,-26.31666667 28.325,-26.31666667 28.325,-26.325 28.31666667,-26.325 28.31666667,-26.31666667</coordinates></LinearRing></outerBoundaryIs></Polygon><Polygon><outerBoundaryIs><LinearRing><coordinates>27.99166667,-26.34166667 27.99166667,-26.35 27.98333333,-26.35 27.98333333,-26.34166667 27.975,-26.34166667 27.96666667,-26.34166667 27.96666667,-26.33333333 27.975,-26.33333333 27.975,-26.325 27.96666667,-26.325 27.95833333,-26.325 27.95,-26.325 27.94166667,-26.325 27.93333333,-26.325 27.93333333,-26.31666667 27.94166667,-26.31666667 27.95,-26.31666667 27.95,-26.30833333 27.95833333,-26.30833333 27.96666667,-26.30833333 27.975,-26.30833333 27.975,-26.31666667 27.98333333,-26.31666667 27.99166667,-26.31666667 27.99166667,-26.325 27.98333333,-26.325 27.98333333,-26.33333333 27.99166667,-26.33333333 27.99166667,-26.34166667</coordinates></LinearRing></outerBoundaryIs></Polygon><Polygon><outerBoundaryIs><LinearRing><coordinates>27.60833333,-26.4 27.60833333,-26.40833333 27.6,-26.40833333 27.59166667,-26.40833333 27.59166667,-26.4 27.59166667,-26.39166667 27.6,-26.39166667 27.6,-26.38333333 27.6,-26.375 27.60833333,-26.375 27.60833333,-26.36666667 27.60833333,-26.35833333 27.60833333,-26.35 27.60833333,-26.34166667 27.60833333,-26.33333333 27.61666667,-26.33333333 27.625,-26.33333333 27.63333333,-26.33333333 27.63333333,-26.325 27.64166667,-26.325 27.64166667,-26.31666667 27.65,-26.31666667 27.65833333,-26.31666667 27.65833333,-26.325 27.65,-26.325 27.65,-26.33333333 27.65,-26.34166667 27.64166667,-26.34166667 27.64166667,-26.35 27.64166667,-26.35833333 27.64166667,-26.36666667 27.63333333,-26.36666667 27.63333333,-26.375 27.625,-26.375 27.625,-26.38333333 27.625,-26.39166667 27.63333333,-26.39166667 27.63333333,-26.4 27.625,-26.4 27.61666667,-26.4 27.60833333,-26.4</coordinates></LinearRing></outerBoundaryIs></Polygon><Polygon><outerBoundaryIs><LinearRing><coordinates>28.30833333,-26.30833333 28.31666667,-26.30833333 28.31666667,-26.31666667 28.30833333,-26.31666667 28.30833333,-26.30833333</coordinates></LinearRing></outerBoundaryIs></Polygon><Polygon><outerBoundaryIs><LinearRing><coordinates>27.625,-26.30833333 27.63333333,-26.30833333 27.63333333,-26.31666667 27.625,-26.31666667 27.625,-26.30833333</coordinates></LinearRing></outerBoundaryIs></Polygon><Polygon><outerBoundaryIs><LinearRing><coordinates>28.325,-26.3 28.33333333,-26.3 28.33333333,-26.30833333 28.325,-26.30833333 28.31666667,-26.30833333 28.31666667,-26.3 28.325,-26.3</coordinates></LinearRing></outerBoundaryIs></Polygon><Polygon><outerBoundaryIs><LinearRing><coordinates>27.66666667,-26.30833333 27.66666667,-26.31666667 27.65833333,-26.31666667 27.65833333,-26.30833333 27.65,-26.30833333 27.64166667,-26.30833333 27.64166667,-26.3 27.64166667,-26.29166667 27.65,-26.29166667 27.65833333,-26.29166667 27.66666667,-26.29166667 27.675,-26.29166667 27.675,-26.3 27.675,-26.30833333 27.66666667,-26.30833333</coordinates></LinearRing></outerBoundaryIs></Polygon><Polygon><outerBoundaryIs><LinearRing><coordinates>27.475,-26.16666667 27.48333333,-26.16666667 27.48333333,-26.175 27.475,-26.175 27.475,-26.16666667</coordinates></LinearRing></outerBoundaryIs></Polygon><Polygon><outerBoundaryIs><LinearRing><coordinates>28.31666667,-26.08333333 28.325,-26.08333333 28.325,-26.09166667 28.31666667,-26.09166667 28.31666667,-26.08333333</coordinates></LinearRing></outerBoundaryIs></Polygon><Polygon><outerBoundaryIs><LinearRing><coordinates>27.5,-26.10833333 27.50833333,-26.10833333 27.50833333,-26.11666667 27.5,-26.11666667 27.5,-26.10833333</coordinates></LinearRing></outerBoundaryIs></Polygon><Polygon><outerBoundaryIs><LinearRing><coordinates>27.525,-26.14166667 27.525,-26.15 27.51666667,-26.15 27.51666667,-26.14166667 27.50833333,-26.14166667 27.50833333,-26.15 27.50833333,-26.15833333 27.51666667,-26.15833333 27.51666667,-26.16666667 27.50833333,-26.16666667 27.50833333,-26.175 27.5,-26.175 27.49166667,-26.175 27.49166667,-26.16666667 27.48333333,-26.16666667 27.48333333,-26.15833333 27.48333333,-26.15 27.49166667,-26.15 27.49166667,-26.14166667 27.5,-26.14166667 27.5,-26.13333333 27.5,-26.125 27.50833333,-26.125 27.50833333,-26.11666667 27.51666667,-26.11666667 27.51666667,-26.125 27.51666667,-26.13333333 27.525,-26.13333333 27.525,-26.125 27.53333333,-26.125 27.53333333,-26.13333333 27.53333333,-26.14166667 27.525,-26.14166667</coordinates></LinearRing></outerBoundaryIs></Polygon><Polygon><outerBoundaryIs><LinearRing><coordinates>27.48333333,-26.13333333 27.49166667,-26.13333333 27.49166667,-26.14166667 27.48333333,-26.14166667 27.48333333,-26.13333333</coordinates></LinearRing></outerBoundaryIs></Polygon><Polygon><outerBoundaryIs><LinearRing><coordinates>27.61666667,-26.21666667 27.625,-26.21666667 27.625,-26.225 27.61666667,-26.225 27.61666667,-26.21666667</coordinates></LinearRing></outerBoundaryIs></Polygon><Polygon><outerBoundaryIs><LinearRing><coordinates>27.625,-26.2 27.63333333,-26.2 27.63333333,-26.20833333 27.625,-26.20833333 27.625,-26.2</coordinates></LinearRing></outerBoundaryIs></Polygon><Polygon><outerBoundaryIs><LinearRing><coordinates>29.20833333,-26.05 29.21666667,-26.05 29.225,-26.05 29.225,-26.05833333 29.21666667,-26.05833333 29.20833333,-26.05833333 29.20833333,-26.05</coordinates></LinearRing></outerBoundaryIs></Polygon><Polygon><outerBoundaryIs><LinearRing><coordinates>29.19166667,-26.01666667 29.2,-26.01666667 29.2,-26.025 29.19166667,-26.025 29.19166667,-26.01666667</coordinates></LinearRing></outerBoundaryIs></Polygon><Polygon><outerBoundaryIs><LinearRing><coordinates>27.83333333,-26.01666667 27.84166667,-26.01666667 27.84166667,-26.025 27.83333333,-26.025 27.83333333,-26.01666667</coordinates></LinearRing></outerBoundaryIs></Polygon><Polygon><outerBoundaryIs><LinearRing><coordinates>27.325,-25.98333333 27.33333333,-25.98333333 27.33333333,-25.99166667 27.325,-25.99166667 27.325,-25.98333333</coordinates></LinearRing></outerBoundaryIs></Polygon><Polygon><outerBoundaryIs><LinearRing><coordinates>28.28333333,-25.98333333 28.29166667,-25.98333333 28.29166667,-25.99166667 28.28333333,-25.99166667 28.28333333,-25.98333333</coordinates></LinearRing></outerBoundaryIs></Polygon><Polygon><outerBoundaryIs><LinearRing><coordinates>27.96666667,-25.975 27.975,-25.975 27.975,-25.98333333 27.96666667,-25.98333333 27.96666667,-25.975</coordinates></LinearRing></outerBoundaryIs></Polygon><Polygon><outerBoundaryIs><LinearRing><coordinates>27.79166667,-26.00833333 27.8,-26.00833333 27.8,-26.01666667 27.79166667,-26.01666667 27.79166667,-26.00833333</coordinates></LinearRing></outerBoundaryIs></Polygon><Polygon><outerBoundaryIs><LinearRing><coordinates>27.95,-26.00833333 27.95833333,-26.00833333 27.95833333,-26.01666667 27.95,-26.01666667 27.95,-26.00833333</coordinates></LinearRing></outerBoundaryIs></Polygon><Polygon><outerBoundaryIs><LinearRing><coordinates>28.44166667,-26.00833333 28.45,-26.00833333 28.45,-26.01666667 28.44166667,-26.01666667 28.44166667,-26.00833333</coordinates></LinearRing></outerBoundaryIs></Polygon><Polygon><outerBoundaryIs><LinearRing><coordinates>27.91666667,-26.00833333 27.925,-26.00833333 27.925,-26.01666667 27.91666667,-26.01666667 27.91666667,-26.00833333</coordinates></LinearRing></outerBoundaryIs></Polygon><Polygon><outerBoundaryIs><LinearRing><coordinates>28.29166667,-26.00833333 28.3,-26.00833333 28.3,-26.01666667 28.29166667,-26.01666667 28.29166667,-26.00833333</coordinates></LinearRing></outerBoundaryIs></Polygon><Polygon><outerBoundaryIs><LinearRing><coordinates>28.46666667,-26.01666667 28.46666667,-26.025 28.45833333,-26.025 28.45833333,-26.01666667 28.45833333,-26.00833333 28.46666667,-26.00833333 28.46666667,-26.01666667</coordinates></LinearRing></outerBoundaryIs></Polygon><Polygon><outerBoundaryIs><LinearRing><coordinates>27.31666667,-26.0 27.325,-26.0 27.325,-26.00833333 27.31666667,-26.00833333 27.31666667,-26.0</coordinates></LinearRing></outerBoundaryIs></Polygon><Polygon><outerBoundaryIs><LinearRing><coordinates>27.58333333,-26.0 27.58333333,-26.00833333 27.575,-26.00833333 27.575,-26.0 27.575,-25.99166667 27.58333333,-25.99166667 27.58333333,-26.0</coordinates></LinearRing></outerBoundaryIs></Polygon><Polygon><outerBoundaryIs><LinearRing><coordinates>28.46666667,-26.0 28.475,-26.0 28.475,-26.00833333 28.46666667,-26.00833333 28.46666667,-26.0</coordinates></LinearRing></outerBoundaryIs></Polygon><Polygon><outerBoundaryIs><LinearRing><coordinates>27.625,-25.99166667 27.63333333,-25.99166667 27.63333333,-26.0 27.625,-26.0 27.625,-25.99166667</coordinates></LinearRing></outerBoundaryIs></Polygon><Polygon><outerBoundaryIs><LinearRing><coordinates>28.29166667,-25.99166667 28.3,-25.99166667 28.3,-26.0 28.29166667,-26.0 28.29166667,-25.99166667</coordinates></LinearRing></outerBoundaryIs></Polygon><Polygon><outerBoundaryIs><LinearRing><coordinates>27.81666667,-25.99166667 27.825,-25.99166667 27.825,-26.0 27.81666667,-26.0 27.81666667,-25.99166667</coordinates></LinearRing></outerBoundaryIs></Polygon><Polygon><outerBoundaryIs><LinearRing><coordinates>27.96666667,-25.99166667 27.975,-25.99166667 27.975,-26.0 27.96666667,-26.0 27.96666667,-25.99166667</coordinates></LinearRing></outerBoundaryIs></Polygon><Polygon><outerBoundaryIs><LinearRing><coordinates>28.425,-26.04166667 28.43333333,-26.04166667 28.43333333,-26.05 28.425,-26.05 28.425,-26.04166667</coordinates></LinearRing></outerBoundaryIs></Polygon><Polygon><outerBoundaryIs><LinearRing><coordinates>28.41666667,-26.04166667 28.41666667,-26.05 28.40833333,-26.05 28.40833333,-26.04166667 28.40833333,-26.03333333 28.41666667,-26.03333333 28.41666667,-26.025 28.425,-26.025 28.425,-26.03333333 28.425,-26.04166667 28.41666667,-26.04166667</coordinates></LinearRing></outerBoundaryIs></Polygon><Polygon><outerBoundaryIs><LinearRing><coordinates>28.475,-26.03333333 28.48333333,-26.03333333 28.48333333,-26.04166667 28.475,-26.04166667 28.475,-26.03333333</coordinates></LinearRing></outerBoundaryIs></Polygon><Polygon><outerBoundaryIs><LinearRing><coordinates>28.38333333,-26.03333333 28.39166667,-26.03333333 28.39166667,-26.04166667 28.38333333,-26.04166667 28.38333333,-26.03333333</coordinates></LinearRing></outerBoundaryIs></Polygon><Polygon><outerBoundaryIs><LinearRing><coordinates>27.525,-26.025 27.53333333,-26.025 27.53333333,-26.03333333 27.525,-26.03333333 27.525,-26.025</coordinates></LinearRing></outerBoundaryIs></Polygon><Polygon><outerBoundaryIs><LinearRing><coordinates>28.46666667,-26.025 28.475,-26.025 28.475,-26.03333333 28.46666667,-26.03333333 28.46666667,-26.025</coordinates></LinearRing></outerBoundaryIs></Polygon><Polygon><outerBoundaryIs><LinearRing><coordinates>28.33333333,-25.94166667 28.34166667,-25.94166667 28.35,-25.94166667 28.35,-25.95 28.34166667,-25.95 28.33333333,-25.95 28.33333333,-25.94166667</coordinates></LinearRing></outerBoundaryIs></Polygon><Polygon><outerBoundaryIs><LinearRing><coordinates>28.05833333,-25.94166667 28.06666667,-25.94166667 28.06666667,-25.95 28.05833333,-25.95 28.05833333,-25.94166667</coordinates></LinearRing></outerBoundaryIs></Polygon><Polygon><outerBoundaryIs><LinearRing><coordinates>27.14166667,-25.93333333 27.15,-25.93333333 27.15833333,-25.93333333 27.15833333,-25.94166667 27.15,-25.94166667 27.14166667,-25.94166667 27.14166667,-25.93333333</coordinates></LinearRing></outerBoundaryIs></Polygon><Polygon><outerBoundaryIs><LinearRing><coordinates>28.35,-25.925 28.35,-25.93333333 28.34166667,-25.93333333 28.33333333,-25.93333333 28.33333333,-25.94166667 28.325,-25.94166667 28.325,-25.93333333 28.325,-25.925 28.31666667,-25.925 28.31666667,-25.91666667 28.325,-25.91666667 28.33333333,-25.91666667 28.33333333,-25.925 28.34166667,-25.925 28.34166667,-25.91666667 28.35,-25.91666667 28.35,-25.925</coordinates></LinearRing></outerBoundaryIs></Polygon><Polygon><outerBoundaryIs><LinearRing><coordinates>28.05,-25.93333333 28.05833333,-25.93333333 28.05833333,-25.94166667 28.05,-25.94166667 28.05,-25.93333333</coordinates></LinearRing></outerBoundaryIs></Polygon><Polygon><outerBoundaryIs><LinearRing><coordinates>29.18333333,-25.93333333 29.19166667,-25.93333333 29.19166667,-25.94166667 29.18333333,-25.94166667 29.175,-25.94166667 29.175,-25.93333333 29.18333333,-25.93333333</coordinates></LinearRing></outerBoundaryIs></Polygon><Polygon><outerBoundaryIs><LinearRing><coordinates>28.35,-25.93333333 28.35833333,-25.93333333 28.35833333,-25.94166667 28.35,-25.94166667 28.35,-25.93333333</coordinates></LinearRing></outerBoundaryIs></Polygon><Polygon><outerBoundaryIs><LinearRing><coordinates>28.45,-25.93333333 28.45833333,-25.93333333 28.45833333,-25.94166667 28.45,-25.94166667 28.45,-25.93333333</coordinates></LinearRing></outerBoundaryIs></Polygon><Polygon><outerBoundaryIs><LinearRing><coordinates>29.31666667,-25.925 29.325,-25.925 29.325,-25.93333333 29.31666667,-25.93333333 29.31666667,-25.925</coordinates></LinearRing></outerBoundaryIs></Polygon><Polygon><outerBoundaryIs><LinearRing><coordinates>27.15833333,-25.925 27.16666667,-25.925 27.175,-25.925 27.175,-25.93333333 27.16666667,-25.93333333 27.15833333,-25.93333333 27.15833333,-25.925</coordinates></LinearRing></outerBoundaryIs></Polygon><Polygon><outerBoundaryIs><LinearRing><coordinates>28.36666667,-25.925 28.36666667,-25.93333333 28.35833333,-25.93333333 28.35833333,-25.925 28.35833333,-25.91666667 28.36666667,-25.91666667 28.36666667,-25.925</coordinates></LinearRing></outerBoundaryIs></Polygon><Polygon><outerBoundaryIs><LinearRing><coordinates>26.94166667,-25.89166667 26.95,-25.89166667 26.95,-25.9 26.94166667,-25.9 26.94166667,-25.89166667</coordinates></LinearRing></outerBoundaryIs></Polygon><Polygon><outerBoundaryIs><LinearRing><coordinates>27.58333333,-25.88333333 27.59166667,-25.88333333 27.59166667,-25.89166667 27.58333333,-25.89166667 27.58333333,-25.88333333</coordinates></LinearRing></outerBoundaryIs></Polygon><Polygon><outerBoundaryIs><LinearRing><coordinates>27.95833333,-25.88333333 27.95833333,-25.89166667 27.95,-25.89166667 27.95,-25.88333333 27.95,-25.875 27.95,-25.86666667 27.95833333,-25.86666667 27.96666667,-25.86666667 27.975,-25.86666667 27.975,-25.875 27.96666667,-25.875 27.96666667,-25.88333333 27.95833333,-25.88333333</coordinates></LinearRing></outerBoundaryIs></Polygon><Polygon><outerBoundaryIs><LinearRing><coordinates>27.46666667,-25.88333333 27.475,-25.88333333 27.475,-25.89166667 27.46666667,-25.89166667 27.46666667,-25.88333333</coordinates></LinearRing></outerBoundaryIs></Polygon><Polygon><outerBoundaryIs><LinearRing><coordinates>27.63333333,-25.88333333 27.64166667,-25.88333333 27.64166667,-25.89166667 27.63333333,-25.89166667 27.63333333,-25.88333333</coordinates></LinearRing></outerBoundaryIs></Polygon><Polygon><outerBoundaryIs><LinearRing><coordinates>27.99166667,-25.875 28.0,-25.875 28.0,-25.88333333 27.99166667,-25.88333333 27.99166667,-25.875</coordinates></LinearRing></outerBoundaryIs></Polygon><Polygon><outerBoundaryIs><LinearRing><coordinates>27.25833333,-25.875 27.26666667,-25.875 27.26666667,-25.88333333 27.25833333,-25.88333333 27.25833333,-25.875</coordinates></LinearRing></outerBoundaryIs></Polygon><Polygon><outerBoundaryIs><LinearRing><coordinates>27.19166667,-25.875 27.2,-25.875 27.20833333,-25.875 27.20833333,-25.88333333 27.2,-25.88333333 27.19166667,-25.88333333 27.19166667,-25.875</coordinates></LinearRing></outerBoundaryIs></Polygon><Polygon><outerBoundaryIs><LinearRing><coordinates>28.35,-25.90833333 28.35833333,-25.90833333 28.35833333,-25.91666667 28.35,-25.91666667 28.35,-25.90833333</coordinates></LinearRing></outerBoundaryIs></Polygon><Polygon><outerBoundaryIs><LinearRing><coordinates>27.425,-25.90833333 27.425,-25.91666667 27.41666667,-25.91666667 27.40833333,-25.91666667 27.40833333,-25.90833333 27.41666667,-25.90833333 27.41666667,-25.9 27.425,-25.9 27.425,-25.90833333</coordinates></LinearRing></outerBoundaryIs></Polygon><Polygon><outerBoundaryIs><LinearRing><coordinates>27.95,-25.90833333 27.95833333,-25.90833333 27.95833333,-25.91666667 27.95,-25.91666667 27.95,-25.90833333</coordinates></LinearRing></outerBoundaryIs></Polygon><Polygon><outerBoundaryIs><LinearRing><coordinates>27.94166667,-25.9 27.95,-25.9 27.95,-25.90833333 27.94166667,-25.90833333 27.94166667,-25.9</coordinates></LinearRing></outerBoundaryIs></Polygon><Polygon><outerBoundaryIs><LinearRing><coordinates>29.325,-25.9 29.33333333,-25.9 29.33333333,-25.90833333 29.325,-25.90833333 29.325,-25.9</coordinates></LinearRing></outerBoundaryIs></Polygon><Polygon><outerBoundaryIs><LinearRing><coordinates>28.34166667,-25.9 28.35,-25.9 28.35,-25.90833333 28.34166667,-25.90833333 28.33333333,-25.90833333 28.325,-25.90833333 28.325,-25.9 28.325,-25.89166667 28.31666667,-25.89166667 28.31666667,-25.88333333 28.325,-25.88333333 28.33333333,-25.88333333 28.34166667,-25.88333333 28.34166667,-25.89166667 28.34166667,-25.9</coordinates></LinearRing></outerBoundaryIs></Polygon><Polygon><outerBoundaryIs><LinearRing><coordinates>28.30833333,-25.9 28.31666667,-25.9 28.31666667,-25.90833333 28.30833333,-25.90833333 28.30833333,-25.9</coordinates></LinearRing></outerBoundaryIs></Polygon><Polygon><outerBoundaryIs><LinearRing><coordinates>28.04166667,-25.9 28.05,-25.9 28.05,-25.90833333 28.04166667,-25.90833333 28.04166667,-25.9</coordinates></LinearRing></outerBoundaryIs></Polygon><Polygon><outerBoundaryIs><LinearRing><coordinates>27.53333333,-25.9 27.54166667,-25.9 27.54166667,-25.90833333 27.53333333,-25.90833333 27.53333333,-25.9</coordinates></LinearRing></outerBoundaryIs></Polygon><Polygon><outerBoundaryIs><LinearRing><coordinates>27.575,-25.9 27.575,-25.90833333 27.56666667,-25.90833333 27.55833333,-25.90833333 27.55833333,-25.9 27.55,-25.9 27.55,-25.89166667 27.55833333,-25.89166667 27.55833333,-25.88333333 27.55833333,-25.875 27.56666667,-25.875 27.56666667,-25.88333333 27.56666667,-25.89166667 27.575,-25.89166667 27.575,-25.9</coordinates></LinearRing></outerBoundaryIs></Polygon><Polygon><outerBoundaryIs><LinearRing><coordinates>27.95833333,-25.9 27.96666667,-25.9 27.96666667,-25.90833333 27.95833333,-25.90833333 27.95833333,-25.9</coordinates></LinearRing></outerBoundaryIs></Polygon><Polygon><outerBoundaryIs><LinearRing><coordinates>28.075,-25.89166667 28.08333333,-25.89166667 28.08333333,-25.9 28.075,-25.9 28.075,-25.89166667</coordinates></LinearRing></outerBoundaryIs></Polygon><Polygon><outerBoundaryIs><LinearRing><coordinates>27.94166667,-25.975 27.95,-25.975 27.95,-25.98333333 27.94166667,-25.98333333 27.93333333,-25.98333333 27.925,-25.98333333 27.925,-25.975 27.91666667,-25.975 27.91666667,-25.98333333 27.90833333,-25.98333333 27.90833333,-25.975 27.90833333,-25.96666667 27.90833333,-25.95833333 27.90833333,-25.95 27.91666667,-25.95 27.925,-25.95 27.93333333,-25.95 27.93333333,-25.95833333 27.94166667,-25.95833333 27.94166667,-25.96666667 27.94166667,-25.975</coordinates></LinearRing></outerBoundaryIs><innerBoundaryIs><LinearRing><coordinates>27.925,-25.975 27.93333333,-25.975 27.93333333,-25.96666667 27.925,-25.96666667 27.925,-25.975</coordinates></LinearRing></innerBoundaryIs></Polygon><Polygon><outerBoundaryIs><LinearRing><coordinates>27.175,-25.95833333 27.18333333,-25.95833333 27.18333333,-25.96666667 27.175,-25.96666667 27.175,-25.95833333</coordinates></LinearRing></outerBoundaryIs></Polygon><Polygon><outerBoundaryIs><LinearRing><coordinates>27.225,-25.975 27.23333333,-25.975 27.23333333,-25.98333333 27.225,-25.98333333 27.21666667,-25.98333333 27.21666667,-25.975 27.21666667,-25.96666667 27.225,-25.96666667 27.225,-25.975</coordinates></LinearRing></outerBoundaryIs></Polygon><Polygon><outerBoundaryIs><LinearRing><coordinates>27.20833333,-25.95833333 27.21666667,-25.95833333 27.21666667,-25.96666667 27.20833333,-25.96666667 27.20833333,-25.95833333</coordinates></LinearRing></outerBoundaryIs></Polygon><Polygon><outerBoundaryIs><LinearRing><coordinates>28.38333333,-25.975 28.38333333,-25.98333333 28.375,-25.98333333 28.36666667,-25.98333333 28.35833333,-25.98333333 28.35833333,-25.975 28.35,-25.975 28.35,-25.96666667 28.35833333,-25.96666667 28.35833333,-25.95833333 28.35833333,-25.95 28.35833333,-25.94166667 28.36666667,-25.94166667 28.36666667,-25.95 28.375,-25.95 28.375,-25.95833333 28.36666667,-25.95833333 28.36666667,-25.96666667 28.375,-25.96666667 28.38333333,-25.96666667 28.38333333,-25.975</coordinates></LinearRing></outerBoundaryIs></Polygon><Polygon><outerBoundaryIs><LinearRing><coordinates>27.83333333,-25.975 27.83333333,-25.98333333 27.825,-25.98333333 27.825,-25.975 27.825,-25.96666667 27.83333333,-25.96666667 27.84166667,-25.96666667 27.84166667,-25.975 27.83333333,-25.975</coordinates></LinearRing></outerBoundaryIs></Polygon><Polygon><outerBoundaryIs><LinearRing><coordinates>28.30833333,-25.975 28.30833333,-25.98333333 28.3,-25.98333333 28.29166667,-25.98333333 28.29166667,-25.975 28.29166667,-25.96666667 28.28333333,-25.96666667 28.28333333,-25.95833333 28.29166667,-25.95833333 28.3,-25.95833333 28.3,-25.96666667 28.30833333,-25.96666667 28.30833333,-25.95833333 28.31666667,-25.95833333 28.31666667,-25.96666667 28.31666667,-25.975 28.30833333,-25.975</coordinates></LinearRing></outerBoundaryIs></Polygon><Polygon><outerBoundaryIs><LinearRing><coordinates>29.175,-25.96666667 29.18333333,-25.96666667 29.18333333,-25.975 29.175,-25.975 29.175,-25.96666667</coordinates></LinearRing></outerBoundaryIs></Polygon><Polygon><outerBoundaryIs><LinearRing><coordinates>27.74166667,-25.96666667 27.75,-25.96666667 27.75,-25.975 27.74166667,-25.975 27.74166667,-25.96666667</coordinates></LinearRing></outerBoundaryIs></Polygon><Polygon><outerBoundaryIs><LinearRing><coordinates>27.98333333,-25.96666667 27.99166667,-25.96666667 27.99166667,-25.975 27.98333333,-25.975 27.98333333,-25.96666667</coordinates></LinearRing></outerBoundaryIs></Polygon><Polygon><outerBoundaryIs><LinearRing><coordinates>28.01666667,-25.96666667 28.025,-25.96666667 28.025,-25.975 28.01666667,-25.975 28.01666667,-25.96666667</coordinates></LinearRing></outerBoundaryIs></Polygon><Polygon><outerBoundaryIs><LinearRing><coordinates>28.0,-25.96666667 28.00833333,-25.96666667 28.00833333,-25.975 28.0,-25.975 28.0,-25.96666667</coordinates></LinearRing></outerBoundaryIs></Polygon><Polygon><outerBoundaryIs><LinearRing><coordinates>28.30833333,-25.95 28.30833333,-25.95833333 28.3,-25.95833333 28.3,-25.95 28.3,-25.94166667 28.30833333,-25.94166667 28.31666667,-25.94166667 28.31666667,-25.95 28.30833333,-25.95</coordinates></LinearRing></outerBoundaryIs></Polygon><Polygon><outerBoundaryIs><LinearRing><coordinates>27.2,-25.95 27.20833333,-25.95 27.20833333,-25.95833333 27.2,-25.95833333 27.19166667,-25.95833333 27.18333333,-25.95833333 27.18333333,-25.95 27.18333333,-25.94166667 27.175,-25.94166667 27.175,-25.93333333 27.18333333,-25.93333333 27.19166667,-25.93333333 27.19166667,-25.94166667 27.2,-25.94166667 27.2,-25.95</coordinates></LinearRing></outerBoundaryIs></Polygon><Polygon><outerBoundaryIs><LinearRing><coordinates>26.79166667,-25.81666667 26.8,-25.81666667 26.8,-25.825 26.79166667,-25.825 26.79166667,-25.81666667</coordinates></LinearRing></outerBoundaryIs></Polygon><Polygon><outerBoundaryIs><LinearRing><coordinates>28.83333333,-25.825 28.84166667,-25.825 28.84166667,-25.83333333 28.83333333,-25.83333333 28.83333333,-25.825</coordinates></LinearRing></outerBoundaryIs></Polygon><Polygon><outerBoundaryIs><LinearRing><coordinates>28.59166667,-25.825 28.6,-25.825 28.6,-25.83333333 28.59166667,-25.83333333 28.59166667,-25.825</coordinates></LinearRing></outerBoundaryIs></Polygon><Polygon><outerBoundaryIs><LinearRing><coordinates>28.43333333,-25.825 28.44166667,-25.825 28.44166667,-25.83333333 28.43333333,-25.83333333 28.43333333,-25.825</coordinates></LinearRing></outerBoundaryIs></Polygon><Polygon><outerBoundaryIs><LinearRing><coordinates>26.875,-25.81666667 26.88333333,-25.81666667 26.88333333,-25.825 26.875,-25.825 26.875,-25.81666667</coordinates></LinearRing></outerBoundaryIs></Polygon><Polygon><outerBoundaryIs><LinearRing><coordinates>27.21666667,-25.80833333 27.225,-25.80833333 27.225,-25.81666667 27.21666667,-25.81666667 27.21666667,-25.80833333</coordinates></LinearRing></outerBoundaryIs></Polygon><Polygon><outerBoundaryIs><LinearRing><coordinates>28.81666667,-25.80833333 28.825,-25.80833333 28.825,-25.81666667 28.81666667,-25.81666667 28.81666667,-25.80833333</coordinates></LinearRing></outerBoundaryIs></Polygon><Polygon><outerBoundaryIs><LinearRing><coordinates>28.475,-25.825 28.48333333,-25.825 28.48333333,-25.83333333 28.475,-25.83333333 28.46666667,-25.83333333 28.46666667,-25.825 28.45833333,-25.825 28.45833333,-25.81666667 28.45833333,-25.80833333 28.46666667,-25.80833333 28.46666667,-25.81666667 28.475,-25.81666667 28.475,-25.825</coordinates></LinearRing></outerBoundaryIs></Polygon><Polygon><outerBoundaryIs><LinearRing><coordinates>29.01666667,-25.81666667 29.01666667,-25.825 29.00833333,-25.825 29.00833333,-25.81666667 29.0,-25.81666667 29.0,-25.80833333 29.00833333,-25.80833333 29.01666667,-25.80833333 29.01666667,-25.81666667</coordinates></LinearRing></outerBoundaryIs></Polygon><Polygon><outerBoundaryIs><LinearRing><coordinates>27.8,-25.75833333 27.80833333,-25.75833333 27.80833333,-25.76666667 27.8,-25.76666667 27.79166667,-25.76666667 27.79166667,-25.75833333 27.8,-25.75833333</coordinates></LinearRing></outerBoundaryIs></Polygon><Polygon><outerBoundaryIs><LinearRing><coordinates>27.775,-25.75833333 27.78333333,-25.75833333 27.78333333,-25.76666667 27.775,-25.76666667 27.775,-25.75833333</coordinates></LinearRing></outerBoundaryIs></Polygon><Polygon><outerBoundaryIs><LinearRing><coordinates>26.7,-25.75 26.70833333,-25.75 26.70833333,-25.75833333 26.7,-25.75833333 26.7,-25.75</coordinates></LinearRing></outerBoundaryIs></Polygon><Polygon><outerBoundaryIs><LinearRing><coordinates>27.80833333,-25.75 27.81666667,-25.75 27.81666667,-25.75833333 27.80833333,-25.75833333 27.80833333,-25.75</coordinates></LinearRing></outerBoundaryIs></Polygon><Polygon><outerBoundaryIs><LinearRing><coordinates>28.825,-25.8 28.83333333,-25.8 28.83333333,-25.80833333 28.825,-25.80833333 28.825,-25.8</coordinates></LinearRing></outerBoundaryIs></Polygon><Polygon><outerBoundaryIs><LinearRing><coordinates>27.7,-25.79166667 27.70833333,-25.79166667 27.70833333,-25.8 27.7,-25.8 27.7,-25.79166667</coordinates></LinearRing></outerBoundaryIs></Polygon><Polygon><outerBoundaryIs><LinearRing><coordinates>26.89166667,-25.875 26.89166667,-25.88333333 26.88333333,-25.88333333 26.88333333,-25.875 26.88333333,-25.86666667 26.89166667,-25.86666667 26.89166667,-25.85833333 26.9,-25.85833333 26.9,-25.86666667 26.9,-25.875 26.89166667,-25.875</coordinates></LinearRing></outerBoundaryIs></Polygon><Polygon><outerBoundaryIs><LinearRing><coordinates>27.98333333,-25.85833333 27.99166667,-25.85833333 27.99166667,-25.86666667 27.98333333,-25.86666667 27.98333333,-25.85833333</coordinates></LinearRing></outerBoundaryIs></Polygon><Polygon><outerBoundaryIs><LinearRing><coordinates>26.89166667,-25.85 26.89166667,-25.85833333 26.88333333,-25.85833333 26.875,-25.85833333 26.86666667,-25.85833333 26.86666667,-25.85 26.86666667,-25.84166667 26.86666667,-25.83333333 26.86666667,-25.825 26.875,-25.825 26.875,-25.83333333 26.875,-25.84166667 26.88333333,-25.84166667 26.89166667,-25.84166667 26.89166667,-25.85</coordinates></LinearRing></outerBoundaryIs></Polygon><Polygon><outerBoundaryIs><LinearRing><coordinates>28.29166667,-25.85833333 28.3,-25.85833333 28.3,-25.86666667 28.29166667,-25.86666667 28.29166667,-25.85833333</coordinates></LinearRing></outerBoundaryIs></Polygon><Polygon><outerBoundaryIs><LinearRing><coordinates>28.11666667,-25.85833333 28.125,-25.85833333 28.125,-25.86666667 28.11666667,-25.86666667 28.11666667,-25.85833333</coordinates></LinearRing></outerBoundaryIs></Polygon><Polygon><outerBoundaryIs><LinearRing><coordinates>26.91666667,-25.85833333 26.925,-25.85833333 26.925,-25.86666667 26.91666667,-25.86666667 26.91666667,-25.85833333</coordinates></LinearRing></outerBoundaryIs></Polygon><Polygon><outerBoundaryIs><LinearRing><coordinates>28.95,-25.875 28.95,-25.88333333 28.94166667,-25.88333333 28.94166667,-25.875 28.94166667,-25.86666667 28.94166667,-25.85833333 28.95,-25.85833333 28.95,-25.86666667 28.95,-25.875</coordinates></LinearRing></outerBoundaryIs></Polygon><Polygon><outerBoundaryIs><LinearRing><coordinates>27.275,-25.86666667 27.275,-25.875 27.26666667,-25.875 27.26666667,-25.86666667 27.25833333,-25.86666667 27.25,-25.86666667 27.25,-25.85833333 27.25833333,-25.85833333 27.26666667,-25.85833333 27.26666667,-25.85 27.25833333,-25.85 27.25833333,-25.84166667 27.25,-25.84166667 27.25,-25.83333333 27.24166667,-25.83333333 27.23333333,-25.83333333 27.23333333,-25.825 27.225,-25.825 27.225,-25.81666667 27.23333333,-25.81666667 27.24166667,-25.81666667 27.25,-25.81666667 27.25833333,-25.81666667 27.25833333,-25.825 27.26666667,-25.825 27.26666667,-25.83333333 27.26666667,-25.84166667 27.275,-25.84166667 27.275,-25.85 27.28333333,-25.85 27.28333333,-25.85833333 27.275,-25.85833333 27.275,-25.86666667</coordinates></LinearRing></outerBoundaryIs></Polygon><Polygon><outerBoundaryIs><LinearRing><coordinates>27.98333333,-25.94166667 27.99166667,-25.94166667 27.99166667,-25.93333333 27.99166667,-25.925 27.99166667,-25.91666667 27.99166667,-25.90833333 27.98333333,-25.90833333 27.98333333,-25.9 27.99166667,-25.9 28.0,-25.9 28.0,-25.90833333 28.00833333,-25.90833333 28.01666667,-25.90833333 28.01666667,-25.9 28.01666667,-25.89166667 28.025,-25.89166667 28.025,-25.88333333 28.025,-25.875 28.03333333,-25.875 28.04166667,-25.875 28.05,-25.875 28.05,-25.86666667 28.05,-25.85833333 28.05833333,-25.85833333 28.05833333,-25.86666667 28.05833333,-25.875 28.06666667,-25.875 28.06666667,-25.88333333 28.06666667,-25.89166667 28.06666667,-25.9 28.05833333,-25.9 28.05833333,-25.89166667 28.05833333,-25.88333333 28.05,-25.88333333 28.05,-25.89166667 28.04166667,-25.89166667 28.03333333,-25.89166667 28.03333333,-25.9 28.03333333,-25.90833333 28.04166667,-25.90833333 28.04166667,-25.91666667 28.05,-25.91666667 28.05,-25.925 28.05,-25.93333333 28.04166667,-25.93333333 28.04166667,-25.94166667 28.03333333,-25.94166667 28.025,-25.94166667 28.01666667,-25.94166667 28.01666667,-25.95 28.00833333,-25.95 28.0,-25.95 27.99166667,-25.95 27.98333333,-25.95 27.98333333,-25.94166667</coordinates></LinearRing></outerBoundaryIs></Polygon><Polygon><outerBoundaryIs><LinearRing><coordinates>28.94166667,-25.84166667 28.95,-25.84166667 28.95,-25.85 28.94166667,-25.85 28.94166667,-25.84166667</coordinates></LinearRing></outerBoundaryIs></Polygon><Polygon><outerBoundaryIs><LinearRing><coordinates>28.31666667,-25.84166667 28.325,-25.84166667 28.325,-25.85 28.31666667,-25.85 28.31666667,-25.84166667</coordinates></LinearRing></outerBoundaryIs></Polygon><Polygon><outerBoundaryIs><LinearRing><coordinates>28.58333333,-25.84166667 28.59166667,-25.84166667 28.59166667,-25.85 28.58333333,-25.85 28.575,-25.85 28.56666667,-25.85 28.56666667,-25.84166667 28.575,-25.84166667 28.58333333,-25.84166667</coordinates></LinearRing></outerBoundaryIs></Polygon><Polygon><outerBoundaryIs><LinearRing><coordinates>28.11666667,-25.84166667 28.125,-25.84166667 28.125,-25.85 28.11666667,-25.85 28.11666667,-25.84166667</coordinates></LinearRing></outerBoundaryIs></Polygon><Polygon><outerBoundaryIs><LinearRing><coordinates>27.24166667,-25.84166667 27.25,-25.84166667 27.25,-25.85 27.24166667,-25.85 27.24166667,-25.84166667</coordinates></LinearRing></outerBoundaryIs></Polygon><Polygon><outerBoundaryIs><LinearRing><coordinates>28.01666667,-25.84166667 28.025,-25.84166667 28.025,-25.85 28.01666667,-25.85 28.01666667,-25.84166667</coordinates></LinearRing></outerBoundaryIs></Polygon><Polygon><outerBoundaryIs><LinearRing><coordinates>27.30833333,-26.075 27.31666667,-26.075 27.31666667,-26.06666667 27.325,-26.06666667 27.325,-26.05833333 27.31666667,-26.05833333 27.30833333,-26.05833333 27.30833333,-26.05 27.31666667,-26.05 27.325,-26.05 27.325,-26.04166667 27.325,-26.03333333 27.325,-26.025 27.33333333,-26.025 27.34166667,-26.025 27.34166667,-26.03333333 27.35,-26.03333333 27.35833333,-26.03333333 27.35833333,-26.025 27.36666667,-26.025 27.36666667,-26.01666667 27.375,-26.01666667 27.375,-26.00833333 27.38333333,-26.00833333 27.38333333,-26.01666667 27.39166667,-26.01666667 27.4,-26.01666667 27.4,-26.025 27.40833333,-26.025 27.40833333,-26.03333333 27.41666667,-26.03333333 27.425,-26.03333333 27.425,-26.04166667 27.43333333,-26.04166667 27.43333333,-26.05 27.43333333,-26.05833333 27.425,-26.05833333 27.425,-26.05 27.41666667,-26.05 27.41666667,-26.05833333 27.40833333,-26.05833333 27.4,-26.05833333 27.4,-26.05 27.4,-26.04166667 27.39166667,-26.04166667 27.38333333,-26.04166667 27.38333333,-26.03333333 27.375,-26.03333333 27.375,-26.04166667 27.36666667,-26.04166667 27.36666667,-26.05 27.36666667,-26.05833333 27.36666667,-26.06666667 27.35833333,-26.06666667 27.35833333,-26.075 27.35,-26.075 27.34166667,-26.075 27.34166667,-26.08333333 27.33333333,-26.08333333 27.325,-26.08333333 27.31666667,-26.08333333 27.30833333,-26.08333333 27.30833333,-26.075</coordinates></LinearRing></outerBoundaryIs><innerBoundaryIs><LinearRing><coordinates>27.4,-26.025 27.39166667,-26.025 27.39166667,-26.03333333 27.4,-26.03333333 27.4,-26.025</coordinates></LinearRing></innerBoundaryIs><innerBoundaryIs><LinearRing><coordinates>27.33333333,-26.06666667 27.34166667,-26.06666667 27.34166667,-26.05833333 27.33333333,-26.05833333 27.33333333,-26.06666667</coordinates></LinearRing></innerBoundaryIs><innerBoundaryIs><LinearRing><coordinates>27.35833333,-26.04166667 27.35,-26.04166667 27.34166667,-26.04166667 27.34166667,-26.05 27.35,-26.05 27.35,-26.05833333 27.35833333,-26.05833333 27.35833333,-26.05 27.35833333,-26.04166667</coordinates></LinearRing></innerBoundaryIs></Polygon><Polygon><outerBoundaryIs><LinearRing><coordinates>27.25,-26.075 27.25833333,-26.075 27.25833333,-26.06666667 27.25833333,-26.05833333 27.26666667,-26.05833333 27.275,-26.05833333 27.275,-26.05 27.28333333,-26.05 27.28333333,-26.05833333 27.28333333,-26.06666667 27.275,-26.06666667 27.26666667,-26.06666667 27.26666667,-26.075 27.275,-26.075 27.28333333,-26.075 27.29166667,-26.075 27.3,-26.075 27.3,-26.08333333 27.29166667,-26.08333333 27.28333333,-26.08333333 27.275,-26.08333333 27.26666667,-26.08333333 27.25833333,-26.08333333 27.25,-26.08333333 27.25,-26.075</coordinates></LinearRing></outerBoundaryIs></Polygon><Polygon><outerBoundaryIs><LinearRing><coordinates>27.3,-26.06666667 27.30833333,-26.06666667 27.30833333,-26.075 27.3,-26.075 27.3,-26.06666667</coordinates></LinearRing></outerBoundaryIs></Polygon><Polygon><outerBoundaryIs><LinearRing><coordinates>27.45,-26.05833333 27.45833333,-26.05833333 27.45833333,-26.06666667 27.45,-26.06666667 27.44166667,-26.06666667 27.44166667,-26.05833333 27.44166667,-26.05 27.45,-26.05 27.45,-26.05833333</coordinates></LinearRing></outerBoundaryIs></Polygon><Polygon><outerBoundaryIs><LinearRing><coordinates>27.70833333,-26.05833333 27.71666667,-26.05833333 27.71666667,-26.06666667 27.70833333,-26.06666667 27.70833333,-26.05833333</coordinates></LinearRing></outerBoundaryIs></Polygon><Polygon><outerBoundaryIs><LinearRing><coordinates>26.625,-25.69166667 26.63333333,-25.69166667 26.63333333,-25.7 26.625,-25.7 26.625,-25.69166667</coordinates></LinearRing></outerBoundaryIs></Polygon><Polygon><outerBoundaryIs><LinearRing><coordinates>27.30833333,-25.7 27.31666667,-25.7 27.325,-25.7 27.325,-25.70833333 27.31666667,-25.70833333 27.30833333,-25.70833333 27.30833333,-25.7</coordinates></LinearRing></outerBoundaryIs></Polygon><Polygon><outerBoundaryIs><LinearRing><coordinates>26.65833333,-25.69166667 26.65833333,-25.7 26.65,-25.7 26.65,-25.69166667 26.64166667,-25.69166667 26.64166667,-25.68333333 26.65,-25.68333333 26.65,-25.675 26.65833333,-25.675 26.66666667,-25.675 26.66666667,-25.68333333 26.65833333,-25.68333333 26.65833333,-25.69166667</coordinates></LinearRing></outerBoundaryIs></Polygon><Polygon><outerBoundaryIs><LinearRing><coordinates>27.625,-25.68333333 27.63333333,-25.68333333 27.63333333,-25.69166667 27.625,-25.69166667 27.625,-25.68333333</coordinates></LinearRing></outerBoundaryIs></Polygon><Polygon><outerBoundaryIs><LinearRing><coordinates>28.13333333,-25.63333333 28.14166667,-25.63333333 28.14166667,-25.64166667 28.13333333,-25.64166667 28.13333333,-25.63333333</coordinates></LinearRing></outerBoundaryIs></Polygon><Polygon><outerBoundaryIs><LinearRing><coordinates>27.59166667,-25.65833333 27.59166667,-25.66666667 27.58333333,-25.66666667 27.575,-25.66666667 27.575,-25.65833333 27.58333333,-25.65833333 27.58333333,-25.65 27.59166667,-25.65 27.59166667,-25.64166667 27.6,-25.64166667 27.60833333,-25.64166667 27.60833333,-25.65 27.6,-25.65 27.6,-25.65833333 27.59166667,-25.65833333</coordinates></LinearRing></outerBoundaryIs></Polygon><Polygon><outerBoundaryIs><LinearRing><coordinates>27.59166667,-25.70833333 27.59166667,-25.71666667 27.58333333,-25.71666667 27.575,-25.71666667 27.575,-25.70833333 27.56666667,-25.70833333 27.55833333,-25.70833333 27.55833333,-25.7 27.55,-25.7 27.55,-25.69166667 27.55833333,-25.69166667 27.56666667,-25.69166667 27.56666667,-25.7 27.575,-25.7 27.58333333,-25.7 27.58333333,-25.69166667 27.59166667,-25.69166667 27.59166667,-25.68333333 27.59166667,-25.675 27.59166667,-25.66666667 27.6,-25.66666667 27.6,-25.675 27.6,-25.68333333 27.6,-25.69166667 27.60833333,-25.69166667 27.61666667,-25.69166667 27.625,-25.69166667 27.625,-25.7 27.61666667,-25.7 27.60833333,-25.7 27.6,-25.7 27.6,-25.70833333 27.59166667,-25.70833333</coordinates></LinearRing></outerBoundaryIs></Polygon><Polygon><outerBoundaryIs><LinearRing><coordinates>27.78333333,-25.65833333 27.79166667,-25.65833333 27.79166667,-25.66666667 27.78333333,-25.66666667 27.78333333,-25.65833333</coordinates></LinearRing></outerBoundaryIs></Polygon><Polygon><outerBoundaryIs><LinearRing><coordinates>26.5,-25.65 26.50833333,-25.65 26.50833333,-25.65833333 26.5,-25.65833333 26.5,-25.65</coordinates></LinearRing></outerBoundaryIs></Polygon><Polygon><outerBoundaryIs><LinearRing><coordinates>27.78333333,-25.6 27.79166667,-25.6 27.79166667,-25.60833333 27.78333333,-25.60833333 27.78333333,-25.6</coordinates></LinearRing></outerBoundaryIs></Polygon><Polygon><outerBoundaryIs><LinearRing><coordinates>27.71666667,-25.6 27.725,-25.6 27.73333333,-25.6 27.73333333,-25.60833333 27.725,-25.60833333 27.71666667,-25.60833333 27.71666667,-25.6</coordinates></LinearRing></outerBoundaryIs></Polygon><Polygon><outerBoundaryIs><LinearRing><coordinates>29.075,-25.55833333 29.08333333,-25.55833333 29.08333333,-25.56666667 29.075,-25.56666667 29.075,-25.55833333</coordinates></LinearRing></outerBoundaryIs></Polygon><Polygon><outerBoundaryIs><LinearRing><coordinates>27.63333333,-25.55833333 27.64166667,-25.55833333 27.64166667,-25.56666667 27.63333333,-25.56666667 27.63333333,-25.55833333</coordinates></LinearRing></outerBoundaryIs></Polygon><Polygon><outerBoundaryIs><LinearRing><coordinates>28.775,-25.55 28.78333333,-25.55 28.78333333,-25.55833333 28.775,-25.55833333 28.775,-25.55</coordinates></LinearRing></outerBoundaryIs></Polygon><Polygon><outerBoundaryIs><LinearRing><coordinates>29.08333333,-25.55 29.09166667,-25.55 29.09166667,-25.55833333 29.08333333,-25.55833333 29.08333333,-25.55</coordinates></LinearRing></outerBoundaryIs></Polygon><Polygon><outerBoundaryIs><LinearRing><coordinates>29.11666667,-25.55 29.125,-25.55 29.13333333,-25.55 29.13333333,-25.55833333 29.125,-25.55833333 29.11666667,-25.55833333 29.11666667,-25.55</coordinates></LinearRing></outerBoundaryIs></Polygon><Polygon><outerBoundaryIs><LinearRing><coordinates>27.65,-25.55 27.65833333,-25.55 27.65833333,-25.55833333 27.65,-25.55833333 27.65,-25.55</coordinates></LinearRing></outerBoundaryIs></Polygon><Polygon><outerBoundaryIs><LinearRing><coordinates>27.84166667,-25.58333333 27.85,-25.58333333 27.85,-25.59166667 27.84166667,-25.59166667 27.84166667,-25.58333333</coordinates></LinearRing></outerBoundaryIs></Polygon><Polygon><outerBoundaryIs><LinearRing><coordinates>26.75833333,-25.58333333 26.76666667,-25.58333333 26.76666667,-25.59166667 26.75833333,-25.59166667 26.75833333,-25.58333333</coordinates></LinearRing></outerBoundaryIs></Polygon><Polygon><outerBoundaryIs><LinearRing><coordinates>27.63333333,-25.58333333 27.64166667,-25.58333333 27.64166667,-25.59166667 27.63333333,-25.59166667 27.63333333,-25.58333333</coordinates></LinearRing></outerBoundaryIs></Polygon><Polygon><outerBoundaryIs><LinearRing><coordinates>27.18333333,-25.58333333 27.18333333,-25.59166667 27.175,-25.59166667 27.16666667,-25.59166667 27.15833333,-25.59166667 27.15833333,-25.58333333 27.15833333,-25.575 27.16666667,-25.575 27.175,-25.575 27.18333333,-25.575 27.18333333,-25.58333333</coordinates></LinearRing></outerBoundaryIs></Polygon><Polygon><outerBoundaryIs><LinearRing><coordinates>28.30833333,-25.58333333 28.31666667,-25.58333333 28.31666667,-25.59166667 28.30833333,-25.59166667 28.30833333,-25.58333333</coordinates></LinearRing></outerBoundaryIs></Polygon><Polygon><outerBoundaryIs><LinearRing><coordinates>28.10833333,-25.575 28.11666667,-25.575 28.11666667,-25.58333333 28.10833333,-25.58333333 28.10833333,-25.575</coordinates></LinearRing></outerBoundaryIs></Polygon><Polygon><outerBoundaryIs><LinearRing><coordinates>28.15,-25.575 28.15,-25.58333333 28.14166667,-25.58333333 28.14166667,-25.575 28.14166667,-25.56666667 28.15,-25.56666667 28.15833333,-25.56666667 28.15833333,-25.575 28.15,-25.575</coordinates></LinearRing></outerBoundaryIs></Polygon><Polygon><outerBoundaryIs><LinearRing><coordinates>27.2,-25.575 27.20833333,-25.575 27.21666667,-25.575 27.21666667,-25.58333333 27.20833333,-25.58333333 27.2,-25.58333333 27.2,-25.575</coordinates></LinearRing></outerBoundaryIs></Polygon><Polygon><outerBoundaryIs><LinearRing><coordinates>27.78333333,-25.575 27.78333333,-25.58333333 27.775,-25.58333333 27.775,-25.575 27.76666667,-25.575 27.76666667,-25.56666667 27.775,-25.56666667 27.78333333,-25.56666667 27.78333333,-25.575</coordinates></LinearRing></outerBoundaryIs></Polygon><Polygon><outerBoundaryIs><LinearRing><coordinates>28.25,-25.6 28.25,-25.60833333 28.24166667,-25.60833333 28.23333333,-25.60833333 28.23333333,-25.6 28.225,-25.6 28.225,-25.59166667 28.23333333,-25.59166667 28.23333333,-25.58333333 28.23333333,-25.575 28.24166667,-25.575 28.24166667,-25.58333333 28.25,-25.58333333 28.25,-25.59166667 28.25,-25.6</coordinates></LinearRing></outerBoundaryIs></Polygon><Polygon><outerBoundaryIs><LinearRing><coordinates>27.83333333,-25.59166667 27.83333333,-25.6 27.825,-25.6 27.825,-25.59166667 27.825,-25.58333333 27.825,-25.575 27.83333333,-25.575 27.83333333,-25.58333333 27.83333333,-25.59166667</coordinates></LinearRing></outerBoundaryIs></Polygon><Polygon><outerBoundaryIs><LinearRing><coordinates>27.80833333,-25.56666667 27.80833333,-25.575 27.8,-25.575 27.8,-25.56666667 27.79166667,-25.56666667 27.78333333,-25.56666667 27.78333333,-25.55833333 27.79166667,-25.55833333 27.8,-25.55833333 27.8,-25.55 27.80833333,-25.55 27.81666667,-25.55 27.825,-25.55 27.83333333,-25.55 27.83333333,-25.55833333 27.83333333,-25.56666667 27.825,-25.56666667 27.825,-25.55833333 27.81666667,-25.55833333 27.80833333,-25.55833333 27.80833333,-25.56666667</coordinates></LinearRing></outerBoundaryIs></Polygon><Polygon><outerBoundaryIs><LinearRing><coordinates>27.675,-25.56666667 27.68333333,-25.56666667 27.68333333,-25.575 27.675,-25.575 27.66666667,-25.575 27.66666667,-25.56666667 27.65833333,-25.56666667 27.65833333,-25.55833333 27.66666667,-25.55833333 27.675,-25.55833333 27.675,-25.56666667</coordinates></LinearRing></outerBoundaryIs></Polygon><Polygon><outerBoundaryIs><LinearRing><coordinates>26.475,-25.48333333 26.48333333,-25.48333333 26.48333333,-25.49166667 26.475,-25.49166667 26.475,-25.48333333</coordinates></LinearRing></outerBoundaryIs></Polygon><Polygon><outerBoundaryIs><LinearRing><coordinates>28.41666667,-25.48333333 28.425,-25.48333333 28.425,-25.49166667 28.41666667,-25.49166667 28.41666667,-25.48333333</coordinates></LinearRing></outerBoundaryIs></Polygon><Polygon><outerBoundaryIs><LinearRing><coordinates>26.44166667,-25.50833333 26.45,-25.50833333 26.45,-25.51666667 26.44166667,-25.51666667 26.44166667,-25.50833333</coordinates></LinearRing></outerBoundaryIs></Polygon><Polygon><outerBoundaryIs><LinearRing><coordinates>26.925,-25.50833333 26.93333333,-25.50833333 26.93333333,-25.51666667 26.925,-25.51666667 26.925,-25.50833333</coordinates></LinearRing></outerBoundaryIs></Polygon><Polygon><outerBoundaryIs><LinearRing><coordinates>26.98333333,-25.50833333 26.98333333,-25.51666667 26.975,-25.51666667 26.96666667,-25.51666667 26.95833333,-25.51666667 26.95,-25.51666667 26.95,-25.50833333 26.94166667,-25.50833333 26.93333333,-25.50833333 26.93333333,-25.5 26.93333333,-25.49166667 26.93333333,-25.48333333 26.94166667,-25.48333333 26.95,-25.48333333 26.95,-25.49166667 26.95,-25.5 26.95833333,-25.5 26.95833333,-25.49166667 26.96666667,-25.49166667 26.96666667,-25.5 26.975,-25.5 26.98333333,-25.5 26.98333333,-25.50833333</coordinates></LinearRing></outerBoundaryIs></Polygon><Polygon><outerBoundaryIs><LinearRing><coordinates>29.025,-25.50833333 29.03333333,-25.50833333 29.03333333,-25.51666667 29.025,-25.51666667 29.025,-25.50833333</coordinates></LinearRing></outerBoundaryIs></Polygon><Polygon><outerBoundaryIs><LinearRing><coordinates>26.45,-25.5 26.45833333,-25.5 26.45833333,-25.50833333 26.45,-25.50833333 26.45,-25.5</coordinates></LinearRing></outerBoundaryIs></Polygon><Polygon><outerBoundaryIs><LinearRing><coordinates>28.70833333,-25.49166667 28.71666667,-25.49166667 28.71666667,-25.5 28.70833333,-25.5 28.7,-25.5 28.7,-25.49166667 28.70833333,-25.49166667</coordinates></LinearRing></outerBoundaryIs></Polygon><Polygon><outerBoundaryIs><LinearRing><coordinates>28.40833333,-25.49166667 28.41666667,-25.49166667 28.41666667,-25.5 28.40833333,-25.5 28.4,-25.5 28.4,-25.49166667 28.40833333,-25.49166667</coordinates></LinearRing></outerBoundaryIs></Polygon><Polygon><outerBoundaryIs><LinearRing><coordinates>29.19166667,-25.475 29.2,-25.475 29.2,-25.48333333 29.19166667,-25.48333333 29.19166667,-25.475</coordinates></LinearRing></outerBoundaryIs></Polygon><Polygon><outerBoundaryIs><LinearRing><coordinates>28.79166667,-25.475 28.8,-25.475 28.8,-25.48333333 28.79166667,-25.48333333 28.79166667,-25.475</coordinates></LinearRing></outerBoundaryIs></Polygon><Polygon><outerBoundaryIs><LinearRing><coordinates>28.65833333,-25.475 28.66666667,-25.475 28.66666667,-25.48333333 28.65833333,-25.48333333 28.65833333,-25.475</coordinates></LinearRing></outerBoundaryIs></Polygon><Polygon><outerBoundaryIs><LinearRing><coordinates>26.775,-25.475 26.78333333,-25.475 26.78333333,-25.48333333 26.775,-25.48333333 26.76666667,-25.48333333 26.75833333,-25.48333333 26.75833333,-25.475 26.76666667,-25.475 26.775,-25.475</coordinates></LinearRing></outerBoundaryIs></Polygon><Polygon><outerBoundaryIs><LinearRing><coordinates>27.19166667,-25.5 27.2,-25.5 27.2,-25.50833333 27.19166667,-25.50833333 27.18333333,-25.50833333 27.18333333,-25.5 27.18333333,-25.49166667 27.175,-25.49166667 27.175,-25.48333333 27.175,-25.475 27.18333333,-25.475 27.19166667,-25.475 27.19166667,-25.48333333 27.2,-25.48333333 27.2,-25.49166667 27.19166667,-25.49166667 27.19166667,-25.5</coordinates></LinearRing></outerBoundaryIs></Polygon><Polygon><outerBoundaryIs><LinearRing><coordinates>28.775,-25.45833333 28.78333333,-25.45833333 28.78333333,-25.46666667 28.775,-25.46666667 28.775,-25.45833333</coordinates></LinearRing></outerBoundaryIs></Polygon><Polygon><outerBoundaryIs><LinearRing><coordinates>28.225,-25.53333333 28.225,-25.54166667 28.21666667,-25.54166667 28.21666667,-25.53333333 28.21666667,-25.525 28.225,-25.525 28.225,-25.53333333</coordinates></LinearRing></outerBoundaryIs></Polygon><Polygon><outerBoundaryIs><LinearRing><coordinates>27.19166667,-25.55 27.19166667,-25.55833333 27.18333333,-25.55833333 27.175,-25.55833333 27.175,-25.55 27.175,-25.54166667 27.16666667,-25.54166667 27.15833333,-25.54166667 27.15833333,-25.53333333 27.15833333,-25.525 27.15833333,-25.51666667 27.16666667,-25.51666667 27.175,-25.51666667 27.175,-25.525 27.175,-25.53333333 27.18333333,-25.53333333 27.19166667,-25.53333333 27.19166667,-25.525 27.19166667,-25.51666667 27.2,-25.51666667 27.2,-25.50833333 27.20833333,-25.50833333 27.20833333,-25.51666667 27.20833333,-25.525 27.2,-25.525 27.2,-25.53333333 27.2,-25.54166667 27.19166667,-25.54166667 27.19166667,-25.55</coordinates></LinearRing></outerBoundaryIs></Polygon><Polygon><outerBoundaryIs><LinearRing><coordinates>28.41666667,-25.55 28.41666667,-25.55833333 28.40833333,-25.55833333 28.4,-25.55833333 28.4,-25.55 28.4,-25.54166667 28.4,-25.53333333 28.40833333,-25.53333333 28.40833333,-25.54166667 28.41666667,-25.54166667 28.41666667,-25.55</coordinates></LinearRing></outerBoundaryIs></Polygon><Polygon><outerBoundaryIs><LinearRing><coordinates>27.21666667,-25.54166667 27.21666667,-25.55 27.20833333,-25.55 27.20833333,-25.54166667 27.20833333,-25.53333333 27.20833333,-25.525 27.21666667,-25.525 27.21666667,-25.53333333 27.21666667,-25.54166667</coordinates></LinearRing></outerBoundaryIs></Polygon><Polygon><outerBoundaryIs><LinearRing><coordinates>29.14166667,-25.525 29.14166667,-25.53333333 29.13333333,-25.53333333 29.13333333,-25.525 29.13333333,-25.51666667 29.14166667,-25.51666667 29.14166667,-25.525</coordinates></LinearRing></outerBoundaryIs></Polygon><Polygon><outerBoundaryIs><LinearRing><coordinates>27.98333333,-25.525 27.99166667,-25.525 27.99166667,-25.53333333 27.98333333,-25.53333333 27.98333333,-25.525</coordinates></LinearRing></outerBoundaryIs></Polygon><Polygon><outerBoundaryIs><LinearRing><coordinates>26.95833333,-25.525 26.96666667,-25.525 26.96666667,-25.53333333 26.95833333,-25.53333333 26.95833333,-25.525</coordinates></LinearRing></outerBoundaryIs></Polygon><Polygon><outerBoundaryIs><LinearRing><coordinates>27.975,-25.51666667 27.98333333,-25.51666667 27.98333333,-25.525 27.975,-25.525 27.96666667,-25.525 27.96666667,-25.51666667 27.975,-25.51666667</coordinates></LinearRing></outerBoundaryIs></Polygon><Polygon><outerBoundaryIs><LinearRing><coordinates>28.2,-25.41666667 28.2,-25.425 28.19166667,-25.425 28.19166667,-25.41666667 28.19166667,-25.40833333 28.2,-25.40833333 28.2,-25.41666667</coordinates></LinearRing></outerBoundaryIs></Polygon><Polygon><outerBoundaryIs><LinearRing><coordinates>29.06666667,-25.425 29.075,-25.425 29.075,-25.43333333 29.06666667,-25.43333333 29.06666667,-25.425</coordinates></LinearRing></outerBoundaryIs></Polygon><Polygon><outerBoundaryIs><LinearRing><coordinates>28.3,-25.40833333 28.30833333,-25.40833333 28.30833333,-25.41666667 28.3,-25.41666667 28.3,-25.40833333</coordinates></LinearRing></outerBoundaryIs></Polygon><Polygon><outerBoundaryIs><LinearRing><coordinates>27.04166667,-25.375 27.04166667,-25.38333333 27.03333333,-25.38333333 27.03333333,-25.375 27.03333333,-25.36666667 27.04166667,-25.36666667 27.05,-25.36666667 27.05,-25.375 27.04166667,-25.375</coordinates></LinearRing></outerBoundaryIs></Polygon><Polygon><outerBoundaryIs><LinearRing><coordinates>29.35,-25.36666667 29.35833333,-25.36666667 29.35833333,-25.375 29.35,-25.375 29.35,-25.36666667</coordinates></LinearRing></outerBoundaryIs></Polygon><Polygon><outerBoundaryIs><LinearRing><coordinates>28.74166667,-25.36666667 28.75,-25.36666667 28.75,-25.375 28.74166667,-25.375 28.74166667,-25.36666667</coordinates></LinearRing></outerBoundaryIs></Polygon><Polygon><outerBoundaryIs><LinearRing><coordinates>29.34166667,-25.35833333 29.34166667,-25.36666667 29.33333333,-25.36666667 29.33333333,-25.35833333 29.33333333,-25.35 29.34166667,-25.35 29.34166667,-25.35833333</coordinates></LinearRing></outerBoundaryIs></Polygon><Polygon><outerBoundaryIs><LinearRing><coordinates>28.525,-25.4 28.53333333,-25.4 28.53333333,-25.40833333 28.525,-25.40833333 28.525,-25.4</coordinates></LinearRing></outerBoundaryIs></Polygon><Polygon><outerBoundaryIs><LinearRing><coordinates>26.74166667,-25.4 26.74166667,-25.40833333 26.73333333,-25.40833333 26.725,-25.40833333 26.725,-25.4 26.725,-25.39166667 26.73333333,-25.39166667 26.74166667,-25.39166667 26.74166667,-25.4</coordinates></LinearRing></outerBoundaryIs></Polygon><Polygon><outerBoundaryIs><LinearRing><coordinates>29.18333333,-25.39166667 29.18333333,-25.4 29.175,-25.4 29.16666667,-25.4 29.15833333,-25.4 29.15833333,-25.39166667 29.15833333,-25.38333333 29.16666667,-25.38333333 29.175,-25.38333333 29.175,-25.375 29.18333333,-25.375 29.18333333,-25.38333333 29.19166667,-25.38333333 29.19166667,-25.39166667 29.18333333,-25.39166667</coordinates></LinearRing></outerBoundaryIs></Polygon><Polygon><outerBoundaryIs><LinearRing><coordinates>28.575,-25.38333333 28.58333333,-25.38333333 28.58333333,-25.39166667 28.575,-25.39166667 28.575,-25.38333333</coordinates></LinearRing></outerBoundaryIs></Polygon><Polygon><outerBoundaryIs><LinearRing><coordinates>29.25,-25.38333333 29.25833333,-25.38333333 29.25833333,-25.39166667 29.25,-25.39166667 29.25,-25.38333333</coordinates></LinearRing></outerBoundaryIs></Polygon><Polygon><outerBoundaryIs><LinearRing><coordinates>28.975,-25.38333333 28.98333333,-25.38333333 28.98333333,-25.39166667 28.975,-25.39166667 28.975,-25.38333333</coordinates></LinearRing></outerBoundaryIs></Polygon><Polygon><outerBoundaryIs><LinearRing><coordinates>28.63333333,-25.31666667 28.64166667,-25.31666667 28.64166667,-25.325 28.63333333,-25.325 28.63333333,-25.31666667</coordinates></LinearRing></outerBoundaryIs></Polygon><Polygon><outerBoundaryIs><LinearRing><coordinates>29.3,-25.31666667 29.30833333,-25.31666667 29.30833333,-25.325 29.3,-25.325 29.3,-25.31666667</coordinates></LinearRing></outerBoundaryIs></Polygon><Polygon><outerBoundaryIs><LinearRing><coordinates>28.76666667,-25.31666667 28.775,-25.31666667 28.775,-25.325 28.76666667,-25.325 28.75833333,-25.325 28.75833333,-25.31666667 28.76666667,-25.31666667</coordinates></LinearRing></outerBoundaryIs></Polygon><Polygon><outerBoundaryIs><LinearRing><coordinates>28.775,-25.30833333 28.78333333,-25.30833333 28.78333333,-25.31666667 28.775,-25.31666667 28.775,-25.30833333</coordinates></LinearRing></outerBoundaryIs></Polygon><Polygon><outerBoundaryIs><LinearRing><coordinates>28.75,-25.30833333 28.75833333,-25.30833333 28.75833333,-25.31666667 28.75,-25.31666667 28.75,-25.30833333</coordinates></LinearRing></outerBoundaryIs></Polygon><Polygon><outerBoundaryIs><LinearRing><coordinates>28.83333333,-25.30833333 28.83333333,-25.31666667 28.825,-25.31666667 28.825,-25.30833333 28.81666667,-25.30833333 28.81666667,-25.31666667 28.80833333,-25.31666667 28.80833333,-25.30833333 28.8,-25.30833333 28.79166667,-25.30833333 28.79166667,-25.3 28.8,-25.3 28.80833333,-25.3 28.81666667,-25.3 28.825,-25.3 28.83333333,-25.3 28.83333333,-25.30833333</coordinates></LinearRing></outerBoundaryIs></Polygon><Polygon><outerBoundaryIs><LinearRing><coordinates>27.30833333,-25.3 27.31666667,-25.3 27.31666667,-25.30833333 27.30833333,-25.30833333 27.30833333,-25.3</coordinates></LinearRing></outerBoundaryIs></Polygon><Polygon><outerBoundaryIs><LinearRing><coordinates>27.175,-25.23333333 27.18333333,-25.23333333 27.19166667,-25.23333333 27.2,-25.23333333 27.2,-25.24166667 27.19166667,-25.24166667 27.18333333,-25.24166667 27.175,-25.24166667 27.175,-25.23333333</coordinates></LinearRing></outerBoundaryIs></Polygon><Polygon><outerBoundaryIs><LinearRing><coordinates>27.2,-25.225 27.20833333,-25.225 27.20833333,-25.23333333 27.2,-25.23333333 27.2,-25.225</coordinates></LinearRing></outerBoundaryIs></Polygon><Polygon><outerBoundaryIs><LinearRing><coordinates>27.16666667,-25.225 27.175,-25.225 27.175,-25.23333333 27.16666667,-25.23333333 27.15833333,-25.23333333 27.15833333,-25.225 27.16666667,-25.225</coordinates></LinearRing></outerBoundaryIs></Polygon><Polygon><outerBoundaryIs><LinearRing><coordinates>29.23333333,-25.275 29.23333333,-25.28333333 29.225,-25.28333333 29.225,-25.275 29.21666667,-25.275 29.21666667,-25.26666667 29.225,-25.26666667 29.23333333,-25.26666667 29.24166667,-25.26666667 29.24166667,-25.275 29.23333333,-25.275</coordinates></LinearRing></outerBoundaryIs></Polygon><Polygon><outerBoundaryIs><LinearRing><coordinates>28.675,-25.275 28.68333333,-25.275 28.68333333,-25.28333333 28.675,-25.28333333 28.66666667,-25.28333333 28.66666667,-25.275 28.675,-25.275</coordinates></LinearRing></outerBoundaryIs></Polygon><Polygon><outerBoundaryIs><LinearRing><coordinates>27.325,-25.29166667 27.325,-25.3 27.31666667,-25.3 27.31666667,-25.29166667 27.31666667,-25.28333333 27.325,-25.28333333 27.325,-25.275 27.33333333,-25.275 27.33333333,-25.28333333 27.33333333,-25.29166667 27.325,-25.29166667</coordinates></LinearRing></outerBoundaryIs></Polygon><Polygon><outerBoundaryIs><LinearRing><coordinates>28.65,-25.28333333 28.65,-25.29166667 28.64166667,-25.29166667 28.64166667,-25.28333333 28.64166667,-25.275 28.63333333,-25.275 28.625,-25.275 28.625,-25.26666667 28.625,-25.25833333 28.63333333,-25.25833333 28.63333333,-25.26666667 28.64166667,-25.26666667 28.65,-25.26666667 28.65833333,-25.26666667 28.65833333,-25.275 28.65,-25.275 28.65,-25.28333333</coordinates></LinearRing></outerBoundaryIs></Polygon><Polygon><outerBoundaryIs><LinearRing><coordinates>27.20833333,-25.25833333 27.20833333,-25.26666667 27.2,-25.26666667 27.19166667,-25.26666667 27.19166667,-25.25833333 27.2,-25.25833333 27.2,-25.25 27.2,-25.24166667 27.20833333,-25.24166667 27.20833333,-25.23333333 27.21666667,-25.23333333 27.21666667,-25.24166667 27.21666667,-25.25 27.21666667,-25.25833333 27.20833333,-25.25833333</coordinates></LinearRing></outerBoundaryIs></Polygon><Polygon><outerBoundaryIs><LinearRing><coordinates>28.60833333,-25.33333333 28.61666667,-25.33333333 28.61666667,-25.34166667 28.60833333,-25.34166667 28.60833333,-25.33333333</coordinates></LinearRing></outerBoundaryIs></Polygon><Polygon><outerBoundaryIs><LinearRing><coordinates>28.825,-25.33333333 28.83333333,-25.33333333 28.83333333,-25.34166667 28.825,-25.34166667 28.825,-25.33333333</coordinates></LinearRing></outerBoundaryIs></Polygon><Polygon><outerBoundaryIs><LinearRing><coordinates>29.21666667,-25.33333333 29.225,-25.33333333 29.225,-25.34166667 29.21666667,-25.34166667 29.21666667,-25.33333333</coordinates></LinearRing></outerBoundaryIs></Polygon><Polygon><outerBoundaryIs><LinearRing><coordinates>29.2,-25.375 29.2,-25.38333333 29.19166667,-25.38333333 29.19166667,-25.375 29.19166667,-25.36666667 29.18333333,-25.36666667 29.18333333,-25.35833333 29.18333333,-25.35 29.175,-25.35 29.175,-25.34166667 29.18333333,-25.34166667 29.19166667,-25.34166667 29.19166667,-25.35 29.19166667,-25.35833333 29.2,-25.35833333 29.20833333,-25.35833333 29.20833333,-25.36666667 29.20833333,-25.375 29.2,-25.375</coordinates></LinearRing></outerBoundaryIs></Polygon><Polygon><outerBoundaryIs><LinearRing><coordinates>27.00833333,-25.36666667 27.00833333,-25.375 27.0,-25.375 27.0,-25.36666667 26.99166667,-25.36666667 26.98333333,-25.36666667 26.975,-25.36666667 26.96666667,-25.36666667 26.95833333,-25.36666667 26.95833333,-25.35833333 26.95833333,-25.35 26.96666667,-25.35 26.96666667,-25.35833333 26.975,-25.35833333 26.98333333,-25.35833333 26.98333333,-25.35 26.98333333,-25.34166667 26.99166667,-25.34166667 26.99166667,-25.35 26.99166667,-25.35833333 27.0,-25.35833333 27.0,-25.35 27.00833333,-25.35 27.00833333,-25.35833333 27.01666667,-25.35833333 27.01666667,-25.36666667 27.00833333,-25.36666667</coordinates></LinearRing></outerBoundaryIs></Polygon><Polygon><outerBoundaryIs><LinearRing><coordinates>29.34166667,-25.34166667 29.35,-25.34166667 29.35,-25.35 29.34166667,-25.35 29.34166667,-25.34166667</coordinates></LinearRing></outerBoundaryIs></Polygon><Polygon><outerBoundaryIs><LinearRing><coordinates>28.50833333,-25.35 28.50833333,-25.35833333 28.5,-25.35833333 28.5,-25.35 28.49166667,-25.35 28.49166667,-25.34166667 28.5,-25.34166667 28.50833333,-25.34166667 28.51666667,-25.34166667 28.51666667,-25.35 28.50833333,-25.35</coordinates></LinearRing></outerBoundaryIs></Polygon><Polygon><outerBoundaryIs><LinearRing><coordinates>28.61666667,-25.34166667 28.625,-25.34166667 28.625,-25.35 28.61666667,-25.35 28.61666667,-25.34166667</coordinates></LinearRing></outerBoundaryIs></Polygon><Polygon><outerBoundaryIs><LinearRing><coordinates>29.28333333,-25.325 29.29166667,-25.325 29.29166667,-25.33333333 29.28333333,-25.33333333 29.28333333,-25.325</coordinates></LinearRing></outerBoundaryIs></Polygon><Polygon><outerBoundaryIs><LinearRing><coordinates>28.75,-25.325 28.75833333,-25.325 28.75833333,-25.33333333 28.75,-25.33333333 28.75,-25.325</coordinates></LinearRing></outerBoundaryIs></Polygon><Polygon><outerBoundaryIs><LinearRing><coordinates>29.33333333,-25.175 29.34166667,-25.175 29.34166667,-25.16666667 29.35,-25.16666667 29.35833333,-25.16666667 29.35833333,-25.175 29.35,-25.175 29.35,-25.18333333 29.34166667,-25.18333333 29.33333333,-25.18333333 29.33333333,-25.175</coordinates></LinearRing></outerBoundaryIs></Polygon><Polygon><outerBoundaryIs><LinearRing><coordinates>28.725,-25.175 28.73333333,-25.175 28.73333333,-25.18333333 28.725,-25.18333333 28.725,-25.175</coordinates></LinearRing></outerBoundaryIs></Polygon><Polygon><outerBoundaryIs><LinearRing><coordinates>27.01666667,-25.14166667 27.025,-25.14166667 27.025,-25.15 27.01666667,-25.15 27.01666667,-25.14166667</coordinates></LinearRing></outerBoundaryIs></Polygon><Polygon><outerBoundaryIs><LinearRing><coordinates>27.61666667,-25.075 27.625,-25.075 27.625,-25.08333333 27.61666667,-25.08333333 27.61666667,-25.075</coordinates></LinearRing></outerBoundaryIs></Polygon><Polygon><outerBoundaryIs><LinearRing><coordinates>27.59166667,-25.1 27.6,-25.1 27.60833333,-25.1 27.60833333,-25.09166667 27.61666667,-25.09166667 27.61666667,-25.1 27.625,-25.1 27.625,-25.10833333 27.61666667,-25.10833333 27.60833333,-25.10833333 27.6,-25.10833333 27.59166667,-25.10833333 27.59166667,-25.1</coordinates></LinearRing></outerBoundaryIs></Polygon><Polygon><outerBoundaryIs><LinearRing><coordinates>27.475,-25.04166667 27.48333333,-25.04166667 27.49166667,-25.04166667 27.49166667,-25.05 27.48333333,-25.05 27.475,-25.05 27.475,-25.04166667</coordinates></LinearRing></outerBoundaryIs></Polygon><Polygon><outerBoundaryIs><LinearRing><coordinates>27.3,-25.00833333 27.30833333,-25.00833333 27.30833333,-25.01666667 27.3,-25.01666667 27.3,-25.00833333</coordinates></LinearRing></outerBoundaryIs></Polygon><Polygon><outerBoundaryIs><LinearRing><coordinates>27.59166667,-24.975 27.6,-24.975 27.6,-24.98333333 27.59166667,-24.98333333 27.59166667,-24.975</coordinates></LinearRing></outerBoundaryIs></Polygon><Polygon><outerBoundaryIs><LinearRing><coordinates>27.6,-24.98333333 27.60833333,-24.98333333 27.60833333,-24.99166667 27.6,-24.99166667 27.6,-24.98333333</coordinates></LinearRing></outerBoundaryIs></Polygon><Polygon><outerBoundaryIs><LinearRing><coordinates>27.20833333,-25.075 27.21666667,-25.075 27.21666667,-25.08333333 27.20833333,-25.08333333 27.20833333,-25.075</coordinates></LinearRing></outerBoundaryIs></Polygon><Polygon><outerBoundaryIs><LinearRing><coordinates>27.5,-25.06666667 27.5,-25.075 27.49166667,-25.075 27.48333333,-25.075 27.475,-25.075 27.475,-25.06666667 27.48333333,-25.06666667 27.49166667,-25.06666667 27.49166667,-25.05833333 27.49166667,-25.05 27.5,-25.05 27.5,-25.05833333 27.5,-25.06666667</coordinates></LinearRing></outerBoundaryIs></Polygon><Polygon><outerBoundaryIs><LinearRing><coordinates>27.475,-25.05833333 27.475,-25.06666667 27.46666667,-25.06666667 27.46666667,-25.05833333 27.46666667,-25.05 27.475,-25.05 27.475,-25.05833333</coordinates></LinearRing></outerBoundaryIs></Polygon><Polygon><outerBoundaryIs><LinearRing><coordinates>27.15,-25.11666667 27.15833333,-25.11666667 27.15833333,-25.125 27.15,-25.125 27.14166667,-25.125 27.14166667,-25.11666667 27.14166667,-25.10833333 27.15,-25.10833333 27.15,-25.11666667</coordinates></LinearRing></outerBoundaryIs></Polygon><Polygon><outerBoundaryIs><LinearRing><coordinates>27.35,-25.125 27.35833333,-25.125 27.35833333,-25.11666667 27.36666667,-25.11666667 27.36666667,-25.125 27.36666667,-25.13333333 27.35833333,-25.13333333 27.35,-25.13333333 27.35,-25.125</coordinates></LinearRing></outerBoundaryIs></Polygon><Polygon><outerBoundaryIs><LinearRing><coordinates>29.06666667,-25.15833333 29.06666667,-25.16666667 29.05833333,-25.16666667 29.05833333,-25.15833333 29.05,-25.15833333 29.04166667,-25.15833333 29.03333333,-25.15833333 29.025,-25.15833333 29.025,-25.15 29.03333333,-25.15 29.04166667,-25.15 29.05,-25.15 29.05,-25.14166667 29.04166667,-25.14166667 29.03333333,-25.14166667 29.025,-25.14166667 29.025,-25.13333333 29.01666667,-25.13333333 29.01666667,-25.125 29.00833333,-25.125 29.00833333,-25.13333333 29.0,-25.13333333 29.0,-25.125 28.99166667,-25.125 28.99166667,-25.11666667 28.99166667,-25.10833333 28.99166667,-25.1 28.99166667,-25.09166667 29.0,-25.09166667 29.0,-25.08333333 29.00833333,-25.08333333 29.00833333,-25.09166667 29.01666667,-25.09166667 29.01666667,-25.1 29.01666667,-25.10833333 29.00833333,-25.10833333 29.00833333,-25.11666667 29.01666667,-25.11666667 29.025,-25.11666667 29.025,-25.125 29.03333333,-25.125 29.03333333,-25.11666667 29.03333333,-25.10833333 29.04166667,-25.10833333 29.05,-25.10833333 29.05,-25.1 29.05833333,-25.1 29.06666667,-25.1 29.075,-25.1 29.08333333,-25.1 29.08333333,-25.10833333 29.09166667,-25.10833333 29.09166667,-25.11666667 29.1,-25.11666667 29.1,-25.125 29.10833333,-25.125 29.11666667,-25.125 29.125,-25.125 29.125,-25.13333333 29.125,-25.14166667 29.11666667,-25.14166667 29.11666667,-25.15 29.125,-25.15 29.13333333,-25.15 29.13333333,-25.14166667 29.14166667,-25.14166667 29.14166667,-25.15 29.14166667,-25.15833333 29.13333333,-25.15833333 29.13333333,-25.16666667 29.125,-25.16666667 29.11666667,-25.16666667 29.10833333,-25.16666667 29.1,-25.16666667 29.1,-25.15833333 29.09166667,-25.15833333 29.09166667,-25.15 29.08333333,-25.15 29.075,-25.15 29.06666667,-25.15 29.06666667,-25.15833333</coordinates></LinearRing></outerBoundaryIs><innerBoundaryIs><LinearRing><coordinates>29.06666667,-25.14166667 29.075,-25.14166667 29.075,-25.13333333 29.06666667,-25.13333333 29.06666667,-25.14166667</coordinates></LinearRing></innerBoundaryIs></Polygon><Polygon><outerBoundaryIs><LinearRing><coordinates>27.35833333,-24.81666667 27.35833333,-24.825 27.35833333,-24.83333333 27.35,-24.83333333 27.34166667,-24.83333333 27.33333333,-24.83333333 27.33333333,-24.825 27.325,-24.825 27.31666667,-24.825 27.30833333,-24.825 27.30833333,-24.81666667 27.30833333,-24.80833333 27.30833333,-24.8 27.30833333,-24.79166667 27.31666667,-24.79166667 27.31666667,-24.78333333 27.325,-24.78333333 27.33333333,-24.78333333 27.34166667,-24.78333333 27.34166667,-24.79166667 27.35,-24.79166667 27.35,-24.8 27.35833333,-24.8 27.35833333,-24.80833333 27.36666667,-24.80833333 27.36666667,-24.81666667 27.35833333,-24.81666667</coordinates></LinearRing></outerBoundaryIs></Polygon><Polygon><outerBoundaryIs><LinearRing><coordinates>27.25,-25.2 27.25,-25.20833333 27.24166667,-25.20833333 27.24166667,-25.2 27.23333333,-25.2 27.225,-25.2 27.225,-25.20833333 27.21666667,-25.20833333 27.20833333,-25.20833333 27.20833333,-25.21666667 27.2,-25.21666667 27.2,-25.20833333 27.19166667,-25.20833333 27.19166667,-25.2 27.18333333,-25.2 27.18333333,-25.20833333 27.18333333,-25.21666667 27.175,-25.21666667 27.175,-25.20833333 27.16666667,-25.20833333 27.16666667,-25.2 27.175,-25.2 27.175,-25.19166667 27.16666667,-25.19166667 27.15833333,-25.19166667 27.15,-25.19166667 27.15,-25.2 27.14166667,-25.2 27.14166667,-25.20833333 27.13333333,-25.20833333 27.13333333,-25.21666667 27.13333333,-25.225 27.13333333,-25.23333333 27.14166667,-25.23333333 27.14166667,-25.225 27.15,-25.225 27.15,-25.23333333 27.15833333,-25.23333333 27.15833333,-25.24166667 27.15,-25.24166667 27.15,-25.25 27.14166667,-25.25 27.14166667,-25.24166667 27.13333333,-25.24166667 27.125,-25.24166667 27.11666667,-25.24166667 27.11666667,-25.25 27.10833333,-25.25 27.10833333,-25.25833333 27.1,-25.25833333 27.1,-25.25 27.09166667,-25.25 27.09166667,-25.25833333 27.08333333,-25.25833333 27.08333333,-25.26666667 27.09166667,-25.26666667 27.1,-25.26666667 27.1,-25.275 27.10833333,-25.275 27.11666667,-25.275 27.11666667,-25.28333333 27.11666667,-25.29166667 27.10833333,-25.29166667 27.1,-25.29166667 27.09166667,-25.29166667 27.08333333,-25.29166667 27.075,-25.29166667 27.075,-25.3 27.08333333,-25.3 27.09166667,-25.3 27.09166667,-25.30833333 27.08333333,-25.30833333 27.075,-25.30833333 27.06666667,-25.30833333 27.06666667,-25.31666667 27.05833333,-25.31666667 27.05833333,-25.325 27.05,-25.325 27.05,-25.31666667 27.05,-25.30833333 27.04166667,-25.30833333 27.04166667,-25.31666667 27.04166667,-25.325 27.04166667,-25.33333333 27.05,-25.33333333 27.05833333,-25.33333333 27.06666667,-25.33333333 27.06666667,-25.34166667 27.05833333,-25.34166667 27.05,-25.34166667 27.04166667,-25.34166667 27.04166667,-25.35 27.03333333,-25.35 27.03333333,-25.35833333 27.025,-25.35833333 27.01666667,-25.35833333 27.01666667,-25.35 27.01666667,-25.34166667 27.00833333,-25.34166667 27.0,-25.34166667 27.0,-25.33333333 26.99166667,-25.33333333 26.99166667,-25.325 26.99166667,-25.31666667 26.99166667,-25.30833333 26.98333333,-25.30833333 26.975,-25.30833333 26.975,-25.3 26.98333333,-25.3 26.99166667,-25.3 27.0,-25.3 27.0,-25.29166667 27.0,-25.28333333 26.99166667,-25.28333333 26.99166667,-25.29166667 26.98333333,-25.29166667 26.975,-25.29166667 26.975,-25.28333333 26.96666667,-25.28333333 26.96666667,-25.275 26.96666667,-25.26666667 26.95833333,-25.26666667 26.95833333,-25.25833333 26.95833333,-25.25 26.96666667,-25.25 26.975,-25.25 26.975,-25.25833333 26.98333333,-25.25833333 26.98333333,-25.25 26.98333333,-25.24166667 26.975,-25.24166667 26.96666667,-25.24166667 26.96666667,-25.23333333 26.96666667,-25.225 26.975,-25.225 26.975,-25.23333333 26.98333333,-25.23333333 26.99166667,-25.23333333 26.99166667,-25.225 26.99166667,-25.21666667 27.0,-25.21666667 27.0,-25.20833333 26.99166667,-25.20833333 26.98333333,-25.20833333 26.98333333,-25.21666667 26.975,-25.21666667 26.96666667,-25.21666667 26.96666667,-25.20833333 26.96666667,-25.2 26.96666667,-25.19166667 26.975,-25.19166667 26.975,-25.18333333 26.975,-25.175 26.975,-25.16666667 26.975,-25.15833333 26.975,-25.15 26.98333333,-25.15 26.98333333,-25.14166667 26.99166667,-25.14166667 26.99166667,-25.13333333 27.0,-25.13333333 27.0,-25.14166667 27.0,-25.15 27.0,-25.15833333 26.99166667,-25.15833333 26.98333333,-25.15833333 26.98333333,-25.16666667 26.98333333,-25.175 26.99166667,-25.175 26.99166667,-25.16666667 27.0,-25.16666667 27.0,-25.175 27.00833333,-25.175 27.01666667,-25.175 27.01666667,-25.16666667 27.025,-25.16666667 27.025,-25.15833333 27.025,-25.15 27.03333333,-25.15 27.03333333,-25.15833333 27.04166667,-25.15833333 27.04166667,-25.16666667 27.05,-25.16666667 27.05,-25.15833333 27.05,-25.15 27.05833333,-25.15 27.06666667,-25.15 27.075,-25.15 27.075,-25.14166667 27.08333333,-25.14166667 27.08333333,-25.15 27.09166667,-25.15 27.09166667,-25.14166667 27.1,-25.14166667 27.10833333,-25.14166667 27.10833333,-25.13333333 27.1,-25.13333333 27.09166667,-25.13333333 27.08333333,-25.13333333 27.08333333,-25.125 27.075,-25.125 27.075,-25.11666667 27.06666667,-25.11666667 27.06666667,-25.10833333 27.05833333,-25.10833333 27.05,-25.10833333 27.05,-25.1 27.05833333,-25.1 27.06666667,-25.1 27.075,-25.1 27.075,-25.09166667 27.08333333,-25.09166667 27.08333333,-25.08333333 27.08333333,-25.075 27.08333333,-25.06666667 27.09166667,-25.06666667 27.1,-25.06666667 27.10833333,-25.06666667 27.11666667,-25.06666667 27.11666667,-25.075 27.11666667,-25.08333333 27.11666667,-25.09166667 27.11666667,-25.1 27.125,-25.1 27.13333333,-25.1 27.13333333,-25.10833333 27.13333333,-25.11666667 27.13333333,-25.125 27.14166667,-25.125 27.14166667,-25.13333333 27.14166667,-25.14166667 27.14166667,-25.15 27.15,-25.15 27.15833333,-25.15 27.15833333,-25.15833333 27.16666667,-25.15833333 27.16666667,-25.16666667 27.175,-25.16666667 27.18333333,-25.16666667 27.19166667,-25.16666667 27.19166667,-25.175 27.2,-25.175 27.2,-25.18333333 27.20833333,-25.18333333 27.21666667,-25.18333333 27.21666667,-25.175 27.21666667,-25.16666667 27.20833333,-25.16666667 27.20833333,-25.15833333 27.21666667,-25.15833333 27.21666667,-25.15 27.225,-25.15 27.23333333,-25.15 27.23333333,-25.14166667 27.225,-25.14166667 27.225,-25.13333333 27.21666667,-25.13333333 27.21666667,-25.125 27.21666667,-25.11666667 27.21666667,-25.10833333 27.21666667,-25.1 27.225,-25.1 27.225,-25.09166667 27.21666667,-25.09166667 27.21666667,-25.08333333 27.225,-25.08333333 27.225,-25.075 27.23333333,-25.075 27.23333333,-25.06666667 27.23333333,-25.05833333 27.24166667,-25.05833333 27.25,-25.05833333 27.25833333,-25.05833333 27.25833333,-25.06666667 27.26666667,-25.06666667 27.26666667,-25.05833333 27.275,-25.05833333 27.275,-25.05 27.28333333,-25.05 27.28333333,-25.05833333 27.29166667,-25.05833333 27.29166667,-25.05 27.3,-25.05 27.3,-25.05833333 27.3,-25.06666667 27.3,-25.075 27.30833333,-25.075 27.30833333,-25.06666667 27.30833333,-25.05833333 27.30833333,-25.05 27.30833333,-25.04166667 27.30833333,-25.03333333 27.30833333,-25.025 27.31666667,-25.025 27.31666667,-25.01666667 27.31666667,-25.00833333 27.30833333,-25.00833333 27.30833333,-25.0 27.31666667,-25.0 27.31666667,-24.99166667 27.31666667,-24.98333333 27.325,-24.98333333 27.325,-24.99166667 27.325,-25.0 27.325,-25.00833333 27.325,-25.01666667 27.33333333,-25.01666667 27.33333333,-25.00833333 27.34166667,-25.00833333 27.35,-25.00833333 27.35833333,-25.00833333 27.35833333,-25.01666667 27.36666667,-25.01666667 27.36666667,-25.025 27.35833333,-25.025 27.35833333,-25.03333333 27.36666667,-25.03333333 27.375,-25.03333333 27.375,-25.025 27.38333333,-25.025 27.39166667,-25.025 27.4,-25.025 27.4,-25.01666667 27.40833333,-25.01666667 27.40833333,-25.00833333 27.40833333,-25.0 27.40833333,-24.99166667 27.41666667,-24.99166667 27.425,-24.99166667 27.43333333,-24.99166667 27.44166667,-24.99166667 27.44166667,-24.98333333 27.44166667,-24.975 27.45,-24.975 27.45,-24.96666667 27.45833333,-24.96666667 27.45833333,-24.95833333 27.45833333,-24.95 27.45,-24.95 27.45,-24.94166667 27.45,-24.93333333 27.44166667,-24.93333333 27.43333333,-24.93333333 27.425,-24.93333333 27.425,-24.925 27.41666667,-24.925 27.40833333,-24.925 27.40833333,-24.93333333 27.4,-24.93333333 27.39166667,-24.93333333 27.39166667,-24.925 27.38333333,-24.925 27.38333333,-24.91666667 27.39166667,-24.91666667 27.39166667,-24.90833333 27.4,-24.90833333 27.40833333,-24.90833333 27.41666667,-24.90833333 27.41666667,-24.9 27.40833333,-24.9 27.40833333,-24.89166667 27.40833333,-24.88333333 27.40833333,-24.875 27.4,-24.875 27.4,-24.86666667 27.39166667,-24.86666667 27.38333333,-24.86666667 27.375,-24.86666667 27.36666667,-24.86666667 27.35833333,-24.86666667 27.35833333,-24.875 27.35,-24.875 27.35,-24.88333333 27.34166667,-24.88333333 27.34166667,-24.89166667 27.33333333,-24.89166667 27.33333333,-24.88333333 27.325,-24.88333333 27.325,-24.875 27.31666667,-24.875 27.31666667,-24.86666667 27.325,-24.86666667 27.33333333,-24.86666667 27.33333333,-24.85833333 27.325,-24.85833333 27.325,-24.85 27.325,-24.84166667 27.33333333,-24.84166667 27.34166667,-24.84166667 27.34166667,-24.85 27.35,-24.85 27.35,-24.85833333 27.35833333,-24.85833333 27.35833333,-24.85 27.36666667,-24.85 27.375,-24.85 27.375,-24.84166667 27.36666667,-24.84166667 27.35833333,-24.84166667 27.35833333,-24.83333333 27.36666667,-24.83333333 27.36666667,-24.825 27.36666667,-24.81666667 27.375,-24.81666667 27.38333333,-24.81666667 27.38333333,-24.825 27.375,-24.825 27.375,-24.83333333 27.38333333,-24.83333333 27.39166667,-24.83333333 27.4,-24.83333333 27.4,-24.825 27.40833333,-24.825 27.40833333,-24.83333333 27.40833333,-24.84166667 27.40833333,-24.85 27.40833333,-24.85833333 27.41666667,-24.85833333 27.425,-24.85833333 27.43333333,-24.85833333 27.43333333,-24.86666667 27.425,-24.86666667 27.41666667,-24.86666667 27.41666667,-24.875 27.41666667,-24.88333333 27.41666667,-24.89166667 27.425,-24.89166667 27.43333333,-24.89166667 27.43333333,-24.9 27.44166667,-24.9 27.45,-24.9 27.45,-24.90833333 27.45833333,-24.90833333 27.45833333,-24.91666667 27.45,-24.91666667 27.45,-24.925 27.45833333,-24.925 27.46666667,-24.925 27.475,-24.925 27.475,-24.93333333 27.475,-24.94166667 27.475,-24.95 27.475,-24.95833333 27.475,-24.96666667 27.475,-24.975 27.48333333,-24.975 27.49166667,-24.975 27.49166667,-24.96666667 27.5,-24.96666667 27.5,-24.95833333 27.50833333,-24.95833333 27.51666667,-24.95833333 27.51666667,-24.96666667 27.50833333,-24.96666667 27.50833333,-24.975 27.50833333,-24.98333333 27.51666667,-24.98333333 27.51666667,-24.975 27.525,-24.975 27.525,-24.98333333 27.53333333,-24.98333333 27.53333333,-24.99166667 27.525,-24.99166667 27.525,-25.0 27.525,-25.00833333 27.51666667,-25.00833333 27.51666667,-25.01666667 27.50833333,-25.01666667 27.50833333,-25.025 27.5,-25.025 27.5,-25.01666667 27.5,-25.00833333 27.49166667,-25.00833333 27.48333333,-25.00833333 27.48333333,-25.0 27.475,-25.0 27.46666667,-25.0 27.46666667,-25.00833333 27.46666667,-25.01666667 27.45833333,-25.01666667 27.45833333,-25.025 27.45833333,-25.03333333 27.45833333,-25.04166667 27.45833333,-25.05 27.45833333,-25.05833333 27.45833333,-25.06666667 27.45833333,-25.075 27.45833333,-25.08333333 27.46666667,-25.08333333 27.46666667,-25.09166667 27.475,-25.09166667 27.475,-25.1 27.48333333,-25.1 27.49166667,-25.1 27.5,-25.1 27.50833333,-25.1 27.51666667,-25.1 27.51666667,-25.09166667 27.51666667,-25.08333333 27.50833333,-25.08333333 27.5,-25.08333333 27.5,-25.075 27.50833333,-25.075 27.50833333,-25.06666667 27.51666667,-25.06666667 27.51666667,-25.05833333 27.525,-25.05833333 27.53333333,-25.05833333 27.53333333,-25.05 27.54166667,-25.05 27.54166667,-25.04166667 27.55,-25.04166667 27.55,-25.03333333 27.55,-25.025 27.55833333,-25.025 27.56666667,-25.025 27.56666667,-25.01666667 27.56666667,-25.00833333 27.56666667,-25.0 27.55833333,-25.0 27.55833333,-24.99166667 27.55833333,-24.98333333 27.56666667,-24.98333333 27.575,-24.98333333 27.575,-24.99166667 27.575,-25.0 27.575,-25.00833333 27.58333333,-25.00833333 27.58333333,-25.01666667 27.575,-25.01666667 27.575,-25.025 27.58333333,-25.025 27.59166667,-25.025 27.59166667,-25.01666667 27.59166667,-25.00833333 27.59166667,-25.0 27.59166667,-24.99166667 27.6,-24.99166667 27.6,-25.0 27.6,-25.00833333 27.6,-25.01666667 27.6,-25.025 27.6,-25.03333333 27.6,-25.04166667 27.60833333,-25.04166667 27.60833333,-25.05 27.60833333,-25.05833333 27.6,-25.05833333 27.6,-25.05 27.59166667,-25.05 27.58333333,-25.05 27.58333333,-25.05833333 27.58333333,-25.06666667 27.58333333,-25.075 27.59166667,-25.075 27.59166667,-25.06666667 27.6,-25.06666667 27.60833333,-25.06666667 27.61666667,-25.06666667 27.61666667,-25.075 27.60833333,-25.075 27.60833333,-25.08333333 27.60833333,-25.09166667 27.6,-25.09166667 27.59166667,-25.09166667 27.58333333,-25.09166667 27.575,-25.09166667 27.56666667,-25.09166667 27.56666667,-25.1 27.55833333,-25.1 27.55,-25.1 27.54166667,-25.1 27.53333333,-25.1 27.53333333,-25.10833333 27.53333333,-25.11666667 27.53333333,-25.125 27.54166667,-25.125 27.54166667,-25.11666667 27.54166667,-25.10833333 27.55,-25.10833333 27.55833333,-25.10833333 27.56666667,-25.10833333 27.575,-25.10833333 27.575,-25.1 27.58333333,-25.1 27.58333333,-25.10833333 27.58333333,-25.11666667 27.59166667,-25.11666667 27.6,-25.11666667 27.60833333,-25.11666667 27.61666667,-25.11666667 27.625,-25.11666667 27.625,-25.125 27.61666667,-25.125 27.61666667,-25.13333333 27.60833333,-25.13333333 27.60833333,-25.14166667 27.61666667,-25.14166667 27.61666667,-25.15 27.625,-25.15 27.625,-25.14166667 27.63333333,-25.14166667 27.63333333,-25.15 27.63333333,-25.15833333 27.64166667,-25.15833333 27.64166667,-25.16666667 27.64166667,-25.175 27.63333333,-25.175 27.63333333,-25.16666667 27.625,-25.16666667 27.625,-25.15833333 27.61666667,-25.15833333 27.60833333,-25.15833333 27.60833333,-25.15 27.6,-25.15 27.6,-25.14166667 27.59166667,-25.14166667 27.58333333,-25.14166667 27.575,-25.14166667 27.56666667,-25.14166667 27.55833333,-25.14166667 27.55,-25.14166667 27.55,-25.15 27.55,-25.15833333 27.54166667,-25.15833333 27.53333333,-25.15833333 27.53333333,-25.15 27.54166667,-25.15 27.54166667,-25.14166667 27.53333333,-25.14166667 27.53333333,-25.13333333 27.525,-25.13333333 27.525,-25.14166667 27.51666667,-25.14166667 27.50833333,-25.14166667 27.5,-25.14166667 27.5,-25.13333333 27.49166667,-25.13333333 27.48333333,-25.13333333 27.48333333,-25.14166667 27.475,-25.14166667 27.475,-25.13333333 27.46666667,-25.13333333 27.45833333,-25.13333333 27.45833333,-25.125 27.45,-25.125 27.44166667,-25.125 27.44166667,-25.11666667 27.43333333,-25.11666667 27.425,-25.11666667 27.41666667,-25.11666667 27.40833333,-25.11666667 27.4,-25.11666667 27.4,-25.10833333 27.4,-25.1 27.4,-25.09166667 27.39166667,-25.09166667 27.39166667,-25.1 27.38333333,-25.1 27.375,-25.1 27.375,-25.10833333 27.36666667,-25.10833333 27.35833333,-25.10833333 27.35833333,-25.11666667 27.35,-25.11666667 27.34166667,-25.11666667 27.34166667,-25.125 27.33333333,-25.125 27.33333333,-25.13333333 27.34166667,-25.13333333 27.34166667,-25.14166667 27.35,-25.14166667 27.35833333,-25.14166667 27.36666667,-25.14166667 27.36666667,-25.15 27.36666667,-25.15833333 27.35833333,-25.15833333 27.35833333,-25.16666667 27.35833333,-25.175 27.36666667,-25.175 27.36666667,-25.18333333 27.35833333,-25.18333333 27.35,-25.18333333 27.35,-25.19166667 27.34166667,-25.19166667 27.33333333,-25.19166667 27.33333333,-25.18333333 27.325,-25.18333333 27.325,-25.175 27.31666667,-25.175 27.31666667,-25.18333333 27.30833333,-25.18333333 27.30833333,-25.175 27.3,-25.175 27.3,-25.16666667 27.29166667,-25.16666667 27.29166667,-25.175 27.29166667,-25.18333333 27.28333333,-25.18333333 27.275,-25.18333333 27.275,-25.19166667 27.26666667,-25.19166667 27.26666667,-25.2 27.25833333,-25.2 27.25,-25.2</coordinates></LinearRing></outerBoundaryIs><innerBoundaryIs><LinearRing><coordinates>27.08333333,-25.26666667 27.075,-25.26666667 27.075,-25.25833333 27.06666667,-25.25833333 27.06666667,-25.26666667 27.06666667,-25.275 27.05833333,-25.275 27.05833333,-25.28333333 27.06666667,-25.28333333 27.075,-25.28333333 27.08333333,-25.28333333 27.09166667,-25.28333333 27.09166667,-25.275 27.08333333,-25.275 27.08333333,-25.26666667</coordinates></LinearRing></innerBoundaryIs><innerBoundaryIs><LinearRing><coordinates>27.0,-25.20833333 27.00833333,-25.20833333 27.01666667,-25.20833333 27.01666667,-25.2 27.01666667,-25.19166667 27.00833333,-25.19166667 27.00833333,-25.2 27.0,-25.2 27.0,-25.20833333</coordinates></LinearRing></innerBoundaryIs><innerBoundaryIs><LinearRing><coordinates>26.98333333,-25.20833333 26.98333333,-25.2 26.975,-25.2 26.975,-25.20833333 26.98333333,-25.20833333</coordinates></LinearRing></innerBoundaryIs><innerBoundaryIs><LinearRing><coordinates>26.98333333,-25.2 26.99166667,-25.2 26.99166667,-25.19166667 26.98333333,-25.19166667 26.98333333,-25.2</coordinates></LinearRing></innerBoundaryIs><innerBoundaryIs><LinearRing><coordinates>26.99166667,-25.19166667 27.0,-25.19166667 27.0,-25.18333333 26.99166667,-25.18333333 26.99166667,-25.19166667</coordinates></LinearRing></innerBoundaryIs><innerBoundaryIs><LinearRing><coordinates>27.075,-25.11666667 27.08333333,-25.11666667 27.09166667,-25.11666667 27.1,-25.11666667 27.1,-25.10833333 27.09166667,-25.10833333 27.08333333,-25.10833333 27.075,-25.10833333 27.075,-25.11666667</coordinates></LinearRing></innerBoundaryIs><innerBoundaryIs><LinearRing><coordinates>27.45833333,-24.96666667 27.45833333,-24.975 27.45833333,-24.98333333 27.46666667,-24.98333333 27.46666667,-24.975 27.46666667,-24.96666667 27.45833333,-24.96666667</coordinates></LinearRing></innerBoundaryIs><innerBoundaryIs><LinearRing><coordinates>27.41666667,-24.90833333 27.41666667,-24.91666667 27.425,-24.91666667 27.43333333,-24.91666667 27.44166667,-24.91666667 27.44166667,-24.90833333 27.43333333,-24.90833333 27.425,-24.90833333 27.41666667,-24.90833333</coordinates></LinearRing></innerBoundaryIs><innerBoundaryIs><LinearRing><coordinates>27.49166667,-24.975 27.49166667,-24.98333333 27.5,-24.98333333 27.5,-24.975 27.49166667,-24.975</coordinates></LinearRing></innerBoundaryIs><innerBoundaryIs><LinearRing><coordinates>27.46666667,-25.09166667 27.45833333,-25.09166667 27.45833333,-25.1 27.46666667,-25.1 27.46666667,-25.09166667</coordinates></LinearRing></innerBoundaryIs><innerBoundaryIs><LinearRing><coordinates>27.51666667,-25.1 27.51666667,-25.10833333 27.525,-25.10833333 27.525,-25.1 27.51666667,-25.1</coordinates></LinearRing></innerBoundaryIs><innerBoundaryIs><LinearRing><coordinates>27.54166667,-25.125 27.54166667,-25.13333333 27.55,-25.13333333 27.55833333,-25.13333333 27.56666667,-25.13333333 27.56666667,-25.125 27.55833333,-25.125 27.55833333,-25.11666667 27.55,-25.11666667 27.55,-25.125 27.54166667,-25.125</coordinates></LinearRing></innerBoundaryIs><innerBoundaryIs><LinearRing><coordinates>27.33333333,-25.13333333 27.325,-25.13333333 27.31666667,-25.13333333 27.31666667,-25.14166667 27.325,-25.14166667 27.33333333,-25.14166667 27.33333333,-25.13333333</coordinates></LinearRing></innerBoundaryIs><innerBoundaryIs><LinearRing><coordinates>27.325,-25.175 27.33333333,-25.175 27.33333333,-25.16666667 27.33333333,-25.15833333 27.325,-25.15833333 27.31666667,-25.15833333 27.31666667,-25.16666667 27.325,-25.16666667 27.325,-25.175</coordinates></LinearRing></innerBoundaryIs><innerBoundaryIs><LinearRing><coordinates>27.31666667,-25.15833333 27.31666667,-25.15 27.30833333,-25.15 27.30833333,-25.15833333 27.31666667,-25.15833333</coordinates></LinearRing></innerBoundaryIs><innerBoundaryIs><LinearRing><coordinates>27.03333333,-25.20833333 27.03333333,-25.21666667 27.04166667,-25.21666667 27.04166667,-25.20833333 27.03333333,-25.20833333</coordinates></LinearRing></innerBoundaryIs><innerBoundaryIs><LinearRing><coordinates>27.03333333,-25.21666667 27.025,-25.21666667 27.025,-25.225 27.03333333,-25.225 27.03333333,-25.21666667</coordinates></LinearRing></innerBoundaryIs><innerBoundaryIs><LinearRing><coordinates>27.08333333,-25.20833333 27.09166667,-25.20833333 27.1,-25.20833333 27.10833333,-25.20833333 27.11666667,-25.20833333 27.11666667,-25.21666667 27.11666667,-25.225 27.125,-25.225 27.125,-25.21666667 27.125,-25.20833333 27.125,-25.2 27.11666667,-25.2 27.10833333,-25.2 27.10833333,-25.19166667 27.1,-25.19166667 27.09166667,-25.19166667 27.08333333,-25.19166667 27.075,-25.19166667 27.075,-25.2 27.08333333,-25.2 27.08333333,-25.20833333</coordinates></LinearRing></innerBoundaryIs><innerBoundaryIs><LinearRing><coordinates>27.11666667,-25.225 27.10833333,-25.225 27.1,-25.225 27.1,-25.23333333 27.10833333,-25.23333333 27.11666667,-25.23333333 27.11666667,-25.225</coordinates></LinearRing></innerBoundaryIs><innerBoundaryIs><LinearRing><coordinates>27.1,-25.225 27.1,-25.21666667 27.09166667,-25.21666667 27.09166667,-25.225 27.1,-25.225</coordinates></LinearRing></innerBoundaryIs><innerBoundaryIs><LinearRing><coordinates>27.1,-25.23333333 27.09166667,-25.23333333 27.08333333,-25.23333333 27.08333333,-25.24166667 27.09166667,-25.24166667 27.1,-25.24166667 27.1,-25.23333333</coordinates></LinearRing></innerBoundaryIs><innerBoundaryIs><LinearRing><coordinates>27.00833333,-25.3 27.00833333,-25.30833333 27.01666667,-25.30833333 27.01666667,-25.3 27.00833333,-25.3</coordinates></LinearRing></innerBoundaryIs><innerBoundaryIs><LinearRing><coordinates>27.01666667,-25.3 27.025,-25.3 27.025,-25.29166667 27.01666667,-25.29166667 27.01666667,-25.3</coordinates></LinearRing></innerBoundaryIs><innerBoundaryIs><LinearRing><coordinates>27.025,-25.3 27.025,-25.30833333 27.03333333,-25.30833333 27.03333333,-25.3 27.025,-25.3</coordinates></LinearRing></innerBoundaryIs><innerBoundaryIs><LinearRing><coordinates>27.025,-25.24166667 27.03333333,-25.24166667 27.03333333,-25.23333333 27.025,-25.23333333 27.025,-25.24166667</coordinates></LinearRing></innerBoundaryIs><innerBoundaryIs><LinearRing><coordinates>27.03333333,-25.24166667 27.03333333,-25.25 27.04166667,-25.25 27.04166667,-25.24166667 27.03333333,-25.24166667</coordinates></LinearRing></innerBoundaryIs><innerBoundaryIs><LinearRing><coordinates>27.04166667,-25.25 27.04166667,-25.25833333 27.05,-25.25833333 27.05,-25.25 27.04166667,-25.25</coordinates></LinearRing></innerBoundaryIs><innerBoundaryIs><LinearRing><coordinates>27.25,-25.11666667 27.25833333,-25.11666667 27.25833333,-25.125 27.26666667,-25.125 27.26666667,-25.11666667 27.275,-25.11666667 27.275,-25.10833333 27.275,-25.1 27.28333333,-25.1 27.28333333,-25.09166667 27.28333333,-25.08333333 27.275,-25.08333333 27.26666667,-25.08333333 27.26666667,-25.075 27.25833333,-25.075 27.25,-25.075 27.25,-25.08333333 27.25833333,-25.08333333 27.25833333,-25.09166667 27.25833333,-25.1 27.25833333,-25.10833333 27.25,-25.10833333 27.25,-25.11666667</coordinates></LinearRing></innerBoundaryIs><innerBoundaryIs><LinearRing><coordinates>27.25,-25.075 27.25,-25.06666667 27.24166667,-25.06666667 27.24166667,-25.075 27.25,-25.075</coordinates></LinearRing></innerBoundaryIs><innerBoundaryIs><LinearRing><coordinates>27.24166667,-25.125 27.24166667,-25.13333333 27.25,-25.13333333 27.25,-25.125 27.24166667,-25.125</coordinates></LinearRing></innerBoundaryIs><innerBoundaryIs><LinearRing><coordinates>27.25,-25.13333333 27.25,-25.14166667 27.25833333,-25.14166667 27.25833333,-25.13333333 27.25,-25.13333333</coordinates></LinearRing></innerBoundaryIs><innerBoundaryIs><LinearRing><coordinates>27.23333333,-25.16666667 27.23333333,-25.175 27.24166667,-25.175 27.24166667,-25.16666667 27.23333333,-25.16666667</coordinates></LinearRing></innerBoundaryIs><innerBoundaryIs><LinearRing><coordinates>27.24166667,-25.175 27.24166667,-25.18333333 27.25,-25.18333333 27.25,-25.175 27.24166667,-25.175</coordinates></LinearRing></innerBoundaryIs><innerBoundaryIs><LinearRing><coordinates>27.34166667,-25.06666667 27.34166667,-25.075 27.35,-25.075 27.35,-25.06666667 27.34166667,-25.06666667</coordinates></LinearRing></innerBoundaryIs><innerBoundaryIs><LinearRing><coordinates>27.35,-25.06666667 27.35833333,-25.06666667 27.36666667,-25.06666667 27.375,-25.06666667 27.375,-25.075 27.38333333,-25.075 27.38333333,-25.06666667 27.39166667,-25.06666667 27.39166667,-25.05833333 27.38333333,-25.05833333 27.375,-25.05833333 27.36666667,-25.05833333 27.35833333,-25.05833333 27.35833333,-25.05 27.35,-25.05 27.35,-25.04166667 27.35,-25.03333333 27.35,-25.025 27.34166667,-25.025 27.34166667,-25.03333333 27.33333333,-25.03333333 27.33333333,-25.04166667 27.325,-25.04166667 27.325,-25.05 27.325,-25.05833333 27.33333333,-25.05833333 27.34166667,-25.05833333 27.35,-25.05833333 27.35,-25.06666667</coordinates></LinearRing></innerBoundaryIs><innerBoundaryIs><LinearRing><coordinates>27.30833333,-25.08333333 27.30833333,-25.09166667 27.31666667,-25.09166667 27.31666667,-25.08333333 27.30833333,-25.08333333</coordinates></LinearRing></innerBoundaryIs><innerBoundaryIs><LinearRing><coordinates>27.31666667,-25.08333333 27.325,-25.08333333 27.33333333,-25.08333333 27.33333333,-25.075 27.325,-25.075 27.31666667,-25.075 27.31666667,-25.08333333</coordinates></LinearRing></innerBoundaryIs><innerBoundaryIs><LinearRing><coordinates>27.05833333,-25.20833333 27.06666667,-25.20833333 27.06666667,-25.2 27.05833333,-25.2 27.05833333,-25.20833333</coordinates></LinearRing></innerBoundaryIs><innerBoundaryIs><LinearRing><coordinates>27.00833333,-25.33333333 27.01666667,-25.33333333 27.025,-25.33333333 27.025,-25.325 27.01666667,-25.325 27.01666667,-25.31666667 27.00833333,-25.31666667 27.0,-25.31666667 27.0,-25.325 27.00833333,-25.325 27.00833333,-25.33333333</coordinates></LinearRing></innerBoundaryIs><innerBoundaryIs><LinearRing><coordinates>26.975,-25.26666667 26.975,-25.275 26.98333333,-25.275 26.98333333,-25.26666667 26.975,-25.26666667</coordinates></LinearRing></innerBoundaryIs><innerBoundaryIs><LinearRing><coordinates>26.99166667,-25.26666667 26.99166667,-25.275 27.0,-25.275 27.0,-25.26666667 26.99166667,-25.26666667</coordinates></LinearRing></innerBoundaryIs><innerBoundaryIs><LinearRing><coordinates>27.00833333,-25.26666667 27.00833333,-25.275 27.01666667,-25.275 27.01666667,-25.26666667 27.00833333,-25.26666667</coordinates></LinearRing></innerBoundaryIs><innerBoundaryIs><LinearRing><coordinates>27.03333333,-25.26666667 27.03333333,-25.275 27.04166667,-25.275 27.05,-25.275 27.05,-25.26666667 27.04166667,-25.26666667 27.03333333,-25.26666667</coordinates></LinearRing></innerBoundaryIs><innerBoundaryIs><LinearRing><coordinates>27.06666667,-25.24166667 27.06666667,-25.25 27.075,-25.25 27.075,-25.24166667 27.06666667,-25.24166667</coordinates></LinearRing></innerBoundaryIs><innerBoundaryIs><LinearRing><coordinates>26.99166667,-25.25 26.99166667,-25.25833333 27.0,-25.25833333 27.0,-25.25 26.99166667,-25.25</coordinates></LinearRing></innerBoundaryIs><innerBoundaryIs><LinearRing><coordinates>27.00833333,-25.25 27.00833333,-25.25833333 27.01666667,-25.25833333 27.01666667,-25.25 27.00833333,-25.25</coordinates></LinearRing></innerBoundaryIs><innerBoundaryIs><LinearRing><coordinates>27.25833333,-25.16666667 27.25833333,-25.175 27.26666667,-25.175 27.275,-25.175 27.28333333,-25.175 27.28333333,-25.16666667 27.275,-25.16666667 27.26666667,-25.16666667 27.25833333,-25.16666667</coordinates></LinearRing></innerBoundaryIs><innerBoundaryIs><LinearRing><coordinates>27.15833333,-25.18333333 27.16666667,-25.18333333 27.175,-25.18333333 27.18333333,-25.18333333 27.18333333,-25.175 27.175,-25.175 27.16666667,-25.175 27.15833333,-25.175 27.15833333,-25.18333333</coordinates></LinearRing></innerBoundaryIs><innerBoundaryIs><LinearRing><coordinates>27.03333333,-25.19166667 27.03333333,-25.2 27.04166667,-25.2 27.04166667,-25.19166667 27.03333333,-25.19166667</coordinates></LinearRing></innerBoundaryIs><innerBoundaryIs><LinearRing><coordinates>27.125,-25.15 27.13333333,-25.15 27.13333333,-25.14166667 27.125,-25.14166667 27.125,-25.15</coordinates></LinearRing></innerBoundaryIs><innerBoundaryIs><LinearRing><coordinates>27.46666667,-25.11666667 27.46666667,-25.125 27.475,-25.125 27.475,-25.11666667 27.46666667,-25.11666667</coordinates></LinearRing></innerBoundaryIs><innerBoundaryIs><LinearRing><coordinates>27.49166667,-25.11666667 27.49166667,-25.125 27.5,-25.125 27.5,-25.11666667 27.49166667,-25.11666667</coordinates></LinearRing></innerBoundaryIs><innerBoundaryIs><LinearRing><coordinates>27.40833333,-25.06666667 27.41666667,-25.06666667 27.425,-25.06666667 27.425,-25.075 27.41666667,-25.075 27.40833333,-25.075 27.40833333,-25.08333333 27.40833333,-25.09166667 27.41666667,-25.09166667 27.425,-25.09166667 27.425,-25.08333333 27.43333333,-25.08333333 27.44166667,-25.08333333 27.44166667,-25.075 27.45,-25.075 27.45,-25.06666667 27.44166667,-25.06666667 27.44166667,-25.05833333 27.43333333,-25.05833333 27.425,-25.05833333 27.41666667,-25.05833333 27.40833333,-25.05833333 27.40833333,-25.06666667</coordinates></LinearRing></innerBoundaryIs><innerBoundaryIs><LinearRing><coordinates>27.44166667,-25.10833333 27.45,-25.10833333 27.45,-25.1 27.44166667,-25.1 27.44166667,-25.10833333</coordinates></LinearRing></innerBoundaryIs><innerBoundaryIs><LinearRing><coordinates>27.44166667,-25.025 27.45,-25.025 27.45,-25.01666667 27.44166667,-25.01666667 27.44166667,-25.025</coordinates></LinearRing></innerBoundaryIs><innerBoundaryIs><LinearRing><coordinates>27.39166667,-25.05 27.4,-25.05 27.4,-25.04166667 27.39166667,-25.04166667 27.39166667,-25.05</coordinates></LinearRing></innerBoundaryIs><innerBoundaryIs><LinearRing><coordinates>27.44166667,-25.0 27.44166667,-25.00833333 27.45,-25.00833333 27.45,-25.0 27.44166667,-25.0</coordinates></LinearRing></innerBoundaryIs><innerBoundaryIs><LinearRing><coordinates>27.58333333,-25.03333333 27.58333333,-25.04166667 27.59166667,-25.04166667 27.59166667,-25.03333333 27.58333333,-25.03333333</coordinates></LinearRing></innerBoundaryIs></Polygon><Polygon><outerBoundaryIs><LinearRing><coordinates>29.175,-25.33333333 29.175,-25.34166667 29.16666667,-25.34166667 29.15833333,-25.34166667 29.15833333,-25.33333333 29.15,-25.33333333 29.14166667,-25.33333333 29.13333333,-25.33333333 29.125,-25.33333333 29.125,-25.34166667 29.11666667,-25.34166667 29.11666667,-25.35 29.10833333,-25.35 29.10833333,-25.35833333 29.10833333,-25.36666667 29.1,-25.36666667 29.1,-25.35833333 29.09166667,-25.35833333 29.09166667,-25.35 29.08333333,-25.35 29.075,-25.35 29.06666667,-25.35 29.06666667,-25.34166667 29.05833333,-25.34166667 29.05833333,-25.33333333 29.05,-25.33333333 29.05,-25.325 29.05,-25.31666667 29.04166667,-25.31666667 29.04166667,-25.325 29.03333333,-25.325 29.025,-25.325 29.025,-25.31666667 29.01666667,-25.31666667 29.00833333,-25.31666667 29.00833333,-25.30833333 29.00833333,-25.3 29.0,-25.3 28.99166667,-25.3 28.99166667,-25.30833333 28.98333333,-25.30833333 28.98333333,-25.31666667 28.99166667,-25.31666667 28.99166667,-25.325 28.98333333,-25.325 28.975,-25.325 28.975,-25.33333333 28.975,-25.34166667 28.98333333,-25.34166667 28.98333333,-25.35 28.99166667,-25.35 28.99166667,-25.35833333 29.0,-25.35833333 29.0,-25.36666667 28.99166667,-25.36666667 28.98333333,-25.36666667 28.98333333,-25.375 28.975,-25.375 28.975,-25.38333333 28.96666667,-25.38333333 28.96666667,-25.375 28.96666667,-25.36666667 28.95833333,-25.36666667 28.95,-25.36666667 28.95,-25.35833333 28.95,-25.35 28.94166667,-25.35 28.94166667,-25.34166667 28.95,-25.34166667 28.95,-25.33333333 28.94166667,-25.33333333 28.94166667,-25.325 28.94166667,-25.31666667 28.94166667,-25.30833333 28.94166667,-25.3 28.93333333,-25.3 28.93333333,-25.29166667 28.925,-25.29166667 28.925,-25.28333333 28.925,-25.275 28.91666667,-25.275 28.90833333,-25.275 28.90833333,-25.26666667 28.90833333,-25.25833333 28.90833333,-25.25 28.9,-25.25 28.9,-25.24166667 28.89166667,-25.24166667 28.89166667,-25.23333333 28.9,-25.23333333 28.9,-25.225 28.90833333,-25.225 28.90833333,-25.23333333 28.90833333,-25.24166667 28.91666667,-25.24166667 28.925,-25.24166667 28.93333333,-25.24166667 28.93333333,-25.23333333 28.93333333,-25.225 28.93333333,-25.21666667 28.94166667,-25.21666667 28.95,-25.21666667 28.95833333,-25.21666667 28.95833333,-25.225 28.95833333,-25.23333333 28.95833333,-25.24166667 28.96666667,-25.24166667 28.975,-25.24166667 28.975,-25.25 28.975,-25.25833333 28.98333333,-25.25833333 28.98333333,-25.26666667 28.975,-25.26666667 28.975,-25.275 28.96666667,-25.275 28.96666667,-25.28333333 28.96666667,-25.29166667 28.975,-25.29166667 28.975,-25.28333333 28.98333333,-25.28333333 28.98333333,-25.275 28.99166667,-25.275 28.99166667,-25.26666667 29.0,-25.26666667 29.00833333,-25.26666667 29.01666667,-25.26666667 29.01666667,-25.25833333 29.00833333,-25.25833333 29.00833333,-25.25 29.00833333,-25.24166667 29.01666667,-25.24166667 29.025,-25.24166667 29.03333333,-25.24166667 29.03333333,-25.25 29.04166667,-25.25 29.05,-25.25 29.05,-25.24166667 29.04166667,-25.24166667 29.04166667,-25.23333333 29.03333333,-25.23333333 29.03333333,-25.225 29.025,-25.225 29.025,-25.21666667 29.025,-25.20833333 29.01666667,-25.20833333 29.00833333,-25.20833333 29.0,-25.20833333 29.0,-25.2 29.00833333,-25.2 29.01666667,-25.2 29.01666667,-25.19166667 29.01666667,-25.18333333 29.00833333,-25.18333333 29.0,-25.18333333 28.99166667,-25.18333333 28.99166667,-25.175 28.99166667,-25.16666667 29.0,-25.16666667 29.0,-25.15833333 29.00833333,-25.15833333 29.01666667,-25.15833333 29.025,-25.15833333 29.025,-25.16666667 29.03333333,-25.16666667 29.04166667,-25.16666667 29.05,-25.16666667 29.05833333,-25.16666667 29.05833333,-25.175 29.05833333,-25.18333333 29.06666667,-25.18333333 29.06666667,-25.19166667 29.05833333,-25.19166667 29.05833333,-25.2 29.05,-25.2 29.04166667,-25.2 29.04166667,-25.20833333 29.04166667,-25.21666667 29.05,-25.21666667 29.05,-25.225 29.05,-25.23333333 29.05833333,-25.23333333 29.06666667,-25.23333333 29.075,-25.23333333 29.075,-25.225 29.075,-25.21666667 29.08333333,-25.21666667 29.09166667,-25.21666667 29.09166667,-25.225 29.1,-25.225 29.1,-25.21666667 29.1,-25.20833333 29.10833333,-25.20833333 29.11666667,-25.20833333 29.11666667,-25.21666667 29.11666667,-25.225 29.125,-25.225 29.13333333,-25.225 29.14166667,-25.225 29.15,-25.225 29.15,-25.21666667 29.15,-25.20833333 29.14166667,-25.20833333 29.14166667,-25.2 29.15,-25.2 29.15,-25.19166667 29.15833333,-25.19166667 29.16666667,-25.19166667 29.16666667,-25.2 29.175,-25.2 29.175,-25.19166667 29.18333333,-25.19166667 29.19166667,-25.19166667 29.19166667,-25.2 29.19166667,-25.20833333 29.19166667,-25.21666667 29.18333333,-25.21666667 29.18333333,-25.225 29.18333333,-25.23333333 29.18333333,-25.24166667 29.19166667,-25.24166667 29.19166667,-25.23333333 29.19166667,-25.225 29.2,-25.225 29.2,-25.21666667 29.2,-25.20833333 29.20833333,-25.20833333 29.20833333,-25.21666667 29.20833333,-25.225 29.21666667,-25.225 29.21666667,-25.23333333 29.20833333,-25.23333333 29.20833333,-25.24166667 29.21666667,-25.24166667 29.225,-25.24166667 29.225,-25.25 29.21666667,-25.25 29.21666667,-25.25833333 29.20833333,-25.25833333 29.2,-25.25833333 29.19166667,-25.25833333 29.18333333,-25.25833333 29.18333333,-25.26666667 29.19166667,-25.26666667 29.19166667,-25.275 29.19166667,-25.28333333 29.2,-25.28333333 29.2,-25.275 29.20833333,-25.275 29.20833333,-25.28333333 29.20833333,-25.29166667 29.21666667,-25.29166667 29.21666667,-25.3 29.20833333,-25.3 29.2,-25.3 29.19166667,-25.3 29.18333333,-25.3 29.175,-25.3 29.175,-25.30833333 29.18333333,-25.30833333 29.19166667,-25.30833333 29.2,-25.30833333 29.2,-25.31666667 29.19166667,-25.31666667 29.18333333,-25.31666667 29.175,-25.31666667 29.175,-25.325 29.175,-25.33333333</coordinates></LinearRing></outerBoundaryIs><innerBoundaryIs><LinearRing><coordinates>29.05833333,-25.33333333 29.06666667,-25.33333333 29.06666667,-25.325 29.05833333,-25.325 29.05833333,-25.33333333</coordinates></LinearRing></innerBoundaryIs><innerBoundaryIs><LinearRing><coordinates>29.18333333,-25.25833333 29.18333333,-25.25 29.175,-25.25 29.16666667,-25.25 29.16666667,-25.25833333 29.175,-25.25833333 29.18333333,-25.25833333</coordinates></LinearRing></innerBoundaryIs><innerBoundaryIs><LinearRing><coordinates>29.10833333,-25.33333333 29.11666667,-25.33333333 29.11666667,-25.325 29.11666667,-25.31666667 29.125,-25.31666667 29.125,-25.30833333 29.13333333,-25.30833333 29.14166667,-25.30833333 29.15,-25.30833333 29.15,-25.3 29.14166667,-25.3 29.14166667,-25.29166667 29.13333333,-25.29166667 29.125,-25.29166667 29.125,-25.3 29.11666667,-25.3 29.10833333,-25.3 29.10833333,-25.30833333 29.1,-25.30833333 29.1,-25.3 29.09166667,-25.3 29.09166667,-25.29166667 29.1,-25.29166667 29.10833333,-25.29166667 29.11666667,-25.29166667 29.11666667,-25.28333333 29.125,-25.28333333 29.13333333,-25.28333333 29.14166667,-25.28333333 29.15,-25.28333333 29.15,-25.29166667 29.15833333,-25.29166667 29.15833333,-25.28333333 29.15833333,-25.275 29.15,-25.275 29.14166667,-25.275 29.13333333,-25.275 29.125,-25.275 29.125,-25.26666667 29.11666667,-25.26666667 29.10833333,-25.26666667 29.1,-25.26666667 29.1,-25.275 29.09166667,-25.275 29.09166667,-25.26666667 29.09166667,-25.25833333 29.08333333,-25.25833333 29.075,-25.25833333 29.06666667,-25.25833333 29.06666667,-25.25 29.05833333,-25.25 29.05833333,-25.25833333 29.05,-25.25833333 29.04166667,-25.25833333 29.04166667,-25.26666667 29.05,-25.26666667 29.05833333,-25.26666667 29.05833333,-25.275 29.05833333,-25.28333333 29.06666667,-25.28333333 29.075,-25.28333333 29.075,-25.29166667 29.08333333,-25.29166667 29.08333333,-25.3 29.075,-25.3 29.075,-25.30833333 29.075,-25.31666667 29.08333333,-25.31666667 29.08333333,-25.325 29.09166667,-25.325 29.09166667,-25.31666667 29.1,-25.31666667 29.1,-25.325 29.10833333,-25.325 29.10833333,-25.33333333</coordinates></LinearRing></innerBoundaryIs><innerBoundaryIs><LinearRing><coordinates>29.125,-25.31666667 29.125,-25.325 29.13333333,-25.325 29.13333333,-25.31666667 29.125,-25.31666667</coordinates></LinearRing></innerBoundaryIs><innerBoundaryIs><LinearRing><coordinates>28.95,-25.26666667 28.95,-25.275 28.95833333,-25.275 28.95833333,-25.26666667 28.95,-25.26666667</coordinates></LinearRing></innerBoundaryIs><innerBoundaryIs><LinearRing><coordinates>28.95,-25.275 28.94166667,-25.275 28.94166667,-25.28333333 28.95,-25.28333333 28.95,-25.275</coordinates></LinearRing></innerBoundaryIs><innerBoundaryIs><LinearRing><coordinates>29.09166667,-25.33333333 29.09166667,-25.34166667 29.1,-25.34166667 29.1,-25.33333333 29.09166667,-25.33333333</coordinates></LinearRing></innerBoundaryIs><innerBoundaryIs><LinearRing><coordinates>29.08333333,-25.24166667 29.09166667,-25.24166667 29.09166667,-25.25 29.1,-25.25 29.1,-25.24166667 29.1,-25.23333333 29.09166667,-25.23333333 29.08333333,-25.23333333 29.08333333,-25.24166667</coordinates></LinearRing></innerBoundaryIs><innerBoundaryIs><LinearRing><coordinates>29.13333333,-25.24166667 29.14166667,-25.24166667 29.14166667,-25.23333333 29.13333333,-25.23333333 29.13333333,-25.24166667</coordinates></LinearRing></innerBoundaryIs><innerBoundaryIs><LinearRing><coordinates>29.15,-25.24166667 29.15,-25.25 29.15833333,-25.25 29.15833333,-25.24166667 29.15833333,-25.23333333 29.15,-25.23333333 29.15,-25.24166667</coordinates></LinearRing></innerBoundaryIs><innerBoundaryIs><LinearRing><coordinates>29.16666667,-25.21666667 29.175,-25.21666667 29.175,-25.20833333 29.16666667,-25.20833333 29.16666667,-25.21666667</coordinates></LinearRing></innerBoundaryIs><innerBoundaryIs><LinearRing><coordinates>28.94166667,-25.25833333 28.95,-25.25833333 28.95833333,-25.25833333 28.95833333,-25.25 28.95,-25.25 28.94166667,-25.25 28.94166667,-25.25833333</coordinates></LinearRing></innerBoundaryIs><innerBoundaryIs><LinearRing><coordinates>29.03333333,-25.18333333 29.04166667,-25.18333333 29.04166667,-25.175 29.03333333,-25.175 29.03333333,-25.18333333</coordinates></LinearRing></innerBoundaryIs></Polygon><Polygon><outerBoundaryIs><LinearRing><coordinates>29.23333333,-25.35 29.24166667,-25.35 29.24166667,-25.34166667 29.23333333,-25.34166667 29.23333333,-25.33333333 29.225,-25.33333333 29.225,-25.325 29.21666667,-25.325 29.20833333,-25.325 29.20833333,-25.31666667 29.20833333,-25.30833333 29.21666667,-25.30833333 29.21666667,-25.3 29.225,-25.3 29.225,-25.29166667 29.23333333,-25.29166667 29.23333333,-25.3 29.24166667,-25.3 29.25,-25.3 29.25833333,-25.3 29.26666667,-25.3 29.26666667,-25.29166667 29.25833333,-25.29166667 29.25,-25.29166667 29.25,-25.28333333 29.24166667,-25.28333333 29.24166667,-25.275 29.25,-25.275 29.25,-25.26666667 29.25833333,-25.26666667 29.26666667,-25.26666667 29.26666667,-25.25833333 29.26666667,-25.25 29.275,-25.25 29.275,-25.25833333 29.275,-25.26666667 29.28333333,-25.26666667 29.28333333,-25.25833333 29.29166667,-25.25833333 29.29166667,-25.26666667 29.3,-25.26666667 29.3,-25.25833333 29.3,-25.25 29.3,-25.24166667 29.29166667,-25.24166667 29.28333333,-25.24166667 29.28333333,-25.23333333 29.28333333,-25.225 29.275,-25.225 29.275,-25.21666667 29.28333333,-25.21666667 29.29166667,-25.21666667 29.29166667,-25.20833333 29.28333333,-25.20833333 29.275,-25.20833333 29.26666667,-25.20833333 29.25833333,-25.20833333 29.25833333,-25.21666667 29.25,-25.21666667 29.24166667,-25.21666667 29.23333333,-25.21666667 29.23333333,-25.20833333 29.24166667,-25.20833333 29.24166667,-25.2 29.23333333,-25.2 29.225,-25.2 29.225,-25.19166667 29.23333333,-25.19166667 29.24166667,-25.19166667 29.24166667,-25.18333333 29.24166667,-25.175 29.25,-25.175 29.25833333,-25.175 29.26666667,-25.175 29.26666667,-25.18333333 29.275,-25.18333333 29.28333333,-25.18333333 29.29166667,-25.18333333 29.29166667,-25.175 29.3,-25.175 29.30833333,-25.175 29.30833333,-25.16666667 29.31666667,-25.16666667 29.325,-25.16666667 29.325,-25.15833333 29.33333333,-25.15833333 29.33333333,-25.16666667 29.33333333,-25.175 29.325,-25.175 29.31666667,-25.175 29.31666667,-25.18333333 29.325,-25.18333333 29.325,-25.19166667 29.33333333,-25.19166667 29.33333333,-25.2 29.34166667,-25.2 29.34166667,-25.19166667 29.35,-25.19166667 29.35,-25.2 29.35,-25.20833333 29.35,-25.21666667 29.34166667,-25.21666667 29.34166667,-25.225 29.34166667,-25.23333333 29.34166667,-25.24166667 29.33333333,-25.24166667 29.325,-25.24166667 29.325,-25.25 29.33333333,-25.25 29.34166667,-25.25 29.35,-25.25 29.35,-25.24166667 29.35,-25.23333333 29.35,-25.225 29.35833333,-25.225 29.35833333,-25.23333333 29.35833333,-25.24166667 29.35833333,-25.25 29.35833333,-25.25833333 29.35,-25.25833333 29.34166667,-25.25833333 29.34166667,-25.26666667 29.33333333,-25.26666667 29.325,-25.26666667 29.325,-25.275 29.33333333,-25.275 29.33333333,-25.28333333 29.325,-25.28333333 29.325,-25.29166667 29.33333333,-25.29166667 29.34166667,-25.29166667 29.35,-25.29166667 29.35833333,-25.29166667 29.35833333,-25.3 29.35833333,-25.30833333 29.35833333,-25.31666667 29.35,-25.31666667 29.34166667,-25.31666667 29.34166667,-25.325 29.33333333,-25.325 29.33333333,-25.33333333 29.33333333,-25.34166667 29.325,-25.34166667 29.31666667,-25.34166667 29.31666667,-25.35 29.30833333,-25.35 29.30833333,-25.34166667 29.30833333,-25.33333333 29.30833333,-25.325 29.31666667,-25.325 29.31666667,-25.31666667 29.30833333,-25.31666667 29.30833333,-25.30833333 29.30833333,-25.3 29.30833333,-25.29166667 29.3,-25.29166667 29.29166667,-25.29166667 29.28333333,-25.29166667 29.28333333,-25.3 29.275,-25.3 29.275,-25.30833333 29.26666667,-25.30833333 29.26666667,-25.31666667 29.275,-25.31666667 29.275,-25.325 29.275,-25.33333333 29.28333333,-25.33333333 29.28333333,-25.34166667 29.28333333,-25.35 29.275,-25.35 29.275,-25.35833333 29.26666667,-25.35833333 29.25833333,-25.35833333 29.25,-25.35833333 29.24166667,-25.35833333 29.23333333,-25.35833333 29.23333333,-25.35</coordinates></LinearRing></outerBoundaryIs><innerBoundaryIs><LinearRing><coordinates>29.23333333,-25.33333333 29.24166667,-25.33333333 29.24166667,-25.325 29.23333333,-25.325 29.23333333,-25.33333333</coordinates></LinearRing></innerBoundaryIs><innerBoundaryIs><LinearRing><coordinates>29.26666667,-25.18333333 29.25833333,-25.18333333 29.25833333,-25.19166667 29.26666667,-25.19166667 29.26666667,-25.18333333</coordinates></LinearRing></innerBoundaryIs><innerBoundaryIs><LinearRing><coordinates>29.26666667,-25.19166667 29.26666667,-25.2 29.275,-25.2 29.275,-25.19166667 29.26666667,-25.19166667</coordinates></LinearRing></innerBoundaryIs><innerBoundaryIs><LinearRing><coordinates>29.3,-25.2 29.3,-25.20833333 29.30833333,-25.20833333 29.30833333,-25.2 29.30833333,-25.19166667 29.3,-25.19166667 29.3,-25.2</coordinates></LinearRing></innerBoundaryIs><innerBoundaryIs><LinearRing><coordinates>29.30833333,-25.25 29.30833333,-25.25833333 29.31666667,-25.25833333 29.31666667,-25.25 29.30833333,-25.25</coordinates></LinearRing></innerBoundaryIs><innerBoundaryIs><LinearRing><coordinates>29.325,-25.21666667 29.33333333,-25.21666667 29.33333333,-25.20833333 29.325,-25.20833333 29.325,-25.21666667</coordinates></LinearRing></innerBoundaryIs></Polygon><Polygon><outerBoundaryIs><LinearRing><coordinates>28.73333333,-25.2 28.73333333,-25.20833333 28.725,-25.20833333 28.725,-25.21666667 28.71666667,-25.21666667 28.70833333,-25.21666667 28.70833333,-25.225 28.7,-25.225 28.7,-25.21666667 28.7,-25.20833333 28.70833333,-25.20833333 28.71666667,-25.20833333 28.71666667,-25.2 28.725,-25.2 28.725,-25.19166667 28.73333333,-25.19166667 28.73333333,-25.2</coordinates></LinearRing></outerBoundaryIs></Polygon><Polygon><outerBoundaryIs><LinearRing><coordinates>28.93333333,-25.2 28.94166667,-25.2 28.94166667,-25.20833333 28.93333333,-25.20833333 28.93333333,-25.2</coordinates></LinearRing></outerBoundaryIs></Polygon><Polygon><outerBoundaryIs><LinearRing><coordinates>27.15833333,-25.20833333 27.16666667,-25.20833333 27.16666667,-25.21666667 27.15833333,-25.21666667 27.15833333,-25.20833333</coordinates></LinearRing></outerBoundaryIs></Polygon><Polygon><outerBoundaryIs><LinearRing><coordinates>28.925,-25.20833333 28.93333333,-25.20833333 28.93333333,-25.21666667 28.925,-25.21666667 28.91666667,-25.21666667 28.91666667,-25.20833333 28.91666667,-25.2 28.925,-25.2 28.925,-25.20833333</coordinates></LinearRing></outerBoundaryIs></Polygon><Polygon><outerBoundaryIs><LinearRing><coordinates>27.30833333,-25.20833333 27.31666667,-25.20833333 27.31666667,-25.21666667 27.30833333,-25.21666667 27.30833333,-25.20833333</coordinates></LinearRing></outerBoundaryIs></Polygon><Polygon><outerBoundaryIs><LinearRing><coordinates>27.31666667,-25.275 27.31666667,-25.28333333 27.30833333,-25.28333333 27.30833333,-25.275 27.30833333,-25.26666667 27.30833333,-25.25833333 27.3,-25.25833333 27.3,-25.25 27.29166667,-25.25 27.29166667,-25.25833333 27.28333333,-25.25833333 27.28333333,-25.26666667 27.275,-25.26666667 27.275,-25.275 27.26666667,-25.275 27.26666667,-25.28333333 27.25833333,-25.28333333 27.25833333,-25.29166667 27.26666667,-25.29166667 27.26666667,-25.3 27.26666667,-25.30833333 27.25833333,-25.30833333 27.25,-25.30833333 27.25,-25.3 27.24166667,-25.3 27.24166667,-25.29166667 27.24166667,-25.28333333 27.24166667,-25.275 27.23333333,-25.275 27.23333333,-25.28333333 27.225,-25.28333333 27.225,-25.275 27.225,-25.26666667 27.225,-25.25833333 27.23333333,-25.25833333 27.24166667,-25.25833333 27.25,-25.25833333 27.25,-25.25 27.25833333,-25.25 27.25833333,-25.25833333 27.26666667,-25.25833333 27.26666667,-25.25 27.26666667,-25.24166667 27.275,-25.24166667 27.28333333,-25.24166667 27.29166667,-25.24166667 27.3,-25.24166667 27.30833333,-25.24166667 27.30833333,-25.23333333 27.3,-25.23333333 27.29166667,-25.23333333 27.29166667,-25.225 27.28333333,-25.225 27.275,-25.225 27.275,-25.23333333 27.26666667,-25.23333333 27.26666667,-25.225 27.25833333,-25.225 27.25833333,-25.21666667 27.25833333,-25.20833333 27.26666667,-25.20833333 27.26666667,-25.2 27.275,-25.2 27.28333333,-25.2 27.28333333,-25.19166667 27.29166667,-25.19166667 27.29166667,-25.18333333 27.3,-25.18333333 27.3,-25.19166667 27.30833333,-25.19166667 27.30833333,-25.2 27.30833333,-25.20833333 27.3,-25.20833333 27.29166667,-25.20833333 27.28333333,-25.20833333 27.28333333,-25.21666667 27.29166667,-25.21666667 27.3,-25.21666667 27.3,-25.225 27.30833333,-25.225 27.31666667,-25.225 27.31666667,-25.21666667 27.325,-25.21666667 27.325,-25.20833333 27.33333333,-25.20833333 27.34166667,-25.20833333 27.35,-25.20833333 27.35,-25.21666667 27.34166667,-25.21666667 27.34166667,-25.225 27.35,-25.225 27.35,-25.23333333 27.34166667,-25.23333333 27.34166667,-25.24166667 27.34166667,-25.25 27.35,-25.25 27.35,-25.25833333 27.34166667,-25.25833333 27.34166667,-25.26666667 27.33333333,-25.26666667 27.325,-25.26666667 27.31666667,-25.26666667 27.31666667,-25.275</coordinates></LinearRing></outerBoundaryIs><innerBoundaryIs><LinearRing><coordinates>27.325,-25.24166667 27.325,-25.25 27.33333333,-25.25 27.33333333,-25.24166667 27.33333333,-25.23333333 27.33333333,-25.225 27.325,-25.225 27.325,-25.23333333 27.325,-25.24166667</coordinates></LinearRing></innerBoundaryIs></Polygon><Polygon><outerBoundaryIs><LinearRing><coordinates>28.71666667,-25.19166667 28.71666667,-25.2 28.70833333,-25.2 28.70833333,-25.19166667 28.70833333,-25.18333333 28.71666667,-25.18333333 28.71666667,-25.19166667</coordinates></LinearRing></outerBoundaryIs></Polygon><Polygon><outerBoundaryIs><LinearRing><coordinates>28.925,-25.19166667 28.93333333,-25.19166667 28.93333333,-25.2 28.925,-25.2 28.925,-25.19166667</coordinates></LinearRing></outerBoundaryIs></Polygon><Polygon><outerBoundaryIs><LinearRing><coordinates>28.75833333,-25.19166667 28.75833333,-25.2 28.75,-25.2 28.74166667,-25.2 28.74166667,-25.19166667 28.73333333,-25.19166667 28.73333333,-25.18333333 28.74166667,-25.18333333 28.75,-25.18333333 28.75,-25.175 28.75833333,-25.175 28.75833333,-25.18333333 28.75833333,-25.19166667</coordinates></LinearRing></outerBoundaryIs></Polygon><Polygon><outerBoundaryIs><LinearRing><coordinates>28.98333333,-25.45 28.99166667,-25.45 28.99166667,-25.45833333 28.98333333,-25.45833333 28.98333333,-25.45</coordinates></LinearRing></outerBoundaryIs></Polygon><Polygon><outerBoundaryIs><LinearRing><coordinates>28.86666667,-25.45 28.875,-25.45 28.875,-25.45833333 28.86666667,-25.45833333 28.86666667,-25.45</coordinates></LinearRing></outerBoundaryIs></Polygon><Polygon><outerBoundaryIs><LinearRing><coordinates>28.325,-25.45 28.31666667,-25.45 28.31666667,-25.44166667 28.30833333,-25.44166667 28.30833333,-25.43333333 28.30833333,-25.425 28.30833333,-25.41666667 28.31666667,-25.41666667 28.325,-25.41666667 28.325,-25.425 28.33333333,-25.425 28.34166667,-25.425 28.35,-25.425 28.35833333,-25.425 28.35833333,-25.43333333 28.36666667,-25.43333333 28.36666667,-25.44166667 28.36666667,-25.45 28.36666667,-25.45833333 28.375,-25.45833333 28.38333333,-25.45833333 28.39166667,-25.45833333 28.39166667,-25.46666667 28.39166667,-25.475 28.4,-25.475 28.4,-25.48333333 28.4,-25.49166667 28.39166667,-25.49166667 28.39166667,-25.48333333 28.38333333,-25.48333333 28.375,-25.48333333 28.36666667,-25.48333333 28.36666667,-25.49166667 28.36666667,-25.5 28.35833333,-25.5 28.35833333,-25.49166667 28.35833333,-25.48333333 28.35,-25.48333333 28.34166667,-25.48333333 28.34166667,-25.475 28.35,-25.475 28.35,-25.46666667 28.35,-25.45833333 28.34166667,-25.45833333 28.33333333,-25.45833333 28.33333333,-25.45 28.325,-25.45</coordinates></LinearRing></outerBoundaryIs></Polygon><Polygon><outerBoundaryIs><LinearRing><coordinates>28.4,-25.44166667 28.4,-25.45 28.39166667,-25.45 28.39166667,-25.44166667 28.38333333,-25.44166667 28.38333333,-25.43333333 28.375,-25.43333333 28.36666667,-25.43333333 28.36666667,-25.425 28.36666667,-25.41666667 28.35833333,-25.41666667 28.35833333,-25.40833333 28.36666667,-25.40833333 28.375,-25.40833333 28.375,-25.41666667 28.38333333,-25.41666667 28.38333333,-25.425 28.39166667,-25.425 28.39166667,-25.43333333 28.4,-25.43333333 28.4,-25.44166667</coordinates></LinearRing></outerBoundaryIs></Polygon><Polygon><outerBoundaryIs><LinearRing><coordinates>28.43333333,-25.44166667 28.44166667,-25.44166667 28.44166667,-25.45 28.43333333,-25.45 28.43333333,-25.44166667</coordinates></LinearRing></outerBoundaryIs></Polygon><Polygon><outerBoundaryIs><LinearRing><coordinates>28.31666667,-25.475 28.31666667,-25.48333333 28.30833333,-25.48333333 28.30833333,-25.475 28.30833333,-25.46666667 28.30833333,-25.45833333 28.30833333,-25.45 28.31666667,-25.45 28.31666667,-25.45833333 28.31666667,-25.46666667 28.31666667,-25.475</coordinates></LinearRing></outerBoundaryIs></Polygon><Polygon><outerBoundaryIs><LinearRing><coordinates>29.08333333,-25.45833333 29.08333333,-25.46666667 29.075,-25.46666667 29.075,-25.45833333 29.06666667,-25.45833333 29.06666667,-25.45 29.06666667,-25.44166667 29.075,-25.44166667 29.075,-25.43333333 29.08333333,-25.43333333 29.08333333,-25.44166667 29.09166667,-25.44166667 29.09166667,-25.45 29.08333333,-25.45 29.08333333,-25.45833333</coordinates></LinearRing></outerBoundaryIs></Polygon><Polygon><outerBoundaryIs><LinearRing><coordinates>28.15833333,-25.45833333 28.16666667,-25.45833333 28.16666667,-25.46666667 28.15833333,-25.46666667 28.15,-25.46666667 28.15,-25.45833333 28.14166667,-25.45833333 28.14166667,-25.45 28.15,-25.45 28.15833333,-25.45 28.15833333,-25.45833333</coordinates></LinearRing></outerBoundaryIs></Polygon><Polygon><outerBoundaryIs><LinearRing><coordinates>28.05833333,-25.45833333 28.05833333,-25.46666667 28.05,-25.46666667 28.05,-25.45833333 28.05,-25.45 28.05833333,-25.45 28.05833333,-25.45833333</coordinates></LinearRing></outerBoundaryIs></Polygon><Polygon><outerBoundaryIs><LinearRing><coordinates>28.975,-25.5 28.975,-25.50833333 28.96666667,-25.50833333 28.96666667,-25.5 28.96666667,-25.49166667 28.975,-25.49166667 28.975,-25.48333333 28.98333333,-25.48333333 28.99166667,-25.48333333 28.99166667,-25.475 28.98333333,-25.475 28.98333333,-25.46666667 28.99166667,-25.46666667 28.99166667,-25.45833333 29.0,-25.45833333 29.0,-25.45 29.00833333,-25.45 29.00833333,-25.44166667 29.00833333,-25.43333333 29.0,-25.43333333 29.0,-25.44166667 28.99166667,-25.44166667 28.98333333,-25.44166667 28.975,-25.44166667 28.975,-25.43333333 28.975,-25.425 28.98333333,-25.425 28.98333333,-25.41666667 28.99166667,-25.41666667 29.0,-25.41666667 29.00833333,-25.41666667 29.00833333,-25.425 29.01666667,-25.425 29.01666667,-25.43333333 29.025,-25.43333333 29.025,-25.425 29.03333333,-25.425 29.03333333,-25.41666667 29.04166667,-25.41666667 29.04166667,-25.425 29.05,-25.425 29.05833333,-25.425 29.05833333,-25.43333333 29.06666667,-25.43333333 29.06666667,-25.44166667 29.05833333,-25.44166667 29.05833333,-25.45 29.05833333,-25.45833333 29.05833333,-25.46666667 29.06666667,-25.46666667 29.075,-25.46666667 29.075,-25.475 29.06666667,-25.475 29.05833333,-25.475 29.05,-25.475 29.05,-25.48333333 29.05833333,-25.48333333 29.05833333,-25.49166667 29.05,-25.49166667 29.04166667,-25.49166667 29.04166667,-25.5 29.04166667,-25.50833333 29.03333333,-25.50833333 29.03333333,-25.5 29.025,-25.5 29.025,-25.50833333 29.01666667,-25.50833333 29.01666667,-25.51666667 29.025,-25.51666667 29.025,-25.525 29.01666667,-25.525 29.00833333,-25.525 29.00833333,-25.51666667 29.00833333,-25.50833333 29.00833333,-25.5 29.0,-25.5 29.0,-25.50833333 28.99166667,-25.50833333 28.99166667,-25.51666667 29.0,-25.51666667 29.0,-25.525 28.99166667,-25.525 28.98333333,-25.525 28.975,-25.525 28.975,-25.51666667 28.98333333,-25.51666667 28.98333333,-25.50833333 28.98333333,-25.5 28.975,-25.5</coordinates></LinearRing></outerBoundaryIs><innerBoundaryIs><LinearRing><coordinates>29.04166667,-25.45 29.05,-25.45 29.05,-25.44166667 29.04166667,-25.44166667 29.04166667,-25.45</coordinates></LinearRing></innerBoundaryIs></Polygon><Polygon><outerBoundaryIs><LinearRing><coordinates>29.25833333,-25.44166667 29.26666667,-25.44166667 29.275,-25.44166667 29.275,-25.45 29.26666667,-25.45 29.25833333,-25.45 29.25833333,-25.44166667</coordinates></LinearRing></outerBoundaryIs></Polygon><Polygon><outerBoundaryIs><LinearRing><coordinates>28.44166667,-25.43333333 28.45,-25.43333333 28.45,-25.44166667 28.44166667,-25.44166667 28.44166667,-25.43333333</coordinates></LinearRing></outerBoundaryIs></Polygon><Polygon><outerBoundaryIs><LinearRing><coordinates>29.28333333,-25.43333333 29.28333333,-25.44166667 29.275,-25.44166667 29.275,-25.43333333 29.26666667,-25.43333333 29.25833333,-25.43333333 29.25,-25.43333333 29.24166667,-25.43333333 29.24166667,-25.425 29.25,-25.425 29.25833333,-25.425 29.26666667,-25.425 29.26666667,-25.41666667 29.26666667,-25.40833333 29.26666667,-25.4 29.275,-25.4 29.275,-25.39166667 29.26666667,-25.39166667 29.26666667,-25.38333333 29.25833333,-25.38333333 29.25833333,-25.375 29.26666667,-25.375 29.26666667,-25.36666667 29.275,-25.36666667 29.28333333,-25.36666667 29.28333333,-25.35833333 29.29166667,-25.35833333 29.29166667,-25.35 29.29166667,-25.34166667 29.3,-25.34166667 29.3,-25.35 29.30833333,-25.35 29.30833333,-25.35833333 29.31666667,-25.35833333 29.31666667,-25.36666667 29.31666667,-25.375 29.325,-25.375 29.325,-25.36666667 29.33333333,-25.36666667 29.33333333,-25.375 29.33333333,-25.38333333 29.34166667,-25.38333333 29.34166667,-25.375 29.35,-25.375 29.35,-25.38333333 29.35833333,-25.38333333 29.35833333,-25.39166667 29.35833333,-25.4 29.35833333,-25.40833333 29.35833333,-25.41666667 29.35833333,-25.425 29.35,-25.425 29.34166667,-25.425 29.33333333,-25.425 29.325,-25.425 29.31666667,-25.425 29.31666667,-25.43333333 29.30833333,-25.43333333 29.3,-25.43333333 29.29166667,-25.43333333 29.28333333,-25.43333333</coordinates></LinearRing></outerBoundaryIs><innerBoundaryIs><LinearRing><coordinates>29.28333333,-25.40833333 29.29166667,-25.40833333 29.29166667,-25.4 29.28333333,-25.4 29.28333333,-25.40833333</coordinates></LinearRing></innerBoundaryIs></Polygon><Polygon><outerBoundaryIs><LinearRing><coordinates>27.825,-25.625 27.825,-25.63333333 27.81666667,-25.63333333 27.80833333,-25.63333333 27.80833333,-25.625 27.8,-25.625 27.8,-25.61666667 27.79166667,-25.61666667 27.79166667,-25.60833333 27.8,-25.60833333 27.8,-25.6 27.8,-25.59166667 27.79166667,-25.59166667 27.78333333,-25.59166667 27.78333333,-25.58333333 27.79166667,-25.58333333 27.79166667,-25.575 27.8,-25.575 27.8,-25.58333333 27.80833333,-25.58333333 27.81666667,-25.58333333 27.81666667,-25.59166667 27.81666667,-25.6 27.825,-25.6 27.825,-25.60833333 27.83333333,-25.60833333 27.83333333,-25.6 27.84166667,-25.6 27.85,-25.6 27.85,-25.59166667 27.85833333,-25.59166667 27.85833333,-25.58333333 27.86666667,-25.58333333 27.875,-25.58333333 27.88333333,-25.58333333 27.88333333,-25.59166667 27.88333333,-25.6 27.89166667,-25.6 27.89166667,-25.60833333 27.88333333,-25.60833333 27.875,-25.60833333 27.86666667,-25.60833333 27.86666667,-25.61666667 27.85833333,-25.61666667 27.85,-25.61666667 27.84166667,-25.61666667 27.84166667,-25.625 27.83333333,-25.625 27.825,-25.625</coordinates></LinearRing></outerBoundaryIs><innerBoundaryIs><LinearRing><coordinates>27.85833333,-25.59166667 27.85833333,-25.6 27.86666667,-25.6 27.875,-25.6 27.875,-25.59166667 27.86666667,-25.59166667 27.85833333,-25.59166667</coordinates></LinearRing></innerBoundaryIs><innerBoundaryIs><LinearRing><coordinates>27.80833333,-25.60833333 27.80833333,-25.61666667 27.81666667,-25.61666667 27.81666667,-25.60833333 27.80833333,-25.60833333</coordinates></LinearRing></innerBoundaryIs></Polygon><Polygon><outerBoundaryIs><LinearRing><coordinates>28.65,-25.625 28.65833333,-25.625 28.65833333,-25.63333333 28.65,-25.63333333 28.65,-25.625</coordinates></LinearRing></outerBoundaryIs></Polygon><Polygon><outerBoundaryIs><LinearRing><coordinates>27.75833333,-25.60833333 27.76666667,-25.60833333 27.775,-25.60833333 27.78333333,-25.60833333 27.78333333,-25.61666667 27.775,-25.61666667 27.76666667,-25.61666667 27.75833333,-25.61666667 27.75833333,-25.60833333</coordinates></LinearRing></outerBoundaryIs></Polygon><Polygon><outerBoundaryIs><LinearRing><coordinates>29.35833333,-25.725 29.35833333,-25.73333333 29.35,-25.73333333 29.35,-25.74166667 29.35833333,-25.74166667 29.35833333,-25.75 29.35833333,-25.75833333 29.35833333,-25.76666667 29.35833333,-25.775 29.35,-25.775 29.34166667,-25.775 29.34166667,-25.78333333 29.35,-25.78333333 29.35,-25.79166667 29.35833333,-25.79166667 29.35833333,-25.8 29.35,-25.8 29.34166667,-25.8 29.33333333,-25.8 29.33333333,-25.80833333 29.325,-25.80833333 29.325,-25.8 29.31666667,-25.8 29.31666667,-25.80833333 29.30833333,-25.80833333 29.30833333,-25.81666667 29.30833333,-25.825 29.3,-25.825 29.3,-25.81666667 29.3,-25.80833333 29.3,-25.8 29.29166667,-25.8 29.28333333,-25.8 29.275,-25.8 29.275,-25.79166667 29.26666667,-25.79166667 29.26666667,-25.8 29.26666667,-25.80833333 29.25833333,-25.80833333 29.25833333,-25.81666667 29.25833333,-25.825 29.26666667,-25.825 29.26666667,-25.83333333 29.275,-25.83333333 29.275,-25.84166667 29.26666667,-25.84166667 29.26666667,-25.85 29.275,-25.85 29.275,-25.85833333 29.28333333,-25.85833333 29.29166667,-25.85833333 29.3,-25.85833333 29.3,-25.85 29.30833333,-25.85 29.30833333,-25.85833333 29.31666667,-25.85833333 29.325,-25.85833333 29.325,-25.86666667 29.33333333,-25.86666667 29.34166667,-25.86666667 29.34166667,-25.875 29.33333333,-25.875 29.325,-25.875 29.31666667,-25.875 29.31666667,-25.88333333 29.30833333,-25.88333333 29.30833333,-25.875 29.3,-25.875 29.29166667,-25.875 29.29166667,-25.86666667 29.28333333,-25.86666667 29.275,-25.86666667 29.275,-25.875 29.275,-25.88333333 29.275,-25.89166667 29.275,-25.9 29.275,-25.90833333 29.275,-25.91666667 29.28333333,-25.91666667 29.28333333,-25.90833333 29.29166667,-25.90833333 29.29166667,-25.9 29.3,-25.9 29.3,-25.89166667 29.30833333,-25.89166667 29.30833333,-25.9 29.31666667,-25.9 29.31666667,-25.90833333 29.325,-25.90833333 29.325,-25.91666667 29.31666667,-25.91666667 29.31666667,-25.925 29.30833333,-25.925 29.30833333,-25.93333333 29.31666667,-25.93333333 29.31666667,-25.94166667 29.31666667,-25.95 29.325,-25.95 29.325,-25.94166667 29.325,-25.93333333 29.33333333,-25.93333333 29.34166667,-25.93333333 29.34166667,-25.925 29.35,-25.925 29.35833333,-25.925 29.35833333,-25.93333333 29.35833333,-25.94166667 29.35833333,-25.95 29.35833333,-25.95833333 29.35833333,-25.96666667 29.35833333,-25.975 29.35833333,-25.98333333 29.35833333,-25.99166667 29.35833333,-26.0 29.35833333,-26.00833333 29.35,-26.00833333 29.35,-26.01666667 29.35833333,-26.01666667 29.35833333,-26.025 29.35,-26.025 29.35,-26.03333333 29.34166667,-26.03333333 29.34166667,-26.04166667 29.33333333,-26.04166667 29.325,-26.04166667 29.31666667,-26.04166667 29.30833333,-26.04166667 29.30833333,-26.03333333 29.3,-26.03333333 29.3,-26.04166667 29.29166667,-26.04166667 29.28333333,-26.04166667 29.28333333,-26.03333333 29.275,-26.03333333 29.275,-26.04166667 29.26666667,-26.04166667 29.26666667,-26.05 29.275,-26.05 29.275,-26.05833333 29.26666667,-26.05833333 29.25833333,-26.05833333 29.25,-26.05833333 29.24166667,-26.05833333 29.24166667,-26.05 29.23333333,-26.05 29.225,-26.05 29.225,-26.04166667 29.21666667,-26.04166667 29.21666667,-26.03333333 29.21666667,-26.025 29.20833333,-26.025 29.20833333,-26.01666667 29.2,-26.01666667 29.2,-26.00833333 29.2,-26.0 29.19166667,-26.0 29.18333333,-26.0 29.18333333,-25.99166667 29.18333333,-25.98333333 29.18333333,-25.975 29.19166667,-25.975 29.19166667,-25.96666667 29.18333333,-25.96666667 29.18333333,-25.95833333 29.19166667,-25.95833333 29.19166667,-25.95 29.19166667,-25.94166667 29.2,-25.94166667 29.2,-25.93333333 29.2,-25.925 29.19166667,-25.925 29.18333333,-25.925 29.18333333,-25.91666667 29.175,-25.91666667 29.175,-25.925 29.16666667,-25.925 29.15833333,-25.925 29.15833333,-25.93333333 29.15,-25.93333333 29.15,-25.925 29.15,-25.91666667 29.14166667,-25.91666667 29.13333333,-25.91666667 29.125,-25.91666667 29.125,-25.90833333 29.11666667,-25.90833333 29.11666667,-25.91666667 29.10833333,-25.91666667 29.10833333,-25.925 29.1,-25.925 29.1,-25.91666667 29.09166667,-25.91666667 29.09166667,-25.90833333 29.08333333,-25.90833333 29.08333333,-25.9 29.075,-25.9 29.075,-25.89166667 29.06666667,-25.89166667 29.06666667,-25.88333333 29.075,-25.88333333 29.075,-25.875 29.06666667,-25.875 29.05833333,-25.875 29.05833333,-25.86666667 29.05833333,-25.85833333 29.05,-25.85833333 29.04166667,-25.85833333 29.04166667,-25.85 29.04166667,-25.84166667 29.05,-25.84166667 29.05,-25.83333333 29.05,-25.825 29.04166667,-25.825 29.03333333,-25.825 29.03333333,-25.81666667 29.025,-25.81666667 29.025,-25.80833333 29.025,-25.8 29.01666667,-25.8 29.00833333,-25.8 29.0,-25.8 29.0,-25.80833333 28.99166667,-25.80833333 28.99166667,-25.81666667 28.98333333,-25.81666667 28.975,-25.81666667 28.975,-25.825 28.96666667,-25.825 28.96666667,-25.83333333 28.95833333,-25.83333333 28.95,-25.83333333 28.95,-25.825 28.95,-25.81666667 28.94166667,-25.81666667 28.94166667,-25.825 28.94166667,-25.83333333 28.94166667,-25.84166667 28.93333333,-25.84166667 28.93333333,-25.85 28.94166667,-25.85 28.94166667,-25.85833333 28.93333333,-25.85833333 28.93333333,-25.86666667 28.925,-25.86666667 28.91666667,-25.86666667 28.91666667,-25.875 28.90833333,-25.875 28.90833333,-25.86666667 28.90833333,-25.85833333 28.9,-25.85833333 28.9,-25.85 28.89166667,-25.85 28.89166667,-25.84166667 28.88333333,-25.84166667 28.88333333,-25.83333333 28.875,-25.83333333 28.875,-25.84166667 28.86666667,-25.84166667 28.85833333,-25.84166667 28.85,-25.84166667 28.85,-25.83333333 28.85833333,-25.83333333 28.85833333,-25.825 28.85,-25.825 28.84166667,-25.825 28.84166667,-25.81666667 28.83333333,-25.81666667 28.83333333,-25.80833333 28.84166667,-25.80833333 28.85,-25.80833333 28.85,-25.8 28.84166667,-25.8 28.83333333,-25.8 28.83333333,-25.79166667 28.825,-25.79166667 28.825,-25.78333333 28.81666667,-25.78333333 28.80833333,-25.78333333 28.80833333,-25.775 28.8,-25.775 28.8,-25.76666667 28.80833333,-25.76666667 28.80833333,-25.75833333 28.8,-25.75833333 28.79166667,-25.75833333 28.79166667,-25.76666667 28.78333333,-25.76666667 28.78333333,-25.75833333 28.78333333,-25.75 28.775,-25.75 28.76666667,-25.75 28.75833333,-25.75 28.75833333,-25.74166667 28.75,-25.74166667 28.75,-25.75 28.74166667,-25.75 28.74166667,-25.74166667 28.73333333,-25.74166667 28.725,-25.74166667 28.71666667,-25.74166667 28.70833333,-25.74166667 28.70833333,-25.73333333 28.7,-25.73333333 28.7,-25.74166667 28.69166667,-25.74166667 28.69166667,-25.75 28.7,-25.75 28.70833333,-25.75 28.71666667,-25.75 28.71666667,-25.75833333 28.71666667,-25.76666667 28.725,-25.76666667 28.725,-25.775 28.73333333,-25.775 28.73333333,-25.76666667 28.74166667,-25.76666667 28.75,-25.76666667 28.75,-25.775 28.75833333,-25.775 28.75833333,-25.78333333 28.75,-25.78333333 28.75,-25.79166667 28.75,-25.8 28.75,-25.80833333 28.75833333,-25.80833333 28.75833333,-25.81666667 28.75,-25.81666667 28.75,-25.825 28.74166667,-25.825 28.74166667,-25.83333333 28.73333333,-25.83333333 28.73333333,-25.825 28.725,-25.825 28.725,-25.81666667 28.73333333,-25.81666667 28.73333333,-25.80833333 28.73333333,-25.8 28.73333333,-25.79166667 28.725,-25.79166667 28.725,-25.8 28.71666667,-25.8 28.71666667,-25.80833333 28.70833333,-25.80833333 28.7,-25.80833333 28.7,-25.8 28.69166667,-25.8 28.68333333,-25.8 28.68333333,-25.79166667 28.675,-25.79166667 28.675,-25.78333333 28.66666667,-25.78333333 28.65833333,-25.78333333 28.65833333,-25.79166667 28.65,-25.79166667 28.65,-25.78333333 28.64166667,-25.78333333 28.64166667,-25.775 28.63333333,-25.775 28.63333333,-25.76666667 28.625,-25.76666667 28.625,-25.775 28.61666667,-25.775 28.60833333,-25.775 28.60833333,-25.78333333 28.6,-25.78333333 28.6,-25.79166667 28.6,-25.8 28.59166667,-25.8 28.59166667,-25.79166667 28.58333333,-25.79166667 28.58333333,-25.8 28.575,-25.8 28.575,-25.80833333 28.58333333,-25.80833333 28.58333333,-25.81666667 28.59166667,-25.81666667 28.59166667,-25.825 28.58333333,-25.825 28.575,-25.825 28.575,-25.83333333 28.56666667,-25.83333333 28.56666667,-25.84166667 28.55833333,-25.84166667 28.55833333,-25.83333333 28.55833333,-25.825 28.55,-25.825 28.54166667,-25.825 28.53333333,-25.825 28.53333333,-25.83333333 28.53333333,-25.84166667 28.525,-25.84166667 28.525,-25.83333333 28.51666667,-25.83333333 28.51666667,-25.825 28.50833333,-25.825 28.50833333,-25.81666667 28.5,-25.81666667 28.5,-25.825 28.49166667,-25.825 28.49166667,-25.81666667 28.48333333,-25.81666667 28.475,-25.81666667 28.475,-25.80833333 28.475,-25.8 28.46666667,-25.8 28.46666667,-25.79166667 28.46666667,-25.78333333 28.45833333,-25.78333333 28.45833333,-25.79166667 28.45833333,-25.8 28.45,-25.8 28.45,-25.79166667 28.45,-25.78333333 28.45,-25.775 28.45833333,-25.775 28.45833333,-25.76666667 28.45,-25.76666667 28.45,-25.75833333 28.45,-25.75 28.45833333,-25.75 28.45833333,-25.75833333 28.46666667,-25.75833333 28.46666667,-25.76666667 28.475,-25.76666667 28.475,-25.75833333 28.475,-25.75 28.46666667,-25.75 28.46666667,-25.74166667 28.45833333,-25.74166667 28.45,-25.74166667 28.45,-25.73333333 28.44166667,-25.73333333 28.44166667,-25.725 28.43333333,-25.725 28.43333333,-25.73333333 28.43333333,-25.74166667 28.425,-25.74166667 28.425,-25.75 28.41666667,-25.75 28.41666667,-25.75833333 28.40833333,-25.75833333 28.4,-25.75833333 28.4,-25.75 28.39166667,-25.75 28.38333333,-25.75 28.375,-25.75 28.375,-25.74166667 28.36666667,-25.74166667 28.36666667,-25.75 28.35833333,-25.75 28.35833333,-25.75833333 28.36666667,-25.75833333 28.36666667,-25.76666667 28.36666667,-25.775 28.375,-25.775 28.38333333,-25.775 28.38333333,-25.78333333 28.375,-25.78333333 28.375,-25.79166667 28.38333333,-25.79166667 28.38333333,-25.8 28.39166667,-25.8 28.4,-25.8 28.4,-25.80833333 28.4,-25.81666667 28.40833333,-25.81666667 28.40833333,-25.825 28.40833333,-25.83333333 28.41666667,-25.83333333 28.425,-25.83333333 28.425,-25.84166667 28.43333333,-25.84166667 28.44166667,-25.84166667 28.44166667,-25.83333333 28.45,-25.83333333 28.45,-25.84166667 28.45,-25.85 28.44166667,-25.85 28.44166667,-25.85833333 28.45,-25.85833333 28.45833333,-25.85833333 28.45833333,-25.86666667 28.45833333,-25.875 28.45833333,-25.88333333 28.46666667,-25.88333333 28.475,-25.88333333 28.48333333,-25.88333333 28.49166667,-25.88333333 28.5,-25.88333333 28.5,-25.89166667 28.50833333,-25.89166667 28.51666667,-25.89166667 28.525,-25.89166667 28.525,-25.9 28.525,-25.90833333 28.51666667,-25.90833333 28.51666667,-25.91666667 28.525,-25.91666667 28.525,-25.925 28.525,-25.93333333 28.525,-25.94166667 28.525,-25.95 28.53333333,-25.95 28.53333333,-25.95833333 28.53333333,-25.96666667 28.54166667,-25.96666667 28.55,-25.96666667 28.55833333,-25.96666667 28.56666667,-25.96666667 28.56666667,-25.975 28.56666667,-25.98333333 28.55833333,-25.98333333 28.55833333,-25.99166667 28.55,-25.99166667 28.54166667,-25.99166667 28.53333333,-25.99166667 28.53333333,-25.98333333 28.525,-25.98333333 28.51666667,-25.98333333 28.50833333,-25.98333333 28.5,-25.98333333 28.49166667,-25.98333333 28.49166667,-25.975 28.5,-25.975 28.5,-25.96666667 28.49166667,-25.96666667 28.48333333,-25.96666667 28.48333333,-25.975 28.475,-25.975 28.46666667,-25.975 28.46666667,-25.98333333 28.46666667,-25.99166667 28.46666667,-26.0 28.45833333,-26.0 28.45833333,-25.99166667 28.45,-25.99166667 28.45,-26.0 28.44166667,-26.0 28.44166667,-26.00833333 28.43333333,-26.00833333 28.43333333,-26.01666667 28.425,-26.01666667 28.425,-26.00833333 28.41666667,-26.00833333 28.40833333,-26.00833333 28.40833333,-26.01666667 28.40833333,-26.025 28.40833333,-26.03333333 28.4,-26.03333333 28.39166667,-26.03333333 28.39166667,-26.025 28.39166667,-26.01666667 28.4,-26.01666667 28.4,-26.00833333 28.4,-26.0 28.40833333,-26.0 28.40833333,-25.99166667 28.41666667,-25.99166667 28.41666667,-25.98333333 28.40833333,-25.98333333 28.4,-25.98333333 28.4,-25.975 28.40833333,-25.975 28.40833333,-25.96666667 28.4,-25.96666667 28.39166667,-25.96666667 28.38333333,-25.96666667 28.38333333,-25.95833333 28.38333333,-25.95 28.39166667,-25.95 28.4,-25.95 28.4,-25.94166667 28.40833333,-25.94166667 28.40833333,-25.93333333 28.41666667,-25.93333333 28.41666667,-25.925 28.40833333,-25.925 28.40833333,-25.91666667 28.4,-25.91666667 28.4,-25.90833333 28.4,-25.9 28.39166667,-25.9 28.39166667,-25.90833333 28.39166667,-25.91666667 28.38333333,-25.91666667 28.375,-25.91666667 28.375,-25.90833333 28.36666667,-25.90833333 28.35833333,-25.90833333 28.35833333,-25.9 28.35,-25.9 28.35,-25.89166667 28.35,-25.88333333 28.35,-25.875 28.34166667,-25.875 28.34166667,-25.86666667 28.34166667,-25.85833333 28.33333333,-25.85833333 28.33333333,-25.86666667 28.33333333,-25.875 28.325,-25.875 28.31666667,-25.875 28.30833333,-25.875 28.30833333,-25.86666667 28.31666667,-25.86666667 28.31666667,-25.85833333 28.325,-25.85833333 28.325,-25.85 28.33333333,-25.85 28.33333333,-25.84166667 28.325,-25.84166667 28.325,-25.83333333 28.31666667,-25.83333333 28.31666667,-25.84166667 28.30833333,-25.84166667 28.3,-25.84166667 28.29166667,-25.84166667 28.29166667,-25.85 28.29166667,-25.85833333 28.28333333,-25.85833333 28.275,-25.85833333 28.26666667,-25.85833333 28.25833333,-25.85833333 28.25,-25.85833333 28.25,-25.86666667 28.24166667,-25.86666667 28.24166667,-25.875 28.25,-25.875 28.25,-25.88333333 28.25833333,-25.88333333 28.26666667,-25.88333333 28.26666667,-25.89166667 28.275,-25.89166667 28.275,-25.9 28.275,-25.90833333 28.28333333,-25.90833333 28.28333333,-25.91666667 28.29166667,-25.91666667 28.29166667,-25.90833333 28.29166667,-25.9 28.3,-25.9 28.3,-25.90833333 28.30833333,-25.90833333 28.30833333,-25.91666667 28.30833333,-25.925 28.3,-25.925 28.29166667,-25.925 28.28333333,-25.925 28.275,-25.925 28.275,-25.93333333 28.28333333,-25.93333333 28.29166667,-25.93333333 28.29166667,-25.94166667 28.29166667,-25.95 28.28333333,-25.95 28.28333333,-25.95833333 28.275,-25.95833333 28.275,-25.96666667 28.28333333,-25.96666667 28.28333333,-25.975 28.275,-25.975 28.26666667,-25.975 28.26666667,-25.98333333 28.26666667,-25.99166667 28.275,-25.99166667 28.28333333,-25.99166667 28.28333333,-26.0 28.29166667,-26.0 28.29166667,-26.00833333 28.28333333,-26.00833333 28.275,-26.00833333 28.26666667,-26.00833333 28.26666667,-26.01666667 28.26666667,-26.025 28.25833333,-26.025 28.25,-26.025 28.25,-26.03333333 28.25833333,-26.03333333 28.25833333,-26.04166667 28.25833333,-26.05 28.26666667,-26.05 28.26666667,-26.05833333 28.275,-26.05833333 28.275,-26.06666667 28.28333333,-26.06666667 28.29166667,-26.06666667 28.29166667,-26.075 28.29166667,-26.08333333 28.29166667,-26.09166667 28.3,-26.09166667 28.30833333,-26.09166667 28.31666667,-26.09166667 28.31666667,-26.1 28.325,-26.1 28.33333333,-26.1 28.34166667,-26.1 28.35,-26.1 28.35833333,-26.1 28.35833333,-26.09166667 28.35,-26.09166667 28.35,-26.08333333 28.35833333,-26.08333333 28.36666667,-26.08333333 28.36666667,-26.09166667 28.375,-26.09166667 28.375,-26.08333333 28.38333333,-26.08333333 28.38333333,-26.09166667 28.39166667,-26.09166667 28.39166667,-26.1 28.38333333,-26.1 28.38333333,-26.10833333 28.39166667,-26.10833333 28.4,-26.10833333 28.40833333,-26.10833333 28.40833333,-26.11666667 28.41666667,-26.11666667 28.41666667,-26.10833333 28.425,-26.10833333 28.43333333,-26.10833333 28.43333333,-26.1 28.44166667,-26.1 28.44166667,-26.09166667 28.43333333,-26.09166667 28.425,-26.09166667 28.425,-26.08333333 28.41666667,-26.08333333 28.41666667,-26.075 28.40833333,-26.075 28.40833333,-26.06666667 28.41666667,-26.06666667 28.425,-26.06666667 28.425,-26.075 28.43333333,-26.075 28.44166667,-26.075 28.45,-26.075 28.45,-26.06666667 28.45833333,-26.06666667 28.45833333,-26.075 28.45833333,-26.08333333 28.46666667,-26.08333333 28.475,-26.08333333 28.475,-26.09166667 28.48333333,-26.09166667 28.49166667,-26.09166667 28.49166667,-26.1 28.5,-26.1 28.5,-26.10833333 28.5,-26.11666667 28.49166667,-26.11666667 28.49166667,-26.125 28.49166667,-26.13333333 28.48333333,-26.13333333 28.475,-26.13333333 28.475,-26.14166667 28.46666667,-26.14166667 28.46666667,-26.15 28.45833333,-26.15 28.45,-26.15 28.45,-26.15833333 28.45,-26.16666667 28.45833333,-26.16666667 28.45833333,-26.175 28.45833333,-26.18333333 28.45,-26.18333333 28.45,-26.19166667 28.45833333,-26.19166667 28.45833333,-26.2 28.46666667,-26.2 28.475,-26.2 28.48333333,-26.2 28.49166667,-26.2 28.5,-26.2 28.5,-26.20833333 28.50833333,-26.20833333 28.51666667,-26.20833333 28.525,-26.20833333 28.525,-26.21666667 28.51666667,-26.21666667 28.50833333,-26.21666667 28.50833333,-26.225 28.50833333,-26.23333333 28.50833333,-26.24166667 28.50833333,-26.25 28.50833333,-26.25833333 28.50833333,-26.26666667 28.50833333,-26.275 28.50833333,-26.28333333 28.51666667,-26.28333333 28.51666667,-26.275 28.525,-26.275 28.525,-26.28333333 28.53333333,-26.28333333 28.53333333,-26.29166667 28.54166667,-26.29166667 28.55,-26.29166667 28.55,-26.3 28.55,-26.30833333 28.54166667,-26.30833333 28.53333333,-26.30833333 28.525,-26.30833333 28.51666667,-26.30833333 28.51666667,-26.31666667 28.525,-26.31666667 28.525,-26.325 28.51666667,-26.325 28.51666667,-26.33333333 28.50833333,-26.33333333 28.50833333,-26.34166667 28.5,-26.34166667 28.5,-26.33333333 28.5,-26.325 28.49166667,-26.325 28.48333333,-26.325 28.475,-26.325 28.475,-26.33333333 28.46666667,-26.33333333 28.45833333,-26.33333333 28.45,-26.33333333 28.45,-26.34166667 28.44166667,-26.34166667 28.44166667,-26.35 28.43333333,-26.35 28.43333333,-26.35833333 28.43333333,-26.36666667 28.44166667,-26.36666667 28.44166667,-26.375 28.45,-26.375 28.45,-26.38333333 28.45,-26.39166667 28.45833333,-26.39166667 28.45833333,-26.4 28.46666667,-26.4 28.475,-26.4 28.475,-26.39166667 28.48333333,-26.39166667 28.49166667,-26.39166667 28.49166667,-26.4 28.49166667,-26.40833333 28.49166667,-26.41666667 28.48333333,-26.41666667 28.48333333,-26.425 28.475,-26.425 28.46666667,-26.425 28.46666667,-26.41666667 28.45833333,-26.41666667 28.45833333,-26.40833333 28.45,-26.40833333 28.45,-26.4 28.44166667,-26.4 28.43333333,-26.4 28.425,-26.4 28.41666667,-26.4 28.41666667,-26.40833333 28.40833333,-26.40833333 28.40833333,-26.4 28.4,-26.4 28.39166667,-26.4 28.38333333,-26.4 28.38333333,-26.39166667 28.38333333,-26.38333333 28.375,-26.38333333 28.36666667,-26.38333333 28.35833333,-26.38333333 28.35,-26.38333333 28.35,-26.375 28.34166667,-26.375 28.34166667,-26.36666667 28.33333333,-26.36666667 28.325,-26.36666667 28.31666667,-26.36666667 28.31666667,-26.375 28.30833333,-26.375 28.30833333,-26.36666667 28.30833333,-26.35833333 28.30833333,-26.35 28.31666667,-26.35 28.31666667,-26.34166667 28.31666667,-26.33333333 28.325,-26.33333333 28.33333333,-26.33333333 28.34166667,-26.33333333 28.34166667,-26.34166667 28.35,-26.34166667 28.35833333,-26.34166667 28.35833333,-26.33333333 28.35833333,-26.325 28.36666667,-26.325 28.375,-26.325 28.375,-26.31666667 28.375,-26.30833333 28.38333333,-26.30833333 28.38333333,-26.3 28.375,-26.3 28.36666667,-26.3 28.36666667,-26.29166667 28.35833333,-26.29166667 28.35833333,-26.28333333 28.36666667,-26.28333333 28.36666667,-26.275 28.35833333,-26.275 28.35,-26.275 28.34166667,-26.275 28.33333333,-26.275 28.33333333,-26.28333333 28.325,-26.28333333 28.325,-26.275 28.31666667,-26.275 28.31666667,-26.28333333 28.30833333,-26.28333333 28.3,-26.28333333 28.3,-26.275 28.29166667,-26.275 28.29166667,-26.26666667 28.28333333,-26.26666667 28.275,-26.26666667 28.26666667,-26.26666667 28.26666667,-26.275 28.25833333,-26.275 28.25,-26.275 28.24166667,-26.275 28.24166667,-26.28333333 28.25,-26.28333333 28.25833333,-26.28333333 28.25833333,-26.29166667 28.25833333,-26.3 28.25,-26.3 28.25,-26.30833333 28.25,-26.31666667 28.24166667,-26.31666667 28.23333333,-26.31666667 28.23333333,-26.30833333 28.225,-26.30833333 28.21666667,-26.30833333 28.21666667,-26.31666667 28.225,-26.31666667 28.225,-26.325 28.23333333,-26.325 28.23333333,-26.33333333 28.23333333,-26.34166667 28.23333333,-26.35 28.23333333,-26.35833333 28.23333333,-26.36666667 28.225,-26.36666667 28.225,-26.375 28.21666667,-26.375 28.20833333,-26.375 28.20833333,-26.38333333 28.2,-26.38333333 28.2,-26.39166667 28.19166667,-26.39166667 28.18333333,-26.39166667 28.18333333,-26.4 28.175,-26.4 28.16666667,-26.4 28.16666667,-26.40833333 28.15833333,-26.40833333 28.15,-26.40833333 28.14166667,-26.40833333 28.13333333,-26.40833333 28.13333333,-26.4 28.13333333,-26.39166667 28.13333333,-26.38333333 28.13333333,-26.375 28.125,-26.375 28.125,-26.36666667 28.11666667,-26.36666667 28.10833333,-26.36666667 28.10833333,-26.375 28.1,-26.375 28.1,-26.36666667 28.09166667,-26.36666667 28.09166667,-26.35833333 28.09166667,-26.35 28.08333333,-26.35 28.08333333,-26.35833333 28.08333333,-26.36666667 28.08333333,-26.375 28.08333333,-26.38333333 28.075,-26.38333333 28.06666667,-26.38333333 28.06666667,-26.375 28.075,-26.375 28.075,-26.36666667 28.075,-26.35833333 28.075,-26.35 28.06666667,-26.35 28.06666667,-26.34166667 28.075,-26.34166667 28.075,-26.33333333 28.075,-26.325 28.08333333,-26.325 28.08333333,-26.31666667 28.075,-26.31666667 28.06666667,-26.31666667 28.05833333,-26.31666667 28.05,-26.31666667 28.05,-26.325 28.04166667,-26.325 28.04166667,-26.31666667 28.03333333,-26.31666667 28.025,-26.31666667 28.025,-26.325 28.03333333,-26.325 28.03333333,-26.33333333 28.025,-26.33333333 28.01666667,-26.33333333 28.00833333,-26.33333333 28.0,-26.33333333 27.99166667,-26.33333333 27.99166667,-26.325 28.0,-26.325 28.0,-26.31666667 28.0,-26.30833333 27.99166667,-26.30833333 27.98333333,-26.30833333 27.975,-26.30833333 27.975,-26.3 27.975,-26.29166667 27.98333333,-26.29166667 27.99166667,-26.29166667 27.99166667,-26.28333333 27.98333333,-26.28333333 27.975,-26.28333333 27.975,-26.275 27.96666667,-26.275 27.95833333,-26.275 27.95833333,-26.28333333 27.96666667,-26.28333333 27.96666667,-26.29166667 27.95833333,-26.29166667 27.95833333,-26.3 27.95,-26.3 27.94166667,-26.3 27.93333333,-26.3 27.925,-26.3 27.925,-26.30833333 27.91666667,-26.30833333 27.91666667,-26.31666667 27.91666667,-26.325 27.925,-26.325 27.925,-26.33333333 27.925,-26.34166667 27.925,-26.35 27.91666667,-26.35 27.90833333,-26.35 27.90833333,-26.34166667 27.9,-26.34166667 27.9,-26.33333333 27.89166667,-26.33333333 27.88333333,-26.33333333 27.875,-26.33333333 27.875,-26.34166667 27.86666667,-26.34166667 27.86666667,-26.35 27.85833333,-26.35 27.85833333,-26.34166667 27.85,-26.34166667 27.84166667,-26.34166667 27.84166667,-26.33333333 27.83333333,-26.33333333 27.825,-26.33333333 27.825,-26.325 27.81666667,-26.325 27.81666667,-26.31666667 27.80833333,-26.31666667 27.8,-26.31666667 27.8,-26.30833333 27.80833333,-26.30833333 27.80833333,-26.3 27.81666667,-26.3 27.81666667,-26.29166667 27.81666667,-26.28333333 27.81666667,-26.275 27.80833333,-26.275 27.80833333,-26.26666667 27.80833333,-26.25833333 27.80833333,-26.25 27.8,-26.25 27.79166667,-26.25 27.79166667,-26.24166667 27.79166667,-26.23333333 27.79166667,-26.225 27.78333333,-26.225 27.775,-26.225 27.775,-26.21666667 27.775,-26.20833333 27.76666667,-26.20833333 27.76666667,-26.21666667 27.75833333,-26.21666667 27.75833333,-26.20833333 27.75833333,-26.2 27.75833333,-26.19166667 27.75833333,-26.18333333 27.75,-26.18333333 27.74166667,-26.18333333 27.74166667,-26.19166667 27.73333333,-26.19166667 27.73333333,-26.2 27.73333333,-26.20833333 27.73333333,-26.21666667 27.74166667,-26.21666667 27.74166667,-26.225 27.73333333,-26.225 27.73333333,-26.23333333 27.725,-26.23333333 27.725,-26.24166667 27.71666667,-26.24166667 27.70833333,-26.24166667 27.70833333,-26.23333333 27.7,-26.23333333 27.7,-26.225 27.69166667,-26.225 27.68333333,-26.225 27.68333333,-26.21666667 27.675,-26.21666667 27.675,-26.225 27.66666667,-26.225 27.66666667,-26.23333333 27.65833333,-26.23333333 27.65833333,-26.24166667 27.65,-26.24166667 27.64166667,-26.24166667 27.64166667,-26.25 27.63333333,-26.25 27.625,-26.25 27.625,-26.24166667 27.625,-26.23333333 27.63333333,-26.23333333 27.63333333,-26.225 27.63333333,-26.21666667 27.64166667,-26.21666667 27.65,-26.21666667 27.65,-26.20833333 27.65,-26.2 27.64166667,-26.2 27.63333333,-26.2 27.63333333,-26.19166667 27.64166667,-26.19166667 27.64166667,-26.18333333 27.65,-26.18333333 27.65,-26.175 27.65833333,-26.175 27.66666667,-26.175 27.675,-26.175 27.675,-26.16666667 27.68333333,-26.16666667 27.68333333,-26.15833333 27.675,-26.15833333 27.66666667,-26.15833333 27.65833333,-26.15833333 27.65833333,-26.15 27.65,-26.15 27.65,-26.14166667 27.64166667,-26.14166667 27.64166667,-26.15 27.63333333,-26.15 27.63333333,-26.15833333 27.64166667,-26.15833333 27.64166667,-26.16666667 27.63333333,-26.16666667 27.63333333,-26.175 27.625,-26.175 27.625,-26.18333333 27.625,-26.19166667 27.625,-26.2 27.61666667,-26.2 27.61666667,-26.20833333 27.61666667,-26.21666667 27.60833333,-26.21666667 27.6,-26.21666667 27.6,-26.20833333 27.60833333,-26.20833333 27.60833333,-26.2 27.60833333,-26.19166667 27.6,-26.19166667 27.59166667,-26.19166667 27.59166667,-26.2 27.58333333,-26.2 27.58333333,-26.19166667 27.575,-26.19166667 27.575,-26.18333333 27.575,-26.175 27.575,-26.16666667 27.575,-26.15833333 27.56666667,-26.15833333 27.56666667,-26.15 27.55833333,-26.15 27.55833333,-26.14166667 27.56666667,-26.14166667 27.56666667,-26.13333333 27.56666667,-26.125 27.55833333,-26.125 27.55,-26.125 27.54166667,-26.125 27.54166667,-26.11666667 27.54166667,-26.10833333 27.55,-26.10833333 27.55,-26.11666667 27.55833333,-26.11666667 27.56666667,-26.11666667 27.56666667,-26.10833333 27.55833333,-26.10833333 27.55833333,-26.1 27.55833333,-26.09166667 27.55,-26.09166667 27.55,-26.1 27.54166667,-26.1 27.54166667,-26.09166667 27.54166667,-26.08333333 27.53333333,-26.08333333 27.53333333,-26.09166667 27.53333333,-26.1 27.53333333,-26.10833333 27.53333333,-26.11666667 27.525,-26.11666667 27.51666667,-26.11666667 27.51666667,-26.10833333 27.51666667,-26.1 27.525,-26.1 27.525,-26.09166667 27.51666667,-26.09166667 27.50833333,-26.09166667 27.5,-26.09166667 27.5,-26.1 27.5,-26.10833333 27.49166667,-26.10833333 27.48333333,-26.10833333 27.48333333,-26.1 27.475,-26.1 27.46666667,-26.1 27.45833333,-26.1 27.45,-26.1 27.45,-26.09166667 27.45833333,-26.09166667 27.45833333,-26.08333333 27.46666667,-26.08333333 27.46666667,-26.075 27.475,-26.075 27.475,-26.06666667 27.475,-26.05833333 27.46666667,-26.05833333 27.45833333,-26.05833333 27.45833333,-26.05 27.45,-26.05 27.45,-26.04166667 27.45,-26.03333333 27.44166667,-26.03333333 27.43333333,-26.03333333 27.43333333,-26.025 27.43333333,-26.01666667 27.425,-26.01666667 27.425,-26.00833333 27.43333333,-26.00833333 27.43333333,-26.0 27.43333333,-25.99166667 27.44166667,-25.99166667 27.44166667,-25.98333333 27.43333333,-25.98333333 27.425,-25.98333333 27.425,-25.99166667 27.41666667,-25.99166667 27.41666667,-25.98333333 27.41666667,-25.975 27.41666667,-25.96666667 27.40833333,-25.96666667 27.40833333,-25.95833333 27.40833333,-25.95 27.41666667,-25.95 27.425,-25.95 27.425,-25.95833333 27.43333333,-25.95833333 27.44166667,-25.95833333 27.44166667,-25.95 27.43333333,-25.95 27.43333333,-25.94166667 27.425,-25.94166667 27.41666667,-25.94166667 27.40833333,-25.94166667 27.4,-25.94166667 27.39166667,-25.94166667 27.39166667,-25.93333333 27.4,-25.93333333 27.40833333,-25.93333333 27.40833333,-25.925 27.4,-25.925 27.39166667,-25.925 27.38333333,-25.925 27.38333333,-25.93333333 27.375,-25.93333333 27.36666667,-25.93333333 27.36666667,-25.94166667 27.36666667,-25.95 27.36666667,-25.95833333 27.375,-25.95833333 27.38333333,-25.95833333 27.39166667,-25.95833333 27.39166667,-25.96666667 27.4,-25.96666667 27.4,-25.975 27.39166667,-25.975 27.39166667,-25.98333333 27.38333333,-25.98333333 27.38333333,-25.99166667 27.375,-25.99166667 27.36666667,-25.99166667 27.35833333,-25.99166667 27.35833333,-26.0 27.35833333,-26.00833333 27.36666667,-26.00833333 27.36666667,-26.01666667 27.35833333,-26.01666667 27.35833333,-26.025 27.35,-26.025 27.34166667,-26.025 27.34166667,-26.01666667 27.33333333,-26.01666667 27.325,-26.01666667 27.325,-26.00833333 27.33333333,-26.00833333 27.33333333,-26.0 27.34166667,-26.0 27.35,-26.0 27.35,-25.99166667 27.34166667,-25.99166667 27.34166667,-25.98333333 27.33333333,-25.98333333 27.33333333,-25.975 27.325,-25.975 27.31666667,-25.975 27.31666667,-25.96666667 27.30833333,-25.96666667 27.30833333,-25.95833333 27.3,-25.95833333 27.3,-25.96666667 27.29166667,-25.96666667 27.28333333,-25.96666667 27.275,-25.96666667 27.275,-25.95833333 27.275,-25.95 27.26666667,-25.95 27.25833333,-25.95 27.25,-25.95 27.25,-25.95833333 27.24166667,-25.95833333 27.24166667,-25.95 27.23333333,-25.95 27.23333333,-25.94166667 27.225,-25.94166667 27.225,-25.95 27.225,-25.95833333 27.21666667,-25.95833333 27.21666667,-25.95 27.20833333,-25.95 27.20833333,-25.94166667 27.2,-25.94166667 27.2,-25.93333333 27.2,-25.925 27.19166667,-25.925 27.19166667,-25.91666667 27.18333333,-25.91666667 27.18333333,-25.925 27.175,-25.925 27.175,-25.91666667 27.16666667,-25.91666667 27.16666667,-25.90833333 27.15833333,-25.90833333 27.15833333,-25.91666667 27.15,-25.91666667 27.14166667,-25.91666667 27.14166667,-25.925 27.13333333,-25.925 27.125,-25.925 27.125,-25.91666667 27.11666667,-25.91666667 27.10833333,-25.91666667 27.1,-25.91666667 27.09166667,-25.91666667 27.09166667,-25.90833333 27.08333333,-25.90833333 27.075,-25.90833333 27.075,-25.9 27.06666667,-25.9 27.05833333,-25.9 27.05,-25.9 27.04166667,-25.9 27.03333333,-25.9 27.025,-25.9 27.01666667,-25.9 27.00833333,-25.9 27.0,-25.9 27.0,-25.89166667 26.99166667,-25.89166667 26.98333333,-25.89166667 26.975,-25.89166667 26.975,-25.9 26.975,-25.90833333 26.96666667,-25.90833333 26.95833333,-25.90833333 26.95833333,-25.9 26.95833333,-25.89166667 26.95833333,-25.88333333 26.95833333,-25.875 26.96666667,-25.875 26.96666667,-25.86666667 26.95833333,-25.86666667 26.95,-25.86666667 26.95,-25.875 26.94166667,-25.875 26.94166667,-25.88333333 26.94166667,-25.89166667 26.93333333,-25.89166667 26.93333333,-25.88333333 26.93333333,-25.875 26.93333333,-25.86666667 26.94166667,-25.86666667 26.94166667,-25.85833333 26.93333333,-25.85833333 26.925,-25.85833333 26.925,-25.85 26.91666667,-25.85 26.91666667,-25.85833333 26.90833333,-25.85833333 26.90833333,-25.85 26.90833333,-25.84166667 26.90833333,-25.83333333 26.90833333,-25.825 26.9,-25.825 26.9,-25.81666667 26.89166667,-25.81666667 26.88333333,-25.81666667 26.88333333,-25.80833333 26.875,-25.80833333 26.875,-25.8 26.86666667,-25.8 26.86666667,-25.79166667 26.86666667,-25.78333333 26.875,-25.78333333 26.88333333,-25.78333333 26.88333333,-25.775 26.89166667,-25.775 26.89166667,-25.76666667 26.88333333,-25.76666667 26.88333333,-25.75833333 26.875,-25.75833333 26.875,-25.76666667 26.875,-25.775 26.86666667,-25.775 26.85833333,-25.775 26.85833333,-25.78333333 26.85833333,-25.79166667 26.85,-25.79166667 26.85,-25.8 26.85833333,-25.8 26.85833333,-25.80833333 26.86666667,-25.80833333 26.86666667,-25.81666667 26.86666667,-25.825 26.85833333,-25.825 26.85,-25.825 26.84166667,-25.825 26.84166667,-25.81666667 26.83333333,-25.81666667 26.83333333,-25.80833333 26.83333333,-25.8 26.825,-25.8 26.81666667,-25.8 26.80833333,-25.8 26.8,-25.8 26.79166667,-25.8 26.79166667,-25.80833333 26.79166667,-25.81666667 26.78333333,-25.81666667 26.78333333,-25.80833333 26.78333333,-25.8 26.78333333,-25.79166667 26.775,-25.79166667 26.775,-25.78333333 26.775,-25.775 26.775,-25.76666667 26.78333333,-25.76666667 26.78333333,-25.75833333 26.78333333,-25.75 26.775,-25.75 26.775,-25.75833333 26.76666667,-25.75833333 26.76666667,-25.75 26.76666667,-25.74166667 26.775,-25.74166667 26.775,-25.73333333 26.775,-25.725 26.76666667,-25.725 26.76666667,-25.71666667 26.76666667,-25.70833333 26.76666667,-25.7 26.75833333,-25.7 26.75833333,-25.70833333 26.75,-25.70833333 26.75,-25.7 26.74166667,-25.7 26.73333333,-25.7 26.73333333,-25.69166667 26.725,-25.69166667 26.725,-25.7 26.725,-25.70833333 26.725,-25.71666667 26.725,-25.725 26.725,-25.73333333 26.73333333,-25.73333333 26.73333333,-25.74166667 26.73333333,-25.75 26.74166667,-25.75 26.74166667,-25.75833333 26.73333333,-25.75833333 26.73333333,-25.76666667 26.74166667,-25.76666667 26.75,-25.76666667 26.75,-25.775 26.75,-25.78333333 26.75,-25.79166667 26.74166667,-25.79166667 26.73333333,-25.79166667 26.73333333,-25.78333333 26.725,-25.78333333 26.71666667,-25.78333333 26.70833333,-25.78333333 26.70833333,-25.775 26.70833333,-25.76666667 26.70833333,-25.75833333 26.71666667,-25.75833333 26.71666667,-25.75 26.70833333,-25.75 26.70833333,-25.74166667 26.70833333,-25.73333333 26.70833333,-25.725 26.70833333,-25.71666667 26.70833333,-25.70833333 26.7,-25.70833333 26.7,-25.7 26.69166667,-25.7 26.69166667,-25.70833333 26.69166667,-25.71666667 26.7,-25.71666667 26.7,-25.725 26.7,-25.73333333 26.69166667,-25.73333333 26.69166667,-25.74166667 26.7,-25.74166667 26.7,-25.75 26.69166667,-25.75 26.68333333,-25.75 26.675,-25.75 26.675,-25.74166667 26.675,-25.73333333 26.675,-25.725 26.675,-25.71666667 26.66666667,-25.71666667 26.66666667,-25.70833333 26.66666667,-25.7 26.66666667,-25.69166667 26.66666667,-25.68333333 26.675,-25.68333333 26.675,-25.675 26.68333333,-25.675 26.68333333,-25.66666667 26.68333333,-25.65833333 26.675,-25.65833333 26.66666667,-25.65833333 26.65833333,-25.65833333 26.65,-25.65833333 26.65,-25.66666667 26.64166667,-25.66666667 26.64166667,-25.65833333 26.64166667,-25.65 26.63333333,-25.65 26.625,-25.65 26.61666667,-25.65 26.61666667,-25.65833333 26.625,-25.65833333 26.63333333,-25.65833333 26.63333333,-25.66666667 26.625,-25.66666667 26.625,-25.675 26.63333333,-25.675 26.64166667,-25.675 26.64166667,-25.68333333 26.63333333,-25.68333333 26.625,-25.68333333 26.625,-25.69166667 26.61666667,-25.69166667 26.61666667,-25.68333333 26.60833333,-25.68333333 26.6,-25.68333333 26.6,-25.675 26.59166667,-25.675 26.58333333,-25.675 26.575,-25.675 26.56666667,-25.675 26.56666667,-25.68333333 26.55833333,-25.68333333 26.55,-25.68333333 26.55,-25.69166667 26.54166667,-25.69166667 26.54166667,-25.7 26.53333333,-25.7 26.53333333,-25.69166667 26.53333333,-25.68333333 26.53333333,-25.675 26.525,-25.675 26.51666667,-25.675 26.50833333,-25.675 26.50833333,-25.66666667 26.50833333,-25.65833333 26.51666667,-25.65833333 26.51666667,-25.65 26.50833333,-25.65 26.50833333,-25.64166667 26.5,-25.64166667 26.49166667,-25.64166667 26.48333333,-25.64166667 26.475,-25.64166667 26.475,-25.63333333 26.48333333,-25.63333333 26.49166667,-25.63333333 26.49166667,-25.625 26.48333333,-25.625 26.475,-25.625 26.475,-25.61666667 26.48333333,-25.61666667 26.49166667,-25.61666667 26.5,-25.61666667 26.50833333,-25.61666667 26.50833333,-25.60833333 26.5,-25.60833333 26.5,-25.6 26.5,-25.59166667 26.5,-25.58333333 26.49166667,-25.58333333 26.49166667,-25.575 26.49166667,-25.56666667 26.48333333,-25.56666667 26.48333333,-25.55833333 26.475,-25.55833333 26.46666667,-25.55833333 26.46666667,-25.55 26.45833333,-25.55 26.45,-25.55 26.45,-25.55833333 26.45833333,-25.55833333 26.45833333,-25.56666667 26.45833333,-25.575 26.45833333,-25.58333333 26.45833333,-25.59166667 26.45833333,-25.6 26.46666667,-25.6 26.46666667,-25.59166667 26.475,-25.59166667 26.475,-25.58333333 26.48333333,-25.58333333 26.48333333,-25.59166667 26.49166667,-25.59166667 26.49166667,-25.6 26.49166667,-25.60833333 26.48333333,-25.60833333 26.475,-25.60833333 26.46666667,-25.60833333 26.45833333,-25.60833333 26.45,-25.60833333 26.44166667,-25.60833333 26.44166667,-25.6 26.43333333,-25.6 26.43333333,-25.59166667 26.425,-25.59166667 26.41666667,-25.59166667 26.41666667,-25.58333333 26.40833333,-25.58333333 26.40833333,-25.575 26.41666667,-25.575 26.41666667,-25.56666667 26.425,-25.56666667 26.425,-25.55833333 26.41666667,-25.55833333 26.41666667,-25.55 26.425,-25.55 26.43333333,-25.55 26.43333333,-25.54166667 26.43333333,-25.53333333 26.44166667,-25.53333333 26.44166667,-25.54166667 26.45,-25.54166667 26.45833333,-25.54166667 26.46666667,-25.54166667 26.46666667,-25.53333333 26.45833333,-25.53333333 26.45833333,-25.525 26.46666667,-25.525 26.46666667,-25.51666667 26.45833333,-25.51666667 26.45833333,-25.50833333 26.46666667,-25.50833333 26.46666667,-25.5 26.475,-25.5 26.48333333,-25.5 26.48333333,-25.49166667 26.49166667,-25.49166667 26.5,-25.49166667 26.50833333,-25.49166667 26.51666667,-25.49166667 26.51666667,-25.48333333 26.51666667,-25.475 26.50833333,-25.475 26.5,-25.475 26.5,-25.46666667 26.50833333,-25.46666667 26.50833333,-25.45833333 26.50833333,-25.45 26.51666667,-25.45 26.525,-25.45 26.53333333,-25.45 26.54166667,-25.45 26.55,-25.45 26.55,-25.45833333 26.54166667,-25.45833333 26.53333333,-25.45833333 26.53333333,-25.46666667 26.54166667,-25.46666667 26.55,-25.46666667 26.55833333,-25.46666667 26.55833333,-25.475 26.56666667,-25.475 26.56666667,-25.46666667 26.575,-25.46666667 26.58333333,-25.46666667 26.59166667,-25.46666667 26.6,-25.46666667 26.6,-25.45833333 26.60833333,-25.45833333 26.60833333,-25.46666667 26.60833333,-25.475 26.61666667,-25.475 26.61666667,-25.48333333 26.60833333,-25.48333333 26.6,-25.48333333 26.6,-25.49166667 26.6,-25.5 26.60833333,-25.5 26.60833333,-25.50833333 26.61666667,-25.50833333 26.61666667,-25.5 26.61666667,-25.49166667 26.625,-25.49166667 26.63333333,-25.49166667 26.63333333,-25.5 26.64166667,-25.5 26.65,-25.5 26.65833333,-25.5 26.65833333,-25.49166667 26.65833333,-25.48333333 26.65,-25.48333333 26.64166667,-25.48333333 26.63333333,-25.48333333 26.63333333,-25.475 26.63333333,-25.46666667 26.63333333,-25.45833333 26.625,-25.45833333 26.625,-25.45 26.63333333,-25.45 26.64166667,-25.45 26.65,-25.45 26.65833333,-25.45 26.65833333,-25.44166667 26.65833333,-25.43333333 26.65,-25.43333333 26.65,-25.425 26.64166667,-25.425 26.63333333,-25.425 26.63333333,-25.41666667 26.64166667,-25.41666667 26.64166667,-25.40833333 26.65,-25.40833333 26.65833333,-25.40833333 26.65833333,-25.4 26.66666667,-25.4 26.66666667,-25.39166667 26.675,-25.39166667 26.68333333,-25.39166667 26.68333333,-25.38333333 26.69166667,-25.38333333 26.7,-25.38333333 26.7,-25.39166667 26.70833333,-25.39166667 26.70833333,-25.38333333 26.71666667,-25.38333333 26.71666667,-25.375 26.725,-25.375 26.725,-25.38333333 26.725,-25.39166667 26.71666667,-25.39166667 26.71666667,-25.4 26.70833333,-25.4 26.70833333,-25.40833333 26.71666667,-25.40833333 26.71666667,-25.41666667 26.70833333,-25.41666667 26.70833333,-25.425 26.70833333,-25.43333333 26.71666667,-25.43333333 26.725,-25.43333333 26.73333333,-25.43333333 26.73333333,-25.44166667 26.74166667,-25.44166667 26.75,-25.44166667 26.75833333,-25.44166667 26.76666667,-25.44166667 26.775,-25.44166667 26.78333333,-25.44166667 26.78333333,-25.43333333 26.79166667,-25.43333333 26.79166667,-25.44166667 26.8,-25.44166667 26.8,-25.45 26.79166667,-25.45 26.78333333,-25.45 26.775,-25.45 26.76666667,-25.45 26.75833333,-25.45 26.75833333,-25.45833333 26.76666667,-25.45833333 26.76666667,-25.46666667 26.75833333,-25.46666667 26.75833333,-25.475 26.75,-25.475 26.75,-25.48333333 26.75833333,-25.48333333 26.75833333,-25.49166667 26.75833333,-25.5 26.75,-25.5 26.75,-25.50833333 26.75833333,-25.50833333 26.76666667,-25.50833333 26.76666667,-25.51666667 26.775,-25.51666667 26.775,-25.50833333 26.775,-25.5 26.775,-25.49166667 26.78333333,-25.49166667 26.78333333,-25.48333333 26.79166667,-25.48333333 26.79166667,-25.475 26.8,-25.475 26.80833333,-25.475 26.80833333,-25.46666667 26.80833333,-25.45833333 26.81666667,-25.45833333 26.81666667,-25.45 26.80833333,-25.45 26.80833333,-25.44166667 26.80833333,-25.43333333 26.81666667,-25.43333333 26.825,-25.43333333 26.83333333,-25.43333333 26.84166667,-25.43333333 26.84166667,-25.44166667 26.85,-25.44166667 26.85,-25.45 26.85833333,-25.45 26.85833333,-25.45833333 26.85833333,-25.46666667 26.85,-25.46666667 26.85,-25.475 26.85,-25.48333333 26.85,-25.49166667 26.85833333,-25.49166667 26.86666667,-25.49166667 26.86666667,-25.5 26.86666667,-25.50833333 26.875,-25.50833333 26.88333333,-25.50833333 26.88333333,-25.51666667 26.89166667,-25.51666667 26.89166667,-25.50833333 26.89166667,-25.5 26.9,-25.5 26.9,-25.49166667 26.9,-25.48333333 26.90833333,-25.48333333 26.90833333,-25.49166667 26.91666667,-25.49166667 26.925,-25.49166667 26.925,-25.5 26.91666667,-25.5 26.91666667,-25.50833333 26.91666667,-25.51666667 26.925,-25.51666667 26.925,-25.525 26.93333333,-25.525 26.93333333,-25.51666667 26.94166667,-25.51666667 26.94166667,-25.525 26.95,-25.525 26.95,-25.53333333 26.95833333,-25.53333333 26.95833333,-25.54166667 26.96666667,-25.54166667 26.96666667,-25.55 26.975,-25.55 26.98333333,-25.55 26.98333333,-25.54166667 26.99166667,-25.54166667 27.0,-25.54166667 27.00833333,-25.54166667 27.00833333,-25.53333333 27.01666667,-25.53333333 27.01666667,-25.525 27.01666667,-25.51666667 27.00833333,-25.51666667 27.00833333,-25.50833333 27.01666667,-25.50833333 27.01666667,-25.5 27.025,-25.5 27.025,-25.49166667 27.03333333,-25.49166667 27.04166667,-25.49166667 27.04166667,-25.48333333 27.05,-25.48333333 27.05,-25.475 27.05833333,-25.475 27.05833333,-25.46666667 27.05833333,-25.45833333 27.05833333,-25.45 27.05833333,-25.44166667 27.05,-25.44166667 27.05,-25.43333333 27.05,-25.425 27.04166667,-25.425 27.04166667,-25.43333333 27.03333333,-25.43333333 27.03333333,-25.425 27.025,-25.425 27.01666667,-25.425 27.01666667,-25.41666667 27.00833333,-25.41666667 27.00833333,-25.40833333 27.01666667,-25.40833333 27.025,-25.40833333 27.025,-25.4 27.025,-25.39166667 27.01666667,-25.39166667 27.00833333,-25.39166667 27.00833333,-25.38333333 27.00833333,-25.375 27.01666667,-25.375 27.025,-25.375 27.025,-25.38333333 27.03333333,-25.38333333 27.03333333,-25.39166667 27.03333333,-25.4 27.04166667,-25.4 27.05,-25.4 27.05,-25.40833333 27.05833333,-25.40833333 27.05833333,-25.41666667 27.05833333,-25.425 27.05833333,-25.43333333 27.06666667,-25.43333333 27.075,-25.43333333 27.08333333,-25.43333333 27.09166667,-25.43333333 27.09166667,-25.44166667 27.1,-25.44166667 27.1,-25.45 27.09166667,-25.45 27.09166667,-25.45833333 27.1,-25.45833333 27.1,-25.46666667 27.1,-25.475 27.10833333,-25.475 27.10833333,-25.48333333 27.10833333,-25.49166667 27.1,-25.49166667 27.09166667,-25.49166667 27.09166667,-25.48333333 27.09166667,-25.475 27.08333333,-25.475 27.08333333,-25.48333333 27.075,-25.48333333 27.075,-25.49166667 27.075,-25.5 27.08333333,-25.5 27.09166667,-25.5 27.09166667,-25.50833333 27.1,-25.50833333 27.10833333,-25.50833333 27.11666667,-25.50833333 27.11666667,-25.51666667 27.10833333,-25.51666667 27.10833333,-25.525 27.10833333,-25.53333333 27.11666667,-25.53333333 27.11666667,-25.525 27.125,-25.525 27.125,-25.53333333 27.13333333,-25.53333333 27.14166667,-25.53333333 27.15,-25.53333333 27.15,-25.54166667 27.14166667,-25.54166667 27.14166667,-25.55 27.15,-25.55 27.15833333,-25.55 27.15833333,-25.55833333 27.15833333,-25.56666667 27.15833333,-25.575 27.15,-25.575 27.15,-25.58333333 27.15,-25.59166667 27.15,-25.6 27.15833333,-25.6 27.16666667,-25.6 27.175,-25.6 27.18333333,-25.6 27.19166667,-25.6 27.19166667,-25.60833333 27.2,-25.60833333 27.2,-25.61666667 27.2,-25.625 27.20833333,-25.625 27.21666667,-25.625 27.21666667,-25.61666667 27.20833333,-25.61666667 27.20833333,-25.60833333 27.20833333,-25.6 27.21666667,-25.6 27.21666667,-25.59166667 27.225,-25.59166667 27.225,-25.58333333 27.23333333,-25.58333333 27.23333333,-25.575 27.225,-25.575 27.21666667,-25.575 27.21666667,-25.56666667 27.21666667,-25.55833333 27.21666667,-25.55 27.225,-25.55 27.23333333,-25.55 27.24166667,-25.55 27.25,-25.55 27.25,-25.54166667 27.25833333,-25.54166667 27.25833333,-25.55 27.26666667,-25.55 27.26666667,-25.55833333 27.26666667,-25.56666667 27.25833333,-25.56666667 27.25833333,-25.575 27.26666667,-25.575 27.26666667,-25.58333333 27.26666667,-25.59166667 27.26666667,-25.6 27.25833333,-25.6 27.25833333,-25.60833333 27.26666667,-25.60833333 27.275,-25.60833333 27.275,-25.61666667 27.28333333,-25.61666667 27.28333333,-25.625 27.28333333,-25.63333333 27.28333333,-25.64166667 27.275,-25.64166667 27.26666667,-25.64166667 27.26666667,-25.65 27.25833333,-25.65 27.25833333,-25.65833333 27.26666667,-25.65833333 27.26666667,-25.66666667 27.275,-25.66666667 27.28333333,-25.66666667 27.28333333,-25.675 27.29166667,-25.675 27.3,-25.675 27.3,-25.68333333 27.29166667,-25.68333333 27.28333333,-25.68333333 27.275,-25.68333333 27.275,-25.69166667 27.28333333,-25.69166667 27.29166667,-25.69166667 27.3,-25.69166667 27.3,-25.7 27.3,-25.70833333 27.30833333,-25.70833333 27.30833333,-25.71666667 27.31666667,-25.71666667 27.325,-25.71666667 27.325,-25.70833333 27.33333333,-25.70833333 27.33333333,-25.71666667 27.34166667,-25.71666667 27.34166667,-25.70833333 27.34166667,-25.7 27.35,-25.7 27.35833333,-25.7 27.35833333,-25.70833333 27.36666667,-25.70833333 27.36666667,-25.71666667 27.35833333,-25.71666667 27.35,-25.71666667 27.35,-25.725 27.34166667,-25.725 27.34166667,-25.73333333 27.35,-25.73333333 27.35833333,-25.73333333 27.35833333,-25.74166667 27.35833333,-25.75 27.36666667,-25.75 27.375,-25.75 27.38333333,-25.75 27.38333333,-25.74166667 27.38333333,-25.73333333 27.39166667,-25.73333333 27.39166667,-25.725 27.4,-25.725 27.4,-25.71666667 27.39166667,-25.71666667 27.39166667,-25.70833333 27.39166667,-25.7 27.4,-25.7 27.40833333,-25.7 27.41666667,-25.7 27.425,-25.7 27.425,-25.70833333 27.425,-25.71666667 27.43333333,-25.71666667 27.43333333,-25.70833333 27.44166667,-25.70833333 27.45,-25.70833333 27.45,-25.7 27.45833333,-25.7 27.45833333,-25.69166667 27.45,-25.69166667 27.44166667,-25.69166667 27.44166667,-25.68333333 27.43333333,-25.68333333 27.43333333,-25.69166667 27.425,-25.69166667 27.425,-25.68333333 27.41666667,-25.68333333 27.40833333,-25.68333333 27.4,-25.68333333 27.4,-25.675 27.4,-25.66666667 27.40833333,-25.66666667 27.40833333,-25.675 27.41666667,-25.675 27.425,-25.675 27.43333333,-25.675 27.43333333,-25.66666667 27.425,-25.66666667 27.425,-25.65833333 27.425,-25.65 27.425,-25.64166667 27.425,-25.63333333 27.43333333,-25.63333333 27.43333333,-25.64166667 27.44166667,-25.64166667 27.45,-25.64166667 27.45,-25.63333333 27.45,-25.625 27.45,-25.61666667 27.45833333,-25.61666667 27.45833333,-25.625 27.45833333,-25.63333333 27.45833333,-25.64166667 27.46666667,-25.64166667 27.46666667,-25.63333333 27.475,-25.63333333 27.475,-25.625 27.48333333,-25.625 27.49166667,-25.625 27.5,-25.625 27.50833333,-25.625 27.50833333,-25.61666667 27.51666667,-25.61666667 27.51666667,-25.625 27.51666667,-25.63333333 27.51666667,-25.64166667 27.525,-25.64166667 27.53333333,-25.64166667 27.54166667,-25.64166667 27.54166667,-25.65 27.53333333,-25.65 27.525,-25.65 27.525,-25.65833333 27.525,-25.66666667 27.525,-25.675 27.525,-25.68333333 27.53333333,-25.68333333 27.53333333,-25.69166667 27.54166667,-25.69166667 27.54166667,-25.7 27.55,-25.7 27.55,-25.70833333 27.55,-25.71666667 27.54166667,-25.71666667 27.53333333,-25.71666667 27.525,-25.71666667 27.525,-25.725 27.53333333,-25.725 27.53333333,-25.73333333 27.53333333,-25.74166667 27.53333333,-25.75 27.54166667,-25.75 27.55,-25.75 27.55833333,-25.75 27.55833333,-25.75833333 27.56666667,-25.75833333 27.575,-25.75833333 27.575,-25.75 27.56666667,-25.75 27.56666667,-25.74166667 27.575,-25.74166667 27.58333333,-25.74166667 27.58333333,-25.75 27.59166667,-25.75 27.6,-25.75 27.60833333,-25.75 27.60833333,-25.74166667 27.60833333,-25.73333333 27.61666667,-25.73333333 27.61666667,-25.74166667 27.61666667,-25.75 27.625,-25.75 27.625,-25.74166667 27.63333333,-25.74166667 27.64166667,-25.74166667 27.64166667,-25.73333333 27.63333333,-25.73333333 27.63333333,-25.725 27.625,-25.725 27.625,-25.71666667 27.625,-25.70833333 27.63333333,-25.70833333 27.64166667,-25.70833333 27.64166667,-25.7 27.65,-25.7 27.65833333,-25.7 27.65833333,-25.70833333 27.66666667,-25.70833333 27.675,-25.70833333 27.675,-25.71666667 27.68333333,-25.71666667 27.68333333,-25.725 27.69166667,-25.725 27.69166667,-25.73333333 27.7,-25.73333333 27.7,-25.725 27.70833333,-25.725 27.70833333,-25.71666667 27.7,-25.71666667 27.7,-25.70833333 27.7,-25.7 27.70833333,-25.7 27.71666667,-25.7 27.71666667,-25.69166667 27.725,-25.69166667 27.73333333,-25.69166667 27.73333333,-25.68333333 27.725,-25.68333333 27.71666667,-25.68333333 27.70833333,-25.68333333 27.70833333,-25.69166667 27.7,-25.69166667 27.69166667,-25.69166667 27.68333333,-25.69166667 27.675,-25.69166667 27.66666667,-25.69166667 27.65833333,-25.69166667 27.65833333,-25.68333333 27.66666667,-25.68333333 27.66666667,-25.675 27.675,-25.675 27.675,-25.66666667 27.66666667,-25.66666667 27.65833333,-25.66666667 27.65,-25.66666667 27.65,-25.65833333 27.65,-25.65 27.65833333,-25.65 27.65833333,-25.64166667 27.65,-25.64166667 27.64166667,-25.64166667 27.63333333,-25.64166667 27.63333333,-25.63333333 27.63333333,-25.625 27.625,-25.625 27.625,-25.61666667 27.625,-25.60833333 27.63333333,-25.60833333 27.64166667,-25.60833333 27.64166667,-25.6 27.64166667,-25.59166667 27.65,-25.59166667 27.65833333,-25.59166667 27.65833333,-25.58333333 27.65,-25.58333333 27.64166667,-25.58333333 27.64166667,-25.575 27.64166667,-25.56666667 27.65,-25.56666667 27.65833333,-25.56666667 27.65833333,-25.575 27.66666667,-25.575 27.66666667,-25.58333333 27.675,-25.58333333 27.675,-25.59166667 27.68333333,-25.59166667 27.68333333,-25.6 27.675,-25.6 27.66666667,-25.6 27.66666667,-25.60833333 27.66666667,-25.61666667 27.66666667,-25.625 27.675,-25.625 27.675,-25.63333333 27.68333333,-25.63333333 27.69166667,-25.63333333 27.69166667,-25.625 27.68333333,-25.625 27.68333333,-25.61666667 27.69166667,-25.61666667 27.69166667,-25.60833333 27.69166667,-25.6 27.7,-25.6 27.7,-25.60833333 27.70833333,-25.60833333 27.71666667,-25.60833333 27.71666667,-25.61666667 27.725,-25.61666667 27.73333333,-25.61666667 27.73333333,-25.60833333 27.74166667,-25.60833333 27.74166667,-25.6 27.75,-25.6 27.75,-25.60833333 27.75,-25.61666667 27.75,-25.625 27.75,-25.63333333 27.75833333,-25.63333333 27.76666667,-25.63333333 27.76666667,-25.625 27.775,-25.625 27.78333333,-25.625 27.78333333,-25.61666667 27.79166667,-25.61666667 27.79166667,-25.625 27.8,-25.625 27.8,-25.63333333 27.80833333,-25.63333333 27.80833333,-25.64166667 27.80833333,-25.65 27.80833333,-25.65833333 27.81666667,-25.65833333 27.825,-25.65833333 27.825,-25.65 27.825,-25.64166667 27.83333333,-25.64166667 27.83333333,-25.65 27.84166667,-25.65 27.84166667,-25.64166667 27.85,-25.64166667 27.85,-25.63333333 27.85833333,-25.63333333 27.86666667,-25.63333333 27.875,-25.63333333 27.875,-25.625 27.88333333,-25.625 27.88333333,-25.63333333 27.89166667,-25.63333333 27.9,-25.63333333 27.90833333,-25.63333333 27.91666667,-25.63333333 27.925,-25.63333333 27.93333333,-25.63333333 27.93333333,-25.64166667 27.925,-25.64166667 27.91666667,-25.64166667 27.91666667,-25.65 27.91666667,-25.65833333 27.91666667,-25.66666667 27.91666667,-25.675 27.925,-25.675 27.925,-25.66666667 27.925,-25.65833333 27.93333333,-25.65833333 27.94166667,-25.65833333 27.94166667,-25.65 27.94166667,-25.64166667 27.95,-25.64166667 27.95833333,-25.64166667 27.95833333,-25.65 27.96666667,-25.65 27.975,-25.65 27.975,-25.64166667 27.96666667,-25.64166667 27.96666667,-25.63333333 27.96666667,-25.625 27.975,-25.625 27.975,-25.63333333 27.98333333,-25.63333333 27.98333333,-25.625 27.98333333,-25.61666667 27.98333333,-25.60833333 27.98333333,-25.6 27.98333333,-25.59166667 27.98333333,-25.58333333 27.975,-25.58333333 27.975,-25.59166667 27.96666667,-25.59166667 27.95833333,-25.59166667 27.95833333,-25.6 27.95,-25.6 27.94166667,-25.6 27.94166667,-25.60833333 27.93333333,-25.60833333 27.925,-25.60833333 27.925,-25.6 27.93333333,-25.6 27.93333333,-25.59166667 27.925,-25.59166667 27.925,-25.58333333 27.93333333,-25.58333333 27.94166667,-25.58333333 27.95,-25.58333333 27.95833333,-25.58333333 27.96666667,-25.58333333 27.96666667,-25.575 27.96666667,-25.56666667 27.975,-25.56666667 27.975,-25.55833333 27.98333333,-25.55833333 27.98333333,-25.55 27.99166667,-25.55 28.0,-25.55 28.0,-25.54166667 27.99166667,-25.54166667 27.99166667,-25.53333333 28.0,-25.53333333 28.00833333,-25.53333333 28.01666667,-25.53333333 28.025,-25.53333333 28.025,-25.525 28.025,-25.51666667 28.03333333,-25.51666667 28.03333333,-25.50833333 28.04166667,-25.50833333 28.04166667,-25.5 28.04166667,-25.49166667 28.04166667,-25.48333333 28.05,-25.48333333 28.05833333,-25.48333333 28.05833333,-25.475 28.05833333,-25.46666667 28.06666667,-25.46666667 28.075,-25.46666667 28.075,-25.45833333 28.08333333,-25.45833333 28.08333333,-25.45 28.075,-25.45 28.06666667,-25.45 28.05833333,-25.45 28.05833333,-25.44166667 28.06666667,-25.44166667 28.075,-25.44166667 28.08333333,-25.44166667 28.08333333,-25.43333333 28.08333333,-25.425 28.09166667,-25.425 28.1,-25.425 28.1,-25.41666667 28.10833333,-25.41666667 28.11666667,-25.41666667 28.11666667,-25.40833333 28.125,-25.40833333 28.125,-25.4 28.13333333,-25.4 28.14166667,-25.4 28.15,-25.4 28.15833333,-25.4 28.15833333,-25.39166667 28.15833333,-25.38333333 28.16666667,-25.38333333 28.16666667,-25.39166667 28.175,-25.39166667 28.18333333,-25.39166667 28.19166667,-25.39166667 28.19166667,-25.4 28.19166667,-25.40833333 28.18333333,-25.40833333 28.18333333,-25.41666667 28.175,-25.41666667 28.16666667,-25.41666667 28.15833333,-25.41666667 28.15,-25.41666667 28.14166667,-25.41666667 28.14166667,-25.425 28.13333333,-25.425 28.13333333,-25.43333333 28.13333333,-25.44166667 28.13333333,-25.45 28.13333333,-25.45833333 28.14166667,-25.45833333 28.14166667,-25.46666667 28.14166667,-25.475 28.14166667,-25.48333333 28.14166667,-25.49166667 28.14166667,-25.5 28.14166667,-25.50833333 28.13333333,-25.50833333 28.13333333,-25.51666667 28.14166667,-25.51666667 28.15,-25.51666667 28.15,-25.525 28.15833333,-25.525 28.15833333,-25.51666667 28.15833333,-25.50833333 28.15,-25.50833333 28.15,-25.5 28.15,-25.49166667 28.15833333,-25.49166667 28.15833333,-25.5 28.16666667,-25.5 28.175,-25.5 28.18333333,-25.5 28.18333333,-25.49166667 28.19166667,-25.49166667 28.2,-25.49166667 28.2,-25.48333333 28.20833333,-25.48333333 28.21666667,-25.48333333 28.225,-25.48333333 28.225,-25.49166667 28.23333333,-25.49166667 28.24166667,-25.49166667 28.24166667,-25.48333333 28.24166667,-25.475 28.25,-25.475 28.25,-25.48333333 28.25,-25.49166667 28.25,-25.5 28.25833333,-25.5 28.25833333,-25.50833333 28.25,-25.50833333 28.24166667,-25.50833333 28.24166667,-25.5 28.23333333,-25.5 28.23333333,-25.50833333 28.23333333,-25.51666667 28.225,-25.51666667 28.225,-25.50833333 28.225,-25.5 28.21666667,-25.5 28.21666667,-25.50833333 28.20833333,-25.50833333 28.20833333,-25.51666667 28.21666667,-25.51666667 28.21666667,-25.525 28.20833333,-25.525 28.2,-25.525 28.2,-25.53333333 28.2,-25.54166667 28.2,-25.55 28.20833333,-25.55 28.21666667,-25.55 28.21666667,-25.55833333 28.225,-25.55833333 28.225,-25.56666667 28.23333333,-25.56666667 28.23333333,-25.575 28.225,-25.575 28.225,-25.58333333 28.225,-25.59166667 28.21666667,-25.59166667 28.20833333,-25.59166667 28.20833333,-25.58333333 28.20833333,-25.575 28.2,-25.575 28.19166667,-25.575 28.18333333,-25.575 28.18333333,-25.56666667 28.175,-25.56666667 28.175,-25.575 28.16666667,-25.575 28.16666667,-25.56666667 28.16666667,-25.55833333 28.16666667,-25.55 28.15833333,-25.55 28.15,-25.55 28.14166667,-25.55 28.14166667,-25.55833333 28.14166667,-25.56666667 28.13333333,-25.56666667 28.125,-25.56666667 28.11666667,-25.56666667 28.10833333,-25.56666667 28.10833333,-25.575 28.1,-25.575 28.1,-25.58333333 28.10833333,-25.58333333 28.10833333,-25.59166667 28.10833333,-25.6 28.10833333,-25.60833333 28.10833333,-25.61666667 28.11666667,-25.61666667 28.11666667,-25.625 28.11666667,-25.63333333 28.125,-25.63333333 28.125,-25.64166667 28.13333333,-25.64166667 28.13333333,-25.65 28.14166667,-25.65 28.14166667,-25.64166667 28.15,-25.64166667 28.15,-25.63333333 28.14166667,-25.63333333 28.14166667,-25.625 28.13333333,-25.625 28.125,-25.625 28.125,-25.61666667 28.13333333,-25.61666667 28.13333333,-25.60833333 28.14166667,-25.60833333 28.14166667,-25.61666667 28.15,-25.61666667 28.15833333,-25.61666667 28.16666667,-25.61666667 28.175,-25.61666667 28.175,-25.625 28.18333333,-25.625 28.19166667,-25.625 28.2,-25.625 28.2,-25.61666667 28.20833333,-25.61666667 28.20833333,-25.625 28.21666667,-25.625 28.21666667,-25.63333333 28.20833333,-25.63333333 28.20833333,-25.64166667 28.21666667,-25.64166667 28.21666667,-25.65 28.225,-25.65 28.23333333,-25.65 28.24166667,-25.65 28.25,-25.65 28.25,-25.65833333 28.25833333,-25.65833333 28.26666667,-25.65833333 28.26666667,-25.66666667 28.275,-25.66666667 28.28333333,-25.66666667 28.28333333,-25.65833333 28.29166667,-25.65833333 28.29166667,-25.66666667 28.3,-25.66666667 28.3,-25.65833333 28.30833333,-25.65833333 28.31666667,-25.65833333 28.31666667,-25.65 28.325,-25.65 28.33333333,-25.65 28.34166667,-25.65 28.34166667,-25.64166667 28.34166667,-25.63333333 28.35,-25.63333333 28.35,-25.625 28.35,-25.61666667 28.34166667,-25.61666667 28.33333333,-25.61666667 28.325,-25.61666667 28.325,-25.60833333 28.31666667,-25.60833333 28.30833333,-25.60833333 28.3,-25.60833333 28.3,-25.6 28.29166667,-25.6 28.29166667,-25.59166667 28.3,-25.59166667 28.30833333,-25.59166667 28.30833333,-25.6 28.31666667,-25.6 28.31666667,-25.59166667 28.325,-25.59166667 28.325,-25.6 28.33333333,-25.6 28.33333333,-25.59166667 28.34166667,-25.59166667 28.34166667,-25.6 28.35,-25.6 28.35,-25.60833333 28.35833333,-25.60833333 28.36666667,-25.60833333 28.375,-25.60833333 28.38333333,-25.60833333 28.38333333,-25.61666667 28.39166667,-25.61666667 28.4,-25.61666667 28.40833333,-25.61666667 28.41666667,-25.61666667 28.425,-25.61666667 28.425,-25.60833333 28.425,-25.6 28.43333333,-25.6 28.44166667,-25.6 28.45,-25.6 28.45,-25.59166667 28.45833333,-25.59166667 28.45833333,-25.58333333 28.45,-25.58333333 28.45,-25.575 28.45833333,-25.575 28.45833333,-25.56666667 28.45,-25.56666667 28.44166667,-25.56666667 28.44166667,-25.575 28.43333333,-25.575 28.43333333,-25.56666667 28.43333333,-25.55833333 28.43333333,-25.55 28.425,-25.55 28.425,-25.54166667 28.41666667,-25.54166667 28.41666667,-25.53333333 28.41666667,-25.525 28.40833333,-25.525 28.40833333,-25.51666667 28.41666667,-25.51666667 28.425,-25.51666667 28.43333333,-25.51666667 28.43333333,-25.50833333 28.425,-25.50833333 28.41666667,-25.50833333 28.41666667,-25.5 28.425,-25.5 28.425,-25.49166667 28.43333333,-25.49166667 28.43333333,-25.48333333 28.44166667,-25.48333333 28.44166667,-25.475 28.45,-25.475 28.45833333,-25.475 28.45833333,-25.46666667 28.46666667,-25.46666667 28.46666667,-25.475 28.475,-25.475 28.475,-25.48333333 28.48333333,-25.48333333 28.48333333,-25.475 28.49166667,-25.475 28.49166667,-25.46666667 28.49166667,-25.45833333 28.5,-25.45833333 28.5,-25.45 28.5,-25.44166667 28.49166667,-25.44166667 28.49166667,-25.43333333 28.49166667,-25.425 28.48333333,-25.425 28.48333333,-25.43333333 28.48333333,-25.44166667 28.48333333,-25.45 28.475,-25.45 28.475,-25.44166667 28.46666667,-25.44166667 28.46666667,-25.43333333 28.46666667,-25.425 28.45833333,-25.425 28.45833333,-25.43333333 28.45,-25.43333333 28.45,-25.425 28.44166667,-25.425 28.44166667,-25.41666667 28.45,-25.41666667 28.45833333,-25.41666667 28.45833333,-25.40833333 28.46666667,-25.40833333 28.46666667,-25.41666667 28.475,-25.41666667 28.475,-25.40833333 28.475,-25.4 28.475,-25.39166667 28.475,-25.38333333 28.46666667,-25.38333333 28.46666667,-25.375 28.46666667,-25.36666667 28.46666667,-25.35833333 28.475,-25.35833333 28.475,-25.35 28.48333333,-25.35 28.49166667,-25.35 28.49166667,-25.35833333 28.5,-25.35833333 28.5,-25.36666667 28.5,-25.375 28.50833333,-25.375 28.51666667,-25.375 28.51666667,-25.38333333 28.525,-25.38333333 28.525,-25.39166667 28.525,-25.4 28.51666667,-25.4 28.50833333,-25.4 28.50833333,-25.39166667 28.5,-25.39166667 28.5,-25.4 28.5,-25.40833333 28.50833333,-25.40833333 28.50833333,-25.41666667 28.51666667,-25.41666667 28.525,-25.41666667 28.53333333,-25.41666667 28.54166667,-25.41666667 28.54166667,-25.40833333 28.55,-25.40833333 28.55833333,-25.40833333 28.55833333,-25.4 28.55833333,-25.39166667 28.56666667,-25.39166667 28.575,-25.39166667 28.575,-25.4 28.58333333,-25.4 28.58333333,-25.40833333 28.59166667,-25.40833333 28.59166667,-25.4 28.59166667,-25.39166667 28.59166667,-25.38333333 28.6,-25.38333333 28.60833333,-25.38333333 28.60833333,-25.375 28.61666667,-25.375 28.61666667,-25.36666667 28.60833333,-25.36666667 28.60833333,-25.35833333 28.6,-25.35833333 28.59166667,-25.35833333 28.59166667,-25.35 28.58333333,-25.35 28.58333333,-25.34166667 28.575,-25.34166667 28.575,-25.33333333 28.575,-25.325 28.58333333,-25.325 28.59166667,-25.325 28.6,-25.325 28.6,-25.33333333 28.6,-25.34166667 28.60833333,-25.34166667 28.60833333,-25.35 28.61666667,-25.35 28.61666667,-25.35833333 28.625,-25.35833333 28.625,-25.35 28.63333333,-25.35 28.63333333,-25.34166667 28.625,-25.34166667 28.625,-25.33333333 28.625,-25.325 28.63333333,-25.325 28.63333333,-25.33333333 28.64166667,-25.33333333 28.65,-25.33333333 28.65833333,-25.33333333 28.66666667,-25.33333333 28.675,-25.33333333 28.675,-25.34166667 28.68333333,-25.34166667 28.68333333,-25.33333333 28.68333333,-25.325 28.675,-25.325 28.675,-25.31666667 28.66666667,-25.31666667 28.65833333,-25.31666667 28.65833333,-25.325 28.65,-25.325 28.65,-25.31666667 28.65,-25.30833333 28.64166667,-25.30833333 28.64166667,-25.3 28.65,-25.3 28.65,-25.29166667 28.65833333,-25.29166667 28.65833333,-25.3 28.65833333,-25.30833333 28.66666667,-25.30833333 28.675,-25.30833333 28.675,-25.3 28.675,-25.29166667 28.68333333,-25.29166667 28.68333333,-25.28333333 28.69166667,-25.28333333 28.69166667,-25.275 28.7,-25.275 28.7,-25.28333333 28.70833333,-25.28333333 28.71666667,-25.28333333 28.71666667,-25.275 28.725,-25.275 28.725,-25.26666667 28.71666667,-25.26666667 28.71666667,-25.25833333 28.70833333,-25.25833333 28.7,-25.25833333 28.69166667,-25.25833333 28.68333333,-25.25833333 28.675,-25.25833333 28.675,-25.25 28.66666667,-25.25 28.66666667,-25.24166667 28.675,-25.24166667 28.675,-25.23333333 28.68333333,-25.23333333 28.68333333,-25.225 28.69166667,-25.225 28.7,-25.225 28.7,-25.23333333 28.70833333,-25.23333333 28.70833333,-25.225 28.71666667,-25.225 28.725,-25.225 28.725,-25.21666667 28.73333333,-25.21666667 28.73333333,-25.225 28.74166667,-25.225 28.75,-25.225 28.75833333,-25.225 28.76666667,-25.225 28.76666667,-25.21666667 28.775,-25.21666667 28.775,-25.225 28.78333333,-25.225 28.79166667,-25.225 28.79166667,-25.23333333 28.78333333,-25.23333333 28.775,-25.23333333 28.76666667,-25.23333333 28.76666667,-25.24166667 28.76666667,-25.25 28.75833333,-25.25 28.75833333,-25.24166667 28.75,-25.24166667 28.75,-25.23333333 28.74166667,-25.23333333 28.74166667,-25.24166667 28.73333333,-25.24166667 28.73333333,-25.25 28.73333333,-25.25833333 28.74166667,-25.25833333 28.75,-25.25833333 28.75,-25.26666667 28.75833333,-25.26666667 28.76666667,-25.26666667 28.76666667,-25.25833333 28.775,-25.25833333 28.775,-25.25 28.78333333,-25.25 28.79166667,-25.25 28.79166667,-25.24166667 28.8,-25.24166667 28.8,-25.23333333 28.80833333,-25.23333333 28.80833333,-25.225 28.80833333,-25.21666667 28.81666667,-25.21666667 28.81666667,-25.20833333 28.825,-25.20833333 28.83333333,-25.20833333 28.83333333,-25.21666667 28.83333333,-25.225 28.83333333,-25.23333333 28.83333333,-25.24166667 28.83333333,-25.25 28.84166667,-25.25 28.84166667,-25.25833333 28.83333333,-25.25833333 28.825,-25.25833333 28.81666667,-25.25833333 28.81666667,-25.25 28.80833333,-25.25 28.8,-25.25 28.8,-25.25833333 28.8,-25.26666667 28.80833333,-25.26666667 28.80833333,-25.275 28.81666667,-25.275 28.825,-25.275 28.83333333,-25.275 28.84166667,-25.275 28.84166667,-25.26666667 28.85,-25.26666667 28.85833333,-25.26666667 28.85833333,-25.25833333 28.85833333,-25.25 28.86666667,-25.25 28.875,-25.25 28.875,-25.24166667 28.875,-25.23333333 28.875,-25.225 28.88333333,-25.225 28.89166667,-25.225 28.89166667,-25.23333333 28.88333333,-25.23333333 28.88333333,-25.24166667 28.89166667,-25.24166667 28.89166667,-25.25 28.9,-25.25 28.9,-25.25833333 28.9,-25.26666667 28.9,-25.275 28.90833333,-25.275 28.90833333,-25.28333333 28.90833333,-25.29166667 28.90833333,-25.3 28.91666667,-25.3 28.925,-25.3 28.925,-25.30833333 28.93333333,-25.30833333 28.93333333,-25.31666667 28.925,-25.31666667 28.91666667,-25.31666667 28.90833333,-25.31666667 28.9,-25.31666667 28.89166667,-25.31666667 28.89166667,-25.325 28.9,-25.325 28.90833333,-25.325 28.91666667,-25.325 28.925,-25.325 28.925,-25.33333333 28.91666667,-25.33333333 28.91666667,-25.34166667 28.925,-25.34166667 28.925,-25.35 28.91666667,-25.35 28.91666667,-25.35833333 28.90833333,-25.35833333 28.90833333,-25.36666667 28.90833333,-25.375 28.9,-25.375 28.9,-25.38333333 28.90833333,-25.38333333 28.91666667,-25.38333333 28.925,-25.38333333 28.93333333,-25.38333333 28.94166667,-25.38333333 28.94166667,-25.39166667 28.95,-25.39166667 28.95,-25.4 28.94166667,-25.4 28.93333333,-25.4 28.93333333,-25.40833333 28.93333333,-25.41666667 28.925,-25.41666667 28.925,-25.425 28.93333333,-25.425 28.93333333,-25.43333333 28.94166667,-25.43333333 28.95,-25.43333333 28.95,-25.44166667 28.95833333,-25.44166667 28.96666667,-25.44166667 28.96666667,-25.45 28.975,-25.45 28.975,-25.45833333 28.975,-25.46666667 28.975,-25.475 28.975,-25.48333333 28.96666667,-25.48333333 28.95833333,-25.48333333 28.95833333,-25.49166667 28.95,-25.49166667 28.95,-25.48333333 28.94166667,-25.48333333 28.94166667,-25.49166667 28.93333333,-25.49166667 28.925,-25.49166667 28.925,-25.5 28.925,-25.50833333 28.925,-25.51666667 28.91666667,-25.51666667 28.90833333,-25.51666667 28.90833333,-25.525 28.91666667,-25.525 28.91666667,-25.53333333 28.91666667,-25.54166667 28.90833333,-25.54166667 28.90833333,-25.55 28.9,-25.55 28.9,-25.55833333 28.89166667,-25.55833333 28.88333333,-25.55833333 28.875,-25.55833333 28.86666667,-25.55833333 28.85833333,-25.55833333 28.85833333,-25.56666667 28.85833333,-25.575 28.85,-25.575 28.85,-25.58333333 28.84166667,-25.58333333 28.84166667,-25.575 28.83333333,-25.575 28.825,-25.575 28.825,-25.56666667 28.825,-25.55833333 28.83333333,-25.55833333 28.83333333,-25.55 28.83333333,-25.54166667 28.84166667,-25.54166667 28.84166667,-25.53333333 28.84166667,-25.525 28.83333333,-25.525 28.825,-25.525 28.825,-25.53333333 28.825,-25.54166667 28.825,-25.55 28.81666667,-25.55 28.81666667,-25.54166667 28.80833333,-25.54166667 28.80833333,-25.55 28.8,-25.55 28.8,-25.54166667 28.79166667,-25.54166667 28.78333333,-25.54166667 28.775,-25.54166667 28.775,-25.53333333 28.76666667,-25.53333333 28.76666667,-25.525 28.775,-25.525 28.78333333,-25.525 28.79166667,-25.525 28.8,-25.525 28.8,-25.51666667 28.80833333,-25.51666667 28.81666667,-25.51666667 28.81666667,-25.50833333 28.80833333,-25.50833333 28.80833333,-25.5 28.80833333,-25.49166667 28.80833333,-25.48333333 28.81666667,-25.48333333 28.81666667,-25.475 28.80833333,-25.475 28.8,-25.475 28.8,-25.46666667 28.8,-25.45833333 28.79166667,-25.45833333 28.78333333,-25.45833333 28.78333333,-25.45 28.775,-25.45 28.775,-25.45833333 28.76666667,-25.45833333 28.76666667,-25.45 28.75833333,-25.45 28.75833333,-25.44166667 28.75833333,-25.43333333 28.76666667,-25.43333333 28.76666667,-25.425 28.75833333,-25.425 28.75,-25.425 28.74166667,-25.425 28.74166667,-25.43333333 28.73333333,-25.43333333 28.725,-25.43333333 28.71666667,-25.43333333 28.71666667,-25.44166667 28.71666667,-25.45 28.71666667,-25.45833333 28.70833333,-25.45833333 28.70833333,-25.46666667 28.71666667,-25.46666667 28.71666667,-25.475 28.70833333,-25.475 28.70833333,-25.48333333 28.7,-25.48333333 28.7,-25.49166667 28.69166667,-25.49166667 28.69166667,-25.5 28.7,-25.5 28.7,-25.50833333 28.7,-25.51666667 28.7,-25.525 28.69166667,-25.525 28.69166667,-25.51666667 28.68333333,-25.51666667 28.68333333,-25.50833333 28.675,-25.50833333 28.675,-25.51666667 28.675,-25.525 28.68333333,-25.525 28.68333333,-25.53333333 28.69166667,-25.53333333 28.7,-25.53333333 28.7,-25.54166667 28.7,-25.55 28.70833333,-25.55 28.70833333,-25.55833333 28.71666667,-25.55833333 28.71666667,-25.55 28.725,-25.55 28.725,-25.55833333 28.73333333,-25.55833333 28.74166667,-25.55833333 28.74166667,-25.56666667 28.73333333,-25.56666667 28.73333333,-25.575 28.725,-25.575 28.725,-25.58333333 28.725,-25.59166667 28.73333333,-25.59166667 28.74166667,-25.59166667 28.75,-25.59166667 28.75,-25.58333333 28.75,-25.575 28.75833333,-25.575 28.76666667,-25.575 28.76666667,-25.58333333 28.775,-25.58333333 28.775,-25.575 28.78333333,-25.575 28.78333333,-25.56666667 28.78333333,-25.55833333 28.79166667,-25.55833333 28.79166667,-25.56666667 28.79166667,-25.575 28.8,-25.575 28.8,-25.58333333 28.8,-25.59166667 28.8,-25.6 28.8,-25.60833333 28.8,-25.61666667 28.79166667,-25.61666667 28.79166667,-25.60833333 28.78333333,-25.60833333 28.78333333,-25.6 28.775,-25.6 28.775,-25.60833333 28.775,-25.61666667 28.76666667,-25.61666667 28.76666667,-25.625 28.75833333,-25.625 28.75833333,-25.63333333 28.75,-25.63333333 28.75,-25.64166667 28.74166667,-25.64166667 28.74166667,-25.65 28.75,-25.65 28.75833333,-25.65 28.75833333,-25.64166667 28.76666667,-25.64166667 28.775,-25.64166667 28.775,-25.65 28.775,-25.65833333 28.76666667,-25.65833333 28.76666667,-25.66666667 28.76666667,-25.675 28.75833333,-25.675 28.75833333,-25.68333333 28.76666667,-25.68333333 28.775,-25.68333333 28.775,-25.675 28.78333333,-25.675 28.79166667,-25.675 28.8,-25.675 28.80833333,-25.675 28.80833333,-25.68333333 28.80833333,-25.69166667 28.80833333,-25.7 28.81666667,-25.7 28.81666667,-25.70833333 28.80833333,-25.70833333 28.80833333,-25.71666667 28.8,-25.71666667 28.8,-25.725 28.80833333,-25.725 28.80833333,-25.73333333 28.80833333,-25.74166667 28.81666667,-25.74166667 28.825,-25.74166667 28.83333333,-25.74166667 28.83333333,-25.73333333 28.84166667,-25.73333333 28.84166667,-25.74166667 28.85,-25.74166667 28.85833333,-25.74166667 28.86666667,-25.74166667 28.86666667,-25.75 28.875,-25.75 28.875,-25.74166667 28.88333333,-25.74166667 28.88333333,-25.75 28.89166667,-25.75 28.9,-25.75 28.9,-25.75833333 28.90833333,-25.75833333 28.90833333,-25.75 28.91666667,-25.75 28.91666667,-25.75833333 28.925,-25.75833333 28.925,-25.75 28.925,-25.74166667 28.93333333,-25.74166667 28.93333333,-25.73333333 28.93333333,-25.725 28.93333333,-25.71666667 28.925,-25.71666667 28.925,-25.725 28.91666667,-25.725 28.90833333,-25.725 28.90833333,-25.71666667 28.90833333,-25.70833333 28.9,-25.70833333 28.89166667,-25.70833333 28.89166667,-25.71666667 28.88333333,-25.71666667 28.875,-25.71666667 28.86666667,-25.71666667 28.85833333,-25.71666667 28.85833333,-25.70833333 28.86666667,-25.70833333 28.875,-25.70833333 28.88333333,-25.70833333 28.88333333,-25.7 28.89166667,-25.7 28.9,-25.7 28.9,-25.69166667 28.89166667,-25.69166667 28.89166667,-25.68333333 28.88333333,-25.68333333 28.875,-25.68333333 28.875,-25.675 28.88333333,-25.675 28.89166667,-25.675 28.89166667,-25.66666667 28.9,-25.66666667 28.9,-25.65833333 28.89166667,-25.65833333 28.88333333,-25.65833333 28.875,-25.65833333 28.875,-25.65 28.88333333,-25.65 28.89166667,-25.65 28.89166667,-25.64166667 28.89166667,-25.63333333 28.9,-25.63333333 28.90833333,-25.63333333 28.91666667,-25.63333333 28.925,-25.63333333 28.925,-25.64166667 28.93333333,-25.64166667 28.93333333,-25.63333333 28.93333333,-25.625 28.94166667,-25.625 28.94166667,-25.61666667 28.94166667,-25.60833333 28.93333333,-25.60833333 28.93333333,-25.61666667 28.925,-25.61666667 28.91666667,-25.61666667 28.91666667,-25.60833333 28.91666667,-25.6 28.90833333,-25.6 28.9,-25.6 28.89166667,-25.6 28.89166667,-25.59166667 28.9,-25.59166667 28.9,-25.58333333 28.90833333,-25.58333333 28.90833333,-25.59166667 28.91666667,-25.59166667 28.91666667,-25.58333333 28.925,-25.58333333 28.93333333,-25.58333333 28.94166667,-25.58333333 28.95,-25.58333333 28.95,-25.575 28.94166667,-25.575 28.94166667,-25.56666667 28.95,-25.56666667 28.95833333,-25.56666667 28.95833333,-25.575 28.96666667,-25.575 28.975,-25.575 28.975,-25.58333333 28.98333333,-25.58333333 28.98333333,-25.59166667 28.98333333,-25.6 28.99166667,-25.6 28.99166667,-25.59166667 28.99166667,-25.58333333 28.99166667,-25.575 29.0,-25.575 29.00833333,-25.575 29.00833333,-25.58333333 29.01666667,-25.58333333 29.025,-25.58333333 29.025,-25.575 29.03333333,-25.575 29.04166667,-25.575 29.04166667,-25.58333333 29.05,-25.58333333 29.05833333,-25.58333333 29.06666667,-25.58333333 29.06666667,-25.575 29.06666667,-25.56666667 29.075,-25.56666667 29.075,-25.575 29.075,-25.58333333 29.08333333,-25.58333333 29.08333333,-25.59166667 29.075,-25.59166667 29.06666667,-25.59166667 29.05833333,-25.59166667 29.05,-25.59166667 29.04166667,-25.59166667 29.03333333,-25.59166667 29.025,-25.59166667 29.01666667,-25.59166667 29.01666667,-25.6 29.01666667,-25.60833333 29.025,-25.60833333 29.025,-25.61666667 29.03333333,-25.61666667 29.03333333,-25.60833333 29.03333333,-25.6 29.04166667,-25.6 29.04166667,-25.60833333 29.05,-25.60833333 29.05,-25.6 29.05833333,-25.6 29.06666667,-25.6 29.075,-25.6 29.08333333,-25.6 29.09166667,-25.6 29.09166667,-25.59166667 29.1,-25.59166667 29.1,-25.58333333 29.1,-25.575 29.10833333,-25.575 29.11666667,-25.575 29.125,-25.575 29.13333333,-25.575 29.13333333,-25.56666667 29.14166667,-25.56666667 29.14166667,-25.55833333 29.14166667,-25.55 29.13333333,-25.55 29.13333333,-25.54166667 29.14166667,-25.54166667 29.14166667,-25.53333333 29.15,-25.53333333 29.15,-25.525 29.15,-25.51666667 29.15833333,-25.51666667 29.15833333,-25.50833333 29.16666667,-25.50833333 29.16666667,-25.5 29.175,-25.5 29.175,-25.49166667 29.18333333,-25.49166667 29.18333333,-25.48333333 29.19166667,-25.48333333 29.19166667,-25.49166667 29.19166667,-25.5 29.18333333,-25.5 29.18333333,-25.50833333 29.175,-25.50833333 29.175,-25.51666667 29.18333333,-25.51666667 29.19166667,-25.51666667 29.2,-25.51666667 29.2,-25.50833333 29.20833333,-25.50833333 29.20833333,-25.5 29.21666667,-25.5 29.225,-25.5 29.23333333,-25.5 29.24166667,-25.5 29.24166667,-25.50833333 29.24166667,-25.51666667 29.24166667,-25.525 29.25,-25.525 29.25,-25.51666667 29.25,-25.50833333 29.25833333,-25.50833333 29.26666667,-25.50833333 29.26666667,-25.51666667 29.275,-25.51666667 29.275,-25.50833333 29.275,-25.5 29.28333333,-25.5 29.29166667,-25.5 29.3,-25.5 29.3,-25.49166667 29.3,-25.48333333 29.3,-25.475 29.30833333,-25.475 29.30833333,-25.46666667 29.31666667,-25.46666667 29.325,-25.46666667 29.33333333,-25.46666667 29.34166667,-25.46666667 29.34166667,-25.45833333 29.33333333,-25.45833333 29.33333333,-25.45 29.34166667,-25.45 29.35,-25.45 29.35,-25.44166667 29.35833333,-25.44166667 29.35833333,-25.45 29.35833333,-25.45833333 29.35833333,-25.46666667 29.35833333,-25.475 29.35833333,-25.48333333 29.35833333,-25.49166667 29.35833333,-25.5 29.35833333,-25.50833333 29.35833333,-25.51666667 29.35833333,-25.525 29.35833333,-25.53333333 29.35833333,-25.54166667 29.35833333,-25.55 29.35833333,-25.55833333 29.35833333,-25.56666667 29.35833333,-25.575 29.35,-25.575 29.34166667,-25.575 29.34166667,-25.56666667 29.33333333,-25.56666667 29.33333333,-25.575 29.325,-25.575 29.325,-25.58333333 29.31666667,-25.58333333 29.31666667,-25.59166667 29.325,-25.59166667 29.33333333,-25.59166667 29.33333333,-25.6 29.34166667,-25.6 29.34166667,-25.60833333 29.33333333,-25.60833333 29.33333333,-25.61666667 29.325,-25.61666667 29.31666667,-25.61666667 29.31666667,-25.625 29.325,-25.625 29.33333333,-25.625 29.33333333,-25.63333333 29.33333333,-25.64166667 29.34166667,-25.64166667 29.35,-25.64166667 29.35,-25.63333333 29.35833333,-25.63333333 29.35833333,-25.64166667 29.35833333,-25.65 29.35833333,-25.65833333 29.35833333,-25.66666667 29.35,-25.66666667 29.34166667,-25.66666667 29.34166667,-25.675 29.33333333,-25.675 29.325,-25.675 29.325,-25.68333333 29.33333333,-25.68333333 29.33333333,-25.69166667 29.34166667,-25.69166667 29.34166667,-25.68333333 29.35,-25.68333333 29.35,-25.69166667 29.35833333,-25.69166667 29.35833333,-25.7 29.35833333,-25.70833333 29.35833333,-25.71666667 29.35833333,-25.725</coordinates></LinearRing></outerBoundaryIs><innerBoundaryIs><LinearRing><coordinates>29.30833333,-25.925 29.30833333,-25.91666667 29.30833333,-25.90833333 29.3,-25.90833333 29.3,-25.91666667 29.29166667,-25.91666667 29.29166667,-25.925 29.3,-25.925 29.30833333,-25.925</coordinates></LinearRing></innerBoundaryIs><innerBoundaryIs><LinearRing><coordinates>29.2,-25.94166667 29.2,-25.95 29.20833333,-25.95 29.20833333,-25.94166667 29.2,-25.94166667</coordinates></LinearRing></innerBoundaryIs><innerBoundaryIs><LinearRing><coordinates>29.175,-25.91666667 29.175,-25.90833333 29.16666667,-25.90833333 29.16666667,-25.91666667 29.175,-25.91666667</coordinates></LinearRing></innerBoundaryIs><innerBoundaryIs><LinearRing><coordinates>29.16666667,-25.90833333 29.16666667,-25.9 29.15833333,-25.9 29.15833333,-25.90833333 29.16666667,-25.90833333</coordinates></LinearRing></innerBoundaryIs><innerBoundaryIs><LinearRing><coordinates>29.03333333,-25.81666667 29.04166667,-25.81666667 29.04166667,-25.80833333 29.03333333,-25.80833333 29.03333333,-25.81666667</coordinates></LinearRing></innerBoundaryIs><innerBoundaryIs><LinearRing><coordinates>28.99166667,-25.80833333 28.99166667,-25.8 28.98333333,-25.8 28.98333333,-25.80833333 28.99166667,-25.80833333</coordinates></LinearRing></innerBoundaryIs><innerBoundaryIs><LinearRing><coordinates>28.93333333,-25.84166667 28.93333333,-25.83333333 28.925,-25.83333333 28.925,-25.84166667 28.93333333,-25.84166667</coordinates></LinearRing></innerBoundaryIs><innerBoundaryIs><LinearRing><coordinates>28.90833333,-25.85833333 28.91666667,-25.85833333 28.91666667,-25.85 28.90833333,-25.85 28.90833333,-25.85833333</coordinates></LinearRing></innerBoundaryIs><innerBoundaryIs><LinearRing><coordinates>28.83333333,-25.79166667 28.84166667,-25.79166667 28.84166667,-25.78333333 28.83333333,-25.78333333 28.83333333,-25.79166667</coordinates></LinearRing></innerBoundaryIs><innerBoundaryIs><LinearRing><coordinates>28.84166667,-25.78333333 28.85,-25.78333333 28.85833333,-25.78333333 28.86666667,-25.78333333 28.86666667,-25.775 28.85833333,-25.775 28.85,-25.775 28.84166667,-25.775 28.84166667,-25.78333333</coordinates></LinearRing></innerBoundaryIs><innerBoundaryIs><LinearRing><coordinates>28.84166667,-25.775 28.84166667,-25.76666667 28.83333333,-25.76666667 28.83333333,-25.775 28.84166667,-25.775</coordinates></LinearRing></innerBoundaryIs><innerBoundaryIs><LinearRing><coordinates>28.69166667,-25.74166667 28.69166667,-25.73333333 28.68333333,-25.73333333 28.68333333,-25.74166667 28.69166667,-25.74166667</coordinates></LinearRing></innerBoundaryIs><innerBoundaryIs><LinearRing><coordinates>28.73333333,-25.79166667 28.74166667,-25.79166667 28.74166667,-25.78333333 28.73333333,-25.78333333 28.73333333,-25.79166667</coordinates></LinearRing></innerBoundaryIs><innerBoundaryIs><LinearRing><coordinates>28.575,-25.8 28.575,-25.79166667 28.56666667,-25.79166667 28.56666667,-25.8 28.575,-25.8</coordinates></LinearRing></innerBoundaryIs><innerBoundaryIs><LinearRing><coordinates>28.53333333,-25.825 28.53333333,-25.81666667 28.525,-25.81666667 28.525,-25.825 28.53333333,-25.825</coordinates></LinearRing></innerBoundaryIs><innerBoundaryIs><LinearRing><coordinates>28.425,-25.74166667 28.425,-25.73333333 28.41666667,-25.73333333 28.40833333,-25.73333333 28.40833333,-25.74166667 28.41666667,-25.74166667 28.425,-25.74166667</coordinates></LinearRing></innerBoundaryIs><innerBoundaryIs><LinearRing><coordinates>28.41666667,-25.93333333 28.41666667,-25.94166667 28.425,-25.94166667 28.43333333,-25.94166667 28.43333333,-25.95 28.44166667,-25.95 28.45,-25.95 28.45833333,-25.95 28.46666667,-25.95 28.46666667,-25.94166667 28.46666667,-25.93333333 28.45833333,-25.93333333 28.45833333,-25.925 28.45,-25.925 28.44166667,-25.925 28.44166667,-25.93333333 28.43333333,-25.93333333 28.425,-25.93333333 28.41666667,-25.93333333</coordinates></LinearRing></innerBoundaryIs><innerBoundaryIs><LinearRing><coordinates>28.4,-25.9 28.40833333,-25.9 28.40833333,-25.89166667 28.40833333,-25.88333333 28.4,-25.88333333 28.39166667,-25.88333333 28.38333333,-25.88333333 28.38333333,-25.89166667 28.39166667,-25.89166667 28.4,-25.89166667 28.4,-25.9</coordinates></LinearRing></innerBoundaryIs><innerBoundaryIs><LinearRing><coordinates>28.40833333,-25.9 28.40833333,-25.90833333 28.41666667,-25.90833333 28.41666667,-25.91666667 28.425,-25.91666667 28.425,-25.90833333 28.425,-25.9 28.425,-25.89166667 28.41666667,-25.89166667 28.41666667,-25.9 28.40833333,-25.9</coordinates></LinearRing></innerBoundaryIs><innerBoundaryIs><LinearRing><coordinates>28.325,-25.83333333 28.33333333,-25.83333333 28.34166667,-25.83333333 28.34166667,-25.825 28.33333333,-25.825 28.325,-25.825 28.325,-25.83333333</coordinates></LinearRing></innerBoundaryIs><innerBoundaryIs><LinearRing><coordinates>28.34166667,-25.825 28.35,-25.825 28.35,-25.81666667 28.34166667,-25.81666667 28.34166667,-25.825</coordinates></LinearRing></innerBoundaryIs><innerBoundaryIs><LinearRing><coordinates>28.275,-25.95833333 28.275,-25.95 28.26666667,-25.95 28.26666667,-25.95833333 28.275,-25.95833333</coordinates></LinearRing></innerBoundaryIs><innerBoundaryIs><LinearRing><coordinates>28.35833333,-26.1 28.35833333,-26.10833333 28.36666667,-26.10833333 28.36666667,-26.1 28.35833333,-26.1</coordinates></LinearRing></innerBoundaryIs><innerBoundaryIs><LinearRing><coordinates>28.45,-26.19166667 28.44166667,-26.19166667 28.44166667,-26.2 28.45,-26.2 28.45,-26.19166667</coordinates></LinearRing></innerBoundaryIs><innerBoundaryIs><LinearRing><coordinates>28.44166667,-26.34166667 28.44166667,-26.33333333 28.43333333,-26.33333333 28.425,-26.33333333 28.425,-26.34166667 28.43333333,-26.34166667 28.44166667,-26.34166667</coordinates></LinearRing></innerBoundaryIs><innerBoundaryIs><LinearRing><coordinates>28.43333333,-26.36666667 28.425,-26.36666667 28.41666667,-26.36666667 28.41666667,-26.375 28.425,-26.375 28.43333333,-26.375 28.43333333,-26.36666667</coordinates></LinearRing></innerBoundaryIs><innerBoundaryIs><LinearRing><coordinates>28.31666667,-26.275 28.31666667,-26.26666667 28.30833333,-26.26666667 28.30833333,-26.275 28.31666667,-26.275</coordinates></LinearRing></innerBoundaryIs><innerBoundaryIs><LinearRing><coordinates>28.30833333,-26.26666667 28.30833333,-26.25833333 28.3,-26.25833333 28.3,-26.26666667 28.30833333,-26.26666667</coordinates></LinearRing></innerBoundaryIs><innerBoundaryIs><LinearRing><coordinates>28.23333333,-26.30833333 28.24166667,-26.30833333 28.24166667,-26.3 28.23333333,-26.3 28.23333333,-26.30833333</coordinates></LinearRing></innerBoundaryIs><innerBoundaryIs><LinearRing><coordinates>28.21666667,-26.30833333 28.21666667,-26.3 28.20833333,-26.3 28.20833333,-26.30833333 28.21666667,-26.30833333</coordinates></LinearRing></innerBoundaryIs><innerBoundaryIs><LinearRing><coordinates>28.20833333,-26.3 28.20833333,-26.29166667 28.2,-26.29166667 28.2,-26.3 28.20833333,-26.3</coordinates></LinearRing></innerBoundaryIs><innerBoundaryIs><LinearRing><coordinates>27.825,-26.325 27.83333333,-26.325 27.83333333,-26.31666667 27.825,-26.31666667 27.825,-26.325</coordinates></LinearRing></innerBoundaryIs><innerBoundaryIs><LinearRing><coordinates>27.7,-26.225 27.70833333,-26.225 27.70833333,-26.21666667 27.7,-26.21666667 27.7,-26.225</coordinates></LinearRing></innerBoundaryIs><innerBoundaryIs><LinearRing><coordinates>27.48333333,-26.1 27.49166667,-26.1 27.49166667,-26.09166667 27.49166667,-26.08333333 27.48333333,-26.08333333 27.48333333,-26.09166667 27.48333333,-26.1</coordinates></LinearRing></innerBoundaryIs><innerBoundaryIs><LinearRing><coordinates>27.49166667,-26.08333333 27.5,-26.08333333 27.5,-26.075 27.50833333,-26.075 27.51666667,-26.075 27.51666667,-26.06666667 27.50833333,-26.06666667 27.5,-26.06666667 27.5,-26.05833333 27.49166667,-26.05833333 27.48333333,-26.05833333 27.48333333,-26.06666667 27.49166667,-26.06666667 27.49166667,-26.075 27.49166667,-26.08333333</coordinates></LinearRing></innerBoundaryIs><innerBoundaryIs><LinearRing><coordinates>27.44166667,-25.98333333 27.45,-25.98333333 27.45,-25.975 27.44166667,-25.975 27.44166667,-25.98333333</coordinates></LinearRing></innerBoundaryIs><innerBoundaryIs><LinearRing><coordinates>27.45,-25.98333333 27.45,-25.99166667 27.45,-26.0 27.44166667,-26.0 27.44166667,-26.00833333 27.44166667,-26.01666667 27.45,-26.01666667 27.45833333,-26.01666667 27.46666667,-26.01666667 27.46666667,-26.025 27.475,-26.025 27.475,-26.01666667 27.48333333,-26.01666667 27.49166667,-26.01666667 27.5,-26.01666667 27.50833333,-26.01666667 27.50833333,-26.00833333 27.51666667,-26.00833333 27.51666667,-26.0 27.525,-26.0 27.525,-26.00833333 27.53333333,-26.00833333 27.53333333,-26.0 27.53333333,-25.99166667 27.525,-25.99166667 27.525,-25.98333333 27.51666667,-25.98333333 27.50833333,-25.98333333 27.50833333,-25.99166667 27.50833333,-26.0 27.5,-26.0 27.49166667,-26.0 27.49166667,-25.99166667 27.5,-25.99166667 27.5,-25.98333333 27.49166667,-25.98333333 27.49166667,-25.975 27.48333333,-25.975 27.475,-25.975 27.475,-25.98333333 27.48333333,-25.98333333 27.48333333,-25.99166667 27.475,-25.99166667 27.46666667,-25.99166667 27.46666667,-25.98333333 27.45833333,-25.98333333 27.45,-25.98333333</coordinates></LinearRing></innerBoundaryIs><innerBoundaryIs><LinearRing><coordinates>27.46666667,-26.025 27.45833333,-26.025 27.45833333,-26.03333333 27.45833333,-26.04166667 27.46666667,-26.04166667 27.46666667,-26.03333333 27.46666667,-26.025</coordinates></LinearRing></innerBoundaryIs><innerBoundaryIs><LinearRing><coordinates>27.40833333,-25.925 27.41666667,-25.925 27.41666667,-25.93333333 27.425,-25.93333333 27.43333333,-25.93333333 27.43333333,-25.925 27.425,-25.925 27.425,-25.91666667 27.43333333,-25.91666667 27.43333333,-25.90833333 27.44166667,-25.90833333 27.45,-25.90833333 27.45,-25.9 27.45833333,-25.9 27.45833333,-25.89166667 27.46666667,-25.89166667 27.46666667,-25.9 27.46666667,-25.90833333 27.46666667,-25.91666667 27.46666667,-25.925 27.475,-25.925 27.475,-25.91666667 27.475,-25.90833333 27.475,-25.9 27.475,-25.89166667 27.48333333,-25.89166667 27.49166667,-25.89166667 27.5,-25.89166667 27.50833333,-25.89166667 27.50833333,-25.88333333 27.5,-25.88333333 27.49166667,-25.88333333 27.49166667,-25.875 27.48333333,-25.875 27.475,-25.875 27.46666667,-25.875 27.46666667,-25.88333333 27.45833333,-25.88333333 27.45,-25.88333333 27.45,-25.875 27.44166667,-25.875 27.44166667,-25.88333333 27.43333333,-25.88333333 27.425,-25.88333333 27.41666667,-25.88333333 27.41666667,-25.89166667 27.41666667,-25.9 27.40833333,-25.9 27.4,-25.9 27.4,-25.90833333 27.4,-25.91666667 27.40833333,-25.91666667 27.40833333,-25.925</coordinates></LinearRing></innerBoundaryIs><innerBoundaryIs><LinearRing><coordinates>27.45,-25.90833333 27.45,-25.91666667 27.45833333,-25.91666667 27.45833333,-25.90833333 27.45,-25.90833333</coordinates></LinearRing></innerBoundaryIs><innerBoundaryIs><LinearRing><coordinates>27.475,-25.925 27.475,-25.93333333 27.475,-25.94166667 27.475,-25.95 27.48333333,-25.95 27.49166667,-25.95 27.49166667,-25.94166667 27.5,-25.94166667 27.5,-25.95 27.5,-25.95833333 27.50833333,-25.95833333 27.50833333,-25.96666667 27.50833333,-25.975 27.51666667,-25.975 27.525,-25.975 27.53333333,-25.975 27.54166667,-25.975 27.54166667,-25.96666667 27.53333333,-25.96666667 27.53333333,-25.95833333 27.525,-25.95833333 27.51666667,-25.95833333 27.51666667,-25.95 27.51666667,-25.94166667 27.51666667,-25.93333333 27.50833333,-25.93333333 27.5,-25.93333333 27.5,-25.925 27.49166667,-25.925 27.49166667,-25.93333333 27.48333333,-25.93333333 27.48333333,-25.925 27.475,-25.925</coordinates></LinearRing></innerBoundaryIs><innerBoundaryIs><LinearRing><coordinates>27.54166667,-25.96666667 27.55,-25.96666667 27.55,-25.95833333 27.54166667,-25.95833333 27.54166667,-25.96666667</coordinates></LinearRing></innerBoundaryIs><innerBoundaryIs><LinearRing><coordinates>27.55,-25.95833333 27.55833333,-25.95833333 27.55833333,-25.95 27.55,-25.95 27.55,-25.95833333</coordinates></LinearRing></innerBoundaryIs><innerBoundaryIs><LinearRing><coordinates>27.4,-25.9 27.4,-25.89166667 27.39166667,-25.89166667 27.39166667,-25.9 27.4,-25.9</coordinates></LinearRing></innerBoundaryIs><innerBoundaryIs><LinearRing><coordinates>27.39166667,-25.89166667 27.39166667,-25.88333333 27.38333333,-25.88333333 27.38333333,-25.89166667 27.39166667,-25.89166667</coordinates></LinearRing></innerBoundaryIs><innerBoundaryIs><LinearRing><coordinates>27.36666667,-25.93333333 27.36666667,-25.925 27.35833333,-25.925 27.35833333,-25.93333333 27.36666667,-25.93333333</coordinates></LinearRing></innerBoundaryIs><innerBoundaryIs><LinearRing><coordinates>27.275,-25.95 27.28333333,-25.95 27.29166667,-25.95 27.29166667,-25.94166667 27.28333333,-25.94166667 27.275,-25.94166667 27.275,-25.95</coordinates></LinearRing></innerBoundaryIs><innerBoundaryIs><LinearRing><coordinates>27.275,-25.94166667 27.275,-25.93333333 27.26666667,-25.93333333 27.25833333,-25.93333333 27.25,-25.93333333 27.24166667,-25.93333333 27.24166667,-25.94166667 27.25,-25.94166667 27.25833333,-25.94166667 27.26666667,-25.94166667 27.275,-25.94166667</coordinates></LinearRing></innerBoundaryIs><innerBoundaryIs><LinearRing><coordinates>26.975,-25.89166667 26.975,-25.88333333 26.96666667,-25.88333333 26.96666667,-25.89166667 26.975,-25.89166667</coordinates></LinearRing></innerBoundaryIs><innerBoundaryIs><LinearRing><coordinates>26.88333333,-25.75833333 26.89166667,-25.75833333 26.9,-25.75833333 26.9,-25.75 26.89166667,-25.75 26.88333333,-25.75 26.88333333,-25.75833333</coordinates></LinearRing></innerBoundaryIs><innerBoundaryIs><LinearRing><coordinates>26.88333333,-25.75 26.88333333,-25.74166667 26.88333333,-25.73333333 26.875,-25.73333333 26.875,-25.74166667 26.875,-25.75 26.88333333,-25.75</coordinates></LinearRing></innerBoundaryIs><innerBoundaryIs><LinearRing><coordinates>26.85,-25.79166667 26.85,-25.78333333 26.85,-25.775 26.84166667,-25.775 26.84166667,-25.78333333 26.84166667,-25.79166667 26.85,-25.79166667</coordinates></LinearRing></innerBoundaryIs><innerBoundaryIs><LinearRing><coordinates>26.85,-25.8 26.84166667,-25.8 26.84166667,-25.80833333 26.85,-25.80833333 26.85,-25.8</coordinates></LinearRing></innerBoundaryIs><innerBoundaryIs><LinearRing><coordinates>26.725,-25.73333333 26.71666667,-25.73333333 26.71666667,-25.74166667 26.725,-25.74166667 26.725,-25.73333333</coordinates></LinearRing></innerBoundaryIs><innerBoundaryIs><LinearRing><coordinates>26.71666667,-25.75833333 26.71666667,-25.76666667 26.725,-25.76666667 26.725,-25.75833333 26.71666667,-25.75833333</coordinates></LinearRing></innerBoundaryIs><innerBoundaryIs><LinearRing><coordinates>26.68333333,-25.675 26.68333333,-25.68333333 26.68333333,-25.69166667 26.69166667,-25.69166667 26.69166667,-25.68333333 26.69166667,-25.675 26.68333333,-25.675</coordinates></LinearRing></innerBoundaryIs><innerBoundaryIs><LinearRing><coordinates>26.56666667,-25.675 26.56666667,-25.66666667 26.56666667,-25.65833333 26.56666667,-25.65 26.55833333,-25.65 26.55,-25.65 26.55,-25.65833333 26.55,-25.66666667 26.55,-25.675 26.55833333,-25.675 26.56666667,-25.675</coordinates></LinearRing></innerBoundaryIs><innerBoundaryIs><LinearRing><coordinates>26.50833333,-25.61666667 26.50833333,-25.625 26.51666667,-25.625 26.51666667,-25.61666667 26.50833333,-25.61666667</coordinates></LinearRing></innerBoundaryIs><innerBoundaryIs><LinearRing><coordinates>26.43333333,-25.59166667 26.44166667,-25.59166667 26.44166667,-25.58333333 26.44166667,-25.575 26.44166667,-25.56666667 26.44166667,-25.55833333 26.43333333,-25.55833333 26.43333333,-25.56666667 26.43333333,-25.575 26.425,-25.575 26.425,-25.58333333 26.43333333,-25.58333333 26.43333333,-25.59166667</coordinates></LinearRing></innerBoundaryIs><innerBoundaryIs><LinearRing><coordinates>26.48333333,-25.5 26.48333333,-25.50833333 26.49166667,-25.50833333 26.49166667,-25.51666667 26.5,-25.51666667 26.50833333,-25.51666667 26.51666667,-25.51666667 26.51666667,-25.50833333 26.50833333,-25.50833333 26.50833333,-25.5 26.5,-25.5 26.49166667,-25.5 26.48333333,-25.5</coordinates></LinearRing></innerBoundaryIs><innerBoundaryIs><LinearRing><coordinates>26.51666667,-25.475 26.525,-25.475 26.525,-25.46666667 26.525,-25.45833333 26.51666667,-25.45833333 26.51666667,-25.46666667 26.51666667,-25.475</coordinates></LinearRing></innerBoundaryIs><innerBoundaryIs><LinearRing><coordinates>26.85,-25.46666667 26.85,-25.45833333 26.84166667,-25.45833333 26.83333333,-25.45833333 26.83333333,-25.46666667 26.84166667,-25.46666667 26.85,-25.46666667</coordinates></LinearRing></innerBoundaryIs><innerBoundaryIs><LinearRing><coordinates>26.85,-25.49166667 26.84166667,-25.49166667 26.83333333,-25.49166667 26.83333333,-25.48333333 26.825,-25.48333333 26.825,-25.49166667 26.825,-25.5 26.825,-25.50833333 26.825,-25.51666667 26.83333333,-25.51666667 26.84166667,-25.51666667 26.85,-25.51666667 26.85,-25.50833333 26.85833333,-25.50833333 26.85833333,-25.5 26.85,-25.5 26.85,-25.49166667</coordinates></LinearRing></innerBoundaryIs><innerBoundaryIs><LinearRing><coordinates>26.83333333,-25.48333333 26.84166667,-25.48333333 26.84166667,-25.475 26.83333333,-25.475 26.83333333,-25.48333333</coordinates></LinearRing></innerBoundaryIs><innerBoundaryIs><LinearRing><coordinates>27.10833333,-25.53333333 27.1,-25.53333333 27.1,-25.54166667 27.10833333,-25.54166667 27.10833333,-25.53333333</coordinates></LinearRing></innerBoundaryIs><innerBoundaryIs><LinearRing><coordinates>27.10833333,-25.54166667 27.10833333,-25.55 27.11666667,-25.55 27.11666667,-25.54166667 27.10833333,-25.54166667</coordinates></LinearRing></innerBoundaryIs><innerBoundaryIs><LinearRing><coordinates>27.25833333,-25.575 27.25,-25.575 27.25,-25.58333333 27.25833333,-25.58333333 27.25833333,-25.575</coordinates></LinearRing></innerBoundaryIs><innerBoundaryIs><LinearRing><coordinates>27.3,-25.70833333 27.29166667,-25.70833333 27.29166667,-25.71666667 27.3,-25.71666667 27.3,-25.70833333</coordinates></LinearRing></innerBoundaryIs><innerBoundaryIs><LinearRing><coordinates>27.35833333,-25.75 27.35,-25.75 27.34166667,-25.75 27.34166667,-25.75833333 27.35,-25.75833333 27.35833333,-25.75833333 27.35833333,-25.75</coordinates></LinearRing></innerBoundaryIs><innerBoundaryIs><LinearRing><coordinates>27.35833333,-25.75833333 27.35833333,-25.76666667 27.36666667,-25.76666667 27.36666667,-25.75833333 27.35833333,-25.75833333</coordinates></LinearRing></innerBoundaryIs><innerBoundaryIs><LinearRing><coordinates>27.43333333,-25.71666667 27.43333333,-25.725 27.425,-25.725 27.425,-25.73333333 27.43333333,-25.73333333 27.44166667,-25.73333333 27.44166667,-25.725 27.44166667,-25.71666667 27.43333333,-25.71666667</coordinates></LinearRing></innerBoundaryIs><innerBoundaryIs><LinearRing><coordinates>27.45833333,-25.69166667 27.46666667,-25.69166667 27.46666667,-25.68333333 27.45833333,-25.68333333 27.45833333,-25.69166667</coordinates></LinearRing></innerBoundaryIs><innerBoundaryIs><LinearRing><coordinates>27.525,-25.71666667 27.525,-25.70833333 27.51666667,-25.70833333 27.51666667,-25.71666667 27.525,-25.71666667</coordinates></LinearRing></innerBoundaryIs><innerBoundaryIs><LinearRing><coordinates>27.525,-25.70833333 27.53333333,-25.70833333 27.53333333,-25.7 27.525,-25.7 27.525,-25.70833333</coordinates></LinearRing></innerBoundaryIs><innerBoundaryIs><LinearRing><coordinates>27.64166667,-25.70833333 27.64166667,-25.71666667 27.65,-25.71666667 27.65,-25.70833333 27.64166667,-25.70833333</coordinates></LinearRing></innerBoundaryIs><innerBoundaryIs><LinearRing><coordinates>27.69166667,-25.73333333 27.68333333,-25.73333333 27.68333333,-25.74166667 27.69166667,-25.74166667 27.69166667,-25.73333333</coordinates></LinearRing></innerBoundaryIs><innerBoundaryIs><LinearRing><coordinates>27.71666667,-25.7 27.71666667,-25.70833333 27.725,-25.70833333 27.725,-25.7 27.71666667,-25.7</coordinates></LinearRing></innerBoundaryIs><innerBoundaryIs><LinearRing><coordinates>27.73333333,-25.68333333 27.74166667,-25.68333333 27.75,-25.68333333 27.75,-25.675 27.75833333,-25.675 27.75833333,-25.66666667 27.75,-25.66666667 27.74166667,-25.66666667 27.74166667,-25.675 27.73333333,-25.675 27.73333333,-25.68333333</coordinates></LinearRing></innerBoundaryIs><innerBoundaryIs><LinearRing><coordinates>27.80833333,-25.65833333 27.8,-25.65833333 27.79166667,-25.65833333 27.79166667,-25.65 27.78333333,-25.65 27.775,-25.65 27.775,-25.65833333 27.76666667,-25.65833333 27.76666667,-25.66666667 27.775,-25.66666667 27.78333333,-25.66666667 27.78333333,-25.675 27.79166667,-25.675 27.79166667,-25.66666667 27.8,-25.66666667 27.80833333,-25.66666667 27.80833333,-25.65833333</coordinates></LinearRing></innerBoundaryIs><innerBoundaryIs><LinearRing><coordinates>27.94166667,-25.65833333 27.94166667,-25.66666667 27.94166667,-25.675 27.95,-25.675 27.95,-25.66666667 27.95833333,-25.66666667 27.95833333,-25.65833333 27.95,-25.65833333 27.94166667,-25.65833333</coordinates></LinearRing></innerBoundaryIs><innerBoundaryIs><LinearRing><coordinates>28.1,-25.425 28.1,-25.43333333 28.09166667,-25.43333333 28.09166667,-25.44166667 28.1,-25.44166667 28.10833333,-25.44166667 28.10833333,-25.43333333 28.10833333,-25.425 28.1,-25.425</coordinates></LinearRing></innerBoundaryIs><innerBoundaryIs><LinearRing><coordinates>28.13333333,-25.51666667 28.125,-25.51666667 28.125,-25.525 28.13333333,-25.525 28.13333333,-25.51666667</coordinates></LinearRing></innerBoundaryIs><innerBoundaryIs><LinearRing><coordinates>28.13333333,-25.525 28.13333333,-25.53333333 28.14166667,-25.53333333 28.14166667,-25.525 28.13333333,-25.525</coordinates></LinearRing></innerBoundaryIs><innerBoundaryIs><LinearRing><coordinates>28.14166667,-25.53333333 28.14166667,-25.54166667 28.15,-25.54166667 28.15,-25.53333333 28.14166667,-25.53333333</coordinates></LinearRing></innerBoundaryIs><innerBoundaryIs><LinearRing><coordinates>28.21666667,-25.55833333 28.20833333,-25.55833333 28.20833333,-25.56666667 28.21666667,-25.56666667 28.21666667,-25.55833333</coordinates></LinearRing></innerBoundaryIs><innerBoundaryIs><LinearRing><coordinates>28.16666667,-25.55 28.175,-25.55 28.175,-25.55833333 28.18333333,-25.55833333 28.18333333,-25.55 28.18333333,-25.54166667 28.175,-25.54166667 28.16666667,-25.54166667 28.16666667,-25.55</coordinates></LinearRing></innerBoundaryIs><innerBoundaryIs><LinearRing><coordinates>28.15,-25.64166667 28.15,-25.65 28.15833333,-25.65 28.16666667,-25.65 28.16666667,-25.65833333 28.175,-25.65833333 28.175,-25.65 28.18333333,-25.65 28.19166667,-25.65 28.2,-25.65 28.2,-25.64166667 28.2,-25.63333333 28.19166667,-25.63333333 28.18333333,-25.63333333 28.175,-25.63333333 28.16666667,-25.63333333 28.15833333,-25.63333333 28.15833333,-25.64166667 28.15,-25.64166667</coordinates></LinearRing></innerBoundaryIs><innerBoundaryIs><LinearRing><coordinates>28.475,-25.38333333 28.48333333,-25.38333333 28.48333333,-25.375 28.475,-25.375 28.475,-25.38333333</coordinates></LinearRing></innerBoundaryIs><innerBoundaryIs><LinearRing><coordinates>28.58333333,-25.40833333 28.575,-25.40833333 28.575,-25.41666667 28.58333333,-25.41666667 28.58333333,-25.40833333</coordinates></LinearRing></innerBoundaryIs><innerBoundaryIs><LinearRing><coordinates>28.60833333,-25.38333333 28.60833333,-25.39166667 28.61666667,-25.39166667 28.625,-25.39166667 28.625,-25.38333333 28.61666667,-25.38333333 28.60833333,-25.38333333</coordinates></LinearRing></innerBoundaryIs><innerBoundaryIs><LinearRing><coordinates>28.625,-25.39166667 28.625,-25.4 28.63333333,-25.4 28.64166667,-25.4 28.65,-25.4 28.65,-25.39166667 28.64166667,-25.39166667 28.63333333,-25.39166667 28.625,-25.39166667</coordinates></LinearRing></innerBoundaryIs><innerBoundaryIs><LinearRing><coordinates>28.80833333,-25.23333333 28.80833333,-25.24166667 28.81666667,-25.24166667 28.81666667,-25.23333333 28.80833333,-25.23333333</coordinates></LinearRing></innerBoundaryIs><innerBoundaryIs><LinearRing><coordinates>28.80833333,-25.275 28.8,-25.275 28.79166667,-25.275 28.78333333,-25.275 28.775,-25.275 28.76666667,-25.275 28.75833333,-25.275 28.75,-25.275 28.74166667,-25.275 28.74166667,-25.28333333 28.75,-25.28333333 28.75833333,-25.28333333 28.76666667,-25.28333333 28.775,-25.28333333 28.775,-25.29166667 28.775,-25.3 28.76666667,-25.3 28.76666667,-25.29166667 28.75833333,-25.29166667 28.75833333,-25.3 28.75,-25.3 28.74166667,-25.3 28.74166667,-25.29166667 28.73333333,-25.29166667 28.73333333,-25.3 28.725,-25.3 28.725,-25.30833333 28.73333333,-25.30833333 28.73333333,-25.31666667 28.73333333,-25.325 28.73333333,-25.33333333 28.74166667,-25.33333333 28.75,-25.33333333 28.75,-25.34166667 28.74166667,-25.34166667 28.73333333,-25.34166667 28.73333333,-25.35 28.74166667,-25.35 28.74166667,-25.35833333 28.73333333,-25.35833333 28.725,-25.35833333 28.725,-25.36666667 28.725,-25.375 28.73333333,-25.375 28.74166667,-25.375 28.74166667,-25.38333333 28.75,-25.38333333 28.75,-25.39166667 28.75833333,-25.39166667 28.76666667,-25.39166667 28.76666667,-25.38333333 28.76666667,-25.375 28.775,-25.375 28.78333333,-25.375 28.79166667,-25.375 28.8,-25.375 28.8,-25.36666667 28.80833333,-25.36666667 28.80833333,-25.35833333 28.8,-25.35833333 28.79166667,-25.35833333 28.79166667,-25.35 28.79166667,-25.34166667 28.8,-25.34166667 28.8,-25.33333333 28.80833333,-25.33333333 28.80833333,-25.34166667 28.81666667,-25.34166667 28.81666667,-25.35 28.825,-25.35 28.825,-25.35833333 28.83333333,-25.35833333 28.83333333,-25.36666667 28.84166667,-25.36666667 28.84166667,-25.35833333 28.84166667,-25.35 28.83333333,-25.35 28.83333333,-25.34166667 28.84166667,-25.34166667 28.84166667,-25.33333333 28.83333333,-25.33333333 28.83333333,-25.325 28.83333333,-25.31666667 28.84166667,-25.31666667 28.85,-25.31666667 28.85,-25.325 28.85833333,-25.325 28.85833333,-25.31666667 28.86666667,-25.31666667 28.86666667,-25.30833333 28.86666667,-25.3 28.875,-25.3 28.875,-25.29166667 28.86666667,-25.29166667 28.85833333,-25.29166667 28.85,-25.29166667 28.84166667,-25.29166667 28.83333333,-25.29166667 28.825,-25.29166667 28.81666667,-25.29166667 28.80833333,-25.29166667 28.80833333,-25.28333333 28.80833333,-25.275</coordinates></LinearRing></innerBoundaryIs><innerBoundaryIs><LinearRing><coordinates>28.725,-25.3 28.725,-25.29166667 28.71666667,-25.29166667 28.70833333,-25.29166667 28.70833333,-25.3 28.71666667,-25.3 28.725,-25.3</coordinates></LinearRing></innerBoundaryIs><innerBoundaryIs><LinearRing><coordinates>28.725,-25.30833333 28.71666667,-25.30833333 28.71666667,-25.31666667 28.725,-25.31666667 28.725,-25.30833333</coordinates></LinearRing></innerBoundaryIs><innerBoundaryIs><LinearRing><coordinates>28.71666667,-25.31666667 28.70833333,-25.31666667 28.7,-25.31666667 28.69166667,-25.31666667 28.69166667,-25.325 28.69166667,-25.33333333 28.69166667,-25.34166667 28.7,-25.34166667 28.7,-25.33333333 28.70833333,-25.33333333 28.70833333,-25.325 28.71666667,-25.325 28.71666667,-25.31666667</coordinates></LinearRing></innerBoundaryIs><innerBoundaryIs><LinearRing><coordinates>28.71666667,-25.325 28.71666667,-25.33333333 28.725,-25.33333333 28.725,-25.325 28.71666667,-25.325</coordinates></LinearRing></innerBoundaryIs><innerBoundaryIs><LinearRing><coordinates>28.8,-25.375 28.8,-25.38333333 28.80833333,-25.38333333 28.80833333,-25.375 28.8,-25.375</coordinates></LinearRing></innerBoundaryIs><innerBoundaryIs><LinearRing><coordinates>28.8,-25.38333333 28.79166667,-25.38333333 28.79166667,-25.39166667 28.8,-25.39166667 28.8,-25.38333333</coordinates></LinearRing></innerBoundaryIs><innerBoundaryIs><LinearRing><coordinates>28.84166667,-25.36666667 28.84166667,-25.375 28.85,-25.375 28.85,-25.36666667 28.84166667,-25.36666667</coordinates></LinearRing></innerBoundaryIs><innerBoundaryIs><LinearRing><coordinates>28.84166667,-25.375 28.83333333,-25.375 28.825,-25.375 28.81666667,-25.375 28.81666667,-25.38333333 28.825,-25.38333333 28.83333333,-25.38333333 28.83333333,-25.39166667 28.825,-25.39166667 28.825,-25.4 28.83333333,-25.4 28.84166667,-25.4 28.85,-25.4 28.85833333,-25.4 28.85833333,-25.39166667 28.85,-25.39166667 28.84166667,-25.39166667 28.84166667,-25.38333333 28.84166667,-25.375</coordinates></LinearRing></innerBoundaryIs><innerBoundaryIs><LinearRing><coordinates>28.89166667,-25.325 28.88333333,-25.325 28.88333333,-25.33333333 28.89166667,-25.33333333 28.89166667,-25.325</coordinates></LinearRing></innerBoundaryIs><innerBoundaryIs><LinearRing><coordinates>28.96666667,-25.45 28.95833333,-25.45 28.95833333,-25.45833333 28.96666667,-25.45833333 28.96666667,-25.45</coordinates></LinearRing></innerBoundaryIs><innerBoundaryIs><LinearRing><coordinates>28.9,-25.55 28.9,-25.54166667 28.9,-25.53333333 28.9,-25.525 28.89166667,-25.525 28.89166667,-25.53333333 28.89166667,-25.54166667 28.88333333,-25.54166667 28.875,-25.54166667 28.875,-25.55 28.88333333,-25.55 28.89166667,-25.55 28.9,-25.55</coordinates></LinearRing></innerBoundaryIs><innerBoundaryIs><LinearRing><coordinates>28.8,-25.45833333 28.80833333,-25.45833333 28.80833333,-25.45 28.8,-25.45 28.8,-25.45833333</coordinates></LinearRing></innerBoundaryIs><innerBoundaryIs><LinearRing><coordinates>28.7,-25.55 28.69166667,-25.55 28.69166667,-25.55833333 28.7,-25.55833333 28.7,-25.55</coordinates></LinearRing></innerBoundaryIs><innerBoundaryIs><LinearRing><coordinates>28.725,-25.59166667 28.71666667,-25.59166667 28.71666667,-25.6 28.725,-25.6 28.725,-25.59166667</coordinates></LinearRing></innerBoundaryIs><innerBoundaryIs><LinearRing><coordinates>28.74166667,-25.64166667 28.74166667,-25.63333333 28.73333333,-25.63333333 28.73333333,-25.64166667 28.74166667,-25.64166667</coordinates></LinearRing></innerBoundaryIs><innerBoundaryIs><LinearRing><coordinates>28.9,-25.65833333 28.90833333,-25.65833333 28.90833333,-25.66666667 28.90833333,-25.675 28.91666667,-25.675 28.91666667,-25.66666667 28.925,-25.66666667 28.925,-25.65833333 28.93333333,-25.65833333 28.93333333,-25.65 28.925,-25.65 28.91666667,-25.65 28.90833333,-25.65 28.9,-25.65 28.9,-25.65833333</coordinates></LinearRing></innerBoundaryIs><innerBoundaryIs><LinearRing><coordinates>28.975,-25.58333333 28.96666667,-25.58333333 28.96666667,-25.59166667 28.96666667,-25.6 28.975,-25.6 28.975,-25.59166667 28.975,-25.58333333</coordinates></LinearRing></innerBoundaryIs><innerBoundaryIs><LinearRing><coordinates>29.24166667,-25.525 29.23333333,-25.525 29.225,-25.525 29.225,-25.53333333 29.23333333,-25.53333333 29.24166667,-25.53333333 29.24166667,-25.525</coordinates></LinearRing></innerBoundaryIs><innerBoundaryIs><LinearRing><coordinates>29.30833333,-25.475 29.30833333,-25.48333333 29.30833333,-25.49166667 29.30833333,-25.5 29.30833333,-25.50833333 29.31666667,-25.50833333 29.31666667,-25.5 29.31666667,-25.49166667 29.31666667,-25.48333333 29.31666667,-25.475 29.30833333,-25.475</coordinates></LinearRing></innerBoundaryIs><innerBoundaryIs><LinearRing><coordinates>29.325,-25.575 29.325,-25.56666667 29.31666667,-25.56666667 29.31666667,-25.575 29.325,-25.575</coordinates></LinearRing></innerBoundaryIs><innerBoundaryIs><LinearRing><coordinates>27.11666667,-25.725 27.125,-25.725 27.125,-25.73333333 27.11666667,-25.73333333 27.11666667,-25.74166667 27.11666667,-25.75 27.125,-25.75 27.13333333,-25.75 27.14166667,-25.75 27.15,-25.75 27.15,-25.74166667 27.15,-25.73333333 27.14166667,-25.73333333 27.13333333,-25.73333333 27.13333333,-25.725 27.13333333,-25.71666667 27.13333333,-25.70833333 27.125,-25.70833333 27.11666667,-25.70833333 27.11666667,-25.71666667 27.11666667,-25.725</coordinates></LinearRing></innerBoundaryIs><innerBoundaryIs><LinearRing><coordinates>27.15,-25.73333333 27.15833333,-25.73333333 27.15833333,-25.725 27.15,-25.725 27.15,-25.73333333</coordinates></LinearRing></innerBoundaryIs><innerBoundaryIs><LinearRing><coordinates>27.11666667,-25.70833333 27.11666667,-25.7 27.125,-25.7 27.125,-25.69166667 27.11666667,-25.69166667 27.11666667,-25.68333333 27.125,-25.68333333 27.125,-25.675 27.11666667,-25.675 27.10833333,-25.675 27.10833333,-25.66666667 27.1,-25.66666667 27.09166667,-25.66666667 27.08333333,-25.66666667 27.08333333,-25.675 27.08333333,-25.68333333 27.08333333,-25.69166667 27.09166667,-25.69166667 27.09166667,-25.7 27.1,-25.7 27.10833333,-25.7 27.10833333,-25.70833333 27.11666667,-25.70833333</coordinates></LinearRing></innerBoundaryIs><innerBoundaryIs><LinearRing><coordinates>27.88333333,-25.75 27.88333333,-25.75833333 27.875,-25.75833333 27.86666667,-25.75833333 27.86666667,-25.75 27.85833333,-25.75 27.85833333,-25.74166667 27.85833333,-25.73333333 27.85,-25.73333333 27.85,-25.725 27.84166667,-25.725 27.83333333,-25.725 27.83333333,-25.71666667 27.83333333,-25.70833333 27.83333333,-25.7 27.83333333,-25.69166667 27.825,-25.69166667 27.81666667,-25.69166667 27.80833333,-25.69166667 27.8,-25.69166667 27.8,-25.7 27.8,-25.70833333 27.80833333,-25.70833333 27.81666667,-25.70833333 27.825,-25.70833333 27.825,-25.71666667 27.825,-25.725 27.825,-25.73333333 27.83333333,-25.73333333 27.83333333,-25.74166667 27.825,-25.74166667 27.825,-25.75 27.81666667,-25.75 27.81666667,-25.74166667 27.80833333,-25.74166667 27.8,-25.74166667 27.8,-25.75 27.79166667,-25.75 27.78333333,-25.75 27.775,-25.75 27.775,-25.75833333 27.76666667,-25.75833333 27.75833333,-25.75833333 27.75833333,-25.76666667 27.75833333,-25.775 27.75,-25.775 27.75,-25.76666667 27.74166667,-25.76666667 27.74166667,-25.775 27.73333333,-25.775 27.725,-25.775 27.725,-25.78333333 27.71666667,-25.78333333 27.71666667,-25.79166667 27.70833333,-25.79166667 27.70833333,-25.78333333 27.7,-25.78333333 27.7,-25.79166667 27.69166667,-25.79166667 27.68333333,-25.79166667 27.675,-25.79166667 27.675,-25.8 27.675,-25.80833333 27.68333333,-25.80833333 27.69166667,-25.80833333 27.69166667,-25.8 27.7,-25.8 27.7,-25.80833333 27.70833333,-25.80833333 27.71666667,-25.80833333 27.71666667,-25.81666667 27.70833333,-25.81666667 27.70833333,-25.825 27.7,-25.825 27.69166667,-25.825 27.69166667,-25.81666667 27.68333333,-25.81666667 27.675,-25.81666667 27.66666667,-25.81666667 27.65833333,-25.81666667 27.65,-25.81666667 27.64166667,-25.81666667 27.63333333,-25.81666667 27.625,-25.81666667 27.625,-25.825 27.63333333,-25.825 27.63333333,-25.83333333 27.625,-25.83333333 27.61666667,-25.83333333 27.61666667,-25.84166667 27.60833333,-25.84166667 27.60833333,-25.85 27.6,-25.85 27.59166667,-25.85 27.58333333,-25.85 27.58333333,-25.85833333 27.59166667,-25.85833333 27.6,-25.85833333 27.6,-25.86666667 27.6,-25.875 27.6,-25.88333333 27.59166667,-25.88333333 27.59166667,-25.875 27.58333333,-25.875 27.575,-25.875 27.56666667,-25.875 27.56666667,-25.86666667 27.55833333,-25.86666667 27.55,-25.86666667 27.55,-25.875 27.55,-25.88333333 27.54166667,-25.88333333 27.54166667,-25.89166667 27.53333333,-25.89166667 27.525,-25.89166667 27.525,-25.88333333 27.51666667,-25.88333333 27.51666667,-25.89166667 27.51666667,-25.9 27.525,-25.9 27.525,-25.90833333 27.53333333,-25.90833333 27.53333333,-25.91666667 27.53333333,-25.925 27.54166667,-25.925 27.55,-25.925 27.55,-25.91666667 27.55,-25.90833333 27.55833333,-25.90833333 27.55833333,-25.91666667 27.56666667,-25.91666667 27.56666667,-25.925 27.575,-25.925 27.58333333,-25.925 27.58333333,-25.91666667 27.58333333,-25.90833333 27.59166667,-25.90833333 27.6,-25.90833333 27.6,-25.9 27.60833333,-25.9 27.60833333,-25.89166667 27.61666667,-25.89166667 27.625,-25.89166667 27.63333333,-25.89166667 27.63333333,-25.9 27.64166667,-25.9 27.65,-25.9 27.65,-25.89166667 27.65833333,-25.89166667 27.65833333,-25.88333333 27.66666667,-25.88333333 27.66666667,-25.875 27.65833333,-25.875 27.65833333,-25.86666667 27.65833333,-25.85833333 27.66666667,-25.85833333 27.66666667,-25.86666667 27.675,-25.86666667 27.68333333,-25.86666667 27.69166667,-25.86666667 27.69166667,-25.85833333 27.7,-25.85833333 27.70833333,-25.85833333 27.71666667,-25.85833333 27.725,-25.85833333 27.725,-25.85 27.725,-25.84166667 27.725,-25.83333333 27.73333333,-25.83333333 27.73333333,-25.825 27.74166667,-25.825 27.74166667,-25.81666667 27.74166667,-25.80833333 27.74166667,-25.8 27.75,-25.8 27.75,-25.79166667 27.75833333,-25.79166667 27.75833333,-25.8 27.75833333,-25.80833333 27.75833333,-25.81666667 27.76666667,-25.81666667 27.76666667,-25.825 27.75833333,-25.825 27.75833333,-25.83333333 27.76666667,-25.83333333 27.775,-25.83333333 27.78333333,-25.83333333 27.78333333,-25.825 27.79166667,-25.825 27.79166667,-25.83333333 27.8,-25.83333333 27.8,-25.825 27.8,-25.81666667 27.79166667,-25.81666667 27.78333333,-25.81666667 27.78333333,-25.80833333 27.78333333,-25.8 27.775,-25.8 27.775,-25.80833333 27.76666667,-25.80833333 27.76666667,-25.8 27.76666667,-25.79166667 27.775,-25.79166667 27.78333333,-25.79166667 27.79166667,-25.79166667 27.79166667,-25.78333333 27.79166667,-25.775 27.8,-25.775 27.8,-25.78333333 27.80833333,-25.78333333 27.81666667,-25.78333333 27.825,-25.78333333 27.825,-25.79166667 27.83333333,-25.79166667 27.83333333,-25.8 27.825,-25.8 27.825,-25.80833333 27.81666667,-25.80833333 27.81666667,-25.81666667 27.825,-25.81666667 27.83333333,-25.81666667 27.83333333,-25.825 27.825,-25.825 27.825,-25.83333333 27.83333333,-25.83333333 27.84166667,-25.83333333 27.84166667,-25.84166667 27.84166667,-25.85 27.85,-25.85 27.85833333,-25.85 27.85833333,-25.84166667 27.86666667,-25.84166667 27.86666667,-25.83333333 27.875,-25.83333333 27.88333333,-25.83333333 27.89166667,-25.83333333 27.89166667,-25.825 27.9,-25.825 27.9,-25.83333333 27.90833333,-25.83333333 27.90833333,-25.84166667 27.90833333,-25.85 27.9,-25.85 27.9,-25.85833333 27.89166667,-25.85833333 27.89166667,-25.85 27.88333333,-25.85 27.88333333,-25.85833333 27.875,-25.85833333 27.875,-25.86666667 27.88333333,-25.86666667 27.89166667,-25.86666667 27.89166667,-25.875 27.88333333,-25.875 27.88333333,-25.88333333 27.875,-25.88333333 27.875,-25.89166667 27.88333333,-25.89166667 27.88333333,-25.9 27.875,-25.9 27.875,-25.90833333 27.86666667,-25.90833333 27.86666667,-25.9 27.85833333,-25.9 27.85833333,-25.90833333 27.85833333,-25.91666667 27.86666667,-25.91666667 27.86666667,-25.925 27.86666667,-25.93333333 27.875,-25.93333333 27.88333333,-25.93333333 27.88333333,-25.94166667 27.875,-25.94166667 27.875,-25.95 27.875,-25.95833333 27.875,-25.96666667 27.875,-25.975 27.86666667,-25.975 27.85833333,-25.975 27.85,-25.975 27.85,-25.96666667 27.85833333,-25.96666667 27.86666667,-25.96666667 27.86666667,-25.95833333 27.86666667,-25.95 27.86666667,-25.94166667 27.85833333,-25.94166667 27.85,-25.94166667 27.85,-25.93333333 27.84166667,-25.93333333 27.84166667,-25.94166667 27.83333333,-25.94166667 27.83333333,-25.93333333 27.825,-25.93333333 27.825,-25.94166667 27.825,-25.95 27.81666667,-25.95 27.80833333,-25.95 27.80833333,-25.95833333 27.80833333,-25.96666667 27.8,-25.96666667 27.79166667,-25.96666667 27.79166667,-25.95833333 27.78333333,-25.95833333 27.78333333,-25.95 27.78333333,-25.94166667 27.775,-25.94166667 27.775,-25.95 27.775,-25.95833333 27.76666667,-25.95833333 27.76666667,-25.95 27.76666667,-25.94166667 27.76666667,-25.93333333 27.75833333,-25.93333333 27.75833333,-25.94166667 27.75833333,-25.95 27.75,-25.95 27.74166667,-25.95 27.73333333,-25.95 27.73333333,-25.95833333 27.73333333,-25.96666667 27.73333333,-25.975 27.74166667,-25.975 27.74166667,-25.98333333 27.74166667,-25.99166667 27.74166667,-26.0 27.74166667,-26.00833333 27.75,-26.00833333 27.75833333,-26.00833333 27.75833333,-26.01666667 27.76666667,-26.01666667 27.76666667,-26.025 27.76666667,-26.03333333 27.76666667,-26.04166667 27.775,-26.04166667 27.78333333,-26.04166667 27.78333333,-26.03333333 27.79166667,-26.03333333 27.79166667,-26.04166667 27.8,-26.04166667 27.8,-26.03333333 27.8,-26.025 27.80833333,-26.025 27.81666667,-26.025 27.81666667,-26.03333333 27.81666667,-26.04166667 27.81666667,-26.05 27.825,-26.05 27.825,-26.05833333 27.83333333,-26.05833333 27.84166667,-26.05833333 27.85,-26.05833333 27.85,-26.05 27.85,-26.04166667 27.85833333,-26.04166667 27.85833333,-26.05 27.86666667,-26.05 27.875,-26.05 27.875,-26.05833333 27.875,-26.06666667 27.875,-26.075 27.86666667,-26.075 27.86666667,-26.08333333 27.875,-26.08333333 27.88333333,-26.08333333 27.88333333,-26.075 27.89166667,-26.075 27.9,-26.075 27.9,-26.06666667 27.9,-26.05833333 27.90833333,-26.05833333 27.90833333,-26.06666667 27.91666667,-26.06666667 27.91666667,-26.05833333 27.925,-26.05833333 27.925,-26.05 27.925,-26.04166667 27.91666667,-26.04166667 27.90833333,-26.04166667 27.90833333,-26.03333333 27.91666667,-26.03333333 27.925,-26.03333333 27.93333333,-26.03333333 27.94166667,-26.03333333 27.94166667,-26.025 27.93333333,-26.025 27.93333333,-26.01666667 27.94166667,-26.01666667 27.95,-26.01666667 27.95,-26.025 27.95833333,-26.025 27.95833333,-26.01666667 27.96666667,-26.01666667 27.975,-26.01666667 27.975,-26.00833333 27.98333333,-26.00833333 27.98333333,-26.0 27.98333333,-25.99166667 27.99166667,-25.99166667 27.99166667,-26.0 27.99166667,-26.00833333 28.0,-26.00833333 28,-26 28.0,-25.99166667 28.00833333,-25.99166667 28.01666667,-25.99166667 28.025,-25.99166667 28.03333333,-25.99166667 28.04166667,-25.99166667 28.04166667,-25.98333333 28.05,-25.98333333 28.05,-25.975 28.05833333,-25.975 28.05833333,-25.98333333 28.06666667,-25.98333333 28.06666667,-25.975 28.06666667,-25.96666667 28.075,-25.96666667 28.075,-25.95833333 28.08333333,-25.95833333 28.09166667,-25.95833333 28.09166667,-25.95 28.08333333,-25.95 28.08333333,-25.94166667 28.075,-25.94166667 28.075,-25.93333333 28.06666667,-25.93333333 28.05833333,-25.93333333 28.05833333,-25.925 28.05833333,-25.91666667 28.05833333,-25.90833333 28.06666667,-25.90833333 28.075,-25.90833333 28.08333333,-25.90833333 28.08333333,-25.9 28.09166667,-25.9 28.09166667,-25.89166667 28.09166667,-25.88333333 28.09166667,-25.875 28.08333333,-25.875 28.08333333,-25.88333333 28.075,-25.88333333 28.075,-25.875 28.075,-25.86666667 28.06666667,-25.86666667 28.06666667,-25.85833333 28.05833333,-25.85833333 28.05833333,-25.85 28.05833333,-25.84166667 28.05833333,-25.83333333 28.05,-25.83333333 28.05,-25.825 28.05833333,-25.825 28.06666667,-25.825 28.06666667,-25.83333333 28.075,-25.83333333 28.08333333,-25.83333333 28.08333333,-25.84166667 28.09166667,-25.84166667 28.09166667,-25.85 28.1,-25.85 28.1,-25.84166667 28.1,-25.83333333 28.10833333,-25.83333333 28.11666667,-25.83333333 28.11666667,-25.84166667 28.10833333,-25.84166667 28.10833333,-25.85 28.10833333,-25.85833333 28.1,-25.85833333 28.1,-25.86666667 28.10833333,-25.86666667 28.10833333,-25.875 28.11666667,-25.875 28.125,-25.875 28.125,-25.86666667 28.13333333,-25.86666667 28.13333333,-25.85833333 28.13333333,-25.85 28.13333333,-25.84166667 28.14166667,-25.84166667 28.14166667,-25.83333333 28.13333333,-25.83333333 28.13333333,-25.825 28.14166667,-25.825 28.14166667,-25.81666667 28.13333333,-25.81666667 28.13333333,-25.80833333 28.125,-25.80833333 28.11666667,-25.80833333 28.11666667,-25.81666667 28.10833333,-25.81666667 28.10833333,-25.80833333 28.1,-25.80833333 28.1,-25.81666667 28.09166667,-25.81666667 28.09166667,-25.825 28.08333333,-25.825 28.08333333,-25.81666667 28.08333333,-25.80833333 28.08333333,-25.8 28.075,-25.8 28.075,-25.80833333 28.075,-25.81666667 28.06666667,-25.81666667 28.06666667,-25.80833333 28.05833333,-25.80833333 28.05,-25.80833333 28.05,-25.81666667 28.04166667,-25.81666667 28.04166667,-25.825 28.03333333,-25.825 28.03333333,-25.81666667 28.025,-25.81666667 28.025,-25.80833333 28.025,-25.8 28.01666667,-25.8 28.01666667,-25.80833333 28.00833333,-25.80833333 28.00833333,-25.8 28.0,-25.8 28.0,-25.80833333 27.99166667,-25.80833333 27.99166667,-25.81666667 28.0,-25.81666667 28.00833333,-25.81666667 28.00833333,-25.825 28.01666667,-25.825 28.01666667,-25.83333333 28.01666667,-25.84166667 28.00833333,-25.84166667 28.0,-25.84166667 28.0,-25.83333333 27.99166667,-25.83333333 27.98333333,-25.83333333 27.975,-25.83333333 27.975,-25.825 27.96666667,-25.825 27.95833333,-25.825 27.95,-25.825 27.95,-25.81666667 27.95833333,-25.81666667 27.96666667,-25.81666667 27.96666667,-25.80833333 27.975,-25.80833333 27.975,-25.8 27.96666667,-25.8 27.96666667,-25.79166667 27.96666667,-25.78333333 27.975,-25.78333333 27.98333333,-25.78333333 27.98333333,-25.775 27.975,-25.775 27.975,-25.76666667 27.96666667,-25.76666667 27.95833333,-25.76666667 27.95833333,-25.775 27.95,-25.775 27.95,-25.78333333 27.95,-25.79166667 27.95,-25.8 27.95,-25.80833333 27.94166667,-25.80833333 27.93333333,-25.80833333 27.93333333,-25.81666667 27.925,-25.81666667 27.925,-25.80833333 27.91666667,-25.80833333 27.90833333,-25.80833333 27.90833333,-25.8 27.91666667,-25.8 27.925,-25.8 27.925,-25.79166667 27.93333333,-25.79166667 27.94166667,-25.79166667 27.94166667,-25.78333333 27.94166667,-25.775 27.94166667,-25.76666667 27.95,-25.76666667 27.95,-25.75833333 27.95,-25.75 27.95833333,-25.75 27.96666667,-25.75 27.975,-25.75 27.975,-25.75833333 27.98333333,-25.75833333 27.98333333,-25.75 27.99166667,-25.75 27.99166667,-25.74166667 27.98333333,-25.74166667 27.98333333,-25.73333333 27.99166667,-25.73333333 28.0,-25.73333333 28.00833333,-25.73333333 28.00833333,-25.725 28.01666667,-25.725 28.025,-25.725 28.025,-25.73333333 28.025,-25.74166667 28.01666667,-25.74166667 28.01666667,-25.75 28.025,-25.75 28.025,-25.75833333 28.03333333,-25.75833333 28.03333333,-25.76666667 28.025,-25.76666667 28.025,-25.775 28.025,-25.78333333 28.025,-25.79166667 28.03333333,-25.79166667 28.03333333,-25.78333333 28.03333333,-25.775 28.04166667,-25.775 28.04166667,-25.76666667 28.04166667,-25.75833333 28.05,-25.75833333 28.05833333,-25.75833333 28.06666667,-25.75833333 28.06666667,-25.75 28.05833333,-25.75 28.05,-25.75 28.05,-25.74166667 28.05,-25.73333333 28.05,-25.725 28.04166667,-25.725 28.03333333,-25.725 28.03333333,-25.71666667 28.04166667,-25.71666667 28.05,-25.71666667 28.05833333,-25.71666667 28.05833333,-25.725 28.06666667,-25.725 28.075,-25.725 28.075,-25.73333333 28.075,-25.74166667 28.08333333,-25.74166667 28.09166667,-25.74166667 28.09166667,-25.73333333 28.1,-25.73333333 28.1,-25.725 28.09166667,-25.725 28.09166667,-25.71666667 28.1,-25.71666667 28.10833333,-25.71666667 28.10833333,-25.70833333 28.10833333,-25.7 28.1,-25.7 28.09166667,-25.7 28.09166667,-25.69166667 28.08333333,-25.69166667 28.075,-25.69166667 28.06666667,-25.69166667 28.06666667,-25.7 28.05833333,-25.7 28.05,-25.7 28.04166667,-25.7 28.03333333,-25.7 28.025,-25.7 28.025,-25.70833333 28.01666667,-25.70833333 28.01666667,-25.7 28.00833333,-25.7 28.0,-25.7 28.0,-25.70833333 27.99166667,-25.70833333 27.98333333,-25.70833333 27.975,-25.70833333 27.96666667,-25.70833333 27.95833333,-25.70833333 27.95833333,-25.71666667 27.95,-25.71666667 27.94166667,-25.71666667 27.93333333,-25.71666667 27.925,-25.71666667 27.91666667,-25.71666667 27.90833333,-25.71666667 27.9,-25.71666667 27.89166667,-25.71666667 27.89166667,-25.725 27.9,-25.725 27.9,-25.73333333 27.89166667,-25.73333333 27.89166667,-25.74166667 27.89166667,-25.75 27.88333333,-25.75</coordinates></LinearRing></innerBoundaryIs><innerBoundaryIs><LinearRing><coordinates>27.56666667,-25.86666667 27.575,-25.86666667 27.575,-25.85833333 27.56666667,-25.85833333 27.56666667,-25.86666667</coordinates></LinearRing></innerBoundaryIs><innerBoundaryIs><LinearRing><coordinates>27.53333333,-25.925 27.525,-25.925 27.525,-25.93333333 27.53333333,-25.93333333 27.53333333,-25.925</coordinates></LinearRing></innerBoundaryIs><innerBoundaryIs><LinearRing><coordinates>27.825,-25.83333333 27.81666667,-25.83333333 27.81666667,-25.84166667 27.825,-25.84166667 27.825,-25.83333333</coordinates></LinearRing></innerBoundaryIs><innerBoundaryIs><LinearRing><coordinates>27.81666667,-25.83333333 27.81666667,-25.825 27.80833333,-25.825 27.80833333,-25.83333333 27.81666667,-25.83333333</coordinates></LinearRing></innerBoundaryIs><innerBoundaryIs><LinearRing><coordinates>27.825,-25.84166667 27.825,-25.85 27.83333333,-25.85 27.83333333,-25.84166667 27.825,-25.84166667</coordinates></LinearRing></innerBoundaryIs><innerBoundaryIs><LinearRing><coordinates>27.81666667,-26.05 27.80833333,-26.05 27.80833333,-26.05833333 27.81666667,-26.05833333 27.81666667,-26.05</coordinates></LinearRing></innerBoundaryIs><innerBoundaryIs><LinearRing><coordinates>27.86666667,-26.075 27.86666667,-26.06666667 27.85833333,-26.06666667 27.85833333,-26.075 27.86666667,-26.075</coordinates></LinearRing></innerBoundaryIs><innerBoundaryIs><LinearRing><coordinates>28.09166667,-25.95 28.1,-25.95 28.1,-25.94166667 28.10833333,-25.94166667 28.11666667,-25.94166667 28.11666667,-25.93333333 28.10833333,-25.93333333 28.1,-25.93333333 28.09166667,-25.93333333 28.09166667,-25.94166667 28.09166667,-25.95</coordinates></LinearRing></innerBoundaryIs><innerBoundaryIs><LinearRing><coordinates>28.05,-25.80833333 28.05,-25.8 28.04166667,-25.8 28.04166667,-25.80833333 28.05,-25.80833333</coordinates></LinearRing></innerBoundaryIs><innerBoundaryIs><LinearRing><coordinates>27.98333333,-25.775 27.99166667,-25.775 28.0,-25.775 28.00833333,-25.775 28.00833333,-25.78333333 28.01666667,-25.78333333 28.01666667,-25.775 28.01666667,-25.76666667 28.00833333,-25.76666667 28.0,-25.76666667 27.99166667,-25.76666667 27.98333333,-25.76666667 27.98333333,-25.775</coordinates></LinearRing></innerBoundaryIs><innerBoundaryIs><LinearRing><coordinates>27.99166667,-25.75 27.99166667,-25.75833333 28.0,-25.75833333 28.00833333,-25.75833333 28.00833333,-25.75 28.0,-25.75 27.99166667,-25.75</coordinates></LinearRing></innerBoundaryIs><innerBoundaryIs><LinearRing><coordinates>28.10833333,-25.7 28.11666667,-25.7 28.11666667,-25.69166667 28.10833333,-25.69166667 28.10833333,-25.7</coordinates></LinearRing></innerBoundaryIs><innerBoundaryIs><LinearRing><coordinates>26.84166667,-25.725 26.84166667,-25.73333333 26.85,-25.73333333 26.85,-25.725 26.84166667,-25.725</coordinates></LinearRing></innerBoundaryIs><innerBoundaryIs><LinearRing><coordinates>26.85,-25.73333333 26.85,-25.74166667 26.84166667,-25.74166667 26.83333333,-25.74166667 26.83333333,-25.73333333 26.825,-25.73333333 26.825,-25.74166667 26.825,-25.75 26.83333333,-25.75 26.83333333,-25.75833333 26.84166667,-25.75833333 26.84166667,-25.75 26.85,-25.75 26.85833333,-25.75 26.85833333,-25.74166667 26.85833333,-25.73333333 26.85,-25.73333333</coordinates></LinearRing></innerBoundaryIs><innerBoundaryIs><LinearRing><coordinates>26.825,-25.75 26.81666667,-25.75 26.80833333,-25.75 26.8,-25.75 26.8,-25.75833333 26.8,-25.76666667 26.8,-25.775 26.79166667,-25.775 26.79166667,-25.78333333 26.79166667,-25.79166667 26.8,-25.79166667 26.80833333,-25.79166667 26.80833333,-25.78333333 26.81666667,-25.78333333 26.825,-25.78333333 26.825,-25.775 26.825,-25.76666667 26.825,-25.75833333 26.825,-25.75</coordinates></LinearRing></innerBoundaryIs><innerBoundaryIs><LinearRing><coordinates>26.85,-25.725 26.85833333,-25.725 26.85833333,-25.71666667 26.85,-25.71666667 26.85,-25.725</coordinates></LinearRing></innerBoundaryIs><innerBoundaryIs><LinearRing><coordinates>26.85833333,-25.71666667 26.86666667,-25.71666667 26.86666667,-25.725 26.875,-25.725 26.875,-25.71666667 26.88333333,-25.71666667 26.88333333,-25.70833333 26.88333333,-25.7 26.875,-25.7 26.86666667,-25.7 26.86666667,-25.69166667 26.85833333,-25.69166667 26.85,-25.69166667 26.85,-25.7 26.85,-25.70833333 26.85833333,-25.70833333 26.85833333,-25.71666667</coordinates></LinearRing></innerBoundaryIs><innerBoundaryIs><LinearRing><coordinates>27.26666667,-25.73333333 27.275,-25.73333333 27.275,-25.725 27.275,-25.71666667 27.26666667,-25.71666667 27.26666667,-25.725 27.26666667,-25.73333333</coordinates></LinearRing></innerBoundaryIs><innerBoundaryIs><LinearRing><coordinates>27.275,-25.71666667 27.28333333,-25.71666667 27.28333333,-25.70833333 27.275,-25.70833333 27.275,-25.71666667</coordinates></LinearRing></innerBoundaryIs><innerBoundaryIs><LinearRing><coordinates>27.45833333,-25.725 27.46666667,-25.725 27.46666667,-25.71666667 27.45833333,-25.71666667 27.45833333,-25.725</coordinates></LinearRing></innerBoundaryIs><innerBoundaryIs><LinearRing><coordinates>27.46666667,-25.725 27.46666667,-25.73333333 27.46666667,-25.74166667 27.475,-25.74166667 27.475,-25.73333333 27.475,-25.725 27.46666667,-25.725</coordinates></LinearRing></innerBoundaryIs><innerBoundaryIs><LinearRing><coordinates>27.475,-25.725 27.48333333,-25.725 27.48333333,-25.71666667 27.475,-25.71666667 27.475,-25.725</coordinates></LinearRing></innerBoundaryIs><innerBoundaryIs><LinearRing><coordinates>27.7,-26.06666667 27.7,-26.075 27.70833333,-26.075 27.71666667,-26.075 27.725,-26.075 27.73333333,-26.075 27.73333333,-26.06666667 27.725,-26.06666667 27.725,-26.05833333 27.71666667,-26.05833333 27.71666667,-26.05 27.70833333,-26.05 27.7,-26.05 27.7,-26.05833333 27.7,-26.06666667</coordinates></LinearRing></innerBoundaryIs><innerBoundaryIs><LinearRing><coordinates>27.7,-26.075 27.69166667,-26.075 27.69166667,-26.08333333 27.7,-26.08333333 27.7,-26.075</coordinates></LinearRing></innerBoundaryIs><innerBoundaryIs><LinearRing><coordinates>27.69166667,-26.075 27.69166667,-26.06666667 27.68333333,-26.06666667 27.68333333,-26.075 27.69166667,-26.075</coordinates></LinearRing></innerBoundaryIs><innerBoundaryIs><LinearRing><coordinates>27.73333333,-26.075 27.73333333,-26.08333333 27.725,-26.08333333 27.725,-26.09166667 27.73333333,-26.09166667 27.74166667,-26.09166667 27.75,-26.09166667 27.75,-26.08333333 27.74166667,-26.08333333 27.74166667,-26.075 27.73333333,-26.075</coordinates></LinearRing></innerBoundaryIs><innerBoundaryIs><LinearRing><coordinates>27.71666667,-26.05 27.725,-26.05 27.73333333,-26.05 27.74166667,-26.05 27.74166667,-26.04166667 27.74166667,-26.03333333 27.73333333,-26.03333333 27.73333333,-26.04166667 27.725,-26.04166667 27.71666667,-26.04166667 27.71666667,-26.05</coordinates></LinearRing></innerBoundaryIs><innerBoundaryIs><LinearRing><coordinates>27.73333333,-26.03333333 27.73333333,-26.025 27.725,-26.025 27.725,-26.01666667 27.71666667,-26.01666667 27.70833333,-26.01666667 27.7,-26.01666667 27.7,-26.025 27.70833333,-26.025 27.71666667,-26.025 27.71666667,-26.03333333 27.725,-26.03333333 27.73333333,-26.03333333</coordinates></LinearRing></innerBoundaryIs><innerBoundaryIs><LinearRing><coordinates>27.725,-26.01666667 27.73333333,-26.01666667 27.73333333,-26.00833333 27.725,-26.00833333 27.725,-26.01666667</coordinates></LinearRing></innerBoundaryIs><innerBoundaryIs><LinearRing><coordinates>27.525,-26.05833333 27.525,-26.06666667 27.53333333,-26.06666667 27.54166667,-26.06666667 27.54166667,-26.05833333 27.54166667,-26.05 27.53333333,-26.05 27.53333333,-26.05833333 27.525,-26.05833333</coordinates></LinearRing></innerBoundaryIs><innerBoundaryIs><LinearRing><coordinates>27.53333333,-26.05 27.53333333,-26.04166667 27.54166667,-26.04166667 27.54166667,-26.03333333 27.54166667,-26.025 27.53333333,-26.025 27.53333333,-26.01666667 27.525,-26.01666667 27.51666667,-26.01666667 27.51666667,-26.025 27.51666667,-26.03333333 27.51666667,-26.04166667 27.525,-26.04166667 27.525,-26.05 27.53333333,-26.05</coordinates></LinearRing></innerBoundaryIs><innerBoundaryIs><LinearRing><coordinates>27.825,-26.18333333 27.825,-26.19166667 27.83333333,-26.19166667 27.83333333,-26.18333333 27.825,-26.18333333</coordinates></LinearRing></innerBoundaryIs><innerBoundaryIs><LinearRing><coordinates>27.83333333,-26.19166667 27.83333333,-26.2 27.83333333,-26.20833333 27.84166667,-26.20833333 27.84166667,-26.2 27.84166667,-26.19166667 27.83333333,-26.19166667</coordinates></LinearRing></innerBoundaryIs><innerBoundaryIs><LinearRing><coordinates>27.59166667,-26.14166667 27.6,-26.14166667 27.6,-26.13333333 27.60833333,-26.13333333 27.61666667,-26.13333333 27.61666667,-26.125 27.61666667,-26.11666667 27.61666667,-26.10833333 27.61666667,-26.1 27.60833333,-26.1 27.6,-26.1 27.59166667,-26.1 27.58333333,-26.1 27.58333333,-26.10833333 27.575,-26.10833333 27.575,-26.11666667 27.58333333,-26.11666667 27.58333333,-26.125 27.575,-26.125 27.575,-26.13333333 27.58333333,-26.13333333 27.59166667,-26.13333333 27.59166667,-26.14166667</coordinates></LinearRing></innerBoundaryIs><innerBoundaryIs><LinearRing><coordinates>27.61666667,-26.1 27.625,-26.1 27.63333333,-26.1 27.64166667,-26.1 27.64166667,-26.09166667 27.63333333,-26.09166667 27.625,-26.09166667 27.61666667,-26.09166667 27.61666667,-26.1</coordinates></LinearRing></innerBoundaryIs><innerBoundaryIs><LinearRing><coordinates>27.63333333,-26.10833333 27.63333333,-26.11666667 27.64166667,-26.11666667 27.65,-26.11666667 27.65,-26.10833333 27.64166667,-26.10833333 27.63333333,-26.10833333</coordinates></LinearRing></innerBoundaryIs><innerBoundaryIs><LinearRing><coordinates>27.65,-26.11666667 27.65,-26.125 27.65,-26.13333333 27.65833333,-26.13333333 27.65833333,-26.125 27.65833333,-26.11666667 27.65,-26.11666667</coordinates></LinearRing></innerBoundaryIs><innerBoundaryIs><LinearRing><coordinates>27.65,-26.10833333 27.65833333,-26.10833333 27.65833333,-26.1 27.65,-26.1 27.65,-26.10833333</coordinates></LinearRing></innerBoundaryIs><innerBoundaryIs><LinearRing><coordinates>27.675,-26.10833333 27.675,-26.11666667 27.68333333,-26.11666667 27.68333333,-26.10833333 27.675,-26.10833333</coordinates></LinearRing></innerBoundaryIs><innerBoundaryIs><LinearRing><coordinates>27.68333333,-26.11666667 27.68333333,-26.125 27.69166667,-26.125 27.69166667,-26.11666667 27.68333333,-26.11666667</coordinates></LinearRing></innerBoundaryIs><innerBoundaryIs><LinearRing><coordinates>27.16666667,-25.85 27.16666667,-25.85833333 27.175,-25.85833333 27.18333333,-25.85833333 27.18333333,-25.86666667 27.19166667,-25.86666667 27.19166667,-25.875 27.18333333,-25.875 27.18333333,-25.88333333 27.19166667,-25.88333333 27.19166667,-25.89166667 27.19166667,-25.9 27.2,-25.9 27.2,-25.90833333 27.20833333,-25.90833333 27.20833333,-25.9 27.20833333,-25.89166667 27.20833333,-25.88333333 27.21666667,-25.88333333 27.21666667,-25.89166667 27.225,-25.89166667 27.23333333,-25.89166667 27.23333333,-25.88333333 27.24166667,-25.88333333 27.24166667,-25.875 27.25,-25.875 27.25,-25.88333333 27.25833333,-25.88333333 27.25833333,-25.89166667 27.26666667,-25.89166667 27.275,-25.89166667 27.275,-25.88333333 27.275,-25.875 27.28333333,-25.875 27.28333333,-25.86666667 27.28333333,-25.85833333 27.29166667,-25.85833333 27.3,-25.85833333 27.3,-25.86666667 27.3,-25.875 27.30833333,-25.875 27.30833333,-25.88333333 27.31666667,-25.88333333 27.31666667,-25.875 27.31666667,-25.86666667 27.30833333,-25.86666667 27.30833333,-25.85833333 27.30833333,-25.85 27.3,-25.85 27.29166667,-25.85 27.29166667,-25.84166667 27.28333333,-25.84166667 27.28333333,-25.83333333 27.275,-25.83333333 27.275,-25.825 27.26666667,-25.825 27.26666667,-25.81666667 27.275,-25.81666667 27.28333333,-25.81666667 27.28333333,-25.80833333 27.28333333,-25.8 27.275,-25.8 27.275,-25.79166667 27.275,-25.78333333 27.28333333,-25.78333333 27.29166667,-25.78333333 27.29166667,-25.775 27.28333333,-25.775 27.28333333,-25.76666667 27.275,-25.76666667 27.275,-25.775 27.26666667,-25.775 27.26666667,-25.76666667 27.25833333,-25.76666667 27.25833333,-25.775 27.25,-25.775 27.24166667,-25.775 27.23333333,-25.775 27.225,-25.775 27.21666667,-25.775 27.21666667,-25.78333333 27.21666667,-25.79166667 27.20833333,-25.79166667 27.20833333,-25.8 27.2,-25.8 27.2,-25.80833333 27.19166667,-25.80833333 27.18333333,-25.80833333 27.18333333,-25.81666667 27.18333333,-25.825 27.19166667,-25.825 27.19166667,-25.83333333 27.19166667,-25.84166667 27.18333333,-25.84166667 27.18333333,-25.85 27.175,-25.85 27.175,-25.84166667 27.16666667,-25.84166667 27.16666667,-25.85</coordinates></LinearRing></innerBoundaryIs><innerBoundaryIs><LinearRing><coordinates>27.29166667,-25.78333333 27.29166667,-25.79166667 27.29166667,-25.8 27.3,-25.8 27.30833333,-25.8 27.30833333,-25.79166667 27.3,-25.79166667 27.3,-25.78333333 27.29166667,-25.78333333</coordinates></LinearRing></innerBoundaryIs><innerBoundaryIs><LinearRing><coordinates>27.18333333,-25.80833333 27.18333333,-25.8 27.18333333,-25.79166667 27.175,-25.79166667 27.175,-25.8 27.16666667,-25.8 27.16666667,-25.79166667 27.15833333,-25.79166667 27.15833333,-25.8 27.15833333,-25.80833333 27.15833333,-25.81666667 27.16666667,-25.81666667 27.16666667,-25.80833333 27.175,-25.80833333 27.18333333,-25.80833333</coordinates></LinearRing></innerBoundaryIs><innerBoundaryIs><LinearRing><coordinates>27.15833333,-25.79166667 27.15833333,-25.78333333 27.15,-25.78333333 27.14166667,-25.78333333 27.13333333,-25.78333333 27.13333333,-25.79166667 27.125,-25.79166667 27.125,-25.78333333 27.11666667,-25.78333333 27.11666667,-25.775 27.10833333,-25.775 27.1,-25.775 27.1,-25.76666667 27.1,-25.75833333 27.09166667,-25.75833333 27.09166667,-25.75 27.08333333,-25.75 27.08333333,-25.75833333 27.08333333,-25.76666667 27.08333333,-25.775 27.09166667,-25.775 27.09166667,-25.78333333 27.1,-25.78333333 27.10833333,-25.78333333 27.10833333,-25.79166667 27.10833333,-25.8 27.10833333,-25.80833333 27.11666667,-25.80833333 27.125,-25.80833333 27.13333333,-25.80833333 27.13333333,-25.8 27.14166667,-25.8 27.15,-25.8 27.15,-25.79166667 27.15833333,-25.79166667</coordinates></LinearRing></innerBoundaryIs><innerBoundaryIs><LinearRing><coordinates>27.08333333,-25.75 27.08333333,-25.74166667 27.075,-25.74166667 27.075,-25.75 27.08333333,-25.75</coordinates></LinearRing></innerBoundaryIs><innerBoundaryIs><LinearRing><coordinates>27.075,-25.75 27.06666667,-25.75 27.06666667,-25.75833333 27.06666667,-25.76666667 27.075,-25.76666667 27.075,-25.75833333 27.075,-25.75</coordinates></LinearRing></innerBoundaryIs><innerBoundaryIs><LinearRing><coordinates>27.0,-25.8 27.0,-25.80833333 27.00833333,-25.80833333 27.01666667,-25.80833333 27.01666667,-25.8 27.00833333,-25.8 27.0,-25.8</coordinates></LinearRing></innerBoundaryIs><innerBoundaryIs><LinearRing><coordinates>27.01666667,-25.8 27.025,-25.8 27.03333333,-25.8 27.03333333,-25.79166667 27.03333333,-25.78333333 27.025,-25.78333333 27.01666667,-25.78333333 27.01666667,-25.79166667 27.01666667,-25.8</coordinates></LinearRing></innerBoundaryIs><innerBoundaryIs><LinearRing><coordinates>27.06666667,-25.8 27.075,-25.8 27.075,-25.79166667 27.06666667,-25.79166667 27.06666667,-25.8</coordinates></LinearRing></innerBoundaryIs><innerBoundaryIs><LinearRing><coordinates>27.075,-25.79166667 27.08333333,-25.79166667 27.08333333,-25.78333333 27.075,-25.78333333 27.075,-25.79166667</coordinates></LinearRing></innerBoundaryIs><innerBoundaryIs><LinearRing><coordinates>27.075,-25.78333333 27.075,-25.775 27.06666667,-25.775 27.06666667,-25.78333333 27.075,-25.78333333</coordinates></LinearRing></innerBoundaryIs><innerBoundaryIs><LinearRing><coordinates>27.09166667,-25.83333333 27.1,-25.83333333 27.1,-25.825 27.09166667,-25.825 27.09166667,-25.83333333</coordinates></LinearRing></innerBoundaryIs><innerBoundaryIs><LinearRing><coordinates>27.1,-25.83333333 27.1,-25.84166667 27.10833333,-25.84166667 27.10833333,-25.83333333 27.1,-25.83333333</coordinates></LinearRing></innerBoundaryIs><innerBoundaryIs><LinearRing><coordinates>26.94166667,-25.75833333 26.95,-25.75833333 26.95,-25.75 26.94166667,-25.75 26.94166667,-25.75833333</coordinates></LinearRing></innerBoundaryIs><innerBoundaryIs><LinearRing><coordinates>26.94166667,-25.75 26.94166667,-25.74166667 26.93333333,-25.74166667 26.93333333,-25.75 26.94166667,-25.75</coordinates></LinearRing></innerBoundaryIs><innerBoundaryIs><LinearRing><coordinates>27.65,-25.76666667 27.65,-25.775 27.65833333,-25.775 27.65833333,-25.76666667 27.65,-25.76666667</coordinates></LinearRing></innerBoundaryIs><innerBoundaryIs><LinearRing><coordinates>27.65833333,-25.76666667 27.66666667,-25.76666667 27.66666667,-25.75833333 27.65833333,-25.75833333 27.65833333,-25.76666667</coordinates></LinearRing></innerBoundaryIs><innerBoundaryIs><LinearRing><coordinates>27.25833333,-25.75833333 27.26666667,-25.75833333 27.26666667,-25.75 27.25833333,-25.75 27.25833333,-25.75833333</coordinates></LinearRing></innerBoundaryIs><innerBoundaryIs><LinearRing><coordinates>27.26666667,-25.75 27.275,-25.75 27.275,-25.74166667 27.26666667,-25.74166667 27.26666667,-25.75</coordinates></LinearRing></innerBoundaryIs><innerBoundaryIs><LinearRing><coordinates>27.275,-25.75 27.275,-25.75833333 27.28333333,-25.75833333 27.28333333,-25.75 27.275,-25.75</coordinates></LinearRing></innerBoundaryIs><innerBoundaryIs><LinearRing><coordinates>27.25833333,-25.75 27.25833333,-25.74166667 27.25,-25.74166667 27.25,-25.75 27.25833333,-25.75</coordinates></LinearRing></innerBoundaryIs><innerBoundaryIs><LinearRing><coordinates>28.09166667,-25.98333333 28.09166667,-25.99166667 28.1,-25.99166667 28.1,-25.98333333 28.09166667,-25.98333333</coordinates></LinearRing></innerBoundaryIs><innerBoundaryIs><LinearRing><coordinates>28.09166667,-25.99166667 28.08333333,-25.99166667 28.08333333,-26.0 28.09166667,-26.0 28.09166667,-25.99166667</coordinates></LinearRing></innerBoundaryIs><innerBoundaryIs><LinearRing><coordinates>28.16666667,-25.9 28.16666667,-25.90833333 28.175,-25.90833333 28.175,-25.91666667 28.18333333,-25.91666667 28.18333333,-25.90833333 28.18333333,-25.9 28.175,-25.9 28.16666667,-25.9</coordinates></LinearRing></innerBoundaryIs><innerBoundaryIs><LinearRing><coordinates>28.18333333,-25.91666667 28.18333333,-25.925 28.18333333,-25.93333333 28.18333333,-25.94166667 28.19166667,-25.94166667 28.19166667,-25.93333333 28.19166667,-25.925 28.19166667,-25.91666667 28.18333333,-25.91666667</coordinates></LinearRing></innerBoundaryIs><innerBoundaryIs><LinearRing><coordinates>28.2,-25.9 28.2,-25.90833333 28.20833333,-25.90833333 28.20833333,-25.91666667 28.21666667,-25.91666667 28.225,-25.91666667 28.225,-25.925 28.23333333,-25.925 28.24166667,-25.925 28.24166667,-25.91666667 28.23333333,-25.91666667 28.23333333,-25.90833333 28.23333333,-25.9 28.23333333,-25.89166667 28.23333333,-25.88333333 28.23333333,-25.875 28.225,-25.875 28.225,-25.88333333 28.21666667,-25.88333333 28.20833333,-25.88333333 28.20833333,-25.89166667 28.2,-25.89166667 28.2,-25.9</coordinates></LinearRing></innerBoundaryIs><innerBoundaryIs><LinearRing><coordinates>28.20833333,-25.91666667 28.2,-25.91666667 28.2,-25.925 28.20833333,-25.925 28.20833333,-25.91666667</coordinates></LinearRing></innerBoundaryIs><innerBoundaryIs><LinearRing><coordinates>28.46666667,-25.725 28.46666667,-25.73333333 28.475,-25.73333333 28.48333333,-25.73333333 28.48333333,-25.725 28.49166667,-25.725 28.5,-25.725 28.5,-25.71666667 28.49166667,-25.71666667 28.48333333,-25.71666667 28.475,-25.71666667 28.475,-25.725 28.46666667,-25.725</coordinates></LinearRing></innerBoundaryIs><innerBoundaryIs><LinearRing><coordinates>28.48333333,-25.73333333 28.48333333,-25.74166667 28.49166667,-25.74166667 28.49166667,-25.73333333 28.48333333,-25.73333333</coordinates></LinearRing></innerBoundaryIs><innerBoundaryIs><LinearRing><coordinates>29.125,-25.725 29.125,-25.73333333 29.11666667,-25.73333333 29.11666667,-25.74166667 29.10833333,-25.74166667 29.10833333,-25.75 29.11666667,-25.75 29.125,-25.75 29.13333333,-25.75 29.14166667,-25.75 29.15,-25.75 29.15,-25.74166667 29.15,-25.73333333 29.15,-25.725 29.15,-25.71666667 29.14166667,-25.71666667 29.13333333,-25.71666667 29.13333333,-25.725 29.125,-25.725</coordinates></LinearRing></innerBoundaryIs><innerBoundaryIs><LinearRing><coordinates>29.15,-25.75 29.15,-25.75833333 29.15833333,-25.75833333 29.15833333,-25.75 29.15,-25.75</coordinates></LinearRing></innerBoundaryIs><innerBoundaryIs><LinearRing><coordinates>29.15,-25.71666667 29.15833333,-25.71666667 29.15833333,-25.70833333 29.15,-25.70833333 29.15,-25.71666667</coordinates></LinearRing></innerBoundaryIs><innerBoundaryIs><LinearRing><coordinates>29.21666667,-25.96666667 29.21666667,-25.975 29.225,-25.975 29.225,-25.96666667 29.225,-25.95833333 29.21666667,-25.95833333 29.21666667,-25.96666667</coordinates></LinearRing></innerBoundaryIs><innerBoundaryIs><LinearRing><coordinates>29.225,-25.95833333 29.23333333,-25.95833333 29.24166667,-25.95833333 29.24166667,-25.95 29.23333333,-25.95 29.225,-25.95 29.225,-25.95833333</coordinates></LinearRing></innerBoundaryIs><innerBoundaryIs><LinearRing><coordinates>29.14166667,-25.79166667 29.15,-25.79166667 29.15,-25.78333333 29.15833333,-25.78333333 29.16666667,-25.78333333 29.175,-25.78333333 29.18333333,-25.78333333 29.18333333,-25.775 29.175,-25.775 29.175,-25.76666667 29.16666667,-25.76666667 29.15833333,-25.76666667 29.15,-25.76666667 29.14166667,-25.76666667 29.14166667,-25.775 29.14166667,-25.78333333 29.14166667,-25.79166667</coordinates></LinearRing></innerBoundaryIs><innerBoundaryIs><LinearRing><coordinates>29.18333333,-25.775 29.19166667,-25.775 29.19166667,-25.78333333 29.2,-25.78333333 29.20833333,-25.78333333 29.21666667,-25.78333333 29.225,-25.78333333 29.23333333,-25.78333333 29.24166667,-25.78333333 29.24166667,-25.775 29.23333333,-25.775 29.23333333,-25.76666667 29.23333333,-25.75833333 29.225,-25.75833333 29.225,-25.76666667 29.21666667,-25.76666667 29.20833333,-25.76666667 29.20833333,-25.775 29.2,-25.775 29.2,-25.76666667 29.2,-25.75833333 29.20833333,-25.75833333 29.20833333,-25.75 29.2,-25.75 29.19166667,-25.75 29.19166667,-25.75833333 29.18333333,-25.75833333 29.18333333,-25.76666667 29.18333333,-25.775</coordinates></LinearRing></innerBoundaryIs><innerBoundaryIs><LinearRing><coordinates>29.14166667,-25.76666667 29.14166667,-25.75833333 29.13333333,-25.75833333 29.125,-25.75833333 29.125,-25.76666667 29.13333333,-25.76666667 29.14166667,-25.76666667</coordinates></LinearRing></innerBoundaryIs><innerBoundaryIs><LinearRing><coordinates>29.29166667,-25.79166667 29.3,-25.79166667 29.30833333,-25.79166667 29.30833333,-25.78333333 29.3,-25.78333333 29.29166667,-25.78333333 29.29166667,-25.79166667</coordinates></LinearRing></innerBoundaryIs><innerBoundaryIs><LinearRing><coordinates>29.30833333,-25.78333333 29.31666667,-25.78333333 29.31666667,-25.775 29.30833333,-25.775 29.30833333,-25.78333333</coordinates></LinearRing></innerBoundaryIs><innerBoundaryIs><LinearRing><coordinates>26.59166667,-25.625 26.59166667,-25.63333333 26.6,-25.63333333 26.60833333,-25.63333333 26.60833333,-25.64166667 26.61666667,-25.64166667 26.625,-25.64166667 26.625,-25.63333333 26.63333333,-25.63333333 26.63333333,-25.625 26.63333333,-25.61666667 26.625,-25.61666667 26.61666667,-25.61666667 26.60833333,-25.61666667 26.60833333,-25.60833333 26.60833333,-25.6 26.6,-25.6 26.6,-25.59166667 26.6,-25.58333333 26.6,-25.575 26.59166667,-25.575 26.58333333,-25.575 26.575,-25.575 26.56666667,-25.575 26.56666667,-25.58333333 26.56666667,-25.59166667 26.575,-25.59166667 26.575,-25.58333333 26.58333333,-25.58333333 26.58333333,-25.59166667 26.58333333,-25.6 26.58333333,-25.60833333 26.575,-25.60833333 26.575,-25.61666667 26.58333333,-25.61666667 26.59166667,-25.61666667 26.59166667,-25.625</coordinates></LinearRing></innerBoundaryIs><innerBoundaryIs><LinearRing><coordinates>26.63333333,-25.61666667 26.64166667,-25.61666667 26.65,-25.61666667 26.65833333,-25.61666667 26.65833333,-25.60833333 26.65,-25.60833333 26.64166667,-25.60833333 26.63333333,-25.60833333 26.63333333,-25.61666667</coordinates></LinearRing></innerBoundaryIs><innerBoundaryIs><LinearRing><coordinates>26.575,-25.60833333 26.575,-25.6 26.56666667,-25.6 26.55833333,-25.6 26.55833333,-25.60833333 26.56666667,-25.60833333 26.575,-25.60833333</coordinates></LinearRing></innerBoundaryIs><innerBoundaryIs><LinearRing><coordinates>26.7,-25.625 26.70833333,-25.625 26.70833333,-25.61666667 26.71666667,-25.61666667 26.725,-25.61666667 26.725,-25.60833333 26.71666667,-25.60833333 26.71666667,-25.6 26.71666667,-25.59166667 26.70833333,-25.59166667 26.7,-25.59166667 26.69166667,-25.59166667 26.68333333,-25.59166667 26.68333333,-25.58333333 26.68333333,-25.575 26.68333333,-25.56666667 26.675,-25.56666667 26.66666667,-25.56666667 26.66666667,-25.55833333 26.66666667,-25.55 26.675,-25.55 26.68333333,-25.55 26.69166667,-25.55 26.69166667,-25.54166667 26.68333333,-25.54166667 26.675,-25.54166667 26.675,-25.53333333 26.675,-25.525 26.66666667,-25.525 26.66666667,-25.51666667 26.65833333,-25.51666667 26.65833333,-25.525 26.65833333,-25.53333333 26.65,-25.53333333 26.64166667,-25.53333333 26.64166667,-25.525 26.63333333,-25.525 26.625,-25.525 26.625,-25.53333333 26.625,-25.54166667 26.625,-25.55 26.625,-25.55833333 26.63333333,-25.55833333 26.64166667,-25.55833333 26.65,-25.55833333 26.65833333,-25.55833333 26.65833333,-25.56666667 26.65833333,-25.575 26.65833333,-25.58333333 26.65,-25.58333333 26.65,-25.59166667 26.65833333,-25.59166667 26.65833333,-25.6 26.66666667,-25.6 26.675,-25.6 26.68333333,-25.6 26.68333333,-25.60833333 26.69166667,-25.60833333 26.69166667,-25.61666667 26.7,-25.61666667 26.7,-25.625</coordinates></LinearRing></innerBoundaryIs><innerBoundaryIs><LinearRing><coordinates>26.725,-25.61666667 26.725,-25.625 26.73333333,-25.625 26.73333333,-25.61666667 26.725,-25.61666667</coordinates></LinearRing></innerBoundaryIs><innerBoundaryIs><LinearRing><coordinates>26.73333333,-25.61666667 26.74166667,-25.61666667 26.74166667,-25.60833333 26.74166667,-25.6 26.73333333,-25.6 26.73333333,-25.60833333 26.73333333,-25.61666667</coordinates></LinearRing></innerBoundaryIs><innerBoundaryIs><LinearRing><coordinates>26.74166667,-25.6 26.75,-25.6 26.75,-25.59166667 26.75833333,-25.59166667 26.75833333,-25.6 26.75833333,-25.60833333 26.75833333,-25.61666667 26.76666667,-25.61666667 26.76666667,-25.60833333 26.775,-25.60833333 26.775,-25.61666667 26.78333333,-25.61666667 26.78333333,-25.60833333 26.79166667,-25.60833333 26.79166667,-25.6 26.79166667,-25.59166667 26.8,-25.59166667 26.8,-25.6 26.80833333,-25.6 26.80833333,-25.59166667 26.80833333,-25.58333333 26.8,-25.58333333 26.8,-25.575 26.8,-25.56666667 26.8,-25.55833333 26.79166667,-25.55833333 26.79166667,-25.56666667 26.79166667,-25.575 26.78333333,-25.575 26.78333333,-25.58333333 26.775,-25.58333333 26.775,-25.575 26.76666667,-25.575 26.75833333,-25.575 26.75833333,-25.56666667 26.75,-25.56666667 26.75,-25.575 26.74166667,-25.575 26.74166667,-25.58333333 26.74166667,-25.59166667 26.74166667,-25.6</coordinates></LinearRing></innerBoundaryIs><innerBoundaryIs><LinearRing><coordinates>26.8,-25.55833333 26.80833333,-25.55833333 26.81666667,-25.55833333 26.81666667,-25.55 26.81666667,-25.54166667 26.81666667,-25.53333333 26.80833333,-25.53333333 26.80833333,-25.525 26.8,-25.525 26.8,-25.53333333 26.79166667,-25.53333333 26.79166667,-25.54166667 26.8,-25.54166667 26.8,-25.55 26.8,-25.55833333</coordinates></LinearRing></innerBoundaryIs><innerBoundaryIs><LinearRing><coordinates>26.66666667,-25.51666667 26.675,-25.51666667 26.675,-25.50833333 26.66666667,-25.50833333 26.66666667,-25.51666667</coordinates></LinearRing></innerBoundaryIs><innerBoundaryIs><LinearRing><coordinates>26.64166667,-25.525 26.65,-25.525 26.65,-25.51666667 26.64166667,-25.51666667 26.64166667,-25.525</coordinates></LinearRing></innerBoundaryIs><innerBoundaryIs><LinearRing><coordinates>26.65,-25.59166667 26.64166667,-25.59166667 26.64166667,-25.58333333 26.63333333,-25.58333333 26.63333333,-25.59166667 26.625,-25.59166667 26.625,-25.6 26.63333333,-25.6 26.64166667,-25.6 26.65,-25.6 26.65,-25.59166667</coordinates></LinearRing></innerBoundaryIs><innerBoundaryIs><LinearRing><coordinates>26.975,-25.625 26.975,-25.63333333 26.98333333,-25.63333333 26.99166667,-25.63333333 26.99166667,-25.625 26.99166667,-25.61666667 26.98333333,-25.61666667 26.98333333,-25.625 26.975,-25.625</coordinates></LinearRing></innerBoundaryIs><innerBoundaryIs><LinearRing><coordinates>26.975,-25.63333333 26.96666667,-25.63333333 26.96666667,-25.64166667 26.975,-25.64166667 26.975,-25.63333333</coordinates></LinearRing></innerBoundaryIs><innerBoundaryIs><LinearRing><coordinates>26.99166667,-25.61666667 27.0,-25.61666667 27.0,-25.60833333 26.99166667,-25.60833333 26.99166667,-25.61666667</coordinates></LinearRing></innerBoundaryIs><innerBoundaryIs><LinearRing><coordinates>26.98333333,-25.61666667 26.98333333,-25.60833333 26.975,-25.60833333 26.975,-25.61666667 26.98333333,-25.61666667</coordinates></LinearRing></innerBoundaryIs><innerBoundaryIs><LinearRing><coordinates>27.00833333,-25.625 27.01666667,-25.625 27.01666667,-25.63333333 27.01666667,-25.64166667 27.00833333,-25.64166667 27.00833333,-25.65 27.01666667,-25.65 27.025,-25.65 27.03333333,-25.65 27.03333333,-25.64166667 27.04166667,-25.64166667 27.05,-25.64166667 27.05,-25.63333333 27.05,-25.625 27.05,-25.61666667 27.04166667,-25.61666667 27.03333333,-25.61666667 27.025,-25.61666667 27.025,-25.60833333 27.01666667,-25.60833333 27.01666667,-25.61666667 27.00833333,-25.61666667 27.00833333,-25.625</coordinates></LinearRing></innerBoundaryIs><innerBoundaryIs><LinearRing><coordinates>27.025,-25.60833333 27.03333333,-25.60833333 27.04166667,-25.60833333 27.04166667,-25.6 27.03333333,-25.6 27.025,-25.6 27.025,-25.60833333</coordinates></LinearRing></innerBoundaryIs><innerBoundaryIs><LinearRing><coordinates>26.73333333,-25.66666667 26.74166667,-25.66666667 26.75,-25.66666667 26.75,-25.65833333 26.75,-25.65 26.75,-25.64166667 26.74166667,-25.64166667 26.73333333,-25.64166667 26.73333333,-25.65 26.74166667,-25.65 26.74166667,-25.65833333 26.73333333,-25.65833333 26.73333333,-25.66666667</coordinates></LinearRing></innerBoundaryIs><innerBoundaryIs><LinearRing><coordinates>26.73333333,-25.64166667 26.73333333,-25.63333333 26.725,-25.63333333 26.725,-25.64166667 26.73333333,-25.64166667</coordinates></LinearRing></innerBoundaryIs><innerBoundaryIs><LinearRing><coordinates>27.075,-25.65833333 27.08333333,-25.65833333 27.09166667,-25.65833333 27.09166667,-25.65 27.08333333,-25.65 27.075,-25.65 27.075,-25.65833333</coordinates></LinearRing></innerBoundaryIs><innerBoundaryIs><LinearRing><coordinates>27.075,-25.65 27.075,-25.64166667 27.06666667,-25.64166667 27.06666667,-25.65 27.075,-25.65</coordinates></LinearRing></innerBoundaryIs><innerBoundaryIs><LinearRing><coordinates>26.68333333,-25.63333333 26.68333333,-25.64166667 26.69166667,-25.64166667 26.69166667,-25.63333333 26.68333333,-25.63333333</coordinates></LinearRing></innerBoundaryIs><innerBoundaryIs><LinearRing><coordinates>26.68333333,-25.64166667 26.675,-25.64166667 26.675,-25.65 26.68333333,-25.65 26.68333333,-25.64166667</coordinates></LinearRing></innerBoundaryIs><innerBoundaryIs><LinearRing><coordinates>26.69166667,-25.44166667 26.7,-25.44166667 26.7,-25.43333333 26.7,-25.425 26.69166667,-25.425 26.69166667,-25.41666667 26.7,-25.41666667 26.7,-25.40833333 26.69166667,-25.40833333 26.68333333,-25.40833333 26.68333333,-25.4 26.675,-25.4 26.675,-25.40833333 26.66666667,-25.40833333 26.66666667,-25.41666667 26.675,-25.41666667 26.675,-25.425 26.68333333,-25.425 26.68333333,-25.43333333 26.69166667,-25.43333333 26.69166667,-25.44166667</coordinates></LinearRing></innerBoundaryIs><innerBoundaryIs><LinearRing><coordinates>26.66666667,-25.41666667 26.65833333,-25.41666667 26.65833333,-25.425 26.66666667,-25.425 26.66666667,-25.41666667</coordinates></LinearRing></innerBoundaryIs><innerBoundaryIs><LinearRing><coordinates>27.00833333,-25.575 27.01666667,-25.575 27.01666667,-25.58333333 27.01666667,-25.59166667 27.025,-25.59166667 27.03333333,-25.59166667 27.04166667,-25.59166667 27.04166667,-25.58333333 27.05,-25.58333333 27.05,-25.59166667 27.05833333,-25.59166667 27.06666667,-25.59166667 27.075,-25.59166667 27.075,-25.58333333 27.06666667,-25.58333333 27.06666667,-25.575 27.075,-25.575 27.075,-25.56666667 27.06666667,-25.56666667 27.06666667,-25.55833333 27.05833333,-25.55833333 27.05,-25.55833333 27.04166667,-25.55833333 27.03333333,-25.55833333 27.025,-25.55833333 27.01666667,-25.55833333 27.01666667,-25.56666667 27.00833333,-25.56666667 27.00833333,-25.575</coordinates></LinearRing></innerBoundaryIs><innerBoundaryIs><LinearRing><coordinates>27.00833333,-25.56666667 27.00833333,-25.55833333 27.0,-25.55833333 27.0,-25.56666667 27.00833333,-25.56666667</coordinates></LinearRing></innerBoundaryIs><innerBoundaryIs><LinearRing><coordinates>26.7,-25.475 26.7,-25.48333333 26.70833333,-25.48333333 26.70833333,-25.49166667 26.71666667,-25.49166667 26.71666667,-25.48333333 26.71666667,-25.475 26.70833333,-25.475 26.7,-25.475</coordinates></LinearRing></innerBoundaryIs><innerBoundaryIs><LinearRing><coordinates>26.7,-25.48333333 26.69166667,-25.48333333 26.69166667,-25.49166667 26.7,-25.49166667 26.7,-25.48333333</coordinates></LinearRing></innerBoundaryIs><innerBoundaryIs><LinearRing><coordinates>27.70833333,-25.625 27.70833333,-25.63333333 27.71666667,-25.63333333 27.71666667,-25.625 27.70833333,-25.625</coordinates></LinearRing></innerBoundaryIs><innerBoundaryIs><LinearRing><coordinates>27.70833333,-25.63333333 27.7,-25.63333333 27.7,-25.64166667 27.69166667,-25.64166667 27.69166667,-25.65 27.69166667,-25.65833333 27.69166667,-25.66666667 27.69166667,-25.675 27.7,-25.675 27.7,-25.66666667 27.70833333,-25.66666667 27.71666667,-25.66666667 27.71666667,-25.65833333 27.70833333,-25.65833333 27.70833333,-25.65 27.70833333,-25.64166667 27.70833333,-25.63333333</coordinates></LinearRing></innerBoundaryIs><innerBoundaryIs><LinearRing><coordinates>27.71666667,-25.65833333 27.725,-25.65833333 27.725,-25.65 27.71666667,-25.65 27.71666667,-25.65833333</coordinates></LinearRing></innerBoundaryIs><innerBoundaryIs><LinearRing><coordinates>27.725,-25.65833333 27.725,-25.66666667 27.73333333,-25.66666667 27.73333333,-25.65833333 27.725,-25.65833333</coordinates></LinearRing></innerBoundaryIs><innerBoundaryIs><LinearRing><coordinates>27.71666667,-25.63333333 27.71666667,-25.64166667 27.725,-25.64166667 27.73333333,-25.64166667 27.73333333,-25.63333333 27.725,-25.63333333 27.71666667,-25.63333333</coordinates></LinearRing></innerBoundaryIs><innerBoundaryIs><LinearRing><coordinates>28.05833333,-25.625 28.05833333,-25.63333333 28.06666667,-25.63333333 28.06666667,-25.625 28.05833333,-25.625</coordinates></LinearRing></innerBoundaryIs><innerBoundaryIs><LinearRing><coordinates>28.06666667,-25.625 28.075,-25.625 28.075,-25.61666667 28.06666667,-25.61666667 28.06666667,-25.625</coordinates></LinearRing></innerBoundaryIs><innerBoundaryIs><LinearRing><coordinates>28.48333333,-25.625 28.49166667,-25.625 28.49166667,-25.61666667 28.48333333,-25.61666667 28.48333333,-25.625</coordinates></LinearRing></innerBoundaryIs><innerBoundaryIs><LinearRing><coordinates>28.49166667,-25.61666667 28.5,-25.61666667 28.50833333,-25.61666667 28.51666667,-25.61666667 28.51666667,-25.625 28.525,-25.625 28.525,-25.61666667 28.53333333,-25.61666667 28.53333333,-25.60833333 28.54166667,-25.60833333 28.55,-25.60833333 28.55833333,-25.60833333 28.56666667,-25.60833333 28.56666667,-25.61666667 28.575,-25.61666667 28.58333333,-25.61666667 28.59166667,-25.61666667 28.59166667,-25.60833333 28.59166667,-25.6 28.59166667,-25.59166667 28.59166667,-25.58333333 28.58333333,-25.58333333 28.575,-25.58333333 28.56666667,-25.58333333 28.56666667,-25.575 28.55833333,-25.575 28.55,-25.575 28.55,-25.56666667 28.54166667,-25.56666667 28.53333333,-25.56666667 28.53333333,-25.575 28.525,-25.575 28.51666667,-25.575 28.51666667,-25.58333333 28.51666667,-25.59166667 28.50833333,-25.59166667 28.5,-25.59166667 28.5,-25.6 28.49166667,-25.6 28.48333333,-25.6 28.475,-25.6 28.475,-25.60833333 28.48333333,-25.60833333 28.49166667,-25.60833333 28.49166667,-25.61666667</coordinates></LinearRing></innerBoundaryIs><innerBoundaryIs><LinearRing><coordinates>28.53333333,-25.56666667 28.53333333,-25.55833333 28.53333333,-25.55 28.53333333,-25.54166667 28.525,-25.54166667 28.51666667,-25.54166667 28.50833333,-25.54166667 28.50833333,-25.55 28.51666667,-25.55 28.51666667,-25.55833333 28.525,-25.55833333 28.525,-25.56666667 28.53333333,-25.56666667</coordinates></LinearRing></innerBoundaryIs><innerBoundaryIs><LinearRing><coordinates>28.68333333,-25.625 28.68333333,-25.63333333 28.69166667,-25.63333333 28.69166667,-25.64166667 28.68333333,-25.64166667 28.68333333,-25.65 28.69166667,-25.65 28.7,-25.65 28.70833333,-25.65 28.70833333,-25.65833333 28.71666667,-25.65833333 28.71666667,-25.65 28.71666667,-25.64166667 28.71666667,-25.63333333 28.725,-25.63333333 28.725,-25.625 28.71666667,-25.625 28.70833333,-25.625 28.70833333,-25.61666667 28.71666667,-25.61666667 28.71666667,-25.60833333 28.70833333,-25.60833333 28.70833333,-25.6 28.7,-25.6 28.69166667,-25.6 28.68333333,-25.6 28.68333333,-25.59166667 28.675,-25.59166667 28.66666667,-25.59166667 28.66666667,-25.58333333 28.65833333,-25.58333333 28.65833333,-25.59166667 28.65,-25.59166667 28.65,-25.6 28.65833333,-25.6 28.65833333,-25.60833333 28.66666667,-25.60833333 28.66666667,-25.6 28.675,-25.6 28.675,-25.60833333 28.68333333,-25.60833333 28.69166667,-25.60833333 28.69166667,-25.61666667 28.69166667,-25.625 28.68333333,-25.625</coordinates></LinearRing></innerBoundaryIs><innerBoundaryIs><LinearRing><coordinates>28.68333333,-25.65 28.675,-25.65 28.675,-25.65833333 28.68333333,-25.65833333 28.68333333,-25.65</coordinates></LinearRing></innerBoundaryIs><innerBoundaryIs><LinearRing><coordinates>28.675,-25.65833333 28.66666667,-25.65833333 28.66666667,-25.66666667 28.675,-25.66666667 28.675,-25.65833333</coordinates></LinearRing></innerBoundaryIs><innerBoundaryIs><LinearRing><coordinates>28.66666667,-25.58333333 28.675,-25.58333333 28.68333333,-25.58333333 28.69166667,-25.58333333 28.69166667,-25.575 28.69166667,-25.56666667 28.68333333,-25.56666667 28.68333333,-25.575 28.675,-25.575 28.66666667,-25.575 28.66666667,-25.58333333</coordinates></LinearRing></innerBoundaryIs><innerBoundaryIs><LinearRing><coordinates>28.69166667,-25.58333333 28.69166667,-25.59166667 28.7,-25.59166667 28.7,-25.58333333 28.69166667,-25.58333333</coordinates></LinearRing></innerBoundaryIs><innerBoundaryIs><LinearRing><coordinates>28.00833333,-25.66666667 28.01666667,-25.66666667 28.025,-25.66666667 28.025,-25.65833333 28.01666667,-25.65833333 28.00833333,-25.65833333 28.00833333,-25.66666667</coordinates></LinearRing></innerBoundaryIs><innerBoundaryIs><LinearRing><coordinates>28.00833333,-25.65833333 28.00833333,-25.65 28.0,-25.65 27.99166667,-25.65 27.98333333,-25.65 27.98333333,-25.65833333 27.99166667,-25.65833333 28.0,-25.65833333 28.00833333,-25.65833333</coordinates></LinearRing></innerBoundaryIs><innerBoundaryIs><LinearRing><coordinates>28.55,-25.7 28.55,-25.70833333 28.55833333,-25.70833333 28.56666667,-25.70833333 28.56666667,-25.7 28.56666667,-25.69166667 28.55833333,-25.69166667 28.55,-25.69166667 28.55,-25.7</coordinates></LinearRing></innerBoundaryIs><innerBoundaryIs><LinearRing><coordinates>28.56666667,-25.70833333 28.56666667,-25.71666667 28.575,-25.71666667 28.575,-25.70833333 28.56666667,-25.70833333</coordinates></LinearRing></innerBoundaryIs><innerBoundaryIs><LinearRing><coordinates>27.86666667,-25.7 27.86666667,-25.70833333 27.875,-25.70833333 27.875,-25.7 27.86666667,-25.7</coordinates></LinearRing></innerBoundaryIs><innerBoundaryIs><LinearRing><coordinates>27.875,-25.7 27.88333333,-25.7 27.89166667,-25.7 27.89166667,-25.69166667 27.88333333,-25.69166667 27.88333333,-25.68333333 27.875,-25.68333333 27.875,-25.69166667 27.875,-25.7</coordinates></LinearRing></innerBoundaryIs><innerBoundaryIs><LinearRing><coordinates>28.64166667,-25.44166667 28.65,-25.44166667 28.65,-25.43333333 28.65833333,-25.43333333 28.65833333,-25.425 28.65,-25.425 28.65,-25.41666667 28.64166667,-25.41666667 28.64166667,-25.425 28.63333333,-25.425 28.63333333,-25.43333333 28.64166667,-25.43333333 28.64166667,-25.44166667</coordinates></LinearRing></innerBoundaryIs><innerBoundaryIs><LinearRing><coordinates>28.65,-25.41666667 28.65833333,-25.41666667 28.66666667,-25.41666667 28.66666667,-25.425 28.66666667,-25.43333333 28.675,-25.43333333 28.68333333,-25.43333333 28.68333333,-25.425 28.68333333,-25.41666667 28.68333333,-25.40833333 28.675,-25.40833333 28.66666667,-25.40833333 28.66666667,-25.4 28.65833333,-25.4 28.65833333,-25.40833333 28.65,-25.40833333 28.65,-25.41666667</coordinates></LinearRing></innerBoundaryIs><innerBoundaryIs><LinearRing><coordinates>28.64166667,-25.44166667 28.63333333,-25.44166667 28.63333333,-25.45 28.64166667,-25.45 28.64166667,-25.44166667</coordinates></LinearRing></innerBoundaryIs><innerBoundaryIs><LinearRing><coordinates>28.64166667,-25.45 28.64166667,-25.45833333 28.65,-25.45833333 28.65,-25.45 28.64166667,-25.45</coordinates></LinearRing></innerBoundaryIs><innerBoundaryIs><LinearRing><coordinates>28.84166667,-25.44166667 28.84166667,-25.45 28.84166667,-25.45833333 28.85,-25.45833333 28.85833333,-25.45833333 28.86666667,-25.45833333 28.86666667,-25.46666667 28.875,-25.46666667 28.875,-25.475 28.88333333,-25.475 28.89166667,-25.475 28.9,-25.475 28.9,-25.48333333 28.90833333,-25.48333333 28.91666667,-25.48333333 28.91666667,-25.475 28.925,-25.475 28.93333333,-25.475 28.94166667,-25.475 28.94166667,-25.46666667 28.93333333,-25.46666667 28.925,-25.46666667 28.925,-25.45833333 28.93333333,-25.45833333 28.93333333,-25.45 28.93333333,-25.44166667 28.925,-25.44166667 28.91666667,-25.44166667 28.90833333,-25.44166667 28.90833333,-25.43333333 28.90833333,-25.425 28.9,-25.425 28.89166667,-25.425 28.88333333,-25.425 28.88333333,-25.41666667 28.89166667,-25.41666667 28.9,-25.41666667 28.90833333,-25.41666667 28.91666667,-25.41666667 28.91666667,-25.40833333 28.91666667,-25.4 28.90833333,-25.4 28.9,-25.4 28.9,-25.40833333 28.89166667,-25.40833333 28.88333333,-25.40833333 28.875,-25.40833333 28.875,-25.41666667 28.86666667,-25.41666667 28.85833333,-25.41666667 28.85,-25.41666667 28.84166667,-25.41666667 28.84166667,-25.425 28.84166667,-25.43333333 28.85,-25.43333333 28.85,-25.44166667 28.84166667,-25.44166667</coordinates></LinearRing></innerBoundaryIs><innerBoundaryIs><LinearRing><coordinates>28.84166667,-25.45833333 28.83333333,-25.45833333 28.83333333,-25.46666667 28.84166667,-25.46666667 28.84166667,-25.45833333</coordinates></LinearRing></innerBoundaryIs><innerBoundaryIs><LinearRing><coordinates>28.825,-25.5 28.825,-25.50833333 28.825,-25.51666667 28.83333333,-25.51666667 28.83333333,-25.50833333 28.83333333,-25.5 28.825,-25.5</coordinates></LinearRing></innerBoundaryIs><innerBoundaryIs><LinearRing><coordinates>28.83333333,-25.5 28.84166667,-25.5 28.85,-25.5 28.85,-25.50833333 28.85833333,-25.50833333 28.86666667,-25.50833333 28.86666667,-25.5 28.85833333,-25.5 28.85833333,-25.49166667 28.85833333,-25.48333333 28.85,-25.48333333 28.84166667,-25.48333333 28.83333333,-25.48333333 28.83333333,-25.49166667 28.83333333,-25.5</coordinates></LinearRing></innerBoundaryIs><innerBoundaryIs><LinearRing><coordinates>28.6,-25.44166667 28.6,-25.45 28.6,-25.45833333 28.60833333,-25.45833333 28.60833333,-25.45 28.60833333,-25.44166667 28.6,-25.44166667</coordinates></LinearRing></innerBoundaryIs><innerBoundaryIs><LinearRing><coordinates>28.6,-25.45833333 28.59166667,-25.45833333 28.59166667,-25.45 28.58333333,-25.45 28.575,-25.45 28.575,-25.45833333 28.58333333,-25.45833333 28.58333333,-25.46666667 28.575,-25.46666667 28.575,-25.475 28.56666667,-25.475 28.56666667,-25.48333333 28.575,-25.48333333 28.575,-25.49166667 28.58333333,-25.49166667 28.58333333,-25.48333333 28.59166667,-25.48333333 28.59166667,-25.49166667 28.59166667,-25.5 28.59166667,-25.50833333 28.6,-25.50833333 28.6,-25.51666667 28.60833333,-25.51666667 28.60833333,-25.50833333 28.61666667,-25.50833333 28.61666667,-25.5 28.60833333,-25.5 28.60833333,-25.49166667 28.60833333,-25.48333333 28.61666667,-25.48333333 28.625,-25.48333333 28.63333333,-25.48333333 28.63333333,-25.49166667 28.64166667,-25.49166667 28.64166667,-25.48333333 28.65,-25.48333333 28.65,-25.49166667 28.65833333,-25.49166667 28.65833333,-25.5 28.65833333,-25.50833333 28.66666667,-25.50833333 28.66666667,-25.5 28.675,-25.5 28.68333333,-25.5 28.68333333,-25.49166667 28.68333333,-25.48333333 28.69166667,-25.48333333 28.69166667,-25.475 28.68333333,-25.475 28.675,-25.475 28.675,-25.46666667 28.68333333,-25.46666667 28.69166667,-25.46666667 28.7,-25.46666667 28.7,-25.45833333 28.69166667,-25.45833333 28.68333333,-25.45833333 28.675,-25.45833333 28.66666667,-25.45833333 28.66666667,-25.46666667 28.65833333,-25.46666667 28.65833333,-25.475 28.65,-25.475 28.64166667,-25.475 28.63333333,-25.475 28.625,-25.475 28.61666667,-25.475 28.61666667,-25.46666667 28.60833333,-25.46666667 28.6,-25.46666667 28.6,-25.45833333</coordinates></LinearRing></innerBoundaryIs><innerBoundaryIs><LinearRing><coordinates>28.575,-25.49166667 28.56666667,-25.49166667 28.56666667,-25.5 28.575,-25.5 28.575,-25.49166667</coordinates></LinearRing></innerBoundaryIs><innerBoundaryIs><LinearRing><coordinates>28.60833333,-25.51666667 28.60833333,-25.525 28.60833333,-25.53333333 28.61666667,-25.53333333 28.61666667,-25.525 28.61666667,-25.51666667 28.60833333,-25.51666667</coordinates></LinearRing></innerBoundaryIs><innerBoundaryIs><LinearRing><coordinates>28.60833333,-25.44166667 28.61666667,-25.44166667 28.61666667,-25.43333333 28.60833333,-25.43333333 28.60833333,-25.44166667</coordinates></LinearRing></innerBoundaryIs><innerBoundaryIs><LinearRing><coordinates>28.61666667,-25.44166667 28.61666667,-25.45 28.61666667,-25.45833333 28.625,-25.45833333 28.625,-25.45 28.625,-25.44166667 28.61666667,-25.44166667</coordinates></LinearRing></innerBoundaryIs><innerBoundaryIs><LinearRing><coordinates>28.61666667,-25.43333333 28.625,-25.43333333 28.625,-25.425 28.61666667,-25.425 28.61666667,-25.43333333</coordinates></LinearRing></innerBoundaryIs><innerBoundaryIs><LinearRing><coordinates>28.61666667,-25.425 28.61666667,-25.41666667 28.60833333,-25.41666667 28.60833333,-25.425 28.61666667,-25.425</coordinates></LinearRing></innerBoundaryIs><innerBoundaryIs><LinearRing><coordinates>28.61666667,-25.575 28.61666667,-25.58333333 28.625,-25.58333333 28.63333333,-25.58333333 28.64166667,-25.58333333 28.64166667,-25.575 28.63333333,-25.575 28.625,-25.575 28.61666667,-25.575</coordinates></LinearRing></innerBoundaryIs><innerBoundaryIs><LinearRing><coordinates>28.64166667,-25.575 28.65,-25.575 28.65,-25.56666667 28.65,-25.55833333 28.65833333,-25.55833333 28.65833333,-25.55 28.65,-25.55 28.65,-25.54166667 28.64166667,-25.54166667 28.64166667,-25.55 28.64166667,-25.55833333 28.64166667,-25.56666667 28.64166667,-25.575</coordinates></LinearRing></innerBoundaryIs><innerBoundaryIs><LinearRing><coordinates>28.5,-25.475 28.5,-25.48333333 28.50833333,-25.48333333 28.50833333,-25.475 28.5,-25.475</coordinates></LinearRing></innerBoundaryIs><innerBoundaryIs><LinearRing><coordinates>28.50833333,-25.475 28.51666667,-25.475 28.51666667,-25.46666667 28.50833333,-25.46666667 28.50833333,-25.475</coordinates></LinearRing></innerBoundaryIs><innerBoundaryIs><LinearRing><coordinates>28.85833333,-25.35 28.85833333,-25.35833333 28.86666667,-25.35833333 28.875,-25.35833333 28.875,-25.36666667 28.88333333,-25.36666667 28.88333333,-25.35833333 28.88333333,-25.35 28.875,-25.35 28.86666667,-25.35 28.85833333,-25.35</coordinates></LinearRing></innerBoundaryIs><innerBoundaryIs><LinearRing><coordinates>28.88333333,-25.35 28.89166667,-25.35 28.89166667,-25.34166667 28.88333333,-25.34166667 28.88333333,-25.35</coordinates></LinearRing></innerBoundaryIs><innerBoundaryIs><LinearRing><coordinates>29.20833333,-25.625 29.21666667,-25.625 29.21666667,-25.63333333 29.20833333,-25.63333333 29.20833333,-25.64166667 29.21666667,-25.64166667 29.21666667,-25.65 29.225,-25.65 29.225,-25.64166667 29.23333333,-25.64166667 29.23333333,-25.63333333 29.225,-25.63333333 29.225,-25.625 29.23333333,-25.625 29.23333333,-25.61666667 29.225,-25.61666667 29.21666667,-25.61666667 29.20833333,-25.61666667 29.20833333,-25.625</coordinates></LinearRing></innerBoundaryIs><innerBoundaryIs><LinearRing><coordinates>29.23333333,-25.64166667 29.23333333,-25.65 29.24166667,-25.65 29.25,-25.65 29.25,-25.64166667 29.24166667,-25.64166667 29.23333333,-25.64166667</coordinates></LinearRing></innerBoundaryIs><innerBoundaryIs><LinearRing><coordinates>29.18333333,-25.66666667 29.18333333,-25.675 29.19166667,-25.675 29.2,-25.675 29.20833333,-25.675 29.20833333,-25.68333333 29.21666667,-25.68333333 29.21666667,-25.675 29.21666667,-25.66666667 29.20833333,-25.66666667 29.20833333,-25.65833333 29.2,-25.65833333 29.2,-25.66666667 29.19166667,-25.66666667 29.18333333,-25.66666667</coordinates></LinearRing></innerBoundaryIs><innerBoundaryIs><LinearRing><coordinates>29.21666667,-25.66666667 29.225,-25.66666667 29.225,-25.65833333 29.21666667,-25.65833333 29.21666667,-25.66666667</coordinates></LinearRing></innerBoundaryIs><innerBoundaryIs><LinearRing><coordinates>29.2,-25.65833333 29.2,-25.65 29.19166667,-25.65 29.19166667,-25.65833333 29.2,-25.65833333</coordinates></LinearRing></innerBoundaryIs><innerBoundaryIs><LinearRing><coordinates>29.28333333,-25.69166667 29.28333333,-25.7 29.29166667,-25.7 29.3,-25.7 29.3,-25.69166667 29.3,-25.68333333 29.29166667,-25.68333333 29.28333333,-25.68333333 29.28333333,-25.69166667</coordinates></LinearRing></innerBoundaryIs><innerBoundaryIs><LinearRing><coordinates>29.28333333,-25.68333333 29.28333333,-25.675 29.275,-25.675 29.275,-25.68333333 29.28333333,-25.68333333</coordinates></LinearRing></innerBoundaryIs><innerBoundaryIs><LinearRing><coordinates>27.875,-25.725 27.875,-25.73333333 27.88333333,-25.73333333 27.88333333,-25.725 27.875,-25.725</coordinates></LinearRing></innerBoundaryIs><innerBoundaryIs><LinearRing><coordinates>26.79166667,-25.725 26.79166667,-25.73333333 26.8,-25.73333333 26.8,-25.725 26.79166667,-25.725</coordinates></LinearRing></innerBoundaryIs><innerBoundaryIs><LinearRing><coordinates>26.80833333,-25.74166667 26.81666667,-25.74166667 26.81666667,-25.73333333 26.80833333,-25.73333333 26.80833333,-25.74166667</coordinates></LinearRing></innerBoundaryIs><innerBoundaryIs><LinearRing><coordinates>26.975,-25.725 26.98333333,-25.725 26.98333333,-25.71666667 26.975,-25.71666667 26.975,-25.725</coordinates></LinearRing></innerBoundaryIs><innerBoundaryIs><LinearRing><coordinates>27.30833333,-25.725 27.30833333,-25.73333333 27.31666667,-25.73333333 27.31666667,-25.725 27.30833333,-25.725</coordinates></LinearRing></innerBoundaryIs><innerBoundaryIs><LinearRing><coordinates>27.775,-25.725 27.78333333,-25.725 27.78333333,-25.71666667 27.79166667,-25.71666667 27.79166667,-25.70833333 27.78333333,-25.70833333 27.78333333,-25.7 27.775,-25.7 27.775,-25.70833333 27.775,-25.71666667 27.775,-25.725</coordinates></LinearRing></innerBoundaryIs><innerBoundaryIs><LinearRing><coordinates>27.80833333,-25.725 27.81666667,-25.725 27.81666667,-25.71666667 27.80833333,-25.71666667 27.80833333,-25.725</coordinates></LinearRing></innerBoundaryIs><innerBoundaryIs><LinearRing><coordinates>27.575,-26.05833333 27.58333333,-26.05833333 27.58333333,-26.05 27.575,-26.05 27.575,-26.05833333</coordinates></LinearRing></innerBoundaryIs><innerBoundaryIs><LinearRing><coordinates>27.59166667,-26.05833333 27.6,-26.05833333 27.6,-26.05 27.59166667,-26.05 27.59166667,-26.05833333</coordinates></LinearRing></innerBoundaryIs><innerBoundaryIs><LinearRing><coordinates>27.61666667,-26.05833333 27.61666667,-26.06666667 27.625,-26.06666667 27.625,-26.05833333 27.61666667,-26.05833333</coordinates></LinearRing></innerBoundaryIs><innerBoundaryIs><LinearRing><coordinates>27.63333333,-26.05833333 27.64166667,-26.05833333 27.65,-26.05833333 27.65833333,-26.05833333 27.65833333,-26.05 27.65,-26.05 27.65,-26.04166667 27.64166667,-26.04166667 27.63333333,-26.04166667 27.63333333,-26.05 27.63333333,-26.05833333</coordinates></LinearRing></innerBoundaryIs><innerBoundaryIs><LinearRing><coordinates>28.44166667,-26.20833333 28.44166667,-26.21666667 28.45,-26.21666667 28.45,-26.20833333 28.44166667,-26.20833333</coordinates></LinearRing></innerBoundaryIs><innerBoundaryIs><LinearRing><coordinates>28.00833333,-26.31666667 28.01666667,-26.31666667 28.01666667,-26.30833333 28.00833333,-26.30833333 28.00833333,-26.31666667</coordinates></LinearRing></innerBoundaryIs><innerBoundaryIs><LinearRing><coordinates>27.85,-26.31666667 27.85833333,-26.31666667 27.85833333,-26.30833333 27.85,-26.30833333 27.85,-26.31666667</coordinates></LinearRing></innerBoundaryIs><innerBoundaryIs><LinearRing><coordinates>27.89166667,-26.31666667 27.89166667,-26.325 27.9,-26.325 27.90833333,-26.325 27.90833333,-26.31666667 27.9,-26.31666667 27.89166667,-26.31666667</coordinates></LinearRing></innerBoundaryIs><innerBoundaryIs><LinearRing><coordinates>28.16666667,-26.39166667 28.175,-26.39166667 28.175,-26.38333333 28.16666667,-26.38333333 28.16666667,-26.39166667</coordinates></LinearRing></innerBoundaryIs><innerBoundaryIs><LinearRing><coordinates>28.175,-26.36666667 28.18333333,-26.36666667 28.18333333,-26.35833333 28.175,-26.35833333 28.175,-26.36666667</coordinates></LinearRing></innerBoundaryIs><innerBoundaryIs><LinearRing><coordinates>28.2,-26.36666667 28.20833333,-26.36666667 28.20833333,-26.35833333 28.2,-26.35833333 28.2,-26.36666667</coordinates></LinearRing></innerBoundaryIs><innerBoundaryIs><LinearRing><coordinates>28.08333333,-26.26666667 28.08333333,-26.275 28.09166667,-26.275 28.09166667,-26.28333333 28.1,-26.28333333 28.1,-26.275 28.10833333,-26.275 28.10833333,-26.26666667 28.1,-26.26666667 28.09166667,-26.26666667 28.08333333,-26.26666667</coordinates></LinearRing></innerBoundaryIs><innerBoundaryIs><LinearRing><coordinates>28.00833333,-26.29166667 28.00833333,-26.3 28.01666667,-26.3 28.01666667,-26.29166667 28.00833333,-26.29166667</coordinates></LinearRing></innerBoundaryIs><innerBoundaryIs><LinearRing><coordinates>28.075,-26.29166667 28.075,-26.3 28.08333333,-26.3 28.09166667,-26.3 28.09166667,-26.29166667 28.08333333,-26.29166667 28.075,-26.29166667</coordinates></LinearRing></innerBoundaryIs><innerBoundaryIs><LinearRing><coordinates>28.16666667,-26.3 28.175,-26.3 28.175,-26.29166667 28.16666667,-26.29166667 28.16666667,-26.3</coordinates></LinearRing></innerBoundaryIs><innerBoundaryIs><LinearRing><coordinates>28.05,-26.275 28.05,-26.28333333 28.05833333,-26.28333333 28.05833333,-26.275 28.05,-26.275</coordinates></LinearRing></innerBoundaryIs><innerBoundaryIs><LinearRing><coordinates>28.21666667,-26.26666667 28.21666667,-26.275 28.225,-26.275 28.225,-26.26666667 28.21666667,-26.26666667</coordinates></LinearRing></innerBoundaryIs><innerBoundaryIs><LinearRing><coordinates>28.5,-26.29166667 28.5,-26.3 28.50833333,-26.3 28.51666667,-26.3 28.51666667,-26.29166667 28.50833333,-26.29166667 28.5,-26.29166667</coordinates></LinearRing></innerBoundaryIs><innerBoundaryIs><LinearRing><coordinates>28.25833333,-26.23333333 28.25833333,-26.24166667 28.26666667,-26.24166667 28.26666667,-26.23333333 28.25833333,-26.23333333</coordinates></LinearRing></innerBoundaryIs><innerBoundaryIs><LinearRing><coordinates>28.45833333,-26.23333333 28.46666667,-26.23333333 28.46666667,-26.225 28.45833333,-26.225 28.45833333,-26.23333333</coordinates></LinearRing></innerBoundaryIs><innerBoundaryIs><LinearRing><coordinates>28.34166667,-26.25 28.35,-26.25 28.35,-26.24166667 28.34166667,-26.24166667 28.34166667,-26.25</coordinates></LinearRing></innerBoundaryIs><innerBoundaryIs><LinearRing><coordinates>27.66666667,-26.14166667 27.675,-26.14166667 27.68333333,-26.14166667 27.68333333,-26.13333333 27.675,-26.13333333 27.675,-26.125 27.66666667,-26.125 27.66666667,-26.13333333 27.66666667,-26.14166667</coordinates></LinearRing></innerBoundaryIs><innerBoundaryIs><LinearRing><coordinates>28.11666667,-26.14166667 28.11666667,-26.15 28.125,-26.15 28.125,-26.14166667 28.11666667,-26.14166667</coordinates></LinearRing></innerBoundaryIs><innerBoundaryIs><LinearRing><coordinates>27.775,-26.18333333 27.775,-26.19166667 27.78333333,-26.19166667 27.79166667,-26.19166667 27.79166667,-26.18333333 27.78333333,-26.18333333 27.775,-26.18333333</coordinates></LinearRing></innerBoundaryIs><innerBoundaryIs><LinearRing><coordinates>27.61666667,-26.15 27.61666667,-26.15833333 27.61666667,-26.16666667 27.625,-26.16666667 27.625,-26.15833333 27.625,-26.15 27.61666667,-26.15</coordinates></LinearRing></innerBoundaryIs><innerBoundaryIs><LinearRing><coordinates>27.58333333,-26.15833333 27.59166667,-26.15833333 27.59166667,-26.15 27.58333333,-26.15 27.58333333,-26.15833333</coordinates></LinearRing></innerBoundaryIs><innerBoundaryIs><LinearRing><coordinates>27.69166667,-26.1 27.69166667,-26.10833333 27.7,-26.10833333 27.7,-26.1 27.69166667,-26.1</coordinates></LinearRing></innerBoundaryIs><innerBoundaryIs><LinearRing><coordinates>27.88333333,-26.10833333 27.89166667,-26.10833333 27.89166667,-26.1 27.88333333,-26.1 27.88333333,-26.10833333</coordinates></LinearRing></innerBoundaryIs><innerBoundaryIs><LinearRing><coordinates>28.175,-26.1 28.175,-26.10833333 28.18333333,-26.10833333 28.18333333,-26.1 28.175,-26.1</coordinates></LinearRing></innerBoundaryIs><innerBoundaryIs><LinearRing><coordinates>28.45833333,-26.1 28.46666667,-26.1 28.46666667,-26.09166667 28.45833333,-26.09166667 28.45833333,-26.1</coordinates></LinearRing></innerBoundaryIs><innerBoundaryIs><LinearRing><coordinates>27.725,-26.10833333 27.71666667,-26.10833333 27.71666667,-26.11666667 27.725,-26.11666667 27.725,-26.10833333</coordinates></LinearRing></innerBoundaryIs><innerBoundaryIs><LinearRing><coordinates>27.625,-26.125 27.625,-26.13333333 27.63333333,-26.13333333 27.63333333,-26.125 27.625,-26.125</coordinates></LinearRing></innerBoundaryIs><innerBoundaryIs><LinearRing><coordinates>28.35,-26.125 28.35833333,-26.125 28.35833333,-26.11666667 28.35,-26.11666667 28.35,-26.125</coordinates></LinearRing></innerBoundaryIs><innerBoundaryIs><LinearRing><coordinates>27.55,-26.08333333 27.55833333,-26.08333333 27.55833333,-26.075 27.55,-26.075 27.55,-26.08333333</coordinates></LinearRing></innerBoundaryIs><innerBoundaryIs><LinearRing><coordinates>27.56666667,-26.08333333 27.56666667,-26.09166667 27.575,-26.09166667 27.575,-26.08333333 27.56666667,-26.08333333</coordinates></LinearRing></innerBoundaryIs><innerBoundaryIs><LinearRing><coordinates>27.58333333,-26.08333333 27.58333333,-26.09166667 27.59166667,-26.09166667 27.6,-26.09166667 27.6,-26.08333333 27.59166667,-26.08333333 27.58333333,-26.08333333</coordinates></LinearRing></innerBoundaryIs><innerBoundaryIs><LinearRing><coordinates>27.66666667,-26.08333333 27.66666667,-26.09166667 27.675,-26.09166667 27.675,-26.08333333 27.66666667,-26.08333333</coordinates></LinearRing></innerBoundaryIs><innerBoundaryIs><LinearRing><coordinates>27.93333333,-26.08333333 27.93333333,-26.09166667 27.94166667,-26.09166667 27.94166667,-26.08333333 27.93333333,-26.08333333</coordinates></LinearRing></innerBoundaryIs><innerBoundaryIs><LinearRing><coordinates>27.6,-26.075 27.60833333,-26.075 27.60833333,-26.06666667 27.6,-26.06666667 27.6,-26.075</coordinates></LinearRing></innerBoundaryIs><innerBoundaryIs><LinearRing><coordinates>28.11666667,-26.05833333 28.125,-26.05833333 28.125,-26.05 28.11666667,-26.05 28.11666667,-26.05833333</coordinates></LinearRing></innerBoundaryIs><innerBoundaryIs><LinearRing><coordinates>27.10833333,-25.85 27.10833333,-25.85833333 27.1,-25.85833333 27.1,-25.86666667 27.1,-25.875 27.10833333,-25.875 27.10833333,-25.86666667 27.11666667,-25.86666667 27.11666667,-25.85833333 27.11666667,-25.85 27.10833333,-25.85</coordinates></LinearRing></innerBoundaryIs><innerBoundaryIs><LinearRing><coordinates>27.31666667,-25.85 27.31666667,-25.85833333 27.325,-25.85833333 27.325,-25.86666667 27.325,-25.875 27.325,-25.88333333 27.33333333,-25.88333333 27.34166667,-25.88333333 27.35,-25.88333333 27.35,-25.875 27.35833333,-25.875 27.36666667,-25.875 27.36666667,-25.86666667 27.35833333,-25.86666667 27.35,-25.86666667 27.35,-25.85833333 27.34166667,-25.85833333 27.34166667,-25.85 27.33333333,-25.85 27.325,-25.85 27.325,-25.84166667 27.31666667,-25.84166667 27.31666667,-25.85</coordinates></LinearRing></innerBoundaryIs><innerBoundaryIs><LinearRing><coordinates>27.425,-25.85 27.43333333,-25.85 27.43333333,-25.84166667 27.425,-25.84166667 27.425,-25.85</coordinates></LinearRing></innerBoundaryIs><innerBoundaryIs><LinearRing><coordinates>27.80833333,-25.85 27.80833333,-25.85833333 27.81666667,-25.85833333 27.81666667,-25.85 27.80833333,-25.85</coordinates></LinearRing></innerBoundaryIs><innerBoundaryIs><LinearRing><coordinates>27.85,-25.85833333 27.84166667,-25.85833333 27.84166667,-25.86666667 27.85,-25.86666667 27.85,-25.85833333</coordinates></LinearRing></innerBoundaryIs><innerBoundaryIs><LinearRing><coordinates>27.46666667,-25.95833333 27.46666667,-25.96666667 27.475,-25.96666667 27.475,-25.95833333 27.46666667,-25.95833333</coordinates></LinearRing></innerBoundaryIs><innerBoundaryIs><LinearRing><coordinates>27.48333333,-26.03333333 27.49166667,-26.03333333 27.49166667,-26.025 27.48333333,-26.025 27.48333333,-26.03333333</coordinates></LinearRing></innerBoundaryIs><innerBoundaryIs><LinearRing><coordinates>27.675,-26.04166667 27.68333333,-26.04166667 27.68333333,-26.03333333 27.68333333,-26.025 27.675,-26.025 27.675,-26.03333333 27.675,-26.04166667</coordinates></LinearRing></innerBoundaryIs><innerBoundaryIs><LinearRing><coordinates>27.55833333,-26.04166667 27.55833333,-26.05 27.56666667,-26.05 27.56666667,-26.04166667 27.55833333,-26.04166667</coordinates></LinearRing></innerBoundaryIs><innerBoundaryIs><LinearRing><coordinates>27.575,-26.03333333 27.575,-26.04166667 27.58333333,-26.04166667 27.58333333,-26.03333333 27.59166667,-26.03333333 27.59166667,-26.025 27.59166667,-26.01666667 27.6,-26.01666667 27.6,-26.00833333 27.60833333,-26.00833333 27.61666667,-26.00833333 27.625,-26.00833333 27.63333333,-26.00833333 27.63333333,-26.0 27.64166667,-26.0 27.65,-26.0 27.65,-25.99166667 27.64166667,-25.99166667 27.63333333,-25.99166667 27.63333333,-25.98333333 27.625,-25.98333333 27.625,-25.975 27.61666667,-25.975 27.61666667,-25.98333333 27.60833333,-25.98333333 27.6,-25.98333333 27.6,-25.99166667 27.59166667,-25.99166667 27.58333333,-25.99166667 27.58333333,-25.98333333 27.575,-25.98333333 27.575,-25.99166667 27.56666667,-25.99166667 27.56666667,-26.0 27.56666667,-26.00833333 27.575,-26.00833333 27.575,-26.01666667 27.58333333,-26.01666667 27.58333333,-26.025 27.575,-26.025 27.575,-26.03333333</coordinates></LinearRing></innerBoundaryIs><innerBoundaryIs><LinearRing><coordinates>27.56666667,-26.03333333 27.56666667,-26.025 27.55833333,-26.025 27.55,-26.025 27.55,-26.03333333 27.55833333,-26.03333333 27.56666667,-26.03333333</coordinates></LinearRing></innerBoundaryIs><innerBoundaryIs><LinearRing><coordinates>27.625,-26.03333333 27.625,-26.025 27.61666667,-26.025 27.61666667,-26.03333333 27.625,-26.03333333</coordinates></LinearRing></innerBoundaryIs><innerBoundaryIs><LinearRing><coordinates>27.65833333,-26.0 27.65833333,-26.00833333 27.66666667,-26.00833333 27.675,-26.00833333 27.675,-26.0 27.66666667,-26.0 27.65833333,-26.0</coordinates></LinearRing></innerBoundaryIs><innerBoundaryIs><LinearRing><coordinates>27.69166667,-26.0 27.7,-26.0 27.7,-25.99166667 27.7,-25.98333333 27.69166667,-25.98333333 27.69166667,-25.99166667 27.69166667,-26.0</coordinates></LinearRing></innerBoundaryIs><innerBoundaryIs><LinearRing><coordinates>27.64166667,-26.025 27.65,-26.025 27.65833333,-26.025 27.65833333,-26.01666667 27.65,-26.01666667 27.64166667,-26.01666667 27.64166667,-26.025</coordinates></LinearRing></innerBoundaryIs><innerBoundaryIs><LinearRing><coordinates>27.55,-26.0 27.55833333,-26.0 27.55833333,-25.99166667 27.55,-25.99166667 27.55,-25.98333333 27.54166667,-25.98333333 27.54166667,-25.99166667 27.54166667,-26.0 27.55,-26.0</coordinates></LinearRing></innerBoundaryIs><innerBoundaryIs><LinearRing><coordinates>27.16666667,-25.9 27.175,-25.9 27.175,-25.89166667 27.16666667,-25.89166667 27.16666667,-25.9</coordinates></LinearRing></innerBoundaryIs><innerBoundaryIs><LinearRing><coordinates>27.20833333,-25.91666667 27.20833333,-25.925 27.21666667,-25.925 27.21666667,-25.91666667 27.20833333,-25.91666667</coordinates></LinearRing></innerBoundaryIs><innerBoundaryIs><LinearRing><coordinates>27.48333333,-25.9 27.48333333,-25.90833333 27.49166667,-25.90833333 27.49166667,-25.91666667 27.5,-25.91666667 27.5,-25.90833333 27.5,-25.9 27.49166667,-25.9 27.48333333,-25.9</coordinates></LinearRing></innerBoundaryIs><innerBoundaryIs><LinearRing><coordinates>27.61666667,-25.9 27.61666667,-25.90833333 27.60833333,-25.90833333 27.60833333,-25.91666667 27.61666667,-25.91666667 27.625,-25.91666667 27.625,-25.90833333 27.625,-25.9 27.61666667,-25.9</coordinates></LinearRing></innerBoundaryIs><innerBoundaryIs><LinearRing><coordinates>27.66666667,-25.9 27.66666667,-25.90833333 27.675,-25.90833333 27.675,-25.9 27.66666667,-25.9</coordinates></LinearRing></innerBoundaryIs><innerBoundaryIs><LinearRing><coordinates>27.73333333,-25.9 27.73333333,-25.90833333 27.725,-25.90833333 27.725,-25.91666667 27.73333333,-25.91666667 27.74166667,-25.91666667 27.74166667,-25.90833333 27.74166667,-25.9 27.73333333,-25.9</coordinates></LinearRing></innerBoundaryIs><innerBoundaryIs><LinearRing><coordinates>27.78333333,-25.9 27.79166667,-25.9 27.79166667,-25.89166667 27.8,-25.89166667 27.8,-25.88333333 27.79166667,-25.88333333 27.78333333,-25.88333333 27.78333333,-25.875 27.78333333,-25.86666667 27.775,-25.86666667 27.775,-25.875 27.76666667,-25.875 27.75833333,-25.875 27.75833333,-25.88333333 27.75833333,-25.89166667 27.76666667,-25.89166667 27.775,-25.89166667 27.78333333,-25.89166667 27.78333333,-25.9</coordinates></LinearRing></innerBoundaryIs><innerBoundaryIs><LinearRing><coordinates>27.80833333,-25.9 27.80833333,-25.90833333 27.8,-25.90833333 27.8,-25.91666667 27.80833333,-25.91666667 27.81666667,-25.91666667 27.81666667,-25.90833333 27.81666667,-25.9 27.80833333,-25.9</coordinates></LinearRing></innerBoundaryIs><innerBoundaryIs><LinearRing><coordinates>27.625,-25.925 27.625,-25.93333333 27.63333333,-25.93333333 27.63333333,-25.925 27.625,-25.925</coordinates></LinearRing></innerBoundaryIs><innerBoundaryIs><LinearRing><coordinates>27.58333333,-25.93333333 27.58333333,-25.94166667 27.59166667,-25.94166667 27.59166667,-25.93333333 27.58333333,-25.93333333</coordinates></LinearRing></innerBoundaryIs><innerBoundaryIs><LinearRing><coordinates>27.56666667,-25.94166667 27.56666667,-25.95 27.575,-25.95 27.575,-25.94166667 27.56666667,-25.94166667</coordinates></LinearRing></innerBoundaryIs><innerBoundaryIs><LinearRing><coordinates>27.66666667,-25.94166667 27.675,-25.94166667 27.675,-25.93333333 27.66666667,-25.93333333 27.66666667,-25.94166667</coordinates></LinearRing></innerBoundaryIs><innerBoundaryIs><LinearRing><coordinates>27.74166667,-25.88333333 27.73333333,-25.88333333 27.73333333,-25.89166667 27.74166667,-25.89166667 27.74166667,-25.88333333</coordinates></LinearRing></innerBoundaryIs><innerBoundaryIs><LinearRing><coordinates>27.05,-25.89166667 27.05833333,-25.89166667 27.06666667,-25.89166667 27.06666667,-25.88333333 27.06666667,-25.875 27.05833333,-25.875 27.05,-25.875 27.05,-25.88333333 27.05,-25.89166667</coordinates></LinearRing></innerBoundaryIs><innerBoundaryIs><LinearRing><coordinates>26.975,-25.875 26.98333333,-25.875 26.98333333,-25.86666667 26.98333333,-25.85833333 26.975,-25.85833333 26.975,-25.86666667 26.975,-25.875</coordinates></LinearRing></innerBoundaryIs><innerBoundaryIs><LinearRing><coordinates>27.01666667,-25.88333333 27.025,-25.88333333 27.025,-25.875 27.01666667,-25.875 27.01666667,-25.88333333</coordinates></LinearRing></innerBoundaryIs><innerBoundaryIs><LinearRing><coordinates>27.0,-25.875 27.00833333,-25.875 27.00833333,-25.86666667 27.0,-25.86666667 27.0,-25.875</coordinates></LinearRing></innerBoundaryIs><innerBoundaryIs><LinearRing><coordinates>27.075,-25.86666667 27.08333333,-25.86666667 27.08333333,-25.85833333 27.075,-25.85833333 27.075,-25.86666667</coordinates></LinearRing></innerBoundaryIs><innerBoundaryIs><LinearRing><coordinates>27.125,-25.86666667 27.13333333,-25.86666667 27.13333333,-25.85833333 27.125,-25.85833333 27.125,-25.86666667</coordinates></LinearRing></innerBoundaryIs><innerBoundaryIs><LinearRing><coordinates>27.15833333,-25.86666667 27.15833333,-25.875 27.16666667,-25.875 27.16666667,-25.86666667 27.15833333,-25.86666667</coordinates></LinearRing></innerBoundaryIs><innerBoundaryIs><LinearRing><coordinates>27.4,-25.86666667 27.4,-25.875 27.40833333,-25.875 27.40833333,-25.86666667 27.4,-25.86666667</coordinates></LinearRing></innerBoundaryIs><innerBoundaryIs><LinearRing><coordinates>27.44166667,-25.925 27.44166667,-25.93333333 27.45,-25.93333333 27.45833333,-25.93333333 27.45833333,-25.925 27.45,-25.925 27.44166667,-25.925</coordinates></LinearRing></innerBoundaryIs><innerBoundaryIs><LinearRing><coordinates>27.8,-25.79166667 27.8,-25.8 27.80833333,-25.8 27.80833333,-25.79166667 27.8,-25.79166667</coordinates></LinearRing></innerBoundaryIs><innerBoundaryIs><LinearRing><coordinates>26.96666667,-25.84166667 26.975,-25.84166667 26.975,-25.83333333 26.98333333,-25.83333333 26.98333333,-25.825 26.99166667,-25.825 26.99166667,-25.81666667 26.98333333,-25.81666667 26.98333333,-25.80833333 26.975,-25.80833333 26.975,-25.8 26.975,-25.79166667 26.98333333,-25.79166667 26.98333333,-25.78333333 26.975,-25.78333333 26.96666667,-25.78333333 26.95833333,-25.78333333 26.95833333,-25.79166667 26.96666667,-25.79166667 26.96666667,-25.8 26.95833333,-25.8 26.95,-25.8 26.95,-25.79166667 26.95,-25.78333333 26.94166667,-25.78333333 26.94166667,-25.79166667 26.94166667,-25.8 26.94166667,-25.80833333 26.95,-25.80833333 26.95833333,-25.80833333 26.96666667,-25.80833333 26.96666667,-25.81666667 26.975,-25.81666667 26.975,-25.825 26.96666667,-25.825 26.95833333,-25.825 26.95833333,-25.83333333 26.95833333,-25.84166667 26.96666667,-25.84166667</coordinates></LinearRing></innerBoundaryIs><innerBoundaryIs><LinearRing><coordinates>27.09166667,-25.8 27.09166667,-25.80833333 27.1,-25.80833333 27.1,-25.8 27.09166667,-25.8</coordinates></LinearRing></innerBoundaryIs><innerBoundaryIs><LinearRing><coordinates>27.05,-25.80833333 27.05,-25.81666667 27.05833333,-25.81666667 27.05833333,-25.80833333 27.05,-25.80833333</coordinates></LinearRing></innerBoundaryIs><innerBoundaryIs><LinearRing><coordinates>26.91666667,-25.80833333 26.91666667,-25.81666667 26.925,-25.81666667 26.925,-25.80833333 26.91666667,-25.80833333</coordinates></LinearRing></innerBoundaryIs><innerBoundaryIs><LinearRing><coordinates>27.01666667,-25.825 27.025,-25.825 27.025,-25.81666667 27.01666667,-25.81666667 27.01666667,-25.825</coordinates></LinearRing></innerBoundaryIs><innerBoundaryIs><LinearRing><coordinates>27.13333333,-25.825 27.13333333,-25.83333333 27.14166667,-25.83333333 27.14166667,-25.825 27.14166667,-25.81666667 27.13333333,-25.81666667 27.13333333,-25.825</coordinates></LinearRing></innerBoundaryIs><innerBoundaryIs><LinearRing><coordinates>27.325,-25.8 27.325,-25.80833333 27.33333333,-25.80833333 27.33333333,-25.8 27.33333333,-25.79166667 27.325,-25.79166667 27.325,-25.8</coordinates></LinearRing></innerBoundaryIs><innerBoundaryIs><LinearRing><coordinates>27.35,-25.8 27.35,-25.80833333 27.35833333,-25.80833333 27.35833333,-25.8 27.35833333,-25.79166667 27.35,-25.79166667 27.35,-25.8</coordinates></LinearRing></innerBoundaryIs><innerBoundaryIs><LinearRing><coordinates>27.38333333,-25.8 27.38333333,-25.80833333 27.39166667,-25.80833333 27.39166667,-25.8 27.38333333,-25.8</coordinates></LinearRing></innerBoundaryIs><innerBoundaryIs><LinearRing><coordinates>27.48333333,-25.8 27.48333333,-25.80833333 27.49166667,-25.80833333 27.49166667,-25.8 27.48333333,-25.8</coordinates></LinearRing></innerBoundaryIs><innerBoundaryIs><LinearRing><coordinates>27.65833333,-25.8 27.65833333,-25.80833333 27.66666667,-25.80833333 27.66666667,-25.8 27.65833333,-25.8</coordinates></LinearRing></innerBoundaryIs><innerBoundaryIs><LinearRing><coordinates>27.34166667,-25.825 27.34166667,-25.83333333 27.35,-25.83333333 27.35,-25.825 27.34166667,-25.825</coordinates></LinearRing></innerBoundaryIs><innerBoundaryIs><LinearRing><coordinates>27.425,-25.83333333 27.43333333,-25.83333333 27.43333333,-25.825 27.425,-25.825 27.425,-25.83333333</coordinates></LinearRing></innerBoundaryIs><innerBoundaryIs><LinearRing><coordinates>27.60833333,-25.825 27.61666667,-25.825 27.61666667,-25.81666667 27.60833333,-25.81666667 27.60833333,-25.825</coordinates></LinearRing></innerBoundaryIs><innerBoundaryIs><LinearRing><coordinates>26.95833333,-25.76666667 26.95833333,-25.775 26.96666667,-25.775 26.96666667,-25.76666667 26.96666667,-25.75833333 26.95833333,-25.75833333 26.95833333,-25.76666667</coordinates></LinearRing></innerBoundaryIs><innerBoundaryIs><LinearRing><coordinates>27.03333333,-25.75833333 27.04166667,-25.75833333 27.04166667,-25.75 27.03333333,-25.75 27.03333333,-25.75833333</coordinates></LinearRing></innerBoundaryIs><innerBoundaryIs><LinearRing><coordinates>26.89166667,-25.78333333 26.89166667,-25.79166667 26.9,-25.79166667 26.9,-25.78333333 26.89166667,-25.78333333</coordinates></LinearRing></innerBoundaryIs><innerBoundaryIs><LinearRing><coordinates>27.15833333,-25.75833333 27.15833333,-25.76666667 27.16666667,-25.76666667 27.16666667,-25.75833333 27.15833333,-25.75833333</coordinates></LinearRing></innerBoundaryIs><innerBoundaryIs><LinearRing><coordinates>27.16666667,-25.775 27.16666667,-25.78333333 27.175,-25.78333333 27.175,-25.775 27.16666667,-25.775</coordinates></LinearRing></innerBoundaryIs><innerBoundaryIs><LinearRing><coordinates>27.3,-25.76666667 27.3,-25.775 27.30833333,-25.775 27.30833333,-25.78333333 27.31666667,-25.78333333 27.325,-25.78333333 27.325,-25.775 27.325,-25.76666667 27.325,-25.75833333 27.31666667,-25.75833333 27.31666667,-25.76666667 27.30833333,-25.76666667 27.3,-25.76666667</coordinates></LinearRing></innerBoundaryIs><innerBoundaryIs><LinearRing><coordinates>27.38333333,-25.75833333 27.38333333,-25.76666667 27.39166667,-25.76666667 27.4,-25.76666667 27.40833333,-25.76666667 27.41666667,-25.76666667 27.425,-25.76666667 27.425,-25.75833333 27.43333333,-25.75833333 27.44166667,-25.75833333 27.44166667,-25.75 27.44166667,-25.74166667 27.43333333,-25.74166667 27.43333333,-25.75 27.425,-25.75 27.41666667,-25.75 27.40833333,-25.75 27.4,-25.75 27.39166667,-25.75 27.39166667,-25.75833333 27.38333333,-25.75833333</coordinates></LinearRing></innerBoundaryIs><innerBoundaryIs><LinearRing><coordinates>27.54166667,-25.78333333 27.55,-25.78333333 27.55,-25.775 27.54166667,-25.775 27.54166667,-25.78333333</coordinates></LinearRing></innerBoundaryIs><innerBoundaryIs><LinearRing><coordinates>27.6,-25.78333333 27.60833333,-25.78333333 27.60833333,-25.775 27.6,-25.775 27.6,-25.78333333</coordinates></LinearRing></innerBoundaryIs><innerBoundaryIs><LinearRing><coordinates>27.29166667,-25.75 27.29166667,-25.75833333 27.3,-25.75833333 27.3,-25.75 27.29166667,-25.75</coordinates></LinearRing></innerBoundaryIs><innerBoundaryIs><LinearRing><coordinates>27.725,-25.75 27.73333333,-25.75 27.73333333,-25.74166667 27.725,-25.74166667 27.725,-25.75</coordinates></LinearRing></innerBoundaryIs><innerBoundaryIs><LinearRing><coordinates>27.75,-25.74166667 27.75833333,-25.74166667 27.75833333,-25.73333333 27.75,-25.73333333 27.75,-25.74166667</coordinates></LinearRing></innerBoundaryIs><innerBoundaryIs><LinearRing><coordinates>28.475,-25.95833333 28.48333333,-25.95833333 28.49166667,-25.95833333 28.49166667,-25.95 28.48333333,-25.95 28.475,-25.95 28.475,-25.95833333</coordinates></LinearRing></innerBoundaryIs><innerBoundaryIs><LinearRing><coordinates>28.44166667,-25.975 28.44166667,-25.98333333 28.45,-25.98333333 28.45,-25.975 28.44166667,-25.975</coordinates></LinearRing></innerBoundaryIs><innerBoundaryIs><LinearRing><coordinates>28.36666667,-25.9 28.375,-25.9 28.375,-25.89166667 28.36666667,-25.89166667 28.36666667,-25.9</coordinates></LinearRing></innerBoundaryIs><innerBoundaryIs><LinearRing><coordinates>28.43333333,-25.9 28.43333333,-25.90833333 28.44166667,-25.90833333 28.44166667,-25.9 28.43333333,-25.9</coordinates></LinearRing></innerBoundaryIs><innerBoundaryIs><LinearRing><coordinates>27.95,-26.04166667 27.94166667,-26.04166667 27.94166667,-26.05 27.95,-26.05 27.95,-26.04166667</coordinates></LinearRing></innerBoundaryIs><innerBoundaryIs><LinearRing><coordinates>28.1,-26.05 28.10833333,-26.05 28.10833333,-26.04166667 28.1,-26.04166667 28.1,-26.05</coordinates></LinearRing></innerBoundaryIs><innerBoundaryIs><LinearRing><coordinates>28.06666667,-26.00833333 28.06666667,-26.01666667 28.075,-26.01666667 28.075,-26.00833333 28.06666667,-26.00833333</coordinates></LinearRing></innerBoundaryIs><innerBoundaryIs><LinearRing><coordinates>27.975,-26.03333333 27.98333333,-26.03333333 27.99166667,-26.03333333 27.99166667,-26.025 27.98333333,-26.025 27.975,-26.025 27.975,-26.03333333</coordinates></LinearRing></innerBoundaryIs><innerBoundaryIs><LinearRing><coordinates>28.13333333,-26.025 28.14166667,-26.025 28.14166667,-26.01666667 28.13333333,-26.01666667 28.13333333,-26.025</coordinates></LinearRing></innerBoundaryIs><innerBoundaryIs><LinearRing><coordinates>28.24166667,-25.9 28.25,-25.9 28.25,-25.89166667 28.24166667,-25.89166667 28.24166667,-25.9</coordinates></LinearRing></innerBoundaryIs><innerBoundaryIs><LinearRing><coordinates>28.05833333,-25.79166667 28.05833333,-25.8 28.06666667,-25.8 28.06666667,-25.79166667 28.05833333,-25.79166667</coordinates></LinearRing></innerBoundaryIs><innerBoundaryIs><LinearRing><coordinates>28.10833333,-25.79166667 28.10833333,-25.8 28.11666667,-25.8 28.11666667,-25.79166667 28.10833333,-25.79166667</coordinates></LinearRing></innerBoundaryIs><innerBoundaryIs><LinearRing><coordinates>28.71666667,-25.725 28.725,-25.725 28.73333333,-25.725 28.73333333,-25.71666667 28.74166667,-25.71666667 28.74166667,-25.70833333 28.73333333,-25.70833333 28.725,-25.70833333 28.725,-25.7 28.71666667,-25.7 28.70833333,-25.7 28.70833333,-25.70833333 28.71666667,-25.70833333 28.71666667,-25.71666667 28.71666667,-25.725</coordinates></LinearRing></innerBoundaryIs><innerBoundaryIs><LinearRing><coordinates>28.76666667,-25.725 28.76666667,-25.73333333 28.775,-25.73333333 28.775,-25.725 28.76666667,-25.725</coordinates></LinearRing></innerBoundaryIs><innerBoundaryIs><LinearRing><coordinates>29.23333333,-25.725 29.24166667,-25.725 29.24166667,-25.71666667 29.24166667,-25.70833333 29.23333333,-25.70833333 29.225,-25.70833333 29.225,-25.71666667 29.23333333,-25.71666667 29.23333333,-25.725</coordinates></LinearRing></innerBoundaryIs><innerBoundaryIs><LinearRing><coordinates>29.33333333,-26.0 29.34166667,-26.0 29.34166667,-25.99166667 29.33333333,-25.99166667 29.33333333,-26.0</coordinates></LinearRing></innerBoundaryIs><innerBoundaryIs><LinearRing><coordinates>29.30833333,-25.98333333 29.30833333,-25.99166667 29.31666667,-25.99166667 29.31666667,-25.98333333 29.30833333,-25.98333333</coordinates></LinearRing></innerBoundaryIs><innerBoundaryIs><LinearRing><coordinates>29.25833333,-25.93333333 29.25833333,-25.94166667 29.26666667,-25.94166667 29.26666667,-25.93333333 29.25833333,-25.93333333</coordinates></LinearRing></innerBoundaryIs><innerBoundaryIs><LinearRing><coordinates>29.28333333,-25.94166667 29.28333333,-25.95 29.29166667,-25.95 29.29166667,-25.94166667 29.28333333,-25.94166667</coordinates></LinearRing></innerBoundaryIs><innerBoundaryIs><LinearRing><coordinates>29.25833333,-25.925 29.26666667,-25.925 29.26666667,-25.91666667 29.25833333,-25.91666667 29.25833333,-25.925</coordinates></LinearRing></innerBoundaryIs><innerBoundaryIs><LinearRing><coordinates>28.9,-25.80833333 28.90833333,-25.80833333 28.90833333,-25.8 28.9,-25.8 28.9,-25.80833333</coordinates></LinearRing></innerBoundaryIs><innerBoundaryIs><LinearRing><coordinates>28.93333333,-25.80833333 28.94166667,-25.80833333 28.95,-25.80833333 28.95,-25.8 28.94166667,-25.8 28.93333333,-25.8 28.93333333,-25.80833333</coordinates></LinearRing></innerBoundaryIs><innerBoundaryIs><LinearRing><coordinates>28.925,-25.825 28.93333333,-25.825 28.93333333,-25.81666667 28.925,-25.81666667 28.925,-25.825</coordinates></LinearRing></innerBoundaryIs><innerBoundaryIs><LinearRing><coordinates>29.025,-25.79166667 29.03333333,-25.79166667 29.03333333,-25.8 29.04166667,-25.8 29.04166667,-25.79166667 29.04166667,-25.78333333 29.03333333,-25.78333333 29.025,-25.78333333 29.025,-25.79166667</coordinates></LinearRing></innerBoundaryIs><innerBoundaryIs><LinearRing><coordinates>28.525,-25.79166667 28.525,-25.8 28.53333333,-25.8 28.54166667,-25.8 28.55,-25.8 28.55833333,-25.8 28.55833333,-25.79166667 28.55,-25.79166667 28.54166667,-25.79166667 28.53333333,-25.79166667 28.525,-25.79166667</coordinates></LinearRing></innerBoundaryIs><innerBoundaryIs><LinearRing><coordinates>29.25833333,-25.78333333 29.26666667,-25.78333333 29.26666667,-25.775 29.25833333,-25.775 29.25833333,-25.78333333</coordinates></LinearRing></innerBoundaryIs><innerBoundaryIs><LinearRing><coordinates>29.01666667,-25.75833333 29.01666667,-25.76666667 29.025,-25.76666667 29.03333333,-25.76666667 29.04166667,-25.76666667 29.04166667,-25.75833333 29.05,-25.75833333 29.05,-25.75 29.04166667,-25.75 29.03333333,-25.75 29.025,-25.75 29.01666667,-25.75 29.01666667,-25.75833333</coordinates></LinearRing></innerBoundaryIs><innerBoundaryIs><LinearRing><coordinates>28.98333333,-25.775 28.98333333,-25.78333333 28.99166667,-25.78333333 28.99166667,-25.775 28.98333333,-25.775</coordinates></LinearRing></innerBoundaryIs><innerBoundaryIs><LinearRing><coordinates>28.51666667,-25.76666667 28.51666667,-25.775 28.525,-25.775 28.525,-25.76666667 28.525,-25.75833333 28.51666667,-25.75833333 28.51666667,-25.76666667</coordinates></LinearRing></innerBoundaryIs><innerBoundaryIs><LinearRing><coordinates>28.53333333,-25.75833333 28.54166667,-25.75833333 28.54166667,-25.75 28.53333333,-25.75 28.53333333,-25.75833333</coordinates></LinearRing></innerBoundaryIs><innerBoundaryIs><LinearRing><coordinates>28.56666667,-25.76666667 28.56666667,-25.775 28.575,-25.775 28.575,-25.76666667 28.56666667,-25.76666667</coordinates></LinearRing></innerBoundaryIs><innerBoundaryIs><LinearRing><coordinates>28.55,-25.74166667 28.55,-25.75 28.55833333,-25.75 28.56666667,-25.75 28.56666667,-25.74166667 28.56666667,-25.73333333 28.55833333,-25.73333333 28.55833333,-25.74166667 28.55,-25.74166667</coordinates></LinearRing></innerBoundaryIs><innerBoundaryIs><LinearRing><coordinates>28.66666667,-25.74166667 28.66666667,-25.75 28.675,-25.75 28.675,-25.74166667 28.66666667,-25.74166667</coordinates></LinearRing></innerBoundaryIs><innerBoundaryIs><LinearRing><coordinates>27.24166667,-25.725 27.24166667,-25.71666667 27.23333333,-25.71666667 27.23333333,-25.725 27.24166667,-25.725</coordinates></LinearRing></innerBoundaryIs><innerBoundaryIs><LinearRing><coordinates>26.56666667,-25.625 26.56666667,-25.63333333 26.55833333,-25.63333333 26.55,-25.63333333 26.55,-25.64166667 26.55833333,-25.64166667 26.56666667,-25.64166667 26.575,-25.64166667 26.58333333,-25.64166667 26.58333333,-25.63333333 26.575,-25.63333333 26.575,-25.625 26.56666667,-25.625</coordinates></LinearRing></innerBoundaryIs><innerBoundaryIs><LinearRing><coordinates>26.74166667,-25.625 26.74166667,-25.63333333 26.75,-25.63333333 26.75,-25.625 26.74166667,-25.625</coordinates></LinearRing></innerBoundaryIs><innerBoundaryIs><LinearRing><coordinates>26.95,-25.625 26.95,-25.63333333 26.95833333,-25.63333333 26.95833333,-25.625 26.95,-25.625</coordinates></LinearRing></innerBoundaryIs><innerBoundaryIs><LinearRing><coordinates>27.15833333,-25.625 27.15833333,-25.63333333 27.16666667,-25.63333333 27.16666667,-25.625 27.16666667,-25.61666667 27.15833333,-25.61666667 27.15833333,-25.625</coordinates></LinearRing></innerBoundaryIs><innerBoundaryIs><LinearRing><coordinates>27.26666667,-25.625 27.26666667,-25.63333333 27.275,-25.63333333 27.275,-25.625 27.26666667,-25.625</coordinates></LinearRing></innerBoundaryIs><innerBoundaryIs><LinearRing><coordinates>26.89166667,-25.625 26.89166667,-25.63333333 26.9,-25.63333333 26.90833333,-25.63333333 26.90833333,-25.625 26.9,-25.625 26.89166667,-25.625</coordinates></LinearRing></innerBoundaryIs><innerBoundaryIs><LinearRing><coordinates>26.70833333,-25.66666667 26.70833333,-25.675 26.71666667,-25.675 26.71666667,-25.66666667 26.70833333,-25.66666667</coordinates></LinearRing></innerBoundaryIs><innerBoundaryIs><LinearRing><coordinates>26.85,-25.66666667 26.85,-25.675 26.85833333,-25.675 26.85833333,-25.66666667 26.85,-25.66666667</coordinates></LinearRing></innerBoundaryIs><innerBoundaryIs><LinearRing><coordinates>26.94166667,-25.66666667 26.94166667,-25.675 26.95,-25.675 26.95833333,-25.675 26.95833333,-25.66666667 26.95,-25.66666667 26.94166667,-25.66666667</coordinates></LinearRing></innerBoundaryIs><innerBoundaryIs><LinearRing><coordinates>26.98333333,-25.66666667 26.98333333,-25.675 26.99166667,-25.675 26.99166667,-25.68333333 27.0,-25.68333333 27.0,-25.675 27.0,-25.66666667 26.99166667,-25.66666667 26.98333333,-25.66666667</coordinates></LinearRing></innerBoundaryIs><innerBoundaryIs><LinearRing><coordinates>26.90833333,-25.7 26.91666667,-25.7 26.91666667,-25.69166667 26.90833333,-25.69166667 26.90833333,-25.7</coordinates></LinearRing></innerBoundaryIs><innerBoundaryIs><LinearRing><coordinates>26.93333333,-25.7 26.94166667,-25.7 26.94166667,-25.69166667 26.93333333,-25.69166667 26.93333333,-25.7</coordinates></LinearRing></innerBoundaryIs><innerBoundaryIs><LinearRing><coordinates>26.95,-25.7 26.95,-25.70833333 26.95833333,-25.70833333 26.96666667,-25.70833333 26.975,-25.70833333 26.975,-25.7 26.96666667,-25.7 26.95833333,-25.7 26.95833333,-25.69166667 26.95,-25.69166667 26.95,-25.7</coordinates></LinearRing></innerBoundaryIs><innerBoundaryIs><LinearRing><coordinates>27.05,-25.69166667 27.05,-25.7 27.05,-25.70833333 27.05833333,-25.70833333 27.05833333,-25.7 27.05833333,-25.69166667 27.05,-25.69166667</coordinates></LinearRing></innerBoundaryIs><innerBoundaryIs><LinearRing><coordinates>27.01666667,-25.70833333 27.01666667,-25.71666667 27.025,-25.71666667 27.025,-25.70833333 27.01666667,-25.70833333</coordinates></LinearRing></innerBoundaryIs><innerBoundaryIs><LinearRing><coordinates>26.79166667,-25.68333333 26.79166667,-25.69166667 26.8,-25.69166667 26.8,-25.68333333 26.79166667,-25.68333333</coordinates></LinearRing></innerBoundaryIs><innerBoundaryIs><LinearRing><coordinates>27.125,-25.66666667 27.13333333,-25.66666667 27.14166667,-25.66666667 27.14166667,-25.65833333 27.13333333,-25.65833333 27.13333333,-25.65 27.13333333,-25.64166667 27.125,-25.64166667 27.125,-25.65 27.11666667,-25.65 27.11666667,-25.65833333 27.125,-25.65833333 27.125,-25.66666667</coordinates></LinearRing></innerBoundaryIs><innerBoundaryIs><LinearRing><coordinates>27.16666667,-25.66666667 27.175,-25.66666667 27.175,-25.65833333 27.16666667,-25.65833333 27.16666667,-25.66666667</coordinates></LinearRing></innerBoundaryIs><innerBoundaryIs><LinearRing><coordinates>26.70833333,-25.65833333 26.71666667,-25.65833333 26.71666667,-25.65 26.70833333,-25.65 26.70833333,-25.65833333</coordinates></LinearRing></innerBoundaryIs><innerBoundaryIs><LinearRing><coordinates>26.91666667,-25.65833333 26.925,-25.65833333 26.925,-25.65 26.925,-25.64166667 26.91666667,-25.64166667 26.91666667,-25.65 26.91666667,-25.65833333</coordinates></LinearRing></innerBoundaryIs><innerBoundaryIs><LinearRing><coordinates>26.64166667,-25.64166667 26.65,-25.64166667 26.65,-25.63333333 26.64166667,-25.63333333 26.64166667,-25.64166667</coordinates></LinearRing></innerBoundaryIs><innerBoundaryIs><LinearRing><coordinates>26.7,-25.63333333 26.7,-25.64166667 26.70833333,-25.64166667 26.70833333,-25.63333333 26.7,-25.63333333</coordinates></LinearRing></innerBoundaryIs><innerBoundaryIs><LinearRing><coordinates>27.24166667,-25.56666667 27.25,-25.56666667 27.25,-25.55833333 27.24166667,-25.55833333 27.24166667,-25.56666667</coordinates></LinearRing></innerBoundaryIs><innerBoundaryIs><LinearRing><coordinates>27.075,-25.61666667 27.075,-25.60833333 27.06666667,-25.60833333 27.06666667,-25.61666667 27.075,-25.61666667</coordinates></LinearRing></innerBoundaryIs><innerBoundaryIs><LinearRing><coordinates>26.69166667,-25.45 26.69166667,-25.45833333 26.7,-25.45833333 26.7,-25.45 26.69166667,-25.45</coordinates></LinearRing></innerBoundaryIs><innerBoundaryIs><LinearRing><coordinates>26.49166667,-25.53333333 26.5,-25.53333333 26.5,-25.54166667 26.50833333,-25.54166667 26.50833333,-25.53333333 26.50833333,-25.525 26.5,-25.525 26.49166667,-25.525 26.49166667,-25.53333333</coordinates></LinearRing></innerBoundaryIs><innerBoundaryIs><LinearRing><coordinates>26.55,-25.53333333 26.55833333,-25.53333333 26.55833333,-25.525 26.55,-25.525 26.55,-25.53333333</coordinates></LinearRing></innerBoundaryIs><innerBoundaryIs><LinearRing><coordinates>26.60833333,-25.53333333 26.61666667,-25.53333333 26.61666667,-25.525 26.60833333,-25.525 26.60833333,-25.53333333</coordinates></LinearRing></innerBoundaryIs><innerBoundaryIs><LinearRing><coordinates>26.51666667,-25.55 26.525,-25.55 26.525,-25.54166667 26.51666667,-25.54166667 26.51666667,-25.55</coordinates></LinearRing></innerBoundaryIs><innerBoundaryIs><LinearRing><coordinates>26.53333333,-25.55 26.53333333,-25.55833333 26.54166667,-25.55833333 26.54166667,-25.55 26.53333333,-25.55</coordinates></LinearRing></innerBoundaryIs><innerBoundaryIs><LinearRing><coordinates>26.55,-25.55 26.55833333,-25.55 26.55833333,-25.54166667 26.55,-25.54166667 26.55,-25.55</coordinates></LinearRing></innerBoundaryIs><innerBoundaryIs><LinearRing><coordinates>26.60833333,-25.55 26.60833333,-25.55833333 26.61666667,-25.55833333 26.61666667,-25.55 26.60833333,-25.55</coordinates></LinearRing></innerBoundaryIs><innerBoundaryIs><LinearRing><coordinates>26.5,-25.55833333 26.50833333,-25.55833333 26.50833333,-25.55 26.5,-25.55 26.5,-25.55833333</coordinates></LinearRing></innerBoundaryIs><innerBoundaryIs><LinearRing><coordinates>26.51666667,-25.56666667 26.525,-25.56666667 26.525,-25.55833333 26.51666667,-25.55833333 26.51666667,-25.56666667</coordinates></LinearRing></innerBoundaryIs><innerBoundaryIs><LinearRing><coordinates>26.48333333,-25.54166667 26.48333333,-25.55 26.49166667,-25.55 26.49166667,-25.54166667 26.48333333,-25.54166667</coordinates></LinearRing></innerBoundaryIs><innerBoundaryIs><LinearRing><coordinates>26.9,-25.53333333 26.90833333,-25.53333333 26.90833333,-25.525 26.9,-25.525 26.9,-25.53333333</coordinates></LinearRing></innerBoundaryIs><innerBoundaryIs><LinearRing><coordinates>26.91666667,-25.575 26.925,-25.575 26.925,-25.56666667 26.91666667,-25.56666667 26.91666667,-25.575</coordinates></LinearRing></innerBoundaryIs><innerBoundaryIs><LinearRing><coordinates>27.09166667,-25.575 27.1,-25.575 27.1,-25.56666667 27.09166667,-25.56666667 27.09166667,-25.575</coordinates></LinearRing></innerBoundaryIs><innerBoundaryIs><LinearRing><coordinates>27.125,-25.575 27.13333333,-25.575 27.13333333,-25.56666667 27.125,-25.56666667 27.125,-25.575</coordinates></LinearRing></innerBoundaryIs><innerBoundaryIs><LinearRing><coordinates>27.1,-25.60833333 27.09166667,-25.60833333 27.09166667,-25.61666667 27.1,-25.61666667 27.1,-25.60833333</coordinates></LinearRing></innerBoundaryIs><innerBoundaryIs><LinearRing><coordinates>27.125,-25.61666667 27.13333333,-25.61666667 27.13333333,-25.60833333 27.125,-25.60833333 27.125,-25.61666667</coordinates></LinearRing></innerBoundaryIs><innerBoundaryIs><LinearRing><coordinates>26.91666667,-25.6 26.925,-25.6 26.925,-25.59166667 26.91666667,-25.59166667 26.91666667,-25.6</coordinates></LinearRing></innerBoundaryIs><innerBoundaryIs><LinearRing><coordinates>27.0,-25.59166667 27.00833333,-25.59166667 27.00833333,-25.58333333 27.0,-25.58333333 27.0,-25.59166667</coordinates></LinearRing></innerBoundaryIs><innerBoundaryIs><LinearRing><coordinates>26.85833333,-25.575 26.86666667,-25.575 26.875,-25.575 26.875,-25.56666667 26.86666667,-25.56666667 26.85833333,-25.56666667 26.85833333,-25.575</coordinates></LinearRing></innerBoundaryIs><innerBoundaryIs><LinearRing><coordinates>27.14166667,-25.56666667 27.15,-25.56666667 27.15,-25.55833333 27.14166667,-25.55833333 27.14166667,-25.56666667</coordinates></LinearRing></innerBoundaryIs><innerBoundaryIs><LinearRing><coordinates>26.76666667,-25.55833333 26.76666667,-25.56666667 26.775,-25.56666667 26.775,-25.55833333 26.76666667,-25.55833333</coordinates></LinearRing></innerBoundaryIs><innerBoundaryIs><LinearRing><coordinates>26.73333333,-25.475 26.74166667,-25.475 26.74166667,-25.46666667 26.75,-25.46666667 26.75,-25.45833333 26.74166667,-25.45833333 26.73333333,-25.45833333 26.73333333,-25.46666667 26.73333333,-25.475</coordinates></LinearRing></innerBoundaryIs><innerBoundaryIs><LinearRing><coordinates>26.9,-25.50833333 26.9,-25.51666667 26.90833333,-25.51666667 26.90833333,-25.50833333 26.9,-25.50833333</coordinates></LinearRing></innerBoundaryIs><innerBoundaryIs><LinearRing><coordinates>26.575,-25.48333333 26.58333333,-25.48333333 26.59166667,-25.48333333 26.59166667,-25.475 26.58333333,-25.475 26.575,-25.475 26.575,-25.48333333</coordinates></LinearRing></innerBoundaryIs><innerBoundaryIs><LinearRing><coordinates>27.03333333,-25.50833333 27.03333333,-25.51666667 27.04166667,-25.51666667 27.04166667,-25.50833333 27.03333333,-25.50833333</coordinates></LinearRing></innerBoundaryIs><innerBoundaryIs><LinearRing><coordinates>27.075,-25.50833333 27.075,-25.51666667 27.08333333,-25.51666667 27.08333333,-25.50833333 27.075,-25.50833333</coordinates></LinearRing></innerBoundaryIs><innerBoundaryIs><LinearRing><coordinates>27.99166667,-25.625 27.99166667,-25.63333333 28.0,-25.63333333 28.0,-25.625 27.99166667,-25.625</coordinates></LinearRing></innerBoundaryIs><innerBoundaryIs><LinearRing><coordinates>28.01666667,-25.625 28.025,-25.625 28.03333333,-25.625 28.04166667,-25.625 28.05,-25.625 28.05,-25.61666667 28.04166667,-25.61666667 28.03333333,-25.61666667 28.03333333,-25.60833333 28.03333333,-25.6 28.025,-25.6 28.01666667,-25.6 28.01666667,-25.60833333 28.025,-25.60833333 28.025,-25.61666667 28.01666667,-25.61666667 28.01666667,-25.625</coordinates></LinearRing></innerBoundaryIs><innerBoundaryIs><LinearRing><coordinates>28.6,-25.625 28.60833333,-25.625 28.60833333,-25.63333333 28.6,-25.63333333 28.6,-25.64166667 28.6,-25.65 28.6,-25.65833333 28.60833333,-25.65833333 28.60833333,-25.65 28.60833333,-25.64166667 28.61666667,-25.64166667 28.61666667,-25.65 28.625,-25.65 28.625,-25.64166667 28.63333333,-25.64166667 28.64166667,-25.64166667 28.65,-25.64166667 28.65833333,-25.64166667 28.65833333,-25.65 28.66666667,-25.65 28.66666667,-25.64166667 28.66666667,-25.63333333 28.675,-25.63333333 28.675,-25.625 28.66666667,-25.625 28.65833333,-25.625 28.65833333,-25.61666667 28.65,-25.61666667 28.65,-25.60833333 28.64166667,-25.60833333 28.64166667,-25.6 28.63333333,-25.6 28.625,-25.6 28.625,-25.60833333 28.625,-25.61666667 28.625,-25.625 28.61666667,-25.625 28.61666667,-25.61666667 28.61666667,-25.60833333 28.60833333,-25.60833333 28.60833333,-25.61666667 28.6,-25.61666667 28.6,-25.625</coordinates></LinearRing></innerBoundaryIs><innerBoundaryIs><LinearRing><coordinates>28.73333333,-25.625 28.74166667,-25.625 28.75,-25.625 28.75,-25.61666667 28.75,-25.60833333 28.74166667,-25.60833333 28.74166667,-25.61666667 28.73333333,-25.61666667 28.73333333,-25.625</coordinates></LinearRing></innerBoundaryIs><innerBoundaryIs><LinearRing><coordinates>27.825,-25.66666667 27.825,-25.675 27.83333333,-25.675 27.83333333,-25.66666667 27.825,-25.66666667</coordinates></LinearRing></innerBoundaryIs><innerBoundaryIs><LinearRing><coordinates>27.85833333,-25.66666667 27.86666667,-25.66666667 27.875,-25.66666667 27.88333333,-25.66666667 27.88333333,-25.65833333 27.875,-25.65833333 27.875,-25.65 27.86666667,-25.65 27.86666667,-25.65833333 27.85833333,-25.65833333 27.85833333,-25.66666667</coordinates></LinearRing></innerBoundaryIs><innerBoundaryIs><LinearRing><coordinates>27.9,-25.66666667 27.90833333,-25.66666667 27.90833333,-25.65833333 27.9,-25.65833333 27.9,-25.66666667</coordinates></LinearRing></innerBoundaryIs><innerBoundaryIs><LinearRing><coordinates>28.11666667,-25.66666667 28.11666667,-25.675 28.125,-25.675 28.13333333,-25.675 28.13333333,-25.66666667 28.14166667,-25.66666667 28.14166667,-25.65833333 28.13333333,-25.65833333 28.125,-25.65833333 28.125,-25.66666667 28.11666667,-25.66666667</coordinates></LinearRing></innerBoundaryIs><innerBoundaryIs><LinearRing><coordinates>28.19166667,-25.66666667 28.19166667,-25.675 28.2,-25.675 28.2,-25.66666667 28.19166667,-25.66666667</coordinates></LinearRing></innerBoundaryIs><innerBoundaryIs><LinearRing><coordinates>28.63333333,-25.66666667 28.64166667,-25.66666667 28.64166667,-25.65833333 28.63333333,-25.65833333 28.63333333,-25.66666667</coordinates></LinearRing></innerBoundaryIs><innerBoundaryIs><LinearRing><coordinates>28.7,-25.66666667 28.7,-25.675 28.70833333,-25.675 28.70833333,-25.66666667 28.7,-25.66666667</coordinates></LinearRing></innerBoundaryIs><innerBoundaryIs><LinearRing><coordinates>28.28333333,-25.69166667 28.29166667,-25.69166667 28.3,-25.69166667 28.3,-25.68333333 28.29166667,-25.68333333 28.28333333,-25.68333333 28.28333333,-25.69166667</coordinates></LinearRing></innerBoundaryIs><innerBoundaryIs><LinearRing><coordinates>28.45,-25.7 28.45833333,-25.7 28.46666667,-25.7 28.46666667,-25.69166667 28.45833333,-25.69166667 28.45,-25.69166667 28.45,-25.7</coordinates></LinearRing></innerBoundaryIs><innerBoundaryIs><LinearRing><coordinates>28.675,-25.7 28.68333333,-25.7 28.68333333,-25.69166667 28.68333333,-25.68333333 28.675,-25.68333333 28.675,-25.69166667 28.675,-25.7</coordinates></LinearRing></innerBoundaryIs><innerBoundaryIs><LinearRing><coordinates>28.69166667,-25.70833333 28.69166667,-25.71666667 28.7,-25.71666667 28.7,-25.70833333 28.69166667,-25.70833333</coordinates></LinearRing></innerBoundaryIs><innerBoundaryIs><LinearRing><coordinates>27.84166667,-25.7 27.84166667,-25.70833333 27.85,-25.70833333 27.85,-25.71666667 27.85833333,-25.71666667 27.85833333,-25.70833333 27.85833333,-25.7 27.85833333,-25.69166667 27.85,-25.69166667 27.84166667,-25.69166667 27.84166667,-25.7</coordinates></LinearRing></innerBoundaryIs><innerBoundaryIs><LinearRing><coordinates>27.75,-25.7 27.75,-25.70833333 27.75833333,-25.70833333 27.76666667,-25.70833333 27.76666667,-25.7 27.75833333,-25.7 27.75,-25.7</coordinates></LinearRing></innerBoundaryIs><innerBoundaryIs><LinearRing><coordinates>28.79166667,-25.69166667 28.8,-25.69166667 28.8,-25.68333333 28.79166667,-25.68333333 28.79166667,-25.69166667</coordinates></LinearRing></innerBoundaryIs><innerBoundaryIs><LinearRing><coordinates>28.36666667,-25.68333333 28.375,-25.68333333 28.38333333,-25.68333333 28.38333333,-25.675 28.375,-25.675 28.36666667,-25.675 28.36666667,-25.68333333</coordinates></LinearRing></innerBoundaryIs><innerBoundaryIs><LinearRing><coordinates>28.45833333,-25.68333333 28.46666667,-25.68333333 28.46666667,-25.675 28.45833333,-25.675 28.45833333,-25.68333333</coordinates></LinearRing></innerBoundaryIs><innerBoundaryIs><LinearRing><coordinates>28.6,-25.68333333 28.6,-25.69166667 28.60833333,-25.69166667 28.60833333,-25.68333333 28.60833333,-25.675 28.6,-25.675 28.6,-25.68333333</coordinates></LinearRing></innerBoundaryIs><innerBoundaryIs><LinearRing><coordinates>27.76666667,-25.675 27.76666667,-25.68333333 27.775,-25.68333333 27.775,-25.675 27.76666667,-25.675</coordinates></LinearRing></innerBoundaryIs><innerBoundaryIs><LinearRing><coordinates>27.80833333,-25.68333333 27.81666667,-25.68333333 27.81666667,-25.675 27.80833333,-25.675 27.80833333,-25.68333333</coordinates></LinearRing></innerBoundaryIs><innerBoundaryIs><LinearRing><coordinates>27.84166667,-25.68333333 27.85,-25.68333333 27.85,-25.675 27.84166667,-25.675 27.84166667,-25.68333333</coordinates></LinearRing></innerBoundaryIs><innerBoundaryIs><LinearRing><coordinates>28.04166667,-25.65833333 28.05,-25.65833333 28.05833333,-25.65833333 28.05833333,-25.65 28.05,-25.65 28.05,-25.64166667 28.04166667,-25.64166667 28.04166667,-25.65 28.04166667,-25.65833333</coordinates></LinearRing></innerBoundaryIs><innerBoundaryIs><LinearRing><coordinates>27.75,-25.65833333 27.75833333,-25.65833333 27.75833333,-25.65 27.75833333,-25.64166667 27.75,-25.64166667 27.75,-25.65 27.75,-25.65833333</coordinates></LinearRing></innerBoundaryIs><innerBoundaryIs><LinearRing><coordinates>27.675,-25.65833333 27.68333333,-25.65833333 27.68333333,-25.65 27.675,-25.65 27.675,-25.65833333</coordinates></LinearRing></innerBoundaryIs><innerBoundaryIs><LinearRing><coordinates>28.38333333,-25.65833333 28.39166667,-25.65833333 28.39166667,-25.65 28.38333333,-25.65 28.38333333,-25.65833333</coordinates></LinearRing></innerBoundaryIs><innerBoundaryIs><LinearRing><coordinates>28.35833333,-25.64166667 28.36666667,-25.64166667 28.36666667,-25.63333333 28.35833333,-25.63333333 28.35833333,-25.64166667</coordinates></LinearRing></innerBoundaryIs><innerBoundaryIs><LinearRing><coordinates>28.41666667,-25.64166667 28.41666667,-25.65 28.425,-25.65 28.425,-25.64166667 28.41666667,-25.64166667</coordinates></LinearRing></innerBoundaryIs><innerBoundaryIs><LinearRing><coordinates>28.46666667,-25.64166667 28.475,-25.64166667 28.475,-25.63333333 28.46666667,-25.63333333 28.46666667,-25.64166667</coordinates></LinearRing></innerBoundaryIs><innerBoundaryIs><LinearRing><coordinates>27.65,-25.6 27.65,-25.60833333 27.65833333,-25.60833333 27.65833333,-25.6 27.65,-25.6</coordinates></LinearRing></innerBoundaryIs><innerBoundaryIs><LinearRing><coordinates>28.85,-25.53333333 28.85833333,-25.53333333 28.85833333,-25.54166667 28.86666667,-25.54166667 28.86666667,-25.53333333 28.875,-25.53333333 28.875,-25.525 28.86666667,-25.525 28.85833333,-25.525 28.85,-25.525 28.85,-25.53333333</coordinates></LinearRing></innerBoundaryIs><innerBoundaryIs><LinearRing><coordinates>28.88333333,-25.5 28.89166667,-25.5 28.89166667,-25.49166667 28.88333333,-25.49166667 28.88333333,-25.5</coordinates></LinearRing></innerBoundaryIs><innerBoundaryIs><LinearRing><coordinates>28.9,-25.5 28.9,-25.50833333 28.90833333,-25.50833333 28.90833333,-25.5 28.9,-25.5</coordinates></LinearRing></innerBoundaryIs><innerBoundaryIs><LinearRing><coordinates>28.43333333,-25.53333333 28.44166667,-25.53333333 28.44166667,-25.525 28.43333333,-25.525 28.43333333,-25.53333333</coordinates></LinearRing></innerBoundaryIs><innerBoundaryIs><LinearRing><coordinates>28.48333333,-25.53333333 28.48333333,-25.54166667 28.49166667,-25.54166667 28.49166667,-25.53333333 28.48333333,-25.53333333</coordinates></LinearRing></innerBoundaryIs><innerBoundaryIs><LinearRing><coordinates>28.50833333,-25.53333333 28.51666667,-25.53333333 28.51666667,-25.525 28.50833333,-25.525 28.50833333,-25.53333333</coordinates></LinearRing></innerBoundaryIs><innerBoundaryIs><LinearRing><coordinates>28.53333333,-25.53333333 28.54166667,-25.53333333 28.54166667,-25.525 28.54166667,-25.51666667 28.53333333,-25.51666667 28.53333333,-25.525 28.53333333,-25.53333333</coordinates></LinearRing></innerBoundaryIs><innerBoundaryIs><LinearRing><coordinates>28.55833333,-25.53333333 28.55833333,-25.54166667 28.55833333,-25.55 28.55833333,-25.55833333 28.56666667,-25.55833333 28.56666667,-25.55 28.56666667,-25.54166667 28.56666667,-25.53333333 28.55833333,-25.53333333</coordinates></LinearRing></innerBoundaryIs><innerBoundaryIs><LinearRing><coordinates>28.79166667,-25.58333333 28.78333333,-25.58333333 28.78333333,-25.59166667 28.79166667,-25.59166667 28.79166667,-25.58333333</coordinates></LinearRing></innerBoundaryIs><innerBoundaryIs><LinearRing><coordinates>28.44166667,-25.55 28.44166667,-25.55833333 28.45,-25.55833333 28.45833333,-25.55833333 28.45833333,-25.55 28.45,-25.55 28.44166667,-25.55</coordinates></LinearRing></innerBoundaryIs><innerBoundaryIs><LinearRing><coordinates>28.54166667,-25.50833333 28.55,-25.50833333 28.55,-25.5 28.55833333,-25.5 28.55833333,-25.49166667 28.55833333,-25.48333333 28.55,-25.48333333 28.54166667,-25.48333333 28.53333333,-25.48333333 28.53333333,-25.49166667 28.53333333,-25.5 28.54166667,-25.5 28.54166667,-25.50833333</coordinates></LinearRing></innerBoundaryIs><innerBoundaryIs><LinearRing><coordinates>28.64166667,-25.5 28.64166667,-25.50833333 28.65,-25.50833333 28.65,-25.5 28.64166667,-25.5</coordinates></LinearRing></innerBoundaryIs><innerBoundaryIs><LinearRing><coordinates>28.65833333,-25.51666667 28.65833333,-25.525 28.66666667,-25.525 28.66666667,-25.51666667 28.65833333,-25.51666667</coordinates></LinearRing></innerBoundaryIs><innerBoundaryIs><LinearRing><coordinates>28.85,-25.33333333 28.85,-25.34166667 28.85833333,-25.34166667 28.85833333,-25.33333333 28.85,-25.33333333</coordinates></LinearRing></innerBoundaryIs><innerBoundaryIs><LinearRing><coordinates>28.86666667,-25.33333333 28.875,-25.33333333 28.875,-25.325 28.86666667,-25.325 28.86666667,-25.33333333</coordinates></LinearRing></innerBoundaryIs><innerBoundaryIs><LinearRing><coordinates>28.69166667,-25.41666667 28.7,-25.41666667 28.7,-25.40833333 28.7,-25.4 28.69166667,-25.4 28.69166667,-25.40833333 28.69166667,-25.41666667</coordinates></LinearRing></innerBoundaryIs><innerBoundaryIs><LinearRing><coordinates>28.68333333,-25.375 28.69166667,-25.375 28.69166667,-25.36666667 28.68333333,-25.36666667 28.68333333,-25.375</coordinates></LinearRing></innerBoundaryIs><innerBoundaryIs><LinearRing><coordinates>28.70833333,-25.375 28.71666667,-25.375 28.71666667,-25.36666667 28.70833333,-25.36666667 28.70833333,-25.375</coordinates></LinearRing></innerBoundaryIs><innerBoundaryIs><LinearRing><coordinates>28.88333333,-25.26666667 28.89166667,-25.26666667 28.89166667,-25.25833333 28.88333333,-25.25833333 28.88333333,-25.26666667</coordinates></LinearRing></innerBoundaryIs><innerBoundaryIs><LinearRing><coordinates>28.89166667,-25.3 28.89166667,-25.30833333 28.9,-25.30833333 28.9,-25.3 28.89166667,-25.3</coordinates></LinearRing></innerBoundaryIs><innerBoundaryIs><LinearRing><coordinates>28.875,-25.30833333 28.875,-25.31666667 28.88333333,-25.31666667 28.88333333,-25.30833333 28.875,-25.30833333</coordinates></LinearRing></innerBoundaryIs><innerBoundaryIs><LinearRing><coordinates>28.875,-25.28333333 28.88333333,-25.28333333 28.88333333,-25.275 28.875,-25.275 28.875,-25.28333333</coordinates></LinearRing></innerBoundaryIs><innerBoundaryIs><LinearRing><coordinates>28.18333333,-25.53333333 28.19166667,-25.53333333 28.19166667,-25.525 28.18333333,-25.525 28.18333333,-25.53333333</coordinates></LinearRing></innerBoundaryIs><innerBoundaryIs><LinearRing><coordinates>28.0,-25.58333333 28.0,-25.59166667 28.00833333,-25.59166667 28.00833333,-25.58333333 28.0,-25.58333333</coordinates></LinearRing></innerBoundaryIs><innerBoundaryIs><LinearRing><coordinates>28.025,-25.58333333 28.03333333,-25.58333333 28.03333333,-25.575 28.04166667,-25.575 28.04166667,-25.56666667 28.05,-25.56666667 28.05,-25.575 28.05,-25.58333333 28.05833333,-25.58333333 28.06666667,-25.58333333 28.06666667,-25.59166667 28.075,-25.59166667 28.08333333,-25.59166667 28.08333333,-25.58333333 28.08333333,-25.575 28.075,-25.575 28.06666667,-25.575 28.06666667,-25.56666667 28.05833333,-25.56666667 28.05833333,-25.55833333 28.05,-25.55833333 28.05,-25.55 28.04166667,-25.55 28.03333333,-25.55 28.025,-25.55 28.025,-25.55833333 28.025,-25.56666667 28.025,-25.575 28.025,-25.58333333</coordinates></LinearRing></innerBoundaryIs><innerBoundaryIs><LinearRing><coordinates>28.06666667,-25.6 28.06666667,-25.60833333 28.075,-25.60833333 28.075,-25.6 28.06666667,-25.6</coordinates></LinearRing></innerBoundaryIs><innerBoundaryIs><LinearRing><coordinates>28.09166667,-25.6 28.1,-25.6 28.1,-25.59166667 28.09166667,-25.59166667 28.09166667,-25.6</coordinates></LinearRing></innerBoundaryIs><innerBoundaryIs><LinearRing><coordinates>28.125,-25.55833333 28.13333333,-25.55833333 28.13333333,-25.55 28.125,-25.55 28.125,-25.55833333</coordinates></LinearRing></innerBoundaryIs><innerBoundaryIs><LinearRing><coordinates>28.98333333,-25.625 28.99166667,-25.625 28.99166667,-25.61666667 28.98333333,-25.61666667 28.98333333,-25.625</coordinates></LinearRing></innerBoundaryIs><innerBoundaryIs><LinearRing><coordinates>29.0,-25.66666667 29.00833333,-25.66666667 29.00833333,-25.65833333 29.00833333,-25.65 29.0,-25.65 29.0,-25.65833333 29.0,-25.66666667</coordinates></LinearRing></innerBoundaryIs><innerBoundaryIs><LinearRing><coordinates>28.94166667,-25.66666667 28.93333333,-25.66666667 28.93333333,-25.675 28.93333333,-25.68333333 28.94166667,-25.68333333 28.94166667,-25.675 28.94166667,-25.66666667</coordinates></LinearRing></innerBoundaryIs><innerBoundaryIs><LinearRing><coordinates>28.96666667,-25.7 28.96666667,-25.70833333 28.96666667,-25.71666667 28.975,-25.71666667 28.975,-25.70833333 28.975,-25.7 28.96666667,-25.7</coordinates></LinearRing></innerBoundaryIs><innerBoundaryIs><LinearRing><coordinates>29.01666667,-25.7 29.01666667,-25.70833333 29.025,-25.70833333 29.025,-25.7 29.01666667,-25.7</coordinates></LinearRing></innerBoundaryIs><innerBoundaryIs><LinearRing><coordinates>29.15,-25.69166667 29.15,-25.7 29.15833333,-25.7 29.15833333,-25.69166667 29.15,-25.69166667</coordinates></LinearRing></innerBoundaryIs><innerBoundaryIs><LinearRing><coordinates>29.25833333,-25.69166667 29.26666667,-25.69166667 29.26666667,-25.68333333 29.25833333,-25.68333333 29.25833333,-25.69166667</coordinates></LinearRing></innerBoundaryIs><innerBoundaryIs><LinearRing><coordinates>29.125,-25.70833333 29.13333333,-25.70833333 29.13333333,-25.7 29.125,-25.7 29.125,-25.70833333</coordinates></LinearRing></innerBoundaryIs><innerBoundaryIs><LinearRing><coordinates>29.30833333,-25.65833333 29.31666667,-25.65833333 29.31666667,-25.65 29.30833333,-25.65 29.30833333,-25.65833333</coordinates></LinearRing></innerBoundaryIs><innerBoundaryIs><LinearRing><coordinates>29.28333333,-25.53333333 29.275,-25.53333333 29.275,-25.54166667 29.28333333,-25.54166667 29.29166667,-25.54166667 29.29166667,-25.53333333 29.28333333,-25.53333333</coordinates></LinearRing></innerBoundaryIs><innerBoundaryIs><LinearRing><coordinates>29.15833333,-25.53333333 29.15833333,-25.54166667 29.15833333,-25.55 29.16666667,-25.55 29.175,-25.55 29.175,-25.54166667 29.16666667,-25.54166667 29.16666667,-25.53333333 29.15833333,-25.53333333</coordinates></LinearRing></innerBoundaryIs><innerBoundaryIs><LinearRing><coordinates>29.15833333,-25.58333333 29.15833333,-25.59166667 29.16666667,-25.59166667 29.16666667,-25.58333333 29.15833333,-25.58333333</coordinates></LinearRing></innerBoundaryIs><innerBoundaryIs><LinearRing><coordinates>28.93333333,-25.6 28.94166667,-25.6 28.94166667,-25.59166667 28.93333333,-25.59166667 28.93333333,-25.6</coordinates></LinearRing></innerBoundaryIs><innerBoundaryIs><LinearRing><coordinates>29.14166667,-25.6 29.15,-25.6 29.15,-25.59166667 29.14166667,-25.59166667 29.14166667,-25.6</coordinates></LinearRing></innerBoundaryIs><innerBoundaryIs><LinearRing><coordinates>29.16666667,-25.6 29.16666667,-25.60833333 29.175,-25.60833333 29.175,-25.6 29.16666667,-25.6</coordinates></LinearRing></innerBoundaryIs><innerBoundaryIs><LinearRing><coordinates>29.11666667,-25.61666667 29.125,-25.61666667 29.125,-25.60833333 29.11666667,-25.60833333 29.11666667,-25.61666667</coordinates></LinearRing></innerBoundaryIs><innerBoundaryIs><LinearRing><coordinates>27.45,-25.65833333 27.45833333,-25.65833333 27.45833333,-25.65 27.45,-25.65 27.45,-25.65833333</coordinates></LinearRing></innerBoundaryIs><innerBoundaryIs><LinearRing><coordinates>27.49166667,-25.65833333 27.49166667,-25.66666667 27.5,-25.66666667 27.5,-25.65833333 27.49166667,-25.65833333</coordinates></LinearRing></innerBoundaryIs><innerBoundaryIs><LinearRing><coordinates>27.48333333,-25.7 27.48333333,-25.70833333 27.49166667,-25.70833333 27.49166667,-25.7 27.5,-25.7 27.5,-25.69166667 27.49166667,-25.69166667 27.49166667,-25.68333333 27.5,-25.68333333 27.5,-25.675 27.49166667,-25.675 27.48333333,-25.675 27.48333333,-25.68333333 27.48333333,-25.69166667 27.48333333,-25.7</coordinates></LinearRing></innerBoundaryIs><innerBoundaryIs><LinearRing><coordinates>27.48333333,-25.64166667 27.49166667,-25.64166667 27.49166667,-25.63333333 27.48333333,-25.63333333 27.48333333,-25.64166667</coordinates></LinearRing></innerBoundaryIs></Polygon><Polygon><outerBoundaryIs><LinearRing><coordinates>29.125,-25.73333333 29.13333333,-25.73333333 29.13333333,-25.74166667 29.125,-25.74166667 29.125,-25.73333333</coordinates></LinearRing></outerBoundaryIs></Polygon><Polygon><outerBoundaryIs><LinearRing><coordinates>27.69166667,-25.71666667 27.7,-25.71666667 27.7,-25.725 27.69166667,-25.725 27.69166667,-25.71666667</coordinates></LinearRing></outerBoundaryIs></Polygon></MultiGeometry>
  </Placemark>
</Folder>
</Document></kml>
