# Supplementary material for: Species conservation profiles of a random sample of world spiders II: Gnaphosidae to Nemesiidae
Source: Biodivers Data J. 2018 Jun 29;(6):e26203. doi: 10.3897/BDJ.6.e26203 (PMC6065607; doi:10.3897/BDJ.6.e26203)
Supplement: Supplementary material 15 — Distribution of Agyneta flibuscrocus Dupérré, 2013 [file bdj-06-e26203-s015.kml]

<?xml version="1.0" encoding="UTF-8"?>
<kml xmlns="http://earth.google.com/kml/2.2">
<Document>
<name></name>
<description><![CDATA[]]></description>

<Style id="1">
<LineStyle>
<width>2</width>
<color>ff0000ff</color>
</LineStyle>
<PolyStyle>
<color>aaffffff</color>
<fill>1</fill>
</PolyStyle>
</Style>

<Placemark>
<name>Agyneta flibuscrocus.kml</name>
<description><![CDATA[]]></description>
<styleUrl>#1</styleUrl>
<visibility>1</visibility>
<MultiGeometry>
<Polygon>
<outerBoundaryIs>
<LinearRing>
<coordinates>
-110.4385754,44.885139945045
-110.435718466682,44.885049254796
-110.432873037226,44.8847775492266
-110.430050569173,44.8843259223992
-110.427262427604,44.8836961928557
-110.424519839383,44.8828908962946
-110.421833847943,44.8819132753611
-110.419215268825,44.8807672665895
-110.416674646122,44.8794574845527
-110.414222210025,44.8779892032807
-110.411867835628,44.8763683350239
-110.409621003167,44.8746014064468
-110.407490759843,44.8726955323471
-110.405485683394,44.8706583870071
-110.403613847554,44.8684981732921
-110.401882789547,44.8662235896203
-110.400299479732,44.8638437949374
-110.398870293538,44.8613683718366
-110.397600985795,44.8588072879731
-110.396496667556,44.8561708559276
-110.395561785521,44.8534696916815
-110.39480010413,44.8507146718698
-110.394214690405,44.847916889985
-110.393807901601,44.8450876117072
-110.393581375712,44.8422382295416
-110.39353602488,44.8393802169444
-110.393672031714,44.8365250821236
-110.393988848564,44.8336843216994
-110.39448519972,44.8308693744115
-110.395159086551,44.828091575059
-110.396007795553,44.8253621088596
-110.397027909275,44.8226919664102
-110.398215320077,44.8200918994322
-110.399565246676,44.8175723774775
-110.401072253395,44.8151435457718
-110.402730272048,44.8128151843632
-110.40453262638,44.8105966687412
-110.406472058947,44.8084969320853
-110.408540760337,44.8065244292939
-110.410730400621,44.8046871029395
-110.413032162889,44.8029923512869
-110.415436778758,44.8014469985029
-110.417934565688,44.8000572671777
-110.420515465973,44.7988287532688
-110.423169087238,44.7977664035682
-110.425884744286,44.7968744957831
-110.428651502127,44.7961566213115
-110.431458220001,44.7956156707803
-110.434293596248,44.7952538224066
-110.437146213806,44.795072533226
-110.440004586194,44.795072533226
-110.442857203752,44.7952538224066
-110.445692579999,44.7956156707803
-110.448499297873,44.7961566213115
-110.451266055714,44.7968744957831
-110.453981712762,44.7977664035682
-110.456635334027,44.7988287532688
-110.459216234312,44.8000572671777
-110.461714021242,44.8014469985029
-110.464118637111,44.8029923512869
-110.466420399379,44.8046871029395
-110.468610039663,44.8065244292939
-110.470678741053,44.8084969320853
-110.47261817362,44.8105966687412
-110.474420527952,44.8128151843632
-110.476078546605,44.8151435457718
-110.477585553324,44.8175723774775
-110.478935479923,44.8200918994322
-110.480122890725,44.8226919664102
-110.481143004447,44.8253621088596
-110.481991713449,44.828091575059
-110.48266560028,44.8308693744115
-110.483161951436,44.8336843216994
-110.483478768286,44.8365250821236
-110.48361477512,44.8393802169444
-110.483569424288,44.8422382295416
-110.483342898399,44.8450876117072
-110.482936109595,44.847916889985
-110.48235069587,44.8507146718698
-110.481589014479,44.8534696916815
-110.480654132444,44.8561708559276
-110.479549814205,44.8588072879731
-110.478280506462,44.8613683718366
-110.476851320268,44.8638437949374
-110.475268010453,44.8662235896203
-110.473536952446,44.8684981732921
-110.471665116606,44.8706583870071
-110.469660040157,44.8726955323471
-110.467529796833,44.8746014064468
-110.465282964372,44.8763683350239
-110.462928589975,44.8779892032807
-110.460476153878,44.8794574845527
-110.457935531175,44.8807672665895
-110.455316952057,44.8819132753611
-110.452630960617,44.8828908962946
-110.449888372396,44.8836961928557
-110.447100230827,44.8843259223992
-110.444277762774,44.8847775492266
-110.441432333318,44.885049254796
-110.4385754,44.885139945045
</coordinates>
</LinearRing>
</outerBoundaryIs>
</Polygon>
</MultiGeometry>
</Placemark>
</Document>
</kml>
