# Supplementary material for: Species conservation profiles of a random sample of world spiders II: Gnaphosidae to Nemesiidae
Source: Biodivers Data J. 2018 Jun 29;(6):e26203. doi: 10.3897/BDJ.6.e26203 (PMC6065607; doi:10.3897/BDJ.6.e26203)
Supplement: Supplementary material 16 — Distribution of Agyneta mongolica (Loksa, 1965) [file bdj-06-e26203-s016.kml]

<?xml version="1.0" encoding="utf-8" ?>
<kml xmlns="http://www.opengis.net/kml/2.2">
<Document id="root_doc">
<Schema name="Agyneta_mongolica.kml" id="Agyneta_mongolica.kml">
	<SimpleField name="layer" type="float"></SimpleField>
</Schema>
<Folder><name>Agyneta_mongolica.kml</name>
  <Placemark>
	<Style><LineStyle><color>ff0000ff</color></LineStyle><PolyStyle><fill>0</fill></PolyStyle></Style>
	<ExtendedData><SchemaData schemaUrl="#Agyneta_mongolica.kml">
		<SimpleData name="layer">1</SimpleData>
	</SchemaData></ExtendedData>
      <MultiGeometry><Polygon><outerBoundaryIs><LinearRing><coordinates>125.75,37.66666667 125.75,37.58333333 125.66666667,37.58333333 125.66666667,37.66666667 125.66666667,37.75 125.75,37.75 125.75,37.66666667</coordinates></LinearRing></outerBoundaryIs></Polygon><Polygon><outerBoundaryIs><LinearRing><coordinates>120.33333333,43.33333333 120.41666667,43.33333333 120.5,43.33333333 120.58333333,43.33333333 120.58333333,43.25 120.5,43.25 120.41666667,43.25 120.33333333,43.25 120.33333333,43.33333333</coordinates></LinearRing></outerBoundaryIs></Polygon><Polygon><outerBoundaryIs><LinearRing><coordinates>136.5,45.83333333 136.5,45.75 136.41666667000001,45.75 136.41666667000001,45.83333333 136.41666667000001,45.91666667 136.5,45.91666667 136.58333333,45.91666667 136.66666667000001,45.91666667 136.66666667000001,45.83333333 136.58333333,45.83333333 136.5,45.83333333</coordinates></LinearRing></outerBoundaryIs></Polygon><Polygon><outerBoundaryIs><LinearRing><coordinates>134.91666667000001,46.25 135.0,46.25 135.0,46.16666667 134.91666667000001,46.16666667 134.91666667000001,46.25</coordinates></LinearRing></outerBoundaryIs></Polygon><Polygon><outerBoundaryIs><LinearRing><coordinates>137.75,47.75 137.83333333,47.75 137.91666667000001,47.75 137.91666667000001,47.66666667 137.83333333,47.66666667 137.75,47.66666667 137.75,47.75</coordinates></LinearRing></outerBoundaryIs></Polygon><Polygon><outerBoundaryIs><LinearRing><coordinates>106.91666667,47.83333333 107.0,47.83333333 107.08333333,47.83333333 107.08333333,47.75 107.0,47.75 106.91666667,47.75 106.91666667,47.83333333</coordinates></LinearRing></outerBoundaryIs></Polygon><Polygon><outerBoundaryIs><LinearRing><coordinates>110.91666667,48.58333333 111.0,48.58333333 111.0,48.5 110.91666667,48.5 110.91666667,48.58333333</coordinates></LinearRing></outerBoundaryIs></Polygon><Polygon><outerBoundaryIs><LinearRing><coordinates>110.83333333,48.58333333 110.83333333,48.5 110.75,48.5 110.75,48.58333333 110.75,48.66666667 110.83333333,48.66666667 110.83333333,48.58333333</coordinates></LinearRing></outerBoundaryIs></Polygon><Polygon><outerBoundaryIs><LinearRing><coordinates>138.25,49.08333333 138.25,49.0 138.16666667000001,49.0 138.16666667000001,49.08333333 138.16666667000001,49.16666667 138.25,49.16666667 138.33333333,49.16666667 138.41666667000001,49.16666667 138.5,49.16666667 138.5,49.08333333 138.41666667000001,49.08333333 138.33333333,49.08333333 138.25,49.08333333</coordinates></LinearRing></outerBoundaryIs></Polygon><Polygon><outerBoundaryIs><LinearRing><coordinates>111.5,49.08333333 111.58333333,49.08333333 111.58333333,49.0 111.5,49.0 111.5,49.08333333</coordinates></LinearRing></outerBoundaryIs></Polygon><Polygon><outerBoundaryIs><LinearRing><coordinates>113.16666667,48.75 113.25,48.75 113.25,48.66666667 113.16666667,48.66666667 113.16666667,48.75</coordinates></LinearRing></outerBoundaryIs></Polygon><Polygon><outerBoundaryIs><LinearRing><coordinates>113.5,48.75 113.5,48.66666667 113.41666667,48.66666667 113.33333333,48.66666667 113.33333333,48.75 113.25,48.75 113.25,48.83333333 113.33333333,48.83333333 113.33333333,48.91666667 113.41666667,48.91666667 113.5,48.91666667 113.5,48.83333333 113.5,48.75</coordinates></LinearRing></outerBoundaryIs></Polygon><Polygon><outerBoundaryIs><LinearRing><coordinates>117.83333333,48.66666667 117.83333333,48.58333333 117.75,48.58333333 117.75,48.66666667 117.75,48.75 117.75,48.83333333 117.83333333,48.83333333 117.83333333,48.75 117.83333333,48.66666667</coordinates></LinearRing></outerBoundaryIs></Polygon><Polygon><outerBoundaryIs><LinearRing><coordinates>102.16666667,48.91666667 102.25,48.91666667 102.25,48.83333333 102.16666667,48.83333333 102.08333333,48.83333333 102.08333333,48.91666667 102.16666667,48.91666667</coordinates></LinearRing></outerBoundaryIs></Polygon><Polygon><outerBoundaryIs><LinearRing><coordinates>101.58333333,49.91666667 101.66666667,49.91666667 101.66666667,49.83333333 101.58333333,49.83333333 101.58333333,49.91666667</coordinates></LinearRing></outerBoundaryIs></Polygon><Polygon><outerBoundaryIs><LinearRing><coordinates>104.75,49.25 104.83333333,49.25 104.83333333,49.16666667 104.75,49.16666667 104.66666667,49.16666667 104.66666667,49.25 104.75,49.25</coordinates></LinearRing></outerBoundaryIs></Polygon><Polygon><outerBoundaryIs><LinearRing><coordinates>138.0,48.16666667 138.08333333,48.16666667 138.08333333,48.08333333 138.0,48.08333333 138.0,48.16666667</coordinates></LinearRing></outerBoundaryIs></Polygon><Polygon><outerBoundaryIs><LinearRing><coordinates>118.08333333,48.25 118.16666667,48.25 118.16666667,48.16666667 118.08333333,48.16666667 118.08333333,48.25</coordinates></LinearRing></outerBoundaryIs></Polygon><Polygon><outerBoundaryIs><LinearRing><coordinates>107.66666667,50.25 107.75,50.25 107.75,50.16666667 107.66666667,50.16666667 107.58333333,50.16666667 107.58333333,50.25 107.66666667,50.25</coordinates></LinearRing></outerBoundaryIs></Polygon><Polygon><outerBoundaryIs><LinearRing><coordinates>106.16666667,50.5 106.25,50.5 106.33333333,50.5 106.33333333,50.41666667 106.25,50.41666667 106.16666667,50.41666667 106.08333333,50.41666667 106.08333333,50.5 106.16666667,50.5</coordinates></LinearRing></outerBoundaryIs></Polygon><Polygon><outerBoundaryIs><LinearRing><coordinates>111.91666667,50.5 112.0,50.5 112.0,50.41666667 111.91666667,50.41666667 111.83333333,50.41666667 111.75,50.41666667 111.75,50.5 111.83333333,50.5 111.83333333,50.58333333 111.91666667,50.58333333 111.91666667,50.5</coordinates></LinearRing></outerBoundaryIs></Polygon><Polygon><outerBoundaryIs><LinearRing><coordinates>107.08333333,50.58333333 107.16666667,50.58333333 107.16666667,50.5 107.08333333,50.5 107.08333333,50.58333333</coordinates></LinearRing></outerBoundaryIs></Polygon><Polygon><outerBoundaryIs><LinearRing><coordinates>111.41666667,51.41666667 111.5,51.41666667 111.58333333,51.41666667 111.58333333,51.33333333 111.5,51.33333333 111.41666667,51.33333333 111.41666667,51.41666667</coordinates></LinearRing></outerBoundaryIs></Polygon><Polygon><outerBoundaryIs><LinearRing><coordinates>112.0,51.08333333 112,51 111.91666667,51.0 111.83333333,51.0 111.83333333,51.08333333 111.83333333,51.16666667 111.91666667,51.16666667 112.0,51.16666667 112.08333333,51.16666667 112.08333333,51.25 112.16666667,51.25 112.16666667,51.16666667 112.16666667,51.08333333 112.08333333,51.08333333 112.0,51.08333333</coordinates></LinearRing></outerBoundaryIs></Polygon><Polygon><outerBoundaryIs><LinearRing><coordinates>102.41666667,52.08333333 102.5,52.08333333 102.5,52.0 102.41666667,52.0 102.41666667,52.08333333</coordinates></LinearRing></outerBoundaryIs></Polygon><Polygon><outerBoundaryIs><LinearRing><coordinates>100.08333333,52.5 100.08333333,52.41666667 100.0,52.41666667 100.0,52.5 100.0,52.58333333 100.08333333,52.58333333 100.08333333,52.5</coordinates></LinearRing></outerBoundaryIs></Polygon><Polygon><outerBoundaryIs><LinearRing><coordinates>100.33333333,52.5 100.33333333,52.41666667 100.25,52.41666667 100.25,52.5 100.16666667,52.5 100.16666667,52.58333333 100.08333333,52.58333333 100.08333333,52.66666667 100.16666667,52.66666667 100.25,52.66666667 100.33333333,52.66666667 100.33333333,52.75 100.41666667,52.75 100.41666667,52.66666667 100.41666667,52.58333333 100.41666667,52.5 100.33333333,52.5</coordinates></LinearRing></outerBoundaryIs></Polygon><Polygon><outerBoundaryIs><LinearRing><coordinates>98.33333333,52.08333333 98.41666667,52.08333333 98.41666667,52.0 98.33333333,52.0 98.25,52.0 98.25,52.08333333 98.25,52.16666667 98.33333333,52.16666667 98.33333333,52.08333333</coordinates></LinearRing></outerBoundaryIs></Polygon><Polygon><outerBoundaryIs><LinearRing><coordinates>102.25,52.16666667 102.33333333,52.16666667 102.33333333,52.08333333 102.25,52.08333333 102.16666667,52.08333333 102.16666667,52.16666667 102.25,52.16666667</coordinates></LinearRing></outerBoundaryIs></Polygon><Polygon><outerBoundaryIs><LinearRing><coordinates>111.75,53.41666667 111.83333333,53.41666667 111.91666667,53.41666667 111.91666667,53.33333333 111.83333333,53.33333333 111.75,53.33333333 111.75,53.41666667</coordinates></LinearRing></outerBoundaryIs></Polygon><Polygon><outerBoundaryIs><LinearRing><coordinates>100.66666667,51.75 100.66666667,51.66666667 100.58333333,51.66666667 100.58333333,51.75 100.5,51.75 100.41666667,51.75 100.33333333,51.75 100.33333333,51.66666667 100.25,51.66666667 100.16666667,51.66666667 100.08333333,51.66666667 100.08333333,51.58333333 100.16666667,51.58333333 100.16666667,51.5 100.08333333,51.5 100.08333333,51.41666667 100.08333333,51.33333333 100.16666667,51.33333333 100.16666667,51.25 100.16666667,51.16666667 100.08333333,51.16666667 100.0,51.16666667 100.0,51.25 100.0,51.33333333 99.91666667,51.33333333 99.91666667,51.41666667 99.83333333,51.41666667 99.83333333,51.33333333 99.83333333,51.25 99.75,51.25 99.75,51.16666667 99.75,51.08333333 99.83333333,51.08333333 99.91666667,51.08333333 100.0,51.08333333 100,51 99.91666667,51.0 99.83333333,51.0 99.75,51.0 99.66666667,51.0 99.58333333,51.0 99.58333333,50.91666667 99.5,50.91666667 99.5,50.83333333 99.41666667,50.83333333 99.41666667,50.75 99.33333333,50.75 99.25,50.75 99.16666667,50.75 99.08333333,50.75 99.08333333,50.83333333 99.16666667,50.83333333 99.16666667,50.91666667 99.16666667,51.0 99.25,51.0 99.25,51.08333333 99.25,51.16666667 99.33333333,51.16666667 99.33333333,51.25 99.33333333,51.33333333 99.25,51.33333333 99.25,51.41666667 99.25,51.5 99.16666667,51.5 99.16666667,51.58333333 99.08333333,51.58333333 99.0,51.58333333 98.91666667,51.58333333 98.83333333,51.58333333 98.75,51.58333333 98.75,51.66666667 98.66666667,51.66666667 98.58333333,51.66666667 98.58333333,51.58333333 98.5,51.58333333 98.41666667,51.58333333 98.41666667,51.66666667 98.33333333,51.66666667 98.33333333,51.75 98.41666667,51.75 98.5,51.75 98.58333333,51.75 98.66666667,51.75 98.66666667,51.83333333 98.58333333,51.83333333 98.58333333,51.91666667 98.66666667,51.91666667 98.66666667,52.0 98.66666667,52.08333333 98.58333333,52.08333333 98.58333333,52.0 98.5,52.0 98.5,52.08333333 98.41666667,52.08333333 98.41666667,52.16666667 98.41666667,52.25 98.5,52.25 98.5,52.33333333 98.41666667,52.33333333 98.33333333,52.33333333 98.25,52.33333333 98.16666667,52.33333333 98.08333333,52.33333333 98.0,52.33333333 98.0,52.41666667 98.08333333,52.41666667 98.16666667,52.41666667 98.16666667,52.5 98.25,52.5 98.33333333,52.5 98.41666667,52.5 98.5,52.5 98.58333333,52.5 98.58333333,52.58333333 98.66666667,52.58333333 98.75,52.58333333 98.83333333,52.58333333 98.83333333,52.5 98.91666667,52.5 99.0,52.5 99.08333333,52.5 99.16666667,52.5 99.16666667,52.58333333 99.25,52.58333333 99.25,52.5 99.33333333,52.5 99.33333333,52.58333333 99.41666667,52.58333333 99.5,52.58333333 99.5,52.5 99.58333333,52.5 99.58333333,52.41666667 99.5,52.41666667 99.41666667,52.41666667 99.41666667,52.33333333 99.33333333,52.33333333 99.25,52.33333333 99.16666667,52.33333333 99.16666667,52.41666667 99.08333333,52.41666667 99.0,52.41666667 98.91666667,52.41666667 98.83333333,52.41666667 98.75,52.41666667 98.66666667,52.41666667 98.66666667,52.33333333 98.75,52.33333333 98.83333333,52.33333333 98.83333333,52.25 98.91666667,52.25 98.91666667,52.16666667 99.0,52.16666667 99.0,52.25 99.08333333,52.25 99.08333333,52.16666667 99.16666667,52.16666667 99.16666667,52.08333333 99.25,52.08333333 99.33333333,52.08333333 99.33333333,52.0 99.41666667,52.0 99.41666667,52.08333333 99.41666667,52.16666667 99.5,52.16666667 99.58333333,52.16666667 99.58333333,52.25 99.66666667,52.25 99.66666667,52.16666667 99.75,52.16666667 99.83333333,52.16666667 99.91666667,52.16666667 99.91666667,52.25 100.0,52.25 100.08333333,52.25 100.08333333,52.33333333 100.16666667,52.33333333 100.16666667,52.25 100.25,52.25 100.25,52.33333333 100.33333333,52.33333333 100.33333333,52.41666667 100.41666667,52.41666667 100.41666667,52.5 100.5,52.5 100.58333333,52.5 100.58333333,52.41666667 100.66666667,52.41666667 100.66666667,52.33333333 100.66666667,52.25 100.66666667,52.16666667 100.75,52.16666667 100.75,52.25 100.83333333,52.25 100.83333333,52.16666667 100.91666667,52.16666667 101.0,52.16666667 101.08333333,52.16666667 101.16666667,52.16666667 101.16666667,52.25 101.25,52.25 101.33333333,52.25 101.41666667,52.25 101.5,52.25 101.58333333,52.25 101.58333333,52.16666667 101.66666667,52.16666667 101.75,52.16666667 101.75,52.25 101.83333333,52.25 101.91666667,52.25 102.0,52.25 102.08333333,52.25 102.16666667,52.25 102.16666667,52.16666667 102.08333333,52.16666667 102.0,52.16666667 102.0,52.08333333 102.08333333,52.08333333 102.16666667,52.08333333 102.16666667,52.0 102.25,52.0 102.33333333,52.0 102.33333333,51.91666667 102.25,51.91666667 102.16666667,51.91666667 102.16666667,51.83333333 102.08333333,51.83333333 102.0,51.83333333 101.91666667,51.83333333 101.83333333,51.83333333 101.75,51.83333333 101.66666667,51.83333333 101.58333333,51.83333333 101.5,51.83333333 101.41666667,51.83333333 101.41666667,51.75 101.33333333,51.75 101.25,51.75 101.16666667,51.75 101.08333333,51.75 101.0,51.75 100.91666667,51.75 100.83333333,51.75 100.75,51.75 100.75,51.83333333 100.66666667,51.83333333 100.66666667,51.75</coordinates></LinearRing></outerBoundaryIs><innerBoundaryIs><LinearRing><coordinates>99.25,51.5 99.33333333,51.5 99.33333333,51.58333333 99.25,51.58333333 99.25,51.5</coordinates></LinearRing></innerBoundaryIs><innerBoundaryIs><LinearRing><coordinates>98.66666667,52.08333333 98.75,52.08333333 98.75,52.16666667 98.66666667,52.16666667 98.66666667,52.08333333</coordinates></LinearRing></innerBoundaryIs><innerBoundaryIs><LinearRing><coordinates>100.25,52.25 100.25,52.16666667 100.16666667,52.16666667 100.16666667,52.08333333 100.25,52.08333333 100.33333333,52.08333333 100.33333333,52.16666667 100.33333333,52.25 100.25,52.25</coordinates></LinearRing></innerBoundaryIs><innerBoundaryIs><LinearRing><coordinates>99.66666667,51.66666667 99.58333333,51.66666667 99.5,51.66666667 99.5,51.58333333 99.58333333,51.58333333 99.66666667,51.58333333 99.66666667,51.66666667</coordinates></LinearRing></innerBoundaryIs><innerBoundaryIs><LinearRing><coordinates>100.0,51.91666667 100.08333333,51.91666667 100.08333333,52.0 100,52 100.0,51.91666667</coordinates></LinearRing></innerBoundaryIs></Polygon><Polygon><outerBoundaryIs><LinearRing><coordinates>133.25,54.33333333 133.33333333,54.33333333 133.33333333,54.25 133.25,54.25 133.16666667000001,54.25 133.16666667000001,54.33333333 133.25,54.33333333</coordinates></LinearRing></outerBoundaryIs></Polygon><Polygon><outerBoundaryIs><LinearRing><coordinates>111.66666667,54.25 111.75,54.25 111.75,54.16666667 111.66666667,54.16666667 111.66666667,54.25</coordinates></LinearRing></outerBoundaryIs></Polygon><Polygon><outerBoundaryIs><LinearRing><coordinates>132.83333333,54.83333333 132.83333333,54.75 132.75,54.75 132.66666667000001,54.75 132.66666667000001,54.83333333 132.75,54.83333333 132.75,54.91666667 132.83333333,54.91666667 132.91666667000001,54.91666667 132.91666667000001,54.83333333 132.83333333,54.83333333</coordinates></LinearRing></outerBoundaryIs></Polygon><Polygon><outerBoundaryIs><LinearRing><coordinates>111.58333333,55.25 111.66666667,55.25 111.75,55.25 111.75,55.16666667 111.66666667,55.16666667 111.58333333,55.16666667 111.58333333,55.25</coordinates></LinearRing></outerBoundaryIs></Polygon><Polygon><outerBoundaryIs><LinearRing><coordinates>112.83333333,56.41666667 112.91666667,56.41666667 112.91666667,56.33333333 112.83333333,56.33333333 112.75,56.33333333 112.66666667,56.33333333 112.66666667,56.41666667 112.75,56.41666667 112.83333333,56.41666667</coordinates></LinearRing></outerBoundaryIs></Polygon><Polygon><outerBoundaryIs><LinearRing><coordinates>133.91666667000001,56.5 134.0,56.5 134.0,56.41666667 133.91666667000001,56.41666667 133.91666667000001,56.5</coordinates></LinearRing></outerBoundaryIs></Polygon><Polygon><outerBoundaryIs><LinearRing><coordinates>113.33333333,56.91666667 113.41666667,56.91666667 113.41666667,56.83333333 113.33333333,56.83333333 113.33333333,56.91666667</coordinates></LinearRing></outerBoundaryIs></Polygon><Polygon><outerBoundaryIs><LinearRing><coordinates>113.66666667,57.08333333 113.75,57.08333333 113.75,57.0 113.66666667,57.0 113.66666667,57.08333333</coordinates></LinearRing></outerBoundaryIs></Polygon><Polygon><outerBoundaryIs><LinearRing><coordinates>134.08333333,56.58333333 134.08333333,56.5 134.0,56.5 134.0,56.58333333 133.91666667000001,56.58333333 133.91666667000001,56.66666667 134.0,56.66666667 134.08333333,56.66666667 134.08333333,56.75 134.08333333,56.83333333 134.16666667000001,56.83333333 134.25,56.83333333 134.25,56.75 134.25,56.66666667 134.16666667000001,56.66666667 134.16666667000001,56.58333333 134.08333333,56.58333333</coordinates></LinearRing></outerBoundaryIs></Polygon><Polygon><outerBoundaryIs><LinearRing><coordinates>131.08333333,58.0 131.16666667000001,58.0 131.16666667000001,57.91666667 131.08333333,57.91666667 131.08333333,58.0</coordinates></LinearRing></outerBoundaryIs></Polygon><Polygon><outerBoundaryIs><LinearRing><coordinates>132.75,57.5 132.75,57.41666667 132.66666667000001,57.41666667 132.58333333,57.41666667 132.5,57.41666667 132.5,57.5 132.5,57.58333333 132.58333333,57.58333333 132.66666667000001,57.58333333 132.75,57.58333333 132.75,57.5</coordinates></LinearRing></outerBoundaryIs></Polygon><Polygon><outerBoundaryIs><LinearRing><coordinates>112.66666667,56.16666667 112.75,56.16666667 112.75,56.08333333 112.66666667,56.08333333 112.58333333,56.08333333 112.58333333,56.16666667 112.66666667,56.16666667</coordinates></LinearRing></outerBoundaryIs></Polygon><Polygon><outerBoundaryIs><LinearRing><coordinates>133.91666667000001,53.83333333 134.0,53.83333333 134.0,53.75 133.91666667000001,53.75 133.91666667000001,53.83333333</coordinates></LinearRing></outerBoundaryIs></Polygon><Polygon><outerBoundaryIs><LinearRing><coordinates>101.83333333,50.0 101.83333333,49.91666667 101.75,49.91666667 101.66666667,49.91666667 101.66666667,50.0 101.66666667,50.08333333 101.58333333,50.08333333 101.5,50.08333333 101.5,50.16666667 101.5,50.25 101.58333333,50.25 101.66666667,50.25 101.66666667,50.33333333 101.58333333,50.33333333 101.5,50.33333333 101.5,50.41666667 101.41666667,50.41666667 101.33333333,50.41666667 101.25,50.41666667 101.16666667,50.41666667 101.08333333,50.41666667 101.0,50.41666667 101.0,50.5 101.08333333,50.5 101.16666667,50.5 101.16666667,50.58333333 101.25,50.58333333 101.33333333,50.58333333 101.41666667,50.58333333 101.41666667,50.66666667 101.5,50.66666667 101.5,50.75 101.41666667,50.75 101.41666667,50.83333333 101.41666667,50.91666667 101.33333333,50.91666667 101.33333333,51.0 101.25,51.0 101.25,51.08333333 101.16666667,51.08333333 101.08333333,51.08333333 101.08333333,51.0 101.08333333,50.91666667 101.0,50.91666667 101.0,50.83333333 100.91666667,50.83333333 100.83333333,50.83333333 100.75,50.83333333 100.75,50.91666667 100.83333333,50.91666667 100.83333333,51.0 100.83333333,51.08333333 100.91666667,51.08333333 100.91666667,51.16666667 100.91666667,51.25 100.91666667,51.33333333 100.91666667,51.41666667 100.91666667,51.5 101.0,51.5 101.0,51.58333333 101.08333333,51.58333333 101.16666667,51.58333333 101.25,51.58333333 101.33333333,51.58333333 101.33333333,51.5 101.41666667,51.5 101.5,51.5 101.5,51.58333333 101.58333333,51.58333333 101.58333333,51.5 101.66666667,51.5 101.75,51.5 101.75,51.58333333 101.83333333,51.58333333 101.83333333,51.5 101.91666667,51.5 102.0,51.5 102.08333333,51.5 102.16666667,51.5 102.25,51.5 102.33333333,51.5 102.41666667,51.5 102.41666667,51.58333333 102.33333333,51.58333333 102.25,51.58333333 102.25,51.66666667 102.16666667,51.66666667 102.08333333,51.66666667 102.0,51.66666667 102.0,51.75 102.08333333,51.75 102.16666667,51.75 102.16666667,51.83333333 102.25,51.83333333 102.33333333,51.83333333 102.41666667,51.83333333 102.41666667,51.91666667 102.5,51.91666667 102.5,52.0 102.58333333,52.0 102.66666667,52.0 102.75,52.0 102.83333333,52.0 102.91666667,52.0 103,52 103.0,51.91666667 103.0,51.83333333 103.08333333,51.83333333 103.16666667,51.83333333 103.25,51.83333333 103.25,51.75 103.25,51.66666667 103.33333333,51.66666667 103.41666667,51.66666667 103.5,51.66666667 103.5,51.58333333 103.58333333,51.58333333 103.66666667,51.58333333 103.75,51.58333333 103.75,51.5 103.83333333,51.5 103.91666667,51.5 104.0,51.5 104.0,51.41666667 104.08333333,51.41666667 104.16666667,51.41666667 104.16666667,51.33333333 104.25,51.33333333 104.33333333,51.33333333 104.41666667,51.33333333 104.41666667,51.25 104.5,51.25 104.5,51.16666667 104.58333333,51.16666667 104.66666667,51.16666667 104.75,51.16666667 104.83333333,51.16666667 104.83333333,51.25 104.91666667,51.25 105.0,51.25 105.0,51.16666667 105.0,51.08333333 105.08333333,51.08333333 105.08333333,51.0 105.16666667,51.0 105.16666667,50.91666667 105.08333333,50.91666667 105.0,50.91666667 104.91666667,50.91666667 104.83333333,50.91666667 104.75,50.91666667 104.75,50.83333333 104.66666667,50.83333333 104.66666667,50.75 104.66666667,50.66666667 104.75,50.66666667 104.75,50.75 104.83333333,50.75 104.83333333,50.66666667 104.91666667,50.66666667 105.0,50.66666667 105.08333333,50.66666667 105.16666667,50.66666667 105.16666667,50.75 105.25,50.75 105.33333333,50.75 105.33333333,50.83333333 105.41666667,50.83333333 105.5,50.83333333 105.58333333,50.83333333 105.66666667,50.83333333 105.75,50.83333333 105.75,50.91666667 105.83333333,50.91666667 105.91666667,50.91666667 105.91666667,50.83333333 105.91666667,50.75 105.83333333,50.75 105.83333333,50.66666667 105.91666667,50.66666667 105.91666667,50.58333333 106.0,50.58333333 106.08333333,50.58333333 106.08333333,50.5 106.0,50.5 106.0,50.41666667 106.08333333,50.41666667 106.08333333,50.33333333 106.08333333,50.25 106.16666667,50.25 106.16666667,50.16666667 106.25,50.16666667 106.25,50.25 106.33333333,50.25 106.41666667,50.25 106.5,50.25 106.5,50.33333333 106.58333333,50.33333333 106.66666667,50.33333333 106.66666667,50.41666667 106.75,50.41666667 106.75,50.33333333 106.75,50.25 106.83333333,50.25 106.83333333,50.33333333 106.83333333,50.41666667 106.83333333,50.5 106.91666667,50.5 106.91666667,50.58333333 107.0,50.58333333 107.0,50.5 107.08333333,50.5 107.08333333,50.41666667 107.0,50.41666667 107.0,50.33333333 107.08333333,50.33333333 107.16666667,50.33333333 107.16666667,50.25 107.25,50.25 107.33333333,50.25 107.33333333,50.16666667 107.41666667,50.16666667 107.5,50.16666667 107.58333333,50.16666667 107.58333333,50.08333333 107.66666667,50.08333333 107.75,50.08333333 107.83333333,50.08333333 107.91666667,50.08333333 108.0,50.08333333 108.0,50.16666667 108.08333333,50.16666667 108.16666667,50.16666667 108.16666667,50.25 108.25,50.25 108.33333333,50.25 108.33333333,50.16666667 108.41666667,50.16666667 108.41666667,50.08333333 108.33333333,50.08333333 108.33333333,50.0 108.25,50.0 108.25,49.91666667 108.16666667,49.91666667 108.16666667,49.83333333 108.08333333,49.83333333 108.0,49.83333333 107.91666667,49.83333333 107.83333333,49.83333333 107.83333333,49.75 107.75,49.75 107.66666667,49.75 107.66666667,49.66666667 107.58333333,49.66666667 107.5,49.66666667 107.5,49.58333333 107.5,49.5 107.41666667,49.5 107.41666667,49.41666667 107.41666667,49.33333333 107.5,49.33333333 107.58333333,49.33333333 107.66666667,49.33333333 107.66666667,49.41666667 107.75,49.41666667 107.75,49.5 107.83333333,49.5 107.91666667,49.5 108.0,49.5 108.0,49.58333333 108.08333333,49.58333333 108.16666667,49.58333333 108.25,49.58333333 108.33333333,49.58333333 108.33333333,49.66666667 108.33333333,49.75 108.25,49.75 108.25,49.83333333 108.33333333,49.83333333 108.41666667,49.83333333 108.41666667,49.91666667 108.5,49.91666667 108.5,50.0 108.58333333,50.0 108.66666667,50.0 108.66666667,50.08333333 108.75,50.08333333 108.83333333,50.08333333 108.91666667,50.08333333 109.0,50.08333333 109,50 109.08333333,50.0 109.08333333,50.08333333 109.16666667,50.08333333 109.16666667,50.16666667 109.25,50.16666667 109.33333333,50.16666667 109.41666667,50.16666667 109.5,50.16666667 109.58333333,50.16666667 109.66666667,50.16666667 109.75,50.16666667 109.75,50.25 109.83333333,50.25 109.91666667,50.25 110.0,50.25 110.08333333,50.25 110.08333333,50.33333333 110.16666667,50.33333333 110.16666667,50.25 110.25,50.25 110.33333333,50.25 110.33333333,50.16666667 110.25,50.16666667 110.25,50.08333333 110.33333333,50.08333333 110.41666667,50.08333333 110.5,50.08333333 110.5,50.0 110.5,49.91666667 110.41666667,49.91666667 110.33333333,49.91666667 110.33333333,49.83333333 110.33333333,49.75 110.25,49.75 110.25,49.66666667 110.33333333,49.66666667 110.41666667,49.66666667 110.41666667,49.75 110.5,49.75 110.5,49.83333333 110.58333333,49.83333333 110.66666667,49.83333333 110.66666667,49.91666667 110.75,49.91666667 110.83333333,49.91666667 110.83333333,50.0 110.83333333,50.08333333 110.83333333,50.16666667 110.91666667,50.16666667 110.91666667,50.25 111.0,50.25 111.08333333,50.25 111.08333333,50.16666667 111.08333333,50.08333333 111.16666667,50.08333333 111.25,50.08333333 111.25,50.16666667 111.33333333,50.16666667 111.33333333,50.25 111.41666667,50.25 111.41666667,50.33333333 111.5,50.33333333 111.58333333,50.33333333 111.66666667,50.33333333 111.66666667,50.41666667 111.75,50.41666667 111.75,50.33333333 111.83333333,50.33333333 111.91666667,50.33333333 112.0,50.33333333 112.0,50.41666667 112.08333333,50.41666667 112.16666667,50.41666667 112.16666667,50.5 112.16666667,50.58333333 112.16666667,50.66666667 112.25,50.66666667 112.25,50.75 112.33333333,50.75 112.33333333,50.83333333 112.41666667,50.83333333 112.41666667,50.75 112.5,50.75 112.5,50.83333333 112.58333333,50.83333333 112.58333333,50.91666667 112.58333333,51.0 112.66666667,51.0 112.66666667,50.91666667 112.75,50.91666667 112.75,51.0 112.83333333,51.0 112.83333333,51.08333333 112.75,51.08333333 112.75,51.16666667 112.83333333,51.16666667 112.91666667,51.16666667 113.0,51.16666667 113.0,51.08333333 112.91666667,51.08333333 112.91666667,51.0 113,51 113.0,50.91666667 113.08333333,50.91666667 113.16666667,50.91666667 113.25,50.91666667 113.33333333,50.91666667 113.41666667,50.91666667 113.41666667,50.83333333 113.5,50.83333333 113.5,50.91666667 113.5,51.0 113.58333333,51.0 113.58333333,51.08333333 113.58333333,51.16666667 113.58333333,51.25 113.5,51.25 113.41666667,51.25 113.41666667,51.16666667 113.33333333,51.16666667 113.25,51.16666667 113.25,51.25 113.25,51.33333333 113.33333333,51.33333333 113.33333333,51.41666667 113.41666667,51.41666667 113.41666667,51.5 113.33333333,51.5 113.25,51.5 113.16666667,51.5 113.16666667,51.41666667 113.08333333,51.41666667 113.08333333,51.33333333 113.0,51.33333333 112.91666667,51.33333333 112.91666667,51.41666667 112.83333333,51.41666667 112.75,51.41666667 112.66666667,51.41666667 112.58333333,51.41666667 112.5,51.41666667 112.41666667,51.41666667 112.41666667,51.33333333 112.41666667,51.25 112.33333333,51.25 112.25,51.25 112.16666667,51.25 112.16666667,51.33333333 112.25,51.33333333 112.25,51.41666667 112.33333333,51.41666667 112.33333333,51.5 112.33333333,51.58333333 112.25,51.58333333 112.16666667,51.58333333 112.08333333,51.58333333 112.0,51.58333333 112.0,51.5 111.91666667,51.5 111.91666667,51.58333333 111.83333333,51.58333333 111.83333333,51.5 111.75,51.5 111.75,51.41666667 111.66666667,51.41666667 111.58333333,51.41666667 111.58333333,51.5 111.58333333,51.58333333 111.58333333,51.66666667 111.58333333,51.75 111.58333333,51.83333333 111.66666667,51.83333333 111.66666667,51.91666667 111.75,51.91666667 111.75,51.83333333 111.83333333,51.83333333 111.83333333,51.91666667 111.91666667,51.91666667 111.91666667,52.0 111.91666667,52.08333333 111.91666667,52.16666667 111.83333333,52.16666667 111.75,52.16666667 111.75,52.25 111.75,52.33333333 111.83333333,52.33333333 111.83333333,52.41666667 111.91666667,52.41666667 111.91666667,52.5 112.0,52.5 112.0,52.58333333 112.0,52.66666667 111.91666667,52.66666667 111.83333333,52.66666667 111.83333333,52.75 111.91666667,52.75 111.91666667,52.83333333 111.91666667,52.91666667 111.83333333,52.91666667 111.83333333,52.83333333 111.75,52.83333333 111.66666667,52.83333333 111.66666667,52.91666667 111.75,52.91666667 111.75,53.0 111.83333333,53.0 111.83333333,53.08333333 111.91666667,53.08333333 112.0,53.08333333 112.0,53.16666667 112.0,53.25 112.08333333,53.25 112.08333333,53.33333333 112.16666667,53.33333333 112.25,53.33333333 112.25,53.41666667 112.16666667,53.41666667 112.08333333,53.41666667 112.0,53.41666667 111.91666667,53.41666667 111.91666667,53.5 111.91666667,53.58333333 111.91666667,53.66666667 112.0,53.66666667 112.08333333,53.66666667 112.08333333,53.75 112.0,53.75 112.0,53.83333333 111.91666667,53.83333333 111.83333333,53.83333333 111.83333333,53.91666667 111.75,53.91666667 111.66666667,53.91666667 111.66666667,54.0 111.58333333,54.0 111.5,54.0 111.5,54.08333333 111.58333333,54.08333333 111.66666667,54.08333333 111.75,54.08333333 111.75,54.16666667 111.83333333,54.16666667 111.91666667,54.16666667 111.91666667,54.25 111.83333333,54.25 111.75,54.25 111.75,54.33333333 111.83333333,54.33333333 111.83333333,54.41666667 111.83333333,54.5 111.91666667,54.5 111.91666667,54.58333333 111.83333333,54.58333333 111.83333333,54.66666667 111.83333333,54.75 111.75,54.75 111.66666667,54.75 111.58333333,54.75 111.58333333,54.83333333 111.58333333,54.91666667 111.66666667,54.91666667 111.66666667,55.0 111.66666667,55.08333333 111.75,55.08333333 111.75,55.16666667 111.83333333,55.16666667 111.83333333,55.25 111.75,55.25 111.75,55.33333333 111.83333333,55.33333333 111.91666667,55.33333333 111.91666667,55.41666667 112.0,55.41666667 112.08333333,55.41666667 112.16666667,55.41666667 112.16666667,55.33333333 112.25,55.33333333 112.25,55.41666667 112.33333333,55.41666667 112.33333333,55.5 112.33333333,55.58333333 112.33333333,55.66666667 112.33333333,55.75 112.33333333,55.83333333 112.33333333,55.91666667 112.41666667,55.91666667 112.5,55.91666667 112.5,56.0 112.58333333,56.0 112.66666667,56.0 112.75,56.0 112.75,56.08333333 112.83333333,56.08333333 112.83333333,56.16666667 112.75,56.16666667 112.75,56.25 112.83333333,56.25 112.91666667,56.25 112.91666667,56.33333333 113.0,56.33333333 113.08333333,56.33333333 113.16666667,56.33333333 113.16666667,56.41666667 113.08333333,56.41666667 113.0,56.41666667 113.0,56.5 113.08333333,56.5 113.08333333,56.58333333 113.0,56.58333333 112.91666667,56.58333333 112.91666667,56.66666667 113.0,56.66666667 113.08333333,56.66666667 113.16666667,56.66666667 113.25,56.66666667 113.25,56.75 113.33333333,56.75 113.41666667,56.75 113.41666667,56.83333333 113.5,56.83333333 113.5,56.91666667 113.5,57.0 113.58333333,57.0 113.66666667,57.0 113.66666667,56.91666667 113.75,56.91666667 113.75,57.0 113.83333333,57.0 113.83333333,57.08333333 113.91666667,57.08333333 113.91666667,57.0 114,57 114.08333333,57.0 114.08333333,57.08333333 114.16666667,57.08333333 114.16666667,57.16666667 114.25,57.16666667 114.25,57.25 114.33333333,57.25 114.41666667,57.25 114.5,57.25 114.5,57.33333333 114.41666667,57.33333333 114.33333333,57.33333333 114.33333333,57.41666667 114.41666667,57.41666667 114.41666667,57.5 114.5,57.5 114.5,57.41666667 114.58333333,57.41666667 114.66666667,57.41666667 114.66666667,57.5 114.75,57.5 114.75,57.58333333 114.83333333,57.58333333 114.91666667,57.58333333 115.0,57.58333333 115.0,57.5 115.08333333,57.5 115.16666667,57.5 115.16666667,57.58333333 115.25,57.58333333 115.25,57.5 115.33333333,57.5 115.33333333,57.58333333 115.33333333,57.66666667 115.41666667,57.66666667 115.5,57.66666667 115.58333333,57.66666667 115.58333333,57.75 115.5,57.75 115.5,57.83333333 115.5,57.91666667 115.5,58.0 115.58333333,58.0 115.66666667,58.0 115.75,58.0 115.83333333,58.0 115.91666667,58.0 115.91666667,58.08333333 116.0,58.08333333 116.0,58.16666667 116.08333333,58.16666667 116.08333333,58.25 116.16666667,58.25 116.25,58.25 116.33333333,58.25 116.41666667,58.25 116.5,58.25 116.58333333,58.25 116.66666667,58.25 116.66666667,58.16666667 116.75,58.16666667 116.83333333,58.16666667 116.83333333,58.08333333 116.91666667,58.08333333 116.91666667,58.16666667 117.0,58.16666667 117.08333333,58.16666667 117.08333333,58.25 117.08333333,58.33333333 117.16666667,58.33333333 117.16666667,58.25 117.16666667,58.16666667 117.25,58.16666667 117.33333333,58.16666667 117.41666667,58.16666667 117.41666667,58.08333333 117.5,58.08333333 117.5,58.0 117.41666667,58.0 117.41666667,57.91666667 117.41666667,57.83333333 117.33333333,57.83333333 117.25,57.83333333 117.25,57.75 117.33333333,57.75 117.41666667,57.75 117.5,57.75 117.5,57.66666667 117.41666667,57.66666667 117.41666667,57.58333333 117.5,57.58333333 117.5,57.5 117.5,57.41666667 117.58333333,57.41666667 117.58333333,57.5 117.66666667,57.5 117.66666667,57.58333333 117.58333333,57.58333333 117.58333333,57.66666667 117.66666667,57.66666667 117.75,57.66666667 117.75,57.75 117.83333333,57.75 117.91666667,57.75 118.0,57.75 118.08333333,57.75 118.16666667,57.75 118.25,57.75 118.25,57.66666667 118.33333333,57.66666667 118.41666667,57.66666667 118.41666667,57.58333333 118.41666667,57.5 118.5,57.5 118.58333333,57.5 118.58333333,57.58333333 118.66666667,57.58333333 118.66666667,57.66666667 118.75,57.66666667 118.83333333,57.66666667 118.83333333,57.75 118.83333333,57.83333333 118.91666667,57.83333333 119.0,57.83333333 119.0,57.91666667 118.91666667,57.91666667 118.91666667,58.0 119,58 119.0,58.08333333 118.91666667,58.08333333 118.91666667,58.16666667 118.91666667,58.25 119.0,58.25 119.08333333,58.25 119.16666667,58.25 119.25,58.25 119.33333333,58.25 119.41666667,58.25 119.41666667,58.16666667 119.41666667,58.08333333 119.41666667,58.0 119.33333333,58.0 119.33333333,57.91666667 119.33333333,57.83333333 119.41666667,57.83333333 119.5,57.83333333 119.58333333,57.83333333 119.58333333,57.75 119.66666667,57.75 119.66666667,57.66666667 119.75,57.66666667 119.75,57.75 119.75,57.83333333 119.83333333,57.83333333 119.83333333,57.75 119.91666667,57.75 120.0,57.75 120.08333333,57.75 120.08333333,57.66666667 120.16666667,57.66666667 120.25,57.66666667 120.25,57.58333333 120.33333333,57.58333333 120.41666667,57.58333333 120.5,57.58333333 120.5,57.66666667 120.5,57.75 120.5,57.83333333 120.58333333,57.83333333 120.58333333,57.91666667 120.66666667,57.91666667 120.75,57.91666667 120.83333333,57.91666667 120.91666667,57.91666667 120.91666667,57.83333333 121.0,57.83333333 121.0,57.75 121.08333333,57.75 121.08333333,57.83333333 121.16666667,57.83333333 121.25,57.83333333 121.33333333,57.83333333 121.33333333,57.75 121.41666667,57.75 121.5,57.75 121.58333333,57.75 121.58333333,57.66666667 121.58333333,57.58333333 121.58333333,57.5 121.66666667,57.5 121.66666667,57.58333333 121.75,57.58333333 121.83333333,57.58333333 121.83333333,57.66666667 121.83333333,57.75 121.83333333,57.83333333 121.91666667,57.83333333 122.0,57.83333333 122.08333333,57.83333333 122.16666667,57.83333333 122.25,57.83333333 122.25,57.75 122.33333333,57.75 122.33333333,57.83333333 122.41666667,57.83333333 122.41666667,57.91666667 122.5,57.91666667 122.5,57.83333333 122.58333333,57.83333333 122.58333333,57.75 122.66666667,57.75 122.66666667,57.83333333 122.66666667,57.91666667 122.75,57.91666667 122.75,57.83333333 122.83333333,57.83333333 122.91666667,57.83333333 122.91666667,57.75 123.0,57.75 123.08333333,57.75 123.16666667,57.75 123.25,57.75 123.33333333,57.75 123.41666667,57.75 123.41666667,57.66666667 123.5,57.66666667 123.58333333,57.66666667 123.66666667,57.66666667 123.66666667,57.58333333 123.58333333,57.58333333 123.58333333,57.5 123.66666667,57.5 123.75,57.5 123.75,57.58333333 123.83333333,57.58333333 123.91666667,57.58333333 123.91666667,57.5 124.0,57.5 124.08333333,57.5 124.16666667,57.5 124.16666667,57.41666667 124.25,57.41666667 124.33333333,57.41666667 124.41666667,57.41666667 124.5,57.41666667 124.58333333,57.41666667 124.66666667,57.41666667 124.66666667,57.5 124.66666667,57.58333333 124.66666667,57.66666667 124.75,57.66666667 124.83333333,57.66666667 124.91666667,57.66666667 124.91666667,57.75 125.0,57.75 125.0,57.66666667 125.08333333,57.66666667 125.08333333,57.75 125.08333333,57.83333333 125.16666667,57.83333333 125.25,57.83333333 125.25,57.91666667 125.33333333,57.91666667 125.41666667,57.91666667 125.5,57.91666667 125.5,58.0 125.58333333,58.0 125.66666667,58.0 125.75,58.0 125.83333333,58.0 125.83333333,58.08333333 125.75,58.08333333 125.75,58.16666667 125.83333333,58.16666667 125.91666667,58.16666667 125.91666667,58.25 126.0,58.25 126.0,58.33333333 126.0,58.41666667 126.08333333,58.41666667 126.16666667,58.41666667 126.16666667,58.33333333 126.25,58.33333333 126.33333333,58.33333333 126.41666667,58.33333333 126.41666667,58.41666667 126.5,58.41666667 126.58333333,58.41666667 126.58333333,58.5 126.66666667,58.5 126.75,58.5 126.83333333,58.5 126.91666667,58.5 126.91666667,58.58333333 127.0,58.58333333 127.08333333,58.58333333 127.08333333,58.5 127.16666667,58.5 127.25,58.5 127.33333333,58.5 127.41666667,58.5 127.41666667,58.58333333 127.5,58.58333333 127.58333333,58.58333333 127.58333333,58.5 127.58333333,58.41666667 127.66666667,58.41666667 127.75,58.41666667 127.83333333,58.41666667 127.91666667,58.41666667 127.91666667,58.33333333 128.0,58.33333333 128.08333333,58.33333333 128.16666667000001,58.33333333 128.16666667000001,58.25 128.25,58.25 128.33333333,58.25 128.33333333,58.16666667 128.33333333,58.08333333 128.41666667000001,58.08333333 128.41666667000001,58.16666667 128.5,58.16666667 128.58333333,58.16666667 128.66666667000001,58.16666667 128.66666667000001,58.08333333 128.75,58.08333333 128.75,58.16666667 128.75,58.25 128.83333333,58.25 128.91666667000001,58.25 129.0,58.25 129.08333333,58.25 129.16666667000001,58.25 129.25,58.25 129.25,58.16666667 129.33333333,58.16666667 129.33333333,58.25 129.41666667000001,58.25 129.5,58.25 129.58333333,58.25 129.58333333,58.16666667 129.66666667000001,58.16666667 129.66666667000001,58.08333333 129.75,58.08333333 129.75,58.16666667 129.83333333,58.16666667 129.83333333,58.08333333 129.91666667000001,58.08333333 130.0,58.08333333 130.08333333,58.08333333 130.16666667000001,58.08333333 130.16666667000001,58.0 130.08333333,58.0 130,58 129.91666667000001,58.0 129.91666667000001,57.91666667 130.0,57.91666667 130.08333333,57.91666667 130.08333333,57.83333333 130.16666667000001,57.83333333 130.25,57.83333333 130.25,57.91666667 130.33333333,57.91666667 130.41666667000001,57.91666667 130.5,57.91666667 130.5,58.0 130.58333333,58.0 130.58333333,58.08333333 130.66666667000001,58.08333333 130.75,58.08333333 130.83333333,58.08333333 130.83333333,58.0 130.83333333,57.91666667 130.91666667000001,57.91666667 130.91666667000001,57.83333333 131.0,57.83333333 131.0,57.91666667 131.08333333,57.91666667 131.08333333,57.83333333 131.16666667000001,57.83333333 131.25,57.83333333 131.33333333,57.83333333 131.33333333,57.91666667 131.25,57.91666667 131.25,58.0 131.33333333,58.0 131.41666667000001,58.0 131.41666667000001,57.91666667 131.41666667000001,57.83333333 131.5,57.83333333 131.58333333,57.83333333 131.58333333,57.75 131.5,57.75 131.5,57.66666667 131.5,57.58333333 131.41666667000001,57.58333333 131.33333333,57.58333333 131.25,57.58333333 131.16666667000001,57.58333333 131.08333333,57.58333333 131.08333333,57.5 131.16666667000001,57.5 131.25,57.5 131.33333333,57.5 131.33333333,57.41666667 131.41666667000001,57.41666667 131.41666667000001,57.5 131.5,57.5 131.58333333,57.5 131.66666667000001,57.5 131.75,57.5 131.75,57.41666667 131.83333333,57.41666667 131.91666667000001,57.41666667 132.0,57.41666667 132.08333333,57.41666667 132.08333333,57.5 132.08333333,57.58333333 132.16666667000001,57.58333333 132.25,57.58333333 132.25,57.5 132.33333333,57.5 132.41666667000001,57.5 132.41666667000001,57.41666667 132.5,57.41666667 132.5,57.33333333 132.5,57.25 132.41666667000001,57.25 132.33333333,57.25 132.33333333,57.16666667 132.25,57.16666667 132.16666667000001,57.16666667 132.16666667000001,57.25 132.08333333,57.25 132.0,57.25 131.91666667000001,57.25 131.91666667000001,57.16666667 132.0,57.16666667 132.0,57.08333333 132.08333333,57.08333333 132.16666667000001,57.08333333 132.25,57.08333333 132.33333333,57.08333333 132.33333333,57.0 132.25,57.0 132.16666667000001,57.0 132.16666667000001,56.91666667 132.25,56.91666667 132.33333333,56.91666667 132.33333333,56.83333333 132.41666667000001,56.83333333 132.5,56.83333333 132.5,56.75 132.58333333,56.75 132.66666667000001,56.75 132.66666667000001,56.83333333 132.58333333,56.83333333 132.58333333,56.91666667 132.5,56.91666667 132.41666667000001,56.91666667 132.41666667000001,57.0 132.41666667000001,57.08333333 132.5,57.08333333 132.58333333,57.08333333 132.58333333,57.0 132.66666667000001,57.0 132.75,57.0 132.83333333,57.0 132.91666667000001,57.0 133,57 133.08333333,57.0 133.08333333,56.91666667 133.16666667000001,56.91666667 133.16666667000001,56.83333333 133.16666667000001,56.75 133.25,56.75 133.25,56.66666667 133.16666667000001,56.66666667 133.08333333,56.66666667 133.0,56.66666667 133.0,56.58333333 133.08333333,56.58333333 133.08333333,56.5 133.16666667000001,56.5 133.16666667000001,56.41666667 133.25,56.41666667 133.25,56.5 133.25,56.58333333 133.33333333,56.58333333 133.33333333,56.66666667 133.33333333,56.75 133.33333333,56.83333333 133.33333333,56.91666667 133.41666667000001,56.91666667 133.41666667000001,57.0 133.33333333,57.0 133.33333333,57.08333333 133.33333333,57.16666667 133.33333333,57.25 133.41666667000001,57.25 133.41666667000001,57.16666667 133.5,57.16666667 133.58333333,57.16666667 133.66666667000001,57.16666667 133.75,57.16666667 133.83333333,57.16666667 133.91666667000001,57.16666667 133.91666667000001,57.08333333 133.91666667000001,57.0 133.83333333,57.0 133.83333333,56.91666667 133.91666667000001,56.91666667 134.0,56.91666667 134.08333333,56.91666667 134.08333333,56.83333333 134.0,56.83333333 133.91666667000001,56.83333333 133.91666667000001,56.75 133.83333333,56.75 133.75,56.75 133.66666667000001,56.75 133.58333333,56.75 133.5,56.75 133.5,56.66666667 133.58333333,56.66666667 133.58333333,56.58333333 133.5,56.58333333 133.41666667000001,56.58333333 133.41666667000001,56.5 133.5,56.5 133.5,56.41666667 133.41666667000001,56.41666667 133.41666667000001,56.33333333 133.5,56.33333333 133.58333333,56.33333333 133.66666667000001,56.33333333 133.66666667000001,56.25 133.75,56.25 133.83333333,56.25 133.83333333,56.33333333 133.91666667000001,56.33333333 133.91666667000001,56.25 134.0,56.25 134.08333333,56.25 134.08333333,56.16666667 134.16666667000001,56.16666667 134.16666667000001,56.08333333 134.25,56.08333333 134.25,56.16666667 134.33333333,56.16666667 134.41666667000001,56.16666667 134.5,56.16666667 134.5,56.08333333 134.41666667000001,56.08333333 134.33333333,56.08333333 134.33333333,56.0 134.25,56.0 134.16666667000001,56.0 134.08333333,56.0 134.08333333,56.08333333 134.0,56.08333333 133.91666667000001,56.08333333 133.91666667000001,56.0 133.91666667000001,55.91666667 133.91666667000001,55.83333333 133.91666667000001,55.75 133.83333333,55.75 133.83333333,55.66666667 133.75,55.66666667 133.66666667000001,55.66666667 133.58333333,55.66666667 133.5,55.66666667 133.41666667000001,55.66666667 133.33333333,55.66666667 133.25,55.66666667 133.25,55.58333333 133.16666667000001,55.58333333 133.08333333,55.58333333 133.08333333,55.5 133.08333333,55.41666667 133.0,55.41666667 133.0,55.33333333 133.0,55.25 133.08333333,55.25 133.08333333,55.16666667 133.0,55.16666667 133.0,55.08333333 132.91666667000001,55.08333333 132.91666667000001,55.16666667 132.83333333,55.16666667 132.83333333,55.25 132.83333333,55.33333333 132.75,55.33333333 132.75,55.25 132.75,55.16666667 132.66666667000001,55.16666667 132.58333333,55.16666667 132.58333333,55.08333333 132.66666667000001,55.08333333 132.66666667000001,55.0 132.75,55.0 132.75,54.91666667 132.66666667000001,54.91666667 132.58333333,54.91666667 132.58333333,54.83333333 132.5,54.83333333 132.41666667000001,54.83333333 132.33333333,54.83333333 132.25,54.83333333 132.16666667000001,54.83333333 132.16666667000001,54.75 132.08333333,54.75 132.0,54.75 132.0,54.66666667 132.08333333,54.66666667 132.08333333,54.58333333 132.0,54.58333333 132.0,54.5 132.08333333,54.5 132.16666667000001,54.5 132.16666667000001,54.58333333 132.25,54.58333333 132.25,54.5 132.33333333,54.5 132.33333333,54.41666667 132.25,54.41666667 132.16666667000001,54.41666667 132.16666667000001,54.33333333 132.25,54.33333333 132.25,54.25 132.33333333,54.25 132.33333333,54.33333333 132.41666667000001,54.33333333 132.41666667000001,54.41666667 132.41666667000001,54.5 132.5,54.5 132.58333333,54.5 132.58333333,54.41666667 132.66666667000001,54.41666667 132.66666667000001,54.33333333 132.58333333,54.33333333 132.58333333,54.25 132.66666667000001,54.25 132.75,54.25 132.75,54.33333333 132.83333333,54.33333333 132.91666667000001,54.33333333 132.91666667000001,54.25 133.0,54.25 133.0,54.33333333 133.08333333,54.33333333 133.08333333,54.25 133.16666667000001,54.25 133.16666667000001,54.16666667 133.08333333,54.16666667 133.0,54.16666667 133.0,54.08333333 132.91666667000001,54.08333333 132.83333333,54.08333333 132.83333333,54.0 132.75,54.0 132.66666667000001,54.0 132.58333333,54.0 132.5,54.0 132.5,53.91666667 132.5,53.83333333 132.58333333,53.83333333 132.66666667000001,53.83333333 132.75,53.83333333 132.83333333,53.83333333 132.91666667000001,53.83333333 133.0,53.83333333 133.08333333,53.83333333 133.16666667000001,53.83333333 133.16666667000001,53.75 133.08333333,53.75 133.0,53.75 133.0,53.66666667 132.91666667000001,53.66666667 132.91666667000001,53.58333333 133.0,53.58333333 133.08333333,53.58333333 133.08333333,53.66666667 133.16666667000001,53.66666667 133.25,53.66666667 133.33333333,53.66666667 133.41666667000001,53.66666667 133.5,53.66666667 133.58333333,53.66666667 133.66666667000001,53.66666667 133.66666667000001,53.58333333 133.75,53.58333333 133.75,53.66666667 133.83333333,53.66666667 133.83333333,53.58333333 133.91666667000001,53.58333333 134.0,53.58333333 134.0,53.66666667 134.0,53.75 134.08333333,53.75 134.16666667000001,53.75 134.16666667000001,53.83333333 134.25,53.83333333 134.33333333,53.83333333 134.41666667000001,53.83333333 134.5,53.83333333 134.5,53.91666667 134.58333333,53.91666667 134.66666667000001,53.91666667 134.75,53.91666667 134.75,54.0 134.83333333,54.0 134.83333333,54.08333333 134.91666667000001,54.08333333 135.0,54.08333333 135,54 135.0,53.91666667 134.91666667000001,53.91666667 134.91666667000001,53.83333333 134.91666667000001,53.75 134.83333333,53.75 134.83333333,53.66666667 134.91666667000001,53.66666667 134.91666667000001,53.58333333 134.91666667000001,53.5 135.0,53.5 135.0,53.41666667 135.08333333,53.41666667 135.16666667000001,53.41666667 135.16666667000001,53.33333333 135.08333333,53.33333333 135.0,53.33333333 134.91666667000001,53.33333333 134.91666667000001,53.25 135.0,53.25 135.0,53.16666667 135.08333333,53.16666667 135.16666667000001,53.16666667 135.16666667000001,53.08333333 135.16666667000001,53.0 135.25,53.0 135.33333333,53.0 135.33333333,52.91666667 135.25,52.91666667 135.16666667000001,52.91666667 135.16666667000001,52.83333333 135.16666667000001,52.75 135.08333333,52.75 135.0,52.75 135.0,52.66666667 135.08333333,52.66666667 135.16666667000001,52.66666667 135.25,52.66666667 135.25,52.58333333 135.25,52.5 135.25,52.41666667 135.16666667000001,52.41666667 135.16666667000001,52.33333333 135.08333333,52.33333333 135.0,52.33333333 135.0,52.25 135.08333333,52.25 135.16666667000001,52.25 135.16666667000001,52.16666667 135.25,52.16666667 135.25,52.08333333 135.33333333,52.08333333 135.33333333,52.0 135.33333333,51.91666667 135.33333333,51.83333333 135.41666667000001,51.83333333 135.5,51.83333333 135.58333333,51.83333333 135.66666667000001,51.83333333 135.66666667000001,51.75 135.58333333,51.75 135.5,51.75 135.5,51.66666667 135.41666667000001,51.66666667 135.41666667000001,51.58333333 135.5,51.58333333 135.5,51.5 135.5,51.41666667 135.58333333,51.41666667 135.58333333,51.33333333 135.66666667000001,51.33333333 135.66666667000001,51.41666667 135.75,51.41666667 135.75,51.5 135.75,51.58333333 135.75,51.66666667 135.83333333,51.66666667 135.91666667000001,51.66666667 135.91666667000001,51.58333333 135.91666667000001,51.5 135.91666667000001,51.41666667 135.83333333,51.41666667 135.83333333,51.33333333 135.83333333,51.25 135.91666667000001,51.25 135.91666667000001,51.16666667 135.91666667000001,51.08333333 136.0,51.08333333 136.08333333,51.08333333 136.16666667000001,51.08333333 136.16666667000001,51.0 136.08333333,51.0 136.08333333,50.91666667 136.16666667000001,50.91666667 136.25,50.91666667 136.25,50.83333333 136.33333333,50.83333333 136.41666667000001,50.83333333 136.5,50.83333333 136.5,50.75 136.41666667000001,50.75 136.41666667000001,50.66666667 136.5,50.66666667 136.5,50.58333333 136.5,50.5 136.41666667000001,50.5 136.33333333,50.5 136.33333333,50.41666667 136.41666667000001,50.41666667 136.5,50.41666667 136.58333333,50.41666667 136.66666667000001,50.41666667 136.75,50.41666667 136.83333333,50.41666667 136.83333333,50.5 136.91666667000001,50.5 136.91666667000001,50.41666667 137.0,50.41666667 137.0,50.33333333 136.91666667000001,50.33333333 136.83333333,50.33333333 136.83333333,50.25 136.83333333,50.16666667 136.83333333,50.08333333 136.91666667000001,50.08333333 136.91666667000001,50.16666667 136.91666667000001,50.25 137.0,50.25 137.08333333,50.25 137.08333333,50.16666667 137.0,50.16666667 137.0,50.08333333 137,50 136.91666667000001,50.0 136.83333333,50.0 136.83333333,49.91666667 136.75,49.91666667 136.75,49.83333333 136.83333333,49.83333333 136.91666667000001,49.83333333 137.0,49.83333333 137.0,49.75 136.91666667000001,49.75 136.91666667000001,49.66666667 137.0,49.66666667 137.0,49.58333333 136.91666667000001,49.58333333 136.83333333,49.58333333 136.83333333,49.5 136.75,49.5 136.75,49.41666667 136.66666667000001,49.41666667 136.58333333,49.41666667 136.5,49.41666667 136.5,49.33333333 136.5,49.25 136.58333333,49.25 136.66666667000001,49.25 136.75,49.25 136.75,49.16666667 136.83333333,49.16666667 136.83333333,49.08333333 136.83333333,49.0 136.75,49.0 136.75,48.91666667 136.83333333,48.91666667 136.91666667000001,48.91666667 136.91666667000001,49.0 137,49 137.08333333,49.0 137.08333333,49.08333333 137.16666667000001,49.08333333 137.25,49.08333333 137.25,49.16666667 137.33333333,49.16666667 137.41666667000001,49.16666667 137.41666667000001,49.08333333 137.33333333,49.08333333 137.33333333,49.0 137.41666667000001,49.0 137.5,49.0 137.5,49.08333333 137.5,49.16666667 137.58333333,49.16666667 137.66666667000001,49.16666667 137.75,49.16666667 137.75,49.08333333 137.83333333,49.08333333 137.83333333,49.0 137.83333333,48.91666667 137.91666667000001,48.91666667 137.91666667000001,49.0 137.91666667000001,49.08333333 138.0,49.08333333 138,49 138.08333333,49.0 138.16666667000001,49.0 138.16666667000001,48.91666667 138.16666667000001,48.83333333 138.08333333,48.83333333 138.08333333,48.75 138.16666667000001,48.75 138.25,48.75 138.25,48.83333333 138.25,48.91666667 138.25,49.0 138.33333333,49.0 138.41666667000001,49.0 138.41666667000001,48.91666667 138.5,48.91666667 138.58333333,48.91666667 138.66666667000001,48.91666667 138.66666667000001,48.83333333 138.58333333,48.83333333 138.58333333,48.75 138.5,48.75 138.5,48.66666667 138.41666667000001,48.66666667 138.33333333,48.66666667 138.33333333,48.58333333 138.25,48.58333333 138.25,48.5 138.33333333,48.5 138.41666667000001,48.5 138.41666667000001,48.41666667 138.33333333,48.41666667 138.25,48.41666667 138.25,48.33333333 138.16666667000001,48.33333333 138.16666667000001,48.25 138.08333333,48.25 138.0,48.25 138.0,48.16666667 137.91666667000001,48.16666667 137.91666667000001,48.08333333 137.83333333,48.08333333 137.83333333,48.16666667 137.75,48.16666667 137.75,48.08333333 137.66666667000001,48.08333333 137.58333333,48.08333333 137.58333333,48.0 137.66666667000001,48.0 137.66666667000001,47.91666667 137.75,47.91666667 137.75,47.83333333 137.75,47.75 137.66666667000001,47.75 137.58333333,47.75 137.5,47.75 137.41666667000001,47.75 137.41666667000001,47.66666667 137.5,47.66666667 137.5,47.58333333 137.58333333,47.58333333 137.58333333,47.66666667 137.66666667000001,47.66666667 137.66666667000001,47.58333333 137.75,47.58333333 137.75,47.5 137.66666667000001,47.5 137.66666667000001,47.41666667 137.66666667000001,47.33333333 137.66666667000001,47.25 137.66666667000001,47.16666667 137.58333333,47.16666667 137.5,47.16666667 137.41666667000001,47.16666667 137.33333333,47.16666667 137.33333333,47.08333333 137.25,47.08333333 137.25,47.0 137.33333333,47.0 137.33333333,46.91666667 137.25,46.91666667 137.25,46.83333333 137.16666667000001,46.83333333 137.16666667000001,46.75 137.08333333,46.75 137.0,46.75 136.91666667000001,46.75 136.91666667000001,46.66666667 136.83333333,46.66666667 136.83333333,46.75 136.75,46.75 136.75,46.66666667 136.66666667000001,46.66666667 136.58333333,46.66666667 136.58333333,46.75 136.5,46.75 136.41666667000001,46.75 136.41666667000001,46.66666667 136.33333333,46.66666667 136.33333333,46.75 136.25,46.75 136.16666667000001,46.75 136.08333333,46.75 136.08333333,46.66666667 136.16666667000001,46.66666667 136.16666667000001,46.58333333 136.25,46.58333333 136.25,46.5 136.33333333,46.5 136.41666667000001,46.5 136.5,46.5 136.58333333,46.5 136.66666667000001,46.5 136.66666667000001,46.41666667 136.66666667000001,46.33333333 136.75,46.33333333 136.75,46.25 136.83333333,46.25 136.91666667000001,46.25 136.91666667000001,46.16666667 136.83333333,46.16666667 136.83333333,46.08333333 136.75,46.08333333 136.66666667000001,46.08333333 136.66666667000001,46.0 136.58333333,46.0 136.5,46.0 136.41666667000001,46.0 136.41666667000001,45.91666667 136.33333333,45.91666667 136.25,45.91666667 136.25,45.83333333 136.16666667000001,45.83333333 136.16666667000001,45.75 136.16666667000001,45.66666667 136.08333333,45.66666667 136.0,45.66666667 135.91666667000001,45.66666667 135.91666667000001,45.75 135.83333333,45.75 135.83333333,45.83333333 135.91666667000001,45.83333333 135.91666667000001,45.91666667 135.83333333,45.91666667 135.75,45.91666667 135.66666667000001,45.91666667 135.58333333,45.91666667 135.5,45.91666667 135.5,45.83333333 135.41666667000001,45.83333333 135.33333333,45.83333333 135.33333333,45.91666667 135.41666667000001,45.91666667 135.41666667000001,46.0 135.41666667000001,46.08333333 135.33333333,46.08333333 135.25,46.08333333 135.16666667000001,46.08333333 135.16666667000001,46.16666667 135.08333333,46.16666667 135.08333333,46.25 135.0,46.25 135.0,46.33333333 135.08333333,46.33333333 135.08333333,46.41666667 135.0,46.41666667 134.91666667000001,46.41666667 134.91666667000001,46.33333333 134.83333333,46.33333333 134.83333333,46.41666667 134.83333333,46.5 134.83333333,46.58333333 134.83333333,46.66666667 134.83333333,46.75 134.91666667000001,46.75 134.91666667000001,46.83333333 134.83333333,46.83333333 134.75,46.83333333 134.75,46.75 134.66666667000001,46.75 134.58333333,46.75 134.58333333,46.83333333 134.58333333,46.91666667 134.5,46.91666667 134.5,46.83333333 134.41666667000001,46.83333333 134.33333333,46.83333333 134.33333333,46.91666667 134.41666667000001,46.91666667 134.41666667000001,47.0 134.41666667000001,47.08333333 134.33333333,47.08333333 134.25,47.08333333 134.16666667000001,47.08333333 134.08333333,47.08333333 134.08333333,47.16666667 134.0,47.16666667 133.91666667000001,47.16666667 133.91666667000001,47.25 133.83333333,47.25 133.83333333,47.16666667 133.83333333,47.08333333 133.75,47.08333333 133.66666667000001,47.08333333 133.66666667000001,47.0 133.66666667000001,46.91666667 133.66666667000001,46.83333333 133.58333333,46.83333333 133.58333333,46.91666667 133.5,46.91666667 133.5,47.0 133.41666667000001,47.0 133.41666667000001,46.91666667 133.33333333,46.91666667 133.25,46.91666667 133.16666667000001,46.91666667 133.16666667000001,46.83333333 133.16666667000001,46.75 133.08333333,46.75 133.08333333,46.66666667 133.08333333,46.58333333 133.0,46.58333333 132.91666667000001,46.58333333 132.91666667000001,46.5 132.83333333,46.5 132.75,46.5 132.75,46.41666667 132.66666667000001,46.41666667 132.58333333,46.41666667 132.5,46.41666667 132.41666667000001,46.41666667 132.41666667000001,46.5 132.41666667000001,46.58333333 132.33333333,46.58333333 132.25,46.58333333 132.16666667000001,46.58333333 132.16666667000001,46.5 132.16666667000001,46.41666667 132.08333333,46.41666667 132.0,46.41666667 132.0,46.33333333 132.0,46.25 131.91666667000001,46.25 131.83333333,46.25 131.75,46.25 131.75,46.16666667 131.83333333,46.16666667 131.83333333,46.08333333 131.75,46.08333333 131.66666667000001,46.08333333 131.66666667000001,46.0 131.58333333,46.0 131.5,46.0 131.41666667000001,46.0 131.41666667000001,45.91666667 131.33333333,45.91666667 131.33333333,45.83333333 131.33333333,45.75 131.25,45.75 131.25,45.66666667 131.33333333,45.66666667 131.33333333,45.58333333 131.25,45.58333333 131.16666667000001,45.58333333 131.16666667000001,45.5 131.08333333,45.5 131.08333333,45.41666667 131.0,45.41666667 130.91666667000001,45.41666667 130.83333333,45.41666667 130.83333333,45.33333333 130.83333333,45.25 130.83333333,45.16666667 130.91666667000001,45.16666667 130.91666667000001,45.08333333 130.91666667000001,45.0 130.91666667000001,44.91666667 131.0,44.91666667 131.0,44.83333333 131.08333333,44.83333333 131.08333333,44.75 131.08333333,44.66666667 131.0,44.66666667 130.91666667000001,44.66666667 130.91666667000001,44.58333333 130.83333333,44.58333333 130.75,44.58333333 130.75,44.5 130.66666667000001,44.5 130.66666667000001,44.41666667 130.58333333,44.41666667 130.58333333,44.33333333 130.5,44.33333333 130.41666667000001,44.33333333 130.33333333,44.33333333 130.33333333,44.25 130.41666667000001,44.25 130.5,44.25 130.58333333,44.25 130.58333333,44.16666667 130.58333333,44.08333333 130.58333333,44.0 130.58333333,43.91666667 130.5,43.91666667 130.41666667000001,43.91666667 130.41666667000001,43.83333333 130.33333333,43.83333333 130.33333333,43.75 130.33333333,43.66666667 130.33333333,43.58333333 130.33333333,43.5 130.33333333,43.41666667 130.41666667000001,43.41666667 130.5,43.41666667 130.5,43.5 130.58333333,43.5 130.66666667000001,43.5 130.75,43.5 130.75,43.41666667 130.75,43.33333333 130.66666667000001,43.33333333 130.58333333,43.33333333 130.5,43.33333333 130.5,43.25 130.58333333,43.25 130.66666667000001,43.25 130.75,43.25 130.75,43.16666667 130.66666667000001,43.16666667 130.58333333,43.16666667 130.5,43.16666667 130.41666667000001,43.16666667 130.41666667000001,43.25 130.33333333,43.25 130.33333333,43.16666667 130.25,43.16666667 130.16666667000001,43.16666667 130.16666667000001,43.25 130.08333333,43.25 130.08333333,43.16666667 130.0,43.16666667 130.0,43.25 130.0,43.33333333 129.91666667000001,43.33333333 129.91666667000001,43.41666667 129.83333333,43.41666667 129.75,43.41666667 129.66666667000001,43.41666667 129.58333333,43.41666667 129.58333333,43.33333333 129.5,43.33333333 129.5,43.25 129.41666667000001,43.25 129.41666667000001,43.16666667 129.41666667000001,43.08333333 129.41666667000001,43.0 129.33333333,43.0 129.33333333,43.08333333 129.25,43.08333333 129.25,43.0 129.16666667000001,43.0 129.16666667000001,42.91666667 129.08333333,42.91666667 129.08333333,42.83333333 129.08333333,42.75 129.08333333,42.66666667 129.16666667000001,42.66666667 129.25,42.66666667 129.33333333,42.66666667 129.41666667000001,42.66666667 129.5,42.66666667 129.58333333,42.66666667 129.66666667000001,42.66666667 129.66666667000001,42.58333333 129.66666667000001,42.5 129.58333333,42.5 129.58333333,42.41666667 129.5,42.41666667 129.5,42.5 129.41666667000001,42.5 129.33333333,42.5 129.33333333,42.41666667 129.41666667000001,42.41666667 129.41666667000001,42.33333333 129.5,42.33333333 129.58333333,42.33333333 129.58333333,42.25 129.58333333,42.16666667 129.58333333,42.08333333 129.58333333,42.0 129.58333333,41.91666667 129.5,41.91666667 129.5,41.83333333 129.41666667000001,41.83333333 129.41666667000001,41.75 129.41666667000001,41.66666667 129.33333333,41.66666667 129.33333333,41.58333333 129.33333333,41.5 129.25,41.5 129.25,41.41666667 129.25,41.33333333 129.16666667000001,41.33333333 129.16666667000001,41.25 129.25,41.25 129.25,41.16666667 129.16666667000001,41.16666667 129.08333333,41.16666667 129.08333333,41.08333333 129.0,41.08333333 129,41 129.0,40.91666667 128.91666667000001,40.91666667 128.83333333,40.91666667 128.75,40.91666667 128.75,40.83333333 128.75,40.75 128.66666667000001,40.75 128.58333333,40.75 128.5,40.75 128.41666667000001,40.75 128.41666667000001,40.66666667 128.5,40.66666667 128.5,40.58333333 128.58333333,40.58333333 128.58333333,40.5 128.5,40.5 128.41666667000001,40.5 128.33333333,40.5 128.25,40.5 128.16666667000001,40.5 128.16666667000001,40.41666667 128.16666667000001,40.33333333 128.08333333,40.33333333 128.08333333,40.25 128.08333333,40.16666667 128.08333333,40.08333333 128.0,40.08333333 127.91666667,40.08333333 127.91666667,40.16666667 127.83333333,40.16666667 127.83333333,40.08333333 127.83333333,40.0 127.83333333,39.91666667 127.83333333,39.83333333 127.75,39.83333333 127.75,39.75 127.66666667,39.75 127.58333333,39.75 127.58333333,39.66666667 127.58333333,39.58333333 127.58333333,39.5 127.58333333,39.41666667 127.58333333,39.33333333 127.58333333,39.25 127.66666667,39.25 127.66666667,39.16666667 127.75,39.16666667 127.83333333,39.16666667 127.83333333,39.08333333 127.83333333,39.0 127.91666667,39.0 127.91666667,38.91666667 128.0,38.91666667 128.08333333,38.91666667 128.08333333,38.83333333 128.16666667000001,38.83333333 128.16666667000001,38.75 128.25,38.75 128.33333333,38.75 128.41666667000001,38.75 128.41666667000001,38.66666667 128.41666667000001,38.58333333 128.41666667000001,38.5 128.5,38.5 128.5,38.41666667 128.58333333,38.41666667 128.58333333,38.33333333 128.58333333,38.25 128.66666667000001,38.25 128.66666667000001,38.16666667 128.66666667000001,38.08333333 128.75,38.08333333 128.75,38.0 128.75,37.91666667 128.75,37.83333333 128.83333333,37.83333333 128.83333333,37.75 128.83333333,37.66666667 128.91666667000001,37.66666667 128.91666667000001,37.58333333 128.91666667000001,37.5 129.0,37.5 129.0,37.41666667 129.0,37.33333333 129.0,37.25 129.0,37.16666667 129.08333333,37.16666667 129.08333333,37.08333333 129.0,37.08333333 129,37 128.91666667000001,37.0 128.91666667000001,36.91666667 128.83333333,36.91666667 128.83333333,36.83333333 128.91666667000001,36.83333333 128.91666667000001,36.75 128.83333333,36.75 128.75,36.75 128.75,36.66666667 128.75,36.58333333 128.75,36.5 128.83333333,36.5 128.83333333,36.41666667 128.91666667000001,36.41666667 128.91666667000001,36.33333333 129.0,36.33333333 129.0,36.25 129.08333333,36.25 129.08333333,36.16666667 129.08333333,36.08333333 129.0,36.08333333 128.91666667000001,36.08333333 128.91666667000001,36.0 129,36 129.0,35.91666667 129.08333333,35.91666667 129.08333333,35.83333333 129.08333333,35.75 129.16666667000001,35.75 129.16666667000001,35.66666667 129.16666667000001,35.58333333 129.08333333,35.58333333 129.08333333,35.5 129.16666667000001,35.5 129.16666667000001,35.41666667 129.16666667000001,35.33333333 129.08333333,35.33333333 129.08333333,35.25 129.0,35.25 128.91666667000001,35.25 128.91666667000001,35.16666667 128.83333333,35.16666667 128.83333333,35.08333333 128.75,35.08333333 128.66666667000001,35.08333333 128.66666667000001,35.0 128.75,35.0 128.75,34.91666667 128.75,34.83333333 128.66666667000001,34.83333333 128.66666667000001,34.75 128.58333333,34.75 128.58333333,34.83333333 128.5,34.83333333 128.5,34.75 128.41666667000001,34.75 128.33333333,34.75 128.33333333,34.83333333 128.25,34.83333333 128.25,34.75 128.25,34.66666667 128.16666667000001,34.66666667 128.16666667000001,34.75 128.08333333,34.75 128.08333333,34.66666667 128.0,34.66666667 127.91666667,34.66666667 127.83333333,34.66666667 127.83333333,34.58333333 127.75,34.58333333 127.66666667,34.58333333 127.66666667,34.66666667 127.58333333,34.66666667 127.5,34.66666667 127.5,34.58333333 127.41666667,34.58333333 127.41666667,34.5 127.33333333,34.5 127.25,34.5 127.16666667,34.5 127.16666667,34.58333333 127.16666667,34.66666667 127.08333333,34.66666667 127.08333333,34.58333333 127.0,34.58333333 126.91666667,34.58333333 126.83333333,34.58333333 126.83333333,34.66666667 126.75,34.66666667 126.75,34.75 126.66666667,34.75 126.66666667,34.83333333 126.66666667,34.91666667 126.66666667,35.0 126.58333333,35.0 126.58333333,35.08333333 126.58333333,35.16666667 126.58333333,35.25 126.58333333,35.33333333 126.5,35.33333333 126.5,35.41666667 126.58333333,35.41666667 126.58333333,35.5 126.66666667,35.5 126.66666667,35.58333333 126.66666667,35.66666667 126.66666667,35.75 126.66666667,35.83333333 126.66666667,35.91666667 126.66666667,36.0 126.58333333,36.0 126.58333333,36.08333333 126.5,36.08333333 126.5,36.16666667 126.5,36.25 126.5,36.33333333 126.41666667,36.33333333 126.41666667,36.41666667 126.33333333,36.41666667 126.33333333,36.5 126.25,36.5 126.25,36.58333333 126.16666667,36.58333333 126.16666667,36.66666667 126.08333333,36.66666667 126.08333333,36.75 126.08333333,36.83333333 126.08333333,36.91666667 126.16666667,36.91666667 126.25,36.91666667 126.25,37.0 126.33333333,37.0 126.33333333,37.08333333 126.25,37.08333333 126.25,37.16666667 126.16666667,37.16666667 126.16666667,37.08333333 126.08333333,37.08333333 126.08333333,37.0 126,37 125.91666667,37.0 125.91666667,37.08333333 125.91666667,37.16666667 125.91666667,37.25 126.0,37.25 126.0,37.33333333 126.08333333,37.33333333 126.16666667,37.33333333 126.16666667,37.25 126.25,37.25 126.25,37.33333333 126.33333333,37.33333333 126.33333333,37.41666667 126.33333333,37.5 126.25,37.5 126.25,37.58333333 126.16666667,37.58333333 126.16666667,37.66666667 126.08333333,37.66666667 126.08333333,37.75 126.0,37.75 125.91666667,37.75 125.83333333,37.75 125.75,37.75 125.75,37.83333333 125.66666667,37.83333333 125.66666667,37.75 125.58333333,37.75 125.5,37.75 125.5,37.66666667 125.41666667,37.66666667 125.33333333,37.66666667 125.25,37.66666667 125.16666667,37.66666667 125.16666667,37.75 125.08333333,37.75 125.08333333,37.83333333 125.08333333,37.91666667 125.08333333,38.0 125.08333333,38.08333333 125.0,38.08333333 125.0,38.16666667 125.0,38.25 124.91666667,38.25 124.91666667,38.33333333 124.83333333,38.33333333 124.83333333,38.41666667 124.91666667,38.41666667 124.91666667,38.5 124.83333333,38.5 124.83333333,38.58333333 124.91666667,38.58333333 124.91666667,38.66666667 125.0,38.66666667 125.08333333,38.66666667 125.16666667,38.66666667 125.16666667,38.75 125.08333333,38.75 125.08333333,38.83333333 125.08333333,38.91666667 125.16666667,38.91666667 125.16666667,39.0 125.16666667,39.08333333 125.25,39.08333333 125.25,39.16666667 125.25,39.25 125.33333333,39.25 125.33333333,39.33333333 125.33333333,39.41666667 125.33333333,39.5 125.25,39.5 125.16666667,39.5 125.08333333,39.5 125.08333333,39.58333333 125.0,39.58333333 125.0,39.5 124.91666667,39.5 124.83333333,39.5 124.83333333,39.41666667 124.75,39.41666667 124.75,39.33333333 124.66666667,39.33333333 124.66666667,39.41666667 124.58333333,39.41666667 124.58333333,39.5 124.58333333,39.58333333 124.58333333,39.66666667 124.5,39.66666667 124.5,39.75 124.41666667,39.75 124.33333333,39.75 124.25,39.75 124.16666667,39.75 124.08333333,39.75 124.0,39.75 123.91666667,39.75 123.83333333,39.75 123.75,39.75 123.75,39.66666667 123.66666667,39.66666667 123.66666667,39.75 123.58333333,39.75 123.5,39.75 123.5,39.66666667 123.41666667,39.66666667 123.33333333,39.66666667 123.25,39.66666667 123.16666667,39.66666667 123.16666667,39.58333333 123.08333333,39.58333333 123.08333333,39.5 123.16666667,39.5 123.16666667,39.41666667 123.08333333,39.41666667 123.0,39.41666667 122.91666667,39.41666667 122.91666667,39.5 122.91666667,39.58333333 122.83333333,39.58333333 122.83333333,39.5 122.75,39.5 122.66666667,39.5 122.66666667,39.41666667 122.58333333,39.41666667 122.5,39.41666667 122.41666667,39.41666667 122.41666667,39.33333333 122.33333333,39.33333333 122.25,39.33333333 122.16666667,39.33333333 122.16666667,39.25 122.08333333,39.25 122.0,39.25 122.0,39.16666667 121.91666667,39.16666667 121.83333333,39.16666667 121.83333333,39.25 121.83333333,39.33333333 121.83333333,39.41666667 121.75,39.41666667 121.75,39.5 121.66666667,39.5 121.58333333,39.5 121.58333333,39.58333333 121.58333333,39.66666667 121.5,39.66666667 121.5,39.75 121.5,39.83333333 121.5,39.91666667 121.58333333,39.91666667 121.66666667,39.91666667 121.75,39.91666667 121.75,40.0 121.83333333,40.0 121.83333333,40.08333333 121.91666667,40.08333333 121.91666667,40.16666667 122.0,40.16666667 122.0,40.25 122.08333333,40.25 122.08333333,40.33333333 122.16666667,40.33333333 122.16666667,40.41666667 122.16666667,40.5 122.16666667,40.58333333 122.08333333,40.58333333 122.08333333,40.66666667 122.0,40.66666667 122.0,40.75 121.91666667,40.75 121.83333333,40.75 121.83333333,40.83333333 121.75,40.83333333 121.66666667,40.83333333 121.58333333,40.83333333 121.5,40.83333333 121.41666667,40.83333333 121.33333333,40.83333333 121.25,40.83333333 121.16666667,40.83333333 121.08333333,40.83333333 121.08333333,40.75 121.08333333,40.66666667 121.0,40.66666667 120.91666667,40.66666667 120.83333333,40.66666667 120.83333333,40.58333333 120.83333333,40.5 120.83333333,40.41666667 120.75,40.41666667 120.75,40.5 120.66666667,40.5 120.66666667,40.41666667 120.66666667,40.33333333 120.58333333,40.33333333 120.5,40.33333333 120.5,40.25 120.5,40.16666667 120.41666667,40.16666667 120.33333333,40.16666667 120.33333333,40.08333333 120.25,40.08333333 120.16666667,40.08333333 120.08333333,40.08333333 120.08333333,40.0 120,40 119.91666667,40.0 119.91666667,39.91666667 119.83333333,39.91666667 119.75,39.91666667 119.66666667,39.91666667 119.66666667,39.83333333 119.58333333,39.83333333 119.58333333,39.75 119.5,39.75 119.41666667,39.75 119.41666667,39.66666667 119.33333333,39.66666667 119.33333333,39.58333333 119.33333333,39.5 119.33333333,39.41666667 119.33333333,39.33333333 119.25,39.33333333 119.16666667,39.33333333 119.16666667,39.25 119.08333333,39.25 119.08333333,39.16666667 119.0,39.16666667 118.91666667,39.16666667 118.91666667,39.08333333 118.83333333,39.08333333 118.75,39.08333333 118.66666667,39.08333333 118.66666667,39.16666667 118.58333333,39.16666667 118.58333333,39.08333333 118.5,39.08333333 118.41666667,39.08333333 118.41666667,39.0 118.33333333,39.0 118.25,39.0 118.25,39.08333333 118.33333333,39.08333333 118.33333333,39.16666667 118.25,39.16666667 118.16666667,39.16666667 118.08333333,39.16666667 118.0,39.16666667 117.91666667,39.16666667 117.83333333,39.16666667 117.83333333,39.08333333 117.83333333,39.0 117.83333333,38.91666667 117.75,38.91666667 117.75,38.83333333 117.66666667,38.83333333 117.66666667,38.75 117.58333333,38.75 117.58333333,38.66666667 117.58333333,38.58333333 117.66666667,38.58333333 117.66666667,38.5 117.66666667,38.41666667 117.75,38.41666667 117.75,38.33333333 117.83333333,38.33333333 117.91666667,38.33333333 117.91666667,38.25 118.0,38.25 118.08333333,38.25 118.08333333,38.16666667 118.16666667,38.16666667 118.25,38.16666667 118.33333333,38.16666667 118.41666667,38.16666667 118.5,38.16666667 118.58333333,38.16666667 118.66666667,38.16666667 118.75,38.16666667 118.83333333,38.16666667 118.91666667,38.16666667 118.91666667,38.08333333 119.0,38.08333333 119,38 119.08333333,38.0 119.08333333,37.91666667 119.08333333,37.83333333 119.08333333,37.75 119.0,37.75 119.0,37.66666667 118.91666667,37.66666667 118.91666667,37.58333333 118.91666667,37.5 118.83333333,37.5 118.83333333,37.41666667 118.75,37.41666667 118.75,37.33333333 118.83333333,37.33333333 118.91666667,37.33333333 118.91666667,37.25 118.91666667,37.16666667 119.0,37.16666667 119.0,37.08333333 119.08333333,37.08333333 119.16666667,37.08333333 119.16666667,37.0 119.25,37.0 119.33333333,37.0 119.41666667,37.0 119.5,37.0 119.58333333,37.0 119.58333333,36.91666667 119.66666667,36.91666667 119.75,36.91666667 119.83333333,36.91666667 119.91666667,36.91666667 119.91666667,37.0 120,37 120.0,37.08333333 120.0,37.16666667 120.08333333,37.16666667 120.16666667,37.16666667 120.16666667,37.25 120.25,37.25 120.33333333,37.25 120.33333333,37.16666667 120.41666667,37.16666667 120.41666667,37.25 120.5,37.25 120.5,37.33333333 120.58333333,37.33333333 120.66666667,37.33333333 120.66666667,37.25 120.75,37.25 120.83333333,37.25 120.91666667,37.25 121.0,37.25 121.0,37.16666667 121.08333333,37.16666667 121.08333333,37.08333333 121.08333333,37.0 121.08333333,36.91666667 121.0,36.91666667 121.0,36.83333333 120.91666667,36.83333333 120.91666667,36.75 120.83333333,36.75 120.75,36.75 120.66666667,36.75 120.66666667,36.66666667 120.58333333,36.66666667 120.5,36.66666667 120.41666667,36.66666667 120.33333333,36.66666667 120.33333333,36.75 120.25,36.75 120.16666667,36.75 120.08333333,36.75 120.0,36.75 119.91666667,36.75 119.83333333,36.75 119.83333333,36.66666667 119.83333333,36.58333333 119.83333333,36.5 119.83333333,36.41666667 119.83333333,36.33333333 119.75,36.33333333 119.75,36.25 119.66666667,36.25 119.66666667,36.16666667 119.66666667,36.08333333 119.66666667,36.0 119.75,36.0 119.75,35.91666667 119.75,35.83333333 119.66666667,35.83333333 119.66666667,35.75 119.66666667,35.66666667 119.66666667,35.58333333 119.66666667,35.5 119.66666667,35.41666667 119.58333333,35.41666667 119.58333333,35.33333333 119.5,35.33333333 119.5,35.25 119.41666667,35.25 119.41666667,35.16666667 119.41666667,35.08333333 119.33333333,35.08333333 119.33333333,35.0 119.25,35.0 119.25,34.91666667 119.25,34.83333333 119.33333333,34.83333333 119.41666667,34.83333333 119.5,34.83333333 119.5,34.75 119.5,34.66666667 119.41666667,34.66666667 119.41666667,34.58333333 119.41666667,34.5 119.33333333,34.5 119.33333333,34.41666667 119.25,34.41666667 119.25,34.33333333 119.16666667,34.33333333 119.16666667,34.25 119.08333333,34.25 119.08333333,34.16666667 119.0,34.16666667 118.91666667,34.16666667 118.91666667,34.08333333 118.83333333,34.08333333 118.75,34.08333333 118.66666667,34.08333333 118.66666667,34.0 118.58333333,34.0 118.58333333,34.08333333 118.5,34.08333333 118.41666667,34.08333333 118.41666667,34.16666667 118.33333333,34.16666667 118.25,34.16666667 118.25,34.25 118.25,34.33333333 118.25,34.41666667 118.25,34.5 118.16666667,34.5 118.16666667,34.58333333 118.08333333,34.58333333 118.0,34.58333333 117.91666667,34.58333333 117.83333333,34.58333333 117.75,34.58333333 117.66666667,34.58333333 117.58333333,34.58333333 117.5,34.58333333 117.5,34.66666667 117.41666667,34.66666667 117.33333333,34.66666667 117.33333333,34.75 117.33333333,34.83333333 117.25,34.83333333 117.16666667,34.83333333 117.08333333,34.83333333 117.08333333,34.91666667 117.0,34.91666667 117,35 116.91666667,35.0 116.91666667,35.08333333 116.83333333,35.08333333 116.83333333,35.16666667 116.75,35.16666667 116.75,35.25 116.66666667,35.25 116.66666667,35.33333333 116.58333333,35.33333333 116.58333333,35.41666667 116.5,35.41666667 116.41666667,35.41666667 116.41666667,35.5 116.33333333,35.5 116.33333333,35.58333333 116.25,35.58333333 116.25,35.66666667 116.25,35.75 116.25,35.83333333 116.25,35.91666667 116.25,36.0 116.25,36.08333333 116.25,36.16666667 116.16666667,36.16666667 116.08333333,36.16666667 116.08333333,36.25 116.08333333,36.33333333 116.0,36.33333333 116.0,36.41666667 116.0,36.5 116.0,36.58333333 115.91666667,36.58333333 115.91666667,36.66666667 115.91666667,36.75 115.83333333,36.75 115.83333333,36.83333333 115.91666667,36.83333333 115.91666667,36.91666667 115.91666667,37.0 115.83333333,37.0 115.75,37.0 115.75,37.08333333 115.66666667,37.08333333 115.66666667,37.16666667 115.66666667,37.25 115.58333333,37.25 115.58333333,37.33333333 115.58333333,37.41666667 115.58333333,37.5 115.66666667,37.5 115.66666667,37.58333333 115.75,37.58333333 115.75,37.5 115.83333333,37.5 115.91666667,37.5 115.91666667,37.58333333 116.0,37.58333333 116.0,37.66666667 116.08333333,37.66666667 116.16666667,37.66666667 116.16666667,37.75 116.25,37.75 116.33333333,37.75 116.33333333,37.83333333 116.41666667,37.83333333 116.41666667,37.91666667 116.41666667,38.0 116.41666667,38.08333333 116.41666667,38.16666667 116.41666667,38.25 116.33333333,38.25 116.33333333,38.33333333 116.25,38.33333333 116.25,38.41666667 116.16666667,38.41666667 116.08333333,38.41666667 116.08333333,38.5 116.0,38.5 115.91666667,38.5 115.83333333,38.5 115.75,38.5 115.66666667,38.5 115.58333333,38.5 115.5,38.5 115.5,38.58333333 115.41666667,38.58333333 115.33333333,38.58333333 115.25,38.58333333 115.25,38.66666667 115.16666667,38.66666667 115.16666667,38.75 115.08333333,38.75 115.0,38.75 115.0,38.83333333 114.91666667,38.83333333 114.91666667,38.91666667 114.91666667,39.0 114.91666667,39.08333333 115.0,39.08333333 115.0,39.16666667 115.0,39.25 115.0,39.33333333 115.08333333,39.33333333 115.08333333,39.41666667 115.08333333,39.5 115.16666667,39.5 115.16666667,39.58333333 115.16666667,39.66666667 115.16666667,39.75 115.25,39.75 115.25,39.83333333 115.33333333,39.83333333 115.41666667,39.83333333 115.41666667,39.91666667 115.41666667,40.0 115.33333333,40.0 115.25,40.0 115.25,40.08333333 115.33333333,40.08333333 115.41666667,40.08333333 115.5,40.08333333 115.5,40.16666667 115.58333333,40.16666667 115.58333333,40.08333333 115.66666667,40.08333333 115.66666667,40.16666667 115.66666667,40.25 115.66666667,40.33333333 115.75,40.33333333 115.75,40.41666667 115.83333333,40.41666667 115.83333333,40.5 115.91666667,40.5 116.0,40.5 116.0,40.58333333 116.08333333,40.58333333 116.08333333,40.66666667 116.08333333,40.75 116.0,40.75 116.0,40.83333333 116.08333333,40.83333333 116.16666667,40.83333333 116.16666667,40.91666667 116.16666667,41.0 116.08333333,41.0 116.08333333,41.08333333 116.16666667,41.08333333 116.16666667,41.16666667 116.16666667,41.25 116.16666667,41.33333333 116.08333333,41.33333333 116.0,41.33333333 115.91666667,41.33333333 115.91666667,41.25 115.83333333,41.25 115.83333333,41.33333333 115.75,41.33333333 115.75,41.41666667 115.75,41.5 115.83333333,41.5 115.83333333,41.58333333 115.91666667,41.58333333 115.91666667,41.66666667 115.91666667,41.75 116.0,41.75 116.0,41.83333333 116.0,41.91666667 116.08333333,41.91666667 116.16666667,41.91666667 116.25,41.91666667 116.33333333,41.91666667 116.33333333,41.83333333 116.33333333,41.75 116.33333333,41.66666667 116.41666667,41.66666667 116.41666667,41.75 116.41666667,41.83333333 116.5,41.83333333 116.5,41.91666667 116.5,42.0 116.41666667,42.0 116.41666667,42.08333333 116.41666667,42.16666667 116.5,42.16666667 116.5,42.25 116.58333333,42.25 116.66666667,42.25 116.66666667,42.33333333 116.58333333,42.33333333 116.5,42.33333333 116.5,42.41666667 116.5,42.5 116.58333333,42.5 116.58333333,42.58333333 116.5,42.58333333 116.5,42.66666667 116.5,42.75 116.5,42.83333333 116.5,42.91666667 116.58333333,42.91666667 116.66666667,42.91666667 116.66666667,42.83333333 116.75,42.83333333 116.75,42.91666667 116.75,43.0 116.83333333,43.0 116.83333333,43.08333333 116.83333333,43.16666667 116.91666667,43.16666667 117.0,43.16666667 117.0,43.25 116.91666667,43.25 116.83333333,43.25 116.83333333,43.33333333 116.75,43.33333333 116.75,43.41666667 116.66666667,43.41666667 116.58333333,43.41666667 116.58333333,43.5 116.66666667,43.5 116.66666667,43.58333333 116.75,43.58333333 116.83333333,43.58333333 116.83333333,43.66666667 116.83333333,43.75 116.75,43.75 116.75,43.83333333 116.75,43.91666667 116.83333333,43.91666667 116.91666667,43.91666667 116.91666667,44.0 117,44 117.08333333,44.0 117.16666667,44.0 117.25,44.0 117.25,44.08333333 117.33333333,44.08333333 117.41666667,44.08333333 117.5,44.08333333 117.58333333,44.08333333 117.66666667,44.08333333 117.66666667,44.0 117.58333333,44.0 117.58333333,43.91666667 117.58333333,43.83333333 117.58333333,43.75 117.58333333,43.66666667 117.66666667,43.66666667 117.66666667,43.58333333 117.66666667,43.5 117.58333333,43.5 117.5,43.5 117.5,43.41666667 117.5,43.33333333 117.41666667,43.33333333 117.41666667,43.25 117.41666667,43.16666667 117.41666667,43.08333333 117.33333333,43.08333333 117.25,43.08333333 117.25,43.0 117.33333333,43.0 117.41666667,43.0 117.5,43.0 117.58333333,43.0 117.58333333,43.08333333 117.66666667,43.08333333 117.75,43.08333333 117.83333333,43.08333333 117.83333333,43.0 117.83333333,42.91666667 117.91666667,42.91666667 118.0,42.91666667 118.08333333,42.91666667 118.16666667,42.91666667 118.16666667,42.83333333 118.16666667,42.75 118.25,42.75 118.25,42.66666667 118.25,42.58333333 118.16666667,42.58333333 118.08333333,42.58333333 118.08333333,42.5 118.0,42.5 118.0,42.41666667 118.08333333,42.41666667 118.08333333,42.33333333 118.08333333,42.25 118.08333333,42.16666667 118.16666667,42.16666667 118.25,42.16666667 118.33333333,42.16666667 118.41666667,42.16666667 118.41666667,42.08333333 118.5,42.08333333 118.5,42.0 118.5,41.91666667 118.58333333,41.91666667 118.58333333,41.83333333 118.66666667,41.83333333 118.75,41.83333333 118.75,41.91666667 118.83333333,41.91666667 118.91666667,41.91666667 118.91666667,41.83333333 118.83333333,41.83333333 118.83333333,41.75 118.83333333,41.66666667 118.83333333,41.58333333 118.91666667,41.58333333 119.0,41.58333333 119.08333333,41.58333333 119.08333333,41.66666667 119.16666667,41.66666667 119.16666667,41.75 119.25,41.75 119.33333333,41.75 119.41666667,41.75 119.41666667,41.83333333 119.41666667,41.91666667 119.5,41.91666667 119.5,42.0 119.58333333,42.0 119.58333333,42.08333333 119.58333333,42.16666667 119.58333333,42.25 119.66666667,42.25 119.66666667,42.33333333 119.75,42.33333333 119.75,42.41666667 119.75,42.5 119.75,42.58333333 119.83333333,42.58333333 119.83333333,42.66666667 119.83333333,42.75 119.83333333,42.83333333 119.91666667,42.83333333 120.0,42.83333333 120.08333333,42.83333333 120.08333333,42.91666667 120.16666667,42.91666667 120.16666667,42.83333333 120.25,42.83333333 120.25,42.91666667 120.33333333,42.91666667 120.41666667,42.91666667 120.41666667,43.0 120.5,43.0 120.58333333,43.0 120.66666667,43.0 120.66666667,43.08333333 120.66666667,43.16666667 120.66666667,43.25 120.66666667,43.33333333 120.58333333,43.33333333 120.58333333,43.41666667 120.5,43.41666667 120.41666667,43.41666667 120.33333333,43.41666667 120.25,43.41666667 120.16666667,43.41666667 120.08333333,43.41666667 120.08333333,43.5 120.16666667,43.5 120.16666667,43.58333333 120.16666667,43.66666667 120.08333333,43.66666667 120.08333333,43.58333333 120.0,43.58333333 120.0,43.66666667 119.91666667,43.66666667 119.91666667,43.75 119.83333333,43.75 119.83333333,43.83333333 119.75,43.83333333 119.75,43.75 119.75,43.66666667 119.83333333,43.66666667 119.83333333,43.58333333 119.83333333,43.5 119.75,43.5 119.66666667,43.5 119.58333333,43.5 119.58333333,43.58333333 119.5,43.58333333 119.5,43.5 119.41666667,43.5 119.33333333,43.5 119.33333333,43.58333333 119.25,43.58333333 119.16666667,43.58333333 119.08333333,43.58333333 119.08333333,43.5 119.0,43.5 119.0,43.58333333 119.0,43.66666667 119.0,43.75 119.08333333,43.75 119.08333333,43.83333333 119.0,43.83333333 119.0,43.91666667 118.91666667,43.91666667 118.91666667,44.0 118.83333333,44.0 118.83333333,43.91666667 118.75,43.91666667 118.66666667,43.91666667 118.58333333,43.91666667 118.58333333,44.0 118.58333333,44.08333333 118.66666667,44.08333333 118.66666667,44.0 118.75,44.0 118.75,44.08333333 118.75,44.16666667 118.66666667,44.16666667 118.66666667,44.25 118.58333333,44.25 118.58333333,44.33333333 118.5,44.33333333 118.5,44.25 118.41666667,44.25 118.41666667,44.16666667 118.33333333,44.16666667 118.25,44.16666667 118.16666667,44.16666667 118.16666667,44.08333333 118.08333333,44.08333333 118.0,44.08333333 117.91666667,44.08333333 117.83333333,44.08333333 117.83333333,44.16666667 117.83333333,44.25 117.91666667,44.25 117.91666667,44.33333333 117.83333333,44.33333333 117.83333333,44.41666667 117.91666667,44.41666667 117.91666667,44.5 117.83333333,44.5 117.83333333,44.58333333 117.83333333,44.66666667 117.91666667,44.66666667 118.0,44.66666667 118.0,44.75 118.08333333,44.75 118.16666667,44.75 118.25,44.75 118.33333333,44.75 118.33333333,44.66666667 118.41666667,44.66666667 118.41666667,44.75 118.5,44.75 118.5,44.83333333 118.41666667,44.83333333 118.41666667,44.91666667 118.41666667,45.0 118.41666667,45.08333333 118.41666667,45.16666667 118.41666667,45.25 118.33333333,45.25 118.33333333,45.33333333 118.33333333,45.41666667 118.41666667,45.41666667 118.5,45.41666667 118.58333333,45.41666667 118.58333333,45.5 118.5,45.5 118.5,45.58333333 118.5,45.66666667 118.58333333,45.66666667 118.58333333,45.75 118.5,45.75 118.5,45.83333333 118.5,45.91666667 118.5,46.0 118.5,46.08333333 118.5,46.16666667 118.5,46.25 118.58333333,46.25 118.66666667,46.25 118.66666667,46.33333333 118.58333333,46.33333333 118.5,46.33333333 118.41666667,46.33333333 118.33333333,46.33333333 118.33333333,46.41666667 118.25,46.41666667 118.25,46.5 118.33333333,46.5 118.41666667,46.5 118.5,46.5 118.5,46.58333333 118.5,46.66666667 118.41666667,46.66666667 118.41666667,46.75 118.41666667,46.83333333 118.5,46.83333333 118.5,46.91666667 118.41666667,46.91666667 118.33333333,46.91666667 118.33333333,47.0 118.41666667,47.0 118.5,47.0 118.58333333,47.0 118.58333333,47.08333333 118.58333333,47.16666667 118.66666667,47.16666667 118.66666667,47.25 118.58333333,47.25 118.58333333,47.33333333 118.66666667,47.33333333 118.66666667,47.41666667 118.66666667,47.5 118.66666667,47.58333333 118.66666667,47.66666667 118.66666667,47.75 118.58333333,47.75 118.58333333,47.83333333 118.5,47.83333333 118.5,47.91666667 118.5,48.0 118.41666667,48.0 118.41666667,47.91666667 118.33333333,47.91666667 118.33333333,48.0 118.33333333,48.08333333 118.33333333,48.16666667 118.41666667,48.16666667 118.5,48.16666667 118.58333333,48.16666667 118.66666667,48.16666667 118.66666667,48.25 118.58333333,48.25 118.5,48.25 118.41666667,48.25 118.33333333,48.25 118.33333333,48.33333333 118.25,48.33333333 118.25,48.41666667 118.16666667,48.41666667 118.16666667,48.5 118.08333333,48.5 118.08333333,48.58333333 118.08333333,48.66666667 118.0,48.66666667 118.0,48.58333333 117.91666667,48.58333333 117.91666667,48.66666667 117.91666667,48.75 117.91666667,48.83333333 117.83333333,48.83333333 117.83333333,48.91666667 117.83333333,49.0 117.91666667,49.0 118,49 118.0,49.08333333 117.91666667,49.08333333 117.83333333,49.08333333 117.83333333,49.16666667 117.83333333,49.25 117.75,49.25 117.75,49.33333333 117.83333333,49.33333333 117.83333333,49.41666667 117.91666667,49.41666667 117.91666667,49.5 117.83333333,49.5 117.75,49.5 117.66666667,49.5 117.58333333,49.5 117.5,49.5 117.5,49.41666667 117.41666667,49.41666667 117.33333333,49.41666667 117.25,49.41666667 117.25,49.5 117.16666667,49.5 117.08333333,49.5 117.08333333,49.58333333 117.0,49.58333333 116.91666667,49.58333333 116.83333333,49.58333333 116.83333333,49.66666667 116.83333333,49.75 116.75,49.75 116.75,49.83333333 116.66666667,49.83333333 116.58333333,49.83333333 116.58333333,49.91666667 116.66666667,49.91666667 116.66666667,50.0 116.66666667,50.08333333 116.58333333,50.08333333 116.58333333,50.0 116.5,50.0 116.41666667,50.0 116.33333333,50.0 116.33333333,50.08333333 116.25,50.08333333 116.16666667,50.08333333 116.16666667,50.16666667 116.08333333,50.16666667 116.0,50.16666667 116.0,50.25 115.91666667,50.25 115.83333333,50.25 115.75,50.25 115.66666667,50.25 115.58333333,50.25 115.5,50.25 115.41666667,50.25 115.33333333,50.25 115.25,50.25 115.25,50.16666667 115.16666667,50.16666667 115.16666667,50.08333333 115.25,50.08333333 115.33333333,50.08333333 115.33333333,50.0 115.25,50.0 115.25,49.91666667 115.25,49.83333333 115.16666667,49.83333333 115.08333333,49.83333333 115.08333333,49.75 115.0,49.75 114.91666667,49.75 114.91666667,49.66666667 114.91666667,49.58333333 114.83333333,49.58333333 114.83333333,49.5 114.83333333,49.41666667 114.75,49.41666667 114.75,49.33333333 114.66666667,49.33333333 114.66666667,49.25 114.58333333,49.25 114.5,49.25 114.5,49.16666667 114.41666667,49.16666667 114.33333333,49.16666667 114.25,49.16666667 114.16666667,49.16666667 114.08333333,49.16666667 114.08333333,49.08333333 114.0,49.08333333 114,49 114.0,48.91666667 114.0,48.83333333 113.91666667,48.83333333 113.91666667,48.91666667 113.83333333,48.91666667 113.75,48.91666667 113.75,49.0 113.66666667,49.0 113.66666667,48.91666667 113.58333333,48.91666667 113.5,48.91666667 113.5,49.0 113.41666667,49.0 113.41666667,49.08333333 113.33333333,49.08333333 113.33333333,49.0 113.25,49.0 113.16666667,49.0 113.16666667,48.91666667 113.08333333,48.91666667 113.0,48.91666667 113.0,48.83333333 112.91666667,48.83333333 112.83333333,48.83333333 112.83333333,48.75 112.75,48.75 112.75,48.83333333 112.66666667,48.83333333 112.58333333,48.83333333 112.5,48.83333333 112.41666667,48.83333333 112.33333333,48.83333333 112.33333333,48.75 112.25,48.75 112.16666667,48.75 112.16666667,48.83333333 112.08333333,48.83333333 112.0,48.83333333 112.0,48.91666667 112.08333333,48.91666667 112.08333333,49.0 112,49 112.0,49.08333333 111.91666667,49.08333333 111.83333333,49.08333333 111.75,49.08333333 111.66666667,49.08333333 111.58333333,49.08333333 111.58333333,49.16666667 111.5,49.16666667 111.41666667,49.16666667 111.33333333,49.16666667 111.33333333,49.25 111.33333333,49.33333333 111.41666667,49.33333333 111.5,49.33333333 111.58333333,49.33333333 111.58333333,49.41666667 111.5,49.41666667 111.41666667,49.41666667 111.33333333,49.41666667 111.33333333,49.5 111.33333333,49.58333333 111.41666667,49.58333333 111.5,49.58333333 111.5,49.66666667 111.5,49.75 111.41666667,49.75 111.33333333,49.75 111.25,49.75 111.25,49.66666667 111.16666667,49.66666667 111.16666667,49.58333333 111.08333333,49.58333333 111.0,49.58333333 111.0,49.5 110.91666667,49.5 110.83333333,49.5 110.75,49.5 110.75,49.41666667 110.66666667,49.41666667 110.58333333,49.41666667 110.58333333,49.33333333 110.58333333,49.25 110.5,49.25 110.41666667,49.25 110.41666667,49.16666667 110.41666667,49.08333333 110.33333333,49.08333333 110.33333333,49.0 110.25,49.0 110.25,48.91666667 110.25,48.83333333 110.25,48.75 110.25,48.66666667 110.25,48.58333333 110.33333333,48.58333333 110.33333333,48.5 110.25,48.5 110.16666667,48.5 110.16666667,48.58333333 110.08333333,48.58333333 110.08333333,48.66666667 110.0,48.66666667 110.0,48.75 110.08333333,48.75 110.08333333,48.83333333 110.08333333,48.91666667 110.0,48.91666667 110.0,48.83333333 109.91666667,48.83333333 109.83333333,48.83333333 109.75,48.83333333 109.66666667,48.83333333 109.66666667,48.75 109.66666667,48.66666667 109.66666667,48.58333333 109.66666667,48.5 109.75,48.5 109.75,48.41666667 109.75,48.33333333 109.66666667,48.33333333 109.66666667,48.25 109.66666667,48.16666667 109.58333333,48.16666667 109.58333333,48.08333333 109.5,48.08333333 109.5,48.16666667 109.5,48.25 109.58333333,48.25 109.58333333,48.33333333 109.5,48.33333333 109.41666667,48.33333333 109.33333333,48.33333333 109.33333333,48.25 109.25,48.25 109.25,48.16666667 109.16666667,48.16666667 109.16666667,48.08333333 109.16666667,48.0 109.16666667,47.91666667 109.08333333,47.91666667 109.0,47.91666667 108.91666667,47.91666667 108.83333333,47.91666667 108.75,47.91666667 108.75,47.83333333 108.75,47.75 108.66666667,47.75 108.58333333,47.75 108.58333333,47.66666667 108.58333333,47.58333333 108.5,47.58333333 108.5,47.5 108.41666667,47.5 108.41666667,47.58333333 108.33333333,47.58333333 108.25,47.58333333 108.16666667,47.58333333 108.16666667,47.66666667 108.16666667,47.75 108.25,47.75 108.25,47.83333333 108.25,47.91666667 108.33333333,47.91666667 108.33333333,48.0 108.25,48.0 108.16666667,48.0 108.08333333,48.0 108.08333333,47.91666667 108.0,47.91666667 108.0,47.83333333 107.91666667,47.83333333 107.83333333,47.83333333 107.75,47.83333333 107.66666667,47.83333333 107.66666667,47.75 107.58333333,47.75 107.58333333,47.83333333 107.5,47.83333333 107.41666667,47.83333333 107.33333333,47.83333333 107.33333333,47.91666667 107.25,47.91666667 107.25,48.0 107.16666667,48.0 107.08333333,48.0 107.08333333,48.08333333 107.0,48.08333333 106.91666667,48.08333333 106.83333333,48.08333333 106.83333333,48.16666667 106.83333333,48.25 106.75,48.25 106.75,48.33333333 106.66666667,48.33333333 106.58333333,48.33333333 106.58333333,48.25 106.5,48.25 106.41666667,48.25 106.41666667,48.33333333 106.41666667,48.41666667 106.41666667,48.5 106.41666667,48.58333333 106.5,48.58333333 106.5,48.66666667 106.41666667,48.66666667 106.41666667,48.75 106.33333333,48.75 106.25,48.75 106.25,48.83333333 106.33333333,48.83333333 106.41666667,48.83333333 106.5,48.83333333 106.58333333,48.83333333 106.66666667,48.83333333 106.66666667,48.75 106.66666667,48.66666667 106.75,48.66666667 106.75,48.75 106.75,48.83333333 106.75,48.91666667 106.66666667,48.91666667 106.58333333,48.91666667 106.58333333,49.0 106.5,49.0 106.41666667,49.0 106.33333333,49.0 106.33333333,49.08333333 106.25,49.08333333 106.25,49.16666667 106.25,49.25 106.33333333,49.25 106.33333333,49.33333333 106.25,49.33333333 106.16666667,49.33333333 106.08333333,49.33333333 106.08333333,49.41666667 106.16666667,49.41666667 106.25,49.41666667 106.25,49.5 106.16666667,49.5 106.08333333,49.5 106.0,49.5 105.91666667,49.5 105.91666667,49.41666667 106.0,49.41666667 106.0,49.33333333 106.0,49.25 105.91666667,49.25 105.83333333,49.25 105.83333333,49.16666667 105.75,49.16666667 105.75,49.25 105.66666667,49.25 105.58333333,49.25 105.58333333,49.16666667 105.58333333,49.08333333 105.58333333,49.0 105.5,49.0 105.41666667,49.0 105.33333333,49.0 105.25,49.0 105.25,49.08333333 105.16666667,49.08333333 105.08333333,49.08333333 105.08333333,49.0 105,49 104.91666667,49.0 104.91666667,49.08333333 104.83333333,49.08333333 104.83333333,49.16666667 104.91666667,49.16666667 105.0,49.16666667 105.08333333,49.16666667 105.08333333,49.25 105.08333333,49.33333333 105.0,49.33333333 105.0,49.41666667 105.0,49.5 105.08333333,49.5 105.16666667,49.5 105.16666667,49.58333333 105.25,49.58333333 105.25,49.5 105.33333333,49.5 105.33333333,49.58333333 105.41666667,49.58333333 105.41666667,49.66666667 105.41666667,49.75 105.33333333,49.75 105.33333333,49.66666667 105.25,49.66666667 105.16666667,49.66666667 105.16666667,49.75 105.08333333,49.75 105.08333333,49.66666667 105.0,49.66666667 104.91666667,49.66666667 104.83333333,49.66666667 104.75,49.66666667 104.66666667,49.66666667 104.58333333,49.66666667 104.58333333,49.58333333 104.5,49.58333333 104.41666667,49.58333333 104.41666667,49.5 104.33333333,49.5 104.33333333,49.41666667 104.25,49.41666667 104.16666667,49.41666667 104.08333333,49.41666667 104.0,49.41666667 103.91666667,49.41666667 103.91666667,49.5 104.0,49.5 104.0,49.58333333 104.0,49.66666667 103.91666667,49.66666667 103.91666667,49.58333333 103.83333333,49.58333333 103.75,49.58333333 103.75,49.5 103.75,49.41666667 103.66666667,49.41666667 103.66666667,49.33333333 103.66666667,49.25 103.66666667,49.16666667 103.75,49.16666667 103.83333333,49.16666667 103.91666667,49.16666667 104.0,49.16666667 104.0,49.08333333 104,49 104.0,48.91666667 104.0,48.83333333 103.91666667,48.83333333 103.83333333,48.83333333 103.75,48.83333333 103.66666667,48.83333333 103.58333333,48.83333333 103.5,48.83333333 103.5,48.75 103.41666667,48.75 103.41666667,48.83333333 103.33333333,48.83333333 103.25,48.83333333 103.25,48.75 103.16666667,48.75 103.08333333,48.75 103.0,48.75 103.0,48.66666667 102.91666667,48.66666667 102.91666667,48.58333333 102.91666667,48.5 102.83333333,48.5 102.75,48.5 102.66666667,48.5 102.66666667,48.41666667 102.66666667,48.33333333 102.58333333,48.33333333 102.58333333,48.41666667 102.5,48.41666667 102.5,48.5 102.58333333,48.5 102.58333333,48.58333333 102.66666667,48.58333333 102.66666667,48.66666667 102.58333333,48.66666667 102.58333333,48.75 102.5,48.75 102.41666667,48.75 102.41666667,48.66666667 102.33333333,48.66666667 102.25,48.66666667 102.25,48.75 102.25,48.83333333 102.33333333,48.83333333 102.33333333,48.91666667 102.33333333,49.0 102.41666667,49.0 102.41666667,49.08333333 102.5,49.08333333 102.58333333,49.08333333 102.58333333,49.0 102.66666667,49.0 102.75,49.0 102.75,49.08333333 102.83333333,49.08333333 102.83333333,49.0 102.91666667,49.0 103,49 103.08333333,49.0 103.08333333,49.08333333 103.08333333,49.16666667 103.08333333,49.25 103.0,49.25 102.91666667,49.25 102.83333333,49.25 102.75,49.25 102.75,49.33333333 102.66666667,49.33333333 102.66666667,49.25 102.58333333,49.25 102.5,49.25 102.41666667,49.25 102.33333333,49.25 102.33333333,49.33333333 102.41666667,49.33333333 102.41666667,49.41666667 102.5,49.41666667 102.5,49.5 102.41666667,49.5 102.33333333,49.5 102.25,49.5 102.25,49.41666667 102.16666667,49.41666667 102.08333333,49.41666667 102.08333333,49.5 102.0,49.5 102.0,49.41666667 102.0,49.33333333 101.91666667,49.33333333 101.91666667,49.41666667 101.91666667,49.5 101.91666667,49.58333333 101.83333333,49.58333333 101.75,49.58333333 101.75,49.66666667 101.66666667,49.66666667 101.66666667,49.75 101.75,49.75 101.75,49.83333333 101.83333333,49.83333333 101.91666667,49.83333333 102.0,49.83333333 102.0,49.91666667 102.08333333,49.91666667 102.08333333,50.0 102,50 101.91666667,50.0 101.83333333,50.0</coordinates></LinearRing></outerBoundaryIs><innerBoundaryIs><LinearRing><coordinates>101.66666667,50.08333333 101.75,50.08333333 101.83333333,50.08333333 101.83333333,50.16666667 101.75,50.16666667 101.66666667,50.16666667 101.66666667,50.08333333</coordinates></LinearRing></innerBoundaryIs><innerBoundaryIs><LinearRing><coordinates>102.5,51.91666667 102.5,51.83333333 102.58333333,51.83333333 102.66666667,51.83333333 102.75,51.83333333 102.75,51.75 102.83333333,51.75 102.83333333,51.83333333 102.91666667,51.83333333 102.91666667,51.91666667 102.83333333,51.91666667 102.75,51.91666667 102.66666667,51.91666667 102.58333333,51.91666667 102.5,51.91666667</coordinates></LinearRing></innerBoundaryIs><innerBoundaryIs><LinearRing><coordinates>107.58333333,50.08333333 107.5,50.08333333 107.5,50.0 107.58333333,50.0 107.58333333,50.08333333</coordinates></LinearRing></innerBoundaryIs><innerBoundaryIs><LinearRing><coordinates>112.0,50.33333333 112.0,50.25 112.08333333,50.25 112.08333333,50.33333333 112.0,50.33333333</coordinates></LinearRing></innerBoundaryIs><innerBoundaryIs><LinearRing><coordinates>113.41666667,50.83333333 113.33333333,50.83333333 113.25,50.83333333 113.25,50.75 113.25,50.66666667 113.33333333,50.66666667 113.41666667,50.66666667 113.41666667,50.75 113.41666667,50.83333333</coordinates></LinearRing></innerBoundaryIs><innerBoundaryIs><LinearRing><coordinates>111.91666667,52.91666667 112.0,52.91666667 112,53 111.91666667,53.0 111.91666667,52.91666667</coordinates></LinearRing></innerBoundaryIs><innerBoundaryIs><LinearRing><coordinates>112.25,53.41666667 112.33333333,53.41666667 112.33333333,53.5 112.25,53.5 112.25,53.41666667</coordinates></LinearRing></innerBoundaryIs><innerBoundaryIs><LinearRing><coordinates>112.25,55.33333333 112.25,55.25 112.33333333,55.25 112.33333333,55.33333333 112.25,55.33333333</coordinates></LinearRing></innerBoundaryIs><innerBoundaryIs><LinearRing><coordinates>112.25,55.25 112.16666667,55.25 112.08333333,55.25 112.0,55.25 112.0,55.16666667 112.08333333,55.16666667 112.16666667,55.16666667 112.25,55.16666667 112.25,55.25</coordinates></LinearRing></innerBoundaryIs><innerBoundaryIs><LinearRing><coordinates>118.25,57.66666667 118.16666667,57.66666667 118.08333333,57.66666667 118.0,57.66666667 118.0,57.58333333 118.08333333,57.58333333 118.16666667,57.58333333 118.25,57.58333333 118.25,57.66666667</coordinates></LinearRing></innerBoundaryIs><innerBoundaryIs><LinearRing><coordinates>118.83333333,57.66666667 118.83333333,57.58333333 118.83333333,57.5 118.91666667,57.5 118.91666667,57.58333333 118.91666667,57.66666667 118.83333333,57.66666667</coordinates></LinearRing></innerBoundaryIs><innerBoundaryIs><LinearRing><coordinates>129.91666667000001,57.91666667 129.83333333,57.91666667 129.83333333,57.83333333 129.91666667000001,57.83333333 129.91666667000001,57.91666667</coordinates></LinearRing></innerBoundaryIs><innerBoundaryIs><LinearRing><coordinates>129.83333333,57.91666667 129.83333333,58.0 129.75,58.0 129.75,57.91666667 129.83333333,57.91666667</coordinates></LinearRing></innerBoundaryIs><innerBoundaryIs><LinearRing><coordinates>130.5,57.91666667 130.5,57.83333333 130.58333333,57.83333333 130.58333333,57.91666667 130.5,57.91666667</coordinates></LinearRing></innerBoundaryIs><innerBoundaryIs><LinearRing><coordinates>131.08333333,57.5 131.0,57.5 131.0,57.41666667 131.08333333,57.41666667 131.08333333,57.5</coordinates></LinearRing></innerBoundaryIs><innerBoundaryIs><LinearRing><coordinates>131.33333333,57.41666667 131.25,57.41666667 131.25,57.33333333 131.33333333,57.33333333 131.33333333,57.41666667</coordinates></LinearRing></innerBoundaryIs><innerBoundaryIs><LinearRing><coordinates>132.25,54.25 132.16666667000001,54.25 132.08333333,54.25 132.0,54.25 132.0,54.16666667 132.0,54.08333333 132.08333333,54.08333333 132.08333333,54.16666667 132.16666667000001,54.16666667 132.25,54.16666667 132.25,54.25</coordinates></LinearRing></innerBoundaryIs><innerBoundaryIs><LinearRing><coordinates>132.91666667000001,53.66666667 132.91666667000001,53.75 132.83333333,53.75 132.75,53.75 132.66666667000001,53.75 132.66666667000001,53.66666667 132.75,53.66666667 132.83333333,53.66666667 132.91666667000001,53.66666667</coordinates></LinearRing></innerBoundaryIs><innerBoundaryIs><LinearRing><coordinates>135.91666667000001,51.08333333 135.83333333,51.08333333 135.75,51.08333333 135.75,51.0 135.83333333,51.0 135.91666667000001,51.0 135.91666667000001,51.08333333</coordinates></LinearRing></innerBoundaryIs><innerBoundaryIs><LinearRing><coordinates>137.5,47.58333333 137.41666667000001,47.58333333 137.41666667000001,47.5 137.5,47.5 137.5,47.58333333</coordinates></LinearRing></innerBoundaryIs><innerBoundaryIs><LinearRing><coordinates>132.75,46.5 132.75,46.58333333 132.75,46.66666667 132.75,46.75 132.66666667000001,46.75 132.58333333,46.75 132.5,46.75 132.5,46.66666667 132.58333333,46.66666667 132.66666667000001,46.66666667 132.66666667000001,46.58333333 132.66666667000001,46.5 132.75,46.5</coordinates></LinearRing></innerBoundaryIs><innerBoundaryIs><LinearRing><coordinates>132.75,46.75 132.83333333,46.75 132.91666667000001,46.75 133.0,46.75 133.0,46.83333333 132.91666667000001,46.83333333 132.83333333,46.83333333 132.75,46.83333333 132.75,46.75</coordinates></LinearRing></innerBoundaryIs><innerBoundaryIs><LinearRing><coordinates>130.0,43.33333333 130.08333333,43.33333333 130.08333333,43.41666667 130.0,43.41666667 130.0,43.33333333</coordinates></LinearRing></innerBoundaryIs><innerBoundaryIs><LinearRing><coordinates>129.33333333,42.41666667 129.25,42.41666667 129.25,42.33333333 129.33333333,42.33333333 129.33333333,42.41666667</coordinates></LinearRing></innerBoundaryIs><innerBoundaryIs><LinearRing><coordinates>129.25,42.33333333 129.16666667000001,42.33333333 129.16666667000001,42.25 129.16666667000001,42.16666667 129.25,42.16666667 129.25,42.25 129.25,42.33333333</coordinates></LinearRing></innerBoundaryIs><innerBoundaryIs><LinearRing><coordinates>129.16666667000001,42.16666667 129.08333333,42.16666667 129.08333333,42.08333333 129.16666667000001,42.08333333 129.16666667000001,42.16666667</coordinates></LinearRing></innerBoundaryIs><innerBoundaryIs><LinearRing><coordinates>127.58333333,39.25 127.5,39.25 127.5,39.16666667 127.58333333,39.16666667 127.58333333,39.25</coordinates></LinearRing></innerBoundaryIs><innerBoundaryIs><LinearRing><coordinates>127.83333333,34.66666667 127.83333333,34.75 127.75,34.75 127.75,34.66666667 127.83333333,34.66666667</coordinates></LinearRing></innerBoundaryIs><innerBoundaryIs><LinearRing><coordinates>126.0,37.25 126.0,37.16666667 126.08333333,37.16666667 126.08333333,37.25 126.0,37.25</coordinates></LinearRing></innerBoundaryIs><innerBoundaryIs><LinearRing><coordinates>126.33333333,37.33333333 126.33333333,37.25 126.33333333,37.16666667 126.41666667,37.16666667 126.41666667,37.25 126.41666667,37.33333333 126.33333333,37.33333333</coordinates></LinearRing></innerBoundaryIs><innerBoundaryIs><LinearRing><coordinates>126.41666667,37.16666667 126.41666667,37.08333333 126.5,37.08333333 126.5,37.16666667 126.41666667,37.16666667</coordinates></LinearRing></innerBoundaryIs><innerBoundaryIs><LinearRing><coordinates>125.75,37.83333333 125.83333333,37.83333333 125.83333333,37.91666667 125.75,37.91666667 125.75,37.83333333</coordinates></LinearRing></innerBoundaryIs><innerBoundaryIs><LinearRing><coordinates>119.83333333,36.75 119.83333333,36.83333333 119.75,36.83333333 119.75,36.75 119.83333333,36.75</coordinates></LinearRing></innerBoundaryIs><innerBoundaryIs><LinearRing><coordinates>118.0,42.41666667 117.91666667,42.41666667 117.83333333,42.41666667 117.83333333,42.33333333 117.91666667,42.33333333 118.0,42.33333333 118.0,42.41666667</coordinates></LinearRing></innerBoundaryIs><innerBoundaryIs><LinearRing><coordinates>118.08333333,48.66666667 118.16666667,48.66666667 118.16666667,48.75 118.08333333,48.75 118.08333333,48.66666667</coordinates></LinearRing></innerBoundaryIs><innerBoundaryIs><LinearRing><coordinates>110.58333333,49.41666667 110.58333333,49.5 110.5,49.5 110.5,49.41666667 110.58333333,49.41666667</coordinates></LinearRing></innerBoundaryIs><innerBoundaryIs><LinearRing><coordinates>106.33333333,49.08333333 106.41666667,49.08333333 106.41666667,49.16666667 106.33333333,49.16666667 106.33333333,49.08333333</coordinates></LinearRing></innerBoundaryIs><innerBoundaryIs><LinearRing><coordinates>105.33333333,49.5 105.33333333,49.41666667 105.25,49.41666667 105.16666667,49.41666667 105.16666667,49.33333333 105.16666667,49.25 105.25,49.25 105.33333333,49.25 105.41666667,49.25 105.41666667,49.33333333 105.5,49.33333333 105.5,49.41666667 105.5,49.5 105.41666667,49.5 105.33333333,49.5</coordinates></LinearRing></innerBoundaryIs><innerBoundaryIs><LinearRing><coordinates>104.58333333,49.66666667 104.58333333,49.75 104.58333333,49.83333333 104.66666667,49.83333333 104.75,49.83333333 104.75,49.91666667 104.83333333,49.91666667 104.83333333,50.0 104.91666667,50.0 104.91666667,50.08333333 105.0,50.08333333 105.08333333,50.08333333 105.16666667,50.08333333 105.16666667,50.16666667 105.16666667,50.25 105.08333333,50.25 105.0,50.25 104.91666667,50.25 104.83333333,50.25 104.75,50.25 104.75,50.16666667 104.66666667,50.16666667 104.58333333,50.16666667 104.58333333,50.08333333 104.58333333,50.0 104.5,50.0 104.5,49.91666667 104.41666667,49.91666667 104.41666667,49.83333333 104.33333333,49.83333333 104.33333333,49.75 104.25,49.75 104.16666667,49.75 104.16666667,49.66666667 104.16666667,49.58333333 104.16666667,49.5 104.25,49.5 104.25,49.58333333 104.33333333,49.58333333 104.33333333,49.66666667 104.41666667,49.66666667 104.5,49.66666667 104.58333333,49.66666667</coordinates></LinearRing></innerBoundaryIs><innerBoundaryIs><LinearRing><coordinates>105.16666667,50.25 105.25,50.25 105.33333333,50.25 105.33333333,50.16666667 105.41666667,50.16666667 105.41666667,50.25 105.5,50.25 105.5,50.33333333 105.41666667,50.33333333 105.33333333,50.33333333 105.25,50.33333333 105.16666667,50.33333333 105.16666667,50.25</coordinates></LinearRing></innerBoundaryIs><innerBoundaryIs><LinearRing><coordinates>103.08333333,49.25 103.16666667,49.25 103.16666667,49.33333333 103.25,49.33333333 103.33333333,49.33333333 103.33333333,49.41666667 103.25,49.41666667 103.16666667,49.41666667 103.08333333,49.41666667 103.08333333,49.33333333 103.08333333,49.25</coordinates></LinearRing></innerBoundaryIs><innerBoundaryIs><LinearRing><coordinates>103.16666667,49.25 103.16666667,49.16666667 103.25,49.16666667 103.33333333,49.16666667 103.41666667,49.16666667 103.41666667,49.08333333 103.5,49.08333333 103.5,49.0 103.41666667,49.0 103.41666667,48.91666667 103.5,48.91666667 103.58333333,48.91666667 103.58333333,49.0 103.58333333,49.08333333 103.58333333,49.16666667 103.58333333,49.25 103.5,49.25 103.41666667,49.25 103.33333333,49.25 103.25,49.25 103.16666667,49.25</coordinates></LinearRing></innerBoundaryIs><innerBoundaryIs><LinearRing><coordinates>106.16666667,50.0 106.16666667,49.91666667 106.25,49.91666667 106.25,50.0 106.16666667,50.0</coordinates></LinearRing></innerBoundaryIs><innerBoundaryIs><LinearRing><coordinates>106.25,50.0 106.33333333,50.0 106.33333333,49.91666667 106.33333333,49.83333333 106.41666667,49.83333333 106.5,49.83333333 106.5,49.91666667 106.5,50.0 106.58333333,50.0 106.58333333,50.08333333 106.5,50.08333333 106.41666667,50.08333333 106.33333333,50.08333333 106.25,50.08333333 106.25,50.0</coordinates></LinearRing></innerBoundaryIs><innerBoundaryIs><LinearRing><coordinates>106.58333333,50.0 106.58333333,49.91666667 106.66666667,49.91666667 106.75,49.91666667 106.83333333,49.91666667 106.91666667,49.91666667 106.91666667,50.0 106.83333333,50.0 106.83333333,50.08333333 106.75,50.08333333 106.66666667,50.08333333 106.66666667,50.0 106.58333333,50.0</coordinates></LinearRing></innerBoundaryIs><innerBoundaryIs><LinearRing><coordinates>109.75,49.0 109.83333333,49.0 109.83333333,49.08333333 109.75,49.08333333 109.75,49.0</coordinates></LinearRing></innerBoundaryIs><innerBoundaryIs><LinearRing><coordinates>109.83333333,49.08333333 109.91666667,49.08333333 109.91666667,49.0 110,49 110.0,49.08333333 110.0,49.16666667 109.91666667,49.16666667 109.83333333,49.16666667 109.83333333,49.08333333</coordinates></LinearRing></innerBoundaryIs><innerBoundaryIs><LinearRing><coordinates>112.16666667,49.08333333 112.25,49.08333333 112.33333333,49.08333333 112.33333333,49.16666667 112.25,49.16666667 112.16666667,49.16666667 112.08333333,49.16666667 112.08333333,49.08333333 112.16666667,49.08333333</coordinates></LinearRing></innerBoundaryIs><innerBoundaryIs><LinearRing><coordinates>112.08333333,49.16666667 112.08333333,49.25 112.0,49.25 112.0,49.16666667 112.08333333,49.16666667</coordinates></LinearRing></innerBoundaryIs><innerBoundaryIs><LinearRing><coordinates>120.0,44.41666667 120.08333333,44.41666667 120.08333333,44.5 120.0,44.5 120.0,44.41666667</coordinates></LinearRing></innerBoundaryIs><innerBoundaryIs><LinearRing><coordinates>120.0,44.5 120.0,44.58333333 119.91666667,44.58333333 119.83333333,44.58333333 119.83333333,44.5 119.91666667,44.5 120.0,44.5</coordinates></LinearRing></innerBoundaryIs><innerBoundaryIs><LinearRing><coordinates>102.83333333,51.66666667 102.75,51.66666667 102.66666667,51.66666667 102.66666667,51.58333333 102.75,51.58333333 102.83333333,51.58333333 102.91666667,51.58333333 103.0,51.58333333 103.0,51.66666667 102.91666667,51.66666667 102.83333333,51.66666667</coordinates></LinearRing></innerBoundaryIs><innerBoundaryIs><LinearRing><coordinates>103.0,51.66666667 103.08333333,51.66666667 103.16666667,51.66666667 103.16666667,51.75 103.08333333,51.75 103.0,51.75 103.0,51.66666667</coordinates></LinearRing></innerBoundaryIs><innerBoundaryIs><LinearRing><coordinates>112.75,51.66666667 112.83333333,51.66666667 112.83333333,51.75 112.83333333,51.83333333 112.75,51.83333333 112.75,51.75 112.75,51.66666667</coordinates></LinearRing></innerBoundaryIs><innerBoundaryIs><LinearRing><coordinates>112.83333333,51.66666667 112.83333333,51.58333333 112.91666667,51.58333333 112.91666667,51.66666667 112.83333333,51.66666667</coordinates></LinearRing></innerBoundaryIs><innerBoundaryIs><LinearRing><coordinates>111.91666667,54.83333333 112.0,54.83333333 112.0,54.91666667 111.91666667,54.91666667 111.91666667,54.83333333</coordinates></LinearRing></innerBoundaryIs><innerBoundaryIs><LinearRing><coordinates>112.0,54.91666667 112.08333333,54.91666667 112.08333333,55.0 112,55 112.0,54.91666667</coordinates></LinearRing></innerBoundaryIs><innerBoundaryIs><LinearRing><coordinates>102.16666667,49.75 102.25,49.75 102.25,49.83333333 102.16666667,49.83333333 102.16666667,49.75</coordinates></LinearRing></innerBoundaryIs><innerBoundaryIs><LinearRing><coordinates>108.08333333,50.0 108.16666667,50.0 108.16666667,50.08333333 108.08333333,50.08333333 108.08333333,50.0</coordinates></LinearRing></innerBoundaryIs><innerBoundaryIs><LinearRing><coordinates>111.5,50.08333333 111.5,50.0 111.5,49.91666667 111.58333333,49.91666667 111.58333333,49.83333333 111.66666667,49.83333333 111.75,49.83333333 111.75,49.91666667 111.66666667,49.91666667 111.66666667,50.0 111.58333333,50.0 111.58333333,50.08333333 111.5,50.08333333</coordinates></LinearRing></innerBoundaryIs><innerBoundaryIs><LinearRing><coordinates>113,50 113.0,49.91666667 113.08333333,49.91666667 113.08333333,50.0 113,50</coordinates></LinearRing></innerBoundaryIs><innerBoundaryIs><LinearRing><coordinates>113.25,50.0 113.25,49.91666667 113.33333333,49.91666667 113.33333333,50.0 113.25,50.0</coordinates></LinearRing></innerBoundaryIs><innerBoundaryIs><LinearRing><coordinates>106.75,49.25 106.83333333,49.25 106.83333333,49.33333333 106.75,49.33333333 106.75,49.25</coordinates></LinearRing></innerBoundaryIs><innerBoundaryIs><LinearRing><coordinates>112.41666667,49.33333333 112.41666667,49.25 112.5,49.25 112.5,49.33333333 112.41666667,49.33333333</coordinates></LinearRing></innerBoundaryIs><innerBoundaryIs><LinearRing><coordinates>107.25,49.58333333 107.33333333,49.58333333 107.33333333,49.66666667 107.25,49.66666667 107.25,49.58333333</coordinates></LinearRing></innerBoundaryIs><innerBoundaryIs><LinearRing><coordinates>111.66666667,49.5 111.66666667,49.41666667 111.75,49.41666667 111.83333333,49.41666667 111.83333333,49.5 111.75,49.5 111.66666667,49.5</coordinates></LinearRing></innerBoundaryIs><innerBoundaryIs><LinearRing><coordinates>105.66666667,49.83333333 105.75,49.83333333 105.75,49.91666667 105.66666667,49.91666667 105.66666667,49.83333333</coordinates></LinearRing></innerBoundaryIs><innerBoundaryIs><LinearRing><coordinates>107.0,49.91666667 107.0,49.83333333 107.08333333,49.83333333 107.08333333,49.91666667 107.0,49.91666667</coordinates></LinearRing></innerBoundaryIs><innerBoundaryIs><LinearRing><coordinates>105.08333333,49.91666667 105.0,49.91666667 105.0,49.83333333 105.08333333,49.83333333 105.08333333,49.91666667</coordinates></LinearRing></innerBoundaryIs><innerBoundaryIs><LinearRing><coordinates>127.41666667,34.75 127.5,34.75 127.58333333,34.75 127.58333333,34.83333333 127.5,34.83333333 127.41666667,34.83333333 127.41666667,34.75</coordinates></LinearRing></innerBoundaryIs><innerBoundaryIs><LinearRing><coordinates>126.58333333,37.08333333 126.58333333,37.0 126.66666667,37.0 126.75,37.0 126.75,37.08333333 126.66666667,37.08333333 126.58333333,37.08333333</coordinates></LinearRing></innerBoundaryIs><innerBoundaryIs><LinearRing><coordinates>126.5,37.33333333 126.58333333,37.33333333 126.58333333,37.41666667 126.5,37.41666667 126.5,37.33333333</coordinates></LinearRing></innerBoundaryIs><innerBoundaryIs><LinearRing><coordinates>120.08333333,36.91666667 120.08333333,36.83333333 120.16666667,36.83333333 120.16666667,36.91666667 120.08333333,36.91666667</coordinates></LinearRing></innerBoundaryIs><innerBoundaryIs><LinearRing><coordinates>124.75,39.66666667 124.75,39.58333333 124.83333333,39.58333333 124.83333333,39.66666667 124.75,39.66666667</coordinates></LinearRing></innerBoundaryIs><innerBoundaryIs><LinearRing><coordinates>116.5,41.75 116.5,41.66666667 116.58333333,41.66666667 116.58333333,41.75 116.5,41.75</coordinates></LinearRing></innerBoundaryIs><innerBoundaryIs><LinearRing><coordinates>116.25,41.41666667 116.33333333,41.41666667 116.41666667,41.41666667 116.41666667,41.5 116.33333333,41.5 116.33333333,41.58333333 116.25,41.58333333 116.25,41.5 116.25,41.41666667</coordinates></LinearRing></innerBoundaryIs><innerBoundaryIs><LinearRing><coordinates>118.91666667,44.08333333 119.0,44.08333333 119.0,44.16666667 119.08333333,44.16666667 119.16666667,44.16666667 119.16666667,44.25 119.16666667,44.33333333 119.08333333,44.33333333 119.08333333,44.41666667 119.16666667,44.41666667 119.16666667,44.5 119.16666667,44.58333333 119.08333333,44.58333333 119.08333333,44.5 119.0,44.5 119.0,44.41666667 118.91666667,44.41666667 118.83333333,44.41666667 118.83333333,44.33333333 118.83333333,44.25 118.83333333,44.16666667 118.91666667,44.16666667 118.91666667,44.08333333</coordinates></LinearRing></innerBoundaryIs><innerBoundaryIs><LinearRing><coordinates>119.41666667,43.66666667 119.5,43.66666667 119.5,43.75 119.41666667,43.75 119.41666667,43.66666667</coordinates></LinearRing></innerBoundaryIs><innerBoundaryIs><LinearRing><coordinates>119.41666667,44.0 119.41666667,43.91666667 119.5,43.91666667 119.5,44.0 119.41666667,44.0</coordinates></LinearRing></innerBoundaryIs><innerBoundaryIs><LinearRing><coordinates>131.0,45.83333333 131.0,45.75 131.08333333,45.75 131.08333333,45.83333333 131.0,45.83333333</coordinates></LinearRing></innerBoundaryIs><innerBoundaryIs><LinearRing><coordinates>132.16666667000001,46.83333333 132.16666667000001,46.75 132.25,46.75 132.33333333,46.75 132.41666667000001,46.75 132.41666667000001,46.83333333 132.33333333,46.83333333 132.25,46.83333333 132.16666667000001,46.83333333</coordinates></LinearRing></innerBoundaryIs><innerBoundaryIs><LinearRing><coordinates>136.08333333,46.0 136.08333333,45.91666667 136.16666667000001,45.91666667 136.16666667000001,46.0 136.08333333,46.0</coordinates></LinearRing></innerBoundaryIs><innerBoundaryIs><LinearRing><coordinates>104.41666667,50.16666667 104.5,50.16666667 104.5,50.25 104.58333333,50.25 104.66666667,50.25 104.66666667,50.33333333 104.75,50.33333333 104.83333333,50.33333333 104.91666667,50.33333333 104.91666667,50.41666667 104.91666667,50.5 104.83333333,50.5 104.83333333,50.41666667 104.75,50.41666667 104.66666667,50.41666667 104.58333333,50.41666667 104.5,50.41666667 104.41666667,50.41666667 104.41666667,50.33333333 104.41666667,50.25 104.41666667,50.16666667</coordinates></LinearRing></innerBoundaryIs><innerBoundaryIs><LinearRing><coordinates>105.16666667,50.5 105.16666667,50.41666667 105.25,50.41666667 105.33333333,50.41666667 105.41666667,50.41666667 105.5,50.41666667 105.5,50.5 105.41666667,50.5 105.41666667,50.58333333 105.33333333,50.58333333 105.33333333,50.5 105.25,50.5 105.16666667,50.5</coordinates></LinearRing></innerBoundaryIs><innerBoundaryIs><LinearRing><coordinates>105.66666667,50.16666667 105.75,50.16666667 105.83333333,50.16666667 105.91666667,50.16666667 106.0,50.16666667 106.0,50.25 105.91666667,50.25 105.91666667,50.33333333 105.83333333,50.33333333 105.75,50.33333333 105.66666667,50.33333333 105.66666667,50.25 105.66666667,50.16666667</coordinates></LinearRing></innerBoundaryIs><innerBoundaryIs><LinearRing><coordinates>113.33333333,51.66666667 113.41666667,51.66666667 113.41666667,51.75 113.5,51.75 113.58333333,51.75 113.58333333,51.83333333 113.5,51.83333333 113.41666667,51.83333333 113.41666667,51.91666667 113.33333333,51.91666667 113.25,51.91666667 113.25,51.83333333 113.25,51.75 113.33333333,51.75 113.33333333,51.66666667</coordinates></LinearRing></innerBoundaryIs><innerBoundaryIs><LinearRing><coordinates>113.58333333,50.91666667 113.58333333,50.83333333 113.66666667,50.83333333 113.75,50.83333333 113.75,50.91666667 113.75,51.0 113.66666667,51.0 113.66666667,50.91666667 113.58333333,50.91666667</coordinates></LinearRing></innerBoundaryIs><innerBoundaryIs><LinearRing><coordinates>116.75,50.91666667 116.75,50.83333333 116.83333333,50.83333333 116.83333333,50.91666667 116.75,50.91666667</coordinates></LinearRing></innerBoundaryIs><innerBoundaryIs><LinearRing><coordinates>112.5,50.41666667 112.5,50.33333333 112.5,50.25 112.58333333,50.25 112.58333333,50.33333333 112.66666667,50.33333333 112.75,50.33333333 112.75,50.41666667 112.83333333,50.41666667 112.91666667,50.41666667 113.0,50.41666667 113.08333333,50.41666667 113.08333333,50.5 113.16666667,50.5 113.16666667,50.58333333 113.16666667,50.66666667 113.08333333,50.66666667 113.08333333,50.75 113.0,50.75 113.0,50.83333333 112.91666667,50.83333333 112.83333333,50.83333333 112.75,50.83333333 112.75,50.75 112.66666667,50.75 112.66666667,50.66666667 112.58333333,50.66666667 112.58333333,50.58333333 112.58333333,50.5 112.5,50.5 112.5,50.41666667</coordinates></LinearRing></innerBoundaryIs><innerBoundaryIs><LinearRing><coordinates>136.58333333,50.25 136.66666667000001,50.25 136.66666667000001,50.33333333 136.58333333,50.33333333 136.58333333,50.25</coordinates></LinearRing></innerBoundaryIs><innerBoundaryIs><LinearRing><coordinates>113.75,51.16666667 113.75,51.08333333 113.83333333,51.08333333 113.83333333,51.16666667 113.75,51.16666667</coordinates></LinearRing></innerBoundaryIs><innerBoundaryIs><LinearRing><coordinates>112.5,51.5 112.58333333,51.5 112.58333333,51.58333333 112.5,51.58333333 112.5,51.5</coordinates></LinearRing></innerBoundaryIs><innerBoundaryIs><LinearRing><coordinates>112.0,52.75 112.08333333,52.75 112.08333333,52.83333333 112.0,52.83333333 112.0,52.75</coordinates></LinearRing></innerBoundaryIs><innerBoundaryIs><LinearRing><coordinates>112.83333333,52.0 112.83333333,51.91666667 112.91666667,51.91666667 112.91666667,52.0 112.83333333,52.0</coordinates></LinearRing></innerBoundaryIs><innerBoundaryIs><LinearRing><coordinates>132.33333333,54.08333333 132.33333333,54.0 132.41666667000001,54.0 132.41666667000001,54.08333333 132.33333333,54.08333333</coordinates></LinearRing></innerBoundaryIs><innerBoundaryIs><LinearRing><coordinates>112.58333333,55.66666667 112.66666667,55.66666667 112.75,55.66666667 112.75,55.75 112.66666667,55.75 112.58333333,55.75 112.58333333,55.66666667</coordinates></LinearRing></innerBoundaryIs><innerBoundaryIs><LinearRing><coordinates>133.33333333,56.0 133.33333333,55.91666667 133.25,55.91666667 133.25,55.83333333 133.33333333,55.83333333 133.41666667000001,55.83333333 133.5,55.83333333 133.58333333,55.83333333 133.66666667000001,55.83333333 133.75,55.83333333 133.75,55.91666667 133.66666667000001,55.91666667 133.58333333,55.91666667 133.5,55.91666667 133.41666667000001,55.91666667 133.41666667000001,56.0 133.33333333,56.0</coordinates></LinearRing></innerBoundaryIs><innerBoundaryIs><LinearRing><coordinates>131.5,56.83333333 131.58333333,56.83333333 131.58333333,56.91666667 131.5,56.91666667 131.5,56.83333333</coordinates></LinearRing></innerBoundaryIs><innerBoundaryIs><LinearRing><coordinates>132.0,56.83333333 132.08333333,56.83333333 132.08333333,56.91666667 132.0,56.91666667 132.0,56.83333333</coordinates></LinearRing></innerBoundaryIs><innerBoundaryIs><LinearRing><coordinates>132.16666667000001,56.83333333 132.16666667000001,56.75 132.25,56.75 132.25,56.83333333 132.16666667000001,56.83333333</coordinates></LinearRing></innerBoundaryIs><innerBoundaryIs><LinearRing><coordinates>131.58333333,57.25 131.58333333,57.16666667 131.66666667000001,57.16666667 131.66666667000001,57.25 131.58333333,57.25</coordinates></LinearRing></innerBoundaryIs><innerBoundaryIs><LinearRing><coordinates>130.33333333,57.41666667 130.41666667000001,57.41666667 130.41666667000001,57.5 130.33333333,57.5 130.33333333,57.41666667</coordinates></LinearRing></innerBoundaryIs><innerBoundaryIs><LinearRing><coordinates>129.5,58.0 129.5,57.91666667 129.58333333,57.91666667 129.58333333,58.0 129.5,58.0</coordinates></LinearRing></innerBoundaryIs><innerBoundaryIs><LinearRing><coordinates>130.91666667000001,57.58333333 131.0,57.58333333 131.0,57.66666667 131.0,57.75 130.91666667000001,57.75 130.91666667000001,57.66666667 130.91666667000001,57.58333333</coordinates></LinearRing></innerBoundaryIs><innerBoundaryIs><LinearRing><coordinates>115.66666667,57.5 115.75,57.5 115.75,57.58333333 115.66666667,57.58333333 115.66666667,57.5</coordinates></LinearRing></innerBoundaryIs><innerBoundaryIs><LinearRing><coordinates>116.0,57.75 116.08333333,57.75 116.16666667,57.75 116.16666667,57.83333333 116.08333333,57.83333333 116.0,57.83333333 116.0,57.75</coordinates></LinearRing></innerBoundaryIs></Polygon><Polygon><outerBoundaryIs><LinearRing><coordinates>137.25,49.91666667 137.25,49.83333333 137.16666667000001,49.83333333 137.08333333,49.83333333 137.0,49.83333333 137.0,49.91666667 137.08333333,49.91666667 137.08333333,50.0 137.16666667000001,50.0 137.25,50.0 137.33333333,50.0 137.33333333,49.91666667 137.25,49.91666667</coordinates></LinearRing></outerBoundaryIs></Polygon></MultiGeometry>
  </Placemark>
</Folder>
</Document></kml>
