# Supplementary material for: Species conservation profiles of a random sample of world spiders II: Gnaphosidae to Nemesiidae
Source: Biodivers Data J. 2018 Jun 29;(6):e26203. doi: 10.3897/BDJ.6.e26203 (PMC6065607; doi:10.3897/BDJ.6.e26203)
Supplement: Supplementary material 17 — Distribution of Ceratinella brunnea Emerton, 1882 [file bdj-06-e26203-s017.kml]

<?xml version="1.0" encoding="utf-8" ?>
<kml xmlns="http://www.opengis.net/kml/2.2">
<Document id="root_doc">
<Schema name="Ceratinella_brunnea.kml" id="Ceratinella_brunnea.kml">
	<SimpleField name="layer" type="float"></SimpleField>
</Schema>
<Folder><name>Ceratinella_brunnea.kml</name>
  <Placemark>
	<Style><LineStyle><color>ff0000ff</color></LineStyle><PolyStyle><fill>0</fill></PolyStyle></Style>
	<ExtendedData><SchemaData schemaUrl="#Ceratinella_brunnea.kml">
		<SimpleData name="layer">1</SimpleData>
	</SchemaData></ExtendedData>
      <MultiGeometry><Polygon><outerBoundaryIs><LinearRing><coordinates>-89.0,30.25 -88.91666667,30.25 -88.83333333,30.25 -88.83333333,30.16666667 -88.91666667,30.16666667 -89.0,30.16666667 -89.08333333,30.16666667 -89.16666667,30.16666667 -89.16666667,30.25 -89.08333333,30.25 -89.0,30.25</coordinates></LinearRing></outerBoundaryIs></Polygon><Polygon><outerBoundaryIs><LinearRing><coordinates>-84.75,31.91666667 -84.66666667,31.91666667 -84.66666667,31.83333333 -84.75,31.83333333 -84.75,31.91666667</coordinates></LinearRing></outerBoundaryIs></Polygon><Polygon><outerBoundaryIs><LinearRing><coordinates>-110.16666667,32.41666667 -110.08333333,32.41666667 -110.08333333,32.33333333 -110.16666667,32.33333333 -110.16666667,32.41666667</coordinates></LinearRing></outerBoundaryIs></Polygon><Polygon><outerBoundaryIs><LinearRing><coordinates>-108.58333333,32.75 -108.5,32.75 -108.5,32.66666667 -108.58333333,32.66666667 -108.58333333,32.75</coordinates></LinearRing></outerBoundaryIs></Polygon><Polygon><outerBoundaryIs><LinearRing><coordinates>-106.5,33.58333333 -106.41666667,33.58333333 -106.41666667,33.5 -106.5,33.5 -106.5,33.58333333</coordinates></LinearRing></outerBoundaryIs></Polygon><Polygon><outerBoundaryIs><LinearRing><coordinates>-80.16666667,33.08333333 -80.16666667,33.0 -80.25,33.0 -80.25,33.08333333 -80.33333333,33.08333333 -80.33333333,33.16666667 -80.41666667,33.16666667 -80.41666667,33.25 -80.33333333,33.25 -80.33333333,33.33333333 -80.25,33.33333333 -80.16666667,33.33333333 -80.16666667,33.25 -80.08333333,33.25 -80.08333333,33.16666667 -80.16666667,33.16666667 -80.16666667,33.08333333</coordinates></LinearRing></outerBoundaryIs></Polygon><Polygon><outerBoundaryIs><LinearRing><coordinates>-117.5,34.25 -117.5,34.16666667 -117.58333333,34.16666667 -117.66666667,34.16666667 -117.75,34.16666667 -117.75,34.25 -117.83333333,34.25 -117.91666667,34.25 -118.0,34.25 -118.08333333,34.25 -118.16666667,34.25 -118.16666667,34.33333333 -118.25,34.33333333 -118.33333333,34.33333333 -118.33333333,34.41666667 -118.25,34.41666667 -118.16666667,34.41666667 -118.16666667,34.5 -118.08333333,34.5 -118.0,34.5 -117.91666667,34.5 -117.83333333,34.5 -117.75,34.5 -117.66666667,34.5 -117.58333333,34.5 -117.5,34.5 -117.5,34.41666667 -117.41666667,34.41666667 -117.33333333,34.41666667 -117.33333333,34.33333333 -117.25,34.33333333 -117.25,34.41666667 -117.16666667,34.41666667 -117.08333333,34.41666667 -117.0,34.41666667 -116.91666667,34.41666667 -116.83333333,34.41666667 -116.75,34.41666667 -116.75,34.33333333 -116.66666667,34.33333333 -116.58333333,34.33333333 -116.5,34.33333333 -116.5,34.25 -116.41666667,34.25 -116.41666667,34.16666667 -116.5,34.16666667 -116.5,34.08333333 -116.58333333,34.08333333 -116.66666667,34.08333333 -116.66666667,34.0 -116.75,34.0 -116.83333333,34.0 -116.91666667,34.0 -117,34 -117.0,34.08333333 -117.0,34.16666667 -117.08333333,34.16666667 -117.16666667,34.16666667 -117.25,34.16666667 -117.25,34.25 -117.33333333,34.25 -117.41666667,34.25 -117.41666667,34.33333333 -117.5,34.33333333 -117.5,34.25</coordinates></LinearRing></outerBoundaryIs></Polygon><Polygon><outerBoundaryIs><LinearRing><coordinates>-120,35 -119.91666667,35.0 -119.91666667,34.91666667 -120.0,34.91666667 -120,35</coordinates></LinearRing></outerBoundaryIs></Polygon><Polygon><outerBoundaryIs><LinearRing><coordinates>-120.25,35.83333333 -120.16666667,35.83333333 -120.16666667,35.75 -120.25,35.75 -120.25,35.83333333</coordinates></LinearRing></outerBoundaryIs></Polygon><Polygon><outerBoundaryIs><LinearRing><coordinates>-120.25,35.91666667 -120.25,35.83333333 -120.33333333,35.83333333 -120.33333333,35.91666667 -120.41666667,35.91666667 -120.5,35.91666667 -120.58333333,35.91666667 -120.58333333,36.0 -120.66666667,36.0 -120.66666667,36.08333333 -120.75,36.08333333 -120.75,36.16666667 -120.83333333,36.16666667 -120.83333333,36.25 -120.83333333,36.33333333 -120.91666667,36.33333333 -120.91666667,36.41666667 -121.0,36.41666667 -121.0,36.5 -121.08333333,36.5 -121.08333333,36.58333333 -121.16666667,36.58333333 -121.16666667,36.66666667 -121.16666667,36.75 -121.16666667,36.83333333 -121.25,36.83333333 -121.25,36.91666667 -121.25,37.0 -121.25,37.08333333 -121.33333333,37.08333333 -121.41666667,37.08333333 -121.5,37.08333333 -121.58333333,37.08333333 -121.58333333,37.16666667 -121.66666667,37.16666667 -121.66666667,37.25 -121.75,37.25 -121.75,37.33333333 -121.75,37.41666667 -121.83333333,37.41666667 -121.83333333,37.5 -121.83333333,37.58333333 -121.75,37.58333333 -121.75,37.66666667 -121.66666667,37.66666667 -121.66666667,37.75 -121.58333333,37.75 -121.58333333,37.66666667 -121.5,37.66666667 -121.41666667,37.66666667 -121.41666667,37.58333333 -121.33333333,37.58333333 -121.25,37.58333333 -121.25,37.5 -121.16666667,37.5 -121.16666667,37.41666667 -121.16666667,37.33333333 -121.16666667,37.25 -121.16666667,37.16666667 -121.16666667,37.08333333 -121.16666667,37.0 -121.08333333,37.0 -121.08333333,36.91666667 -121.0,36.91666667 -121.0,36.83333333 -120.91666667,36.83333333 -120.91666667,36.75 -120.91666667,36.66666667 -120.91666667,36.58333333 -120.83333333,36.58333333 -120.75,36.58333333 -120.66666667,36.58333333 -120.66666667,36.5 -120.58333333,36.5 -120.5,36.5 -120.5,36.41666667 -120.41666667,36.41666667 -120.41666667,36.33333333 -120.33333333,36.33333333 -120.33333333,36.25 -120.41666667,36.25 -120.5,36.25 -120.5,36.16666667 -120.5,36.08333333 -120.41666667,36.08333333 -120.41666667,36.0 -120.33333333,36.0 -120.25,36.0 -120.25,35.91666667</coordinates></LinearRing></outerBoundaryIs></Polygon><Polygon><outerBoundaryIs><LinearRing><coordinates>-117.75,35.33333333 -117.66666667,35.33333333 -117.66666667,35.25 -117.75,35.25 -117.75,35.33333333</coordinates></LinearRing></outerBoundaryIs></Polygon><Polygon><outerBoundaryIs><LinearRing><coordinates>-71.5,41.16666667 -71.5,41.08333333 -71.58333333,41.08333333 -71.66666667,41.08333333 -71.66666667,41.16666667 -71.66666667,41.25 -71.58333333,41.25 -71.5,41.25 -71.5,41.16666667</coordinates></LinearRing></outerBoundaryIs></Polygon><Polygon><outerBoundaryIs><LinearRing><coordinates>-122.08333333,37.83333333 -122.0,37.83333333 -122.0,37.75 -122.08333333,37.75 -122.08333333,37.83333333</coordinates></LinearRing></outerBoundaryIs></Polygon><Polygon><outerBoundaryIs><LinearRing><coordinates>-121.75,37.83333333 -121.66666667,37.83333333 -121.66666667,37.75 -121.75,37.75 -121.83333333,37.75 -121.91666667,37.75 -121.91666667,37.83333333 -122.0,37.83333333 -122.0,37.91666667 -122,38 -121.91666667,38.0 -121.83333333,38.0 -121.83333333,37.91666667 -121.75,37.91666667 -121.75,37.83333333</coordinates></LinearRing></outerBoundaryIs></Polygon><Polygon><outerBoundaryIs><LinearRing><coordinates>-70.66666667,43.0 -70.58333333,43.0 -70.58333333,42.91666667 -70.66666667,42.91666667 -70.66666667,43.0</coordinates></LinearRing></outerBoundaryIs></Polygon><Polygon><outerBoundaryIs><LinearRing><coordinates>-68.91666667,43.91666667 -68.83333333,43.91666667 -68.83333333,43.83333333 -68.91666667,43.83333333 -68.91666667,43.91666667</coordinates></LinearRing></outerBoundaryIs></Polygon><Polygon><outerBoundaryIs><LinearRing><coordinates>-66.66666667,44.66666667 -66.66666667,44.58333333 -66.75,44.58333333 -66.83333333,44.58333333 -66.91666667,44.58333333 -66.91666667,44.66666667 -66.91666667,44.75 -66.83333333,44.75 -66.83333333,44.83333333 -66.75,44.83333333 -66.66666667,44.83333333 -66.66666667,44.75 -66.66666667,44.66666667</coordinates></LinearRing></outerBoundaryIs></Polygon><Polygon><outerBoundaryIs><LinearRing><coordinates>-62.41666667,46.0 -62.41666667,45.91666667 -62.5,45.91666667 -62.58333333,45.91666667 -62.66666667,45.91666667 -62.75,45.91666667 -62.83333333,45.91666667 -62.91666667,45.91666667 -62.91666667,46.0 -63,46 -63.08333333,46.0 -63.08333333,46.08333333 -63.08333333,46.16666667 -63.16666667,46.16666667 -63.16666667,46.08333333 -63.25,46.08333333 -63.33333333,46.08333333 -63.41666667,46.08333333 -63.41666667,46.16666667 -63.5,46.16666667 -63.58333333,46.16666667 -63.66666667,46.16666667 -63.75,46.16666667 -63.75,46.25 -63.83333333,46.25 -63.83333333,46.33333333 -63.91666667,46.33333333 -64.0,46.33333333 -64.08333333,46.33333333 -64.16666667,46.33333333 -64.16666667,46.41666667 -64.16666667,46.5 -64.16666667,46.58333333 -64.25,46.58333333 -64.33333333,46.58333333 -64.41666667,46.58333333 -64.41666667,46.66666667 -64.41666667,46.75 -64.41666667,46.83333333 -64.33333333,46.83333333 -64.33333333,46.91666667 -64.25,46.91666667 -64.25,47.0 -64.16666667,47.0 -64.08333333,47.0 -64.08333333,47.08333333 -64.0,47.08333333 -63.91666667,47.08333333 -63.91666667,47.0 -63.91666667,46.91666667 -63.91666667,46.83333333 -64.0,46.83333333 -64.0,46.75 -63.91666667,46.75 -63.83333333,46.75 -63.83333333,46.66666667 -63.75,46.66666667 -63.66666667,46.66666667 -63.66666667,46.58333333 -63.58333333,46.58333333 -63.5,46.58333333 -63.41666667,46.58333333 -63.41666667,46.5 -63.33333333,46.5 -63.25,46.5 -63.16666667,46.5 -63.08333333,46.5 -63.08333333,46.41666667 -63.0,46.41666667 -63.0,46.5 -62.91666667,46.5 -62.83333333,46.5 -62.75,46.5 -62.66666667,46.5 -62.58333333,46.5 -62.5,46.5 -62.41666667,46.5 -62.33333333,46.5 -62.25,46.5 -62.16666667,46.5 -62.08333333,46.5 -62.0,46.5 -61.91666667,46.5 -61.91666667,46.41666667 -62.0,46.41666667 -62.0,46.33333333 -62.08333333,46.33333333 -62.16666667,46.33333333 -62.25,46.33333333 -62.33333333,46.33333333 -62.33333333,46.25 -62.33333333,46.16666667 -62.41666667,46.16666667 -62.41666667,46.08333333 -62.41666667,46.0</coordinates></LinearRing></outerBoundaryIs></Polygon><Polygon><outerBoundaryIs><LinearRing><coordinates>-55.91666667,47.25 -55.91666667,47.16666667 -56.0,47.16666667 -56.0,47.25 -56.0,47.33333333 -55.91666667,47.33333333 -55.83333333,47.33333333 -55.83333333,47.25 -55.91666667,47.25</coordinates></LinearRing></outerBoundaryIs></Polygon><Polygon><outerBoundaryIs><LinearRing><coordinates>-61.75,49.08333333 -61.75,49.0 -61.83333333,49.0 -61.91666667,49.0 -62,49 -62.08333333,49.0 -62.16666667,49.0 -62.25,49.0 -62.33333333,49.0 -62.33333333,49.08333333 -62.41666667,49.08333333 -62.5,49.08333333 -62.58333333,49.08333333 -62.66666667,49.08333333 -62.75,49.08333333 -62.83333333,49.08333333 -62.83333333,49.16666667 -62.91666667,49.16666667 -63.0,49.16666667 -63.08333333,49.16666667 -63.16666667,49.16666667 -63.16666667,49.25 -63.25,49.25 -63.33333333,49.25 -63.41666667,49.25 -63.41666667,49.33333333 -63.5,49.33333333 -63.58333333,49.33333333 -63.58333333,49.41666667 -63.66666667,49.41666667 -63.66666667,49.5 -63.75,49.5 -63.75,49.58333333 -63.83333333,49.58333333 -63.91666667,49.58333333 -63.91666667,49.66666667 -64.0,49.66666667 -64.08333333,49.66666667 -64.16666667,49.66666667 -64.25,49.66666667 -64.25,49.75 -64.33333333,49.75 -64.41666667,49.75 -64.5,49.75 -64.5,49.83333333 -64.58333333,49.83333333 -64.58333333,49.91666667 -64.5,49.91666667 -64.41666667,49.91666667 -64.41666667,50.0 -64.33333333,50.0 -64.25,50.0 -64.16666667,50.0 -64.08333333,50.0 -64,50 -64.0,49.91666667 -63.91666667,49.91666667 -63.83333333,49.91666667 -63.75,49.91666667 -63.66666667,49.91666667 -63.58333333,49.91666667 -63.5,49.91666667 -63.41666667,49.91666667 -63.41666667,49.83333333 -63.33333333,49.83333333 -63.25,49.83333333 -63.16666667,49.83333333 -63.08333333,49.83333333 -63.0,49.83333333 -63.0,49.75 -62.91666667,49.75 -62.83333333,49.75 -62.75,49.75 -62.75,49.66666667 -62.66666667,49.66666667 -62.58333333,49.66666667 -62.5,49.66666667 -62.5,49.58333333 -62.41666667,49.58333333 -62.41666667,49.5 -62.33333333,49.5 -62.25,49.5 -62.16666667,49.5 -62.16666667,49.41666667 -62.08333333,49.41666667 -62.0,49.41666667 -61.91666667,49.41666667 -61.83333333,49.41666667 -61.83333333,49.33333333 -61.75,49.33333333 -61.75,49.25 -61.66666667,49.25 -61.66666667,49.16666667 -61.66666667,49.08333333 -61.75,49.08333333</coordinates></LinearRing></outerBoundaryIs></Polygon><Polygon><outerBoundaryIs><LinearRing><coordinates>-129.08333333,50.91666667 -129.0,50.91666667 -129.0,50.83333333 -129.08333333,50.83333333 -129.08333333,50.91666667</coordinates></LinearRing></outerBoundaryIs></Polygon><Polygon><outerBoundaryIs><LinearRing><coordinates>-128.91666667000001,50.83333333 -128.83333333,50.83333333 -128.83333333,50.75 -128.91666667000001,50.75 -128.91666667000001,50.83333333</coordinates></LinearRing></outerBoundaryIs></Polygon><Polygon><outerBoundaryIs><LinearRing><coordinates>-58.75,50.91666667 -58.66666667,50.91666667 -58.66666667,50.83333333 -58.75,50.83333333 -58.75,50.91666667</coordinates></LinearRing></outerBoundaryIs></Polygon><Polygon><outerBoundaryIs><LinearRing><coordinates>-78.91666667,52.08333333 -78.91666667,52.0 -79,52 -79.0,52.08333333 -79.08333333,52.08333333 -79.16666667,52.08333333 -79.16666667,52.16666667 -79.08333333,52.16666667 -79.0,52.16666667 -78.91666667,52.16666667 -78.91666667,52.08333333</coordinates></LinearRing></outerBoundaryIs></Polygon><Polygon><outerBoundaryIs><LinearRing><coordinates>-79.58333333,52.58333333 -79.5,52.58333333 -79.5,52.5 -79.58333333,52.5 -79.66666667,52.5 -79.66666667,52.58333333 -79.58333333,52.58333333</coordinates></LinearRing></outerBoundaryIs></Polygon><Polygon><outerBoundaryIs><LinearRing><coordinates>-79.58333333,51.91666667 -79.58333333,51.83333333 -79.66666667,51.83333333 -79.66666667,51.91666667 -79.66666667,52.0 -79.66666667,52.08333333 -79.58333333,52.08333333 -79.5,52.08333333 -79.41666667,52.08333333 -79.41666667,52.16666667 -79.5,52.16666667 -79.5,52.25 -79.5,52.33333333 -79.41666667,52.33333333 -79.33333333,52.33333333 -79.33333333,52.25 -79.33333333,52.16666667 -79.33333333,52.08333333 -79.25,52.08333333 -79.16666667,52.08333333 -79.16666667,52.0 -79.16666667,51.91666667 -79.25,51.91666667 -79.33333333,51.91666667 -79.41666667,51.91666667 -79.5,51.91666667 -79.58333333,51.91666667</coordinates></LinearRing></outerBoundaryIs></Polygon><Polygon><outerBoundaryIs><LinearRing><coordinates>-79.66666667,53.5 -79.66666667,53.41666667 -79.75,53.41666667 -79.75,53.5 -79.75,53.58333333 -79.66666667,53.58333333 -79.66666667,53.5</coordinates></LinearRing></outerBoundaryIs></Polygon><Polygon><outerBoundaryIs><LinearRing><coordinates>-133.5,54.83333333 -133.5,54.75 -133.58333333,54.75 -133.58333333,54.83333333 -133.58333333,54.91666667 -133.5,54.91666667 -133.5,54.83333333</coordinates></LinearRing></outerBoundaryIs></Polygon><Polygon><outerBoundaryIs><LinearRing><coordinates>-59.41666667,55.33333333 -59.33333333,55.33333333 -59.33333333,55.25 -59.41666667,55.25 -59.41666667,55.33333333</coordinates></LinearRing></outerBoundaryIs></Polygon><Polygon><outerBoundaryIs><LinearRing><coordinates>-160.08333333,55.58333333 -160.0,55.58333333 -160.0,55.5 -160.08333333,55.5 -160.08333333,55.58333333</coordinates></LinearRing></outerBoundaryIs></Polygon><Polygon><outerBoundaryIs><LinearRing><coordinates>-130.66666667000001,54.41666667 -130.66666667000001,54.33333333 -130.75,54.33333333 -130.83333333,54.33333333 -130.83333333,54.41666667 -130.91666667000001,54.41666667 -131.0,54.41666667 -131.0,54.5 -131.0,54.58333333 -131.08333333,54.58333333 -131.16666667000001,54.58333333 -131.16666667000001,54.66666667 -131.08333333,54.66666667 -131.0,54.66666667 -130.91666667000001,54.66666667 -130.83333333,54.66666667 -130.75,54.66666667 -130.75,54.58333333 -130.75,54.5 -130.66666667000001,54.5 -130.66666667000001,54.41666667</coordinates></LinearRing></outerBoundaryIs></Polygon><Polygon><outerBoundaryIs><LinearRing><coordinates>-132.58333333,53.08333333 -132.66666667000001,53.08333333 -132.66666667000001,53.16666667 -132.66666667000001,53.25 -132.75,53.25 -132.83333333,53.25 -132.83333333,53.33333333 -132.75,53.33333333 -132.75,53.41666667 -132.83333333,53.41666667 -132.91666667000001,53.41666667 -132.91666667000001,53.5 -133.0,53.5 -133.08333333,53.5 -133.08333333,53.58333333 -133.0,53.58333333 -133.0,53.66666667 -133.08333333,53.66666667 -133.08333333,53.75 -133.16666667000001,53.75 -133.16666667000001,53.83333333 -133.16666667000001,53.91666667 -133.25,53.91666667 -133.25,54.0 -133.16666667000001,54.0 -133.16666667000001,54.08333333 -133.16666667000001,54.16666667 -133.16666667000001,54.25 -133.08333333,54.25 -133.08333333,54.33333333 -133.0,54.33333333 -133.0,54.25 -132.91666667000001,54.25 -132.91666667000001,54.16666667 -132.83333333,54.16666667 -132.75,54.16666667 -132.66666667000001,54.16666667 -132.58333333,54.16666667 -132.5,54.16666667 -132.41666667000001,54.16666667 -132.33333333,54.16666667 -132.25,54.16666667 -132.25,54.08333333 -132.16666667000001,54.08333333 -132.08333333,54.08333333 -132.0,54.08333333 -131.91666667000001,54.08333333 -131.83333333,54.08333333 -131.83333333,54.16666667 -131.75,54.16666667 -131.66666667000001,54.16666667 -131.66666667000001,54.25 -131.58333333,54.25 -131.58333333,54.16666667 -131.58333333,54.08333333 -131.66666667000001,54.08333333 -131.66666667000001,54.0 -131.66666667000001,53.91666667 -131.75,53.91666667 -131.75,53.83333333 -131.83333333,53.83333333 -131.83333333,53.75 -131.83333333,53.66666667 -131.83333333,53.58333333 -131.91666667000001,53.58333333 -131.91666667000001,53.5 -131.83333333,53.5 -131.83333333,53.41666667 -131.91666667000001,53.41666667 -131.91666667000001,53.33333333 -131.91666667000001,53.25 -131.83333333,53.25 -131.83333333,53.33333333 -131.75,53.33333333 -131.75,53.25 -131.75,53.16666667 -131.66666667000001,53.16666667 -131.58333333,53.16666667 -131.58333333,53.08333333 -131.58333333,53.0 -131.58333333,52.91666667 -131.5,52.91666667 -131.5,52.83333333 -131.5,52.75 -131.41666667000001,52.75 -131.41666667000001,52.66666667 -131.41666667000001,52.58333333 -131.33333333,52.58333333 -131.33333333,52.5 -131.25,52.5 -131.16666667000001,52.5 -131.16666667000001,52.41666667 -131.25,52.41666667 -131.25,52.33333333 -131.16666667000001,52.33333333 -131.08333333,52.33333333 -131.08333333,52.25 -131.0,52.25 -131.0,52.16666667 -130.91666667000001,52.16666667 -130.91666667000001,52.08333333 -130.91666667000001,52.0 -131,52 -131.0,51.91666667 -131.08333333,51.91666667 -131.16666667000001,51.91666667 -131.16666667000001,52.0 -131.16666667000001,52.08333333 -131.25,52.08333333 -131.33333333,52.08333333 -131.33333333,52.16666667 -131.41666667000001,52.16666667 -131.5,52.16666667 -131.5,52.25 -131.58333333,52.25 -131.58333333,52.33333333 -131.66666667000001,52.33333333 -131.66666667000001,52.41666667 -131.75,52.41666667 -131.75,52.5 -131.83333333,52.5 -131.91666667000001,52.5 -131.91666667000001,52.58333333 -132.0,52.58333333 -132.0,52.66666667 -132.08333333,52.66666667 -132.16666667000001,52.66666667 -132.16666667000001,52.75 -132.25,52.75 -132.33333333,52.75 -132.33333333,52.83333333 -132.33333333,52.91666667 -132.41666667000001,52.91666667 -132.41666667000001,53.0 -132.5,53.0 -132.58333333,53.0 -132.58333333,53.08333333</coordinates></LinearRing></outerBoundaryIs></Polygon><Polygon><outerBoundaryIs><LinearRing><coordinates>-79.83333333,53.08333333 -79.83333333,53.0 -79.91666667,53.0 -79.91666667,53.08333333 -80.0,53.08333333 -80.0,53.16666667 -80.08333333,53.16666667 -80.08333333,53.25 -80.08333333,53.33333333 -80.16666667,53.33333333 -80.16666667,53.41666667 -80.08333333,53.41666667 -80.0,53.41666667 -79.91666667,53.41666667 -79.83333333,53.41666667 -79.83333333,53.33333333 -79.91666667,53.33333333 -79.91666667,53.25 -79.83333333,53.25 -79.75,53.25 -79.75,53.16666667 -79.75,53.08333333 -79.83333333,53.08333333</coordinates></LinearRing></outerBoundaryIs></Polygon><Polygon><outerBoundaryIs><LinearRing><coordinates>-55.25,46.91666667 -55.25,46.83333333 -55.33333333,46.83333333 -55.41666667,46.83333333 -55.5,46.83333333 -55.58333333,46.83333333 -55.66666667,46.83333333 -55.75,46.83333333 -55.83333333,46.83333333 -55.91666667,46.83333333 -56.0,46.83333333 -56.0,46.91666667 -56,47 -56.0,47.08333333 -55.91666667,47.08333333 -55.83333333,47.08333333 -55.83333333,47.16666667 -55.75,47.16666667 -55.66666667,47.16666667 -55.58333333,47.16666667 -55.5,47.16666667 -55.5,47.25 -55.41666667,47.25 -55.33333333,47.25 -55.33333333,47.33333333 -55.33333333,47.41666667 -55.41666667,47.41666667 -55.5,47.41666667 -55.58333333,47.41666667 -55.58333333,47.33333333 -55.66666667,47.33333333 -55.66666667,47.41666667 -55.75,47.41666667 -55.75,47.33333333 -55.83333333,47.33333333 -55.83333333,47.41666667 -55.91666667,47.41666667 -56.0,47.41666667 -56.08333333,47.41666667 -56.16666667,47.41666667 -56.25,47.41666667 -56.25,47.5 -56.25,47.58333333 -56.33333333,47.58333333 -56.41666667,47.58333333 -56.5,47.58333333 -56.58333333,47.58333333 -56.66666667,47.58333333 -56.66666667,47.5 -56.75,47.5 -56.83333333,47.5 -56.91666667,47.5 -57.0,47.5 -57.08333333,47.5 -57.16666667,47.5 -57.16666667,47.58333333 -57.25,47.58333333 -57.33333333,47.58333333 -57.33333333,47.5 -57.41666667,47.5 -57.41666667,47.58333333 -57.5,47.58333333 -57.58333333,47.58333333 -57.66666667,47.58333333 -57.75,47.58333333 -57.83333333,47.58333333 -57.91666667,47.58333333 -57.91666667,47.66666667 -58.0,47.66666667 -58.08333333,47.66666667 -58.16666667,47.66666667 -58.16666667,47.58333333 -58.25,47.58333333 -58.25,47.66666667 -58.33333333,47.66666667 -58.33333333,47.58333333 -58.41666667,47.58333333 -58.5,47.58333333 -58.58333333,47.58333333 -58.66666667,47.58333333 -58.75,47.58333333 -58.83333333,47.58333333 -58.91666667,47.58333333 -58.91666667,47.5 -59.0,47.5 -59.08333333,47.5 -59.16666667,47.5 -59.25,47.5 -59.25,47.58333333 -59.33333333,47.58333333 -59.33333333,47.66666667 -59.33333333,47.75 -59.33333333,47.83333333 -59.41666667,47.83333333 -59.41666667,47.91666667 -59.41666667,48.0 -59.33333333,48.0 -59.33333333,48.08333333 -59.25,48.08333333 -59.16666667,48.08333333 -59.16666667,48.16666667 -59.08333333,48.16666667 -59.0,48.16666667 -59.0,48.25 -58.91666667,48.25 -58.83333333,48.25 -58.83333333,48.33333333 -58.75,48.33333333 -58.75,48.41666667 -58.66666667,48.41666667 -58.58333333,48.41666667 -58.58333333,48.5 -58.66666667,48.5 -58.75,48.5 -58.83333333,48.5 -58.91666667,48.5 -59.0,48.5 -59.08333333,48.5 -59.08333333,48.41666667 -59.16666667,48.41666667 -59.25,48.41666667 -59.33333333,48.41666667 -59.33333333,48.5 -59.25,48.5 -59.25,48.58333333 -59.16666667,48.58333333 -59.16666667,48.66666667 -59.08333333,48.66666667 -59.0,48.66666667 -59.0,48.75 -58.91666667,48.75 -58.83333333,48.75 -58.83333333,48.83333333 -58.75,48.83333333 -58.75,48.75 -58.66666667,48.75 -58.66666667,48.83333333 -58.58333333,48.83333333 -58.58333333,48.91666667 -58.58333333,49.0 -58.5,49.0 -58.5,49.08333333 -58.5,49.16666667 -58.41666667,49.16666667 -58.41666667,49.25 -58.33333333,49.25 -58.25,49.25 -58.25,49.33333333 -58.25,49.41666667 -58.25,49.5 -58.16666667,49.5 -58.16666667,49.58333333 -58.08333333,49.58333333 -58.0,49.58333333 -58.0,49.66666667 -58.0,49.75 -57.91666667,49.75 -57.91666667,49.83333333 -57.91666667,49.91666667 -57.83333333,49.91666667 -57.83333333,50.0 -57.75,50.0 -57.75,50.08333333 -57.75,50.16666667 -57.66666667,50.16666667 -57.66666667,50.25 -57.58333333,50.25 -57.58333333,50.33333333 -57.58333333,50.41666667 -57.5,50.41666667 -57.5,50.5 -57.5,50.58333333 -57.41666667,50.58333333 -57.41666667,50.66666667 -57.41666667,50.75 -57.33333333,50.75 -57.33333333,50.83333333 -57.33333333,50.91666667 -57.25,50.91666667 -57.16666667,50.91666667 -57.16666667,51.0 -57.16666667,51.08333333 -57.08333333,51.08333333 -57.0,51.08333333 -56.91666667,51.08333333 -56.91666667,51.16666667 -56.83333333,51.16666667 -56.83333333,51.25 -56.83333333,51.33333333 -56.75,51.33333333 -56.75,51.41666667 -56.66666667,51.41666667 -56.58333333,51.41666667 -56.5,51.41666667 -56.41666667,51.41666667 -56.41666667,51.5 -56.33333333,51.5 -56.25,51.5 -56.25,51.58333333 -56.16666667,51.58333333 -56.08333333,51.58333333 -56.0,51.58333333 -56.0,51.66666667 -55.91666667,51.66666667 -55.83333333,51.66666667 -55.83333333,51.58333333 -55.75,51.58333333 -55.75,51.66666667 -55.66666667,51.66666667 -55.58333333,51.66666667 -55.5,51.66666667 -55.41666667,51.66666667 -55.33333333,51.66666667 -55.33333333,51.58333333 -55.41666667,51.58333333 -55.41666667,51.5 -55.41666667,51.41666667 -55.41666667,51.33333333 -55.5,51.33333333 -55.58333333,51.33333333 -55.58333333,51.25 -55.58333333,51.16666667 -55.66666667,51.16666667 -55.66666667,51.08333333 -55.75,51.08333333 -55.75,51.0 -55.75,50.91666667 -55.83333333,50.91666667 -55.83333333,50.83333333 -55.91666667,50.83333333 -55.91666667,50.75 -56.0,50.75 -56.0,50.66666667 -56.08333333,50.66666667 -56.08333333,50.58333333 -56.16666667,50.58333333 -56.16666667,50.5 -56.25,50.5 -56.25,50.41666667 -56.33333333,50.41666667 -56.33333333,50.33333333 -56.41666667,50.33333333 -56.41666667,50.25 -56.5,50.25 -56.5,50.16666667 -56.5,50.08333333 -56.58333333,50.08333333 -56.66666667,50.08333333 -56.66666667,50.0 -56.66666667,49.91666667 -56.66666667,49.83333333 -56.58333333,49.83333333 -56.58333333,49.91666667 -56.5,49.91666667 -56.5,50.0 -56.41666667,50.0 -56.41666667,50.08333333 -56.33333333,50.08333333 -56.33333333,50.16666667 -56.25,50.16666667 -56.16666667,50.16666667 -56.08333333,50.16666667 -56.08333333,50.08333333 -56.0,50.08333333 -55.91666667,50.08333333 -55.83333333,50.08333333 -55.83333333,50.0 -55.75,50.0 -55.66666667,50.0 -55.58333333,50.0 -55.58333333,50.08333333 -55.5,50.08333333 -55.5,50.0 -55.41666667,50.0 -55.33333333,50.0 -55.33333333,49.91666667 -55.41666667,49.91666667 -55.5,49.91666667 -55.5,49.83333333 -55.58333333,49.83333333 -55.66666667,49.83333333 -55.66666667,49.75 -55.75,49.75 -55.83333333,49.75 -55.83333333,49.66666667 -55.75,49.66666667 -55.66666667,49.66666667 -55.58333333,49.66666667 -55.58333333,49.58333333 -55.5,49.58333333 -55.41666667,49.58333333 -55.33333333,49.58333333 -55.25,49.58333333 -55.16666667,49.58333333 -55.08333333,49.58333333 -55.0,49.58333333 -54.91666667,49.58333333 -54.91666667,49.66666667 -54.83333333,49.66666667 -54.83333333,49.75 -54.75,49.75 -54.66666667,49.75 -54.66666667,49.66666667 -54.58333333,49.66666667 -54.58333333,49.75 -54.5,49.75 -54.41666667,49.75 -54.33333333,49.75 -54.25,49.75 -54.16666667,49.75 -54.16666667,49.83333333 -54.08333333,49.83333333 -54.08333333,49.75 -54.0,49.75 -54.0,49.66666667 -54.0,49.58333333 -53.91666667,49.58333333 -53.83333333,49.58333333 -53.83333333,49.5 -53.83333333,49.41666667 -53.75,49.41666667 -53.66666667,49.41666667 -53.66666667,49.33333333 -53.58333333,49.33333333 -53.5,49.33333333 -53.41666667,49.33333333 -53.41666667,49.25 -53.41666667,49.16666667 -53.41666667,49.08333333 -53.5,49.08333333 -53.5,49.0 -53.58333333,49.0 -53.58333333,48.91666667 -53.58333333,48.83333333 -53.58333333,48.75 -53.58333333,48.66666667 -53.58333333,48.58333333 -53.5,48.58333333 -53.5,48.66666667 -53.41666667,48.66666667 -53.33333333,48.66666667 -53.25,48.66666667 -53.16666667,48.66666667 -53.16666667,48.75 -53.08333333,48.75 -53.0,48.75 -53.0,48.66666667 -53.0,48.58333333 -53.0,48.5 -53.0,48.41666667 -53.08333333,48.41666667 -53.08333333,48.33333333 -53.16666667,48.33333333 -53.25,48.33333333 -53.33333333,48.33333333 -53.33333333,48.25 -53.41666667,48.25 -53.41666667,48.16666667 -53.5,48.16666667 -53.5,48.08333333 -53.58333333,48.08333333 -53.58333333,48.0 -53.58333333,47.91666667 -53.66666667,47.91666667 -53.66666667,47.83333333 -53.75,47.83333333 -53.75,47.75 -53.66666667,47.75 -53.66666667,47.66666667 -53.66666667,47.58333333 -53.58333333,47.58333333 -53.58333333,47.66666667 -53.58333333,47.75 -53.5,47.75 -53.5,47.83333333 -53.5,47.91666667 -53.41666667,47.91666667 -53.41666667,48.0 -53.33333333,48.0 -53.33333333,48.08333333 -53.25,48.08333333 -53.16666667,48.08333333 -53.08333333,48.08333333 -53.08333333,48.16666667 -53.0,48.16666667 -53.0,48.25 -52.91666667,48.25 -52.91666667,48.16666667 -52.83333333,48.16666667 -52.75,48.16666667 -52.75,48.08333333 -52.83333333,48.08333333 -52.91666667,48.08333333 -52.91666667,48.0 -52.91666667,47.91666667 -53.0,47.91666667 -53.0,47.83333333 -53.08333333,47.83333333 -53.08333333,47.75 -53.16666667,47.75 -53.16666667,47.66666667 -53.16666667,47.58333333 -53.16666667,47.5 -53.08333333,47.5 -53.08333333,47.58333333 -53.08333333,47.66666667 -53.0,47.66666667 -52.91666667,47.66666667 -52.91666667,47.75 -52.83333333,47.75 -52.83333333,47.83333333 -52.75,47.83333333 -52.66666667,47.83333333 -52.66666667,47.75 -52.66666667,47.66666667 -52.58333333,47.66666667 -52.58333333,47.58333333 -52.58333333,47.5 -52.58333333,47.41666667 -52.66666667,47.41666667 -52.66666667,47.33333333 -52.66666667,47.25 -52.75,47.25 -52.75,47.16666667 -52.83333333,47.16666667 -52.83333333,47.08333333 -52.83333333,47.0 -52.83333333,46.91666667 -52.91666667,46.91666667 -52.91666667,46.83333333 -52.91666667,46.75 -53.0,46.75 -53.0,46.66666667 -53.0,46.58333333 -53.08333333,46.58333333 -53.16666667,46.58333333 -53.25,46.58333333 -53.25,46.66666667 -53.33333333,46.66666667 -53.41666667,46.66666667 -53.41666667,46.58333333 -53.5,46.58333333 -53.58333333,46.58333333 -53.66666667,46.58333333 -53.66666667,46.66666667 -53.66666667,46.75 -53.66666667,46.83333333 -53.66666667,46.91666667 -53.75,46.91666667 -53.83333333,46.91666667 -53.83333333,46.83333333 -53.91666667,46.83333333 -54.0,46.83333333 -54.0,46.75 -54.08333333,46.75 -54.16666667,46.75 -54.25,46.75 -54.25,46.83333333 -54.25,46.91666667 -54.25,47.0 -54.16666667,47.0 -54.16666667,47.08333333 -54.16666667,47.16666667 -54.08333333,47.16666667 -54.08333333,47.25 -54.0,47.25 -54.0,47.33333333 -54.0,47.41666667 -54.08333333,47.41666667 -54.08333333,47.33333333 -54.16666667,47.33333333 -54.25,47.33333333 -54.33333333,47.33333333 -54.41666667,47.33333333 -54.5,47.33333333 -54.58333333,47.33333333 -54.58333333,47.25 -54.66666667,47.25 -54.75,47.25 -54.75,47.16666667 -54.83333333,47.16666667 -54.83333333,47.25 -54.91666667,47.25 -55.0,47.25 -55.0,47.16666667 -55.0,47.08333333 -55.08333333,47.08333333 -55.08333333,47.0 -55.08333333,46.91666667 -55.16666667,46.91666667 -55.25,46.91666667</coordinates></LinearRing></outerBoundaryIs><innerBoundaryIs><LinearRing><coordinates>-55.33333333,47.41666667 -55.25,47.41666667 -55.25,47.5 -55.16666667,47.5 -55.16666667,47.58333333 -55.25,47.58333333 -55.33333333,47.58333333 -55.33333333,47.5 -55.33333333,47.41666667</coordinates></LinearRing></innerBoundaryIs><innerBoundaryIs><LinearRing><coordinates>-57.16666667,50.91666667 -57.16666667,50.83333333 -57.08333333,50.83333333 -57.08333333,50.91666667 -57.16666667,50.91666667</coordinates></LinearRing></innerBoundaryIs><innerBoundaryIs><LinearRing><coordinates>-56.66666667,49.83333333 -56.75,49.83333333 -56.75,49.75 -56.66666667,49.75 -56.66666667,49.83333333</coordinates></LinearRing></innerBoundaryIs><innerBoundaryIs><LinearRing><coordinates>-54.0,49.58333333 -54.08333333,49.58333333 -54.16666667,49.58333333 -54.16666667,49.5 -54.08333333,49.5 -54.0,49.5 -54.0,49.58333333</coordinates></LinearRing></innerBoundaryIs><innerBoundaryIs><LinearRing><coordinates>-58.83333333,48.58333333 -58.75,48.58333333 -58.75,48.66666667 -58.83333333,48.66666667 -58.83333333,48.58333333</coordinates></LinearRing></innerBoundaryIs><innerBoundaryIs><LinearRing><coordinates>-55.08333333,47.58333333 -55.08333333,47.5 -55.0,47.5 -55.0,47.58333333 -55.08333333,47.58333333</coordinates></LinearRing></innerBoundaryIs><innerBoundaryIs><LinearRing><coordinates>-54.0,47.5 -53.91666667,47.5 -53.91666667,47.58333333 -54.0,47.58333333 -54.0,47.5</coordinates></LinearRing></innerBoundaryIs><innerBoundaryIs><LinearRing><coordinates>-58.33333333,49.16666667 -58.33333333,49.08333333 -58.25,49.08333333 -58.25,49.16666667 -58.33333333,49.16666667</coordinates></LinearRing></innerBoundaryIs><innerBoundaryIs><LinearRing><coordinates>-55.91666667,51.33333333 -55.91666667,51.25 -55.83333333,51.25 -55.75,51.25 -55.75,51.33333333 -55.83333333,51.33333333 -55.91666667,51.33333333</coordinates></LinearRing></innerBoundaryIs></Polygon><Polygon><outerBoundaryIs><LinearRing><coordinates>-157.0,56.58333333 -156.91666667000001,56.58333333 -156.91666667000001,56.5 -157.0,56.5 -157.08333333,56.5 -157.16666667000001,56.5 -157.25,56.5 -157.33333333,56.5 -157.33333333,56.58333333 -157.25,56.58333333 -157.25,56.66666667 -157.16666667000001,56.66666667 -157.16666667000001,56.58333333 -157.08333333,56.58333333 -157.0,56.58333333</coordinates></LinearRing></outerBoundaryIs></Polygon><Polygon><outerBoundaryIs><LinearRing><coordinates>-160.25,58.66666667 -160.16666667000001,58.66666667 -160.16666667000001,58.58333333 -160.25,58.58333333 -160.33333333,58.58333333 -160.33333333,58.66666667 -160.41666667000001,58.66666667 -160.5,58.66666667 -160.5,58.75 -160.41666667000001,58.75 -160.33333333,58.75 -160.25,58.75 -160.25,58.66666667</coordinates></LinearRing></outerBoundaryIs></Polygon><Polygon><outerBoundaryIs><LinearRing><coordinates>-92.75,61.91666667 -92.66666667,61.91666667 -92.66666667,61.83333333 -92.75,61.83333333 -92.75,61.91666667</coordinates></LinearRing></outerBoundaryIs></Polygon><Polygon><outerBoundaryIs><LinearRing><coordinates>-147.25,60.58333333 -147.25,60.5 -147.33333333,60.5 -147.41666667000001,60.5 -147.41666667000001,60.58333333 -147.5,60.58333333 -147.5,60.66666667 -147.5,60.75 -147.41666667000001,60.75 -147.33333333,60.75 -147.25,60.75 -147.25,60.66666667 -147.25,60.58333333</coordinates></LinearRing></outerBoundaryIs></Polygon><Polygon><outerBoundaryIs><LinearRing><coordinates>-151.91666667000001,60.41666667 -151.91666667000001,60.33333333 -152.0,60.33333333 -152.08333333,60.33333333 -152.08333333,60.41666667 -152.0,60.41666667 -152.0,60.5 -152.0,60.58333333 -151.91666667000001,60.58333333 -151.83333333,60.58333333 -151.83333333,60.5 -151.83333333,60.41666667 -151.91666667000001,60.41666667</coordinates></LinearRing></outerBoundaryIs></Polygon><Polygon><outerBoundaryIs><LinearRing><coordinates>-91.0,62.66666667 -90.91666667,62.66666667 -90.91666667,62.58333333 -91.0,62.58333333 -91.08333333,62.58333333 -91.16666667,62.58333333 -91.16666667,62.66666667 -91.25,62.66666667 -91.33333333,62.66666667 -91.33333333,62.75 -91.25,62.75 -91.16666667,62.75 -91.08333333,62.75 -91.0,62.75 -91.0,62.66666667</coordinates></LinearRing></outerBoundaryIs></Polygon><Polygon><outerBoundaryIs><LinearRing><coordinates>-92.83333333,62.0 -92.75,62.0 -92.75,61.91666667 -92.83333333,61.91666667 -92.91666667,61.91666667 -92.91666667,62.0 -92.83333333,62.0</coordinates></LinearRing></outerBoundaryIs></Polygon><Polygon><outerBoundaryIs><LinearRing><coordinates>-63.25,65.16666667 -63.16666667,65.16666667 -63.16666667,65.08333333 -63.25,65.08333333 -63.25,65.16666667</coordinates></LinearRing></outerBoundaryIs></Polygon><Polygon><outerBoundaryIs><LinearRing><coordinates>-65.0,64.66666667 -64.91666667,64.66666667 -64.91666667,64.58333333 -65.0,64.58333333 -65.0,64.66666667</coordinates></LinearRing></outerBoundaryIs></Polygon><Polygon><outerBoundaryIs><LinearRing><coordinates>-75.25,65.5 -75.16666667,65.5 -75.16666667,65.41666667 -75.25,65.41666667 -75.25,65.5</coordinates></LinearRing></outerBoundaryIs></Polygon><Polygon><outerBoundaryIs><LinearRing><coordinates>-109.16666667,68.25 -109.08333333,68.25 -109.0,68.25 -109.0,68.16666667 -109.08333333,68.16666667 -109.16666667,68.16666667 -109.16666667,68.25</coordinates></LinearRing></outerBoundaryIs></Polygon><Polygon><outerBoundaryIs><LinearRing><coordinates>-77.0,69.16666667 -77.0,69.08333333 -77.08333333,69.08333333 -77.16666667,69.08333333 -77.25,69.08333333 -77.33333333,69.08333333 -77.33333333,69.16666667 -77.41666667,69.16666667 -77.41666667,69.25 -77.41666667,69.33333333 -77.41666667,69.41666667 -77.33333333,69.41666667 -77.33333333,69.5 -77.25,69.5 -77.16666667,69.5 -77.08333333,69.5 -77.0,69.5 -76.91666667,69.5 -76.91666667,69.41666667 -76.83333333,69.41666667 -76.75,69.41666667 -76.66666667,69.41666667 -76.58333333,69.41666667 -76.58333333,69.33333333 -76.58333333,69.25 -76.66666667,69.25 -76.75,69.25 -76.83333333,69.25 -76.83333333,69.16666667 -76.91666667,69.16666667 -77.0,69.16666667</coordinates></LinearRing></outerBoundaryIs></Polygon><Polygon><outerBoundaryIs><LinearRing><coordinates>-158.75,55.83333333 -158.83333333,55.83333333 -158.83333333,55.75 -158.91666667000001,55.75 -158.91666667000001,55.83333333 -158.91666667000001,55.91666667 -159.0,55.91666667 -159.0,55.83333333 -159.08333333,55.83333333 -159.08333333,55.75 -159.16666667000001,55.75 -159.16666667000001,55.83333333 -159.25,55.83333333 -159.25,55.75 -159.33333333,55.75 -159.33333333,55.66666667 -159.41666667000001,55.66666667 -159.41666667000001,55.75 -159.5,55.75 -159.5,55.66666667 -159.5,55.58333333 -159.58333333,55.58333333 -159.58333333,55.5 -159.66666667000001,55.5 -159.75,55.5 -159.75,55.58333333 -159.75,55.66666667 -159.75,55.75 -159.66666667000001,55.75 -159.66666667000001,55.83333333 -159.75,55.83333333 -159.83333333,55.83333333 -159.83333333,55.75 -159.91666667000001,55.75 -160.0,55.75 -160.0,55.66666667 -160.08333333,55.66666667 -160.16666667000001,55.66666667 -160.16666667000001,55.58333333 -160.25,55.58333333 -160.33333333,55.58333333 -160.33333333,55.5 -160.25,55.5 -160.16666667000001,55.5 -160.08333333,55.5 -160.08333333,55.41666667 -160.0,55.41666667 -160.0,55.33333333 -159.91666667000001,55.33333333 -159.83333333,55.33333333 -159.83333333,55.25 -159.75,55.25 -159.75,55.16666667 -159.66666667000001,55.16666667 -159.66666667000001,55.25 -159.58333333,55.25 -159.58333333,55.33333333 -159.5,55.33333333 -159.41666667000001,55.33333333 -159.41666667000001,55.25 -159.5,55.25 -159.5,55.16666667 -159.5,55.08333333 -159.41666667000001,55.08333333 -159.33333333,55.08333333 -159.25,55.08333333 -159.25,55.0 -159.16666667000001,55.0 -159.16666667000001,54.91666667 -159.16666667000001,54.83333333 -159.25,54.83333333 -159.33333333,54.83333333 -159.33333333,54.91666667 -159.41666667000001,54.91666667 -159.5,54.91666667 -159.5,55.0 -159.58333333,55.0 -159.66666667000001,55.0 -159.66666667000001,55.08333333 -159.75,55.08333333 -159.75,55.0 -159.83333333,55.0 -159.91666667000001,55.0 -160,55 -160.0,54.91666667 -160.08333333,54.91666667 -160.16666667000001,54.91666667 -160.16666667000001,54.83333333 -160.25,54.83333333 -160.25,54.91666667 -160.25,55.0 -160.25,55.08333333 -160.25,55.16666667 -160.16666667000001,55.16666667 -160.08333333,55.16666667 -160.08333333,55.25 -160.16666667000001,55.25 -160.16666667000001,55.33333333 -160.25,55.33333333 -160.25,55.25 -160.33333333,55.25 -160.33333333,55.16666667 -160.41666667000001,55.16666667 -160.5,55.16666667 -160.5,55.08333333 -160.58333333,55.08333333 -160.66666667000001,55.08333333 -160.66666667000001,55.16666667 -160.75,55.16666667 -160.75,55.08333333 -160.83333333,55.08333333 -160.83333333,55.16666667 -160.91666667000001,55.16666667 -160.91666667000001,55.25 -160.91666667000001,55.33333333 -160.91666667000001,55.41666667 -161.0,55.41666667 -161.0,55.33333333 -161.08333333,55.33333333 -161.16666667000001,55.33333333 -161.25,55.33333333 -161.33333333,55.33333333 -161.41666667000001,55.33333333 -161.5,55.33333333 -161.5,55.25 -161.41666667000001,55.25 -161.33333333,55.25 -161.25,55.25 -161.25,55.16666667 -161.33333333,55.16666667 -161.33333333,55.08333333 -161.41666667000001,55.08333333 -161.41666667000001,55.16666667 -161.5,55.16666667 -161.5,55.08333333 -161.5,55.0 -161.58333333,55.0 -161.66666667000001,55.0 -161.75,55.0 -161.83333333,55.0 -161.83333333,54.91666667 -161.91666667000001,54.91666667 -161.91666667000001,55.0 -162,55 -162.08333333,55.0 -162.08333333,55.08333333 -162.16666667000001,55.08333333 -162.16666667000001,55.0 -162.16666667000001,54.91666667 -162.16666667000001,54.83333333 -162.25,54.83333333 -162.33333333,54.83333333 -162.41666667000001,54.83333333 -162.5,54.83333333 -162.5,54.91666667 -162.58333333,54.91666667 -162.66666667000001,54.91666667 -162.75,54.91666667 -162.83333333,54.91666667 -162.83333333,54.83333333 -162.91666667000001,54.83333333 -162.91666667000001,54.91666667 -163.0,54.91666667 -163.08333333,54.91666667 -163.08333333,54.83333333 -163.08333333,54.75 -163.0,54.75 -163.0,54.66666667 -163.0,54.58333333 -163.08333333,54.58333333 -163.16666667000001,54.58333333 -163.16666667000001,54.66666667 -163.25,54.66666667 -163.33333333,54.66666667 -163.41666667000001,54.66666667 -163.41666667000001,54.58333333 -163.5,54.58333333 -163.58333333,54.58333333 -163.66666667000001,54.58333333 -163.75,54.58333333 -163.83333333,54.58333333 -163.91666667000001,54.58333333 -164.0,54.58333333 -164.08333333,54.58333333 -164.16666667000001,54.58333333 -164.25,54.58333333 -164.25,54.5 -164.33333333,54.5 -164.33333333,54.41666667 -164.41666667000001,54.41666667 -164.5,54.41666667 -164.5,54.33333333 -164.58333333,54.33333333 -164.66666667000001,54.33333333 -164.75,54.33333333 -164.83333333,54.33333333 -164.83333333,54.41666667 -164.91666667000001,54.41666667 -164.91666667000001,54.5 -165.0,54.5 -165.0,54.58333333 -165.0,54.66666667 -164.91666667000001,54.66666667 -164.83333333,54.66666667 -164.75,54.66666667 -164.75,54.75 -164.66666667000001,54.75 -164.66666667000001,54.83333333 -164.58333333,54.83333333 -164.58333333,54.91666667 -164.5,54.91666667 -164.5,55.0 -164.41666667000001,55.0 -164.33333333,55.0 -164.33333333,54.91666667 -164.25,54.91666667 -164.25,55.0 -164.16666667000001,55.0 -164.08333333,55.0 -164,55 -164.0,55.08333333 -163.91666667000001,55.08333333 -163.83333333,55.08333333 -163.75,55.08333333 -163.66666667000001,55.08333333 -163.58333333,55.08333333 -163.5,55.08333333 -163.41666667000001,55.08333333 -163.41666667000001,55.16666667 -163.33333333,55.16666667 -163.25,55.16666667 -163.16666667000001,55.16666667 -163.16666667000001,55.25 -163.08333333,55.25 -163.0,55.25 -163.0,55.33333333 -162.91666667000001,55.33333333 -162.91666667000001,55.41666667 -162.83333333,55.41666667 -162.75,55.41666667 -162.66666667000001,55.41666667 -162.66666667000001,55.5 -162.58333333,55.5 -162.5,55.5 -162.5,55.58333333 -162.41666667000001,55.58333333 -162.41666667000001,55.66666667 -162.33333333,55.66666667 -162.33333333,55.75 -162.25,55.75 -162.16666667000001,55.75 -162.16666667000001,55.83333333 -162.08333333,55.83333333 -162.0,55.83333333 -161.91666667000001,55.83333333 -161.91666667000001,55.91666667 -161.83333333,55.91666667 -161.75,55.91666667 -161.66666667000001,55.91666667 -161.66666667000001,56.0 -161.58333333,56.0 -161.5,56.0 -161.41666667000001,56.0 -161.33333333,56.0 -161.25,56.0 -161.25,56.08333333 -161.16666667000001,56.08333333 -161.16666667000001,56.0 -161.08333333,56.0 -161.08333333,56.08333333 -161.0,56.08333333 -161,56 -160.91666667000001,56.0 -160.83333333,56.0 -160.75,56.0 -160.75,55.91666667 -160.66666667000001,55.91666667 -160.58333333,55.91666667 -160.58333333,56.0 -160.58333333,56.08333333 -160.5,56.08333333 -160.5,56.16666667 -160.5,56.25 -160.41666667000001,56.25 -160.41666667000001,56.33333333 -160.33333333,56.33333333 -160.25,56.33333333 -160.25,56.41666667 -160.16666667000001,56.41666667 -160.08333333,56.41666667 -160.08333333,56.5 -160.0,56.5 -159.91666667000001,56.5 -159.91666667000001,56.58333333 -159.83333333,56.58333333 -159.75,56.58333333 -159.66666667000001,56.58333333 -159.66666667000001,56.66666667 -159.58333333,56.66666667 -159.5,56.66666667 -159.5,56.75 -159.41666667000001,56.75 -159.33333333,56.75 -159.25,56.75 -159.25,56.83333333 -159.16666667000001,56.83333333 -159.08333333,56.83333333 -159.0,56.83333333 -159.0,56.91666667 -158.91666667000001,56.91666667 -158.83333333,56.91666667 -158.83333333,56.83333333 -158.75,56.83333333 -158.75,56.91666667 -158.75,57.0 -158.75,57.08333333 -158.66666667000001,57.08333333 -158.58333333,57.08333333 -158.58333333,57.16666667 -158.5,57.16666667 -158.5,57.25 -158.41666667000001,57.25 -158.41666667000001,57.33333333 -158.33333333,57.33333333 -158.25,57.33333333 -158.25,57.41666667 -158.16666667000001,57.41666667 -158.08333333,57.41666667 -158.0,57.41666667 -158.0,57.5 -157.91666667000001,57.5 -157.91666667000001,57.58333333 -157.83333333,57.58333333 -157.75,57.58333333 -157.75,57.66666667 -157.75,57.75 -157.75,57.83333333 -157.66666667000001,57.83333333 -157.66666667000001,57.91666667 -157.66666667000001,58.0 -157.66666667000001,58.08333333 -157.66666667000001,58.16666667 -157.58333333,58.16666667 -157.58333333,58.25 -157.58333333,58.33333333 -157.58333333,58.41666667 -157.58333333,58.5 -157.5,58.5 -157.5,58.58333333 -157.41666667000001,58.58333333 -157.33333333,58.58333333 -157.33333333,58.66666667 -157.25,58.66666667 -157.16666667000001,58.66666667 -157.16666667000001,58.75 -157.08333333,58.75 -157.08333333,58.83333333 -157.16666667000001,58.83333333 -157.25,58.83333333 -157.33333333,58.83333333 -157.33333333,58.75 -157.41666667000001,58.75 -157.5,58.75 -157.58333333,58.75 -157.58333333,58.66666667 -157.66666667000001,58.66666667 -157.75,58.66666667 -157.83333333,58.66666667 -157.91666667000001,58.66666667 -157.91666667000001,58.58333333 -158.0,58.58333333 -158.08333333,58.58333333 -158.16666667000001,58.58333333 -158.25,58.58333333 -158.33333333,58.58333333 -158.33333333,58.66666667 -158.41666667000001,58.66666667 -158.41666667000001,58.75 -158.5,58.75 -158.58333333,58.75 -158.58333333,58.83333333 -158.66666667000001,58.83333333 -158.75,58.83333333 -158.75,58.75 -158.75,58.66666667 -158.75,58.58333333 -158.75,58.5 -158.66666667000001,58.5 -158.66666667000001,58.41666667 -158.75,58.41666667 -158.75,58.33333333 -158.83333333,58.33333333 -158.91666667000001,58.33333333 -159.0,58.33333333 -159.0,58.41666667 -159.08333333,58.41666667 -159.16666667000001,58.41666667 -159.16666667000001,58.5 -159.25,58.5 -159.25,58.58333333 -159.33333333,58.58333333 -159.33333333,58.66666667 -159.41666667000001,58.66666667 -159.41666667000001,58.75 -159.5,58.75 -159.58333333,58.75 -159.58333333,58.83333333 -159.66666667000001,58.83333333 -159.75,58.83333333 -159.75,58.75 -159.83333333,58.75 -159.91666667000001,58.75 -160.0,58.75 -160.0,58.83333333 -160.08333333,58.83333333 -160.16666667000001,58.83333333 -160.16666667000001,58.75 -160.25,58.75 -160.25,58.83333333 -160.25,58.91666667 -160.33333333,58.91666667 -160.33333333,59.0 -160.41666667000001,59.0 -160.5,59.0 -160.5,58.91666667 -160.58333333,58.91666667 -160.66666667000001,58.91666667 -160.66666667000001,58.83333333 -160.66666667000001,58.75 -160.75,58.75 -160.75,58.66666667 -160.75,58.58333333 -160.83333333,58.58333333 -160.83333333,58.5 -160.91666667000001,58.5 -161.0,58.5 -161.08333333,58.5 -161.08333333,58.58333333 -161.08333333,58.66666667 -161.08333333,58.75 -161.16666667000001,58.75 -161.25,58.75 -161.25,58.66666667 -161.33333333,58.66666667 -161.33333333,58.58333333 -161.41666667000001,58.58333333 -161.5,58.58333333 -161.58333333,58.58333333 -161.66666667000001,58.58333333 -161.66666667000001,58.5 -161.75,58.5 -161.83333333,58.5 -161.83333333,58.58333333 -161.91666667000001,58.58333333 -162.0,58.58333333 -162.08333333,58.58333333 -162.16666667000001,58.58333333 -162.16666667000001,58.66666667 -162.08333333,58.66666667 -162.08333333,58.75 -162.0,58.75 -161.91666667000001,58.75 -161.83333333,58.75 -161.83333333,58.83333333 -161.83333333,58.91666667 -161.83333333,59.0 -161.91666667000001,59.0 -161.91666667000001,59.08333333 -162.0,59.08333333 -162.0,59.16666667 -162.08333333,59.16666667 -162.08333333,59.25 -162.08333333,59.33333333 -162.0,59.33333333 -162.0,59.41666667 -161.91666667000001,59.41666667 -161.91666667000001,59.5 -161.83333333,59.5 -161.83333333,59.58333333 -161.91666667000001,59.58333333 -161.91666667000001,59.66666667 -162.0,59.66666667 -162.0,59.75 -162.08333333,59.75 -162.08333333,59.83333333 -162.16666667000001,59.83333333 -162.16666667000001,59.91666667 -162.25,59.91666667 -162.25,60.0 -162.25,60.08333333 -162.33333333,60.08333333 -162.41666667000001,60.08333333 -162.41666667000001,60.0 -162.5,60.0 -162.5,59.91666667 -162.58333333,59.91666667 -162.66666667000001,59.91666667 -162.75,59.91666667 -162.83333333,59.91666667 -162.91666667000001,59.91666667 -162.91666667000001,59.83333333 -163.0,59.83333333 -163.08333333,59.83333333 -163.16666667000001,59.83333333 -163.25,59.83333333 -163.25,59.75 -163.33333333,59.75 -163.41666667000001,59.75 -163.5,59.75 -163.58333333,59.75 -163.66666667000001,59.75 -163.75,59.75 -163.83333333,59.75 -163.91666667000001,59.75 -164.0,59.75 -164.08333333,59.75 -164.16666667000001,59.75 -164.25,59.75 -164.25,59.83333333 -164.33333333,59.83333333 -164.33333333,59.91666667 -164.25,59.91666667 -164.25,60.0 -164.33333333,60.0 -164.41666667000001,60.0 -164.41666667000001,60.08333333 -164.5,60.08333333 -164.5,60.16666667 -164.58333333,60.16666667 -164.66666667000001,60.16666667 -164.66666667000001,60.25 -164.75,60.25 -164.83333333,60.25 -164.91666667000001,60.25 -165.0,60.25 -165.0,60.33333333 -165.08333333,60.33333333 -165.16666667000001,60.33333333 -165.16666667000001,60.41666667 -165.16666667000001,60.5 -165.25,60.5 -165.25,60.41666667 -165.33333333,60.41666667 -165.33333333,60.5 -165.41666667000001,60.5 -165.41666667000001,60.58333333 -165.33333333,60.58333333 -165.25,60.58333333 -165.25,60.66666667 -165.16666667000001,60.66666667 -165.16666667000001,60.75 -165.08333333,60.75 -165.08333333,60.83333333 -165.08333333,60.91666667 -165.16666667000001,60.91666667 -165.25,60.91666667 -165.25,61.0 -165.16666667000001,61.0 -165.16666667000001,61.08333333 -165.25,61.08333333 -165.33333333,61.08333333 -165.33333333,61.0 -165.41666667000001,61.0 -165.5,61.0 -165.5,61.08333333 -165.58333333,61.08333333 -165.66666667000001,61.08333333 -165.66666667000001,61.16666667 -165.66666667000001,61.25 -165.75,61.25 -165.83333333,61.25 -165.91666667000001,61.25 -165.91666667000001,61.33333333 -166.0,61.33333333 -166.0,61.41666667 -166.08333333,61.41666667 -166.16666667000001,61.41666667 -166.16666667000001,61.5 -166.25,61.5 -166.25,61.58333333 -166.25,61.66666667 -166.16666667000001,61.66666667 -166.16666667000001,61.75 -166.16666667000001,61.83333333 -166.08333333,61.83333333 -166.0,61.83333333 -166.0,61.91666667 -165.91666667000001,61.91666667 -165.91666667000001,61.83333333 -165.83333333,61.83333333 -165.75,61.83333333 -165.75,61.91666667 -165.83333333,61.91666667 -165.83333333,62.0 -165.83333333,62.08333333 -165.75,62.08333333 -165.75,62.16666667 -165.66666667000001,62.16666667 -165.66666667000001,62.25 -165.58333333,62.25 -165.5,62.25 -165.5,62.33333333 -165.41666667000001,62.33333333 -165.41666667000001,62.41666667 -165.33333333,62.41666667 -165.33333333,62.5 -165.25,62.5 -165.16666667000001,62.5 -165.16666667000001,62.58333333 -165.08333333,62.58333333 -165.08333333,62.66666667 -165.0,62.66666667 -165.0,62.75 -164.91666667000001,62.75 -164.91666667000001,62.83333333 -164.91666667000001,62.91666667 -164.83333333,62.91666667 -164.83333333,63.0 -164.75,63.0 -164.75,63.08333333 -164.66666667000001,63.08333333 -164.66666667000001,63.16666667 -164.58333333,63.16666667 -164.5,63.16666667 -164.5,63.25 -164.41666667000001,63.25 -164.33333333,63.25 -164.25,63.25 -164.25,63.33333333 -164.16666667000001,63.33333333 -164.08333333,63.33333333 -164.0,63.33333333 -163.91666667000001,63.33333333 -163.91666667000001,63.25 -163.83333333,63.25 -163.75,63.25 -163.66666667000001,63.25 -163.66666667000001,63.16666667 -163.58333333,63.16666667 -163.5,63.16666667 -163.41666667000001,63.16666667 -163.41666667000001,63.08333333 -163.33333333,63.08333333 -163.25,63.08333333 -163.16666667000001,63.08333333 -163.08333333,63.08333333 -163.0,63.08333333 -163.0,63.16666667 -162.91666667000001,63.16666667 -162.91666667000001,63.25 -162.83333333,63.25 -162.75,63.25 -162.66666667000001,63.25 -162.66666667000001,63.33333333 -162.58333333,63.33333333 -162.5,63.33333333 -162.5,63.41666667 -162.41666667000001,63.41666667 -162.41666667000001,63.5 -162.5,63.5 -162.58333333,63.5 -162.66666667000001,63.5 -162.75,63.5 -162.75,63.58333333 -162.75,63.66666667 -162.66666667000001,63.66666667 -162.58333333,63.66666667 -162.5,63.66666667 -162.41666667000001,63.66666667 -162.33333333,63.66666667 -162.33333333,63.58333333 -162.25,63.58333333 -162.16666667000001,63.58333333 -162.08333333,63.58333333 -162.08333333,63.5 -162.0,63.5 -161.91666667000001,63.5 -161.83333333,63.5 -161.75,63.5 -161.66666667000001,63.5 -161.58333333,63.5 -161.5,63.5 -161.41666667000001,63.5 -161.33333333,63.5 -161.25,63.5 -161.16666667000001,63.5 -161.16666667000001,63.58333333 -161.08333333,63.58333333 -161.08333333,63.66666667 -161.0,63.66666667 -160.91666667000001,63.66666667 -160.91666667000001,63.75 -160.83333333,63.75 -160.83333333,63.83333333 -160.83333333,63.91666667 -160.91666667000001,63.91666667 -160.91666667000001,64.0 -161,64 -161.0,64.08333333 -161.0,64.16666667 -161.0,64.25 -161.08333333,64.25 -161.16666667000001,64.25 -161.16666667000001,64.33333333 -161.25,64.33333333 -161.33333333,64.33333333 -161.41666667000001,64.33333333 -161.5,64.33333333 -161.58333333,64.33333333 -161.58333333,64.41666667 -161.5,64.41666667 -161.5,64.5 -161.5,64.58333333 -161.41666667000001,64.58333333 -161.33333333,64.58333333 -161.25,64.58333333 -161.25,64.5 -161.16666667000001,64.5 -161.08333333,64.5 -161.08333333,64.58333333 -161.0,64.58333333 -160.91666667000001,64.58333333 -160.91666667000001,64.66666667 -160.83333333,64.66666667 -160.83333333,64.75 -160.91666667000001,64.75 -161.0,64.75 -161.0,64.83333333 -161.08333333,64.83333333 -161.16666667000001,64.83333333 -161.25,64.83333333 -161.33333333,64.83333333 -161.33333333,64.75 -161.41666667000001,64.75 -161.5,64.75 -161.58333333,64.75 -161.66666667000001,64.75 -161.75,64.75 -161.83333333,64.75 -161.83333333,64.66666667 -161.91666667000001,64.66666667 -162.0,64.66666667 -162.08333333,64.66666667 -162.16666667000001,64.66666667 -162.16666667000001,64.58333333 -162.25,64.58333333 -162.33333333,64.58333333 -162.33333333,64.5 -162.41666667000001,64.5 -162.5,64.5 -162.58333333,64.5 -162.58333333,64.41666667 -162.58333333,64.33333333 -162.66666667000001,64.33333333 -162.75,64.33333333 -162.75,64.25 -162.83333333,64.25 -162.83333333,64.33333333 -162.83333333,64.41666667 -162.91666667000001,64.41666667 -162.91666667000001,64.5 -163.0,64.5 -163.0,64.41666667 -163.08333333,64.41666667 -163.08333333,64.33333333 -163.16666667000001,64.33333333 -163.25,64.33333333 -163.25,64.41666667 -163.33333333,64.41666667 -163.33333333,64.5 -163.41666667000001,64.5 -163.5,64.5 -163.58333333,64.5 -163.66666667000001,64.5 -163.75,64.5 -163.83333333,64.5 -163.91666667000001,64.5 -164.0,64.5 -164.08333333,64.5 -164.16666667000001,64.5 -164.25,64.5 -164.33333333,64.5 -164.41666667000001,64.5 -164.5,64.5 -164.58333333,64.5 -164.66666667000001,64.5 -164.75,64.5 -164.75,64.41666667 -164.83333333,64.41666667 -164.91666667000001,64.41666667 -165.0,64.41666667 -165.08333333,64.41666667 -165.16666667000001,64.41666667 -165.25,64.41666667 -165.33333333,64.41666667 -165.41666667000001,64.41666667 -165.41666667000001,64.5 -165.5,64.5 -165.58333333,64.5 -165.66666667000001,64.5 -165.75,64.5 -165.83333333,64.5 -165.91666667000001,64.5 -166.0,64.5 -166.08333333,64.5 -166.16666667000001,64.5 -166.25,64.5 -166.25,64.58333333 -166.33333333,64.58333333 -166.41666667000001,64.58333333 -166.41666667000001,64.66666667 -166.5,64.66666667 -166.5,64.75 -166.5,64.83333333 -166.5,64.91666667 -166.58333333,64.91666667 -166.66666667000001,64.91666667 -166.75,64.91666667 -166.75,65.0 -166.83333333,65.0 -166.83333333,65.08333333 -166.91666667000001,65.08333333 -167.0,65.08333333 -167.0,65.16666667 -167.0,65.25 -166.91666667000001,65.25 -166.91666667000001,65.33333333 -167.0,65.33333333 -167.08333333,65.33333333 -167.16666667000001,65.33333333 -167.25,65.33333333 -167.33333333,65.33333333 -167.41666667000001,65.33333333 -167.5,65.33333333 -167.5,65.41666667 -167.58333333,65.41666667 -167.66666667000001,65.41666667 -167.75,65.41666667 -167.75,65.5 -167.83333333,65.5 -167.91666667000001,65.5 -168.0,65.5 -168.08333333,65.5 -168.08333333,65.58333333 -168.16666667000001,65.58333333 -168.16666667000001,65.66666667 -168.16666667000001,65.75 -168.08333333,65.75 -168.0,65.75 -167.91666667000001,65.75 -167.91666667000001,65.83333333 -167.83333333,65.83333333 -167.75,65.83333333 -167.66666667000001,65.83333333 -167.58333333,65.83333333 -167.5,65.83333333 -167.5,65.91666667 -167.41666667000001,65.91666667 -167.33333333,65.91666667 -167.25,65.91666667 -167.25,66.0 -167.16666667000001,66.0 -167.08333333,66.0 -167,66 -167.0,66.08333333 -166.91666667000001,66.08333333 -166.83333333,66.08333333 -166.75,66.08333333 -166.75,66.16666667 -166.66666667000001,66.16666667 -166.58333333,66.16666667 -166.5,66.16666667 -166.41666667000001,66.16666667 -166.41666667000001,66.25 -166.33333333,66.25 -166.25,66.25 -166.16666667000001,66.25 -166.08333333,66.25 -166.08333333,66.33333333 -166.0,66.33333333 -165.91666667000001,66.33333333 -165.83333333,66.33333333 -165.83333333,66.41666667 -165.75,66.41666667 -165.66666667000001,66.41666667 -165.58333333,66.41666667 -165.5,66.41666667 -165.41666667000001,66.41666667 -165.41666667000001,66.5 -165.33333333,66.5 -165.25,66.5 -165.16666667000001,66.5 -165.08333333,66.5 -165.0,66.5 -165.0,66.58333333 -164.91666667000001,66.58333333 -164.83333333,66.58333333 -164.75,66.58333333 -164.66666667000001,66.58333333 -164.58333333,66.58333333 -164.5,66.58333333 -164.41666667000001,66.58333333 -164.33333333,66.58333333 -164.25,66.58333333 -164.25,66.66666667 -164.16666667000001,66.66666667 -164.08333333,66.66666667 -164.0,66.66666667 -163.91666667000001,66.66666667 -163.83333333,66.66666667 -163.75,66.66666667 -163.75,66.58333333 -163.66666667000001,66.58333333 -163.58333333,66.58333333 -163.58333333,66.5 -163.66666667000001,66.5 -163.66666667000001,66.41666667 -163.75,66.41666667 -163.83333333,66.41666667 -163.83333333,66.33333333 -163.75,66.33333333 -163.75,66.25 -163.83333333,66.25 -163.83333333,66.16666667 -163.75,66.16666667 -163.75,66.08333333 -163.66666667000001,66.08333333 -163.58333333,66.08333333 -163.5,66.08333333 -163.41666667000001,66.08333333 -163.33333333,66.08333333 -163.25,66.08333333 -163.16666667000001,66.08333333 -163.08333333,66.08333333 -163.0,66.08333333 -163.0,66.16666667 -162.91666667000001,66.16666667 -162.91666667000001,66.08333333 -162.83333333,66.08333333 -162.83333333,66.16666667 -162.75,66.16666667 -162.75,66.08333333 -162.66666667000001,66.08333333 -162.58333333,66.08333333 -162.5,66.08333333 -162.41666667000001,66.08333333 -162.33333333,66.08333333 -162.25,66.08333333 -162.16666667000001,66.08333333 -162.08333333,66.08333333 -162.0,66.08333333 -161.91666667000001,66.08333333 -161.83333333,66.08333333 -161.75,66.08333333 -161.75,66.16666667 -161.66666667000001,66.16666667 -161.66666667000001,66.25 -161.58333333,66.25 -161.5,66.25 -161.5,66.33333333 -161.58333333,66.33333333 -161.66666667000001,66.33333333 -161.75,66.33333333 -161.83333333,66.33333333 -161.83333333,66.25 -161.91666667000001,66.25 -162.0,66.25 -162.0,66.33333333 -162.0,66.41666667 -161.91666667000001,66.41666667 -161.91666667000001,66.5 -162.0,66.5 -162.0,66.58333333 -162.08333333,66.58333333 -162.16666667000001,66.58333333 -162.16666667000001,66.66666667 -162.25,66.66666667 -162.33333333,66.66666667 -162.41666667000001,66.66666667 -162.5,66.66666667 -162.5,66.75 -162.58333333,66.75 -162.58333333,66.83333333 -162.66666667000001,66.83333333 -162.66666667000001,66.91666667 -162.58333333,66.91666667 -162.5,66.91666667 -162.5,67.0 -162.58333333,67.0 -162.66666667000001,67.0 -162.75,67.0 -162.75,66.91666667 -162.83333333,66.91666667 -162.91666667000001,66.91666667 -162.91666667000001,67.0 -163,67 -163.08333333,67.0 -163.16666667000001,67.0 -163.25,67.0 -163.33333333,67.0 -163.41666667000001,67.0 -163.41666667000001,67.08333333 -163.5,67.08333333 -163.58333333,67.08333333 -163.66666667000001,67.08333333 -163.75,67.08333333 -163.75,67.16666667 -163.83333333,67.16666667 -163.83333333,67.25 -163.83333333,67.33333333 -163.83333333,67.41666667 -163.91666667000001,67.41666667 -164.0,67.41666667 -164.0,67.5 -164.08333333,67.5 -164.08333333,67.58333333 -164.16666667000001,67.58333333 -164.25,67.58333333 -164.25,67.66666667 -164.33333333,67.66666667 -164.41666667000001,67.66666667 -164.5,67.66666667 -164.58333333,67.66666667 -164.58333333,67.75 -164.66666667000001,67.75 -164.75,67.75 -164.83333333,67.75 -164.83333333,67.83333333 -164.91666667000001,67.83333333 -165.0,67.83333333 -165.08333333,67.83333333 -165.08333333,67.91666667 -165.16666667000001,67.91666667 -165.25,67.91666667 -165.25,68.0 -165.33333333,68.0 -165.41666667000001,68.0 -165.5,68.0 -165.58333333,68.0 -165.66666667000001,68.0 -165.66666667000001,68.08333333 -165.75,68.08333333 -165.83333333,68.08333333 -165.91666667000001,68.08333333 -166.0,68.08333333 -166.0,68.16666667 -166.08333333,68.16666667 -166.16666667000001,68.16666667 -166.16666667000001,68.25 -166.25,68.25 -166.33333333,68.25 -166.41666667000001,68.25 -166.5,68.25 -166.58333333,68.25 -166.58333333,68.33333333 -166.66666667000001,68.33333333 -166.75,68.33333333 -166.83333333,68.33333333 -166.83333333,68.41666667 -166.75,68.41666667 -166.66666667000001,68.41666667 -166.58333333,68.41666667 -166.5,68.41666667 -166.41666667000001,68.41666667 -166.41666667000001,68.5 -166.33333333,68.5 -166.33333333,68.58333333 -166.25,68.58333333 -166.25,68.66666667 -166.25,68.75 -166.25,68.83333333 -166.25,68.91666667 -166.16666667000001,68.91666667 -166.08333333,68.91666667 -166.0,68.91666667 -165.91666667000001,68.91666667 -165.83333333,68.91666667 -165.75,68.91666667 -165.66666667000001,68.91666667 -165.58333333,68.91666667 -165.5,68.91666667 -165.41666667000001,68.91666667 -165.33333333,68.91666667 -165.25,68.91666667 -165.16666667000001,68.91666667 -165.08333333,68.91666667 -165.0,68.91666667 -164.91666667000001,68.91666667 -164.83333333,68.91666667 -164.75,68.91666667 -164.66666667000001,68.91666667 -164.58333333,68.91666667 -164.5,68.91666667 -164.41666667000001,68.91666667 -164.41666667000001,69.0 -164.33333333,69.0 -164.25,69.0 -164.16666667000001,69.0 -164.08333333,69.0 -164,69 -163.91666667000001,69.0 -163.91666667000001,69.08333333 -163.83333333,69.08333333 -163.75,69.08333333 -163.66666667000001,69.08333333 -163.66666667000001,69.16666667 -163.58333333,69.16666667 -163.5,69.16666667 -163.5,69.25 -163.41666667000001,69.25 -163.33333333,69.25 -163.33333333,69.33333333 -163.25,69.33333333 -163.25,69.41666667 -163.16666667000001,69.41666667 -163.16666667000001,69.5 -163.16666667000001,69.58333333 -163.16666667000001,69.66666667 -163.08333333,69.66666667 -163.08333333,69.75 -163.08333333,69.83333333 -163.0,69.83333333 -162.91666667000001,69.83333333 -162.83333333,69.83333333 -162.83333333,69.91666667 -162.75,69.91666667 -162.66666667000001,69.91666667 -162.58333333,69.91666667 -162.58333333,70.0 -162.5,70.0 -162.5,70.08333333 -162.58333333,70.08333333 -162.58333333,70.16666667 -162.5,70.16666667 -162.41666667000001,70.16666667 -162.41666667000001,70.25 -162.33333333,70.25 -162.33333333,70.16666667 -162.25,70.16666667 -162.25,70.25 -162.16666667000001,70.25 -162.08333333,70.25 -162.0,70.25 -162.0,70.33333333 -161.91666667000001,70.33333333 -161.83333333,70.33333333 -161.75,70.33333333 -161.66666667000001,70.33333333 -161.66666667000001,70.25 -161.58333333,70.25 -161.5,70.25 -161.41666667000001,70.25 -161.33333333,70.25 -161.33333333,70.33333333 -161.25,70.33333333 -161.16666667000001,70.33333333 -161.08333333,70.33333333 -161.0,70.33333333 -160.91666667000001,70.33333333 -160.91666667000001,70.41666667 -160.83333333,70.41666667 -160.75,70.41666667 -160.66666667000001,70.41666667 -160.66666667000001,70.5 -160.58333333,70.5 -160.5,70.5 -160.41666667000001,70.5 -160.41666667000001,70.58333333 -160.33333333,70.58333333 -160.25,70.58333333 -160.16666667000001,70.58333333 -160.16666667000001,70.66666667 -160.08333333,70.66666667 -160.0,70.66666667 -160.0,70.75 -159.91666667000001,70.75 -159.83333333,70.75 -159.75,70.75 -159.75,70.83333333 -159.66666667000001,70.83333333 -159.58333333,70.83333333 -159.5,70.83333333 -159.41666667000001,70.83333333 -159.41666667000001,70.91666667 -159.33333333,70.91666667 -159.25,70.91666667 -159.16666667000001,70.91666667 -159.08333333,70.91666667 -159.08333333,70.83333333 -159.0,70.83333333 -159.0,70.91666667 -158.91666667000001,70.91666667 -158.83333333,70.91666667 -158.83333333,70.83333333 -158.75,70.83333333 -158.66666667000001,70.83333333 -158.58333333,70.83333333 -158.5,70.83333333 -158.41666667000001,70.83333333 -158.33333333,70.83333333 -158.25,70.83333333 -158.16666667000001,70.83333333 -158.08333333,70.83333333 -158.0,70.83333333 -158.0,70.91666667 -157.91666667000001,70.91666667 -157.83333333,70.91666667 -157.75,70.91666667 -157.66666667000001,70.91666667 -157.66666667000001,71.0 -157.58333333,71.0 -157.5,71.0 -157.41666667000001,71.0 -157.41666667000001,71.08333333 -157.33333333,71.08333333 -157.25,71.08333333 -157.25,71.16666667 -157.16666667000001,71.16666667 -157.08333333,71.16666667 -157.08333333,71.25 -157.0,71.25 -156.91666667000001,71.25 -156.91666667000001,71.33333333 -156.83333333,71.33333333 -156.75,71.33333333 -156.66666667000001,71.33333333 -156.58333333,71.33333333 -156.5,71.33333333 -156.41666667000001,71.33333333 -156.33333333,71.33333333 -156.25,71.33333333 -156.16666667000001,71.33333333 -156.16666667000001,71.25 -156.08333333,71.25 -156.0,71.25 -155.91666667000001,71.25 -155.83333333,71.25 -155.75,71.25 -155.66666667000001,71.25 -155.58333333,71.25 -155.58333333,71.16666667 -155.5,71.16666667 -155.5,71.08333333 -155.5,71.0 -155.41666667000001,71.0 -155.33333333,71.0 -155.33333333,71.08333333 -155.25,71.08333333 -155.25,71.16666667 -155.16666667000001,71.16666667 -155.08333333,71.16666667 -155.0,71.16666667 -154.91666667000001,71.16666667 -154.83333333,71.16666667 -154.83333333,71.08333333 -154.75,71.08333333 -154.66666667000001,71.08333333 -154.58333333,71.08333333 -154.58333333,71.0 -154.5,71.0 -154.5,70.91666667 -154.58333333,70.91666667 -154.58333333,70.83333333 -154.5,70.83333333 -154.41666667000001,70.83333333 -154.33333333,70.83333333 -154.25,70.83333333 -154.16666667000001,70.83333333 -154.08333333,70.83333333 -154.0,70.83333333 -154.0,70.91666667 -153.91666667000001,70.91666667 -153.83333333,70.91666667 -153.75,70.91666667 -153.66666667000001,70.91666667 -153.58333333,70.91666667 -153.5,70.91666667 -153.41666667000001,70.91666667 -153.33333333,70.91666667 -153.25,70.91666667 -153.16666667000001,70.91666667 -153.08333333,70.91666667 -153.0,70.91666667 -152.91666667000001,70.91666667 -152.83333333,70.91666667 -152.75,70.91666667 -152.66666667000001,70.91666667 -152.58333333,70.91666667 -152.5,70.91666667 -152.41666667000001,70.91666667 -152.33333333,70.91666667 -152.25,70.91666667 -152.25,70.83333333 -152.16666667000001,70.83333333 -152.16666667000001,70.75 -152.25,70.75 -152.33333333,70.75 -152.33333333,70.66666667 -152.25,70.66666667 -152.16666667000001,70.66666667 -152.08333333,70.66666667 -152.08333333,70.58333333 -152.0,70.58333333 -151.91666667000001,70.58333333 -151.83333333,70.58333333 -151.75,70.58333333 -151.66666667000001,70.58333333 -151.66666667000001,70.5 -151.58333333,70.5 -151.5,70.5 -151.41666667000001,70.5 -151.41666667000001,70.41666667 -151.33333333,70.41666667 -151.25,70.41666667 -151.16666667000001,70.41666667 -151.16666667000001,70.5 -151.08333333,70.5 -151.0,70.5 -150.91666667000001,70.5 -150.83333333,70.5 -150.75,70.5 -150.66666667000001,70.5 -150.58333333,70.5 -150.5,70.5 -150.41666667000001,70.5 -150.33333333,70.5 -150.25,70.5 -150.16666667000001,70.5 -150.08333333,70.5 -150.0,70.5 -149.91666667000001,70.5 -149.83333333,70.5 -149.75,70.5 -149.75,70.58333333 -149.66666667000001,70.58333333 -149.58333333,70.58333333 -149.5,70.58333333 -149.41666667000001,70.58333333 -149.41666667000001,70.5 -149.33333333,70.5 -149.33333333,70.58333333 -149.25,70.58333333 -149.25,70.5 -149.16666667000001,70.5 -149.08333333,70.5 -149.0,70.5 -148.91666667000001,70.5 -148.83333333,70.5 -148.83333333,70.41666667 -148.75,70.41666667 -148.66666667000001,70.41666667 -148.58333333,70.41666667 -148.5,70.41666667 -148.41666667000001,70.41666667 -148.41666667000001,70.33333333 -148.33333333,70.33333333 -148.25,70.33333333 -148.25,70.41666667 -148.16666667000001,70.41666667 -148.16666667000001,70.33333333 -148.08333333,70.33333333 -148.0,70.33333333 -147.91666667000001,70.33333333 -147.83333333,70.33333333 -147.75,70.33333333 -147.75,70.25 -147.66666667000001,70.25 -147.58333333,70.25 -147.5,70.25 -147.41666667000001,70.25 -147.33333333,70.25 -147.25,70.25 -147.16666667000001,70.25 -147.16666667000001,70.16666667 -147.08333333,70.16666667 -147.0,70.16666667 -146.91666667000001,70.16666667 -146.91666667000001,70.25 -146.83333333,70.25 -146.75,70.25 -146.66666667000001,70.25 -146.58333333,70.25 -146.5,70.25 -146.41666667000001,70.25 -146.33333333,70.25 -146.25,70.25 -146.25,70.16666667 -146.16666667000001,70.16666667 -146.08333333,70.16666667 -146.08333333,70.25 -146.0,70.25 -146.0,70.16666667 -145.91666667000001,70.16666667 -145.83333333,70.16666667 -145.75,70.16666667 -145.66666667000001,70.16666667 -145.58333333,70.16666667 -145.58333333,70.08333333 -145.5,70.08333333 -145.41666667000001,70.08333333 -145.33333333,70.08333333 -145.25,70.08333333 -145.16666667000001,70.08333333 -145.16666667000001,70.0 -145.08333333,70.0 -145,70 -144.91666667000001,70.0 -144.83333333,70.0 -144.75,70.0 -144.66666667000001,70.0 -144.58333333,70.0 -144.58333333,70.08333333 -144.5,70.08333333 -144.41666667000001,70.08333333 -144.33333333,70.08333333 -144.25,70.08333333 -144.16666667000001,70.08333333 -144.08333333,70.08333333 -144.0,70.08333333 -143.91666667000001,70.08333333 -143.83333333,70.08333333 -143.83333333,70.16666667 -143.75,70.16666667 -143.66666667000001,70.16666667 -143.58333333,70.16666667 -143.5,70.16666667 -143.41666667000001,70.16666667 -143.33333333,70.16666667 -143.25,70.16666667 -143.16666667000001,70.16666667 -143.08333333,70.16666667 -143.08333333,70.08333333 -143.0,70.08333333 -142.91666667000001,70.08333333 -142.83333333,70.08333333 -142.75,70.08333333 -142.66666667000001,70.08333333 -142.58333333,70.08333333 -142.58333333,70.0 -142.5,70.0 -142.41666667000001,70.0 -142.33333333,70.0 -142.33333333,69.91666667 -142.25,69.91666667 -142.16666667000001,69.91666667 -142.08333333,69.91666667 -142.08333333,69.83333333 -142.0,69.83333333 -141.91666667000001,69.83333333 -141.83333333,69.83333333 -141.75,69.83333333 -141.66666667000001,69.83333333 -141.58333333,69.83333333 -141.58333333,69.75 -141.5,69.75 -141.41666667000001,69.75 -141.41666667000001,69.66666667 -141.33333333,69.66666667 -141.25,69.66666667 -141.25,69.75 -141.16666667000001,69.75 -141.08333333,69.75 -141.08333333,69.66666667 -141.0,69.66666667 -140.91666667000001,69.66666667 -140.83333333,69.66666667 -140.75,69.66666667 -140.66666667000001,69.66666667 -140.58333333,69.66666667 -140.5,69.66666667 -140.41666667000001,69.66666667 -140.33333333,69.66666667 -140.25,69.66666667 -140.16666667000001,69.66666667 -140.08333333,69.66666667 -140.0,69.66666667 -139.91666667000001,69.66666667 -139.83333333,69.66666667 -139.75,69.66666667 -139.66666667000001,69.66666667 -139.66666667000001,69.58333333 -139.58333333,69.58333333 -139.5,69.58333333 -139.41666667000001,69.58333333 -139.33333333,69.58333333 -139.25,69.58333333 -139.25,69.66666667 -139.16666667000001,69.66666667 -139.08333333,69.66666667 -139.0,69.66666667 -138.91666667000001,69.66666667 -138.83333333,69.66666667 -138.83333333,69.58333333 -138.83333333,69.5 -138.91666667000001,69.5 -139.0,69.5 -139.0,69.41666667 -138.91666667000001,69.41666667 -138.83333333,69.41666667 -138.75,69.41666667 -138.66666667000001,69.41666667 -138.66666667000001,69.33333333 -138.58333333,69.33333333 -138.58333333,69.25 -138.5,69.25 -138.41666667000001,69.25 -138.41666667000001,69.33333333 -138.33333333,69.33333333 -138.33333333,69.25 -138.25,69.25 -138.16666667000001,69.25 -138.16666667000001,69.16666667 -138.08333333,69.16666667 -138.0,69.16666667 -137.91666667000001,69.16666667 -137.91666667000001,69.08333333 -137.83333333,69.08333333 -137.75,69.08333333 -137.66666667000001,69.08333333 -137.58333333,69.08333333 -137.5,69.08333333 -137.5,69.0 -137.41666667000001,69.0 -137.33333333,69.0 -137.25,69.0 -137.16666667000001,69.0 -137.08333333,69.0 -137,69 -136.91666667000001,69.0 -136.91666667000001,68.91666667 -136.83333333,68.91666667 -136.75,68.91666667 -136.66666667000001,68.91666667 -136.58333333,68.91666667 -136.5,68.91666667 -136.41666667000001,68.91666667 -136.33333333,68.91666667 -136.25,68.91666667 -136.16666667000001,68.91666667 -136.16666667000001,69.0 -136.16666667000001,69.08333333 -136.25,69.08333333 -136.33333333,69.08333333 -136.33333333,69.16666667 -136.25,69.16666667 -136.25,69.25 -136.16666667000001,69.25 -136.08333333,69.25 -136.0,69.25 -135.91666667000001,69.25 -135.91666667000001,69.33333333 -135.83333333,69.33333333 -135.75,69.33333333 -135.66666667000001,69.33333333 -135.66666667000001,69.41666667 -135.75,69.41666667 -135.83333333,69.41666667 -135.83333333,69.5 -135.83333333,69.58333333 -135.75,69.58333333 -135.75,69.5 -135.66666667000001,69.5 -135.66666667000001,69.58333333 -135.58333333,69.58333333 -135.58333333,69.66666667 -135.5,69.66666667 -135.41666667000001,69.66666667 -135.41666667000001,69.58333333 -135.41666667000001,69.5 -135.33333333,69.5 -135.33333333,69.58333333 -135.25,69.58333333 -135.25,69.5 -135.16666667000001,69.5 -135.08333333,69.5 -135.0,69.5 -134.91666667000001,69.5 -134.83333333,69.5 -134.75,69.5 -134.75,69.58333333 -134.66666667000001,69.58333333 -134.58333333,69.58333333 -134.5,69.58333333 -134.5,69.66666667 -134.58333333,69.66666667 -134.58333333,69.75 -134.5,69.75 -134.41666667000001,69.75 -134.41666667000001,69.83333333 -134.33333333,69.83333333 -134.33333333,69.75 -134.25,69.75 -134.16666667000001,69.75 -134.16666667000001,69.66666667 -134.08333333,69.66666667 -134.0,69.66666667 -133.91666667000001,69.66666667 -133.83333333,69.66666667 -133.83333333,69.58333333 -133.75,69.58333333 -133.75,69.5 -133.75,69.41666667 -133.66666667000001,69.41666667 -133.66666667000001,69.5 -133.66666667000001,69.58333333 -133.58333333,69.58333333 -133.5,69.58333333 -133.5,69.5 -133.5,69.41666667 -133.41666667000001,69.41666667 -133.33333333,69.41666667 -133.25,69.41666667 -133.16666667000001,69.41666667 -133.08333333,69.41666667 -133.08333333,69.5 -133.08333333,69.58333333 -133.0,69.58333333 -133.0,69.66666667 -132.91666667000001,69.66666667 -132.83333333,69.66666667 -132.75,69.66666667 -132.66666667000001,69.66666667 -132.66666667000001,69.75 -132.58333333,69.75 -132.5,69.75 -132.41666667000001,69.75 -132.33333333,69.75 -132.33333333,69.83333333 -132.25,69.83333333 -132.25,69.75 -132.16666667000001,69.75 -132.08333333,69.75 -132.0,69.75 -132.0,69.83333333 -131.91666667000001,69.83333333 -131.83333333,69.83333333 -131.75,69.83333333 -131.75,69.91666667 -131.66666667000001,69.91666667 -131.58333333,69.91666667 -131.5,69.91666667 -131.5,70.0 -131.41666667000001,70.0 -131.33333333,70.0 -131.25,70.0 -131.16666667000001,70.0 -131.16666667000001,69.91666667 -131.08333333,69.91666667 -131.08333333,70.0 -131.08333333,70.08333333 -131.0,70.08333333 -131.0,70.16666667 -130.91666667000001,70.16666667 -130.83333333,70.16666667 -130.75,70.16666667 -130.66666667000001,70.16666667 -130.58333333,70.16666667 -130.5,70.16666667 -130.41666667000001,70.16666667 -130.33333333,70.16666667 -130.25,70.16666667 -130.16666667000001,70.16666667 -130.16666667000001,70.08333333 -130.08333333,70.08333333 -130.0,70.08333333 -129.91666667000001,70.08333333 -129.91666667000001,70.16666667 -129.83333333,70.16666667 -129.83333333,70.25 -129.75,70.25 -129.75,70.33333333 -129.66666667000001,70.33333333 -129.66666667000001,70.25 -129.58333333,70.25 -129.58333333,70.16666667 -129.5,70.16666667 -129.41666667000001,70.16666667 -129.33333333,70.16666667 -129.33333333,70.08333333 -129.41666667000001,70.08333333 -129.41666667000001,70.0 -129.5,70.0 -129.5,69.91666667 -129.58333333,69.91666667 -129.66666667000001,69.91666667 -129.75,69.91666667 -129.83333333,69.91666667 -129.83333333,69.83333333 -129.75,69.83333333 -129.66666667000001,69.83333333 -129.58333333,69.83333333 -129.5,69.83333333 -129.41666667000001,69.83333333 -129.33333333,69.83333333 -129.33333333,69.91666667 -129.25,69.91666667 -129.16666667000001,69.91666667 -129.08333333,69.91666667 -129.08333333,70.0 -129,70 -128.91666667000001,70.0 -128.83333333,70.0 -128.83333333,69.91666667 -128.91666667000001,69.91666667 -128.91666667000001,69.83333333 -129.0,69.83333333 -129.08333333,69.83333333 -129.08333333,69.75 -129.0,69.75 -128.91666667000001,69.75 -128.83333333,69.75 -128.83333333,69.83333333 -128.75,69.83333333 -128.66666667000001,69.83333333 -128.66666667000001,69.91666667 -128.58333333,69.91666667 -128.5,69.91666667 -128.5,70.0 -128.41666667000001,70.0 -128.41666667000001,70.08333333 -128.41666667000001,70.16666667 -128.33333333,70.16666667 -128.25,70.16666667 -128.16666667000001,70.16666667 -128.08333333,70.16666667 -128.0,70.16666667 -128.0,70.25 -128.08333333,70.25 -128.16666667000001,70.25 -128.16666667000001,70.33333333 -128.25,70.33333333 -128.25,70.41666667 -128.25,70.5 -128.33333333,70.5 -128.33333333,70.58333333 -128.33333333,70.66666667 -128.25,70.66666667 -128.16666667000001,70.66666667 -128.08333333,70.66666667 -128.08333333,70.58333333 -128.0,70.58333333 -127.91666667,70.58333333 -127.83333333,70.58333333 -127.75,70.58333333 -127.75,70.5 -127.66666667,70.5 -127.58333333,70.5 -127.5,70.5 -127.5,70.41666667 -127.41666667,70.41666667 -127.33333333,70.41666667 -127.33333333,70.33333333 -127.25,70.33333333 -127.16666667,70.33333333 -127.16666667,70.25 -127.08333333,70.25 -127.08333333,70.16666667 -127.0,70.16666667 -127.0,70.08333333 -126.91666667,70.08333333 -126.91666667,70.0 -126.83333333,70.0 -126.75,70.0 -126.75,69.91666667 -126.75,69.83333333 -126.66666667,69.83333333 -126.66666667,69.75 -126.58333333,69.75 -126.5,69.75 -126.5,69.66666667 -126.41666667,69.66666667 -126.33333333,69.66666667 -126.33333333,69.58333333 -126.25,69.58333333 -126.16666667,69.58333333 -126.16666667,69.5 -126.08333333,69.5 -126.0,69.5 -126.0,69.41666667 -125.91666667,69.41666667 -125.83333333,69.41666667 -125.75,69.41666667 -125.66666667,69.41666667 -125.66666667,69.5 -125.58333333,69.5 -125.58333333,69.58333333 -125.5,69.58333333 -125.5,69.66666667 -125.41666667,69.66666667 -125.41666667,69.75 -125.33333333,69.75 -125.33333333,69.83333333 -125.25,69.83333333 -125.25,69.91666667 -125.25,70.0 -125.25,70.08333333 -125.16666667,70.08333333 -125.16666667,70.16666667 -125.16666667,70.25 -125.08333333,70.25 -125.0,70.25 -125.0,70.16666667 -124.91666667,70.16666667 -124.91666667,70.08333333 -124.83333333,70.08333333 -124.83333333,70.16666667 -124.75,70.16666667 -124.75,70.25 -124.66666667,70.25 -124.58333333,70.25 -124.5,70.25 -124.5,70.16666667 -124.41666667,70.16666667 -124.33333333,70.16666667 -124.33333333,70.08333333 -124.33333333,70.0 -124.33333333,69.91666667 -124.33333333,69.83333333 -124.41666667,69.83333333 -124.41666667,69.75 -124.33333333,69.75 -124.25,69.75 -124.16666667,69.75 -124.08333333,69.75 -124.0,69.75 -123.91666667,69.75 -123.91666667,69.66666667 -124.0,69.66666667 -124.08333333,69.66666667 -124.08333333,69.58333333 -124.16666667,69.58333333 -124.16666667,69.5 -124.25,69.5 -124.33333333,69.5 -124.41666667,69.5 -124.41666667,69.41666667 -124.33333333,69.41666667 -124.25,69.41666667 -124.25,69.33333333 -124.16666667,69.33333333 -124.16666667,69.41666667 -124.08333333,69.41666667 -124.0,69.41666667 -123.91666667,69.41666667 -123.83333333,69.41666667 -123.75,69.41666667 -123.66666667,69.41666667 -123.58333333,69.41666667 -123.5,69.41666667 -123.5,69.5 -123.41666667,69.5 -123.33333333,69.5 -123.33333333,69.58333333 -123.25,69.58333333 -123.16666667,69.58333333 -123.16666667,69.66666667 -123.16666667,69.75 -123.16666667,69.83333333 -123.08333333,69.83333333 -123.0,69.83333333 -122.91666667,69.83333333 -122.83333333,69.83333333 -122.75,69.83333333 -122.66666667,69.83333333 -122.58333333,69.83333333 -122.5,69.83333333 -122.41666667,69.83333333 -122.33333333,69.83333333 -122.25,69.83333333 -122.16666667,69.83333333 -122.08333333,69.83333333 -122.0,69.83333333 -121.91666667,69.83333333 -121.83333333,69.83333333 -121.75,69.83333333 -121.66666667,69.83333333 -121.58333333,69.83333333 -121.5,69.83333333 -121.41666667,69.83333333 -121.33333333,69.83333333 -121.33333333,69.75 -121.25,69.75 -121.16666667,69.75 -121.08333333,69.75 -121.0,69.75 -121.0,69.66666667 -120.91666667,69.66666667 -120.83333333,69.66666667 -120.75,69.66666667 -120.66666667,69.66666667 -120.66666667,69.58333333 -120.58333333,69.58333333 -120.5,69.58333333 -120.5,69.5 -120.41666667,69.5 -120.33333333,69.5 -120.33333333,69.41666667 -120.25,69.41666667 -120.16666667,69.41666667 -120.08333333,69.41666667 -120.0,69.41666667 -119.91666667,69.41666667 -119.83333333,69.41666667 -119.75,69.41666667 -119.66666667,69.41666667 -119.66666667,69.33333333 -119.58333333,69.33333333 -119.5,69.33333333 -119.41666667,69.33333333 -119.33333333,69.33333333 -119.25,69.33333333 -119.16666667,69.33333333 -119.08333333,69.33333333 -119.0,69.33333333 -118.91666667,69.33333333 -118.83333333,69.33333333 -118.83333333,69.25 -118.75,69.25 -118.66666667,69.25 -118.58333333,69.25 -118.5,69.25 -118.5,69.16666667 -118.41666667,69.16666667 -118.33333333,69.16666667 -118.25,69.16666667 -118.16666667,69.16666667 -118.16666667,69.08333333 -118.08333333,69.08333333 -118.0,69.08333333 -117.91666667,69.08333333 -117.83333333,69.08333333 -117.83333333,69.0 -117.75,69.0 -117.66666667,69.0 -117.58333333,69.0 -117.5,69.0 -117.41666667,69.0 -117.33333333,69.0 -117.25,69.0 -117.16666667,69.0 -117.16666667,68.91666667 -117.08333333,68.91666667 -117.0,68.91666667 -117,69 -116.91666667,69.0 -116.83333333,69.0 -116.83333333,68.91666667 -116.75,68.91666667 -116.66666667,68.91666667 -116.58333333,68.91666667 -116.5,68.91666667 -116.41666667,68.91666667 -116.33333333,68.91666667 -116.33333333,69.0 -116.25,69.0 -116.16666667,69.0 -116.08333333,69.0 -116,69 -115.91666667,69.0 -115.91666667,69.08333333 -115.83333333,69.08333333 -115.83333333,69.0 -115.75,69.0 -115.66666667,69.0 -115.58333333,69.0 -115.5,69.0 -115.41666667,69.0 -115.33333333,69.0 -115.33333333,68.91666667 -115.25,68.91666667 -115.16666667,68.91666667 -115.08333333,68.91666667 -115.0,68.91666667 -114.91666667,68.91666667 -114.91666667,68.83333333 -114.83333333,68.83333333 -114.75,68.83333333 -114.75,68.75 -114.66666667,68.75 -114.66666667,68.83333333 -114.58333333,68.83333333 -114.58333333,68.75 -114.5,68.75 -114.41666667,68.75 -114.41666667,68.66666667 -114.33333333,68.66666667 -114.25,68.66666667 -114.25,68.75 -114.16666667,68.75 -114.08333333,68.75 -114.08333333,68.66666667 -114.0,68.66666667 -113.91666667,68.66666667 -113.83333333,68.66666667 -113.75,68.66666667 -113.75,68.58333333 -113.83333333,68.58333333 -113.91666667,68.58333333 -114.0,68.58333333 -114.08333333,68.58333333 -114.08333333,68.5 -114.0,68.5 -113.91666667,68.5 -113.91666667,68.41666667 -113.91666667,68.33333333 -113.91666667,68.25 -114.0,68.25 -114.0,68.16666667 -114.08333333,68.16666667 -114.16666667,68.16666667 -114.25,68.16666667 -114.33333333,68.16666667 -114.41666667,68.16666667 -114.41666667,68.25 -114.5,68.25 -114.5,68.16666667 -114.58333333,68.16666667 -114.66666667,68.16666667 -114.75,68.16666667 -114.83333333,68.16666667 -114.83333333,68.08333333 -114.91666667,68.08333333 -115.0,68.08333333 -115.0,68.16666667 -115.08333333,68.16666667 -115.08333333,68.08333333 -115.08333333,68.0 -115.16666667,68.0 -115.16666667,67.91666667 -115.16666667,67.83333333 -115.08333333,67.83333333 -115.0,67.83333333 -114.91666667,67.83333333 -114.83333333,67.83333333 -114.75,67.83333333 -114.66666667,67.83333333 -114.58333333,67.83333333 -114.5,67.83333333 -114.5,67.91666667 -114.58333333,67.91666667 -114.66666667,67.91666667 -114.66666667,68.0 -114.58333333,68.0 -114.5,68.0 -114.41666667,68.0 -114.41666667,67.91666667 -114.33333333,67.91666667 -114.33333333,68.0 -114.25,68.0 -114.16666667,68.0 -114.08333333,68.0 -114,68 -113.91666667,68.0 -113.83333333,68.0 -113.75,68.0 -113.66666667,68.0 -113.58333333,68.0 -113.5,68.0 -113.5,67.91666667 -113.41666667,67.91666667 -113.41666667,68.0 -113.33333333,68.0 -113.25,68.0 -113.16666667,68.0 -113.08333333,68.0 -113,68 -112.91666667,68.0 -112.83333333,68.0 -112.83333333,67.91666667 -112.91666667,67.91666667 -113.0,67.91666667 -113.08333333,67.91666667 -113.16666667,67.91666667 -113.16666667,67.83333333 -113.25,67.83333333 -113.33333333,67.83333333 -113.41666667,67.83333333 -113.5,67.83333333 -113.58333333,67.83333333 -113.66666667,67.83333333 -113.75,67.83333333 -113.75,67.75 -113.66666667,67.75 -113.58333333,67.75 -113.5,67.75 -113.41666667,67.75 -113.33333333,67.75 -113.25,67.75 -113.16666667,67.75 -113.08333333,67.75 -113.0,67.75 -112.91666667,67.75 -112.83333333,67.75 -112.75,67.75 -112.66666667,67.75 -112.58333333,67.75 -112.5,67.75 -112.41666667,67.75 -112.33333333,67.75 -112.25,67.75 -112.16666667,67.75 -112.08333333,67.75 -112.0,67.75 -111.91666667,67.75 -111.91666667,67.83333333 -111.83333333,67.83333333 -111.75,67.83333333 -111.66666667,67.83333333 -111.58333333,67.83333333 -111.5,67.83333333 -111.41666667,67.83333333 -111.33333333,67.83333333 -111.25,67.83333333 -111.16666667,67.83333333 -111.08333333,67.83333333 -111.08333333,67.91666667 -111.0,67.91666667 -110.91666667,67.91666667 -110.91666667,68.0 -110.83333333,68.0 -110.83333333,67.91666667 -110.75,67.91666667 -110.66666667,67.91666667 -110.58333333,67.91666667 -110.5,67.91666667 -110.5,68.0 -110.58333333,68.0 -110.66666667,68.0 -110.66666667,68.08333333 -110.58333333,68.08333333 -110.5,68.08333333 -110.41666667,68.08333333 -110.33333333,68.08333333 -110.25,68.08333333 -110.16666667,68.08333333 -110.16666667,68.16666667 -110.08333333,68.16666667 -110.0,68.16666667 -109.91666667,68.16666667 -109.83333333,68.16666667 -109.83333333,68.25 -109.75,68.25 -109.66666667,68.25 -109.58333333,68.25 -109.5,68.25 -109.5,68.16666667 -109.41666667,68.16666667 -109.33333333,68.16666667 -109.33333333,68.25 -109.25,68.25 -109.25,68.16666667 -109.16666667,68.16666667 -109.16666667,68.08333333 -109.08333333,68.08333333 -109.0,68.08333333 -109,68 -108.91666667,68.0 -108.83333333,68.0 -108.83333333,67.91666667 -108.83333333,67.83333333 -108.91666667,67.83333333 -108.91666667,67.75 -108.91666667,67.66666667 -108.91666667,67.58333333 -108.83333333,67.58333333 -108.83333333,67.5 -108.83333333,67.41666667 -108.75,67.41666667 -108.75,67.5 -108.75,67.58333333 -108.75,67.66666667 -108.66666667,67.66666667 -108.58333333,67.66666667 -108.5,67.66666667 -108.41666667,67.66666667 -108.33333333,67.66666667 -108.25,67.66666667 -108.25,67.58333333 -108.16666667,67.58333333 -108.16666667,67.66666667 -108.08333333,67.66666667 -108.08333333,67.75 -108.08333333,67.83333333 -108.16666667,67.83333333 -108.25,67.83333333 -108.33333333,67.83333333 -108.41666667,67.83333333 -108.5,67.83333333 -108.58333333,67.83333333 -108.66666667,67.83333333 -108.66666667,67.91666667 -108.58333333,67.91666667 -108.58333333,68.0 -108.58333333,68.08333333 -108.66666667,68.08333333 -108.66666667,68.16666667 -108.75,68.16666667 -108.75,68.25 -108.83333333,68.25 -108.83333333,68.33333333 -108.75,68.33333333 -108.75,68.41666667 -108.66666667,68.41666667 -108.58333333,68.41666667 -108.58333333,68.5 -108.5,68.5 -108.5,68.58333333 -108.41666667,68.58333333 -108.41666667,68.66666667 -108.33333333,68.66666667 -108.25,68.66666667 -108.16666667,68.66666667 -108.08333333,68.66666667 -108.0,68.66666667 -107.91666667,68.66666667 -107.83333333,68.66666667 -107.75,68.66666667 -107.66666667,68.66666667 -107.58333333,68.66666667 -107.58333333,68.75 -107.5,68.75 -107.41666667,68.75 -107.33333333,68.75 -107.25,68.75 -107.16666667,68.75 -107.08333333,68.75 -107.08333333,68.83333333 -107.0,68.83333333 -106.91666667,68.83333333 -106.83333333,68.83333333 -106.75,68.83333333 -106.66666667,68.83333333 -106.66666667,68.91666667 -106.58333333,68.91666667 -106.5,68.91666667 -106.41666667,68.91666667 -106.33333333,68.91666667 -106.25,68.91666667 -106.25,69.0 -106.16666667,69.0 -106.08333333,69.0 -106,69 -106.0,68.91666667 -105.91666667,68.91666667 -105.83333333,68.91666667 -105.75,68.91666667 -105.66666667,68.91666667 -105.66666667,68.83333333 -105.58333333,68.83333333 -105.5,68.83333333 -105.41666667,68.83333333 -105.41666667,68.75 -105.41666667,68.66666667 -105.33333333,68.66666667 -105.25,68.66666667 -105.16666667,68.66666667 -105.16666667,68.58333333 -105.08333333,68.58333333 -105.0,68.58333333 -105.0,68.66666667 -104.91666667,68.66666667 -104.83333333,68.66666667 -104.75,68.66666667 -104.75,68.58333333 -104.66666667,68.58333333 -104.58333333,68.58333333 -104.5,68.58333333 -104.41666667,68.58333333 -104.41666667,68.5 -104.33333333,68.5 -104.33333333,68.41666667 -104.41666667,68.41666667 -104.41666667,68.33333333 -104.5,68.33333333 -104.5,68.25 -104.41666667,68.25 -104.33333333,68.25 -104.33333333,68.16666667 -104.33333333,68.08333333 -104.25,68.08333333 -104.16666667,68.08333333 -104.08333333,68.08333333 -104.0,68.08333333 -103.91666667,68.08333333 -103.83333333,68.08333333 -103.75,68.08333333 -103.66666667,68.08333333 -103.58333333,68.08333333 -103.58333333,68.16666667 -103.5,68.16666667 -103.41666667,68.16666667 -103.33333333,68.16666667 -103.25,68.16666667 -103.25,68.08333333 -103.25,68.0 -103.16666667,68.0 -103.08333333,68.0 -103,68 -102.91666667,68.0 -102.91666667,67.91666667 -102.83333333,67.91666667 -102.83333333,67.83333333 -102.75,67.83333333 -102.66666667,67.83333333 -102.58333333,67.83333333 -102.5,67.83333333 -102.41666667,67.83333333 -102.33333333,67.83333333 -102.33333333,67.75 -102.25,67.75 -102.16666667,67.75 -102.16666667,67.83333333 -102.08333333,67.83333333 -102.0,67.83333333 -101.91666667,67.83333333 -101.83333333,67.83333333 -101.75,67.83333333 -101.66666667,67.83333333 -101.66666667,67.75 -101.58333333,67.75 -101.5,67.75 -101.41666667,67.75 -101.33333333,67.75 -101.25,67.75 -101.25,67.83333333 -101.16666667,67.83333333 -101.08333333,67.83333333 -101.0,67.83333333 -100.91666667,67.83333333 -100.83333333,67.83333333 -100.83333333,67.91666667 -100.75,67.91666667 -100.66666667,67.91666667 -100.58333333,67.91666667 -100.5,67.91666667 -100.41666667,67.91666667 -100.33333333,67.91666667 -100.25,67.91666667 -100.16666667,67.91666667 -100.08333333,67.91666667 -100.0,67.91666667 -100.0,67.83333333 -99.91666667,67.83333333 -99.83333333,67.83333333 -99.83333333,67.91666667 -99.75,67.91666667 -99.66666667,67.91666667 -99.66666667,67.83333333 -99.58333333,67.83333333 -99.5,67.83333333 -99.5,67.91666667 -99.41666667,67.91666667 -99.41666667,67.83333333 -99.33333333,67.83333333 -99.25,67.83333333 -99.16666667,67.83333333 -99.16666667,67.75 -99.08333333,67.75 -99.0,67.75 -99.0,67.83333333 -98.91666667,67.83333333 -98.83333333,67.83333333 -98.75,67.83333333 -98.66666667,67.83333333 -98.58333333,67.83333333 -98.58333333,67.91666667 -98.66666667,67.91666667 -98.75,67.91666667 -98.83333333,67.91666667 -98.83333333,68.0 -98.91666667,68.0 -98.91666667,67.91666667 -99.0,67.91666667 -99,68 -99.08333333,68.0 -99.08333333,68.08333333 -99.08333333,68.16666667 -99.0,68.16666667 -98.91666667,68.16666667 -98.83333333,68.16666667 -98.83333333,68.25 -98.83333333,68.33333333 -98.83333333,68.41666667 -98.75,68.41666667 -98.66666667,68.41666667 -98.58333333,68.41666667 -98.5,68.41666667 -98.5,68.5 -98.41666667,68.5 -98.33333333,68.5 -98.33333333,68.41666667 -98.25,68.41666667 -98.25,68.5 -98.25,68.58333333 -98.16666667,68.58333333 -98.08333333,68.58333333 -98.0,68.58333333 -97.91666667,68.58333333 -97.91666667,68.66666667 -98.0,68.66666667 -98.08333333,68.66666667 -98.16666667,68.66666667 -98.25,68.66666667 -98.25,68.75 -98.33333333,68.75 -98.41666667,68.75 -98.5,68.75 -98.58333333,68.75 -98.66666667,68.75 -98.75,68.75 -98.83333333,68.75 -98.83333333,68.83333333 -98.91666667,68.83333333 -98.91666667,68.91666667 -99.0,68.91666667 -99.0,68.83333333 -99.08333333,68.83333333 -99.16666667,68.83333333 -99.25,68.83333333 -99.33333333,68.83333333 -99.41666667,68.83333333 -99.41666667,68.91666667 -99.5,68.91666667 -99.58333333,68.91666667 -99.58333333,69.0 -99.58333333,69.08333333 -99.5,69.08333333 -99.5,69.16666667 -99.41666667,69.16666667 -99.33333333,69.16666667 -99.25,69.16666667 -99.25,69.25 -99.16666667,69.25 -99.16666667,69.16666667 -99.08333333,69.16666667 -99.08333333,69.25 -99.0,69.25 -98.91666667,69.25 -98.83333333,69.25 -98.75,69.25 -98.66666667,69.25 -98.66666667,69.33333333 -98.58333333,69.33333333 -98.58333333,69.41666667 -98.58333333,69.5 -98.58333333,69.58333333 -98.5,69.58333333 -98.41666667,69.58333333 -98.33333333,69.58333333 -98.33333333,69.66666667 -98.33333333,69.75 -98.25,69.75 -98.25,69.83333333 -98.16666667,69.83333333 -98.08333333,69.83333333 -98.08333333,69.91666667 -98.0,69.91666667 -97.91666667,69.91666667 -97.83333333,69.91666667 -97.75,69.91666667 -97.66666667,69.91666667 -97.58333333,69.91666667 -97.58333333,69.83333333 -97.5,69.83333333 -97.5,69.91666667 -97.5,70.0 -97.41666667,70.0 -97.33333333,70.0 -97.25,70.0 -97.25,69.91666667 -97.16666667,69.91666667 -97.16666667,69.83333333 -97.16666667,69.75 -97.16666667,69.66666667 -97.08333333,69.66666667 -97.0,69.66666667 -97.0,69.58333333 -96.91666667,69.58333333 -96.91666667,69.66666667 -96.83333333,69.66666667 -96.75,69.66666667 -96.66666667,69.66666667 -96.58333333,69.66666667 -96.58333333,69.58333333 -96.5,69.58333333 -96.41666667,69.58333333 -96.33333333,69.58333333 -96.25,69.58333333 -96.16666667,69.58333333 -96.16666667,69.66666667 -96.08333333,69.66666667 -96.08333333,69.58333333 -96.0,69.58333333 -95.91666667,69.58333333 -95.91666667,69.66666667 -95.83333333,69.66666667 -95.83333333,69.75 -95.91666667,69.75 -96.0,69.75 -96.08333333,69.75 -96.08333333,69.83333333 -96.16666667,69.83333333 -96.25,69.83333333 -96.25,69.91666667 -96.33333333,69.91666667 -96.33333333,70.0 -96.41666667,70.0 -96.5,70.0 -96.5,70.08333333 -96.5,70.16666667 -96.58333333,70.16666667 -96.58333333,70.25 -96.58333333,70.33333333 -96.58333333,70.41666667 -96.5,70.41666667 -96.41666667,70.41666667 -96.33333333,70.41666667 -96.33333333,70.5 -96.33333333,70.58333333 -96.33333333,70.66666667 -96.41666667,70.66666667 -96.41666667,70.75 -96.5,70.75 -96.58333333,70.75 -96.58333333,70.83333333 -96.58333333,70.91666667 -96.58333333,71.0 -96.5,71.0 -96.5,71.08333333 -96.58333333,71.08333333 -96.58333333,71.16666667 -96.5,71.16666667 -96.5,71.25 -96.5,71.33333333 -96.41666667,71.33333333 -96.33333333,71.33333333 -96.25,71.33333333 -96.25,71.41666667 -96.16666667,71.41666667 -96.08333333,71.41666667 -96.0,71.41666667 -95.91666667,71.41666667 -95.83333333,71.41666667 -95.75,71.41666667 -95.75,71.33333333 -95.66666667,71.33333333 -95.58333333,71.33333333 -95.58333333,71.41666667 -95.58333333,71.5 -95.66666667,71.5 -95.75,71.5 -95.83333333,71.5 -95.91666667,71.5 -95.91666667,71.58333333 -95.91666667,71.66666667 -95.83333333,71.66666667 -95.75,71.66666667 -95.66666667,71.66666667 -95.66666667,71.75 -95.58333333,71.75 -95.5,71.75 -95.5,71.83333333 -95.41666667,71.83333333 -95.41666667,71.91666667 -95.33333333,71.91666667 -95.25,71.91666667 -95.25,72.0 -95.25,72.08333333 -95.25,72.16666667 -95.25,72.25 -95.25,72.33333333 -95.25,72.41666667 -95.25,72.5 -95.33333333,72.5 -95.33333333,72.58333333 -95.41666667,72.58333333 -95.5,72.58333333 -95.5,72.66666667 -95.58333333,72.66666667 -95.66666667,72.66666667 -95.66666667,72.75 -95.75,72.75 -95.83333333,72.75 -95.83333333,72.83333333 -95.83333333,72.91666667 -95.83333333,73.0 -95.83333333,73.08333333 -95.91666667,73.08333333 -95.91666667,73.16666667 -95.83333333,73.16666667 -95.75,73.16666667 -95.66666667,73.16666667 -95.58333333,73.16666667 -95.58333333,73.25 -95.66666667,73.25 -95.66666667,73.33333333 -95.66666667,73.41666667 -95.75,73.41666667 -95.75,73.5 -95.66666667,73.5 -95.66666667,73.58333333 -95.75,73.58333333 -95.75,73.66666667 -95.75,73.75 -95.66666667,73.75 -95.58333333,73.75 -95.58333333,73.83333333 -95.5,73.83333333 -95.41666667,73.83333333 -95.33333333,73.83333333 -95.33333333,73.91666667 -95.33333333,74.0 -95.25,74.0 -95.25,74.08333333 -95.16666667,74.08333333 -95.08333333,74.08333333 -95.0,74.08333333 -94.91666667,74.08333333 -94.83333333,74.08333333 -94.83333333,74.16666667 -94.75,74.16666667 -94.66666667,74.16666667 -94.58333333,74.16666667 -94.5,74.16666667 -94.41666667,74.16666667 -94.33333333,74.16666667 -94.25,74.16666667 -94.16666667,74.16666667 -94.08333333,74.16666667 -94.0,74.16666667 -93.91666667,74.16666667 -93.83333333,74.16666667 -93.75,74.16666667 -93.66666667,74.16666667 -93.66666667,74.25 -93.58333333,74.25 -93.5,74.25 -93.41666667,74.25 -93.33333333,74.25 -93.25,74.25 -93.25,74.16666667 -93.16666667,74.16666667 -93.08333333,74.16666667 -93.0,74.16666667 -92.91666667,74.16666667 -92.83333333,74.16666667 -92.75,74.16666667 -92.66666667,74.16666667 -92.58333333,74.16666667 -92.5,74.16666667 -92.5,74.08333333 -92.41666667,74.08333333 -92.33333333,74.08333333 -92.25,74.08333333 -92.25,74.0 -92.16666667,74.0 -92.08333333,74.0 -92,74 -92.0,74.08333333 -91.91666667,74.08333333 -91.83333333,74.08333333 -91.75,74.08333333 -91.66666667,74.08333333 -91.58333333,74.08333333 -91.5,74.08333333 -91.41666667,74.08333333 -91.33333333,74.08333333 -91.25,74.08333333 -91.16666667,74.08333333 -91.08333333,74.08333333 -91.0,74.08333333 -91,74 -90.91666667,74.0 -90.83333333,74.0 -90.75,74.0 -90.66666667,74.0 -90.58333333,74.0 -90.5,74.0 -90.41666667,74.0 -90.41666667,73.91666667 -90.33333333,73.91666667 -90.33333333,74.0 -90.25,74.0 -90.25,74.08333333 -90.16666667,74.08333333 -90.08333333,74.08333333 -90.0,74.08333333 -89.91666667,74.08333333 -89.83333333,74.08333333 -89.83333333,74.0 -89.91666667,74.0 -90,74 -90.08333333,74.0 -90.16666667,74.0 -90.16666667,73.91666667 -90.08333333,73.91666667 -90.08333333,73.83333333 -90.16666667,73.83333333 -90.25,73.83333333 -90.33333333,73.83333333 -90.33333333,73.75 -90.41666667,73.75 -90.41666667,73.66666667 -90.5,73.66666667 -90.5,73.58333333 -90.58333333,73.58333333 -90.66666667,73.58333333 -90.66666667,73.5 -90.75,73.5 -90.83333333,73.5 -90.91666667,73.5 -90.91666667,73.41666667 -91.0,73.41666667 -91.0,73.33333333 -91.08333333,73.33333333 -91.16666667,73.33333333 -91.16666667,73.25 -91.25,73.25 -91.33333333,73.25 -91.33333333,73.16666667 -91.41666667,73.16666667 -91.41666667,73.08333333 -91.5,73.08333333 -91.5,73.0 -91.58333333,73.0 -91.58333333,72.91666667 -91.66666667,72.91666667 -91.75,72.91666667 -91.75,72.83333333 -91.83333333,72.83333333 -91.83333333,72.75 -91.91666667,72.75 -92.0,72.75 -92.08333333,72.75 -92.08333333,72.66666667 -92.16666667,72.66666667 -92.25,72.66666667 -92.33333333,72.66666667 -92.41666667,72.66666667 -92.5,72.66666667 -92.58333333,72.66666667 -92.66666667,72.66666667 -92.66666667,72.75 -92.75,72.75 -92.83333333,72.75 -92.91666667,72.75 -93.0,72.75 -93.08333333,72.75 -93.16666667,72.75 -93.25,72.75 -93.33333333,72.75 -93.41666667,72.75 -93.5,72.75 -93.58333333,72.75 -93.66666667,72.75 -93.75,72.75 -93.75,72.66666667 -93.66666667,72.66666667 -93.58333333,72.66666667 -93.5,72.66666667 -93.5,72.58333333 -93.41666667,72.58333333 -93.41666667,72.5 -93.41666667,72.41666667 -93.5,72.41666667 -93.5,72.33333333 -93.58333333,72.33333333 -93.66666667,72.33333333 -93.75,72.33333333 -93.75,72.25 -93.83333333,72.25 -93.83333333,72.16666667 -93.91666667,72.16666667 -94.0,72.16666667 -94.0,72.08333333 -94,72 -94.08333333,72.0 -94.16666667,72.0 -94.25,72.0 -94.33333333,72.0 -94.33333333,71.91666667 -94.41666667,71.91666667 -94.41666667,71.83333333 -94.33333333,71.83333333 -94.25,71.83333333 -94.16666667,71.83333333 -94.08333333,71.83333333 -94.0,71.83333333 -93.91666667,71.83333333 -93.83333333,71.83333333 -93.75,71.83333333 -93.66666667,71.83333333 -93.66666667,71.75 -93.66666667,71.66666667 -93.58333333,71.66666667 -93.58333333,71.58333333 -93.5,71.58333333 -93.41666667,71.58333333 -93.33333333,71.58333333 -93.33333333,71.5 -93.25,71.5 -93.16666667,71.5 -93.16666667,71.41666667 -93.08333333,71.41666667 -93.0,71.41666667 -92.91666667,71.41666667 -92.91666667,71.33333333 -92.91666667,71.25 -92.83333333,71.25 -92.83333333,71.16666667 -92.83333333,71.08333333 -92.83333333,71.0 -92.83333333,70.91666667 -92.83333333,70.83333333 -92.75,70.83333333 -92.66666667,70.83333333 -92.58333333,70.83333333 -92.58333333,70.75 -92.5,70.75 -92.41666667,70.75 -92.41666667,70.66666667 -92.33333333,70.66666667 -92.25,70.66666667 -92.16666667,70.66666667 -92.08333333,70.66666667 -92.08333333,70.58333333 -92.0,70.58333333 -92.0,70.5 -92.0,70.41666667 -91.91666667,70.41666667 -91.83333333,70.41666667 -91.75,70.41666667 -91.66666667,70.41666667 -91.66666667,70.33333333 -91.66666667,70.25 -91.58333333,70.25 -91.5,70.25 -91.41666667,70.25 -91.41666667,70.16666667 -91.5,70.16666667 -91.5,70.08333333 -91.58333333,70.08333333 -91.66666667,70.08333333 -91.75,70.08333333 -91.83333333,70.08333333 -91.91666667,70.08333333 -91.91666667,70.0 -92,70 -92.0,69.91666667 -92.08333333,69.91666667 -92.16666667,69.91666667 -92.16666667,69.83333333 -92.25,69.83333333 -92.33333333,69.83333333 -92.33333333,69.75 -92.33333333,69.66666667 -92.25,69.66666667 -92.16666667,69.66666667 -92.08333333,69.66666667 -92.08333333,69.58333333 -92.0,69.58333333 -91.91666667,69.58333333 -91.83333333,69.58333333 -91.75,69.58333333 -91.66666667,69.58333333 -91.66666667,69.66666667 -91.66666667,69.75 -91.75,69.75 -91.83333333,69.75 -91.83333333,69.83333333 -91.91666667,69.83333333 -91.91666667,69.91666667 -91.83333333,69.91666667 -91.75,69.91666667 -91.66666667,69.91666667 -91.58333333,69.91666667 -91.5,69.91666667 -91.41666667,69.91666667 -91.33333333,69.91666667 -91.33333333,69.83333333 -91.33333333,69.75 -91.25,69.75 -91.16666667,69.75 -91.08333333,69.75 -91.0,69.75 -91.0,69.66666667 -90.91666667,69.66666667 -90.83333333,69.66666667 -90.75,69.66666667 -90.75,69.58333333 -90.66666667,69.58333333 -90.66666667,69.66666667 -90.58333333,69.66666667 -90.5,69.66666667 -90.41666667,69.66666667 -90.33333333,69.66666667 -90.33333333,69.58333333 -90.25,69.58333333 -90.16666667,69.58333333 -90.16666667,69.5 -90.08333333,69.5 -90.08333333,69.41666667 -90.08333333,69.33333333 -90.16666667,69.33333333 -90.16666667,69.25 -90.08333333,69.25 -90.0,69.25 -90.0,69.16666667 -89.91666667,69.16666667 -89.83333333,69.16666667 -89.83333333,69.08333333 -89.83333333,69.0 -89.75,69.0 -89.75,69.08333333 -89.66666667,69.08333333 -89.58333333,69.08333333 -89.58333333,69.16666667 -89.5,69.16666667 -89.41666667,69.16666667 -89.41666667,69.25 -89.33333333,69.25 -89.33333333,69.33333333 -89.25,69.33333333 -89.16666667,69.33333333 -89.08333333,69.33333333 -89.0,69.33333333 -89.0,69.25 -88.91666667,69.25 -88.83333333,69.25 -88.83333333,69.16666667 -88.75,69.16666667 -88.75,69.08333333 -88.66666667,69.08333333 -88.58333333,69.08333333 -88.5,69.08333333 -88.5,69.0 -88.41666667,69.0 -88.33333333,69.0 -88.25,69.0 -88.16666667,69.0 -88.16666667,68.91666667 -88.08333333,68.91666667 -88.0,68.91666667 -88.0,68.83333333 -87.91666667,68.83333333 -87.91666667,68.75 -87.91666667,68.66666667 -87.91666667,68.58333333 -87.83333333,68.58333333 -87.83333333,68.5 -87.75,68.5 -87.75,68.41666667 -87.75,68.33333333 -87.75,68.25 -87.83333333,68.25 -87.83333333,68.16666667 -87.91666667,68.16666667 -88.0,68.16666667 -88.08333333,68.16666667 -88.16666667,68.16666667 -88.25,68.16666667 -88.25,68.08333333 -88.25,68.0 -88.25,67.91666667 -88.25,67.83333333 -88.16666667,67.83333333 -88.16666667,67.75 -88.08333333,67.75 -88.08333333,67.66666667 -88.0,67.66666667 -87.91666667,67.66666667 -87.83333333,67.66666667 -87.83333333,67.58333333 -87.75,67.58333333 -87.66666667,67.58333333 -87.66666667,67.5 -87.58333333,67.5 -87.58333333,67.41666667 -87.5,67.41666667 -87.41666667,67.41666667 -87.41666667,67.33333333 -87.33333333,67.33333333 -87.33333333,67.25 -87.25,67.25 -87.16666667,67.25 -87.16666667,67.33333333 -87.08333333,67.33333333 -87.08333333,67.41666667 -87.0,67.41666667 -86.91666667,67.41666667 -86.83333333,67.41666667 -86.75,67.41666667 -86.75,67.5 -86.66666667,67.5 -86.66666667,67.41666667 -86.58333333,67.41666667 -86.58333333,67.5 -86.5,67.5 -86.5,67.58333333 -86.5,67.66666667 -86.58333333,67.66666667 -86.58333333,67.58333333 -86.66666667,67.58333333 -86.66666667,67.66666667 -86.75,67.66666667 -86.75,67.75 -86.83333333,67.75 -86.91666667,67.75 -86.91666667,67.83333333 -87.0,67.83333333 -87.0,67.91666667 -87,68 -87.0,68.08333333 -87.0,68.16666667 -86.91666667,68.16666667 -86.91666667,68.25 -86.83333333,68.25 -86.75,68.25 -86.75,68.33333333 -86.66666667,68.33333333 -86.58333333,68.33333333 -86.5,68.33333333 -86.41666667,68.33333333 -86.41666667,68.25 -86.33333333,68.25 -86.33333333,68.16666667 -86.33333333,68.08333333 -86.33333333,68.0 -86.33333333,67.91666667 -86.25,67.91666667 -86.16666667,67.91666667 -86.16666667,68.0 -86.16666667,68.08333333 -86.08333333,68.08333333 -86.08333333,68.0 -86,68 -86.0,68.08333333 -85.91666667,68.08333333 -85.91666667,68.16666667 -85.91666667,68.25 -85.83333333,68.25 -85.83333333,68.33333333 -85.83333333,68.41666667 -85.83333333,68.5 -85.75,68.5 -85.75,68.58333333 -85.75,68.66666667 -85.66666667,68.66666667 -85.66666667,68.75 -85.58333333,68.75 -85.58333333,68.83333333 -85.5,68.83333333 -85.41666667,68.83333333 -85.33333333,68.83333333 -85.25,68.83333333 -85.25,68.91666667 -85.33333333,68.91666667 -85.41666667,68.91666667 -85.41666667,69.0 -85.5,69.0 -85.5,69.08333333 -85.41666667,69.08333333 -85.41666667,69.16666667 -85.41666667,69.25 -85.5,69.25 -85.5,69.33333333 -85.5,69.41666667 -85.58333333,69.41666667 -85.58333333,69.5 -85.58333333,69.58333333 -85.58333333,69.66666667 -85.5,69.66666667 -85.5,69.75 -85.58333333,69.75 -85.58333333,69.83333333 -85.66666667,69.83333333 -85.66666667,69.91666667 -85.58333333,69.91666667 -85.5,69.91666667 -85.41666667,69.91666667 -85.41666667,70.0 -85.5,70.0 -85.58333333,70.0 -85.66666667,70.0 -85.75,70.0 -85.83333333,70.0 -85.91666667,70.0 -86,70 -86.08333333,70.0 -86.16666667,70.0 -86.16666667,70.08333333 -86.25,70.08333333 -86.33333333,70.08333333 -86.41666667,70.08333333 -86.41666667,70.0 -86.41666667,69.91666667 -86.5,69.91666667 -86.58333333,69.91666667 -86.66666667,69.91666667 -86.75,69.91666667 -86.83333333,69.91666667 -86.91666667,69.91666667 -86.91666667,70.0 -87,70 -87.08333333,70.0 -87.16666667,70.0 -87.25,70.0 -87.33333333,70.0 -87.33333333,70.08333333 -87.41666667,70.08333333 -87.41666667,70.16666667 -87.33333333,70.16666667 -87.25,70.16666667 -87.16666667,70.16666667 -87.08333333,70.16666667 -87.0,70.16666667 -86.91666667,70.16666667 -86.83333333,70.16666667 -86.75,70.16666667 -86.66666667,70.16666667 -86.58333333,70.16666667 -86.58333333,70.25 -86.66666667,70.25 -86.75,70.25 -86.83333333,70.25 -86.91666667,70.25 -87.0,70.25 -87.08333333,70.25 -87.16666667,70.25 -87.25,70.25 -87.33333333,70.25 -87.41666667,70.25 -87.5,70.25 -87.5,70.33333333 -87.58333333,70.33333333 -87.58333333,70.25 -87.66666667,70.25 -87.75,70.25 -87.83333333,70.25 -87.91666667,70.25 -88.0,70.25 -88.0,70.33333333 -88.08333333,70.33333333 -88.16666667,70.33333333 -88.25,70.33333333 -88.33333333,70.33333333 -88.33333333,70.41666667 -88.41666667,70.41666667 -88.5,70.41666667 -88.58333333,70.41666667 -88.66666667,70.41666667 -88.75,70.41666667 -88.75,70.5 -88.83333333,70.5 -88.91666667,70.5 -89.0,70.5 -89.0,70.58333333 -89.0,70.66666667 -89.08333333,70.66666667 -89.16666667,70.66666667 -89.25,70.66666667 -89.25,70.75 -89.33333333,70.75 -89.41666667,70.75 -89.41666667,70.83333333 -89.41666667,70.91666667 -89.41666667,71.0 -89.5,71.0 -89.5,71.08333333 -89.5,71.16666667 -89.41666667,71.16666667 -89.41666667,71.08333333 -89.33333333,71.08333333 -89.25,71.08333333 -89.16666667,71.08333333 -89.08333333,71.08333333 -89.0,71.08333333 -88.91666667,71.08333333 -88.83333333,71.08333333 -88.75,71.08333333 -88.66666667,71.08333333 -88.58333333,71.08333333 -88.5,71.08333333 -88.41666667,71.08333333 -88.33333333,71.08333333 -88.33333333,71.0 -88.25,71.0 -88.16666667,71.0 -88.08333333,71.0 -88,71 -87.91666667,71.0 -87.83333333,71.0 -87.75,71.0 -87.66666667,71.0 -87.58333333,71.0 -87.5,71.0 -87.5,71.08333333 -87.58333333,71.08333333 -87.66666667,71.08333333 -87.75,71.08333333 -87.83333333,71.08333333 -87.83333333,71.16666667 -87.91666667,71.16666667 -87.91666667,71.25 -88.0,71.25 -88.0,71.16666667 -88.08333333,71.16666667 -88.16666667,71.16666667 -88.25,71.16666667 -88.33333333,71.16666667 -88.41666667,71.16666667 -88.5,71.16666667 -88.5,71.25 -88.58333333,71.25 -88.58333333,71.16666667 -88.66666667,71.16666667 -88.66666667,71.25 -88.75,71.25 -88.83333333,71.25 -88.91666667,71.25 -89.0,71.25 -89.08333333,71.25 -89.16666667,71.25 -89.25,71.25 -89.33333333,71.25 -89.41666667,71.25 -89.5,71.25 -89.58333333,71.25 -89.66666667,71.25 -89.75,71.25 -89.75,71.33333333 -89.83333333,71.33333333 -89.91666667,71.33333333 -90.0,71.33333333 -90.0,71.41666667 -90.0,71.5 -90.0,71.58333333 -90.0,71.66666667 -89.91666667,71.66666667 -89.91666667,71.75 -89.91666667,71.83333333 -90.0,71.83333333 -90.08333333,71.83333333 -90.08333333,71.91666667 -90.16666667,71.91666667 -90.16666667,72.0 -90.08333333,72.0 -90,72 -90.0,72.08333333 -89.91666667,72.08333333 -89.91666667,72.16666667 -90.0,72.16666667 -90.0,72.25 -90.0,72.33333333 -90.0,72.41666667 -90.0,72.5 -89.91666667,72.5 -89.83333333,72.5 -89.83333333,72.58333333 -89.75,72.58333333 -89.75,72.66666667 -89.66666667,72.66666667 -89.58333333,72.66666667 -89.58333333,72.75 -89.58333333,72.83333333 -89.5,72.83333333 -89.41666667,72.83333333 -89.41666667,72.91666667 -89.41666667,73.0 -89.33333333,73.0 -89.33333333,73.08333333 -89.25,73.08333333 -89.25,73.16666667 -89.16666667,73.16666667 -89.16666667,73.25 -89.08333333,73.25 -89.08333333,73.33333333 -89.0,73.33333333 -88.91666667,73.33333333 -88.91666667,73.41666667 -88.83333333,73.41666667 -88.75,73.41666667 -88.75,73.5 -88.66666667,73.5 -88.58333333,73.5 -88.5,73.5 -88.5,73.58333333 -88.41666667,73.58333333 -88.33333333,73.58333333 -88.25,73.58333333 -88.25,73.66666667 -88.16666667,73.66666667 -88.08333333,73.66666667 -88.0,73.66666667 -87.91666667,73.66666667 -87.91666667,73.75 -87.83333333,73.75 -87.75,73.75 -87.66666667,73.75 -87.58333333,73.75 -87.5,73.75 -87.5,73.83333333 -87.41666667,73.83333333 -87.33333333,73.83333333 -87.25,73.83333333 -87.16666667,73.83333333 -87.08333333,73.83333333 -87.0,73.83333333 -86.91666667,73.83333333 -86.83333333,73.83333333 -86.75,73.83333333 -86.75,73.91666667 -86.66666667,73.91666667 -86.58333333,73.91666667 -86.5,73.91666667 -86.41666667,73.91666667 -86.33333333,73.91666667 -86.25,73.91666667 -86.16666667,73.91666667 -86.08333333,73.91666667 -86.0,73.91666667 -85.91666667,73.91666667 -85.83333333,73.91666667 -85.75,73.91666667 -85.66666667,73.91666667 -85.66666667,73.83333333 -85.58333333,73.83333333 -85.5,73.83333333 -85.41666667,73.83333333 -85.33333333,73.83333333 -85.25,73.83333333 -85.16666667,73.83333333 -85.08333333,73.83333333 -85.0,73.83333333 -84.91666667,73.83333333 -84.83333333,73.83333333 -84.83333333,73.75 -84.83333333,73.66666667 -84.91666667,73.66666667 -84.91666667,73.58333333 -85.0,73.58333333 -85.08333333,73.58333333 -85.16666667,73.58333333 -85.25,73.58333333 -85.25,73.5 -85.33333333,73.5 -85.41666667,73.5 -85.5,73.5 -85.5,73.41666667 -85.58333333,73.41666667 -85.66666667,73.41666667 -85.75,73.41666667 -85.75,73.33333333 -85.83333333,73.33333333 -85.91666667,73.33333333 -85.91666667,73.25 -86.0,73.25 -86.08333333,73.25 -86.08333333,73.16666667 -86.16666667,73.16666667 -86.16666667,73.08333333 -86.25,73.08333333 -86.25,73.0 -86.33333333,73.0 -86.33333333,72.91666667 -86.41666667,72.91666667 -86.5,72.91666667 -86.5,72.83333333 -86.58333333,72.83333333 -86.66666667,72.83333333 -86.66666667,72.75 -86.66666667,72.66666667 -86.58333333,72.66666667 -86.5,72.66666667 -86.5,72.58333333 -86.41666667,72.58333333 -86.33333333,72.58333333 -86.33333333,72.5 -86.25,72.5 -86.16666667,72.5 -86.16666667,72.41666667 -86.16666667,72.33333333 -86.08333333,72.33333333 -86.0,72.33333333 -85.91666667,72.33333333 -85.83333333,72.33333333 -85.83333333,72.25 -85.75,72.25 -85.66666667,72.25 -85.58333333,72.25 -85.5,72.25 -85.5,72.33333333 -85.41666667,72.33333333 -85.41666667,72.41666667 -85.5,72.41666667 -85.58333333,72.41666667 -85.58333333,72.5 -85.66666667,72.5 -85.66666667,72.58333333 -85.75,72.58333333 -85.75,72.66666667 -85.75,72.75 -85.75,72.83333333 -85.75,72.91666667 -85.66666667,72.91666667 -85.66666667,73.0 -85.58333333,73.0 -85.58333333,73.08333333 -85.5,73.08333333 -85.5,73.16666667 -85.41666667,73.16666667 -85.33333333,73.16666667 -85.25,73.16666667 -85.25,73.25 -85.16666667,73.25 -85.16666667,73.33333333 -85.08333333,73.33333333 -85.08333333,73.41666667 -85.0,73.41666667 -84.91666667,73.41666667 -84.83333333,73.41666667 -84.75,73.41666667 -84.66666667,73.41666667 -84.58333333,73.41666667 -84.58333333,73.5 -84.5,73.5 -84.41666667,73.5 -84.33333333,73.5 -84.25,73.5 -84.16666667,73.5 -84.08333333,73.5 -84.0,73.5 -84.0,73.58333333 -83.91666667,73.58333333 -83.83333333,73.58333333 -83.75,73.58333333 -83.66666667,73.58333333 -83.66666667,73.66666667 -83.58333333,73.66666667 -83.5,73.66666667 -83.41666667,73.66666667 -83.33333333,73.66666667 -83.25,73.66666667 -83.16666667,73.66666667 -83.08333333,73.66666667 -83.0,73.66666667 -83.0,73.75 -82.91666667,73.75 -82.83333333,73.75 -82.75,73.75 -82.66666667,73.75 -82.58333333,73.75 -82.5,73.75 -82.41666667,73.75 -82.33333333,73.75 -82.25,73.75 -82.16666667,73.75 -82.08333333,73.75 -82.0,73.75 -81.91666667,73.75 -81.83333333,73.75 -81.75,73.75 -81.66666667,73.75 -81.58333333,73.75 -81.5,73.75 -81.41666667,73.75 -81.41666667,73.66666667 -81.33333333,73.66666667 -81.25,73.66666667 -81.25,73.58333333 -81.16666667,73.58333333 -81.16666667,73.5 -81.16666667,73.41666667 -81.16666667,73.33333333 -81.08333333,73.33333333 -81.08333333,73.25 -81.0,73.25 -80.91666667,73.25 -80.91666667,73.33333333 -80.91666667,73.41666667 -80.91666667,73.5 -80.91666667,73.58333333 -80.91666667,73.66666667 -80.91666667,73.75 -80.83333333,73.75 -80.83333333,73.83333333 -80.75,73.83333333 -80.66666667,73.83333333 -80.58333333,73.83333333 -80.5,73.83333333 -80.41666667,73.83333333 -80.33333333,73.83333333 -80.33333333,73.75 -80.25,73.75 -80.16666667,73.75 -80.08333333,73.75 -80.0,73.75 -79.91666667,73.75 -79.83333333,73.75 -79.75,73.75 -79.66666667,73.75 -79.58333333,73.75 -79.58333333,73.66666667 -79.5,73.66666667 -79.41666667,73.66666667 -79.33333333,73.66666667 -79.25,73.66666667 -79.16666667,73.66666667 -79.08333333,73.66666667 -79.0,73.66666667 -78.91666667,73.66666667 -78.83333333,73.66666667 -78.75,73.66666667 -78.66666667,73.66666667 -78.58333333,73.66666667 -78.5,73.66666667 -78.41666667,73.66666667 -78.33333333,73.66666667 -78.25,73.66666667 -78.16666667,73.66666667 -78.08333333,73.66666667 -78.0,73.66666667 -77.91666667,73.66666667 -77.83333333,73.66666667 -77.75,73.66666667 -77.66666667,73.66666667 -77.66666667,73.58333333 -77.58333333,73.58333333 -77.5,73.58333333 -77.41666667,73.58333333 -77.33333333,73.58333333 -77.25,73.58333333 -77.16666667,73.58333333 -77.16666667,73.5 -77.08333333,73.5 -77.0,73.5 -77.0,73.41666667 -76.91666667,73.41666667 -76.91666667,73.33333333 -76.83333333,73.33333333 -76.75,73.33333333 -76.66666667,73.33333333 -76.66666667,73.25 -76.58333333,73.25 -76.5,73.25 -76.5,73.16666667 -76.41666667,73.16666667 -76.33333333,73.16666667 -76.25,73.16666667 -76.25,73.08333333 -76.25,73.0 -76.16666667,73.0 -76.08333333,73.0 -76,73 -76.0,72.91666667 -76.0,72.83333333 -76.08333333,72.83333333 -76.16666667,72.83333333 -76.16666667,72.75 -76.25,72.75 -76.33333333,72.75 -76.41666667,72.75 -76.5,72.75 -76.58333333,72.75 -76.58333333,72.66666667 -76.5,72.66666667 -76.41666667,72.66666667 -76.33333333,72.66666667 -76.25,72.66666667 -76.16666667,72.66666667 -76.08333333,72.66666667 -76.08333333,72.58333333 -76.0,72.58333333 -75.91666667,72.58333333 -75.83333333,72.58333333 -75.83333333,72.66666667 -75.75,72.66666667 -75.75,72.58333333 -75.66666667,72.58333333 -75.58333333,72.58333333 -75.5,72.58333333 -75.41666667,72.58333333 -75.33333333,72.58333333 -75.25,72.58333333 -75.16666667,72.58333333 -75.16666667,72.5 -75.08333333,72.5 -75.08333333,72.41666667 -75.0,72.41666667 -75.0,72.33333333 -74.91666667,72.33333333 -74.91666667,72.25 -74.91666667,72.16666667 -74.83333333,72.16666667 -74.75,72.16666667 -74.66666667,72.16666667 -74.58333333,72.16666667 -74.58333333,72.08333333 -74.5,72.08333333 -74.41666667,72.08333333 -74.33333333,72.08333333 -74.25,72.08333333 -74.16666667,72.08333333 -74.08333333,72.08333333 -74.08333333,72.0 -74.08333333,71.91666667 -74.16666667,71.91666667 -74.16666667,71.83333333 -74.25,71.83333333 -74.25,71.75 -74.16666667,71.75 -74.08333333,71.75 -74.0,71.75 -74.0,71.83333333 -73.91666667,71.83333333 -73.83333333,71.83333333 -73.75,71.83333333 -73.66666667,71.83333333 -73.58333333,71.83333333 -73.58333333,71.75 -73.58333333,71.66666667 -73.58333333,71.58333333 -73.5,71.58333333 -73.5,71.66666667 -73.41666667,71.66666667 -73.33333333,71.66666667 -73.33333333,71.75 -73.25,71.75 -73.16666667,71.75 -73.16666667,71.66666667 -73.16666667,71.58333333 -73.08333333,71.58333333 -73.08333333,71.66666667 -73.0,71.66666667 -72.91666667,71.66666667 -72.83333333,71.66666667 -72.75,71.66666667 -72.66666667,71.66666667 -72.58333333,71.66666667 -72.5,71.66666667 -72.41666667,71.66666667 -72.33333333,71.66666667 -72.25,71.66666667 -72.16666667,71.66666667 -72.08333333,71.66666667 -72.08333333,71.58333333 -72.0,71.58333333 -71.91666667,71.58333333 -71.83333333,71.58333333 -71.75,71.58333333 -71.66666667,71.58333333 -71.58333333,71.58333333 -71.58333333,71.5 -71.5,71.5 -71.41666667,71.5 -71.41666667,71.41666667 -71.33333333,71.41666667 -71.25,71.41666667 -71.25,71.33333333 -71.16666667,71.33333333 -71.08333333,71.33333333 -71.08333333,71.25 -71.08333333,71.16666667 -71.0,71.16666667 -71.0,71.08333333 -70.91666667,71.08333333 -70.91666667,71.16666667 -70.83333333,71.16666667 -70.75,71.16666667 -70.66666667,71.16666667 -70.66666667,71.08333333 -70.58333333,71.08333333 -70.58333333,71.0 -70.5,71.0 -70.5,70.91666667 -70.5,70.83333333 -70.41666667,70.83333333 -70.33333333,70.83333333 -70.25,70.83333333 -70.16666667,70.83333333 -70.08333333,70.83333333 -70.08333333,70.91666667 -70.0,70.91666667 -69.91666667,70.91666667 -69.83333333,70.91666667 -69.75,70.91666667 -69.75,70.83333333 -69.75,70.75 -69.66666667,70.75 -69.66666667,70.83333333 -69.58333333,70.83333333 -69.5,70.83333333 -69.41666667,70.83333333 -69.33333333,70.83333333 -69.25,70.83333333 -69.16666667,70.83333333 -69.16666667,70.75 -69.08333333,70.75 -69.0,70.75 -68.91666667,70.75 -68.83333333,70.75 -68.83333333,70.66666667 -68.75,70.66666667 -68.66666667,70.66666667 -68.58333333,70.66666667 -68.5,70.66666667 -68.41666667,70.66666667 -68.33333333,70.66666667 -68.33333333,70.58333333 -68.25,70.58333333 -68.25,70.5 -68.33333333,70.5 -68.33333333,70.41666667 -68.41666667,70.41666667 -68.41666667,70.33333333 -68.5,70.33333333 -68.58333333,70.33333333 -68.66666667,70.33333333 -68.66666667,70.25 -68.58333333,70.25 -68.5,70.25 -68.41666667,70.25 -68.33333333,70.25 -68.33333333,70.33333333 -68.25,70.33333333 -68.16666667,70.33333333 -68.08333333,70.33333333 -68.0,70.33333333 -67.91666667,70.33333333 -67.83333333,70.33333333 -67.75,70.33333333 -67.75,70.25 -67.66666667,70.25 -67.58333333,70.25 -67.5,70.25 -67.5,70.16666667 -67.41666667,70.16666667 -67.41666667,70.08333333 -67.33333333,70.08333333 -67.25,70.08333333 -67.25,70.0 -67.16666667,70.0 -67.16666667,69.91666667 -67.16666667,69.83333333 -67.08333333,69.83333333 -67.08333333,69.75 -67.08333333,69.66666667 -67.16666667,69.66666667 -67.25,69.66666667 -67.33333333,69.66666667 -67.33333333,69.58333333 -67.25,69.58333333 -67.25,69.5 -67.16666667,69.5 -67.08333333,69.5 -67.08333333,69.41666667 -67.0,69.41666667 -66.91666667,69.41666667 -66.83333333,69.41666667 -66.75,69.41666667 -66.75,69.33333333 -66.66666667,69.33333333 -66.66666667,69.25 -66.58333333,69.25 -66.58333333,69.16666667 -66.66666667,69.16666667 -66.66666667,69.08333333 -66.75,69.08333333 -66.83333333,69.08333333 -66.91666667,69.08333333 -66.91666667,69.16666667 -67.0,69.16666667 -67.08333333,69.16666667 -67.16666667,69.16666667 -67.16666667,69.08333333 -67.25,69.08333333 -67.25,69.16666667 -67.33333333,69.16666667 -67.41666667,69.16666667 -67.5,69.16666667 -67.58333333,69.16666667 -67.66666667,69.16666667 -67.75,69.16666667 -67.83333333,69.16666667 -67.83333333,69.08333333 -67.75,69.08333333 -67.66666667,69.08333333 -67.58333333,69.08333333 -67.5,69.08333333 -67.41666667,69.08333333 -67.41666667,69.0 -67.5,69.0 -67.58333333,69.0 -67.58333333,68.91666667 -67.5,68.91666667 -67.5,68.83333333 -67.5,68.75 -67.58333333,68.75 -67.66666667,68.75 -67.66666667,68.66666667 -67.75,68.66666667 -67.75,68.58333333 -67.66666667,68.58333333 -67.58333333,68.58333333 -67.5,68.58333333 -67.41666667,68.58333333 -67.41666667,68.66666667 -67.41666667,68.75 -67.33333333,68.75 -67.33333333,68.66666667 -67.25,68.66666667 -67.25,68.58333333 -67.16666667,68.58333333 -67.08333333,68.58333333 -67.0,68.58333333 -67.0,68.66666667 -66.91666667,68.66666667 -66.91666667,68.58333333 -66.83333333,68.58333333 -66.83333333,68.5 -66.75,68.5 -66.75,68.58333333 -66.66666667,68.58333333 -66.58333333,68.58333333 -66.58333333,68.5 -66.66666667,68.5 -66.66666667,68.41666667 -66.58333333,68.41666667 -66.5,68.41666667 -66.41666667,68.41666667 -66.41666667,68.33333333 -66.41666667,68.25 -66.33333333,68.25 -66.33333333,68.33333333 -66.25,68.33333333 -66.16666667,68.33333333 -66.08333333,68.33333333 -66.08333333,68.25 -66.08333333,68.16666667 -66.16666667,68.16666667 -66.16666667,68.08333333 -66.16666667,68.0 -66.08333333,68.0 -66.08333333,68.08333333 -66.0,68.08333333 -66.0,68.16666667 -65.91666667,68.16666667 -65.83333333,68.16666667 -65.83333333,68.08333333 -65.75,68.08333333 -65.75,68.16666667 -65.75,68.25 -65.66666667,68.25 -65.58333333,68.25 -65.58333333,68.16666667 -65.5,68.16666667 -65.41666667,68.16666667 -65.41666667,68.08333333 -65.33333333,68.08333333 -65.25,68.08333333 -65.16666667,68.08333333 -65.08333333,68.08333333 -65.0,68.08333333 -64.91666667,68.08333333 -64.83333333,68.08333333 -64.75,68.08333333 -64.75,68.0 -64.66666667,68.0 -64.66666667,67.91666667 -64.66666667,67.83333333 -64.58333333,67.83333333 -64.5,67.83333333 -64.41666667,67.83333333 -64.33333333,67.83333333 -64.33333333,67.75 -64.25,67.75 -64.16666667,67.75 -64.16666667,67.66666667 -64.08333333,67.66666667 -64.08333333,67.58333333 -64.0,67.58333333 -64.0,67.66666667 -63.91666667,67.66666667 -63.83333333,67.66666667 -63.83333333,67.58333333 -63.75,67.58333333 -63.66666667,67.58333333 -63.66666667,67.5 -63.75,67.5 -63.75,67.41666667 -63.66666667,67.41666667 -63.58333333,67.41666667 -63.5,67.41666667 -63.41666667,67.41666667 -63.33333333,67.41666667 -63.33333333,67.33333333 -63.25,67.33333333 -63.16666667,67.33333333 -63.08333333,67.33333333 -63.0,67.33333333 -62.91666667,67.33333333 -62.91666667,67.25 -62.91666667,67.16666667 -62.83333333,67.16666667 -62.75,67.16666667 -62.66666667,67.16666667 -62.66666667,67.25 -62.58333333,67.25 -62.5,67.25 -62.41666667,67.25 -62.33333333,67.25 -62.33333333,67.16666667 -62.33333333,67.08333333 -62.25,67.08333333 -62.25,67.16666667 -62.16666667,67.16666667 -62.08333333,67.16666667 -62.08333333,67.08333333 -62.0,67.08333333 -61.91666667,67.08333333 -61.91666667,67.0 -61.83333333,67.0 -61.75,67.0 -61.66666667,67.0 -61.66666667,66.91666667 -61.58333333,66.91666667 -61.58333333,66.83333333 -61.5,66.83333333 -61.41666667,66.83333333 -61.41666667,66.75 -61.33333333,66.75 -61.25,66.75 -61.25,66.66666667 -61.25,66.58333333 -61.33333333,66.58333333 -61.33333333,66.5 -61.33333333,66.41666667 -61.41666667,66.41666667 -61.41666667,66.33333333 -61.5,66.33333333 -61.58333333,66.33333333 -61.58333333,66.25 -61.66666667,66.25 -61.75,66.25 -61.83333333,66.25 -61.91666667,66.25 -62.0,66.25 -62.08333333,66.25 -62.08333333,66.16666667 -62.0,66.16666667 -62.0,66.08333333 -61.91666667,66.08333333 -61.91666667,66.0 -62,66 -62.0,65.91666667 -62.08333333,65.91666667 -62.08333333,65.83333333 -62.16666667,65.83333333 -62.25,65.83333333 -62.25,65.75 -62.16666667,65.75 -62.08333333,65.75 -62.08333333,65.66666667 -62.08333333,65.58333333 -62.16666667,65.58333333 -62.25,65.58333333 -62.33333333,65.58333333 -62.41666667,65.58333333 -62.41666667,65.5 -62.5,65.5 -62.58333333,65.5 -62.58333333,65.58333333 -62.66666667,65.58333333 -62.75,65.58333333 -62.75,65.5 -62.83333333,65.5 -62.83333333,65.41666667 -62.91666667,65.41666667 -63.0,65.41666667 -63.0,65.5 -63.0,65.58333333 -63.08333333,65.58333333 -63.08333333,65.5 -63.16666667,65.5 -63.25,65.5 -63.25,65.41666667 -63.25,65.33333333 -63.16666667,65.33333333 -63.08333333,65.33333333 -63.0,65.33333333 -63.0,65.25 -63.08333333,65.25 -63.16666667,65.25 -63.25,65.25 -63.25,65.16666667 -63.33333333,65.16666667 -63.33333333,65.08333333 -63.33333333,65.0 -63.25,65.0 -63.25,64.91666667 -63.25,64.83333333 -63.33333333,64.83333333 -63.33333333,64.91666667 -63.41666667,64.91666667 -63.5,64.91666667 -63.5,64.83333333 -63.58333333,64.83333333 -63.66666667,64.83333333 -63.66666667,64.91666667 -63.75,64.91666667 -63.83333333,64.91666667 -63.91666667,64.91666667 -63.91666667,65.0 -64,65 -64.08333333,65.0 -64.16666667,65.0 -64.16666667,65.08333333 -64.25,65.08333333 -64.33333333,65.08333333 -64.33333333,65.16666667 -64.41666667,65.16666667 -64.41666667,65.08333333 -64.5,65.08333333 -64.58333333,65.08333333 -64.66666667,65.08333333 -64.66666667,65.16666667 -64.75,65.16666667 -64.83333333,65.16666667 -64.83333333,65.25 -64.91666667,65.25 -64.91666667,65.33333333 -65.0,65.33333333 -65.08333333,65.33333333 -65.16666667,65.33333333 -65.16666667,65.41666667 -65.16666667,65.5 -65.25,65.5 -65.33333333,65.5 -65.33333333,65.58333333 -65.33333333,65.66666667 -65.41666667,65.66666667 -65.5,65.66666667 -65.5,65.75 -65.5,65.83333333 -65.58333333,65.83333333 -65.58333333,65.75 -65.66666667,65.75 -65.66666667,65.83333333 -65.75,65.83333333 -65.75,65.75 -65.75,65.66666667 -65.83333333,65.66666667 -65.91666667,65.66666667 -65.91666667,65.75 -65.91666667,65.83333333 -65.83333333,65.83333333 -65.83333333,65.91666667 -65.91666667,65.91666667 -66.0,65.91666667 -66,66 -66.0,66.08333333 -66.08333333,66.08333333 -66.16666667,66.08333333 -66.25,66.08333333 -66.33333333,66.08333333 -66.33333333,66.16666667 -66.41666667,66.16666667 -66.5,66.16666667 -66.58333333,66.16666667 -66.58333333,66.25 -66.66666667,66.25 -66.75,66.25 -66.83333333,66.25 -66.91666667,66.25 -66.91666667,66.33333333 -67.0,66.33333333 -67.08333333,66.33333333 -67.08333333,66.25 -67.08333333,66.16666667 -67.08333333,66.08333333 -67.0,66.08333333 -66.91666667,66.08333333 -66.91666667,66.0 -66.91666667,65.91666667 -67.0,65.91666667 -67.08333333,65.91666667 -67.16666667,65.91666667 -67.16666667,65.83333333 -67.16666667,65.75 -67.16666667,65.66666667 -67.08333333,65.66666667 -67.08333333,65.58333333 -67.0,65.58333333 -67.0,65.5 -66.91666667,65.5 -66.83333333,65.5 -66.75,65.5 -66.75,65.41666667 -66.75,65.33333333 -66.83333333,65.33333333 -66.83333333,65.25 -66.75,65.25 -66.66666667,65.25 -66.58333333,65.25 -66.58333333,65.16666667 -66.58333333,65.08333333 -66.5,65.08333333 -66.5,65.0 -66.41666667,65.0 -66.33333333,65.0 -66.25,65.0 -66.16666667,65.0 -66.08333333,65.0 -66.08333333,64.91666667 -66.0,64.91666667 -65.91666667,64.91666667 -65.83333333,64.91666667 -65.75,64.91666667 -65.66666667,64.91666667 -65.66666667,64.83333333 -65.58333333,64.83333333 -65.5,64.83333333 -65.41666667,64.83333333 -65.41666667,64.75 -65.33333333,64.75 -65.25,64.75 -65.16666667,64.75 -65.16666667,64.66666667 -65.08333333,64.66666667 -65.08333333,64.58333333 -65.0,64.58333333 -65.0,64.5 -64.91666667,64.5 -64.91666667,64.41666667 -64.83333333,64.41666667 -64.75,64.41666667 -64.66666667,64.41666667 -64.66666667,64.33333333 -64.66666667,64.25 -64.58333333,64.25 -64.58333333,64.33333333 -64.5,64.33333333 -64.5,64.25 -64.5,64.16666667 -64.41666667,64.16666667 -64.33333333,64.16666667 -64.33333333,64.08333333 -64.25,64.08333333 -64.25,64.0 -64.16666667,64.0 -64.16666667,63.91666667 -64.08333333,63.91666667 -64.08333333,63.83333333 -64.0,63.83333333 -64.0,63.75 -64.0,63.66666667 -63.91666667,63.66666667 -63.91666667,63.58333333 -63.91666667,63.5 -63.83333333,63.5 -63.83333333,63.41666667 -63.91666667,63.41666667 -64.0,63.41666667 -64.08333333,63.41666667 -64.08333333,63.33333333 -64.0,63.33333333 -64.0,63.25 -64.08333333,63.25 -64.16666667,63.25 -64.25,63.25 -64.25,63.33333333 -64.33333333,63.33333333 -64.41666667,63.33333333 -64.41666667,63.25 -64.5,63.25 -64.5,63.16666667 -64.58333333,63.16666667 -64.66666667,63.16666667 -64.66666667,63.08333333 -64.75,63.08333333 -64.75,63.0 -64.66666667,63.0 -64.58333333,63.0 -64.58333333,62.91666667 -64.58333333,62.83333333 -64.66666667,62.83333333 -64.75,62.83333333 -64.83333333,62.83333333 -64.91666667,62.83333333 -65.0,62.83333333 -65.0,62.75 -64.91666667,62.75 -64.91666667,62.66666667 -64.83333333,62.66666667 -64.83333333,62.58333333 -64.75,62.58333333 -64.66666667,62.58333333 -64.58333333,62.58333333 -64.5,62.58333333 -64.41666667,62.58333333 -64.33333333,62.58333333 -64.25,62.58333333 -64.16666667,62.58333333 -64.08333333,62.58333333 -64.08333333,62.5 -64.16666667,62.5 -64.25,62.5 -64.25,62.41666667 -64.33333333,62.41666667 -64.41666667,62.41666667 -64.41666667,62.33333333 -64.5,62.33333333 -64.58333333,62.33333333 -64.66666667,62.33333333 -64.75,62.33333333 -64.83333333,62.33333333 -64.91666667,62.33333333 -64.91666667,62.41666667 -65.0,62.41666667 -65.08333333,62.41666667 -65.08333333,62.5 -65.16666667,62.5 -65.25,62.5 -65.25,62.58333333 -65.33333333,62.58333333 -65.33333333,62.66666667 -65.41666667,62.66666667 -65.41666667,62.75 -65.5,62.75 -65.58333333,62.75 -65.66666667,62.75 -65.66666667,62.83333333 -65.75,62.83333333 -65.83333333,62.83333333 -65.91666667,62.83333333 -65.91666667,62.91666667 -66.0,62.91666667 -66.0,62.83333333 -66.08333333,62.83333333 -66.08333333,62.91666667 -66.16666667,62.91666667 -66.25,62.91666667 -66.33333333,62.91666667 -66.33333333,62.83333333 -66.41666667,62.83333333 -66.5,62.83333333 -66.58333333,62.83333333 -66.66666667,62.83333333 -66.75,62.83333333 -66.75,62.91666667 -66.83333333,62.91666667 -66.91666667,62.91666667 -66.91666667,63.0 -67,63 -67.0,63.08333333 -67.08333333,63.08333333 -67.08333333,63.16666667 -67.08333333,63.25 -67.16666667,63.25 -67.25,63.25 -67.25,63.33333333 -67.33333333,63.33333333 -67.33333333,63.25 -67.41666667,63.25 -67.5,63.25 -67.5,63.33333333 -67.58333333,63.33333333 -67.66666667,63.33333333 -67.75,63.33333333 -67.75,63.25 -67.66666667,63.25 -67.66666667,63.16666667 -67.58333333,63.16666667 -67.58333333,63.08333333 -67.5,63.08333333 -67.41666667,63.08333333 -67.41666667,63.0 -67.33333333,63.0 -67.25,63.0 -67.25,62.91666667 -67.16666667,62.91666667 -67.08333333,62.91666667 -67.08333333,62.83333333 -67.0,62.83333333 -67.0,62.75 -66.91666667,62.75 -66.83333333,62.75 -66.75,62.75 -66.75,62.66666667 -66.66666667,62.66666667 -66.58333333,62.66666667 -66.58333333,62.58333333 -66.5,62.58333333 -66.41666667,62.58333333 -66.41666667,62.5 -66.33333333,62.5 -66.33333333,62.41666667 -66.25,62.41666667 -66.16666667,62.41666667 -66.16666667,62.33333333 -66.08333333,62.33333333 -66.0,62.33333333 -66.0,62.25 -65.91666667,62.25 -65.83333333,62.25 -65.83333333,62.16666667 -65.75,62.16666667 -65.75,62.08333333 -65.75,62.0 -65.83333333,62.0 -65.91666667,62.0 -65.91666667,61.91666667 -65.91666667,61.83333333 -65.83333333,61.83333333 -65.83333333,61.91666667 -65.75,61.91666667 -65.66666667,61.91666667 -65.66666667,61.83333333 -65.58333333,61.83333333 -65.58333333,61.75 -65.66666667,61.75 -65.66666667,61.66666667 -65.75,61.66666667 -65.75,61.75 -65.83333333,61.75 -65.91666667,61.75 -66.0,61.75 -66.0,61.83333333 -66.08333333,61.83333333 -66.16666667,61.83333333 -66.25,61.83333333 -66.33333333,61.83333333 -66.41666667,61.83333333 -66.5,61.83333333 -66.58333333,61.83333333 -66.58333333,61.91666667 -66.66666667,61.91666667 -66.75,61.91666667 -66.75,62.0 -66.83333333,62.0 -66.91666667,62.0 -67,62 -67.08333333,62.0 -67.16666667,62.0 -67.25,62.0 -67.33333333,62.0 -67.41666667,62.0 -67.41666667,62.08333333 -67.5,62.08333333 -67.58333333,62.08333333 -67.66666667,62.08333333 -67.75,62.08333333 -67.75,62.16666667 -67.83333333,62.16666667 -67.83333333,62.08333333 -67.91666667,62.08333333 -68.0,62.08333333 -68.08333333,62.08333333 -68.08333333,62.16666667 -68.16666667,62.16666667 -68.25,62.16666667 -68.33333333,62.16666667 -68.41666667,62.16666667 -68.5,62.16666667 -68.5,62.25 -68.58333333,62.25 -68.66666667,62.25 -68.75,62.25 -68.83333333,62.25 -68.83333333,62.33333333 -68.91666667,62.33333333 -69.0,62.33333333 -69.08333333,62.33333333 -69.08333333,62.41666667 -69.16666667,62.41666667 -69.25,62.41666667 -69.33333333,62.41666667 -69.33333333,62.5 -69.41666667,62.5 -69.5,62.5 -69.5,62.58333333 -69.58333333,62.58333333 -69.58333333,62.66666667 -69.66666667,62.66666667 -69.75,62.66666667 -69.83333333,62.66666667 -69.83333333,62.75 -69.91666667,62.75 -70.0,62.75 -70.08333333,62.75 -70.08333333,62.66666667 -70.0,62.66666667 -70.0,62.58333333 -69.91666667,62.58333333 -69.91666667,62.5 -70.0,62.5 -70.08333333,62.5 -70.16666667,62.5 -70.25,62.5 -70.33333333,62.5 -70.41666667,62.5 -70.5,62.5 -70.58333333,62.5 -70.66666667,62.5 -70.75,62.5 -70.75,62.58333333 -70.83333333,62.58333333 -70.83333333,62.66666667 -70.91666667,62.66666667 -70.91666667,62.75 -71.0,62.75 -71.08333333,62.75 -71.16666667,62.75 -71.16666667,62.83333333 -71.25,62.83333333 -71.25,62.91666667 -71.25,63.0 -71.33333333,63.0 -71.41666667,63.0 -71.5,63.0 -71.5,63.08333333 -71.58333333,63.08333333 -71.66666667,63.08333333 -71.66666667,63.16666667 -71.75,63.16666667 -71.83333333,63.16666667 -71.83333333,63.25 -71.91666667,63.25 -71.91666667,63.33333333 -72.0,63.33333333 -72.08333333,63.33333333 -72.08333333,63.41666667 -72.16666667,63.41666667 -72.16666667,63.5 -72.25,63.5 -72.33333333,63.5 -72.33333333,63.58333333 -72.41666667,63.58333333 -72.5,63.58333333 -72.58333333,63.58333333 -72.66666667,63.58333333 -72.75,63.58333333 -72.83333333,63.58333333 -72.91666667,63.58333333 -72.91666667,63.66666667 -73.0,63.66666667 -73.08333333,63.66666667 -73.08333333,63.75 -73.0,63.75 -73.0,63.83333333 -73.0,63.91666667 -73,64 -73.08333333,64.0 -73.16666667,64.0 -73.25,64.0 -73.33333333,64.0 -73.41666667,64.0 -73.5,64.0 -73.58333333,64.0 -73.66666667,64.0 -73.66666667,64.08333333 -73.75,64.08333333 -73.83333333,64.08333333 -73.91666667,64.08333333 -73.91666667,64.16666667 -73.91666667,64.25 -74.0,64.25 -74.0,64.16666667 -74.08333333,64.16666667 -74.08333333,64.25 -74.16666667,64.25 -74.16666667,64.33333333 -74.25,64.33333333 -74.33333333,64.33333333 -74.33333333,64.25 -74.41666667,64.25 -74.5,64.25 -74.58333333,64.25 -74.58333333,64.33333333 -74.66666667,64.33333333 -74.75,64.33333333 -74.83333333,64.33333333 -74.91666667,64.33333333 -75.0,64.33333333 -75.08333333,64.33333333 -75.16666667,64.33333333 -75.16666667,64.25 -75.25,64.25 -75.33333333,64.25 -75.33333333,64.33333333 -75.25,64.33333333 -75.25,64.41666667 -75.33333333,64.41666667 -75.33333333,64.5 -75.41666667,64.5 -75.5,64.5 -75.5,64.41666667 -75.5,64.33333333 -75.5,64.25 -75.58333333,64.25 -75.66666667,64.25 -75.75,64.25 -75.83333333,64.25 -75.83333333,64.33333333 -75.91666667,64.33333333 -75.91666667,64.25 -76.0,64.25 -76.0,64.33333333 -76.08333333,64.33333333 -76.16666667,64.33333333 -76.16666667,64.25 -76.25,64.25 -76.33333333,64.25 -76.41666667,64.25 -76.41666667,64.16666667 -76.5,64.16666667 -76.5,64.08333333 -76.58333333,64.08333333 -76.58333333,64.16666667 -76.66666667,64.16666667 -76.75,64.16666667 -76.83333333,64.16666667 -76.91666667,64.16666667 -76.91666667,64.25 -77.0,64.25 -77.08333333,64.25 -77.16666667,64.25 -77.25,64.25 -77.33333333,64.25 -77.33333333,64.16666667 -77.41666667,64.16666667 -77.41666667,64.25 -77.5,64.25 -77.58333333,64.25 -77.58333333,64.33333333 -77.66666667,64.33333333 -77.66666667,64.25 -77.75,64.25 -77.75,64.33333333 -77.83333333,64.33333333 -77.91666667,64.33333333 -78.0,64.33333333 -78.0,64.41666667 -78.08333333,64.41666667 -78.08333333,64.5 -78.16666667,64.5 -78.25,64.5 -78.25,64.58333333 -78.25,64.66666667 -78.33333333,64.66666667 -78.33333333,64.75 -78.25,64.75 -78.25,64.83333333 -78.16666667,64.83333333 -78.16666667,64.91666667 -78.16666667,65.0 -78.08333333,65.0 -78.08333333,65.08333333 -78.0,65.08333333 -77.91666667,65.08333333 -77.83333333,65.08333333 -77.75,65.08333333 -77.75,65.16666667 -77.66666667,65.16666667 -77.58333333,65.16666667 -77.5,65.16666667 -77.41666667,65.16666667 -77.41666667,65.25 -77.5,65.25 -77.58333333,65.25 -77.58333333,65.33333333 -77.5,65.33333333 -77.5,65.41666667 -77.5,65.5 -77.41666667,65.5 -77.33333333,65.5 -77.25,65.5 -77.16666667,65.5 -77.08333333,65.5 -77.08333333,65.41666667 -77.0,65.41666667 -77.0,65.5 -76.91666667,65.5 -76.83333333,65.5 -76.75,65.5 -76.75,65.41666667 -76.66666667,65.41666667 -76.58333333,65.41666667 -76.5,65.41666667 -76.41666667,65.41666667 -76.33333333,65.41666667 -76.33333333,65.33333333 -76.25,65.33333333 -76.16666667,65.33333333 -76.08333333,65.33333333 -76.0,65.33333333 -75.91666667,65.33333333 -75.91666667,65.41666667 -75.83333333,65.41666667 -75.75,65.41666667 -75.75,65.33333333 -75.66666667,65.33333333 -75.66666667,65.41666667 -75.58333333,65.41666667 -75.58333333,65.33333333 -75.5,65.33333333 -75.41666667,65.33333333 -75.33333333,65.33333333 -75.25,65.33333333 -75.16666667,65.33333333 -75.16666667,65.41666667 -75.08333333,65.41666667 -75.0,65.41666667 -74.91666667,65.41666667 -74.83333333,65.41666667 -74.75,65.41666667 -74.75,65.5 -74.66666667,65.5 -74.58333333,65.5 -74.5,65.5 -74.41666667,65.5 -74.33333333,65.5 -74.25,65.5 -74.25,65.58333333 -74.16666667,65.58333333 -74.08333333,65.58333333 -74.0,65.58333333 -73.91666667,65.58333333 -73.83333333,65.58333333 -73.75,65.58333333 -73.75,65.66666667 -73.75,65.75 -73.83333333,65.75 -73.91666667,65.75 -74.0,65.75 -74.0,65.83333333 -74.08333333,65.83333333 -74.16666667,65.83333333 -74.16666667,65.91666667 -74.25,65.91666667 -74.33333333,65.91666667 -74.33333333,66.0 -74.41666667,66.0 -74.41666667,66.08333333 -74.5,66.08333333 -74.5,66.16666667 -74.5,66.25 -74.41666667,66.25 -74.33333333,66.25 -74.25,66.25 -74.25,66.33333333 -74.16666667,66.33333333 -74.08333333,66.33333333 -74.0,66.33333333 -74.0,66.41666667 -73.91666667,66.41666667 -73.83333333,66.41666667 -73.83333333,66.5 -73.75,66.5 -73.66666667,66.5 -73.58333333,66.5 -73.58333333,66.58333333 -73.5,66.58333333 -73.41666667,66.58333333 -73.41666667,66.66666667 -73.33333333,66.66666667 -73.33333333,66.75 -73.25,66.75 -73.16666667,66.75 -73.08333333,66.75 -73.0,66.75 -73.0,66.83333333 -73.0,66.91666667 -72.91666667,66.91666667 -72.91666667,67.0 -72.83333333,67.0 -72.83333333,67.08333333 -72.75,67.08333333 -72.66666667,67.08333333 -72.58333333,67.08333333 -72.5,67.08333333 -72.41666667,67.08333333 -72.41666667,67.16666667 -72.33333333,67.16666667 -72.33333333,67.25 -72.41666667,67.25 -72.41666667,67.33333333 -72.41666667,67.41666667 -72.5,67.41666667 -72.5,67.5 -72.5,67.58333333 -72.58333333,67.58333333 -72.66666667,67.58333333 -72.66666667,67.66666667 -72.66666667,67.75 -72.75,67.75 -72.75,67.83333333 -72.83333333,67.83333333 -72.91666667,67.83333333 -72.91666667,67.91666667 -73.0,67.91666667 -73,68 -73.0,68.08333333 -73.0,68.16666667 -73.08333333,68.16666667 -73.16666667,68.16666667 -73.25,68.16666667 -73.25,68.25 -73.33333333,68.25 -73.41666667,68.25 -73.5,68.25 -73.58333333,68.25 -73.66666667,68.25 -73.75,68.25 -73.83333333,68.25 -73.83333333,68.33333333 -73.91666667,68.33333333 -74.0,68.33333333 -74.08333333,68.33333333 -74.08333333,68.25 -74.0,68.25 -74.0,68.16666667 -74.08333333,68.16666667 -74.16666667,68.16666667 -74.16666667,68.08333333 -74.08333333,68.08333333 -74.0,68.08333333 -73.91666667,68.08333333 -73.83333333,68.08333333 -73.75,68.08333333 -73.66666667,68.08333333 -73.58333333,68.08333333 -73.5,68.08333333 -73.41666667,68.08333333 -73.41666667,68.0 -73.33333333,68.0 -73.33333333,67.91666667 -73.33333333,67.83333333 -73.33333333,67.75 -73.41666667,67.75 -73.5,67.75 -73.58333333,67.75 -73.66666667,67.75 -73.75,67.75 -73.83333333,67.75 -73.91666667,67.75 -74.0,67.75 -74.08333333,67.75 -74.16666667,67.75 -74.25,67.75 -74.33333333,67.75 -74.41666667,67.75 -74.5,67.75 -74.58333333,67.75 -74.58333333,67.83333333 -74.66666667,67.83333333 -74.75,67.83333333 -74.75,67.91666667 -74.83333333,67.91666667 -74.83333333,68.0 -74.83333333,68.08333333 -74.75,68.08333333 -74.66666667,68.08333333 -74.58333333,68.08333333 -74.5,68.08333333 -74.5,68.16666667 -74.41666667,68.16666667 -74.41666667,68.25 -74.33333333,68.25 -74.33333333,68.33333333 -74.41666667,68.33333333 -74.41666667,68.41666667 -74.5,68.41666667 -74.5,68.5 -74.58333333,68.5 -74.66666667,68.5 -74.75,68.5 -74.75,68.41666667 -74.75,68.33333333 -74.75,68.25 -74.83333333,68.25 -74.83333333,68.33333333 -74.91666667,68.33333333 -75.0,68.33333333 -75.08333333,68.33333333 -75.08333333,68.41666667 -75.16666667,68.41666667 -75.25,68.41666667 -75.33333333,68.41666667 -75.41666667,68.41666667 -75.41666667,68.5 -75.41666667,68.58333333 -75.41666667,68.66666667 -75.33333333,68.66666667 -75.33333333,68.75 -75.25,68.75 -75.16666667,68.75 -75.16666667,68.83333333 -75.25,68.83333333 -75.25,68.91666667 -75.33333333,68.91666667 -75.41666667,68.91666667 -75.41666667,69.0 -75.5,69.0 -75.5,68.91666667 -75.5,68.83333333 -75.58333333,68.83333333 -75.66666667,68.83333333 -75.75,68.83333333 -75.83333333,68.83333333 -75.83333333,68.75 -75.91666667,68.75 -76.0,68.75 -76.08333333,68.75 -76.08333333,68.66666667 -76.16666667,68.66666667 -76.25,68.66666667 -76.33333333,68.66666667 -76.41666667,68.66666667 -76.5,68.66666667 -76.58333333,68.66666667 -76.66666667,68.66666667 -76.66666667,68.75 -76.66666667,68.83333333 -76.66666667,68.91666667 -76.66666667,69.0 -76.66666667,69.08333333 -76.58333333,69.08333333 -76.5,69.08333333 -76.41666667,69.08333333 -76.33333333,69.08333333 -76.25,69.08333333 -76.16666667,69.08333333 -76.08333333,69.08333333 -76.08333333,69.0 -76,69 -76.0,69.08333333 -75.91666667,69.08333333 -75.83333333,69.08333333 -75.83333333,69.16666667 -75.75,69.16666667 -75.66666667,69.16666667 -75.66666667,69.25 -75.75,69.25 -75.83333333,69.25 -75.91666667,69.25 -75.91666667,69.33333333 -76.0,69.33333333 -76.08333333,69.33333333 -76.16666667,69.33333333 -76.16666667,69.41666667 -76.25,69.41666667 -76.33333333,69.41666667 -76.41666667,69.41666667 -76.5,69.41666667 -76.58333333,69.41666667 -76.58333333,69.5 -76.66666667,69.5 -76.75,69.5 -76.83333333,69.5 -76.83333333,69.58333333 -76.91666667,69.58333333 -77.0,69.58333333 -77.08333333,69.58333333 -77.16666667,69.58333333 -77.25,69.58333333 -77.33333333,69.58333333 -77.33333333,69.66666667 -77.33333333,69.75 -77.41666667,69.75 -77.5,69.75 -77.5,69.66666667 -77.58333333,69.66666667 -77.66666667,69.66666667 -77.66666667,69.75 -77.75,69.75 -77.75,69.83333333 -77.66666667,69.83333333 -77.66666667,69.91666667 -77.75,69.91666667 -77.75,70.0 -77.75,70.08333333 -77.75,70.16666667 -77.83333333,70.16666667 -77.91666667,70.16666667 -78.0,70.16666667 -78.08333333,70.16666667 -78.16666667,70.16666667 -78.25,70.16666667 -78.33333333,70.16666667 -78.41666667,70.16666667 -78.41666667,70.25 -78.5,70.25 -78.58333333,70.25 -78.66666667,70.25 -78.66666667,70.33333333 -78.75,70.33333333 -78.75,70.41666667 -78.83333333,70.41666667 -78.91666667,70.41666667 -78.91666667,70.33333333 -78.83333333,70.33333333 -78.83333333,70.25 -78.75,70.25 -78.75,70.16666667 -78.66666667,70.16666667 -78.66666667,70.08333333 -78.66666667,70.0 -78.58333333,70.0 -78.58333333,69.91666667 -78.66666667,69.91666667 -78.75,69.91666667 -78.75,69.83333333 -78.83333333,69.83333333 -78.91666667,69.83333333 -79.0,69.83333333 -79.08333333,69.83333333 -79.16666667,69.83333333 -79.25,69.83333333 -79.25,69.75 -79.25,69.66666667 -79.33333333,69.66666667 -79.41666667,69.66666667 -79.41666667,69.58333333 -79.5,69.58333333 -79.58333333,69.58333333 -79.66666667,69.58333333 -79.75,69.58333333 -79.83333333,69.58333333 -79.83333333,69.5 -79.91666667,69.5 -80.0,69.5 -80.08333333,69.5 -80.16666667,69.5 -80.16666667,69.41666667 -80.08333333,69.41666667 -80.08333333,69.33333333 -80.16666667,69.33333333 -80.25,69.33333333 -80.25,69.41666667 -80.33333333,69.41666667 -80.33333333,69.5 -80.33333333,69.58333333 -80.41666667,69.58333333 -80.5,69.58333333 -80.5,69.66666667 -80.58333333,69.66666667 -80.66666667,69.66666667 -80.75,69.66666667 -80.83333333,69.66666667 -80.91666667,69.66666667 -81.0,69.66666667 -81.0,69.75 -81.08333333,69.75 -81.16666667,69.75 -81.16666667,69.83333333 -81.25,69.83333333 -81.33333333,69.83333333 -81.41666667,69.83333333 -81.5,69.83333333 -81.5,69.91666667 -81.58333333,69.91666667 -81.66666667,69.91666667 -81.66666667,69.83333333 -81.75,69.83333333 -81.83333333,69.83333333 -81.91666667,69.83333333 -82.0,69.83333333 -82.08333333,69.83333333 -82.08333333,69.75 -82.16666667,69.75 -82.25,69.75 -82.33333333,69.75 -82.33333333,69.66666667 -82.25,69.66666667 -82.16666667,69.66666667 -82.08333333,69.66666667 -82.0,69.66666667 -81.91666667,69.66666667 -81.91666667,69.58333333 -82.0,69.58333333 -82.08333333,69.58333333 -82.16666667,69.58333333 -82.16666667,69.5 -82.08333333,69.5 -82.0,69.5 -81.91666667,69.5 -81.83333333,69.5 -81.75,69.5 -81.75,69.58333333 -81.66666667,69.58333333 -81.58333333,69.58333333 -81.58333333,69.5 -81.5,69.5 -81.41666667,69.5 -81.41666667,69.41666667 -81.41666667,69.33333333 -81.5,69.33333333 -81.58333333,69.33333333 -81.58333333,69.25 -81.5,69.25 -81.41666667,69.25 -81.33333333,69.25 -81.25,69.25 -81.25,69.16666667 -81.16666667,69.16666667 -81.16666667,69.08333333 -81.25,69.08333333 -81.33333333,69.08333333 -81.33333333,69.0 -81.41666667,69.0 -81.5,69.0 -81.5,68.91666667 -81.41666667,68.91666667 -81.33333333,68.91666667 -81.25,68.91666667 -81.25,68.83333333 -81.16666667,68.83333333 -81.16666667,68.75 -81.16666667,68.66666667 -81.16666667,68.58333333 -81.25,68.58333333 -81.33333333,68.58333333 -81.33333333,68.5 -81.41666667,68.5 -81.5,68.5 -81.58333333,68.5 -81.66666667,68.5 -81.66666667,68.41666667 -81.66666667,68.33333333 -81.75,68.33333333 -81.75,68.41666667 -81.83333333,68.41666667 -81.91666667,68.41666667 -82.0,68.41666667 -82.0,68.33333333 -82.0,68.25 -81.91666667,68.25 -81.91666667,68.16666667 -81.91666667,68.08333333 -82.0,68.08333333 -82.08333333,68.08333333 -82.08333333,68.0 -82.08333333,67.91666667 -82.0,67.91666667 -81.91666667,67.91666667 -81.91666667,67.83333333 -81.83333333,67.83333333 -81.75,67.83333333 -81.66666667,67.83333333 -81.66666667,67.75 -81.58333333,67.75 -81.58333333,67.66666667 -81.5,67.66666667 -81.41666667,67.66666667 -81.33333333,67.66666667 -81.33333333,67.58333333 -81.25,67.58333333 -81.25,67.5 -81.16666667,67.5 -81.16666667,67.41666667 -81.25,67.41666667 -81.25,67.33333333 -81.25,67.25 -81.25,67.16666667 -81.33333333,67.16666667 -81.33333333,67.08333333 -81.33333333,67.0 -81.41666667,67.0 -81.41666667,66.91666667 -81.5,66.91666667 -81.58333333,66.91666667 -81.66666667,66.91666667 -81.75,66.91666667 -81.83333333,66.91666667 -81.91666667,66.91666667 -82.0,66.91666667 -82.0,66.83333333 -82.0,66.75 -82.08333333,66.75 -82.08333333,66.66666667 -82.16666667,66.66666667 -82.25,66.66666667 -82.33333333,66.66666667 -82.41666667,66.66666667 -82.41666667,66.58333333 -82.5,66.58333333 -82.5,66.5 -82.58333333,66.5 -82.66666667,66.5 -82.75,66.5 -82.83333333,66.5 -82.91666667,66.5 -82.91666667,66.41666667 -83.0,66.41666667 -83.08333333,66.41666667 -83.16666667,66.41666667 -83.16666667,66.33333333 -83.08333333,66.33333333 -83.0,66.33333333 -82.91666667,66.33333333 -82.83333333,66.33333333 -82.83333333,66.25 -82.91666667,66.25 -82.91666667,66.16666667 -83.0,66.16666667 -83.08333333,66.16666667 -83.16666667,66.16666667 -83.25,66.16666667 -83.25,66.25 -83.33333333,66.25 -83.33333333,66.33333333 -83.41666667,66.33333333 -83.5,66.33333333 -83.58333333,66.33333333 -83.66666667,66.33333333 -83.66666667,66.25 -83.66666667,66.16666667 -83.58333333,66.16666667 -83.5,66.16666667 -83.5,66.08333333 -83.5,66.0 -83.5,65.91666667 -83.41666667,65.91666667 -83.33333333,65.91666667 -83.25,65.91666667 -83.25,65.83333333 -83.25,65.75 -83.16666667,65.75 -83.16666667,65.66666667 -83.08333333,65.66666667 -83.08333333,65.58333333 -83.16666667,65.58333333 -83.25,65.58333333 -83.33333333,65.58333333 -83.41666667,65.58333333 -83.5,65.58333333 -83.58333333,65.58333333 -83.66666667,65.58333333 -83.75,65.58333333 -83.83333333,65.58333333 -83.83333333,65.66666667 -83.91666667,65.66666667 -84.0,65.66666667 -84.08333333,65.66666667 -84.08333333,65.75 -84.16666667,65.75 -84.16666667,65.83333333 -84.16666667,65.91666667 -84.25,65.91666667 -84.33333333,65.91666667 -84.41666667,65.91666667 -84.41666667,66.0 -84.5,66.0 -84.5,66.08333333 -84.58333333,66.08333333 -84.66666667,66.08333333 -84.66666667,66.16666667 -84.75,66.16666667 -84.83333333,66.16666667 -84.91666667,66.16666667 -85.0,66.16666667 -85.08333333,66.16666667 -85.08333333,66.25 -85.16666667,66.25 -85.25,66.25 -85.33333333,66.25 -85.33333333,66.33333333 -85.33333333,66.41666667 -85.33333333,66.5 -85.41666667,66.5 -85.5,66.5 -85.58333333,66.5 -85.66666667,66.5 -85.75,66.5 -85.83333333,66.5 -85.83333333,66.41666667 -85.91666667,66.41666667 -86.0,66.41666667 -86.08333333,66.41666667 -86.16666667,66.41666667 -86.16666667,66.5 -86.25,66.5 -86.33333333,66.5 -86.41666667,66.5 -86.5,66.5 -86.58333333,66.5 -86.58333333,66.41666667 -86.58333333,66.33333333 -86.5,66.33333333 -86.41666667,66.33333333 -86.33333333,66.33333333 -86.25,66.33333333 -86.16666667,66.33333333 -86.16666667,66.25 -86.08333333,66.25 -86.0,66.25 -85.91666667,66.25 -85.83333333,66.25 -85.83333333,66.16666667 -85.83333333,66.08333333 -85.91666667,66.08333333 -85.91666667,66.0 -86,66 -86.08333333,66.0 -86.08333333,65.91666667 -86.16666667,65.91666667 -86.25,65.91666667 -86.25,65.83333333 -86.33333333,65.83333333 -86.41666667,65.83333333 -86.41666667,65.75 -86.41666667,65.66666667 -86.5,65.66666667 -86.5,65.58333333 -86.58333333,65.58333333 -86.66666667,65.58333333 -86.75,65.58333333 -86.75,65.5 -86.83333333,65.5 -86.91666667,65.5 -87.0,65.5 -87.0,65.41666667 -87.0,65.33333333 -87.08333333,65.33333333 -87.16666667,65.33333333 -87.16666667,65.25 -87.08333333,65.25 -87.0,65.25 -86.91666667,65.25 -86.83333333,65.25 -86.83333333,65.16666667 -86.91666667,65.16666667 -86.91666667,65.08333333 -86.91666667,65.0 -87,65 -87.0,64.91666667 -87.08333333,64.91666667 -87.16666667,64.91666667 -87.16666667,64.83333333 -87.25,64.83333333 -87.25,64.75 -87.33333333,64.75 -87.33333333,64.66666667 -87.41666667,64.66666667 -87.5,64.66666667 -87.5,64.58333333 -87.5,64.5 -87.58333333,64.5 -87.66666667,64.5 -87.75,64.5 -87.75,64.41666667 -87.83333333,64.41666667 -87.83333333,64.33333333 -87.91666667,64.33333333 -87.91666667,64.25 -88.0,64.25 -88.0,64.16666667 -88.08333333,64.16666667 -88.08333333,64.08333333 -88.16666667,64.08333333 -88.25,64.08333333 -88.33333333,64.08333333 -88.41666667,64.08333333 -88.41666667,64.0 -88.5,64.0 -88.58333333,64.0 -88.66666667,64.0 -88.66666667,63.91666667 -88.75,63.91666667 -88.83333333,63.91666667 -88.91666667,63.91666667 -88.91666667,64.0 -89,64 -89.0,63.91666667 -89.08333333,63.91666667 -89.16666667,63.91666667 -89.25,63.91666667 -89.33333333,63.91666667 -89.41666667,63.91666667 -89.5,63.91666667 -89.58333333,63.91666667 -89.58333333,64.0 -89.66666667,64.0 -89.75,64.0 -89.75,63.91666667 -89.83333333,63.91666667 -89.83333333,63.83333333 -89.91666667,63.83333333 -89.91666667,63.75 -90.0,63.75 -90.0,63.66666667 -90.08333333,63.66666667 -90.08333333,63.58333333 -90.16666667,63.58333333 -90.25,63.58333333 -90.33333333,63.58333333 -90.41666667,63.58333333 -90.5,63.58333333 -90.5,63.5 -90.58333333,63.5 -90.58333333,63.41666667 -90.66666667,63.41666667 -90.66666667,63.33333333 -90.66666667,63.25 -90.66666667,63.16666667 -90.66666667,63.08333333 -90.58333333,63.08333333 -90.58333333,63.0 -90.66666667,63.0 -90.66666667,62.91666667 -90.75,62.91666667 -90.83333333,62.91666667 -90.91666667,62.91666667 -91.0,62.91666667 -91.0,62.83333333 -91.08333333,62.83333333 -91.16666667,62.83333333 -91.25,62.83333333 -91.33333333,62.83333333 -91.33333333,62.75 -91.41666667,62.75 -91.5,62.75 -91.58333333,62.75 -91.66666667,62.75 -91.75,62.75 -91.83333333,62.75 -91.91666667,62.75 -92.0,62.75 -92.08333333,62.75 -92.16666667,62.75 -92.16666667,62.66666667 -92.08333333,62.66666667 -92.0,62.66666667 -91.91666667,62.66666667 -91.83333333,62.66666667 -91.75,62.66666667 -91.66666667,62.66666667 -91.58333333,62.66666667 -91.58333333,62.58333333 -91.66666667,62.58333333 -91.75,62.58333333 -91.83333333,62.58333333 -91.83333333,62.5 -91.91666667,62.5 -92.0,62.5 -92.08333333,62.5 -92.16666667,62.5 -92.25,62.5 -92.25,62.41666667 -92.16666667,62.41666667 -92.08333333,62.41666667 -92.08333333,62.33333333 -92.16666667,62.33333333 -92.16666667,62.25 -92.25,62.25 -92.25,62.33333333 -92.33333333,62.33333333 -92.41666667,62.33333333 -92.5,62.33333333 -92.5,62.25 -92.41666667,62.25 -92.41666667,62.16666667 -92.41666667,62.08333333 -92.5,62.08333333 -92.58333333,62.08333333 -92.58333333,62.0 -92.66666667,62.0 -92.75,62.0 -92.75,62.08333333 -92.66666667,62.08333333 -92.66666667,62.16666667 -92.75,62.16666667 -92.83333333,62.16666667 -92.91666667,62.16666667 -92.91666667,62.08333333 -92.91666667,62.0 -93,62 -93.0,61.91666667 -93.0,61.83333333 -93.0,61.75 -93.08333333,61.75 -93.08333333,61.83333333 -93.16666667,61.83333333 -93.25,61.83333333 -93.25,61.75 -93.25,61.66666667 -93.33333333,61.66666667 -93.41666667,61.66666667 -93.5,61.66666667 -93.5,61.58333333 -93.58333333,61.58333333 -93.66666667,61.58333333 -93.75,61.58333333 -93.75,61.5 -93.83333333,61.5 -93.91666667,61.5 -93.91666667,61.41666667 -93.83333333,61.41666667 -93.75,61.41666667 -93.75,61.33333333 -93.83333333,61.33333333 -93.83333333,61.25 -93.91666667,61.25 -94.0,61.25 -94.0,61.16666667 -93.91666667,61.16666667 -93.91666667,61.08333333 -94.0,61.08333333 -94.08333333,61.08333333 -94.08333333,61.0 -94.16666667,61.0 -94.16666667,60.91666667 -94.16666667,60.83333333 -94.25,60.83333333 -94.33333333,60.83333333 -94.33333333,60.75 -94.41666667,60.75 -94.41666667,60.66666667 -94.41666667,60.58333333 -94.5,60.58333333 -94.5,60.5 -94.58333333,60.5 -94.66666667,60.5 -94.66666667,60.41666667 -94.58333333,60.41666667 -94.58333333,60.33333333 -94.66666667,60.33333333 -94.66666667,60.25 -94.66666667,60.16666667 -94.66666667,60.08333333 -94.75,60.08333333 -94.75,60.0 -94.75,59.91666667 -94.75,59.83333333 -94.75,59.75 -94.75,59.66666667 -94.75,59.58333333 -94.75,59.5 -94.66666667,59.5 -94.66666667,59.41666667 -94.66666667,59.33333333 -94.66666667,59.25 -94.75,59.25 -94.75,59.16666667 -94.75,59.08333333 -94.66666667,59.08333333 -94.66666667,59.0 -94.58333333,59.0 -94.58333333,58.91666667 -94.5,58.91666667 -94.5,58.83333333 -94.41666667,58.83333333 -94.41666667,58.75 -94.33333333,58.75 -94.33333333,58.83333333 -94.25,58.83333333 -94.16666667,58.83333333 -94.08333333,58.83333333 -94.0,58.83333333 -93.91666667,58.83333333 -93.83333333,58.83333333 -93.75,58.83333333 -93.66666667,58.83333333 -93.58333333,58.83333333 -93.5,58.83333333 -93.41666667,58.83333333 -93.33333333,58.83333333 -93.25,58.83333333 -93.16666667,58.83333333 -93.16666667,58.75 -93.08333333,58.75 -93.08333333,58.66666667 -93.08333333,58.58333333 -93.08333333,58.5 -93.0,58.5 -93.0,58.41666667 -93.0,58.33333333 -92.91666667,58.33333333 -92.91666667,58.25 -92.83333333,58.25 -92.83333333,58.16666667 -92.83333333,58.08333333 -92.75,58.08333333 -92.75,58.0 -92.75,57.91666667 -92.66666667,57.91666667 -92.66666667,57.83333333 -92.66666667,57.75 -92.58333333,57.75 -92.58333333,57.66666667 -92.5,57.66666667 -92.5,57.58333333 -92.41666667,57.58333333 -92.41666667,57.5 -92.41666667,57.41666667 -92.41666667,57.33333333 -92.41666667,57.25 -92.41666667,57.16666667 -92.5,57.16666667 -92.5,57.08333333 -92.41666667,57.08333333 -92.33333333,57.08333333 -92.25,57.08333333 -92.16666667,57.08333333 -92.08333333,57.08333333 -92.0,57.08333333 -91.91666667,57.08333333 -91.83333333,57.08333333 -91.83333333,57.16666667 -91.75,57.16666667 -91.66666667,57.16666667 -91.58333333,57.16666667 -91.5,57.16666667 -91.5,57.25 -91.41666667,57.25 -91.33333333,57.25 -91.25,57.25 -91.16666667,57.25 -91.16666667,57.33333333 -91.08333333,57.33333333 -91.0,57.33333333 -90.91666667,57.33333333 -90.83333333,57.33333333 -90.75,57.33333333 -90.75,57.25 -90.66666667,57.25 -90.58333333,57.25 -90.5,57.25 -90.41666667,57.25 -90.33333333,57.25 -90.33333333,57.16666667 -90.25,57.16666667 -90.16666667,57.16666667 -90.16666667,57.08333333 -90.08333333,57.08333333 -90.0,57.08333333 -89.91666667,57.08333333 -89.91666667,57.0 -89.83333333,57.0 -89.75,57.0 -89.66666667,57.0 -89.58333333,57.0 -89.5,57.0 -89.41666667,57.0 -89.33333333,57.0 -89.33333333,56.91666667 -89.25,56.91666667 -89.16666667,56.91666667 -89.08333333,56.91666667 -89.0,56.91666667 -88.91666667,56.91666667 -88.83333333,56.91666667 -88.75,56.91666667 -88.75,56.83333333 -88.66666667,56.83333333 -88.58333333,56.83333333 -88.58333333,56.75 -88.58333333,56.66666667 -88.5,56.66666667 -88.41666667,56.66666667 -88.33333333,56.66666667 -88.33333333,56.58333333 -88.25,56.58333333 -88.16666667,56.58333333 -88.08333333,56.58333333 -88.08333333,56.5 -88.0,56.5 -87.91666667,56.5 -87.91666667,56.41666667 -87.83333333,56.41666667 -87.83333333,56.33333333 -87.75,56.33333333 -87.75,56.25 -87.66666667,56.25 -87.66666667,56.16666667 -87.58333333,56.16666667 -87.58333333,56.08333333 -87.5,56.08333333 -87.41666667,56.08333333 -87.41666667,56.0 -87.33333333,56.0 -87.25,56.0 -87.16666667,56.0 -87.08333333,56.0 -87,56 -86.91666667,56.0 -86.91666667,55.91666667 -86.83333333,55.91666667 -86.75,55.91666667 -86.66666667,55.91666667 -86.66666667,55.83333333 -86.58333333,55.83333333 -86.5,55.83333333 -86.41666667,55.83333333 -86.33333333,55.83333333 -86.33333333,55.75 -86.25,55.75 -86.16666667,55.75 -86.08333333,55.75 -86.0,55.75 -85.91666667,55.75 -85.91666667,55.66666667 -85.83333333,55.66666667 -85.75,55.66666667 -85.66666667,55.66666667 -85.66666667,55.58333333 -85.58333333,55.58333333 -85.58333333,55.5 -85.5,55.5 -85.41666667,55.5 -85.41666667,55.41666667 -85.33333333,55.41666667 -85.25,55.41666667 -85.16666667,55.41666667 -85.08333333,55.41666667 -85.08333333,55.33333333 -85.0,55.33333333 -84.91666667,55.33333333 -84.83333333,55.33333333 -84.83333333,55.25 -84.75,55.25 -84.66666667,55.25 -84.58333333,55.25 -84.5,55.25 -84.5,55.33333333 -84.41666667,55.33333333 -84.33333333,55.33333333 -84.25,55.33333333 -84.16666667,55.33333333 -84.08333333,55.33333333 -84.0,55.33333333 -83.91666667,55.33333333 -83.83333333,55.33333333 -83.75,55.33333333 -83.66666667,55.33333333 -83.58333333,55.33333333 -83.58333333,55.25 -83.5,55.25 -83.41666667,55.25 -83.33333333,55.25 -83.25,55.25 -83.16666667,55.25 -83.08333333,55.25 -83.0,55.25 -83.0,55.33333333 -82.91666667,55.33333333 -82.91666667,55.25 -82.83333333,55.25 -82.83333333,55.16666667 -82.75,55.16666667 -82.75,55.25 -82.66666667,55.25 -82.58333333,55.25 -82.58333333,55.16666667 -82.5,55.16666667 -82.41666667,55.16666667 -82.33333333,55.16666667 -82.25,55.16666667 -82.25,55.08333333 -82.16666667,55.08333333 -82.16666667,55.0 -82.25,55.0 -82.25,54.91666667 -82.16666667,54.91666667 -82.16666667,54.83333333 -82.16666667,54.75 -82.16666667,54.66666667 -82.25,54.66666667 -82.25,54.58333333 -82.25,54.5 -82.33333333,54.5 -82.33333333,54.41666667 -82.33333333,54.33333333 -82.41666667,54.33333333 -82.41666667,54.25 -82.33333333,54.25 -82.33333333,54.16666667 -82.25,54.16666667 -82.25,54.08333333 -82.16666667,54.08333333 -82.16666667,54.0 -82.16666667,53.91666667 -82.08333333,53.91666667 -82.08333333,53.83333333 -82.08333333,53.75 -82.08333333,53.66666667 -82.16666667,53.66666667 -82.16666667,53.58333333 -82.16666667,53.5 -82.08333333,53.5 -82.08333333,53.41666667 -82.08333333,53.33333333 -82.08333333,53.25 -82.08333333,53.16666667 -82.16666667,53.16666667 -82.25,53.16666667 -82.25,53.08333333 -82.25,53.0 -82.16666667,53.0 -82.16666667,52.91666667 -82.08333333,52.91666667 -82.08333333,53.0 -82.08333333,53.08333333 -82.0,53.08333333 -82.0,53.16666667 -81.91666667,53.16666667 -81.83333333,53.16666667 -81.83333333,53.25 -81.75,53.25 -81.66666667,53.25 -81.58333333,53.25 -81.5,53.25 -81.41666667,53.25 -81.33333333,53.25 -81.25,53.25 -81.16666667,53.25 -81.08333333,53.25 -81.08333333,53.16666667 -81.0,53.16666667 -80.91666667,53.16666667 -80.91666667,53.08333333 -80.83333333,53.08333333 -80.83333333,53.0 -80.75,53.0 -80.75,52.91666667 -80.66666667,52.91666667 -80.66666667,52.83333333 -80.66666667,52.75 -80.66666667,52.66666667 -80.75,52.66666667 -80.83333333,52.66666667 -80.91666667,52.66666667 -81.0,52.66666667 -81.08333333,52.66666667 -81.08333333,52.75 -81.16666667,52.75 -81.25,52.75 -81.33333333,52.75 -81.33333333,52.83333333 -81.41666667,52.83333333 -81.5,52.83333333 -81.58333333,52.83333333 -81.66666667,52.83333333 -81.75,52.83333333 -81.75,52.91666667 -81.83333333,52.91666667 -81.91666667,52.91666667 -82.0,52.91666667 -82.0,52.83333333 -81.91666667,52.83333333 -81.91666667,52.75 -81.83333333,52.75 -81.83333333,52.66666667 -81.75,52.66666667 -81.75,52.58333333 -81.66666667,52.58333333 -81.58333333,52.58333333 -81.58333333,52.5 -81.5,52.5 -81.5,52.41666667 -81.5,52.33333333 -81.41666667,52.33333333 -81.41666667,52.25 -81.41666667,52.16666667 -81.33333333,52.16666667 -81.25,52.16666667 -81.25,52.08333333 -81.16666667,52.08333333 -81.08333333,52.08333333 -81.0,52.08333333 -80.91666667,52.08333333 -80.91666667,52.0 -80.91666667,51.91666667 -80.83333333,51.91666667 -80.75,51.91666667 -80.75,51.83333333 -80.66666667,51.83333333 -80.58333333,51.83333333 -80.58333333,51.75 -80.5,51.75 -80.5,51.66666667 -80.5,51.58333333 -80.41666667,51.58333333 -80.41666667,51.5 -80.41666667,51.41666667 -80.33333333,51.41666667 -80.33333333,51.33333333 -80.25,51.33333333 -80.16666667,51.33333333 -80.08333333,51.33333333 -80.0,51.33333333 -80.0,51.25 -79.91666667,51.25 -79.83333333,51.25 -79.75,51.25 -79.75,51.33333333 -79.75,51.41666667 -79.66666667,51.41666667 -79.66666667,51.5 -79.58333333,51.5 -79.58333333,51.58333333 -79.5,51.58333333 -79.5,51.66666667 -79.41666667,51.66666667 -79.33333333,51.66666667 -79.33333333,51.75 -79.33333333,51.83333333 -79.25,51.83333333 -79.16666667,51.83333333 -79.08333333,51.83333333 -79.0,51.83333333 -78.91666667,51.83333333 -78.91666667,51.91666667 -78.91666667,52.0 -78.83333333,52.0 -78.75,52.0 -78.75,52.08333333 -78.66666667,52.08333333 -78.66666667,52.16666667 -78.58333333,52.16666667 -78.58333333,52.25 -78.58333333,52.33333333 -78.58333333,52.41666667 -78.58333333,52.5 -78.66666667,52.5 -78.66666667,52.41666667 -78.66666667,52.33333333 -78.75,52.33333333 -78.83333333,52.33333333 -78.83333333,52.41666667 -78.83333333,52.5 -78.83333333,52.58333333 -78.83333333,52.66666667 -78.91666667,52.66666667 -78.91666667,52.75 -78.91666667,52.83333333 -78.91666667,52.91666667 -79.0,52.91666667 -79,53 -79.08333333,53.0 -79.08333333,53.08333333 -79.0,53.08333333 -79.0,53.16666667 -79.0,53.25 -79.08333333,53.25 -79.08333333,53.33333333 -79.08333333,53.41666667 -79.16666667,53.41666667 -79.16666667,53.5 -79.16666667,53.58333333 -79.16666667,53.66666667 -79.16666667,53.75 -79.16666667,53.83333333 -79.16666667,53.91666667 -79.16666667,54.0 -79.25,54.0 -79.33333333,54.0 -79.33333333,54.08333333 -79.33333333,54.16666667 -79.41666667,54.16666667 -79.41666667,54.08333333 -79.5,54.08333333 -79.5,54.16666667 -79.5,54.25 -79.5,54.33333333 -79.58333333,54.33333333 -79.58333333,54.41666667 -79.58333333,54.5 -79.66666667,54.5 -79.66666667,54.58333333 -79.75,54.58333333 -79.75,54.66666667 -79.66666667,54.66666667 -79.66666667,54.75 -79.75,54.75 -79.75,54.83333333 -79.66666667,54.83333333 -79.66666667,54.91666667 -79.58333333,54.91666667 -79.5,54.91666667 -79.41666667,54.91666667 -79.33333333,54.91666667 -79.25,54.91666667 -79.16666667,54.91666667 -79.16666667,55.0 -79.08333333,55.0 -79,55 -79.0,54.91666667 -78.91666667,54.91666667 -78.83333333,54.91666667 -78.75,54.91666667 -78.75,55.0 -78.66666667,55.0 -78.58333333,55.0 -78.5,55.0 -78.5,55.08333333 -78.41666667,55.08333333 -78.33333333,55.08333333 -78.25,55.08333333 -78.25,55.16666667 -78.16666667,55.16666667 -78.08333333,55.16666667 -78.08333333,55.25 -78.0,55.25 -77.91666667,55.25 -77.91666667,55.33333333 -77.83333333,55.33333333 -77.75,55.33333333 -77.75,55.41666667 -77.66666667,55.41666667 -77.66666667,55.5 -77.58333333,55.5 -77.5,55.5 -77.5,55.58333333 -77.41666667,55.58333333 -77.33333333,55.58333333 -77.33333333,55.66666667 -77.33333333,55.75 -77.25,55.75 -77.25,55.83333333 -77.16666667,55.83333333 -77.08333333,55.83333333 -77.0,55.83333333 -77.0,55.91666667 -76.91666667,55.91666667 -76.91666667,56.0 -76.83333333,56.0 -76.83333333,56.08333333 -76.83333333,56.16666667 -76.83333333,56.25 -76.83333333,56.33333333 -76.75,56.33333333 -76.66666667,56.33333333 -76.58333333,56.33333333 -76.58333333,56.41666667 -76.66666667,56.41666667 -76.75,56.41666667 -76.75,56.5 -76.66666667,56.5 -76.66666667,56.58333333 -76.66666667,56.66666667 -76.66666667,56.75 -76.66666667,56.83333333 -76.58333333,56.83333333 -76.58333333,56.91666667 -76.66666667,56.91666667 -76.75,56.91666667 -76.75,57.0 -76.75,57.08333333 -76.75,57.16666667 -76.83333333,57.16666667 -76.83333333,57.25 -76.83333333,57.33333333 -76.83333333,57.41666667 -76.91666667,57.41666667 -76.91666667,57.5 -76.91666667,57.58333333 -76.91666667,57.66666667 -76.91666667,57.75 -77.0,57.75 -77.08333333,57.75 -77.08333333,57.83333333 -77.08333333,57.91666667 -77.16666667,57.91666667 -77.25,57.91666667 -77.25,58.0 -77.33333333,58.0 -77.33333333,58.08333333 -77.41666667,58.08333333 -77.5,58.08333333 -77.58333333,58.08333333 -77.58333333,58.16666667 -77.66666667,58.16666667 -77.75,58.16666667 -77.83333333,58.16666667 -77.83333333,58.25 -77.91666667,58.25 -78.0,58.25 -78.0,58.33333333 -78.08333333,58.33333333 -78.16666667,58.33333333 -78.25,58.33333333 -78.25,58.41666667 -78.33333333,58.41666667 -78.41666667,58.41666667 -78.41666667,58.5 -78.5,58.5 -78.58333333,58.5 -78.58333333,58.58333333 -78.66666667,58.58333333 -78.75,58.58333333 -78.75,58.66666667 -78.75,58.75 -78.75,58.83333333 -78.66666667,58.83333333 -78.58333333,58.83333333 -78.58333333,58.91666667 -78.66666667,58.91666667 -78.75,58.91666667 -78.75,59.0 -78.66666667,59.0 -78.58333333,59.0 -78.5,59.0 -78.41666667,59.0 -78.41666667,59.08333333 -78.33333333,59.08333333 -78.25,59.08333333 -78.25,59.16666667 -78.25,59.25 -78.16666667,59.25 -78.08333333,59.25 -78.08333333,59.33333333 -78.0,59.33333333 -78.0,59.41666667 -78.0,59.5 -77.91666667,59.5 -77.91666667,59.58333333 -77.83333333,59.58333333 -77.83333333,59.66666667 -77.83333333,59.75 -77.75,59.75 -77.66666667,59.75 -77.58333333,59.75 -77.58333333,59.83333333 -77.5,59.83333333 -77.5,59.91666667 -77.41666667,59.91666667 -77.41666667,60.0 -77.5,60.0 -77.58333333,60.0 -77.66666667,60.0 -77.66666667,60.08333333 -77.66666667,60.16666667 -77.75,60.16666667 -77.75,60.25 -77.66666667,60.25 -77.66666667,60.33333333 -77.75,60.33333333 -77.83333333,60.33333333 -77.83333333,60.41666667 -77.75,60.41666667 -77.75,60.5 -77.75,60.58333333 -77.83333333,60.58333333 -77.83333333,60.66666667 -77.83333333,60.75 -77.91666667,60.75 -78.0,60.75 -78.08333333,60.75 -78.16666667,60.75 -78.25,60.75 -78.33333333,60.75 -78.41666667,60.75 -78.41666667,60.66666667 -78.5,60.66666667 -78.58333333,60.66666667 -78.66666667,60.66666667 -78.75,60.66666667 -78.75,60.75 -78.66666667,60.75 -78.66666667,60.83333333 -78.58333333,60.83333333 -78.5,60.83333333 -78.41666667,60.83333333 -78.33333333,60.83333333 -78.25,60.83333333 -78.25,60.91666667 -78.16666667,60.91666667 -78.16666667,61.0 -78.08333333,61.0 -78,61 -78.0,61.08333333 -77.91666667,61.08333333 -77.83333333,61.08333333 -77.83333333,61.16666667 -77.83333333,61.25 -77.83333333,61.33333333 -77.83333333,61.41666667 -77.83333333,61.5 -77.75,61.5 -77.75,61.58333333 -77.83333333,61.58333333 -77.91666667,61.58333333 -77.91666667,61.66666667 -78.0,61.66666667 -78.08333333,61.66666667 -78.08333333,61.75 -78.08333333,61.83333333 -78.16666667,61.83333333 -78.16666667,61.91666667 -78.16666667,62.0 -78.16666667,62.08333333 -78.25,62.08333333 -78.25,62.16666667 -78.25,62.25 -78.16666667,62.25 -78.16666667,62.33333333 -78.16666667,62.41666667 -78.08333333,62.41666667 -78.08333333,62.5 -78.16666667,62.5 -78.16666667,62.58333333 -78.08333333,62.58333333 -78.08333333,62.66666667 -78.0,62.66666667 -77.91666667,62.66666667 -77.83333333,62.66666667 -77.75,62.66666667 -77.75,62.58333333 -77.66666667,62.58333333 -77.58333333,62.58333333 -77.5,62.58333333 -77.41666667,62.58333333 -77.33333333,62.58333333 -77.25,62.58333333 -77.16666667,62.58333333 -77.08333333,62.58333333 -77.0,62.58333333 -76.91666667,62.58333333 -76.83333333,62.58333333 -76.75,62.58333333 -76.75,62.5 -76.66666667,62.5 -76.58333333,62.5 -76.5,62.5 -76.41666667,62.5 -76.33333333,62.5 -76.33333333,62.41666667 -76.25,62.41666667 -76.16666667,62.41666667 -76.08333333,62.41666667 -76.0,62.41666667 -75.91666667,62.41666667 -75.83333333,62.41666667 -75.83333333,62.33333333 -75.75,62.33333333 -75.66666667,62.33333333 -75.58333333,62.33333333 -75.5,62.33333333 -75.41666667,62.33333333 -75.33333333,62.33333333 -75.25,62.33333333 -75.16666667,62.33333333 -75.08333333,62.33333333 -75.0,62.33333333 -74.91666667,62.33333333 -74.91666667,62.25 -74.83333333,62.25 -74.75,62.25 -74.66666667,62.25 -74.66666667,62.33333333 -74.58333333,62.33333333 -74.58333333,62.25 -74.5,62.25 -74.41666667,62.25 -74.41666667,62.33333333 -74.33333333,62.33333333 -74.25,62.33333333 -74.25,62.41666667 -74.16666667,62.41666667 -74.08333333,62.41666667 -74.0,62.41666667 -73.91666667,62.41666667 -73.91666667,62.5 -73.83333333,62.5 -73.75,62.5 -73.66666667,62.5 -73.58333333,62.5 -73.58333333,62.41666667 -73.5,62.41666667 -73.41666667,62.41666667 -73.33333333,62.41666667 -73.25,62.41666667 -73.25,62.33333333 -73.16666667,62.33333333 -73.08333333,62.33333333 -73.0,62.33333333 -73.0,62.25 -72.91666667,62.25 -72.83333333,62.25 -72.75,62.25 -72.75,62.16666667 -72.66666667,62.16666667 -72.58333333,62.16666667 -72.58333333,62.08333333 -72.58333333,62.0 -72.5,62.0 -72.5,62.08333333 -72.41666667,62.08333333 -72.33333333,62.08333333 -72.25,62.08333333 -72.25,62.0 -72.16666667,62.0 -72.08333333,62.0 -72.08333333,61.91666667 -72.0,61.91666667 -71.91666667,61.91666667 -71.91666667,61.83333333 -72.0,61.83333333 -72.0,61.75 -71.91666667,61.75 -71.83333333,61.75 -71.75,61.75 -71.66666667,61.75 -71.66666667,61.66666667 -71.58333333,61.66666667 -71.5,61.66666667 -71.5,61.58333333 -71.5,61.5 -71.58333333,61.5 -71.66666667,61.5 -71.66666667,61.41666667 -71.58333333,61.41666667 -71.5,61.41666667 -71.5,61.33333333 -71.41666667,61.33333333 -71.41666667,61.25 -71.33333333,61.25 -71.33333333,61.16666667 -71.25,61.16666667 -71.16666667,61.16666667 -71.08333333,61.16666667 -71.0,61.16666667 -70.91666667,61.16666667 -70.83333333,61.16666667 -70.83333333,61.08333333 -70.75,61.08333333 -70.66666667,61.08333333 -70.58333333,61.08333333 -70.5,61.08333333 -70.41666667,61.08333333 -70.41666667,61.16666667 -70.33333333,61.16666667 -70.25,61.16666667 -70.16666667,61.16666667 -70.08333333,61.16666667 -70.08333333,61.08333333 -70.0,61.08333333 -69.91666667,61.08333333 -69.91666667,61.0 -69.83333333,61.0 -69.75,61.0 -69.75,61.08333333 -69.66666667,61.08333333 -69.58333333,61.08333333 -69.5,61.08333333 -69.41666667,61.08333333 -69.41666667,61.0 -69.33333333,61.0 -69.33333333,60.91666667 -69.33333333,60.83333333 -69.33333333,60.75 -69.41666667,60.75 -69.5,60.75 -69.5,60.66666667 -69.58333333,60.66666667 -69.58333333,60.58333333 -69.58333333,60.5 -69.66666667,60.5 -69.66666667,60.41666667 -69.66666667,60.33333333 -69.58333333,60.33333333 -69.58333333,60.25 -69.58333333,60.16666667 -69.58333333,60.08333333 -69.58333333,60.0 -69.58333333,59.91666667 -69.5,59.91666667 -69.5,59.83333333 -69.5,59.75 -69.5,59.66666667 -69.5,59.58333333 -69.58333333,59.58333333 -69.58333333,59.5 -69.58333333,59.41666667 -69.5,59.41666667 -69.41666667,59.41666667 -69.33333333,59.41666667 -69.33333333,59.33333333 -69.25,59.33333333 -69.16666667,59.33333333 -69.16666667,59.25 -69.16666667,59.16666667 -69.08333333,59.16666667 -69.08333333,59.08333333 -69.0,59.08333333 -69.0,59.16666667 -68.91666667,59.16666667 -68.91666667,59.08333333 -68.91666667,59.0 -68.91666667,58.91666667 -68.83333333,58.91666667 -68.75,58.91666667 -68.66666667,58.91666667 -68.58333333,58.91666667 -68.5,58.91666667 -68.5,58.83333333 -68.41666667,58.83333333 -68.33333333,58.83333333 -68.33333333,58.75 -68.25,58.75 -68.25,58.66666667 -68.25,58.58333333 -68.16666667,58.58333333 -68.08333333,58.58333333 -68.0,58.58333333 -67.91666667,58.58333333 -67.83333333,58.58333333 -67.83333333,58.5 -67.75,58.5 -67.66666667,58.5 -67.66666667,58.41666667 -67.58333333,58.41666667 -67.5,58.41666667 -67.41666667,58.41666667 -67.41666667,58.33333333 -67.33333333,58.33333333 -67.33333333,58.41666667 -67.25,58.41666667 -67.16666667,58.41666667 -67.08333333,58.41666667 -67.08333333,58.5 -67.0,58.5 -67.0,58.58333333 -66.91666667,58.58333333 -66.91666667,58.5 -66.83333333,58.5 -66.75,58.5 -66.75,58.58333333 -66.66666667,58.58333333 -66.66666667,58.66666667 -66.58333333,58.66666667 -66.58333333,58.75 -66.58333333,58.83333333 -66.5,58.83333333 -66.41666667,58.83333333 -66.41666667,58.91666667 -66.33333333,58.91666667 -66.25,58.91666667 -66.25,58.83333333 -66.16666667,58.83333333 -66.16666667,58.91666667 -66.08333333,58.91666667 -66.08333333,59.0 -66,59 -66.0,59.08333333 -65.91666667,59.08333333 -65.91666667,59.16666667 -65.83333333,59.16666667 -65.83333333,59.25 -65.75,59.25 -65.75,59.33333333 -65.66666667,59.33333333 -65.66666667,59.41666667 -65.58333333,59.41666667 -65.58333333,59.5 -65.5,59.5 -65.5,59.58333333 -65.58333333,59.58333333 -65.58333333,59.66666667 -65.58333333,59.75 -65.5,59.75 -65.5,59.83333333 -65.41666667,59.83333333 -65.41666667,59.91666667 -65.33333333,59.91666667 -65.25,59.91666667 -65.25,60.0 -65.16666667,60.0 -65.16666667,60.08333333 -65.08333333,60.08333333 -65.08333333,60.16666667 -65.0,60.16666667 -65.0,60.25 -65.0,60.33333333 -64.91666667,60.33333333 -64.91666667,60.41666667 -64.91666667,60.5 -64.83333333,60.5 -64.75,60.5 -64.75,60.58333333 -64.83333333,60.58333333 -64.83333333,60.66666667 -64.75,60.66666667 -64.75,60.75 -64.66666667,60.75 -64.58333333,60.75 -64.5,60.75 -64.5,60.66666667 -64.5,60.58333333 -64.5,60.5 -64.41666667,60.5 -64.41666667,60.41666667 -64.41666667,60.33333333 -64.33333333,60.33333333 -64.33333333,60.25 -64.25,60.25 -64.16666667,60.25 -64.16666667,60.16666667 -64.16666667,60.08333333 -64.08333333,60.08333333 -64.08333333,60.0 -64.08333333,59.91666667 -64.0,59.91666667 -64.0,59.83333333 -63.91666667,59.83333333 -63.91666667,59.75 -63.91666667,59.66666667 -63.83333333,59.66666667 -63.83333333,59.58333333 -63.75,59.58333333 -63.66666667,59.58333333 -63.66666667,59.5 -63.66666667,59.41666667 -63.58333333,59.41666667 -63.5,59.41666667 -63.5,59.33333333 -63.41666667,59.33333333 -63.33333333,59.33333333 -63.33333333,59.25 -63.33333333,59.16666667 -63.25,59.16666667 -63.25,59.08333333 -63.16666667,59.08333333 -63.08333333,59.08333333 -63.08333333,59.0 -63.08333333,58.91666667 -63.0,58.91666667 -62.91666667,58.91666667 -62.91666667,58.83333333 -62.83333333,58.83333333 -62.83333333,58.75 -62.83333333,58.66666667 -62.83333333,58.58333333 -62.75,58.58333333 -62.66666667,58.58333333 -62.58333333,58.58333333 -62.58333333,58.5 -62.5,58.5 -62.5,58.41666667 -62.41666667,58.41666667 -62.41666667,58.33333333 -62.5,58.33333333 -62.58333333,58.33333333 -62.58333333,58.25 -62.5,58.25 -62.41666667,58.25 -62.41666667,58.16666667 -62.33333333,58.16666667 -62.33333333,58.08333333 -62.25,58.08333333 -62.16666667,58.08333333 -62.16666667,58.0 -62.08333333,58.0 -62,58 -62.0,57.91666667 -61.91666667,57.91666667 -61.83333333,57.91666667 -61.75,57.91666667 -61.75,58.0 -61.66666667,58.0 -61.66666667,57.91666667 -61.66666667,57.83333333 -61.58333333,57.83333333 -61.58333333,57.75 -61.66666667,57.75 -61.66666667,57.66666667 -61.66666667,57.58333333 -61.58333333,57.58333333 -61.5,57.58333333 -61.5,57.66666667 -61.41666667,57.66666667 -61.41666667,57.58333333 -61.41666667,57.5 -61.41666667,57.41666667 -61.5,57.41666667 -61.58333333,57.41666667 -61.58333333,57.33333333 -61.5,57.33333333 -61.41666667,57.33333333 -61.41666667,57.25 -61.41666667,57.16666667 -61.33333333,57.16666667 -61.33333333,57.08333333 -61.33333333,57.0 -61.33333333,56.91666667 -61.25,56.91666667 -61.16666667,56.91666667 -61.08333333,56.91666667 -61.0,56.91666667 -61.0,56.83333333 -60.91666667,56.83333333 -60.91666667,56.75 -60.91666667,56.66666667 -60.91666667,56.58333333 -61.0,56.58333333 -61.08333333,56.58333333 -61.08333333,56.5 -61.0,56.5 -60.91666667,56.5 -60.91666667,56.41666667 -60.91666667,56.33333333 -61.0,56.33333333 -61.0,56.25 -61.0,56.16666667 -60.91666667,56.16666667 -60.83333333,56.16666667 -60.83333333,56.08333333 -60.75,56.08333333 -60.75,56.0 -60.66666667,56.0 -60.66666667,55.91666667 -60.58333333,55.91666667 -60.58333333,55.83333333 -60.5,55.83333333 -60.41666667,55.83333333 -60.41666667,55.91666667 -60.33333333,55.91666667 -60.33333333,55.83333333 -60.25,55.83333333 -60.25,55.75 -60.25,55.66666667 -60.33333333,55.66666667 -60.33333333,55.58333333 -60.25,55.58333333 -60.16666667,55.58333333 -60.08333333,55.58333333 -60.0,55.58333333 -60.0,55.5 -59.91666667,55.5 -59.91666667,55.41666667 -59.91666667,55.33333333 -59.83333333,55.33333333 -59.75,55.33333333 -59.66666667,55.33333333 -59.58333333,55.33333333 -59.5,55.33333333 -59.5,55.25 -59.41666667,55.25 -59.41666667,55.16666667 -59.33333333,55.16666667 -59.33333333,55.25 -59.25,55.25 -59.16666667,55.25 -59.08333333,55.25 -59.08333333,55.16666667 -59.0,55.16666667 -58.91666667,55.16666667 -58.91666667,55.08333333 -58.83333333,55.08333333 -58.83333333,55.16666667 -58.75,55.16666667 -58.75,55.08333333 -58.66666667,55.08333333 -58.66666667,55.0 -58.58333333,55.0 -58.58333333,54.91666667 -58.58333333,54.83333333 -58.5,54.83333333 -58.41666667,54.83333333 -58.33333333,54.83333333 -58.25,54.83333333 -58.25,54.91666667 -58.33333333,54.91666667 -58.33333333,55.0 -58.33333333,55.08333333 -58.25,55.08333333 -58.25,55.0 -58.16666667,55.0 -58.16666667,54.91666667 -58.08333333,54.91666667 -58.08333333,55.0 -58,55 -57.91666667,55.0 -57.91666667,54.91666667 -57.83333333,54.91666667 -57.83333333,54.83333333 -57.83333333,54.75 -57.75,54.75 -57.66666667,54.75 -57.66666667,54.66666667 -57.58333333,54.66666667 -57.5,54.66666667 -57.41666667,54.66666667 -57.33333333,54.66666667 -57.33333333,54.58333333 -57.25,54.58333333 -57.16666667,54.58333333 -57.08333333,54.58333333 -57.08333333,54.5 -57.08333333,54.41666667 -57.16666667,54.41666667 -57.25,54.41666667 -57.33333333,54.41666667 -57.41666667,54.41666667 -57.5,54.41666667 -57.5,54.33333333 -57.58333333,54.33333333 -57.66666667,54.33333333 -57.66666667,54.25 -57.58333333,54.25 -57.5,54.25 -57.41666667,54.25 -57.41666667,54.33333333 -57.33333333,54.33333333 -57.25,54.33333333 -57.25,54.25 -57.25,54.16666667 -57.33333333,54.16666667 -57.33333333,54.08333333 -57.25,54.08333333 -57.25,54.0 -57.16666667,54.0 -57.08333333,54.0 -57.08333333,53.91666667 -57.0,53.91666667 -56.91666667,53.91666667 -56.83333333,53.91666667 -56.83333333,53.83333333 -56.75,53.83333333 -56.66666667,53.83333333 -56.58333333,53.83333333 -56.5,53.83333333 -56.41666667,53.83333333 -56.33333333,53.83333333 -56.33333333,53.75 -56.41666667,53.75 -56.41666667,53.66666667 -56.33333333,53.66666667 -56.25,53.66666667 -56.16666667,53.66666667 -56.08333333,53.66666667 -56.08333333,53.58333333 -56.0,53.58333333 -55.91666667,53.58333333 -55.83333333,53.58333333 -55.75,53.58333333 -55.66666667,53.58333333 -55.66666667,53.5 -55.66666667,53.41666667 -55.66666667,53.33333333 -55.66666667,53.25 -55.66666667,53.16666667 -55.75,53.16666667 -55.75,53.08333333 -55.75,53.0 -55.75,52.91666667 -55.75,52.83333333 -55.75,52.75 -55.75,52.66666667 -55.66666667,52.66666667 -55.66666667,52.58333333 -55.66666667,52.5 -55.58333333,52.5 -55.58333333,52.41666667 -55.58333333,52.33333333 -55.5,52.33333333 -55.5,52.25 -55.58333333,52.25 -55.58333333,52.16666667 -55.66666667,52.16666667 -55.66666667,52.08333333 -55.66666667,52.0 -55.75,52.0 -55.83333333,52.0 -55.83333333,51.91666667 -55.91666667,51.91666667 -55.91666667,51.83333333 -56.0,51.83333333 -56.08333333,51.83333333 -56.08333333,51.75 -56.16666667,51.75 -56.25,51.75 -56.33333333,51.75 -56.33333333,51.66666667 -56.41666667,51.66666667 -56.5,51.66666667 -56.5,51.58333333 -56.58333333,51.58333333 -56.66666667,51.58333333 -56.66666667,51.5 -56.75,51.5 -56.75,51.41666667 -56.83333333,51.41666667 -56.91666667,51.41666667 -57.0,51.41666667 -57.08333333,51.41666667 -57.08333333,51.33333333 -57.16666667,51.33333333 -57.25,51.33333333 -57.25,51.41666667 -57.33333333,51.41666667 -57.41666667,51.41666667 -57.5,51.41666667 -57.58333333,51.41666667 -57.58333333,51.33333333 -57.66666667,51.33333333 -57.75,51.33333333 -57.83333333,51.33333333 -57.83333333,51.25 -57.91666667,51.25 -58.0,51.25 -58.08333333,51.25 -58.16666667,51.25 -58.25,51.25 -58.25,51.16666667 -58.33333333,51.16666667 -58.41666667,51.16666667 -58.41666667,51.08333333 -58.5,51.08333333 -58.58333333,51.08333333 -58.58333333,51.0 -58.66666667,51.0 -58.75,51.0 -58.75,50.91666667 -58.83333333,50.91666667 -58.91666667,50.91666667 -58.91666667,50.83333333 -58.83333333,50.83333333 -58.83333333,50.75 -58.91666667,50.75 -58.91666667,50.66666667 -59.0,50.66666667 -59.08333333,50.66666667 -59.08333333,50.58333333 -59.16666667,50.58333333 -59.25,50.58333333 -59.25,50.5 -59.33333333,50.5 -59.41666667,50.5 -59.41666667,50.41666667 -59.5,50.41666667 -59.58333333,50.41666667 -59.58333333,50.33333333 -59.58333333,50.25 -59.66666667,50.25 -59.75,50.25 -59.83333333,50.25 -59.91666667,50.25 -59.91666667,50.16666667 -60.0,50.16666667 -60.08333333,50.16666667 -60.16666667,50.16666667 -60.25,50.16666667 -60.33333333,50.16666667 -60.41666667,50.16666667 -60.5,50.16666667 -60.58333333,50.16666667 -60.66666667,50.16666667 -60.75,50.16666667 -60.83333333,50.16666667 -60.91666667,50.16666667 -61.0,50.16666667 -61.08333333,50.16666667 -61.16666667,50.16666667 -61.25,50.16666667 -61.33333333,50.16666667 -61.41666667,50.16666667 -61.41666667,50.08333333 -61.5,50.08333333 -61.58333333,50.08333333 -61.66666667,50.08333333 -61.75,50.08333333 -61.83333333,50.08333333 -61.83333333,50.16666667 -61.91666667,50.16666667 -62.0,50.16666667 -62.08333333,50.16666667 -62.16666667,50.16666667 -62.25,50.16666667 -62.25,50.25 -62.33333333,50.25 -62.41666667,50.25 -62.5,50.25 -62.58333333,50.25 -62.66666667,50.25 -62.75,50.25 -62.83333333,50.25 -62.91666667,50.25 -63.0,50.25 -63.0,50.16666667 -63.08333333,50.16666667 -63.16666667,50.16666667 -63.25,50.16666667 -63.33333333,50.16666667 -63.41666667,50.16666667 -63.5,50.16666667 -63.58333333,50.16666667 -63.66666667,50.16666667 -63.75,50.16666667 -63.83333333,50.16666667 -63.91666667,50.16666667 -64.0,50.16666667 -64.08333333,50.16666667 -64.16666667,50.16666667 -64.16666667,50.25 -64.25,50.25 -64.33333333,50.25 -64.41666667,50.25 -64.5,50.25 -64.58333333,50.25 -64.66666667,50.25 -64.75,50.25 -64.83333333,50.25 -64.91666667,50.25 -65.0,50.25 -65.08333333,50.25 -65.16666667,50.25 -65.25,50.25 -65.33333333,50.25 -65.41666667,50.25 -65.5,50.25 -65.58333333,50.25 -65.66666667,50.25 -65.75,50.25 -65.83333333,50.25 -65.91666667,50.25 -66.0,50.25 -66.0,50.16666667 -66.08333333,50.16666667 -66.16666667,50.16666667 -66.25,50.16666667 -66.25,50.08333333 -66.33333333,50.08333333 -66.41666667,50.08333333 -66.5,50.08333333 -66.58333333,50.08333333 -66.66666667,50.08333333 -66.66666667,50.0 -66.75,50.0 -66.83333333,50.0 -66.91666667,50.0 -66.91666667,49.91666667 -66.91666667,49.83333333 -67.0,49.83333333 -67.0,49.75 -67.08333333,49.75 -67.16666667,49.75 -67.16666667,49.66666667 -67.16666667,49.58333333 -67.16666667,49.5 -67.16666667,49.41666667 -67.25,49.41666667 -67.25,49.33333333 -67.33333333,49.33333333 -67.33333333,49.25 -67.41666667,49.25 -67.5,49.25 -67.58333333,49.25 -67.66666667,49.25 -67.75,49.25 -67.83333333,49.25 -67.91666667,49.25 -68.0,49.25 -68.08333333,49.25 -68.08333333,49.16666667 -68.16666667,49.16666667 -68.16666667,49.08333333 -68.25,49.08333333 -68.33333333,49.08333333 -68.33333333,49.0 -68.41666667,49.0 -68.5,49.0 -68.58333333,49.0 -68.58333333,48.91666667 -68.58333333,48.83333333 -68.66666667,48.83333333 -68.75,48.83333333 -68.83333333,48.83333333 -68.83333333,48.75 -68.91666667,48.75 -69.0,48.75 -69.0,48.66666667 -69.08333333,48.66666667 -69.08333333,48.58333333 -69.08333333,48.5 -69.16666667,48.5 -69.25,48.5 -69.25,48.41666667 -69.25,48.33333333 -69.33333333,48.33333333 -69.33333333,48.25 -69.41666667,48.25 -69.5,48.25 -69.5,48.16666667 -69.58333333,48.16666667 -69.58333333,48.08333333 -69.66666667,48.08333333 -69.66666667,48.0 -69.75,48.0 -69.75,47.91666667 -69.66666667,47.91666667 -69.66666667,47.83333333 -69.58333333,47.83333333 -69.58333333,47.91666667 -69.58333333,48.0 -69.5,48.0 -69.5,48.08333333 -69.41666667,48.08333333 -69.33333333,48.08333333 -69.33333333,48.16666667 -69.25,48.16666667 -69.16666667,48.16666667 -69.16666667,48.25 -69.08333333,48.25 -69.0,48.25 -69.0,48.33333333 -68.91666667,48.33333333 -68.91666667,48.41666667 -68.83333333,48.41666667 -68.75,48.41666667 -68.66666667,48.41666667 -68.66666667,48.5 -68.58333333,48.5 -68.5,48.5 -68.5,48.58333333 -68.41666667,48.58333333 -68.33333333,48.58333333 -68.33333333,48.66666667 -68.25,48.66666667 -68.16666667,48.66666667 -68.08333333,48.66666667 -68.08333333,48.75 -68.0,48.75 -67.91666667,48.75 -67.83333333,48.75 -67.83333333,48.83333333 -67.75,48.83333333 -67.66666667,48.83333333 -67.58333333,48.83333333 -67.58333333,48.91666667 -67.5,48.91666667 -67.41666667,48.91666667 -67.33333333,48.91666667 -67.33333333,49.0 -67.25,49.0 -67.16666667,49.0 -67.08333333,49.0 -67,49 -67.0,49.08333333 -66.91666667,49.08333333 -66.83333333,49.08333333 -66.75,49.08333333 -66.75,49.16666667 -66.66666667,49.16666667 -66.58333333,49.16666667 -66.5,49.16666667 -66.41666667,49.16666667 -66.41666667,49.25 -66.33333333,49.25 -66.25,49.25 -66.16666667,49.25 -66.08333333,49.25 -66.0,49.25 -65.91666667,49.25 -65.83333333,49.25 -65.75,49.25 -65.66666667,49.25 -65.66666667,49.33333333 -65.58333333,49.33333333 -65.5,49.33333333 -65.41666667,49.33333333 -65.41666667,49.25 -65.33333333,49.25 -65.25,49.25 -65.16666667,49.25 -65.08333333,49.25 -65.0,49.25 -64.91666667,49.25 -64.83333333,49.25 -64.75,49.25 -64.75,49.16666667 -64.66666667,49.16666667 -64.58333333,49.16666667 -64.5,49.16666667 -64.5,49.08333333 -64.41666667,49.08333333 -64.33333333,49.08333333 -64.33333333,49.0 -64.25,49.0 -64.25,48.91666667 -64.16666667,48.91666667 -64.16666667,48.83333333 -64.08333333,48.83333333 -64.08333333,48.75 -64.16666667,48.75 -64.16666667,48.66666667 -64.16666667,48.58333333 -64.08333333,48.58333333 -64.08333333,48.5 -64.08333333,48.41666667 -64.16666667,48.41666667 -64.25,48.41666667 -64.33333333,48.41666667 -64.33333333,48.33333333 -64.41666667,48.33333333 -64.5,48.33333333 -64.58333333,48.33333333 -64.66666667,48.33333333 -64.66666667,48.25 -64.75,48.25 -64.75,48.16666667 -64.83333333,48.16666667 -64.91666667,48.16666667 -64.91666667,48.08333333 -65.0,48.08333333 -65.08333333,48.08333333 -65.08333333,48.0 -65.16666667,48.0 -65.25,48.0 -65.33333333,48.0 -65.41666667,48.0 -65.5,48.0 -65.58333333,48.0 -65.66666667,48.0 -65.66666667,48.08333333 -65.75,48.08333333 -65.83333333,48.08333333 -65.91666667,48.08333333 -65.91666667,48.16666667 -66.0,48.16666667 -66.0,48.08333333 -66.08333333,48.08333333 -66.16666667,48.08333333 -66.16666667,48.0 -66.08333333,48.0 -66,48 -65.91666667,48.0 -65.91666667,47.91666667 -65.83333333,47.91666667 -65.75,47.91666667 -65.66666667,47.91666667 -65.66666667,47.83333333 -65.66666667,47.75 -65.58333333,47.75 -65.58333333,47.66666667 -65.5,47.66666667 -65.5,47.75 -65.41666667,47.75 -65.41666667,47.83333333 -65.33333333,47.83333333 -65.25,47.83333333 -65.16666667,47.83333333 -65.08333333,47.83333333 -65.08333333,47.91666667 -65.0,47.91666667 -65.0,47.83333333 -64.91666667,47.83333333 -64.83333333,47.83333333 -64.75,47.83333333 -64.75,47.91666667 -64.66666667,47.91666667 -64.66666667,48.0 -64.58333333,48.0 -64.58333333,48.08333333 -64.5,48.08333333 -64.41666667,48.08333333 -64.41666667,48.0 -64.41666667,47.91666667 -64.5,47.91666667 -64.5,47.83333333 -64.5,47.75 -64.58333333,47.75 -64.58333333,47.66666667 -64.66666667,47.66666667 -64.75,47.66666667 -64.75,47.58333333 -64.83333333,47.58333333 -64.83333333,47.5 -64.83333333,47.41666667 -64.83333333,47.33333333 -64.91666667,47.33333333 -64.91666667,47.25 -65.0,47.25 -65.0,47.16666667 -64.91666667,47.16666667 -64.91666667,47.08333333 -64.83333333,47.08333333 -64.75,47.08333333 -64.75,47.0 -64.75,46.91666667 -64.83333333,46.91666667 -64.83333333,46.83333333 -64.83333333,46.75 -64.75,46.75 -64.66666667,46.75 -64.66666667,46.66666667 -64.66666667,46.58333333 -64.58333333,46.58333333 -64.58333333,46.5 -64.58333333,46.41666667 -64.5,46.41666667 -64.5,46.33333333 -64.5,46.25 -64.41666667,46.25 -64.33333333,46.25 -64.25,46.25 -64.16666667,46.25 -64.08333333,46.25 -64.0,46.25 -63.91666667,46.25 -63.91666667,46.16666667 -63.83333333,46.16666667 -63.75,46.16666667 -63.75,46.08333333 -63.83333333,46.08333333 -63.83333333,46.0 -63.75,46.0 -63.75,45.91666667 -63.66666667,45.91666667 -63.58333333,45.91666667 -63.5,45.91666667 -63.41666667,45.91666667 -63.33333333,45.91666667 -63.33333333,45.83333333 -63.25,45.83333333 -63.16666667,45.83333333 -63.08333333,45.83333333 -63.0,45.83333333 -62.91666667,45.83333333 -62.83333333,45.83333333 -62.75,45.83333333 -62.66666667,45.83333333 -62.58333333,45.83333333 -62.5,45.83333333 -62.5,45.75 -62.41666667,45.75 -62.33333333,45.75 -62.25,45.75 -62.25,45.83333333 -62.16666667,45.83333333 -62.08333333,45.83333333 -62.08333333,45.91666667 -62.0,45.91666667 -61.91666667,45.91666667 -61.83333333,45.91666667 -61.83333333,45.83333333 -61.83333333,45.75 -61.75,45.75 -61.75,45.66666667 -61.66666667,45.66666667 -61.66666667,45.75 -61.58333333,45.75 -61.5,45.75 -61.5,45.83333333 -61.58333333,45.83333333 -61.58333333,45.91666667 -61.66666667,45.91666667 -61.66666667,46.0 -61.58333333,46.0 -61.58333333,46.08333333 -61.5,46.08333333 -61.5,46.16666667 -61.5,46.25 -61.41666667,46.25 -61.33333333,46.25 -61.33333333,46.33333333 -61.33333333,46.41666667 -61.25,46.41666667 -61.16666667,46.41666667 -61.16666667,46.5 -61.08333333,46.5 -61.08333333,46.58333333 -61.08333333,46.66666667 -61.0,46.66666667 -61.0,46.75 -60.91666667,46.75 -60.91666667,46.83333333 -60.83333333,46.83333333 -60.83333333,46.91666667 -60.75,46.91666667 -60.75,47.0 -60.66666667,47.0 -60.66666667,47.08333333 -60.58333333,47.08333333 -60.5,47.08333333 -60.41666667,47.08333333 -60.33333333,47.08333333 -60.33333333,47.0 -60.33333333,46.91666667 -60.25,46.91666667 -60.25,46.83333333 -60.25,46.75 -60.25,46.66666667 -60.33333333,46.66666667 -60.33333333,46.58333333 -60.33333333,46.5 -60.41666667,46.5 -60.41666667,46.41666667 -60.33333333,46.41666667 -60.33333333,46.33333333 -60.25,46.33333333 -60.16666667,46.33333333 -60.08333333,46.33333333 -60.0,46.33333333 -60.0,46.25 -59.91666667,46.25 -59.83333333,46.25 -59.75,46.25 -59.75,46.16666667 -59.75,46.08333333 -59.66666667,46.08333333 -59.66666667,46.0 -59.75,46.0 -59.75,45.91666667 -59.83333333,45.91666667 -59.91666667,45.91666667 -59.91666667,45.83333333 -60.0,45.83333333 -60.08333333,45.83333333 -60.08333333,45.75 -60.16666667,45.75 -60.16666667,45.66666667 -60.25,45.66666667 -60.33333333,45.66666667 -60.33333333,45.58333333 -60.41666667,45.58333333 -60.5,45.58333333 -60.58333333,45.58333333 -60.66666667,45.58333333 -60.66666667,45.5 -60.75,45.5 -60.75,45.58333333 -60.83333333,45.58333333 -60.83333333,45.5 -60.91666667,45.5 -60.91666667,45.41666667 -60.91666667,45.33333333 -60.91666667,45.25 -61.0,45.25 -61.0,45.16666667 -61.08333333,45.16666667 -61.16666667,45.16666667 -61.25,45.16666667 -61.33333333,45.16666667 -61.41666667,45.16666667 -61.41666667,45.08333333 -61.5,45.08333333 -61.58333333,45.08333333 -61.66666667,45.08333333 -61.75,45.08333333 -61.75,45.0 -61.83333333,45.0 -61.91666667,45.0 -62,45 -62.0,44.91666667 -62.08333333,44.91666667 -62.16666667,44.91666667 -62.25,44.91666667 -62.25,44.83333333 -62.33333333,44.83333333 -62.41666667,44.83333333 -62.41666667,44.75 -62.5,44.75 -62.58333333,44.75 -62.66666667,44.75 -62.75,44.75 -62.75,44.66666667 -62.83333333,44.66666667 -62.91666667,44.66666667 -63.0,44.66666667 -63.08333333,44.66666667 -63.16666667,44.66666667 -63.25,44.66666667 -63.25,44.58333333 -63.33333333,44.58333333 -63.41666667,44.58333333 -63.5,44.58333333 -63.5,44.5 -63.5,44.41666667 -63.58333333,44.41666667 -63.66666667,44.41666667 -63.75,44.41666667 -63.83333333,44.41666667 -63.91666667,44.41666667 -63.91666667,44.5 -64.0,44.5 -64.0,44.41666667 -64.08333333,44.41666667 -64.16666667,44.41666667 -64.16666667,44.33333333 -64.16666667,44.25 -64.25,44.25 -64.25,44.16666667 -64.33333333,44.16666667 -64.41666667,44.16666667 -64.41666667,44.08333333 -64.5,44.08333333 -64.5,44.0 -64.58333333,44.0 -64.66666667,44.0 -64.66666667,43.91666667 -64.75,43.91666667 -64.75,43.83333333 -64.83333333,43.83333333 -64.83333333,43.75 -64.91666667,43.75 -64.91666667,43.66666667 -65.0,43.66666667 -65.08333333,43.66666667 -65.08333333,43.58333333 -65.16666667,43.58333333 -65.16666667,43.66666667 -65.25,43.66666667 -65.25,43.58333333 -65.33333333,43.58333333 -65.33333333,43.5 -65.33333333,43.41666667 -65.41666667,43.41666667 -65.5,43.41666667 -65.58333333,43.41666667 -65.58333333,43.33333333 -65.66666667,43.33333333 -65.66666667,43.41666667 -65.75,43.41666667 -65.83333333,43.41666667 -65.83333333,43.5 -65.83333333,43.58333333 -65.83333333,43.66666667 -65.91666667,43.66666667 -66.0,43.66666667 -66.0,43.58333333 -66.08333333,43.58333333 -66.08333333,43.66666667 -66.16666667,43.66666667 -66.16666667,43.75 -66.16666667,43.83333333 -66.16666667,43.91666667 -66.16666667,44.0 -66.25,44.0 -66.25,44.08333333 -66.25,44.16666667 -66.25,44.25 -66.33333333,44.25 -66.33333333,44.16666667 -66.41666667,44.16666667 -66.41666667,44.25 -66.41666667,44.33333333 -66.33333333,44.33333333 -66.33333333,44.41666667 -66.25,44.41666667 -66.25,44.5 -66.16666667,44.5 -66.16666667,44.58333333 -66.08333333,44.58333333 -66.0,44.58333333 -66.0,44.66666667 -65.91666667,44.66666667 -65.83333333,44.66666667 -65.83333333,44.75 -65.75,44.75 -65.66666667,44.75 -65.66666667,44.83333333 -65.58333333,44.83333333 -65.5,44.83333333 -65.5,44.91666667 -65.41666667,44.91666667 -65.33333333,44.91666667 -65.33333333,45.0 -65.25,45.0 -65.16666667,45.0 -65.16666667,45.08333333 -65.08333333,45.08333333 -65.0,45.08333333 -65.0,45.16666667 -64.91666667,45.16666667 -64.83333333,45.16666667 -64.83333333,45.25 -64.83333333,45.33333333 -64.91666667,45.33333333 -64.91666667,45.25 -65.0,45.25 -65.0,45.33333333 -65.0,45.41666667 -64.91666667,45.41666667 -64.91666667,45.5 -65.0,45.5 -65.08333333,45.5 -65.16666667,45.5 -65.16666667,45.41666667 -65.25,45.41666667 -65.33333333,45.41666667 -65.41666667,45.41666667 -65.41666667,45.33333333 -65.5,45.33333333 -65.5,45.25 -65.58333333,45.25 -65.66666667,45.25 -65.75,45.25 -65.75,45.16666667 -65.83333333,45.16666667 -65.91666667,45.16666667 -66.0,45.16666667 -66.08333333,45.16666667 -66.16666667,45.16666667 -66.16666667,45.08333333 -66.25,45.08333333 -66.33333333,45.08333333 -66.41666667,45.08333333 -66.41666667,45.0 -66.5,45.0 -66.5,45.08333333 -66.58333333,45.08333333 -66.58333333,45.0 -66.66666667,45.0 -66.66666667,44.91666667 -66.75,44.91666667 -66.75,45.0 -66.83333333,45.0 -66.83333333,44.91666667 -66.83333333,44.83333333 -66.91666667,44.83333333 -66.91666667,44.75 -67.0,44.75 -67.0,44.66666667 -67.08333333,44.66666667 -67.16666667,44.66666667 -67.16666667,44.58333333 -67.25,44.58333333 -67.33333333,44.58333333 -67.41666667,44.58333333 -67.41666667,44.5 -67.5,44.5 -67.5,44.41666667 -67.58333333,44.41666667 -67.66666667,44.41666667 -67.75,44.41666667 -67.83333333,44.41666667 -67.83333333,44.33333333 -67.91666667,44.33333333 -68.0,44.33333333 -68.08333333,44.33333333 -68.16666667,44.33333333 -68.16666667,44.25 -68.16666667,44.16666667 -68.16666667,44.08333333 -68.25,44.08333333 -68.25,44.16666667 -68.33333333,44.16666667 -68.33333333,44.08333333 -68.41666667,44.08333333 -68.5,44.08333333 -68.58333333,44.08333333 -68.58333333,44.0 -68.66666667,44.0 -68.66666667,44.08333333 -68.75,44.08333333 -68.75,44.0 -68.83333333,44.0 -68.91666667,44.0 -68.91666667,44.08333333 -69.0,44.08333333 -69,44 -69.0,43.91666667 -69.08333333,43.91666667 -69.08333333,43.83333333 -69.16666667,43.83333333 -69.16666667,43.91666667 -69.25,43.91666667 -69.25,43.83333333 -69.33333333,43.83333333 -69.41666667,43.83333333 -69.5,43.83333333 -69.5,43.75 -69.58333333,43.75 -69.66666667,43.75 -69.75,43.75 -69.75,43.66666667 -69.83333333,43.66666667 -69.91666667,43.66666667 -70.0,43.66666667 -70.08333333,43.66666667 -70.16666667,43.66666667 -70.16666667,43.58333333 -70.16666667,43.5 -70.25,43.5 -70.33333333,43.5 -70.33333333,43.41666667 -70.33333333,43.33333333 -70.41666667,43.33333333 -70.5,43.33333333 -70.5,43.25 -70.5,43.16666667 -70.58333333,43.16666667 -70.58333333,43.08333333 -70.66666667,43.08333333 -70.66666667,43.0 -70.75,43.0 -70.75,42.91666667 -70.75,42.83333333 -70.75,42.75 -70.66666667,42.75 -70.58333333,42.75 -70.58333333,42.66666667 -70.58333333,42.58333333 -70.66666667,42.58333333 -70.66666667,42.5 -70.75,42.5 -70.83333333,42.5 -70.83333333,42.41666667 -70.91666667,42.41666667 -70.91666667,42.33333333 -70.83333333,42.33333333 -70.75,42.33333333 -70.75,42.25 -70.66666667,42.25 -70.66666667,42.16666667 -70.58333333,42.16666667 -70.58333333,42.08333333 -70.58333333,42.0 -70.5,42.0 -70.5,41.91666667 -70.5,41.83333333 -70.41666667,41.83333333 -70.41666667,41.75 -70.33333333,41.75 -70.25,41.75 -70.25,41.83333333 -70.16666667,41.83333333 -70.08333333,41.83333333 -70.08333333,41.91666667 -70.08333333,42.0 -70.16666667,42.0 -70.25,42.0 -70.25,42.08333333 -70.16666667,42.08333333 -70.08333333,42.08333333 -70.0,42.08333333 -70,42 -69.91666667,42.0 -69.91666667,41.91666667 -69.91666667,41.83333333 -69.91666667,41.75 -69.91666667,41.66666667 -69.91666667,41.58333333 -69.91666667,41.5 -70.0,41.5 -70.08333333,41.5 -70.08333333,41.58333333 -70.16666667,41.58333333 -70.25,41.58333333 -70.33333333,41.58333333 -70.41666667,41.58333333 -70.41666667,41.5 -70.5,41.5 -70.5,41.41666667 -70.41666667,41.41666667 -70.41666667,41.33333333 -70.5,41.33333333 -70.58333333,41.33333333 -70.66666667,41.33333333 -70.75,41.33333333 -70.75,41.25 -70.83333333,41.25 -70.83333333,41.33333333 -70.83333333,41.41666667 -70.91666667,41.41666667 -70.91666667,41.33333333 -71.0,41.33333333 -71.0,41.41666667 -71.08333333,41.41666667 -71.16666667,41.41666667 -71.25,41.41666667 -71.33333333,41.41666667 -71.41666667,41.41666667 -71.41666667,41.33333333 -71.5,41.33333333 -71.58333333,41.33333333 -71.66666667,41.33333333 -71.66666667,41.25 -71.75,41.25 -71.83333333,41.25 -71.91666667,41.25 -72.0,41.25 -72.08333333,41.25 -72.16666667,41.25 -72.16666667,41.16666667 -72.08333333,41.16666667 -72.0,41.16666667 -72.0,41.08333333 -71.91666667,41.08333333 -71.83333333,41.08333333 -71.83333333,41.0 -71.91666667,41.0 -72,41 -72.0,40.91666667 -72.08333333,40.91666667 -72.16666667,40.91666667 -72.25,40.91666667 -72.25,40.83333333 -72.33333333,40.83333333 -72.41666667,40.83333333 -72.5,40.83333333 -72.5,40.75 -72.58333333,40.75 -72.66666667,40.75 -72.75,40.75 -72.83333333,40.75 -72.83333333,40.66666667 -72.91666667,40.66666667 -73.0,40.66666667 -73.08333333,40.66666667 -73.16666667,40.66666667 -73.16666667,40.58333333 -73.25,40.58333333 -73.33333333,40.58333333 -73.41666667,40.58333333 -73.5,40.58333333 -73.58333333,40.58333333 -73.66666667,40.58333333 -73.75,40.58333333 -73.83333333,40.58333333 -73.83333333,40.5 -73.91666667,40.5 -73.91666667,40.41666667 -73.91666667,40.33333333 -73.91666667,40.25 -73.91666667,40.16666667 -74.0,40.16666667 -74.0,40.08333333 -74,40 -74.0,39.91666667 -74.0,39.83333333 -74.08333333,39.83333333 -74.08333333,39.75 -74.08333333,39.66666667 -74.08333333,39.58333333 -74.16666667,39.58333333 -74.16666667,39.5 -74.25,39.5 -74.25,39.41666667 -74.33333333,39.41666667 -74.33333333,39.33333333 -74.41666667,39.33333333 -74.41666667,39.25 -74.5,39.25 -74.58333333,39.25 -74.58333333,39.16666667 -74.66666667,39.16666667 -74.66666667,39.08333333 -74.66666667,39.0 -74.75,39.0 -74.75,38.91666667 -74.83333333,38.91666667 -74.91666667,38.91666667 -75.0,38.91666667 -75,39 -75.0,39.08333333 -74.91666667,39.08333333 -74.91666667,39.16666667 -75.0,39.16666667 -75.08333333,39.16666667 -75.16666667,39.16666667 -75.25,39.16666667 -75.25,39.25 -75.33333333,39.25 -75.33333333,39.16666667 -75.33333333,39.08333333 -75.33333333,39.0 -75.25,39.0 -75.25,38.91666667 -75.16666667,38.91666667 -75.16666667,38.83333333 -75.08333333,38.83333333 -75.08333333,38.75 -75.0,38.75 -75.0,38.66666667 -75.0,38.58333333 -75.0,38.5 -75.0,38.41666667 -75.0,38.33333333 -75.08333333,38.33333333 -75.08333333,38.25 -75.08333333,38.16666667 -75.16666667,38.16666667 -75.16666667,38.08333333 -75.16666667,38.0 -75.25,38.0 -75.25,37.91666667 -75.25,37.83333333 -75.33333333,37.83333333 -75.41666667,37.83333333 -75.41666667,37.75 -75.5,37.75 -75.5,37.66666667 -75.58333333,37.66666667 -75.58333333,37.58333333 -75.58333333,37.5 -75.58333333,37.41666667 -75.66666667,37.41666667 -75.66666667,37.33333333 -75.66666667,37.25 -75.75,37.25 -75.75,37.16666667 -75.83333333,37.16666667 -75.83333333,37.08333333 -75.91666667,37.08333333 -76.0,37.08333333 -76.0,37.16666667 -76.08333333,37.16666667 -76.08333333,37.25 -76.08333333,37.33333333 -76.08333333,37.41666667 -76.0,37.41666667 -76.0,37.5 -76.0,37.58333333 -76.0,37.66666667 -75.91666667,37.66666667 -75.91666667,37.75 -76.0,37.75 -76.0,37.83333333 -76.0,37.91666667 -76.08333333,37.91666667 -76.08333333,38.0 -76.08333333,38.08333333 -76.16666667,38.08333333 -76.16666667,38.16666667 -76.16666667,38.25 -76.25,38.25 -76.33333333,38.25 -76.33333333,38.16666667 -76.25,38.16666667 -76.25,38.08333333 -76.25,38.0 -76.25,37.91666667 -76.16666667,37.91666667 -76.16666667,37.83333333 -76.25,37.83333333 -76.25,37.75 -76.25,37.66666667 -76.25,37.58333333 -76.25,37.5 -76.25,37.41666667 -76.25,37.33333333 -76.25,37.25 -76.33333333,37.25 -76.33333333,37.16666667 -76.25,37.16666667 -76.25,37.08333333 -76.25,37.0 -76.16666667,37.0 -76.08333333,37.0 -76,37 -75.91666667,37.0 -75.91666667,36.91666667 -75.91666667,36.83333333 -75.91666667,36.75 -75.83333333,36.75 -75.83333333,36.66666667 -75.83333333,36.58333333 -75.83333333,36.5 -75.83333333,36.41666667 -75.75,36.41666667 -75.75,36.33333333 -75.75,36.25 -75.75,36.16666667 -75.66666667,36.16666667 -75.66666667,36.08333333 -75.58333333,36.08333333 -75.58333333,36.0 -75.58333333,35.91666667 -75.5,35.91666667 -75.5,35.83333333 -75.5,35.75 -75.41666667,35.75 -75.41666667,35.66666667 -75.41666667,35.58333333 -75.41666667,35.5 -75.41666667,35.41666667 -75.41666667,35.33333333 -75.5,35.33333333 -75.5,35.25 -75.5,35.16666667 -75.58333333,35.16666667 -75.66666667,35.16666667 -75.75,35.16666667 -75.83333333,35.16666667 -75.83333333,35.08333333 -75.91666667,35.08333333 -75.91666667,35.0 -76,35 -76.08333333,35.0 -76.08333333,34.91666667 -76.16666667,34.91666667 -76.25,34.91666667 -76.25,34.83333333 -76.33333333,34.83333333 -76.33333333,34.75 -76.41666667,34.75 -76.41666667,34.66666667 -76.41666667,34.58333333 -76.5,34.58333333 -76.58333333,34.58333333 -76.58333333,34.66666667 -76.66666667,34.66666667 -76.75,34.66666667 -76.83333333,34.66666667 -76.91666667,34.66666667 -77.0,34.66666667 -77.0,34.58333333 -77.08333333,34.58333333 -77.16666667,34.58333333 -77.25,34.58333333 -77.25,34.5 -77.33333333,34.5 -77.41666667,34.5 -77.41666667,34.41666667 -77.5,34.41666667 -77.5,34.33333333 -77.58333333,34.33333333 -77.66666667,34.33333333 -77.66666667,34.25 -77.75,34.25 -77.75,34.16666667 -77.83333333,34.16666667 -77.83333333,34.08333333 -77.83333333,34.0 -77.83333333,33.91666667 -77.91666667,33.91666667 -77.91666667,33.83333333 -78.0,33.83333333 -78.08333333,33.83333333 -78.16666667,33.83333333 -78.16666667,33.91666667 -78.25,33.91666667 -78.25,33.83333333 -78.33333333,33.83333333 -78.41666667,33.83333333 -78.5,33.83333333 -78.58333333,33.83333333 -78.58333333,33.75 -78.66666667,33.75 -78.75,33.75 -78.75,33.66666667 -78.83333333,33.66666667 -78.91666667,33.66666667 -79.0,33.66666667 -79.0,33.58333333 -79.0,33.5 -79.0,33.41666667 -79.08333333,33.41666667 -79.08333333,33.33333333 -79.16666667,33.33333333 -79.16666667,33.25 -79.16666667,33.16666667 -79.16666667,33.08333333 -79.25,33.08333333 -79.33333333,33.08333333 -79.33333333,33.16666667 -79.41666667,33.16666667 -79.5,33.16666667 -79.5,33.25 -79.58333333,33.25 -79.58333333,33.33333333 -79.66666667,33.33333333 -79.75,33.33333333 -79.83333333,33.33333333 -79.91666667,33.33333333 -79.91666667,33.25 -80.0,33.25 -80.08333333,33.25 -80.08333333,33.33333333 -80.16666667,33.33333333 -80.16666667,33.41666667 -80.08333333,33.41666667 -80.08333333,33.5 -80.08333333,33.58333333 -80.16666667,33.58333333 -80.25,33.58333333 -80.25,33.66666667 -80.33333333,33.66666667 -80.41666667,33.66666667 -80.5,33.66666667 -80.5,33.75 -80.58333333,33.75 -80.58333333,33.66666667 -80.66666667,33.66666667 -80.66666667,33.58333333 -80.75,33.58333333 -80.75,33.5 -80.83333333,33.5 -80.83333333,33.41666667 -80.91666667,33.41666667 -81.0,33.41666667 -81.08333333,33.41666667 -81.16666667,33.41666667 -81.16666667,33.33333333 -81.25,33.33333333 -81.33333333,33.33333333 -81.41666667,33.33333333 -81.41666667,33.25 -81.5,33.25 -81.58333333,33.25 -81.66666667,33.25 -81.66666667,33.33333333 -81.75,33.33333333 -81.83333333,33.33333333 -81.83333333,33.41666667 -81.91666667,33.41666667 -82.0,33.41666667 -82.0,33.33333333 -82.08333333,33.33333333 -82.08333333,33.25 -82.16666667,33.25 -82.25,33.25 -82.33333333,33.25 -82.33333333,33.16666667 -82.41666667,33.16666667 -82.5,33.16666667 -82.58333333,33.16666667 -82.66666667,33.16666667 -82.75,33.16666667 -82.75,33.08333333 -82.75,33.0 -82.83333333,33.0 -82.83333333,33.08333333 -82.91666667,33.08333333 -83.0,33.08333333 -83,33 -83.08333333,33.0 -83.16666667,33.0 -83.25,33.0 -83.25,32.91666667 -83.33333333,32.91666667 -83.33333333,32.83333333 -83.41666667,32.83333333 -83.5,32.83333333 -83.58333333,32.83333333 -83.66666667,32.83333333 -83.66666667,32.75 -83.75,32.75 -83.83333333,32.75 -83.83333333,32.66666667 -83.91666667,32.66666667 -83.91666667,32.58333333 -84.0,32.58333333 -84.0,32.66666667 -84.08333333,32.66666667 -84.08333333,32.58333333 -84.16666667,32.58333333 -84.16666667,32.5 -84.25,32.5 -84.25,32.41666667 -84.33333333,32.41666667 -84.33333333,32.33333333 -84.41666667,32.33333333 -84.41666667,32.25 -84.41666667,32.16666667 -84.5,32.16666667 -84.58333333,32.16666667 -84.58333333,32.08333333 -84.66666667,32.08333333 -84.75,32.08333333 -84.75,32.0 -84.83333333,32.0 -84.83333333,31.91666667 -84.83333333,31.83333333 -84.75,31.83333333 -84.75,31.75 -84.75,31.66666667 -84.75,31.58333333 -84.75,31.5 -84.66666667,31.5 -84.66666667,31.41666667 -84.75,31.41666667 -84.75,31.33333333 -84.83333333,31.33333333 -84.83333333,31.25 -84.91666667,31.25 -84.91666667,31.16666667 -85.0,31.16666667 -85.08333333,31.16666667 -85.16666667,31.16666667 -85.25,31.16666667 -85.25,31.25 -85.33333333,31.25 -85.33333333,31.33333333 -85.41666667,31.33333333 -85.41666667,31.41666667 -85.5,31.41666667 -85.5,31.5 -85.58333333,31.5 -85.58333333,31.41666667 -85.66666667,31.41666667 -85.75,31.41666667 -85.83333333,31.41666667 -85.91666667,31.41666667 -85.91666667,31.5 -86.0,31.5 -86.08333333,31.5 -86.08333333,31.41666667 -86.08333333,31.33333333 -86.0,31.33333333 -86.0,31.25 -86.0,31.16666667 -85.91666667,31.16666667 -85.91666667,31.08333333 -85.83333333,31.08333333 -85.83333333,31.0 -85.75,31.0 -85.66666667,31.0 -85.66666667,30.91666667 -85.58333333,30.91666667 -85.58333333,30.83333333 -85.5,30.83333333 -85.41666667,30.83333333 -85.33333333,30.83333333 -85.25,30.83333333 -85.25,30.75 -85.25,30.66666667 -85.16666667,30.66666667 -85.16666667,30.58333333 -85.16666667,30.5 -85.16666667,30.41666667 -85.08333333,30.41666667 -85.08333333,30.33333333 -85.0,30.33333333 -84.91666667,30.33333333 -84.91666667,30.41666667 -84.91666667,30.5 -84.91666667,30.58333333 -84.83333333,30.58333333 -84.75,30.58333333 -84.66666667,30.58333333 -84.58333333,30.58333333 -84.5,30.58333333 -84.41666667,30.58333333 -84.33333333,30.58333333 -84.25,30.58333333 -84.25,30.5 -84.25,30.41666667 -84.16666667,30.41666667 -84.16666667,30.33333333 -84.25,30.33333333 -84.25,30.25 -84.25,30.16666667 -84.33333333,30.16666667 -84.41666667,30.16666667 -84.5,30.16666667 -84.58333333,30.16666667 -84.66666667,30.16666667 -84.66666667,30.25 -84.75,30.25 -84.75,30.16666667 -84.83333333,30.16666667 -84.83333333,30.08333333 -84.91666667,30.08333333 -84.91666667,30.0 -85,30 -85.08333333,30.0 -85.08333333,29.91666667 -85.16666667,29.91666667 -85.16666667,29.83333333 -85.25,29.83333333 -85.33333333,29.83333333 -85.41666667,29.83333333 -85.41666667,29.91666667 -85.5,29.91666667 -85.58333333,29.91666667 -85.58333333,30.0 -85.66666667,30.0 -85.66666667,30.08333333 -85.75,30.08333333 -85.83333333,30.08333333 -85.83333333,30.16666667 -85.91666667,30.16666667 -86.0,30.16666667 -86.0,30.25 -86.08333333,30.25 -86.16666667,30.25 -86.16666667,30.33333333 -86.25,30.33333333 -86.33333333,30.33333333 -86.41666667,30.33333333 -86.5,30.33333333 -86.58333333,30.33333333 -86.66666667,30.33333333 -86.75,30.33333333 -86.83333333,30.33333333 -86.91666667,30.33333333 -87.0,30.33333333 -87.08333333,30.33333333 -87.08333333,30.25 -87.16666667,30.25 -87.25,30.25 -87.33333333,30.25 -87.41666667,30.25 -87.5,30.25 -87.58333333,30.25 -87.66666667,30.25 -87.66666667,30.16666667 -87.75,30.16666667 -87.83333333,30.16666667 -87.91666667,30.16666667 -88.0,30.16666667 -88.08333333,30.16666667 -88.16666667,30.16666667 -88.25,30.16666667 -88.33333333,30.16666667 -88.33333333,30.25 -88.33333333,30.33333333 -88.41666667,30.33333333 -88.41666667,30.25 -88.41666667,30.16666667 -88.5,30.16666667 -88.58333333,30.16666667 -88.66666667,30.16666667 -88.75,30.16666667 -88.75,30.25 -88.66666667,30.25 -88.58333333,30.25 -88.58333333,30.33333333 -88.66666667,30.33333333 -88.75,30.33333333 -88.83333333,30.33333333 -88.91666667,30.33333333 -89.0,30.33333333 -89.08333333,30.33333333 -89.16666667,30.33333333 -89.16666667,30.25 -89.25,30.25 -89.33333333,30.25 -89.41666667,30.25 -89.41666667,30.16666667 -89.41666667,30.08333333 -89.33333333,30.08333333 -89.33333333,30.16666667 -89.25,30.16666667 -89.16666667,30.16666667 -89.16666667,30.08333333 -89.16666667,30.0 -89.16666667,29.91666667 -89.16666667,29.83333333 -89.25,29.83333333 -89.25,29.75 -89.33333333,29.75 -89.33333333,29.66666667 -89.41666667,29.66666667 -89.41666667,29.58333333 -89.5,29.58333333 -89.5,29.66666667 -89.58333333,29.66666667 -89.58333333,29.58333333 -89.66666667,29.58333333 -89.75,29.58333333 -89.75,29.5 -89.83333333,29.5 -89.91666667,29.5 -90.0,29.5 -90.08333333,29.5 -90.16666667,29.5 -90.25,29.5 -90.25,29.41666667 -90.33333333,29.41666667 -90.41666667,29.41666667 -90.5,29.41666667 -90.58333333,29.41666667 -90.66666667,29.41666667 -90.66666667,29.33333333 -90.75,29.33333333 -90.83333333,29.33333333 -90.91666667,29.33333333 -91.0,29.33333333 -91.08333333,29.33333333 -91.16666667,29.33333333 -91.25,29.33333333 -91.33333333,29.33333333 -91.33333333,29.41666667 -91.41666667,29.41666667 -91.41666667,29.5 -91.5,29.5 -91.58333333,29.5 -91.58333333,29.58333333 -91.66666667,29.58333333 -91.66666667,29.5 -91.75,29.5 -91.75,29.41666667 -91.83333333,29.41666667 -91.91666667,29.41666667 -91.91666667,29.5 -92.0,29.5 -92.08333333,29.5 -92.08333333,29.58333333 -92.16666667,29.58333333 -92.16666667,29.5 -92.25,29.5 -92.33333333,29.5 -92.41666667,29.5 -92.5,29.5 -92.58333333,29.5 -92.66666667,29.5 -92.66666667,29.58333333 -92.75,29.58333333 -92.75,29.66666667 -92.83333333,29.66666667 -92.83333333,29.75 -92.91666667,29.75 -92.91666667,29.66666667 -93.0,29.66666667 -93.08333333,29.66666667 -93.08333333,29.75 -93.16666667,29.75 -93.25,29.75 -93.33333333,29.75 -93.41666667,29.75 -93.5,29.75 -93.58333333,29.75 -93.66666667,29.75 -93.75,29.75 -93.75,29.83333333 -93.83333333,29.83333333 -93.91666667,29.83333333 -94.0,29.83333333 -94.08333333,29.83333333 -94.08333333,29.91666667 -94.16666667,29.91666667 -94.25,29.91666667 -94.33333333,29.91666667 -94.41666667,29.91666667 -94.5,29.91666667 -94.58333333,29.91666667 -94.66666667,29.91666667 -94.75,29.91666667 -94.75,30.0 -94.83333333,30.0 -94.91666667,30.0 -95,30 -95.0,30.08333333 -95.0,30.16666667 -95.0,30.25 -95.08333333,30.25 -95.08333333,30.33333333 -95.08333333,30.41666667 -95.08333333,30.5 -95.08333333,30.58333333 -95.0,30.58333333 -95.0,30.66666667 -95.0,30.75 -95.0,30.83333333 -95.0,30.91666667 -94.91666667,30.91666667 -94.83333333,30.91666667 -94.83333333,31.0 -94.75,31.0 -94.66666667,31.0 -94.58333333,31.0 -94.58333333,31.08333333 -94.58333333,31.16666667 -94.58333333,31.25 -94.58333333,31.33333333 -94.66666667,31.33333333 -94.66666667,31.41666667 -94.66666667,31.5 -94.75,31.5 -94.83333333,31.5 -94.83333333,31.58333333 -94.91666667,31.58333333 -95.0,31.58333333 -95.08333333,31.58333333 -95.08333333,31.66666667 -95.16666667,31.66666667 -95.25,31.66666667 -95.25,31.75 -95.33333333,31.75 -95.41666667,31.75 -95.41666667,31.66666667 -95.5,31.66666667 -95.58333333,31.66666667 -95.66666667,31.66666667 -95.66666667,31.75 -95.66666667,31.83333333 -95.75,31.83333333 -95.75,31.91666667 -95.83333333,31.91666667 -95.83333333,32.0 -95.91666667,32.0 -96,32 -96.0,32.08333333 -96.08333333,32.08333333 -96.16666667,32.08333333 -96.25,32.08333333 -96.33333333,32.08333333 -96.41666667,32.08333333 -96.41666667,32.0 -96.5,32.0 -96.5,32.08333333 -96.58333333,32.08333333 -96.66666667,32.08333333 -96.66666667,32.16666667 -96.66666667,32.25 -96.75,32.25 -96.83333333,32.25 -96.83333333,32.33333333 -96.91666667,32.33333333 -97.0,32.33333333 -97.0,32.41666667 -97.08333333,32.41666667 -97.08333333,32.5 -97.16666667,32.5 -97.16666667,32.58333333 -97.25,32.58333333 -97.33333333,32.58333333 -97.41666667,32.58333333 -97.41666667,32.66666667 -97.5,32.66666667 -97.58333333,32.66666667 -97.66666667,32.66666667 -97.66666667,32.58333333 -97.75,32.58333333 -97.75,32.66666667 -97.83333333,32.66666667 -97.91666667,32.66666667 -98.0,32.66666667 -98.0,32.75 -98.08333333,32.75 -98.16666667,32.75 -98.25,32.75 -98.25,32.66666667 -98.33333333,32.66666667 -98.41666667,32.66666667 -98.5,32.66666667 -98.5,32.75 -98.58333333,32.75 -98.58333333,32.83333333 -98.66666667,32.83333333 -98.66666667,32.91666667 -98.75,32.91666667 -98.75,33.0 -98.83333333,33.0 -98.91666667,33.0 -99,33 -99.0,33.08333333 -99.08333333,33.08333333 -99.16666667,33.08333333 -99.25,33.08333333 -99.25,33.16666667 -99.33333333,33.16666667 -99.41666667,33.16666667 -99.5,33.16666667 -99.58333333,33.16666667 -99.58333333,33.25 -99.66666667,33.25 -99.75,33.25 -99.83333333,33.25 -99.83333333,33.33333333 -99.91666667,33.33333333 -100.0,33.33333333 -100.08333333,33.33333333 -100.16666667,33.33333333 -100.25,33.33333333 -100.33333333,33.33333333 -100.41666667,33.33333333 -100.41666667,33.41666667 -100.5,33.41666667 -100.58333333,33.41666667 -100.66666667,33.41666667 -100.75,33.41666667 -100.83333333,33.41666667 -100.83333333,33.33333333 -100.91666667,33.33333333 -100.91666667,33.41666667 -101.0,33.41666667 -101.0,33.5 -101.08333333,33.5 -101.16666667,33.5 -101.25,33.5 -101.33333333,33.5 -101.41666667,33.5 -101.5,33.5 -101.58333333,33.5 -101.58333333,33.41666667 -101.5,33.41666667 -101.5,33.33333333 -101.58333333,33.33333333 -101.66666667,33.33333333 -101.66666667,33.41666667 -101.75,33.41666667 -101.75,33.5 -101.83333333,33.5 -101.91666667,33.5 -102.0,33.5 -102.0,33.41666667 -102.08333333,33.41666667 -102.08333333,33.5 -102.16666667,33.5 -102.25,33.5 -102.33333333,33.5 -102.41666667,33.5 -102.5,33.5 -102.58333333,33.5 -102.58333333,33.58333333 -102.66666667,33.58333333 -102.66666667,33.5 -102.75,33.5 -102.75,33.58333333 -102.83333333,33.58333333 -102.91666667,33.58333333 -103.0,33.58333333 -103.0,33.66666667 -103.08333333,33.66666667 -103.16666667,33.66666667 -103.16666667,33.75 -103.25,33.75 -103.33333333,33.75 -103.33333333,33.66666667 -103.41666667,33.66666667 -103.5,33.66666667 -103.58333333,33.66666667 -103.58333333,33.58333333 -103.66666667,33.58333333 -103.75,33.58333333 -103.83333333,33.58333333 -103.83333333,33.66666667 -103.91666667,33.66666667 -104.0,33.66666667 -104.08333333,33.66666667 -104.16666667,33.66666667 -104.25,33.66666667 -104.25,33.75 -104.25,33.83333333 -104.25,33.91666667 -104.25,34.0 -104.33333333,34.0 -104.33333333,34.08333333 -104.41666667,34.08333333 -104.5,34.08333333 -104.5,34.16666667 -104.58333333,34.16666667 -104.66666667,34.16666667 -104.66666667,34.25 -104.75,34.25 -104.75,34.16666667 -104.75,34.08333333 -104.75,34.0 -104.83333333,34.0 -104.83333333,34.08333333 -104.91666667,34.08333333 -105.0,34.08333333 -105,34 -105.08333333,34.0 -105.08333333,33.91666667 -105.16666667,33.91666667 -105.16666667,33.83333333 -105.16666667,33.75 -105.16666667,33.66666667 -105.16666667,33.58333333 -105.16666667,33.5 -105.16666667,33.41666667 -105.25,33.41666667 -105.25,33.33333333 -105.16666667,33.33333333 -105.08333333,33.33333333 -105.08333333,33.25 -105.16666667,33.25 -105.16666667,33.16666667 -105.16666667,33.08333333 -105.25,33.08333333 -105.25,33.0 -105.25,32.91666667 -105.25,32.83333333 -105.33333333,32.83333333 -105.33333333,32.75 -105.25,32.75 -105.25,32.66666667 -105.33333333,32.66666667 -105.41666667,32.66666667 -105.41666667,32.58333333 -105.41666667,32.5 -105.5,32.5 -105.5,32.58333333 -105.58333333,32.58333333 -105.66666667,32.58333333 -105.75,32.58333333 -105.75,32.66666667 -105.83333333,32.66666667 -105.83333333,32.75 -105.91666667,32.75 -105.91666667,32.83333333 -105.91666667,32.91666667 -105.91666667,33.0 -105.91666667,33.08333333 -105.91666667,33.16666667 -105.91666667,33.25 -105.91666667,33.33333333 -105.91666667,33.41666667 -106.0,33.41666667 -106.0,33.5 -106.0,33.58333333 -106.0,33.66666667 -106.08333333,33.66666667 -106.16666667,33.66666667 -106.25,33.66666667 -106.25,33.58333333 -106.33333333,33.58333333 -106.41666667,33.58333333 -106.41666667,33.66666667 -106.5,33.66666667 -106.5,33.75 -106.58333333,33.75 -106.66666667,33.75 -106.66666667,33.83333333 -106.75,33.83333333 -106.75,33.91666667 -106.75,34.0 -106.83333333,34.0 -106.83333333,34.08333333 -106.83333333,34.16666667 -106.83333333,34.25 -106.91666667,34.25 -106.91666667,34.16666667 -106.91666667,34.08333333 -106.91666667,34.0 -106.91666667,33.91666667 -106.91666667,33.83333333 -107.0,33.83333333 -107.08333333,33.83333333 -107.16666667,33.83333333 -107.25,33.83333333 -107.33333333,33.83333333 -107.33333333,33.75 -107.25,33.75 -107.25,33.66666667 -107.25,33.58333333 -107.33333333,33.58333333 -107.33333333,33.5 -107.41666667,33.5 -107.5,33.5 -107.58333333,33.5 -107.58333333,33.41666667 -107.58333333,33.33333333 -107.66666667,33.33333333 -107.66666667,33.25 -107.66666667,33.16666667 -107.66666667,33.08333333 -107.66666667,33.0 -107.66666667,32.91666667 -107.66666667,32.83333333 -107.66666667,32.75 -107.75,32.75 -107.83333333,32.75 -107.83333333,32.83333333 -107.91666667,32.83333333 -108.0,32.83333333 -108.0,32.75 -108.08333333,32.75 -108.16666667,32.75 -108.25,32.75 -108.25,32.66666667 -108.33333333,32.66666667 -108.33333333,32.58333333 -108.33333333,32.5 -108.41666667,32.5 -108.41666667,32.41666667 -108.5,32.41666667 -108.5,32.5 -108.5,32.58333333 -108.5,32.66666667 -108.41666667,32.66666667 -108.41666667,32.75 -108.41666667,32.83333333 -108.5,32.83333333 -108.5,32.91666667 -108.41666667,32.91666667 -108.41666667,33.0 -108.5,33.0 -108.5,33.08333333 -108.58333333,33.08333333 -108.66666667,33.08333333 -108.75,33.08333333 -108.75,33.0 -108.66666667,33.0 -108.66666667,32.91666667 -108.66666667,32.83333333 -108.75,32.83333333 -108.83333333,32.83333333 -108.91666667,32.83333333 -109.0,32.83333333 -109.0,32.91666667 -109.08333333,32.91666667 -109.08333333,33.0 -109.16666667,33.0 -109.16666667,33.08333333 -109.25,33.08333333 -109.25,33.16666667 -109.33333333,33.16666667 -109.33333333,33.08333333 -109.41666667,33.08333333 -109.41666667,33.0 -109.5,33.0 -109.58333333,33.0 -109.66666667,33.0 -109.75,33.0 -109.75,33.08333333 -109.83333333,33.08333333 -109.91666667,33.08333333 -109.91666667,33.16666667 -110.0,33.16666667 -110.0,33.25 -110.08333333,33.25 -110.16666667,33.25 -110.25,33.25 -110.25,33.33333333 -110.33333333,33.33333333 -110.41666667,33.33333333 -110.5,33.33333333 -110.5,33.25 -110.5,33.16666667 -110.41666667,33.16666667 -110.33333333,33.16666667 -110.25,33.16666667 -110.16666667,33.16666667 -110.16666667,33.08333333 -110.16666667,33.0 -110.16666667,32.91666667 -110.08333333,32.91666667 -110.08333333,32.83333333 -110.0,32.83333333 -110.0,32.75 -109.91666667,32.75 -109.83333333,32.75 -109.75,32.75 -109.75,32.66666667 -109.75,32.58333333 -109.83333333,32.58333333 -109.91666667,32.58333333 -109.91666667,32.66666667 -110.0,32.66666667 -110.08333333,32.66666667 -110.16666667,32.66666667 -110.16666667,32.58333333 -110.16666667,32.5 -110.16666667,32.41666667 -110.25,32.41666667 -110.25,32.5 -110.33333333,32.5 -110.33333333,32.58333333 -110.41666667,32.58333333 -110.41666667,32.66666667 -110.5,32.66666667 -110.5,32.75 -110.58333333,32.75 -110.58333333,32.83333333 -110.5,32.83333333 -110.5,32.91666667 -110.58333333,32.91666667 -110.66666667,32.91666667 -110.66666667,33.0 -110.58333333,33.0 -110.58333333,33.08333333 -110.66666667,33.08333333 -110.66666667,33.16666667 -110.75,33.16666667 -110.83333333,33.16666667 -110.83333333,33.08333333 -110.91666667,33.08333333 -110.91666667,33.16666667 -111.0,33.16666667 -111.08333333,33.16666667 -111.16666667,33.16666667 -111.16666667,33.25 -111.08333333,33.25 -111.08333333,33.33333333 -111.16666667,33.33333333 -111.25,33.33333333 -111.25,33.41666667 -111.33333333,33.41666667 -111.41666667,33.41666667 -111.41666667,33.5 -111.33333333,33.5 -111.33333333,33.58333333 -111.41666667,33.58333333 -111.41666667,33.66666667 -111.5,33.66666667 -111.5,33.75 -111.58333333,33.75 -111.58333333,33.83333333 -111.58333333,33.91666667 -111.66666667,33.91666667 -111.66666667,33.83333333 -111.75,33.83333333 -111.75,33.75 -111.83333333,33.75 -111.83333333,33.83333333 -111.91666667,33.83333333 -111.91666667,33.91666667 -112.0,33.91666667 -112.08333333,33.91666667 -112.08333333,34.0 -112.08333333,34.08333333 -112.08333333,34.16666667 -112.16666667,34.16666667 -112.16666667,34.08333333 -112.25,34.08333333 -112.33333333,34.08333333 -112.41666667,34.08333333 -112.5,34.08333333 -112.5,34.0 -112.58333333,34.0 -112.58333333,34.08333333 -112.66666667,34.08333333 -112.66666667,34.16666667 -112.75,34.16666667 -112.83333333,34.16666667 -112.91666667,34.16666667 -113.0,34.16666667 -113.0,34.25 -113.08333333,34.25 -113.08333333,34.33333333 -113.08333333,34.41666667 -113.0,34.41666667 -113.0,34.5 -113.0,34.58333333 -113.08333333,34.58333333 -113.08333333,34.5 -113.16666667,34.5 -113.25,34.5 -113.25,34.41666667 -113.33333333,34.41666667 -113.41666667,34.41666667 -113.5,34.41666667 -113.5,34.5 -113.5,34.58333333 -113.5,34.66666667 -113.58333333,34.66666667 -113.58333333,34.75 -113.58333333,34.83333333 -113.58333333,34.91666667 -113.66666667,34.91666667 -113.66666667,34.83333333 -113.66666667,34.75 -113.66666667,34.66666667 -113.66666667,34.58333333 -113.75,34.58333333 -113.75,34.5 -113.83333333,34.5 -113.83333333,34.58333333 -113.91666667,34.58333333 -113.91666667,34.66666667 -114.0,34.66666667 -114.0,34.75 -114.0,34.83333333 -114.0,34.91666667 -114.08333333,34.91666667 -114.08333333,35.0 -114.08333333,35.08333333 -114.16666667,35.08333333 -114.25,35.08333333 -114.25,35.0 -114.25,34.91666667 -114.33333333,34.91666667 -114.33333333,35.0 -114.41666667,35.0 -114.41666667,35.08333333 -114.41666667,35.16666667 -114.41666667,35.25 -114.5,35.25 -114.5,35.33333333 -114.5,35.41666667 -114.58333333,35.41666667 -114.58333333,35.5 -114.58333333,35.58333333 -114.58333333,35.66666667 -114.66666667,35.66666667 -114.66666667,35.75 -114.66666667,35.83333333 -114.66666667,35.91666667 -114.75,35.91666667 -114.75,35.83333333 -114.75,35.75 -114.75,35.66666667 -114.75,35.58333333 -114.75,35.5 -114.75,35.41666667 -114.75,35.33333333 -114.66666667,35.33333333 -114.66666667,35.25 -114.75,35.25 -114.75,35.16666667 -114.83333333,35.16666667 -114.91666667,35.16666667 -115.0,35.16666667 -115.0,35.08333333 -115,35 -115.08333333,35.0 -115.16666667,35.0 -115.25,35.0 -115.33333333,35.0 -115.33333333,34.91666667 -115.41666667,34.91666667 -115.5,34.91666667 -115.5,34.83333333 -115.58333333,34.83333333 -115.58333333,34.75 -115.66666667,34.75 -115.75,34.75 -115.83333333,34.75 -115.83333333,34.83333333 -115.75,34.83333333 -115.75,34.91666667 -115.66666667,34.91666667 -115.66666667,35.0 -115.58333333,35.0 -115.58333333,35.08333333 -115.66666667,35.08333333 -115.75,35.08333333 -115.83333333,35.08333333 -115.83333333,35.16666667 -115.83333333,35.25 -115.91666667,35.25 -115.91666667,35.33333333 -116.0,35.33333333 -116.0,35.41666667 -116.0,35.5 -116.0,35.58333333 -116.0,35.66666667 -116.08333333,35.66666667 -116.08333333,35.75 -116.16666667,35.75 -116.16666667,35.83333333 -116.25,35.83333333 -116.33333333,35.83333333 -116.41666667,35.83333333 -116.5,35.83333333 -116.5,35.91666667 -116.58333333,35.91666667 -116.66666667,35.91666667 -116.66666667,36.0 -116.75,36.0 -116.75,36.08333333 -116.75,36.16666667 -116.75,36.25 -116.75,36.33333333 -116.83333333,36.33333333 -116.83333333,36.41666667 -116.91666667,36.41666667 -116.91666667,36.33333333 -116.91666667,36.25 -116.91666667,36.16666667 -116.91666667,36.08333333 -116.91666667,36.0 -116.91666667,35.91666667 -116.83333333,35.91666667 -116.83333333,35.83333333 -116.75,35.83333333 -116.66666667,35.83333333 -116.66666667,35.75 -116.58333333,35.75 -116.58333333,35.66666667 -116.66666667,35.66666667 -116.66666667,35.58333333 -116.58333333,35.58333333 -116.5,35.58333333 -116.41666667,35.58333333 -116.33333333,35.58333333 -116.25,35.58333333 -116.25,35.5 -116.25,35.41666667 -116.33333333,35.41666667 -116.41666667,35.41666667 -116.5,35.41666667 -116.58333333,35.41666667 -116.58333333,35.33333333 -116.66666667,35.33333333 -116.75,35.33333333 -116.75,35.25 -116.75,35.16666667 -116.83333333,35.16666667 -116.91666667,35.16666667 -116.91666667,35.08333333 -117.0,35.08333333 -117.08333333,35.08333333 -117.08333333,35.16666667 -117.16666667,35.16666667 -117.16666667,35.25 -117.25,35.25 -117.33333333,35.25 -117.41666667,35.25 -117.41666667,35.33333333 -117.41666667,35.41666667 -117.33333333,35.41666667 -117.33333333,35.5 -117.33333333,35.58333333 -117.33333333,35.66666667 -117.25,35.66666667 -117.25,35.75 -117.33333333,35.75 -117.41666667,35.75 -117.41666667,35.66666667 -117.5,35.66666667 -117.5,35.75 -117.58333333,35.75 -117.58333333,35.83333333 -117.66666667,35.83333333 -117.75,35.83333333 -117.75,35.75 -117.83333333,35.75 -117.83333333,35.66666667 -117.83333333,35.58333333 -117.75,35.58333333 -117.66666667,35.58333333 -117.58333333,35.58333333 -117.58333333,35.5 -117.5,35.5 -117.5,35.41666667 -117.5,35.33333333 -117.58333333,35.33333333 -117.66666667,35.33333333 -117.66666667,35.41666667 -117.75,35.41666667 -117.83333333,35.41666667 -117.91666667,35.41666667 -118.0,35.41666667 -118.08333333,35.41666667 -118.08333333,35.33333333 -118.08333333,35.25 -118.16666667,35.25 -118.16666667,35.16666667 -118.16666667,35.08333333 -118.25,35.08333333 -118.25,35.0 -118.33333333,35.0 -118.33333333,34.91666667 -118.33333333,34.83333333 -118.33333333,34.75 -118.33333333,34.66666667 -118.25,34.66666667 -118.25,34.58333333 -118.16666667,34.58333333 -118.16666667,34.5 -118.25,34.5 -118.33333333,34.5 -118.33333333,34.58333333 -118.41666667,34.58333333 -118.41666667,34.66666667 -118.5,34.66666667 -118.58333333,34.66666667 -118.66666667,34.66666667 -118.66666667,34.75 -118.75,34.75 -118.83333333,34.75 -118.91666667,34.75 -118.91666667,34.66666667 -118.83333333,34.66666667 -118.83333333,34.58333333 -118.91666667,34.58333333 -119.0,34.58333333 -119.0,34.5 -119.08333333,34.5 -119.08333333,34.58333333 -119.16666667,34.58333333 -119.25,34.58333333 -119.33333333,34.58333333 -119.41666667,34.58333333 -119.41666667,34.5 -119.5,34.5 -119.5,34.58333333 -119.5,34.66666667 -119.58333333,34.66666667 -119.66666667,34.66666667 -119.75,34.66666667 -119.83333333,34.66666667 -119.83333333,34.75 -119.75,34.75 -119.75,34.83333333 -119.83333333,34.83333333 -119.91666667,34.83333333 -119.91666667,34.91666667 -119.83333333,34.91666667 -119.75,34.91666667 -119.66666667,34.91666667 -119.66666667,34.83333333 -119.58333333,34.83333333 -119.5,34.83333333 -119.5,34.91666667 -119.5,35.0 -119.41666667,35.0 -119.41666667,34.91666667 -119.33333333,34.91666667 -119.25,34.91666667 -119.16666667,34.91666667 -119.08333333,34.91666667 -119.0,34.91666667 -118.91666667,34.91666667 -118.83333333,34.91666667 -118.75,34.91666667 -118.75,35.0 -118.66666667,35.0 -118.66666667,35.08333333 -118.66666667,35.16666667 -118.66666667,35.25 -118.58333333,35.25 -118.58333333,35.16666667 -118.5,35.16666667 -118.5,35.25 -118.41666667,35.25 -118.33333333,35.25 -118.33333333,35.33333333 -118.41666667,35.33333333 -118.5,35.33333333 -118.58333333,35.33333333 -118.66666667,35.33333333 -118.66666667,35.41666667 -118.75,35.41666667 -118.75,35.5 -118.83333333,35.5 -118.83333333,35.58333333 -118.83333333,35.66666667 -118.83333333,35.75 -118.83333333,35.83333333 -118.83333333,35.91666667 -118.83333333,36.0 -118.83333333,36.08333333 -118.91666667,36.08333333 -118.91666667,36.16666667 -119.0,36.16666667 -119.0,36.25 -119.0,36.33333333 -119.0,36.41666667 -119.08333333,36.41666667 -119.16666667,36.41666667 -119.16666667,36.5 -119.25,36.5 -119.25,36.58333333 -119.33333333,36.58333333 -119.41666667,36.58333333 -119.41666667,36.66666667 -119.5,36.66666667 -119.58333333,36.66666667 -119.58333333,36.75 -119.66666667,36.75 -119.66666667,36.83333333 -119.75,36.83333333 -119.75,36.91666667 -119.83333333,36.91666667 -119.83333333,37.0 -119.91666667,37.0 -119.91666667,37.08333333 -120.0,37.08333333 -120.08333333,37.08333333 -120.08333333,37.16666667 -120.16666667,37.16666667 -120.16666667,37.25 -120.25,37.25 -120.33333333,37.25 -120.33333333,37.33333333 -120.41666667,37.33333333 -120.5,37.33333333 -120.5,37.41666667 -120.5,37.5 -120.58333333,37.5 -120.58333333,37.58333333 -120.66666667,37.58333333 -120.66666667,37.66666667 -120.75,37.66666667 -120.83333333,37.66666667 -120.83333333,37.75 -120.83333333,37.83333333 -120.91666667,37.83333333 -121.0,37.83333333 -121.0,37.91666667 -121.08333333,37.91666667 -121.08333333,38.0 -121.16666667,38.0 -121.25,38.0 -121.33333333,38.0 -121.33333333,38.08333333 -121.33333333,38.16666667 -121.41666667,38.16666667 -121.41666667,38.25 -121.5,38.25 -121.5,38.33333333 -121.58333333,38.33333333 -121.66666667,38.33333333 -121.75,38.33333333 -121.75,38.25 -121.75,38.16666667 -121.83333333,38.16666667 -121.91666667,38.16666667 -122.0,38.16666667 -122.08333333,38.16666667 -122.08333333,38.08333333 -122.08333333,38.0 -122.08333333,37.91666667 -122.08333333,37.83333333 -122.16666667,37.83333333 -122.25,37.83333333 -122.25,37.91666667 -122.33333333,37.91666667 -122.41666667,37.91666667 -122.41666667,37.83333333 -122.5,37.83333333 -122.58333333,37.83333333 -122.66666667,37.83333333 -122.75,37.83333333 -122.75,37.91666667 -122.83333333,37.91666667 -122.83333333,38.0 -122.91666667,38.0 -122.91666667,37.91666667 -123.0,37.91666667 -123.08333333,37.91666667 -123.08333333,38.0 -123.08333333,38.08333333 -123.0,38.08333333 -123.0,38.16666667 -123.0,38.25 -123.08333333,38.25 -123.08333333,38.33333333 -123.16666667,38.33333333 -123.16666667,38.41666667 -123.25,38.41666667 -123.25,38.5 -123.33333333,38.5 -123.41666667,38.5 -123.41666667,38.58333333 -123.41666667,38.66666667 -123.5,38.66666667 -123.58333333,38.66666667 -123.58333333,38.75 -123.66666667,38.75 -123.66666667,38.83333333 -123.75,38.83333333 -123.75,38.91666667 -123.75,39.0 -123.75,39.08333333 -123.75,39.16666667 -123.83333333,39.16666667 -123.83333333,39.25 -123.83333333,39.33333333 -123.83333333,39.41666667 -123.83333333,39.5 -123.83333333,39.58333333 -123.83333333,39.66666667 -123.83333333,39.75 -123.91666667,39.75 -123.91666667,39.83333333 -124.0,39.83333333 -124.0,39.91666667 -124.08333333,39.91666667 -124.08333333,40.0 -124.08333333,40.08333333 -124.16666667,40.08333333 -124.25,40.08333333 -124.25,40.16666667 -124.33333333,40.16666667 -124.41666667,40.16666667 -124.41666667,40.25 -124.41666667,40.33333333 -124.41666667,40.41666667 -124.41666667,40.5 -124.41666667,40.58333333 -124.41666667,40.66666667 -124.33333333,40.66666667 -124.33333333,40.75 -124.25,40.75 -124.25,40.83333333 -124.25,40.91666667 -124.16666667,40.91666667 -124.16666667,41.0 -124.16666667,41.08333333 -124.16666667,41.16666667 -124.16666667,41.25 -124.16666667,41.33333333 -124.08333333,41.33333333 -124.08333333,41.41666667 -124.08333333,41.5 -124.16666667,41.5 -124.16666667,41.58333333 -124.16666667,41.66666667 -124.25,41.66666667 -124.25,41.75 -124.25,41.83333333 -124.25,41.91666667 -124.25,42.0 -124.33333333,42.0 -124.33333333,42.08333333 -124.41666667,42.08333333 -124.41666667,42.16666667 -124.41666667,42.25 -124.5,42.25 -124.5,42.33333333 -124.5,42.41666667 -124.5,42.5 -124.41666667,42.5 -124.41666667,42.58333333 -124.41666667,42.66666667 -124.5,42.66666667 -124.58333333,42.66666667 -124.58333333,42.75 -124.58333333,42.83333333 -124.58333333,42.91666667 -124.5,42.91666667 -124.5,43.0 -124.5,43.08333333 -124.5,43.16666667 -124.41666667,43.16666667 -124.41666667,43.25 -124.41666667,43.33333333 -124.41666667,43.41666667 -124.33333333,43.41666667 -124.33333333,43.5 -124.25,43.5 -124.25,43.58333333 -124.25,43.66666667 -124.25,43.75 -124.25,43.83333333 -124.16666667,43.83333333 -124.16666667,43.91666667 -124.16666667,44.0 -124.16666667,44.08333333 -124.16666667,44.16666667 -124.16666667,44.25 -124.16666667,44.33333333 -124.16666667,44.41666667 -124.08333333,44.41666667 -124.08333333,44.5 -124.08333333,44.58333333 -124.08333333,44.66666667 -124.08333333,44.75 -124.08333333,44.83333333 -124.08333333,44.91666667 -124.08333333,45.0 -124.08333333,45.08333333 -124.0,45.08333333 -124.0,45.16666667 -124.0,45.25 -124.0,45.33333333 -124.0,45.41666667 -124.0,45.5 -124.0,45.58333333 -124.0,45.66666667 -124.0,45.75 -124.0,45.83333333 -124.0,45.91666667 -124,46 -124.0,46.08333333 -124.0,46.16666667 -124.08333333,46.16666667 -124.08333333,46.25 -124.08333333,46.33333333 -124.08333333,46.41666667 -124.08333333,46.5 -124.08333333,46.58333333 -124.08333333,46.66666667 -124.16666667,46.66666667 -124.16666667,46.75 -124.16666667,46.83333333 -124.16666667,46.91666667 -124.25,46.91666667 -124.25,47.0 -124.25,47.08333333 -124.25,47.16666667 -124.25,47.25 -124.33333333,47.25 -124.33333333,47.33333333 -124.33333333,47.41666667 -124.41666667,47.41666667 -124.41666667,47.5 -124.41666667,47.58333333 -124.41666667,47.66666667 -124.5,47.66666667 -124.5,47.75 -124.58333333,47.75 -124.58333333,47.83333333 -124.66666667,47.83333333 -124.66666667,47.91666667 -124.75,47.91666667 -124.75,48.0 -124.75,48.08333333 -124.75,48.16666667 -124.75,48.25 -124.75,48.33333333 -124.75,48.41666667 -124.66666667,48.41666667 -124.58333333,48.41666667 -124.5,48.41666667 -124.5,48.33333333 -124.41666667,48.33333333 -124.33333333,48.33333333 -124.25,48.33333333 -124.16666667,48.33333333 -124.16666667,48.25 -124.08333333,48.25 -124.0,48.25 -124.0,48.16666667 -123.91666667,48.16666667 -123.83333333,48.16666667 -123.75,48.16666667 -123.66666667,48.16666667 -123.58333333,48.16666667 -123.5,48.16666667 -123.41666667,48.16666667 -123.33333333,48.16666667 -123.25,48.16666667 -123.16666667,48.16666667 -123.16666667,48.25 -123.08333333,48.25 -123.08333333,48.16666667 -123.0,48.16666667 -122.91666667,48.16666667 -122.83333333,48.16666667 -122.83333333,48.25 -122.83333333,48.33333333 -122.75,48.33333333 -122.75,48.41666667 -122.83333333,48.41666667 -122.91666667,48.41666667 -123.0,48.41666667 -123.08333333,48.41666667 -123.16666667,48.41666667 -123.25,48.41666667 -123.25,48.33333333 -123.33333333,48.33333333 -123.41666667,48.33333333 -123.5,48.33333333 -123.5,48.25 -123.58333333,48.25 -123.66666667,48.25 -123.75,48.25 -123.75,48.33333333 -123.83333333,48.33333333 -123.91666667,48.33333333 -124.0,48.33333333 -124.08333333,48.33333333 -124.08333333,48.41666667 -124.16666667,48.41666667 -124.25,48.41666667 -124.33333333,48.41666667 -124.33333333,48.5 -124.41666667,48.5 -124.5,48.5 -124.58333333,48.5 -124.66666667,48.5 -124.66666667,48.58333333 -124.75,48.58333333 -124.83333333,48.58333333 -124.83333333,48.66666667 -124.91666667,48.66666667 -125.0,48.66666667 -125.08333333,48.66666667 -125.16666667,48.66666667 -125.16666667,48.75 -125.25,48.75 -125.25,48.83333333 -125.33333333,48.83333333 -125.41666667,48.83333333 -125.41666667,48.91666667 -125.5,48.91666667 -125.58333333,48.91666667 -125.66666667,48.91666667 -125.66666667,49.0 -125.75,49.0 -125.83333333,49.0 -125.91666667,49.0 -125.91666667,49.08333333 -126.0,49.08333333 -126.08333333,49.08333333 -126.08333333,49.16666667 -126.16666667,49.16666667 -126.16666667,49.25 -126.25,49.25 -126.25,49.33333333 -126.33333333,49.33333333 -126.41666667,49.33333333 -126.5,49.33333333 -126.58333333,49.33333333 -126.58333333,49.41666667 -126.58333333,49.5 -126.58333333,49.58333333 -126.66666667,49.58333333 -126.75,49.58333333 -126.83333333,49.58333333 -126.91666667,49.58333333 -126.91666667,49.66666667 -127.0,49.66666667 -127.0,49.75 -127.08333333,49.75 -127.08333333,49.83333333 -127.16666667,49.83333333 -127.25,49.83333333 -127.25,49.91666667 -127.33333333,49.91666667 -127.33333333,50.0 -127.41666667,50.0 -127.5,50.0 -127.5,50.08333333 -127.58333333,50.08333333 -127.66666667,50.08333333 -127.75,50.08333333 -127.83333333,50.08333333 -127.91666667,50.08333333 -127.91666667,50.16666667 -127.83333333,50.16666667 -127.83333333,50.25 -127.91666667,50.25 -128.0,50.25 -128.0,50.33333333 -128.0,50.41666667 -128.08333333,50.41666667 -128.16666667000001,50.41666667 -128.16666667000001,50.5 -128.25,50.5 -128.25,50.58333333 -128.33333333,50.58333333 -128.33333333,50.66666667 -128.41666667000001,50.66666667 -128.41666667000001,50.75 -128.5,50.75 -128.58333333,50.75 -128.66666667000001,50.75 -128.75,50.75 -128.75,50.83333333 -128.66666667000001,50.83333333 -128.58333333,50.83333333 -128.5,50.83333333 -128.41666667000001,50.83333333 -128.33333333,50.83333333 -128.25,50.83333333 -128.25,50.91666667 -128.16666667000001,50.91666667 -128.08333333,50.91666667 -128.0,50.91666667 -128,51 -127.91666667,51.0 -127.83333333,51.0 -127.75,51.0 -127.66666667,51.0 -127.66666667,51.08333333 -127.75,51.08333333 -127.83333333,51.08333333 -127.83333333,51.16666667 -127.83333333,51.25 -127.83333333,51.33333333 -127.83333333,51.41666667 -127.91666667,51.41666667 -128.0,51.41666667 -128.08333333,51.41666667 -128.16666667000001,51.41666667 -128.16666667000001,51.5 -128.16666667000001,51.58333333 -128.16666667000001,51.66666667 -128.16666667000001,51.75 -128.25,51.75 -128.33333333,51.75 -128.33333333,51.83333333 -128.33333333,51.91666667 -128.41666667000001,51.91666667 -128.41666667000001,51.83333333 -128.5,51.83333333 -128.5,51.91666667 -128.5,52.0 -128.5,52.08333333 -128.58333333,52.08333333 -128.58333333,52.16666667 -128.58333333,52.25 -128.66666667000001,52.25 -128.75,52.25 -128.75,52.33333333 -128.83333333,52.33333333 -128.83333333,52.41666667 -128.83333333,52.5 -128.83333333,52.58333333 -128.91666667000001,52.58333333 -128.91666667000001,52.5 -128.91666667000001,52.41666667 -129.0,52.41666667 -129.08333333,52.41666667 -129.08333333,52.5 -129.16666667000001,52.5 -129.25,52.5 -129.33333333,52.5 -129.41666667000001,52.5 -129.41666667000001,52.58333333 -129.5,52.58333333 -129.5,52.66666667 -129.5,52.75 -129.41666667000001,52.75 -129.41666667000001,52.83333333 -129.41666667000001,52.91666667 -129.5,52.91666667 -129.58333333,52.91666667 -129.66666667000001,52.91666667 -129.75,52.91666667 -129.75,53.0 -129.75,53.08333333 -129.83333333,53.08333333 -129.83333333,53.16666667 -129.91666667000001,53.16666667 -130.0,53.16666667 -130.08333333,53.16666667 -130.08333333,53.25 -130.16666667000001,53.25 -130.16666667000001,53.33333333 -130.25,53.33333333 -130.33333333,53.33333333 -130.33333333,53.41666667 -130.41666667000001,53.41666667 -130.5,53.41666667 -130.5,53.5 -130.58333333,53.5 -130.58333333,53.41666667 -130.66666667000001,53.41666667 -130.66666667000001,53.5 -130.66666667000001,53.58333333 -130.58333333,53.58333333 -130.58333333,53.66666667 -130.5,53.66666667 -130.41666667000001,53.66666667 -130.41666667000001,53.75 -130.5,53.75 -130.58333333,53.75 -130.66666667000001,53.75 -130.66666667000001,53.83333333 -130.75,53.83333333 -130.75,53.91666667 -130.75,54.0 -130.75,54.08333333 -130.83333333,54.08333333 -130.83333333,54.16666667 -130.83333333,54.25 -130.75,54.25 -130.66666667000001,54.25 -130.66666667000001,54.16666667 -130.58333333,54.16666667 -130.58333333,54.08333333 -130.5,54.08333333 -130.5,54.16666667 -130.41666667000001,54.16666667 -130.41666667000001,54.25 -130.5,54.25 -130.58333333,54.25 -130.58333333,54.33333333 -130.58333333,54.41666667 -130.5,54.41666667 -130.5,54.5 -130.5,54.58333333 -130.5,54.66666667 -130.58333333,54.66666667 -130.66666667000001,54.66666667 -130.75,54.66666667 -130.75,54.75 -130.83333333,54.75 -130.91666667000001,54.75 -131.0,54.75 -131.0,54.83333333 -131.0,54.91666667 -131.08333333,54.91666667 -131.08333333,55.0 -131.08333333,55.08333333 -131.08333333,55.16666667 -131.16666667000001,55.16666667 -131.16666667000001,55.08333333 -131.16666667000001,55.0 -131.16666667000001,54.91666667 -131.16666667000001,54.83333333 -131.25,54.83333333 -131.33333333,54.83333333 -131.41666667000001,54.83333333 -131.5,54.83333333 -131.5,54.91666667 -131.58333333,54.91666667 -131.66666667000001,54.91666667 -131.66666667000001,55.0 -131.66666667000001,55.08333333 -131.75,55.08333333 -131.83333333,55.08333333 -131.83333333,55.16666667 -131.91666667000001,55.16666667 -131.91666667000001,55.08333333 -131.91666667000001,55.0 -131.91666667000001,54.91666667 -131.91666667000001,54.83333333 -131.91666667000001,54.75 -132.0,54.75 -132.0,54.66666667 -132.08333333,54.66666667 -132.16666667000001,54.66666667 -132.25,54.66666667 -132.33333333,54.66666667 -132.33333333,54.75 -132.41666667000001,54.75 -132.5,54.75 -132.5,54.83333333 -132.58333333,54.83333333 -132.58333333,54.75 -132.66666667000001,54.75 -132.66666667000001,54.66666667 -132.75,54.66666667 -132.83333333,54.66666667 -132.91666667000001,54.66666667 -132.91666667000001,54.75 -133.0,54.75 -133.0,54.83333333 -133.08333333,54.83333333 -133.08333333,54.91666667 -133.16666667000001,54.91666667 -133.16666667000001,55.0 -133.25,55.0 -133.25,55.08333333 -133.25,55.16666667 -133.33333333,55.16666667 -133.41666667000001,55.16666667 -133.5,55.16666667 -133.5,55.25 -133.58333333,55.25 -133.58333333,55.16666667 -133.66666667000001,55.16666667 -133.66666667000001,55.25 -133.75,55.25 -133.75,55.33333333 -133.66666667000001,55.33333333 -133.66666667000001,55.41666667 -133.75,55.41666667 -133.83333333,55.41666667 -133.83333333,55.5 -133.75,55.5 -133.75,55.58333333 -133.75,55.66666667 -133.75,55.75 -133.75,55.83333333 -133.75,55.91666667 -133.83333333,55.91666667 -133.83333333,55.83333333 -133.91666667000001,55.83333333 -134.0,55.83333333 -134.0,55.91666667 -134,56 -133.91666667000001,56.0 -133.83333333,56.0 -133.83333333,56.08333333 -133.75,56.08333333 -133.75,56.16666667 -133.75,56.25 -133.66666667000001,56.25 -133.66666667000001,56.33333333 -133.75,56.33333333 -133.83333333,56.33333333 -133.83333333,56.25 -133.83333333,56.16666667 -133.91666667000001,56.16666667 -133.91666667000001,56.08333333 -134.0,56.08333333 -134.08333333,56.08333333 -134.08333333,56.0 -134.08333333,55.91666667 -134.08333333,55.83333333 -134.16666667000001,55.83333333 -134.25,55.83333333 -134.25,55.75 -134.33333333,55.75 -134.33333333,55.83333333 -134.41666667000001,55.83333333 -134.41666667000001,55.91666667 -134.41666667000001,56.0 -134.33333333,56.0 -134.25,56.0 -134.25,56.08333333 -134.33333333,56.08333333 -134.33333333,56.16666667 -134.33333333,56.25 -134.33333333,56.33333333 -134.33333333,56.41666667 -134.25,56.41666667 -134.25,56.5 -134.33333333,56.5 -134.33333333,56.58333333 -134.33333333,56.66666667 -134.41666667000001,56.66666667 -134.41666667000001,56.75 -134.41666667000001,56.83333333 -134.41666667000001,56.91666667 -134.33333333,56.91666667 -134.33333333,57.0 -134.41666667000001,57.0 -134.5,57.0 -134.58333333,57.0 -134.66666667000001,57.0 -134.66666667000001,56.91666667 -134.66666667000001,56.83333333 -134.58333333,56.83333333 -134.58333333,56.75 -134.58333333,56.66666667 -134.58333333,56.58333333 -134.58333333,56.5 -134.58333333,56.41666667 -134.58333333,56.33333333 -134.58333333,56.25 -134.58333333,56.16666667 -134.66666667000001,56.16666667 -134.75,56.16666667 -134.83333333,56.16666667 -134.83333333,56.25 -134.91666667000001,56.25 -134.91666667000001,56.33333333 -135.0,56.33333333 -135.0,56.41666667 -135.08333333,56.41666667 -135.08333333,56.5 -135.08333333,56.58333333 -135.16666667000001,56.58333333 -135.16666667000001,56.66666667 -135.25,56.66666667 -135.33333333,56.66666667 -135.33333333,56.75 -135.41666667000001,56.75 -135.5,56.75 -135.5,56.83333333 -135.58333333,56.83333333 -135.58333333,56.91666667 -135.5,56.91666667 -135.5,57.0 -135.41666667000001,57.0 -135.41666667000001,57.08333333 -135.5,57.08333333 -135.58333333,57.08333333 -135.58333333,57.0 -135.66666667000001,57.0 -135.75,57.0 -135.75,56.91666667 -135.83333333,56.91666667 -135.91666667000001,56.91666667 -135.91666667000001,57.0 -135.91666667000001,57.08333333 -135.91666667000001,57.16666667 -135.91666667000001,57.25 -135.91666667000001,57.33333333 -135.91666667000001,57.41666667 -136.0,57.41666667 -136.0,57.5 -136.08333333,57.5 -136.08333333,57.58333333 -136.16666667000001,57.58333333 -136.25,57.58333333 -136.25,57.66666667 -136.33333333,57.66666667 -136.33333333,57.75 -136.41666667000001,57.75 -136.41666667000001,57.83333333 -136.5,57.83333333 -136.58333333,57.83333333 -136.58333333,57.91666667 -136.58333333,58.0 -136.58333333,58.08333333 -136.58333333,58.16666667 -136.66666667000001,58.16666667 -136.75,58.16666667 -136.75,58.25 -136.83333333,58.25 -136.91666667000001,58.25 -136.91666667000001,58.33333333 -137.0,58.33333333 -137.08333333,58.33333333 -137.16666667000001,58.33333333 -137.16666667000001,58.41666667 -137.25,58.41666667 -137.33333333,58.41666667 -137.41666667000001,58.41666667 -137.41666667000001,58.5 -137.5,58.5 -137.58333333,58.5 -137.58333333,58.58333333 -137.66666667000001,58.58333333 -137.75,58.58333333 -137.75,58.66666667 -137.83333333,58.66666667 -137.91666667000001,58.66666667 -137.91666667000001,58.75 -138.0,58.75 -138.0,58.83333333 -138.0,58.91666667 -138.08333333,58.91666667 -138.16666667000001,58.91666667 -138.16666667000001,59.0 -138.25,59.0 -138.33333333,59.0 -138.41666667000001,59.0 -138.41666667000001,59.08333333 -138.5,59.08333333 -138.58333333,59.08333333 -138.66666667000001,59.08333333 -138.75,59.08333333 -138.75,59.16666667 -138.83333333,59.16666667 -138.91666667000001,59.16666667 -138.91666667000001,59.25 -139.0,59.25 -139.08333333,59.25 -139.16666667000001,59.25 -139.25,59.25 -139.25,59.33333333 -139.33333333,59.33333333 -139.41666667000001,59.33333333 -139.5,59.33333333 -139.58333333,59.33333333 -139.58333333,59.41666667 -139.66666667000001,59.41666667 -139.75,59.41666667 -139.75,59.5 -139.83333333,59.5 -139.91666667000001,59.5 -139.91666667000001,59.58333333 -139.83333333,59.58333333 -139.83333333,59.66666667 -139.75,59.66666667 -139.66666667000001,59.66666667 -139.66666667000001,59.75 -139.66666667000001,59.83333333 -139.75,59.83333333 -139.75,59.75 -139.83333333,59.75 -139.91666667000001,59.75 -140.0,59.75 -140.08333333,59.75 -140.08333333,59.66666667 -140.16666667000001,59.66666667 -140.25,59.66666667 -140.33333333,59.66666667 -140.41666667000001,59.66666667 -140.5,59.66666667 -140.58333333,59.66666667 -140.66666667000001,59.66666667 -140.75,59.66666667 -140.83333333,59.66666667 -140.91666667000001,59.66666667 -140.91666667000001,59.75 -141.0,59.75 -141.08333333,59.75 -141.16666667000001,59.75 -141.25,59.75 -141.25,59.83333333 -141.33333333,59.83333333 -141.41666667000001,59.83333333 -141.5,59.83333333 -141.5,59.91666667 -141.58333333,59.91666667 -141.66666667000001,59.91666667 -141.75,59.91666667 -141.83333333,59.91666667 -141.91666667000001,59.91666667 -141.91666667000001,60.0 -142,60 -142.08333333,60.0 -142.16666667000001,60.0 -142.25,60.0 -142.33333333,60.0 -142.41666667000001,60.0 -142.5,60.0 -142.5,60.08333333 -142.58333333,60.08333333 -142.66666667000001,60.08333333 -142.75,60.08333333 -142.83333333,60.08333333 -142.91666667000001,60.08333333 -143.0,60.08333333 -143,60 -143.08333333,60.0 -143.16666667000001,60.0 -143.25,60.0 -143.33333333,60.0 -143.41666667000001,60.0 -143.5,60.0 -143.58333333,60.0 -143.66666667000001,60.0 -143.75,60.0 -143.83333333,60.0 -143.83333333,59.91666667 -143.91666667000001,59.91666667 -143.91666667000001,60.0 -144,60 -144.08333333,60.0 -144.16666667000001,60.0 -144.16666667000001,59.91666667 -144.25,59.91666667 -144.33333333,59.91666667 -144.33333333,59.83333333 -144.41666667000001,59.83333333 -144.5,59.83333333 -144.5,59.75 -144.58333333,59.75 -144.66666667000001,59.75 -144.66666667000001,59.83333333 -144.58333333,59.83333333 -144.58333333,59.91666667 -144.5,59.91666667 -144.5,60.0 -144.41666667000001,60.0 -144.33333333,60.0 -144.25,60.0 -144.25,60.08333333 -144.33333333,60.08333333 -144.41666667000001,60.08333333 -144.41666667000001,60.16666667 -144.5,60.16666667 -144.58333333,60.16666667 -144.66666667000001,60.16666667 -144.75,60.16666667 -144.83333333,60.16666667 -144.91666667000001,60.16666667 -144.91666667000001,60.25 -145.0,60.25 -145.08333333,60.25 -145.16666667000001,60.25 -145.25,60.25 -145.33333333,60.25 -145.33333333,60.33333333 -145.41666667000001,60.33333333 -145.5,60.33333333 -145.5,60.41666667 -145.58333333,60.41666667 -145.66666667000001,60.41666667 -145.75,60.41666667 -145.75,60.33333333 -145.83333333,60.33333333 -145.83333333,60.41666667 -145.91666667000001,60.41666667 -146.0,60.41666667 -146.08333333,60.41666667 -146.08333333,60.33333333 -146.16666667000001,60.33333333 -146.25,60.33333333 -146.33333333,60.33333333 -146.33333333,60.25 -146.41666667000001,60.25 -146.5,60.25 -146.58333333,60.25 -146.58333333,60.16666667 -146.66666667000001,60.16666667 -146.66666667000001,60.25 -146.75,60.25 -146.75,60.33333333 -146.75,60.41666667 -146.75,60.5 -146.66666667000001,60.5 -146.58333333,60.5 -146.5,60.5 -146.41666667000001,60.5 -146.33333333,60.5 -146.33333333,60.58333333 -146.33333333,60.66666667 -146.41666667000001,60.66666667 -146.5,60.66666667 -146.58333333,60.66666667 -146.66666667000001,60.66666667 -146.75,60.66666667 -146.75,60.75 -146.83333333,60.75 -146.83333333,60.83333333 -146.83333333,60.91666667 -146.91666667000001,60.91666667 -147.0,60.91666667 -147.0,60.83333333 -147.08333333,60.83333333 -147.16666667000001,60.83333333 -147.25,60.83333333 -147.33333333,60.83333333 -147.41666667000001,60.83333333 -147.5,60.83333333 -147.58333333,60.83333333 -147.66666667000001,60.83333333 -147.66666667000001,60.75 -147.75,60.75 -147.75,60.66666667 -147.83333333,60.66666667 -147.91666667000001,60.66666667 -147.91666667000001,60.58333333 -147.91666667000001,60.5 -147.91666667000001,60.41666667 -147.83333333,60.41666667 -147.83333333,60.5 -147.75,60.5 -147.75,60.58333333 -147.66666667000001,60.58333333 -147.58333333,60.58333333 -147.5,60.58333333 -147.5,60.5 -147.5,60.41666667 -147.58333333,60.41666667 -147.58333333,60.33333333 -147.66666667000001,60.33333333 -147.66666667000001,60.25 -147.66666667000001,60.16666667 -147.75,60.16666667 -147.75,60.08333333 -147.75,60.0 -147.66666667000001,60.0 -147.66666667000001,60.08333333 -147.58333333,60.08333333 -147.5,60.08333333 -147.5,60.16666667 -147.5,60.25 -147.5,60.33333333 -147.41666667000001,60.33333333 -147.33333333,60.33333333 -147.33333333,60.25 -147.25,60.25 -147.25,60.33333333 -147.25,60.41666667 -147.16666667000001,60.41666667 -147.08333333,60.41666667 -147.0,60.41666667 -147.0,60.33333333 -146.91666667000001,60.33333333 -146.91666667000001,60.25 -146.91666667000001,60.16666667 -147.0,60.16666667 -147.08333333,60.16666667 -147.16666667000001,60.16666667 -147.16666667000001,60.08333333 -147.25,60.08333333 -147.25,60.0 -147.33333333,60.0 -147.33333333,59.91666667 -147.33333333,59.83333333 -147.41666667000001,59.83333333 -147.5,59.83333333 -147.58333333,59.83333333 -147.58333333,59.75 -147.66666667000001,59.75 -147.75,59.75 -147.83333333,59.75 -147.91666667000001,59.75 -148.0,59.75 -148.0,59.83333333 -147.91666667000001,59.83333333 -147.91666667000001,59.91666667 -148.0,59.91666667 -148.08333333,59.91666667 -148.16666667000001,59.91666667 -148.25,59.91666667 -148.25,60.0 -148.33333333,60.0 -148.33333333,59.91666667 -148.41666667000001,59.91666667 -148.5,59.91666667 -148.58333333,59.91666667 -148.66666667000001,59.91666667 -148.75,59.91666667 -148.83333333,59.91666667 -148.91666667000001,59.91666667 -149.0,59.91666667 -149.08333333,59.91666667 -149.16666667000001,59.91666667 -149.25,59.91666667 -149.25,59.83333333 -149.33333333,59.83333333 -149.41666667000001,59.83333333 -149.41666667000001,59.91666667 -149.5,59.91666667 -149.5,59.83333333 -149.5,59.75 -149.5,59.66666667 -149.58333333,59.66666667 -149.58333333,59.58333333 -149.58333333,59.5 -149.66666667000001,59.5 -149.66666667000001,59.58333333 -149.75,59.58333333 -149.83333333,59.58333333 -149.83333333,59.66666667 -149.91666667000001,59.66666667 -149.91666667000001,59.58333333 -150.0,59.58333333 -150.08333333,59.58333333 -150.08333333,59.5 -150.16666667000001,59.5 -150.25,59.5 -150.25,59.41666667 -150.33333333,59.41666667 -150.33333333,59.33333333 -150.41666667000001,59.33333333 -150.5,59.33333333 -150.5,59.41666667 -150.58333333,59.41666667 -150.58333333,59.33333333 -150.58333333,59.25 -150.66666667000001,59.25 -150.75,59.25 -150.83333333,59.25 -150.91666667000001,59.25 -150.91666667000001,59.16666667 -151.0,59.16666667 -151.08333333,59.16666667 -151.16666667000001,59.16666667 -151.25,59.16666667 -151.33333333,59.16666667 -151.41666667000001,59.16666667 -151.41666667000001,59.08333333 -151.5,59.08333333 -151.58333333,59.08333333 -151.66666667000001,59.08333333 -151.75,59.08333333 -151.83333333,59.08333333 -151.91666667000001,59.08333333 -151.91666667000001,59.16666667 -151.91666667000001,59.25 -152.0,59.25 -152.0,59.33333333 -152.0,59.41666667 -151.91666667000001,59.41666667 -151.91666667000001,59.5 -151.83333333,59.5 -151.75,59.5 -151.66666667000001,59.5 -151.58333333,59.5 -151.58333333,59.58333333 -151.66666667000001,59.58333333 -151.75,59.58333333 -151.75,59.66666667 -151.83333333,59.66666667 -151.91666667000001,59.66666667 -151.91666667000001,59.75 -151.91666667000001,59.83333333 -151.83333333,59.83333333 -151.83333333,59.91666667 -151.83333333,60.0 -151.75,60.0 -151.75,60.08333333 -151.66666667000001,60.08333333 -151.66666667000001,60.16666667 -151.58333333,60.16666667 -151.5,60.16666667 -151.5,60.25 -151.41666667000001,60.25 -151.41666667000001,60.33333333 -151.41666667000001,60.41666667 -151.33333333,60.41666667 -151.33333333,60.5 -151.33333333,60.58333333 -151.41666667000001,60.58333333 -151.41666667000001,60.66666667 -151.41666667000001,60.75 -151.33333333,60.75 -151.33333333,60.83333333 -151.25,60.83333333 -151.16666667000001,60.83333333 -151.08333333,60.83333333 -151.0,60.83333333 -151.0,60.91666667 -150.91666667000001,60.91666667 -150.83333333,60.91666667 -150.75,60.91666667 -150.75,61.0 -150.66666667000001,61.0 -150.58333333,61.0 -150.5,61.0 -150.5,61.08333333 -150.41666667000001,61.08333333 -150.33333333,61.08333333 -150.33333333,61.16666667 -150.25,61.16666667 -150.25,61.25 -150.33333333,61.25 -150.41666667000001,61.25 -150.5,61.25 -150.58333333,61.25 -150.66666667000001,61.25 -150.66666667000001,61.16666667 -150.75,61.16666667 -150.83333333,61.16666667 -150.91666667000001,61.16666667 -151.0,61.16666667 -151.0,61.08333333 -151.08333333,61.08333333 -151.08333333,61.0 -151.16666667000001,61.0 -151.25,61.0 -151.33333333,61.0 -151.41666667000001,61.0 -151.5,61.0 -151.5,60.91666667 -151.58333333,60.91666667 -151.66666667000001,60.91666667 -151.66666667000001,60.83333333 -151.66666667000001,60.75 -151.66666667000001,60.66666667 -151.75,60.66666667 -151.83333333,60.66666667 -151.91666667000001,60.66666667 -152.0,60.66666667 -152.0,60.58333333 -152.08333333,60.58333333 -152.08333333,60.5 -152.16666667000001,60.5 -152.25,60.5 -152.25,60.41666667 -152.16666667000001,60.41666667 -152.16666667000001,60.33333333 -152.25,60.33333333 -152.33333333,60.33333333 -152.33333333,60.25 -152.41666667000001,60.25 -152.5,60.25 -152.5,60.16666667 -152.5,60.08333333 -152.5,60.0 -152.58333333,60.0 -152.58333333,59.91666667 -152.66666667000001,59.91666667 -152.66666667000001,59.83333333 -152.75,59.83333333 -152.83333333,59.83333333 -152.91666667000001,59.83333333 -153.0,59.83333333 -153.0,59.75 -153.0,59.66666667 -153.08333333,59.66666667 -153.08333333,59.58333333 -153.16666667000001,59.58333333 -153.25,59.58333333 -153.33333333,59.58333333 -153.41666667000001,59.58333333 -153.5,59.58333333 -153.5,59.5 -153.58333333,59.5 -153.66666667000001,59.5 -153.66666667000001,59.41666667 -153.75,59.41666667 -153.83333333,59.41666667 -153.91666667000001,59.41666667 -153.91666667000001,59.33333333 -154.0,59.33333333 -154.0,59.25 -154.08333333,59.25 -154.08333333,59.16666667 -154.16666667000001,59.16666667 -154.16666667000001,59.08333333 -154.08333333,59.08333333 -154.0,59.08333333 -153.91666667000001,59.08333333 -153.83333333,59.08333333 -153.75,59.08333333 -153.66666667000001,59.08333333 -153.58333333,59.08333333 -153.58333333,59.0 -153.5,59.0 -153.41666667000001,59.0 -153.41666667000001,59.08333333 -153.33333333,59.08333333 -153.33333333,59.0 -153.25,59.0 -153.25,58.91666667 -153.25,58.83333333 -153.33333333,58.83333333 -153.33333333,58.75 -153.33333333,58.66666667 -153.41666667000001,58.66666667 -153.5,58.66666667 -153.5,58.58333333 -153.58333333,58.58333333 -153.66666667000001,58.58333333 -153.66666667000001,58.5 -153.75,58.5 -153.75,58.58333333 -153.83333333,58.58333333 -153.83333333,58.5 -153.91666667000001,58.5 -153.91666667000001,58.41666667 -154.0,58.41666667 -154.0,58.33333333 -154.08333333,58.33333333 -154.08333333,58.25 -154.08333333,58.16666667 -154.16666667000001,58.16666667 -154.16666667000001,58.08333333 -154.25,58.08333333 -154.33333333,58.08333333 -154.41666667000001,58.08333333 -154.41666667000001,58.0 -154.5,58.0 -154.58333333,58.0 -154.66666667000001,58.0 -154.75,58.0 -154.83333333,58.0 -154.91666667000001,58.0 -155,58 -155.0,57.91666667 -155.0,57.83333333 -155.08333333,57.83333333 -155.16666667000001,57.83333333 -155.16666667000001,57.75 -155.25,57.75 -155.25,57.66666667 -155.33333333,57.66666667 -155.41666667000001,57.66666667 -155.41666667000001,57.75 -155.5,57.75 -155.58333333,57.75 -155.58333333,57.66666667 -155.58333333,57.58333333 -155.66666667000001,57.58333333 -155.66666667000001,57.5 -155.75,57.5 -155.83333333,57.5 -155.91666667000001,57.5 -156.0,57.5 -156.0,57.41666667 -156.08333333,57.41666667 -156.16666667000001,57.41666667 -156.16666667000001,57.33333333 -156.25,57.33333333 -156.25,57.25 -156.25,57.16666667 -156.33333333,57.16666667 -156.33333333,57.08333333 -156.41666667000001,57.08333333 -156.41666667000001,57.0 -156.5,57.0 -156.5,56.91666667 -156.58333333,56.91666667 -156.66666667000001,56.91666667 -156.75,56.91666667 -156.75,56.83333333 -156.83333333,56.83333333 -156.83333333,56.75 -156.91666667000001,56.75 -157.0,56.75 -157.0,56.83333333 -157.08333333,56.83333333 -157.08333333,56.75 -157.16666667000001,56.75 -157.25,56.75 -157.33333333,56.75 -157.41666667000001,56.75 -157.5,56.75 -157.5,56.66666667 -157.41666667000001,56.66666667 -157.33333333,56.66666667 -157.33333333,56.58333333 -157.41666667000001,56.58333333 -157.5,56.58333333 -157.58333333,56.58333333 -157.66666667000001,56.58333333 -157.66666667000001,56.5 -157.66666667000001,56.41666667 -157.75,56.41666667 -157.75,56.33333333 -157.66666667000001,56.33333333 -157.66666667000001,56.25 -157.75,56.25 -157.83333333,56.25 -157.91666667000001,56.25 -157.91666667000001,56.33333333 -157.91666667000001,56.41666667 -158.0,56.41666667 -158.0,56.5 -158.08333333,56.5 -158.08333333,56.41666667 -158.16666667000001,56.41666667 -158.25,56.41666667 -158.33333333,56.41666667 -158.41666667000001,56.41666667 -158.41666667000001,56.33333333 -158.33333333,56.33333333 -158.25,56.33333333 -158.16666667000001,56.33333333 -158.16666667000001,56.25 -158.08333333,56.25 -158.08333333,56.16666667 -158.08333333,56.08333333 -158.16666667000001,56.08333333 -158.16666667000001,56.16666667 -158.25,56.16666667 -158.25,56.08333333 -158.33333333,56.08333333 -158.33333333,56.0 -158.41666667000001,56.0 -158.41666667000001,55.91666667 -158.5,55.91666667 -158.58333333,55.91666667 -158.66666667000001,55.91666667 -158.66666667000001,55.83333333 -158.66666667000001,55.75 -158.75,55.75 -158.75,55.83333333</coordinates></LinearRing></outerBoundaryIs><innerBoundaryIs><LinearRing><coordinates>-163.41666667000001,55.08333333 -163.41666667000001,55.0 -163.33333333,55.0 -163.33333333,55.08333333 -163.41666667000001,55.08333333</coordinates></LinearRing></innerBoundaryIs><innerBoundaryIs><LinearRing><coordinates>-166.08333333,66.25 -166.08333333,66.16666667 -166.0,66.16666667 -165.91666667000001,66.16666667 -165.91666667000001,66.25 -166.0,66.25 -166.08333333,66.25</coordinates></LinearRing></innerBoundaryIs><innerBoundaryIs><LinearRing><coordinates>-114.25,68.66666667 -114.25,68.58333333 -114.16666667,68.58333333 -114.16666667,68.66666667 -114.25,68.66666667</coordinates></LinearRing></innerBoundaryIs><innerBoundaryIs><LinearRing><coordinates>-109.5,68.16666667 -109.58333333,68.16666667 -109.66666667,68.16666667 -109.66666667,68.08333333 -109.75,68.08333333 -109.83333333,68.08333333 -109.91666667,68.08333333 -110.0,68.08333333 -110,68 -109.91666667,68.0 -109.91666667,67.91666667 -109.83333333,67.91666667 -109.75,67.91666667 -109.66666667,67.91666667 -109.66666667,67.83333333 -109.58333333,67.83333333 -109.58333333,67.75 -109.5,67.75 -109.41666667,67.75 -109.41666667,67.83333333 -109.33333333,67.83333333 -109.33333333,67.91666667 -109.41666667,67.91666667 -109.5,67.91666667 -109.5,68.0 -109.5,68.08333333 -109.5,68.16666667</coordinates></LinearRing></innerBoundaryIs><innerBoundaryIs><LinearRing><coordinates>-98.83333333,68.16666667 -98.83333333,68.08333333 -98.75,68.08333333 -98.75,68.16666667 -98.83333333,68.16666667</coordinates></LinearRing></innerBoundaryIs><innerBoundaryIs><LinearRing><coordinates>-86.41666667,70.08333333 -86.41666667,70.16666667 -86.5,70.16666667 -86.5,70.08333333 -86.41666667,70.08333333</coordinates></LinearRing></innerBoundaryIs><innerBoundaryIs><LinearRing><coordinates>-86.16666667,72.33333333 -86.25,72.33333333 -86.33333333,72.33333333 -86.33333333,72.25 -86.41666667,72.25 -86.41666667,72.16666667 -86.41666667,72.08333333 -86.33333333,72.08333333 -86.33333333,72.0 -86.25,72.0 -86.25,71.91666667 -86.16666667,71.91666667 -86.16666667,71.83333333 -86.08333333,71.83333333 -86.0,71.83333333 -86.0,71.75 -85.91666667,71.75 -85.83333333,71.75 -85.75,71.75 -85.75,71.66666667 -85.66666667,71.66666667 -85.58333333,71.66666667 -85.58333333,71.58333333 -85.5,71.58333333 -85.41666667,71.58333333 -85.33333333,71.58333333 -85.33333333,71.5 -85.25,71.5 -85.16666667,71.5 -85.08333333,71.5 -85.0,71.5 -84.91666667,71.5 -84.91666667,71.41666667 -84.83333333,71.41666667 -84.75,71.41666667 -84.75,71.5 -84.66666667,71.5 -84.66666667,71.58333333 -84.75,71.58333333 -84.75,71.66666667 -84.83333333,71.66666667 -84.83333333,71.58333333 -84.91666667,71.58333333 -85.0,71.58333333 -85.08333333,71.58333333 -85.16666667,71.58333333 -85.16666667,71.66666667 -85.25,71.66666667 -85.33333333,71.66666667 -85.41666667,71.66666667 -85.5,71.66666667 -85.5,71.75 -85.58333333,71.75 -85.58333333,71.83333333 -85.66666667,71.83333333 -85.66666667,71.91666667 -85.75,71.91666667 -85.83333333,71.91666667 -85.91666667,71.91666667 -86.0,71.91666667 -86.08333333,71.91666667 -86.08333333,72.0 -86.08333333,72.08333333 -86.0,72.08333333 -85.91666667,72.08333333 -85.83333333,72.08333333 -85.75,72.08333333 -85.66666667,72.08333333 -85.58333333,72.08333333 -85.58333333,72.16666667 -85.66666667,72.16666667 -85.75,72.16666667 -85.83333333,72.16666667 -85.91666667,72.16666667 -86.0,72.16666667 -86.0,72.25 -86.08333333,72.25 -86.16666667,72.25 -86.16666667,72.33333333</coordinates></LinearRing></innerBoundaryIs><innerBoundaryIs><LinearRing><coordinates>-70.5,70.83333333 -70.58333333,70.83333333 -70.66666667,70.83333333 -70.66666667,70.75 -70.58333333,70.75 -70.5,70.75 -70.5,70.83333333</coordinates></LinearRing></innerBoundaryIs><innerBoundaryIs><LinearRing><coordinates>-63.75,67.41666667 -63.83333333,67.41666667 -63.83333333,67.33333333 -63.75,67.33333333 -63.75,67.41666667</coordinates></LinearRing></innerBoundaryIs><innerBoundaryIs><LinearRing><coordinates>-62.91666667,67.16666667 -63.0,67.16666667 -63.0,67.08333333 -62.91666667,67.08333333 -62.91666667,67.16666667</coordinates></LinearRing></innerBoundaryIs><innerBoundaryIs><LinearRing><coordinates>-62.58333333,65.58333333 -62.5,65.58333333 -62.5,65.66666667 -62.58333333,65.66666667 -62.58333333,65.58333333</coordinates></LinearRing></innerBoundaryIs><innerBoundaryIs><LinearRing><coordinates>-64.25,64.0 -64.33333333,64.0 -64.41666667,64.0 -64.5,64.0 -64.5,64.08333333 -64.58333333,64.08333333 -64.66666667,64.08333333 -64.66666667,64.0 -64.58333333,64.0 -64.58333333,63.91666667 -64.5,63.91666667 -64.41666667,63.91666667 -64.33333333,63.91666667 -64.25,63.91666667 -64.25,64.0</coordinates></LinearRing></innerBoundaryIs><innerBoundaryIs><LinearRing><coordinates>-66.75,62.91666667 -66.66666667,62.91666667 -66.66666667,63.0 -66.75,63.0 -66.75,62.91666667</coordinates></LinearRing></innerBoundaryIs><innerBoundaryIs><LinearRing><coordinates>-66.75,63.0 -66.75,63.08333333 -66.83333333,63.08333333 -66.83333333,63.0 -66.75,63.0</coordinates></LinearRing></innerBoundaryIs><innerBoundaryIs><LinearRing><coordinates>-83.66666667,66.33333333 -83.66666667,66.41666667 -83.66666667,66.5 -83.75,66.5 -83.83333333,66.5 -83.83333333,66.41666667 -83.83333333,66.33333333 -83.75,66.33333333 -83.66666667,66.33333333</coordinates></LinearRing></innerBoundaryIs><innerBoundaryIs><LinearRing><coordinates>-62.83333333,58.58333333 -62.91666667,58.58333333 -62.91666667,58.5 -62.83333333,58.5 -62.83333333,58.58333333</coordinates></LinearRing></innerBoundaryIs><innerBoundaryIs><LinearRing><coordinates>-66.25,44.25 -66.16666667,44.25 -66.16666667,44.33333333 -66.25,44.33333333 -66.25,44.25</coordinates></LinearRing></innerBoundaryIs><innerBoundaryIs><LinearRing><coordinates>-64.91666667,45.5 -64.83333333,45.5 -64.83333333,45.58333333 -64.91666667,45.58333333 -64.91666667,45.5</coordinates></LinearRing></innerBoundaryIs><innerBoundaryIs><LinearRing><coordinates>-70.08333333,41.58333333 -70.0,41.58333333 -70.0,41.66666667 -70.08333333,41.66666667 -70.08333333,41.58333333</coordinates></LinearRing></innerBoundaryIs><innerBoundaryIs><LinearRing><coordinates>-75.91666667,37.75 -75.83333333,37.75 -75.83333333,37.83333333 -75.75,37.83333333 -75.75,37.91666667 -75.83333333,37.91666667 -75.91666667,37.91666667 -75.91666667,37.83333333 -75.91666667,37.75</coordinates></LinearRing></innerBoundaryIs><innerBoundaryIs><LinearRing><coordinates>-75.83333333,35.16666667 -75.83333333,35.25 -75.75,35.25 -75.66666667,35.25 -75.66666667,35.33333333 -75.58333333,35.33333333 -75.58333333,35.41666667 -75.5,35.41666667 -75.5,35.5 -75.5,35.58333333 -75.5,35.66666667 -75.58333333,35.66666667 -75.58333333,35.75 -75.66666667,35.75 -75.66666667,35.66666667 -75.66666667,35.58333333 -75.75,35.58333333 -75.75,35.5 -75.83333333,35.5 -75.91666667,35.5 -75.91666667,35.41666667 -76.0,35.41666667 -76.0,35.33333333 -76.08333333,35.33333333 -76.16666667,35.33333333 -76.25,35.33333333 -76.25,35.25 -76.33333333,35.25 -76.33333333,35.33333333 -76.41666667,35.33333333 -76.41666667,35.25 -76.41666667,35.16666667 -76.5,35.16666667 -76.5,35.08333333 -76.41666667,35.08333333 -76.33333333,35.08333333 -76.25,35.08333333 -76.25,35.0 -76.16666667,35.0 -76.16666667,35.08333333 -76.08333333,35.08333333 -76.0,35.08333333 -76.0,35.16666667 -75.91666667,35.16666667 -75.83333333,35.16666667</coordinates></LinearRing></innerBoundaryIs><innerBoundaryIs><LinearRing><coordinates>-91.66666667,29.58333333 -91.66666667,29.66666667 -91.75,29.66666667 -91.75,29.58333333 -91.66666667,29.58333333</coordinates></LinearRing></innerBoundaryIs><innerBoundaryIs><LinearRing><coordinates>-105.08333333,34.0 -105.08333333,34.08333333 -105.16666667,34.08333333 -105.16666667,34.0 -105.08333333,34.0</coordinates></LinearRing></innerBoundaryIs><innerBoundaryIs><LinearRing><coordinates>-110.16666667,32.66666667 -110.16666667,32.75 -110.25,32.75 -110.25,32.66666667 -110.16666667,32.66666667</coordinates></LinearRing></innerBoundaryIs><innerBoundaryIs><LinearRing><coordinates>-110.25,32.75 -110.25,32.83333333 -110.33333333,32.83333333 -110.33333333,32.75 -110.25,32.75</coordinates></LinearRing></innerBoundaryIs><innerBoundaryIs><LinearRing><coordinates>-110.33333333,32.83333333 -110.33333333,32.91666667 -110.41666667,32.91666667 -110.41666667,32.83333333 -110.33333333,32.83333333</coordinates></LinearRing></innerBoundaryIs><innerBoundaryIs><LinearRing><coordinates>-127.66666667,51.0 -127.66666667,50.91666667 -127.58333333,50.91666667 -127.58333333,51.0 -127.66666667,51.0</coordinates></LinearRing></innerBoundaryIs><innerBoundaryIs><LinearRing><coordinates>-128.58333333,52.25 -128.5,52.25 -128.5,52.33333333 -128.5,52.41666667 -128.58333333,52.41666667 -128.58333333,52.33333333 -128.58333333,52.25</coordinates></LinearRing></innerBoundaryIs><innerBoundaryIs><LinearRing><coordinates>-134.25,56.0 -134.25,55.91666667 -134.16666667000001,55.91666667 -134.16666667000001,56.0 -134.25,56.0</coordinates></LinearRing></innerBoundaryIs><innerBoundaryIs><LinearRing><coordinates>-134.33333333,57.0 -134.25,57.0 -134.16666667000001,57.0 -134.08333333,57.0 -134.08333333,57.08333333 -134.0,57.08333333 -134.0,57.16666667 -133.91666667000001,57.16666667 -133.83333333,57.16666667 -133.75,57.16666667 -133.75,57.08333333 -133.66666667000001,57.08333333 -133.58333333,57.08333333 -133.5,57.08333333 -133.5,57.16666667 -133.58333333,57.16666667 -133.58333333,57.25 -133.66666667000001,57.25 -133.66666667000001,57.33333333 -133.58333333,57.33333333 -133.5,57.33333333 -133.5,57.41666667 -133.58333333,57.41666667 -133.58333333,57.5 -133.66666667000001,57.5 -133.66666667000001,57.58333333 -133.75,57.58333333 -133.75,57.5 -133.83333333,57.5 -133.83333333,57.41666667 -133.83333333,57.33333333 -133.75,57.33333333 -133.75,57.25 -133.83333333,57.25 -133.91666667000001,57.25 -134.0,57.25 -134.08333333,57.25 -134.08333333,57.16666667 -134.16666667000001,57.16666667 -134.25,57.16666667 -134.25,57.08333333 -134.33333333,57.08333333 -134.33333333,57.0</coordinates></LinearRing></innerBoundaryIs><innerBoundaryIs><LinearRing><coordinates>-146.83333333,60.91666667 -146.75,60.91666667 -146.75,61.0 -146.83333333,61.0 -146.83333333,60.91666667</coordinates></LinearRing></innerBoundaryIs><innerBoundaryIs><LinearRing><coordinates>-147.33333333,60.25 -147.41666667000001,60.25 -147.41666667000001,60.16666667 -147.33333333,60.16666667 -147.33333333,60.25</coordinates></LinearRing></innerBoundaryIs><innerBoundaryIs><LinearRing><coordinates>-157.75,56.41666667 -157.75,56.5 -157.83333333,56.5 -157.83333333,56.41666667 -157.75,56.41666667</coordinates></LinearRing></innerBoundaryIs><innerBoundaryIs><LinearRing><coordinates>-132.33333333,55.83333333 -132.41666667000001,55.83333333 -132.41666667000001,55.75 -132.41666667000001,55.66666667 -132.33333333,55.66666667 -132.33333333,55.75 -132.33333333,55.83333333</coordinates></LinearRing></innerBoundaryIs><innerBoundaryIs><LinearRing><coordinates>-132.41666667000001,55.83333333 -132.41666667000001,55.91666667 -132.5,55.91666667 -132.5,55.83333333 -132.41666667000001,55.83333333</coordinates></LinearRing></innerBoundaryIs><innerBoundaryIs><LinearRing><coordinates>-132.5,55.91666667 -132.5,56.0 -132.58333333,56.0 -132.58333333,55.91666667 -132.5,55.91666667</coordinates></LinearRing></innerBoundaryIs><innerBoundaryIs><LinearRing><coordinates>-88.08333333,30.5 -88.08333333,30.41666667 -88.08333333,30.33333333 -88.08333333,30.25 -88.0,30.25 -88.0,30.33333333 -87.91666667,30.33333333 -87.91666667,30.41666667 -88.0,30.41666667 -88.0,30.5 -88.08333333,30.5</coordinates></LinearRing></innerBoundaryIs><innerBoundaryIs><LinearRing><coordinates>-87.91666667,30.33333333 -87.91666667,30.25 -87.83333333,30.25 -87.83333333,30.33333333 -87.91666667,30.33333333</coordinates></LinearRing></innerBoundaryIs><innerBoundaryIs><LinearRing><coordinates>-76.5,38.66666667 -76.5,38.58333333 -76.5,38.5 -76.41666667,38.5 -76.41666667,38.58333333 -76.33333333,38.58333333 -76.33333333,38.66666667 -76.41666667,38.66666667 -76.41666667,38.75 -76.41666667,38.83333333 -76.5,38.83333333 -76.5,38.75 -76.5,38.66666667</coordinates></LinearRing></innerBoundaryIs><innerBoundaryIs><LinearRing><coordinates>-76.41666667,38.5 -76.41666667,38.41666667 -76.33333333,38.41666667 -76.33333333,38.5 -76.41666667,38.5</coordinates></LinearRing></innerBoundaryIs><innerBoundaryIs><LinearRing><coordinates>-70.91666667,41.58333333 -70.91666667,41.5 -70.83333333,41.5 -70.75,41.5 -70.75,41.58333333 -70.83333333,41.58333333 -70.91666667,41.58333333</coordinates></LinearRing></innerBoundaryIs><innerBoundaryIs><LinearRing><coordinates>-70.75,41.58333333 -70.66666667,41.58333333 -70.66666667,41.66666667 -70.75,41.66666667 -70.75,41.58333333</coordinates></LinearRing></innerBoundaryIs><innerBoundaryIs><LinearRing><coordinates>-70.66666667,47.16666667 -70.66666667,47.08333333 -70.58333333,47.08333333 -70.58333333,47.16666667 -70.66666667,47.16666667</coordinates></LinearRing></innerBoundaryIs><innerBoundaryIs><LinearRing><coordinates>-70.58333333,47.16666667 -70.5,47.16666667 -70.41666667,47.16666667 -70.33333333,47.16666667 -70.33333333,47.25 -70.25,47.25 -70.25,47.33333333 -70.16666667,47.33333333 -70.16666667,47.41666667 -70.25,47.41666667 -70.33333333,47.41666667 -70.33333333,47.33333333 -70.41666667,47.33333333 -70.5,47.33333333 -70.5,47.25 -70.58333333,47.25 -70.58333333,47.16666667</coordinates></LinearRing></innerBoundaryIs><innerBoundaryIs><LinearRing><coordinates>-70.16666667,47.41666667 -70.08333333,47.41666667 -70.08333333,47.5 -70.0,47.5 -70.0,47.58333333 -69.91666667,47.58333333 -69.91666667,47.66666667 -70.0,47.66666667 -70.08333333,47.66666667 -70.08333333,47.58333333 -70.16666667,47.58333333 -70.16666667,47.5 -70.16666667,47.41666667</coordinates></LinearRing></innerBoundaryIs><innerBoundaryIs><LinearRing><coordinates>-69.91666667,47.66666667 -69.83333333,47.66666667 -69.75,47.66666667 -69.75,47.75 -69.83333333,47.75 -69.91666667,47.75 -69.91666667,47.66666667</coordinates></LinearRing></innerBoundaryIs><innerBoundaryIs><LinearRing><coordinates>-124.58333333,49.41666667 -124.5,49.41666667 -124.41666667,49.41666667 -124.41666667,49.5 -124.41666667,49.58333333 -124.5,49.58333333 -124.5,49.66666667 -124.58333333,49.66666667 -124.66666667,49.66666667 -124.66666667,49.75 -124.66666667,49.83333333 -124.66666667,49.91666667 -124.75,49.91666667 -124.83333333,49.91666667 -124.91666667,49.91666667 -125.0,49.91666667 -125.0,49.83333333 -124.91666667,49.83333333 -124.91666667,49.75 -124.83333333,49.75 -124.83333333,49.66666667 -124.75,49.66666667 -124.75,49.58333333 -124.66666667,49.58333333 -124.58333333,49.58333333 -124.58333333,49.5 -124.58333333,49.41666667</coordinates></LinearRing></innerBoundaryIs><innerBoundaryIs><LinearRing><coordinates>-125.0,49.91666667 -125,50 -125.08333333,50.0 -125.16666667,50.0 -125.16666667,49.91666667 -125.08333333,49.91666667 -125.0,49.91666667</coordinates></LinearRing></innerBoundaryIs><innerBoundaryIs><LinearRing><coordinates>-124.08333333,49.41666667 -124.08333333,49.33333333 -124.0,49.33333333 -124.0,49.25 -123.91666667,49.25 -123.83333333,49.25 -123.75,49.25 -123.75,49.16666667 -123.66666667,49.16666667 -123.58333333,49.16666667 -123.58333333,49.08333333 -123.5,49.08333333 -123.5,49.0 -123.41666667,49.0 -123.33333333,49.0 -123.33333333,48.91666667 -123.25,48.91666667 -123.25,48.83333333 -123.16666667,48.83333333 -123.08333333,48.83333333 -123.0,48.83333333 -122.91666667,48.83333333 -122.83333333,48.83333333 -122.83333333,48.91666667 -122.83333333,49.0 -122.91666667,49.0 -123,49 -123.0,48.91666667 -123.08333333,48.91666667 -123.08333333,49.0 -123.16666667,49.0 -123.16666667,49.08333333 -123.25,49.08333333 -123.25,49.16666667 -123.25,49.25 -123.33333333,49.25 -123.33333333,49.33333333 -123.41666667,49.33333333 -123.5,49.33333333 -123.58333333,49.33333333 -123.66666667,49.33333333 -123.66666667,49.41666667 -123.75,49.41666667 -123.83333333,49.41666667 -123.91666667,49.41666667 -124.0,49.41666667 -124.0,49.5 -124.08333333,49.5 -124.08333333,49.41666667</coordinates></LinearRing></innerBoundaryIs><innerBoundaryIs><LinearRing><coordinates>-122.83333333,48.83333333 -122.83333333,48.75 -122.75,48.75 -122.75,48.83333333 -122.83333333,48.83333333</coordinates></LinearRing></innerBoundaryIs><innerBoundaryIs><LinearRing><coordinates>-79.16666667,51.58333333 -79.08333333,51.58333333 -79.0,51.58333333 -79.0,51.66666667 -79.08333333,51.66666667 -79.08333333,51.75 -79.16666667,51.75 -79.25,51.75 -79.25,51.66666667 -79.16666667,51.66666667 -79.16666667,51.58333333</coordinates></LinearRing></innerBoundaryIs><innerBoundaryIs><LinearRing><coordinates>-79.0,51.58333333 -79.0,51.5 -78.91666667,51.5 -78.83333333,51.5 -78.83333333,51.58333333 -78.91666667,51.58333333 -79.0,51.58333333</coordinates></LinearRing></innerBoundaryIs><innerBoundaryIs><LinearRing><coordinates>-134.83333333,57.66666667 -134.83333333,57.58333333 -134.75,57.58333333 -134.75,57.66666667 -134.75,57.75 -134.75,57.83333333 -134.75,57.91666667 -134.83333333,57.91666667 -134.83333333,58.0 -134.83333333,58.08333333 -134.91666667000001,58.08333333 -134.91666667000001,58.0 -134.91666667000001,57.91666667 -134.91666667000001,57.83333333 -134.91666667000001,57.75 -134.83333333,57.75 -134.83333333,57.66666667</coordinates></LinearRing></innerBoundaryIs><innerBoundaryIs><LinearRing><coordinates>-134.75,57.58333333 -134.75,57.5 -134.83333333,57.5 -134.83333333,57.41666667 -134.75,57.41666667 -134.75,57.33333333 -134.75,57.25 -134.75,57.16666667 -134.75,57.08333333 -134.66666667000001,57.08333333 -134.66666667000001,57.16666667 -134.66666667000001,57.25 -134.66666667000001,57.33333333 -134.58333333,57.33333333 -134.58333333,57.41666667 -134.66666667000001,57.41666667 -134.66666667000001,57.5 -134.66666667000001,57.58333333 -134.75,57.58333333</coordinates></LinearRing></innerBoundaryIs><innerBoundaryIs><LinearRing><coordinates>-134.91666667000001,58.08333333 -134.91666667000001,58.16666667 -134.91666667000001,58.25 -135.0,58.25 -135.0,58.16666667 -135.08333333,58.16666667 -135.08333333,58.08333333 -135.0,58.08333333 -134.91666667000001,58.08333333</coordinates></LinearRing></innerBoundaryIs><innerBoundaryIs><LinearRing><coordinates>-133.83333333,57.66666667 -133.75,57.66666667 -133.66666667000001,57.66666667 -133.66666667000001,57.75 -133.75,57.75 -133.75,57.83333333 -133.83333333,57.83333333 -133.83333333,57.75 -133.83333333,57.66666667</coordinates></LinearRing></innerBoundaryIs><innerBoundaryIs><LinearRing><coordinates>-133.83333333,57.83333333 -133.83333333,57.91666667 -133.91666667000001,57.91666667 -133.91666667000001,57.83333333 -133.83333333,57.83333333</coordinates></LinearRing></innerBoundaryIs><innerBoundaryIs><LinearRing><coordinates>-135.08333333,58.58333333 -135.0,58.58333333 -135.0,58.66666667 -135.08333333,58.66666667 -135.08333333,58.58333333</coordinates></LinearRing></innerBoundaryIs><innerBoundaryIs><LinearRing><coordinates>-135.08333333,58.66666667 -135.08333333,58.75 -135.16666667000001,58.75 -135.16666667000001,58.66666667 -135.08333333,58.66666667</coordinates></LinearRing></innerBoundaryIs><innerBoundaryIs><LinearRing><coordinates>-136.16666667000001,58.75 -136.16666667000001,58.66666667 -136.08333333,58.66666667 -136.08333333,58.75 -136.16666667000001,58.75</coordinates></LinearRing></innerBoundaryIs><innerBoundaryIs><LinearRing><coordinates>-136.08333333,58.66666667 -136.08333333,58.58333333 -136.0,58.58333333 -136.0,58.66666667 -136.08333333,58.66666667</coordinates></LinearRing></innerBoundaryIs><innerBoundaryIs><LinearRing><coordinates>-148.16666667000001,61.0 -148.16666667000001,60.91666667 -148.08333333,60.91666667 -148.08333333,61.0 -148.16666667000001,61.0</coordinates></LinearRing></innerBoundaryIs><innerBoundaryIs><LinearRing><coordinates>-148.16666667000001,60.91666667 -148.25,60.91666667 -148.25,60.83333333 -148.16666667000001,60.83333333 -148.16666667000001,60.91666667</coordinates></LinearRing></innerBoundaryIs><innerBoundaryIs><LinearRing><coordinates>-108.41666667,67.91666667 -108.33333333,67.91666667 -108.25,67.91666667 -108.25,68.0 -108.33333333,68.0 -108.41666667,68.0 -108.41666667,67.91666667</coordinates></LinearRing></innerBoundaryIs><innerBoundaryIs><LinearRing><coordinates>-108.25,68.0 -108.16666667,68.0 -108.08333333,68.0 -108,68 -108.0,67.91666667 -107.91666667,67.91666667 -107.91666667,68.0 -107.91666667,68.08333333 -108.0,68.08333333 -108.08333333,68.08333333 -108.08333333,68.16666667 -108.16666667,68.16666667 -108.16666667,68.08333333 -108.25,68.08333333 -108.25,68.0</coordinates></LinearRing></innerBoundaryIs><innerBoundaryIs><LinearRing><coordinates>-96.08333333,67.91666667 -96.0,67.91666667 -96.0,67.83333333 -95.91666667,67.83333333 -95.91666667,67.75 -96.0,67.75 -96.08333333,67.75 -96.08333333,67.66666667 -96.0,67.66666667 -96.0,67.58333333 -96.08333333,67.58333333 -96.16666667,67.58333333 -96.16666667,67.5 -96.08333333,67.5 -96.0,67.5 -96.0,67.41666667 -96.0,67.33333333 -95.91666667,67.33333333 -95.83333333,67.33333333 -95.83333333,67.41666667 -95.75,67.41666667 -95.66666667,67.41666667 -95.66666667,67.5 -95.58333333,67.5 -95.58333333,67.41666667 -95.5,67.41666667 -95.5,67.33333333 -95.5,67.25 -95.41666667,67.25 -95.41666667,67.33333333 -95.33333333,67.33333333 -95.33333333,67.41666667 -95.41666667,67.41666667 -95.41666667,67.5 -95.41666667,67.58333333 -95.5,67.58333333 -95.58333333,67.58333333 -95.58333333,67.66666667 -95.66666667,67.66666667 -95.75,67.66666667 -95.75,67.75 -95.75,67.83333333 -95.66666667,67.83333333 -95.58333333,67.83333333 -95.58333333,67.91666667 -95.58333333,68.0 -95.5,68.0 -95.5,68.08333333 -95.41666667,68.08333333 -95.33333333,68.08333333 -95.25,68.08333333 -95.16666667,68.08333333 -95.08333333,68.08333333 -95.08333333,68.16666667 -95.0,68.16666667 -95.0,68.08333333 -94.91666667,68.08333333 -94.83333333,68.08333333 -94.75,68.08333333 -94.66666667,68.08333333 -94.66666667,68.16666667 -94.58333333,68.16666667 -94.5,68.16666667 -94.5,68.25 -94.41666667,68.25 -94.33333333,68.25 -94.25,68.25 -94.25,68.33333333 -94.25,68.41666667 -94.16666667,68.41666667 -94.08333333,68.41666667 -94.08333333,68.5 -94.0,68.5 -93.91666667,68.5 -93.83333333,68.5 -93.75,68.5 -93.75,68.58333333 -93.75,68.66666667 -93.75,68.75 -93.75,68.83333333 -93.83333333,68.83333333 -93.91666667,68.83333333 -93.91666667,68.75 -94.0,68.75 -94.08333333,68.75 -94.16666667,68.75 -94.25,68.75 -94.25,68.66666667 -94.33333333,68.66666667 -94.41666667,68.66666667 -94.5,68.66666667 -94.5,68.75 -94.58333333,68.75 -94.66666667,68.75 -94.66666667,68.83333333 -94.66666667,68.91666667 -94.58333333,68.91666667 -94.58333333,69.0 -94.5,69.0 -94.41666667,69.0 -94.33333333,69.0 -94.33333333,69.08333333 -94.33333333,69.16666667 -94.33333333,69.25 -94.33333333,69.33333333 -94.25,69.33333333 -94.25,69.41666667 -94.33333333,69.41666667 -94.41666667,69.41666667 -94.41666667,69.5 -94.5,69.5 -94.5,69.58333333 -94.58333333,69.58333333 -94.66666667,69.58333333 -94.75,69.58333333 -94.75,69.5 -94.83333333,69.5 -94.91666667,69.5 -94.91666667,69.58333333 -95.0,69.58333333 -95.08333333,69.58333333 -95.16666667,69.58333333 -95.25,69.58333333 -95.25,69.5 -95.33333333,69.5 -95.33333333,69.41666667 -95.33333333,69.33333333 -95.41666667,69.33333333 -95.5,69.33333333 -95.5,69.25 -95.58333333,69.25 -95.66666667,69.25 -95.75,69.25 -95.83333333,69.25 -95.83333333,69.33333333 -95.91666667,69.33333333 -96.0,69.33333333 -96.0,69.41666667 -96.08333333,69.41666667 -96.08333333,69.33333333 -96.08333333,69.25 -96.0,69.25 -95.91666667,69.25 -95.91666667,69.16666667 -95.83333333,69.16666667 -95.83333333,69.08333333 -95.83333333,69.0 -95.75,69.0 -95.75,68.91666667 -95.66666667,68.91666667 -95.58333333,68.91666667 -95.5,68.91666667 -95.41666667,68.91666667 -95.33333333,68.91666667 -95.25,68.91666667 -95.16666667,68.91666667 -95.16666667,68.83333333 -95.16666667,68.75 -95.25,68.75 -95.33333333,68.75 -95.41666667,68.75 -95.41666667,68.66666667 -95.5,68.66666667 -95.58333333,68.66666667 -95.66666667,68.66666667 -95.75,68.66666667 -95.75,68.58333333 -95.83333333,68.58333333 -95.91666667,68.58333333 -96.0,68.58333333 -96.0,68.5 -96.08333333,68.5 -96.16666667,68.5 -96.16666667,68.41666667 -96.25,68.41666667 -96.33333333,68.41666667 -96.41666667,68.41666667 -96.5,68.41666667 -96.58333333,68.41666667 -96.66666667,68.41666667 -96.75,68.41666667 -96.75,68.5 -96.83333333,68.5 -96.91666667,68.5 -97.0,68.5 -97.08333333,68.5 -97.08333333,68.41666667 -97.0,68.41666667 -96.91666667,68.41666667 -96.91666667,68.33333333 -96.83333333,68.33333333 -96.75,68.33333333 -96.66666667,68.33333333 -96.58333333,68.33333333 -96.5,68.33333333 -96.41666667,68.33333333 -96.41666667,68.25 -96.33333333,68.25 -96.33333333,68.33333333 -96.25,68.33333333 -96.25,68.25 -96.16666667,68.25 -96.08333333,68.25 -96.0,68.25 -96.0,68.33333333 -95.91666667,68.33333333 -95.91666667,68.25 -95.91666667,68.16666667 -96.0,68.16666667 -96.0,68.08333333 -96,68 -96.08333333,68.0 -96.08333333,67.91666667</coordinates></LinearRing></innerBoundaryIs><innerBoundaryIs><LinearRing><coordinates>-93.75,68.83333333 -93.66666667,68.83333333 -93.66666667,68.91666667 -93.75,68.91666667 -93.75,68.83333333</coordinates></LinearRing></innerBoundaryIs><innerBoundaryIs><LinearRing><coordinates>-162.0,66.66666667 -161.91666667000001,66.66666667 -161.91666667000001,66.75 -161.91666667000001,66.83333333 -161.83333333,66.83333333 -161.83333333,66.91666667 -161.75,66.91666667 -161.75,67.0 -161.83333333,67.0 -161.91666667000001,67.0 -162,67 -162.08333333,67.0 -162.16666667000001,67.0 -162.16666667000001,66.91666667 -162.16666667000001,66.83333333 -162.08333333,66.83333333 -162.0,66.83333333 -162.0,66.75 -162.0,66.66666667</coordinates></LinearRing></innerBoundaryIs><innerBoundaryIs><LinearRing><coordinates>-161.91666667000001,66.66666667 -161.91666667000001,66.58333333 -161.83333333,66.58333333 -161.83333333,66.66666667 -161.91666667000001,66.66666667</coordinates></LinearRing></innerBoundaryIs><innerBoundaryIs><LinearRing><coordinates>-84.16666667,66.08333333 -84.08333333,66.08333333 -84.0,66.08333333 -83.91666667,66.08333333 -83.83333333,66.08333333 -83.83333333,66.16666667 -83.91666667,66.16666667 -84.0,66.16666667 -84.08333333,66.16666667 -84.16666667,66.16666667 -84.16666667,66.08333333</coordinates></LinearRing></innerBoundaryIs><innerBoundaryIs><LinearRing><coordinates>-83.83333333,66.08333333 -83.83333333,66.0 -83.75,66.0 -83.66666667,66.0 -83.66666667,66.08333333 -83.75,66.08333333 -83.83333333,66.08333333</coordinates></LinearRing></innerBoundaryIs><innerBoundaryIs><LinearRing><coordinates>-106.83333333,68.33333333 -106.83333333,68.25 -106.75,68.25 -106.66666667,68.25 -106.66666667,68.33333333 -106.75,68.33333333 -106.83333333,68.33333333</coordinates></LinearRing></innerBoundaryIs><innerBoundaryIs><LinearRing><coordinates>-106.83333333,68.25 -106.91666667,68.25 -106.91666667,68.16666667 -106.83333333,68.16666667 -106.83333333,68.25</coordinates></LinearRing></innerBoundaryIs><innerBoundaryIs><LinearRing><coordinates>-107.25,68.25 -107.25,68.16666667 -107.16666667,68.16666667 -107.08333333,68.16666667 -107.0,68.16666667 -107.0,68.25 -107.08333333,68.25 -107.16666667,68.25 -107.25,68.25</coordinates></LinearRing></innerBoundaryIs><innerBoundaryIs><LinearRing><coordinates>-107.25,68.16666667 -107.33333333,68.16666667 -107.33333333,68.08333333 -107.25,68.08333333 -107.25,68.16666667</coordinates></LinearRing></innerBoundaryIs><innerBoundaryIs><LinearRing><coordinates>-130.66666667000001,69.5 -130.58333333,69.5 -130.58333333,69.58333333 -130.5,69.58333333 -130.5,69.66666667 -130.58333333,69.66666667 -130.66666667000001,69.66666667 -130.66666667000001,69.58333333 -130.66666667000001,69.5</coordinates></LinearRing></innerBoundaryIs><innerBoundaryIs><LinearRing><coordinates>-130.5,69.66666667 -130.41666667000001,69.66666667 -130.41666667000001,69.75 -130.5,69.75 -130.5,69.66666667</coordinates></LinearRing></innerBoundaryIs><innerBoundaryIs><LinearRing><coordinates>-80.83333333,72.25 -80.83333333,72.16666667 -80.75,72.16666667 -80.66666667,72.16666667 -80.66666667,72.25 -80.75,72.25 -80.83333333,72.25</coordinates></LinearRing></innerBoundaryIs><innerBoundaryIs><LinearRing><coordinates>-80.66666667,72.25 -80.58333333,72.25 -80.5,72.25 -80.41666667,72.25 -80.33333333,72.25 -80.33333333,72.33333333 -80.25,72.33333333 -80.16666667,72.33333333 -80.16666667,72.41666667 -80.16666667,72.5 -80.16666667,72.58333333 -80.08333333,72.58333333 -80.0,72.58333333 -79.91666667,72.58333333 -79.91666667,72.5 -79.83333333,72.5 -79.75,72.5 -79.66666667,72.5 -79.58333333,72.5 -79.5,72.5 -79.41666667,72.5 -79.41666667,72.41666667 -79.33333333,72.41666667 -79.25,72.41666667 -79.16666667,72.41666667 -79.08333333,72.41666667 -79.08333333,72.5 -79.0,72.5 -78.91666667,72.5 -78.83333333,72.5 -78.83333333,72.41666667 -78.75,72.41666667 -78.66666667,72.41666667 -78.58333333,72.41666667 -78.58333333,72.5 -78.58333333,72.58333333 -78.5,72.58333333 -78.41666667,72.58333333 -78.41666667,72.66666667 -78.33333333,72.66666667 -78.25,72.66666667 -78.16666667,72.66666667 -78.08333333,72.66666667 -78.08333333,72.75 -78.0,72.75 -77.91666667,72.75 -77.83333333,72.75 -77.75,72.75 -77.66666667,72.75 -77.58333333,72.75 -77.58333333,72.83333333 -77.66666667,72.83333333 -77.75,72.83333333 -77.83333333,72.83333333 -77.91666667,72.83333333 -78.0,72.83333333 -78.08333333,72.83333333 -78.16666667,72.83333333 -78.25,72.83333333 -78.33333333,72.83333333 -78.41666667,72.83333333 -78.5,72.83333333 -78.58333333,72.83333333 -78.66666667,72.83333333 -78.75,72.83333333 -78.75,72.75 -78.83333333,72.75 -78.91666667,72.75 -79.0,72.75 -79.08333333,72.75 -79.16666667,72.75 -79.25,72.75 -79.25,72.66666667 -79.33333333,72.66666667 -79.41666667,72.66666667 -79.41666667,72.75 -79.5,72.75 -79.58333333,72.75 -79.66666667,72.75 -79.75,72.75 -79.83333333,72.75 -79.83333333,72.83333333 -79.91666667,72.83333333 -80.0,72.83333333 -80.08333333,72.83333333 -80.08333333,72.91666667 -80.16666667,72.91666667 -80.16666667,73.0 -80.16666667,73.08333333 -80.16666667,73.16666667 -80.25,73.16666667 -80.33333333,73.16666667 -80.41666667,73.16666667 -80.41666667,73.25 -80.5,73.25 -80.58333333,73.25 -80.58333333,73.16666667 -80.5,73.16666667 -80.5,73.08333333 -80.5,73.0 -80.58333333,73.0 -80.58333333,72.91666667 -80.5,72.91666667 -80.5,72.83333333 -80.41666667,72.83333333 -80.33333333,72.83333333 -80.25,72.83333333 -80.25,72.75 -80.25,72.66666667 -80.33333333,72.66666667 -80.41666667,72.66666667 -80.41666667,72.58333333 -80.41666667,72.5 -80.41666667,72.41666667 -80.5,72.41666667 -80.5,72.33333333 -80.58333333,72.33333333 -80.66666667,72.33333333 -80.66666667,72.25</coordinates></LinearRing></innerBoundaryIs><innerBoundaryIs><LinearRing><coordinates>-163.08333333,55.08333333 -163.08333333,55.0 -163,55 -163.0,55.08333333 -163.08333333,55.08333333</coordinates></LinearRing></innerBoundaryIs><innerBoundaryIs><LinearRing><coordinates>-161.66666667000001,55.5 -161.66666667000001,55.41666667 -161.66666667000001,55.33333333 -161.75,55.33333333 -161.75,55.25 -161.66666667000001,55.25 -161.58333333,55.25 -161.58333333,55.33333333 -161.58333333,55.41666667 -161.5,55.41666667 -161.5,55.5 -161.5,55.58333333 -161.58333333,55.58333333 -161.58333333,55.5 -161.66666667000001,55.5</coordinates></LinearRing></innerBoundaryIs><innerBoundaryIs><LinearRing><coordinates>-133.66666667000001,55.91666667 -133.66666667000001,55.83333333 -133.58333333,55.83333333 -133.58333333,55.91666667 -133.66666667000001,55.91666667</coordinates></LinearRing></innerBoundaryIs><innerBoundaryIs><LinearRing><coordinates>-132.25,55.83333333 -132.16666667000001,55.83333333 -132.16666667000001,55.91666667 -132.25,55.91666667 -132.25,55.83333333</coordinates></LinearRing></innerBoundaryIs><innerBoundaryIs><LinearRing><coordinates>-90.33333333,30.16666667 -90.33333333,30.08333333 -90.25,30.08333333 -90.16666667,30.08333333 -90.08333333,30.08333333 -90.0,30.08333333 -90.0,30.16666667 -89.91666667,30.16666667 -89.91666667,30.25 -90.0,30.25 -90.08333333,30.25 -90.08333333,30.33333333 -90.16666667,30.33333333 -90.25,30.33333333 -90.25,30.25 -90.33333333,30.25 -90.33333333,30.16666667</coordinates></LinearRing></innerBoundaryIs><innerBoundaryIs><LinearRing><coordinates>-92.08333333,29.75 -92.08333333,29.66666667 -92.0,29.66666667 -91.91666667,29.66666667 -91.91666667,29.75 -92.0,29.75 -92.08333333,29.75</coordinates></LinearRing></innerBoundaryIs><innerBoundaryIs><LinearRing><coordinates>-89.66666667,30.08333333 -89.66666667,30.0 -89.58333333,30.0 -89.58333333,30.08333333 -89.66666667,30.08333333</coordinates></LinearRing></innerBoundaryIs><innerBoundaryIs><LinearRing><coordinates>-117.25,35.5 -117.16666667,35.5 -117.16666667,35.58333333 -117.25,35.58333333 -117.25,35.5</coordinates></LinearRing></innerBoundaryIs><innerBoundaryIs><LinearRing><coordinates>-114.83333333,36.0 -114.75,36.0 -114.66666667,36.0 -114.66666667,36.08333333 -114.66666667,36.16666667 -114.75,36.16666667 -114.83333333,36.16666667 -114.83333333,36.08333333 -114.83333333,36.0</coordinates></LinearRing></innerBoundaryIs><innerBoundaryIs><LinearRing><coordinates>-114.41666667,36.25 -114.41666667,36.16666667 -114.5,36.16666667 -114.5,36.08333333 -114.41666667,36.08333333 -114.33333333,36.08333333 -114.33333333,36.16666667 -114.33333333,36.25 -114.41666667,36.25</coordinates></LinearRing></innerBoundaryIs><innerBoundaryIs><LinearRing><coordinates>-76.08333333,36.0 -76,36 -75.91666667,36.0 -75.83333333,36.0 -75.83333333,36.08333333 -75.91666667,36.08333333 -75.91666667,36.16666667 -76.0,36.16666667 -76.0,36.08333333 -76.08333333,36.08333333 -76.16666667,36.08333333 -76.25,36.08333333 -76.33333333,36.08333333 -76.33333333,36.0 -76.25,36.0 -76.16666667,36.0 -76.08333333,36.0</coordinates></LinearRing></innerBoundaryIs><innerBoundaryIs><LinearRing><coordinates>-76.41666667,39.16666667 -76.41666667,39.08333333 -76.33333333,39.08333333 -76.33333333,39.16666667 -76.41666667,39.16666667</coordinates></LinearRing></innerBoundaryIs><innerBoundaryIs><LinearRing><coordinates>-73.08333333,41.16666667 -73.08333333,41.08333333 -73.16666667,41.08333333 -73.25,41.08333333 -73.33333333,41.08333333 -73.33333333,41.0 -73.25,41.0 -73.16666667,41.0 -73.08333333,41.0 -73,41 -72.91666667,41.0 -72.83333333,41.0 -72.75,41.0 -72.66666667,41.0 -72.58333333,41.0 -72.58333333,41.08333333 -72.5,41.08333333 -72.5,41.16666667 -72.41666667,41.16666667 -72.33333333,41.16666667 -72.25,41.16666667 -72.25,41.25 -72.33333333,41.25 -72.41666667,41.25 -72.5,41.25 -72.58333333,41.25 -72.66666667,41.25 -72.66666667,41.16666667 -72.75,41.16666667 -72.75,41.25 -72.83333333,41.25 -72.83333333,41.16666667 -72.91666667,41.16666667 -73.0,41.16666667 -73.08333333,41.16666667</coordinates></LinearRing></innerBoundaryIs><innerBoundaryIs><LinearRing><coordinates>-73.58333333,41.0 -73.58333333,40.91666667 -73.5,40.91666667 -73.5,41.0 -73.58333333,41.0</coordinates></LinearRing></innerBoundaryIs><innerBoundaryIs><LinearRing><coordinates>-61.16666667,45.41666667 -61.08333333,45.41666667 -61.08333333,45.5 -61.16666667,45.5 -61.16666667,45.41666667</coordinates></LinearRing></innerBoundaryIs><innerBoundaryIs><LinearRing><coordinates>-64.66666667,45.25 -64.58333333,45.25 -64.5,45.25 -64.5,45.33333333 -64.58333333,45.33333333 -64.66666667,45.33333333 -64.66666667,45.25</coordinates></LinearRing></innerBoundaryIs><innerBoundaryIs><LinearRing><coordinates>-64.33333333,45.25 -64.33333333,45.16666667 -64.25,45.16666667 -64.16666667,45.16666667 -64.16666667,45.25 -64.08333333,45.25 -64.0,45.25 -64.0,45.33333333 -64.08333333,45.33333333 -64.16666667,45.33333333 -64.25,45.33333333 -64.25,45.25 -64.33333333,45.25</coordinates></LinearRing></innerBoundaryIs><innerBoundaryIs><LinearRing><coordinates>-60.91666667,45.91666667 -60.91666667,45.83333333 -60.83333333,45.83333333 -60.75,45.83333333 -60.75,45.91666667 -60.83333333,45.91666667 -60.91666667,45.91666667</coordinates></LinearRing></innerBoundaryIs><innerBoundaryIs><LinearRing><coordinates>-72.83333333,46.16666667 -72.75,46.16666667 -72.75,46.25 -72.83333333,46.25 -72.83333333,46.16666667</coordinates></LinearRing></innerBoundaryIs><innerBoundaryIs><LinearRing><coordinates>-124.0,46.5 -123.91666667,46.5 -123.91666667,46.58333333 -124.0,46.58333333 -124.0,46.5</coordinates></LinearRing></innerBoundaryIs><innerBoundaryIs><LinearRing><coordinates>-122.5,47.83333333 -122.41666667,47.83333333 -122.41666667,47.91666667 -122.5,47.91666667 -122.5,47.83333333</coordinates></LinearRing></innerBoundaryIs><innerBoundaryIs><LinearRing><coordinates>-66.5,50.25 -66.5,50.16666667 -66.41666667,50.16666667 -66.41666667,50.25 -66.5,50.25</coordinates></LinearRing></innerBoundaryIs><innerBoundaryIs><LinearRing><coordinates>-124.33333333,49.41666667 -124.33333333,49.33333333 -124.25,49.33333333 -124.16666667,49.33333333 -124.16666667,49.41666667 -124.25,49.41666667 -124.33333333,49.41666667</coordinates></LinearRing></innerBoundaryIs><innerBoundaryIs><LinearRing><coordinates>-129.75,53.16666667 -129.66666667000001,53.16666667 -129.66666667000001,53.25 -129.75,53.25 -129.75,53.16666667</coordinates></LinearRing></innerBoundaryIs><innerBoundaryIs><LinearRing><coordinates>-127.25,50.66666667 -127.16666667,50.66666667 -127.16666667,50.75 -127.16666667,50.83333333 -127.25,50.83333333 -127.33333333,50.83333333 -127.41666667,50.83333333 -127.41666667,50.75 -127.33333333,50.75 -127.25,50.75 -127.25,50.66666667</coordinates></LinearRing></innerBoundaryIs><innerBoundaryIs><LinearRing><coordinates>-127.08333333,50.66666667 -127.0,50.66666667 -126.91666667,50.66666667 -126.91666667,50.75 -127.0,50.75 -127.08333333,50.75 -127.08333333,50.66666667</coordinates></LinearRing></innerBoundaryIs><innerBoundaryIs><LinearRing><coordinates>-126.83333333,50.66666667 -126.75,50.66666667 -126.75,50.75 -126.83333333,50.75 -126.83333333,50.66666667</coordinates></LinearRing></innerBoundaryIs><innerBoundaryIs><LinearRing><coordinates>-59.75,50.41666667 -59.75,50.33333333 -59.66666667,50.33333333 -59.66666667,50.41666667 -59.75,50.41666667</coordinates></LinearRing></innerBoundaryIs><innerBoundaryIs><LinearRing><coordinates>-128.0,51.75 -127.91666667,51.75 -127.91666667,51.83333333 -128.0,51.83333333 -128.0,51.75</coordinates></LinearRing></innerBoundaryIs><innerBoundaryIs><LinearRing><coordinates>-129.33333333,52.66666667 -129.33333333,52.58333333 -129.25,52.58333333 -129.25,52.66666667 -129.33333333,52.66666667</coordinates></LinearRing></innerBoundaryIs><innerBoundaryIs><LinearRing><coordinates>-129.25,52.83333333 -129.16666667000001,52.83333333 -129.16666667000001,52.91666667 -129.25,52.91666667 -129.25,52.83333333</coordinates></LinearRing></innerBoundaryIs><innerBoundaryIs><LinearRing><coordinates>-131.33333333,55.08333333 -131.25,55.08333333 -131.25,55.16666667 -131.33333333,55.16666667 -131.33333333,55.08333333</coordinates></LinearRing></innerBoundaryIs><innerBoundaryIs><LinearRing><coordinates>-132.08333333,55.5 -132.08333333,55.41666667 -132.08333333,55.33333333 -132.0,55.33333333 -131.91666667000001,55.33333333 -131.91666667000001,55.41666667 -131.91666667000001,55.5 -132.0,55.5 -132.08333333,55.5</coordinates></LinearRing></innerBoundaryIs><innerBoundaryIs><LinearRing><coordinates>-131.83333333,55.58333333 -131.75,55.58333333 -131.75,55.66666667 -131.83333333,55.66666667 -131.83333333,55.58333333</coordinates></LinearRing></innerBoundaryIs><innerBoundaryIs><LinearRing><coordinates>-59.5,53.83333333 -59.5,53.75 -59.58333333,53.75 -59.66666667,53.75 -59.75,53.75 -59.83333333,53.75 -59.91666667,53.75 -60.0,53.75 -60.0,53.66666667 -60.08333333,53.66666667 -60.08333333,53.58333333 -60.08333333,53.5 -60.0,53.5 -59.91666667,53.5 -59.91666667,53.58333333 -59.83333333,53.58333333 -59.75,53.58333333 -59.66666667,53.58333333 -59.58333333,53.58333333 -59.5,53.58333333 -59.5,53.66666667 -59.41666667,53.66666667 -59.33333333,53.66666667 -59.33333333,53.75 -59.25,53.75 -59.16666667,53.75 -59.08333333,53.75 -59.08333333,53.83333333 -59.0,53.83333333 -59.0,53.91666667 -59.08333333,53.91666667 -59.16666667,53.91666667 -59.25,53.91666667 -59.25,53.83333333 -59.33333333,53.83333333 -59.41666667,53.83333333 -59.5,53.83333333</coordinates></LinearRing></innerBoundaryIs><innerBoundaryIs><LinearRing><coordinates>-57.33333333,53.66666667 -57.33333333,53.58333333 -57.25,53.58333333 -57.25,53.66666667 -57.33333333,53.66666667</coordinates></LinearRing></innerBoundaryIs><innerBoundaryIs><LinearRing><coordinates>-57.91666667,54.25 -57.83333333,54.25 -57.83333333,54.33333333 -57.91666667,54.33333333 -57.91666667,54.25</coordinates></LinearRing></innerBoundaryIs><innerBoundaryIs><LinearRing><coordinates>-72.41666667,62.0 -72.41666667,61.91666667 -72.33333333,61.91666667 -72.33333333,62.0 -72.41666667,62.0</coordinates></LinearRing></innerBoundaryIs><innerBoundaryIs><LinearRing><coordinates>-61.25,56.33333333 -61.25,56.25 -61.16666667,56.25 -61.16666667,56.33333333 -61.25,56.33333333</coordinates></LinearRing></innerBoundaryIs><innerBoundaryIs><LinearRing><coordinates>-64.83333333,63.16666667 -64.75,63.16666667 -64.75,63.25 -64.75,63.33333333 -64.83333333,63.33333333 -64.83333333,63.25 -64.83333333,63.16666667</coordinates></LinearRing></innerBoundaryIs><innerBoundaryIs><LinearRing><coordinates>-161.0,58.75 -160.91666667000001,58.75 -160.83333333,58.75 -160.83333333,58.83333333 -160.91666667000001,58.83333333 -161.0,58.83333333 -161.0,58.75</coordinates></LinearRing></innerBoundaryIs><innerBoundaryIs><LinearRing><coordinates>-132.83333333,56.08333333 -132.75,56.08333333 -132.75,56.16666667 -132.83333333,56.16666667 -132.83333333,56.08333333</coordinates></LinearRing></innerBoundaryIs><innerBoundaryIs><LinearRing><coordinates>-133.75,56.5 -133.75,56.41666667 -133.66666667000001,56.41666667 -133.66666667000001,56.5 -133.75,56.5</coordinates></LinearRing></innerBoundaryIs><innerBoundaryIs><LinearRing><coordinates>-133.33333333,56.41666667 -133.33333333,56.33333333 -133.25,56.33333333 -133.16666667000001,56.33333333 -133.08333333,56.33333333 -133.08333333,56.41666667 -133.16666667000001,56.41666667 -133.25,56.41666667 -133.33333333,56.41666667</coordinates></LinearRing></innerBoundaryIs><innerBoundaryIs><LinearRing><coordinates>-136.5,58.25 -136.5,58.16666667 -136.41666667000001,58.16666667 -136.41666667000001,58.25 -136.5,58.25</coordinates></LinearRing></innerBoundaryIs><innerBoundaryIs><LinearRing><coordinates>-136.0,58.25 -135.91666667000001,58.25 -135.91666667000001,58.33333333 -135.91666667000001,58.41666667 -136.0,58.41666667 -136.0,58.33333333 -136.0,58.25</coordinates></LinearRing></innerBoundaryIs><innerBoundaryIs><LinearRing><coordinates>-135.75,58.25 -135.66666667000001,58.25 -135.66666667000001,58.33333333 -135.75,58.33333333 -135.75,58.25</coordinates></LinearRing></innerBoundaryIs><innerBoundaryIs><LinearRing><coordinates>-135.41666667000001,58.25 -135.41666667000001,58.16666667 -135.33333333,58.16666667 -135.33333333,58.25 -135.41666667000001,58.25</coordinates></LinearRing></innerBoundaryIs><innerBoundaryIs><LinearRing><coordinates>-135.25,58.91666667 -135.25,58.83333333 -135.16666667000001,58.83333333 -135.16666667000001,58.91666667 -135.25,58.91666667</coordinates></LinearRing></innerBoundaryIs><innerBoundaryIs><LinearRing><coordinates>-148.08333333,60.66666667 -148.08333333,60.58333333 -148.0,60.58333333 -148.0,60.66666667 -148.08333333,60.66666667</coordinates></LinearRing></innerBoundaryIs><innerBoundaryIs><LinearRing><coordinates>-151.41666667000001,59.58333333 -151.33333333,59.58333333 -151.33333333,59.66666667 -151.41666667000001,59.66666667 -151.41666667000001,59.58333333</coordinates></LinearRing></innerBoundaryIs><innerBoundaryIs><LinearRing><coordinates>-163.75,60.58333333 -163.66666667000001,60.58333333 -163.66666667000001,60.66666667 -163.58333333,60.66666667 -163.5,60.66666667 -163.5,60.75 -163.58333333,60.75 -163.66666667000001,60.75 -163.66666667000001,60.83333333 -163.75,60.83333333 -163.75,60.75 -163.75,60.66666667 -163.75,60.58333333</coordinates></LinearRing></innerBoundaryIs><innerBoundaryIs><LinearRing><coordinates>-150.25,61.0 -150.16666667000001,61.0 -150.08333333,61.0 -150,61 -149.91666667000001,61.0 -149.91666667000001,61.08333333 -150.0,61.08333333 -150.08333333,61.08333333 -150.16666667000001,61.08333333 -150.25,61.08333333 -150.25,61.0</coordinates></LinearRing></innerBoundaryIs><innerBoundaryIs><LinearRing><coordinates>-164.25,60.83333333 -164.25,60.75 -164.16666667000001,60.75 -164.08333333,60.75 -164.08333333,60.83333333 -164.16666667000001,60.83333333 -164.25,60.83333333</coordinates></LinearRing></innerBoundaryIs><innerBoundaryIs><LinearRing><coordinates>-150.16666667000001,61.16666667 -150.08333333,61.16666667 -150.08333333,61.25 -150.16666667000001,61.25 -150.16666667000001,61.16666667</coordinates></LinearRing></innerBoundaryIs><innerBoundaryIs><LinearRing><coordinates>-70.16666667,62.66666667 -70.16666667,62.75 -70.25,62.75 -70.25,62.66666667 -70.16666667,62.66666667</coordinates></LinearRing></innerBoundaryIs><innerBoundaryIs><LinearRing><coordinates>-65.91666667,67.91666667 -65.83333333,67.91666667 -65.83333333,68.0 -65.91666667,68.0 -65.91666667,67.91666667</coordinates></LinearRing></innerBoundaryIs><innerBoundaryIs><LinearRing><coordinates>-65.0,67.91666667 -65.0,67.83333333 -64.91666667,67.83333333 -64.91666667,67.91666667 -65.0,67.91666667</coordinates></LinearRing></innerBoundaryIs><innerBoundaryIs><LinearRing><coordinates>-72.0,63.5 -71.91666667,63.5 -71.83333333,63.5 -71.83333333,63.58333333 -71.91666667,63.58333333 -72.0,63.58333333 -72.0,63.5</coordinates></LinearRing></innerBoundaryIs><innerBoundaryIs><LinearRing><coordinates>-68.5,63.5 -68.41666667,63.5 -68.33333333,63.5 -68.33333333,63.41666667 -68.33333333,63.33333333 -68.25,63.33333333 -68.16666667,63.33333333 -68.08333333,63.33333333 -68.0,63.33333333 -68.0,63.41666667 -68.08333333,63.41666667 -68.08333333,63.5 -68.16666667,63.5 -68.16666667,63.58333333 -68.25,63.58333333 -68.33333333,63.58333333 -68.41666667,63.58333333 -68.41666667,63.66666667 -68.5,63.66666667 -68.58333333,63.66666667 -68.58333333,63.58333333 -68.5,63.58333333 -68.5,63.5</coordinates></LinearRing></innerBoundaryIs><innerBoundaryIs><LinearRing><coordinates>-73.5,64.16666667 -73.5,64.08333333 -73.41666667,64.08333333 -73.41666667,64.16666667 -73.5,64.16666667</coordinates></LinearRing></innerBoundaryIs><innerBoundaryIs><LinearRing><coordinates>-71.25,66.75 -71.25,66.66666667 -71.33333333,66.66666667 -71.33333333,66.58333333 -71.25,66.58333333 -71.25,66.5 -71.16666667,66.5 -71.16666667,66.41666667 -71.08333333,66.41666667 -71.08333333,66.33333333 -71.08333333,66.25 -71.08333333,66.16666667 -71.08333333,66.08333333 -71.0,66.08333333 -71.0,66.16666667 -70.91666667,66.16666667 -70.83333333,66.16666667 -70.75,66.16666667 -70.75,66.25 -70.66666667,66.25 -70.66666667,66.33333333 -70.66666667,66.41666667 -70.58333333,66.41666667 -70.5,66.41666667 -70.5,66.33333333 -70.41666667,66.33333333 -70.41666667,66.25 -70.33333333,66.25 -70.25,66.25 -70.25,66.33333333 -70.25,66.41666667 -70.16666667,66.41666667 -70.16666667,66.5 -70.25,66.5 -70.33333333,66.5 -70.41666667,66.5 -70.5,66.5 -70.58333333,66.5 -70.66666667,66.5 -70.75,66.5 -70.75,66.58333333 -70.75,66.66666667 -70.66666667,66.66666667 -70.66666667,66.75 -70.66666667,66.83333333 -70.75,66.83333333 -70.83333333,66.83333333 -70.83333333,66.91666667 -70.91666667,66.91666667 -71.0,66.91666667 -71,67 -71.08333333,67.0 -71.08333333,66.91666667 -71.08333333,66.83333333 -71.16666667,66.83333333 -71.16666667,66.75 -71.25,66.75</coordinates></LinearRing></innerBoundaryIs><innerBoundaryIs><LinearRing><coordinates>-67.25,66.08333333 -67.16666667,66.08333333 -67.16666667,66.16666667 -67.25,66.16666667 -67.25,66.08333333</coordinates></LinearRing></innerBoundaryIs><innerBoundaryIs><LinearRing><coordinates>-67.41666667,66.25 -67.41666667,66.16666667 -67.33333333,66.16666667 -67.33333333,66.25 -67.41666667,66.25</coordinates></LinearRing></innerBoundaryIs><innerBoundaryIs><LinearRing><coordinates>-97.66666667,67.91666667 -97.66666667,67.83333333 -97.75,67.83333333 -97.75,67.75 -97.66666667,67.75 -97.58333333,67.75 -97.5,67.75 -97.41666667,67.75 -97.33333333,67.75 -97.33333333,67.83333333 -97.41666667,67.83333333 -97.41666667,67.91666667 -97.5,67.91666667 -97.58333333,67.91666667 -97.66666667,67.91666667</coordinates></LinearRing></innerBoundaryIs><innerBoundaryIs><LinearRing><coordinates>-89.33333333,65.5 -89.25,65.5 -89.16666667,65.5 -89.08333333,65.5 -89.08333333,65.41666667 -89.0,65.41666667 -88.91666667,65.41666667 -88.91666667,65.33333333 -88.83333333,65.33333333 -88.75,65.33333333 -88.66666667,65.33333333 -88.58333333,65.33333333 -88.5,65.33333333 -88.41666667,65.33333333 -88.33333333,65.33333333 -88.33333333,65.41666667 -88.41666667,65.41666667 -88.5,65.41666667 -88.5,65.5 -88.58333333,65.5 -88.58333333,65.58333333 -88.66666667,65.58333333 -88.75,65.58333333 -88.83333333,65.58333333 -88.83333333,65.66666667 -88.91666667,65.66666667 -89.0,65.66666667 -89.08333333,65.66666667 -89.16666667,65.66666667 -89.16666667,65.75 -89.25,65.75 -89.33333333,65.75 -89.33333333,65.83333333 -89.41666667,65.83333333 -89.5,65.83333333 -89.58333333,65.83333333 -89.66666667,65.83333333 -89.66666667,65.75 -89.58333333,65.75 -89.58333333,65.66666667 -89.5,65.66666667 -89.41666667,65.66666667 -89.41666667,65.58333333 -89.33333333,65.58333333 -89.33333333,65.5</coordinates></LinearRing></innerBoundaryIs><innerBoundaryIs><LinearRing><coordinates>-165.83333333,65.08333333 -165.75,65.08333333 -165.66666667000001,65.08333333 -165.66666667000001,65.16666667 -165.75,65.16666667 -165.83333333,65.16666667 -165.83333333,65.08333333</coordinates></LinearRing></innerBoundaryIs><innerBoundaryIs><LinearRing><coordinates>-166.83333333,65.16666667 -166.75,65.16666667 -166.66666667000001,65.16666667 -166.58333333,65.16666667 -166.5,65.16666667 -166.5,65.25 -166.5,65.33333333 -166.58333333,65.33333333 -166.58333333,65.25 -166.66666667000001,65.25 -166.66666667000001,65.33333333 -166.75,65.33333333 -166.83333333,65.33333333 -166.83333333,65.25 -166.83333333,65.16666667</coordinates></LinearRing></innerBoundaryIs><innerBoundaryIs><LinearRing><coordinates>-161.16666667000001,66.33333333 -161.25,66.33333333 -161.33333333,66.33333333 -161.33333333,66.25 -161.25,66.25 -161.16666667000001,66.25 -161.16666667000001,66.33333333</coordinates></LinearRing></innerBoundaryIs><innerBoundaryIs><LinearRing><coordinates>-160.91666667000001,66.41666667 -160.83333333,66.41666667 -160.75,66.41666667 -160.66666667000001,66.41666667 -160.58333333,66.41666667 -160.5,66.41666667 -160.41666667000001,66.41666667 -160.33333333,66.41666667 -160.25,66.41666667 -160.25,66.5 -160.33333333,66.5 -160.33333333,66.58333333 -160.41666667000001,66.58333333 -160.5,66.58333333 -160.58333333,66.58333333 -160.66666667000001,66.58333333 -160.75,66.58333333 -160.83333333,66.58333333 -160.91666667000001,66.58333333 -161.0,66.58333333 -161.08333333,66.58333333 -161.16666667000001,66.58333333 -161.16666667000001,66.5 -161.08333333,66.5 -161.0,66.5 -160.91666667000001,66.5 -160.91666667000001,66.41666667</coordinates></LinearRing></innerBoundaryIs><innerBoundaryIs><LinearRing><coordinates>-161.75,66.58333333 -161.75,66.5 -161.66666667000001,66.5 -161.58333333,66.5 -161.58333333,66.58333333 -161.66666667000001,66.58333333 -161.75,66.58333333</coordinates></LinearRing></innerBoundaryIs><innerBoundaryIs><LinearRing><coordinates>-107.83333333,67.33333333 -107.83333333,67.25 -107.83333333,67.16666667 -107.75,67.16666667 -107.66666667,67.16666667 -107.66666667,67.25 -107.75,67.25 -107.75,67.33333333 -107.75,67.41666667 -107.75,67.5 -107.75,67.58333333 -107.83333333,67.58333333 -107.83333333,67.5 -107.83333333,67.41666667 -107.83333333,67.33333333</coordinates></LinearRing></innerBoundaryIs><innerBoundaryIs><LinearRing><coordinates>-114.25,67.75 -114.16666667,67.75 -114.08333333,67.75 -114.08333333,67.83333333 -114.16666667,67.83333333 -114.25,67.83333333 -114.25,67.75</coordinates></LinearRing></innerBoundaryIs><innerBoundaryIs><LinearRing><coordinates>-107.75,68.33333333 -107.75,68.25 -107.66666667,68.25 -107.66666667,68.33333333 -107.75,68.33333333</coordinates></LinearRing></innerBoundaryIs><innerBoundaryIs><LinearRing><coordinates>-105.0,68.33333333 -104.91666667,68.33333333 -104.91666667,68.41666667 -105.0,68.41666667 -105.0,68.33333333</coordinates></LinearRing></innerBoundaryIs><innerBoundaryIs><LinearRing><coordinates>-104.75,68.33333333 -104.75,68.25 -104.66666667,68.25 -104.58333333,68.25 -104.58333333,68.33333333 -104.66666667,68.33333333 -104.75,68.33333333</coordinates></LinearRing></innerBoundaryIs><innerBoundaryIs><LinearRing><coordinates>-108.41666667,68.25 -108.5,68.25 -108.5,68.16666667 -108.41666667,68.16666667 -108.41666667,68.25</coordinates></LinearRing></innerBoundaryIs><innerBoundaryIs><LinearRing><coordinates>-107.66666667,68.08333333 -107.58333333,68.08333333 -107.58333333,68.16666667 -107.66666667,68.16666667 -107.66666667,68.08333333</coordinates></LinearRing></innerBoundaryIs><innerBoundaryIs><LinearRing><coordinates>-106.08333333,68.58333333 -106.08333333,68.5 -106.0,68.5 -105.91666667,68.5 -105.91666667,68.41666667 -105.83333333,68.41666667 -105.83333333,68.5 -105.83333333,68.58333333 -105.91666667,68.58333333 -106.0,68.58333333 -106.08333333,68.58333333</coordinates></LinearRing></innerBoundaryIs><innerBoundaryIs><LinearRing><coordinates>-105.25,68.41666667 -105.16666667,68.41666667 -105.08333333,68.41666667 -105.08333333,68.5 -105.16666667,68.5 -105.25,68.5 -105.25,68.41666667</coordinates></LinearRing></innerBoundaryIs><innerBoundaryIs><LinearRing><coordinates>-106.41666667,68.5 -106.41666667,68.41666667 -106.33333333,68.41666667 -106.33333333,68.5 -106.41666667,68.5</coordinates></LinearRing></innerBoundaryIs><innerBoundaryIs><LinearRing><coordinates>-90.25,69.08333333 -90.33333333,69.08333333 -90.41666667,69.08333333 -90.41666667,69.16666667 -90.5,69.16666667 -90.58333333,69.16666667 -90.58333333,69.08333333 -90.58333333,69.0 -90.5,69.0 -90.5,68.91666667 -90.41666667,68.91666667 -90.41666667,68.83333333 -90.41666667,68.75 -90.41666667,68.66666667 -90.41666667,68.58333333 -90.41666667,68.5 -90.5,68.5 -90.5,68.41666667 -90.41666667,68.41666667 -90.33333333,68.41666667 -90.25,68.41666667 -90.25,68.33333333 -90.16666667,68.33333333 -90.08333333,68.33333333 -90.08333333,68.41666667 -90.08333333,68.5 -90.08333333,68.58333333 -90.0,68.58333333 -90.0,68.66666667 -90.08333333,68.66666667 -90.08333333,68.75 -90.08333333,68.83333333 -90.08333333,68.91666667 -90.16666667,68.91666667 -90.25,68.91666667 -90.25,69.0 -90.25,69.08333333</coordinates></LinearRing></innerBoundaryIs><innerBoundaryIs><LinearRing><coordinates>-89.91666667,68.91666667 -89.91666667,68.83333333 -89.83333333,68.83333333 -89.75,68.83333333 -89.75,68.91666667 -89.83333333,68.91666667 -89.91666667,68.91666667</coordinates></LinearRing></innerBoundaryIs><innerBoundaryIs><LinearRing><coordinates>-95.33333333,69.58333333 -95.33333333,69.66666667 -95.41666667,69.66666667 -95.5,69.66666667 -95.5,69.58333333 -95.41666667,69.58333333 -95.33333333,69.58333333</coordinates></LinearRing></innerBoundaryIs><innerBoundaryIs><LinearRing><coordinates>-95.75,69.75 -95.75,69.66666667 -95.66666667,69.66666667 -95.58333333,69.66666667 -95.58333333,69.75 -95.66666667,69.75 -95.75,69.75</coordinates></LinearRing></innerBoundaryIs><innerBoundaryIs><LinearRing><coordinates>-97.33333333,69.75 -97.25,69.75 -97.25,69.83333333 -97.33333333,69.83333333 -97.33333333,69.75</coordinates></LinearRing></innerBoundaryIs><innerBoundaryIs><LinearRing><coordinates>-131.91666667000001,69.5 -131.91666667000001,69.41666667 -131.83333333,69.41666667 -131.75,69.41666667 -131.75,69.5 -131.83333333,69.5 -131.91666667000001,69.5</coordinates></LinearRing></innerBoundaryIs><innerBoundaryIs><LinearRing><coordinates>-132.25,69.33333333 -132.25,69.25 -132.16666667000001,69.25 -132.16666667000001,69.33333333 -132.25,69.33333333</coordinates></LinearRing></innerBoundaryIs><innerBoundaryIs><LinearRing><coordinates>-125.58333333,69.41666667 -125.58333333,69.33333333 -125.5,69.33333333 -125.5,69.41666667 -125.58333333,69.41666667</coordinates></LinearRing></innerBoundaryIs><innerBoundaryIs><LinearRing><coordinates>-130.25,69.75 -130.16666667000001,69.75 -130.08333333,69.75 -130.0,69.75 -129.91666667000001,69.75 -129.91666667000001,69.83333333 -130.0,69.83333333 -130.08333333,69.83333333 -130.16666667000001,69.83333333 -130.25,69.83333333 -130.25,69.75</coordinates></LinearRing></innerBoundaryIs><innerBoundaryIs><LinearRing><coordinates>-125.16666667,69.83333333 -125.08333333,69.83333333 -125.08333333,69.91666667 -125.16666667,69.91666667 -125.16666667,69.83333333</coordinates></LinearRing></innerBoundaryIs><innerBoundaryIs><LinearRing><coordinates>-155.91666667000001,70.91666667 -155.91666667000001,70.83333333 -155.83333333,70.83333333 -155.75,70.83333333 -155.75,70.91666667 -155.83333333,70.91666667 -155.91666667000001,70.91666667</coordinates></LinearRing></innerBoundaryIs><innerBoundaryIs><LinearRing><coordinates>-155.66666667000001,70.91666667 -155.66666667000001,70.83333333 -155.58333333,70.83333333 -155.58333333,70.91666667 -155.66666667000001,70.91666667</coordinates></LinearRing></innerBoundaryIs><innerBoundaryIs><LinearRing><coordinates>-65.66666667,68.08333333 -65.66666667,68.0 -65.58333333,68.0 -65.58333333,68.08333333 -65.66666667,68.08333333</coordinates></LinearRing></innerBoundaryIs><innerBoundaryIs><LinearRing><coordinates>-68.0,68.66666667 -68.08333333,68.66666667 -68.08333333,68.58333333 -68.0,68.58333333 -68.0,68.66666667</coordinates></LinearRing></innerBoundaryIs><innerBoundaryIs><LinearRing><coordinates>-75.08333333,68.75 -75.0,68.75 -75.0,68.83333333 -75.08333333,68.83333333 -75.08333333,68.75</coordinates></LinearRing></innerBoundaryIs><innerBoundaryIs><LinearRing><coordinates>-74.91666667,68.75 -74.91666667,68.66666667 -74.83333333,68.66666667 -74.83333333,68.75 -74.91666667,68.75</coordinates></LinearRing></innerBoundaryIs><innerBoundaryIs><LinearRing><coordinates>-74.16666667,68.5 -74.16666667,68.41666667 -74.08333333,68.41666667 -74.0,68.41666667 -74.0,68.5 -74.08333333,68.5 -74.16666667,68.5</coordinates></LinearRing></innerBoundaryIs><innerBoundaryIs><LinearRing><coordinates>-67.83333333,68.91666667 -67.75,68.91666667 -67.75,69.0 -67.83333333,69.0 -67.83333333,68.91666667</coordinates></LinearRing></innerBoundaryIs><innerBoundaryIs><LinearRing><coordinates>-82.16666667,68.25 -82.16666667,68.16666667 -82.08333333,68.16666667 -82.08333333,68.25 -82.16666667,68.25</coordinates></LinearRing></innerBoundaryIs><innerBoundaryIs><LinearRing><coordinates>-82.16666667,68.41666667 -82.08333333,68.41666667 -82.08333333,68.5 -82.16666667,68.5 -82.16666667,68.41666667</coordinates></LinearRing></innerBoundaryIs><innerBoundaryIs><LinearRing><coordinates>-85.08333333,72.25 -85.0,72.25 -85.0,72.33333333 -85.08333333,72.33333333 -85.08333333,72.25</coordinates></LinearRing></innerBoundaryIs><innerBoundaryIs><LinearRing><coordinates>-68.75,70.08333333 -68.75,70.0 -68.66666667,70.0 -68.66666667,70.08333333 -68.75,70.08333333</coordinates></LinearRing></innerBoundaryIs><innerBoundaryIs><LinearRing><coordinates>-68.08333333,69.25 -68.08333333,69.16666667 -68.0,69.16666667 -67.91666667,69.16666667 -67.91666667,69.25 -68.0,69.25 -68.08333333,69.25</coordinates></LinearRing></innerBoundaryIs><innerBoundaryIs><LinearRing><coordinates>-67.66666667,69.58333333 -67.58333333,69.58333333 -67.58333333,69.66666667 -67.58333333,69.75 -67.66666667,69.75 -67.75,69.75 -67.75,69.66666667 -67.66666667,69.66666667 -67.66666667,69.58333333</coordinates></LinearRing></innerBoundaryIs><innerBoundaryIs><LinearRing><coordinates>-85.25,70.08333333 -85.25,70.0 -85.16666667,70.0 -85.16666667,69.91666667 -85.25,69.91666667 -85.25,69.83333333 -85.16666667,69.83333333 -85.08333333,69.83333333 -85.0,69.83333333 -84.91666667,69.83333333 -84.91666667,69.91666667 -84.83333333,69.91666667 -84.75,69.91666667 -84.66666667,69.91666667 -84.58333333,69.91666667 -84.5,69.91666667 -84.41666667,69.91666667 -84.41666667,70.0 -84.5,70.0 -84.58333333,70.0 -84.66666667,70.0 -84.75,70.0 -84.83333333,70.0 -84.91666667,70.0 -85,70 -85.08333333,70.0 -85.08333333,70.08333333 -85.16666667,70.08333333 -85.25,70.08333333</coordinates></LinearRing></innerBoundaryIs><innerBoundaryIs><LinearRing><coordinates>-81.16666667,70.08333333 -81.16666667,70.0 -81.08333333,70.0 -81.08333333,70.08333333 -81.16666667,70.08333333</coordinates></LinearRing></innerBoundaryIs><innerBoundaryIs><LinearRing><coordinates>-82.16666667,69.33333333 -82.08333333,69.33333333 -82.0,69.33333333 -82.0,69.41666667 -82.08333333,69.41666667 -82.16666667,69.41666667 -82.16666667,69.33333333</coordinates></LinearRing></innerBoundaryIs><innerBoundaryIs><LinearRing><coordinates>-84.25,69.83333333 -84.16666667,69.83333333 -84.08333333,69.83333333 -84.0,69.83333333 -83.91666667,69.83333333 -83.83333333,69.83333333 -83.75,69.83333333 -83.66666667,69.83333333 -83.58333333,69.83333333 -83.5,69.83333333 -83.5,69.75 -83.41666667,69.75 -83.33333333,69.75 -83.33333333,69.83333333 -83.25,69.83333333 -83.16666667,69.83333333 -83.08333333,69.83333333 -83.0,69.83333333 -82.91666667,69.83333333 -82.83333333,69.83333333 -82.75,69.83333333 -82.75,69.91666667 -82.83333333,69.91666667 -82.91666667,69.91666667 -83.0,69.91666667 -83.08333333,69.91666667 -83.08333333,70.0 -83.16666667,70.0 -83.25,70.0 -83.25,69.91666667 -83.33333333,69.91666667 -83.41666667,69.91666667 -83.5,69.91666667 -83.58333333,69.91666667 -83.66666667,69.91666667 -83.75,69.91666667 -83.83333333,69.91666667 -83.91666667,69.91666667 -84.0,69.91666667 -84.08333333,69.91666667 -84.16666667,69.91666667 -84.25,69.91666667 -84.25,69.83333333</coordinates></LinearRing></innerBoundaryIs><innerBoundaryIs><LinearRing><coordinates>-80.83333333,69.83333333 -80.75,69.83333333 -80.66666667,69.83333333 -80.66666667,69.75 -80.58333333,69.75 -80.5,69.75 -80.5,69.83333333 -80.41666667,69.83333333 -80.33333333,69.83333333 -80.25,69.83333333 -80.16666667,69.83333333 -80.08333333,69.83333333 -80.08333333,69.75 -80.0,69.75 -79.91666667,69.75 -79.91666667,69.83333333 -79.83333333,69.83333333 -79.83333333,69.91666667 -79.91666667,69.91666667 -80.0,69.91666667 -80.08333333,69.91666667 -80.16666667,69.91666667 -80.16666667,70.0 -80.25,70.0 -80.25,69.91666667 -80.33333333,69.91666667 -80.41666667,69.91666667 -80.41666667,70.0 -80.5,70.0 -80.58333333,70.0 -80.66666667,70.0 -80.75,70.0 -80.83333333,70.0 -80.91666667,70.0 -81,70 -81.0,69.91666667 -80.91666667,69.91666667 -80.83333333,69.91666667 -80.83333333,69.83333333</coordinates></LinearRing></innerBoundaryIs><innerBoundaryIs><LinearRing><coordinates>-79.25,70.33333333 -79.16666667,70.33333333 -79.16666667,70.41666667 -79.25,70.41666667 -79.25,70.33333333</coordinates></LinearRing></innerBoundaryIs><innerBoundaryIs><LinearRing><coordinates>-74.66666667,71.66666667 -74.58333333,71.66666667 -74.5,71.66666667 -74.41666667,71.66666667 -74.33333333,71.66666667 -74.33333333,71.75 -74.41666667,71.75 -74.5,71.75 -74.58333333,71.75 -74.66666667,71.75 -74.66666667,71.66666667</coordinates></LinearRing></innerBoundaryIs><innerBoundaryIs><LinearRing><coordinates>-80.75,72.08333333 -80.75,72.0 -80.66666667,72.0 -80.66666667,72.08333333 -80.75,72.08333333</coordinates></LinearRing></innerBoundaryIs><innerBoundaryIs><LinearRing><coordinates>-79.0,72.08333333 -79,72 -78.91666667,72.0 -78.91666667,72.08333333 -79.0,72.08333333</coordinates></LinearRing></innerBoundaryIs><innerBoundaryIs><LinearRing><coordinates>-77.16666667,72.83333333 -77.16666667,72.75 -77.08333333,72.75 -77.0,72.75 -76.91666667,72.75 -76.83333333,72.75 -76.75,72.75 -76.66666667,72.75 -76.66666667,72.83333333 -76.75,72.83333333 -76.83333333,72.83333333 -76.91666667,72.83333333 -77.0,72.83333333 -77.08333333,72.83333333 -77.16666667,72.83333333</coordinates></LinearRing></innerBoundaryIs></Polygon></MultiGeometry>
  </Placemark>
</Folder>
</Document></kml>
