# Supplementary material for: Species conservation profiles of a random sample of world spiders II: Gnaphosidae to Nemesiidae
Source: Biodivers Data J. 2018 Jun 29;(6):e26203. doi: 10.3897/BDJ.6.e26203 (PMC6065607; doi:10.3897/BDJ.6.e26203)
Supplement: Supplementary material 18 — Distribution of Mansuphantes ovalis (Tanasevitch, 1987) [file bdj-06-e26203-s018.kml]

<?xml version="1.0" encoding="utf-8" ?>
<kml xmlns="http://www.opengis.net/kml/2.2">
<Document id="root_doc">
<Schema name="Mansuphantes_ovalis.kml" id="Mansuphantes_ovalis.kml">
	<SimpleField name="layer" type="float"></SimpleField>
</Schema>
<Folder><name>Mansuphantes_ovalis.kml</name>
  <Placemark>
	<Style><LineStyle><color>ff0000ff</color></LineStyle><PolyStyle><fill>0</fill></PolyStyle></Style>
	<ExtendedData><SchemaData schemaUrl="#Mansuphantes_ovalis.kml">
		<SimpleData name="layer">1</SimpleData>
	</SchemaData></ExtendedData>
      <MultiGeometry><Polygon><outerBoundaryIs><LinearRing><coordinates>46.54166667,40.25833333 46.54166667,40.25 46.53333333,40.25 46.525,40.25 46.525,40.25833333 46.51666667,40.25833333 46.51666667,40.26666667 46.51666667,40.275 46.525,40.275 46.525,40.26666667 46.53333333,40.26666667 46.54166667,40.26666667 46.55,40.26666667 46.55833333,40.26666667 46.55833333,40.275 46.56666667,40.275 46.56666667,40.26666667 46.56666667,40.25833333 46.55833333,40.25833333 46.55,40.25833333 46.54166667,40.25833333</coordinates></LinearRing></outerBoundaryIs></Polygon><Polygon><outerBoundaryIs><LinearRing><coordinates>46.3,40.5 46.30833333,40.5 46.31666667,40.5 46.31666667,40.49166667 46.30833333,40.49166667 46.3,40.49166667 46.3,40.5</coordinates></LinearRing></outerBoundaryIs></Polygon><Polygon><outerBoundaryIs><LinearRing><coordinates>46.30833333,40.45833333 46.30833333,40.45 46.3,40.45 46.3,40.45833333 46.29166667,40.45833333 46.29166667,40.46666667 46.3,40.46666667 46.3,40.475 46.3,40.48333333 46.30833333,40.48333333 46.31666667,40.48333333 46.31666667,40.475 46.31666667,40.46666667 46.31666667,40.45833333 46.30833333,40.45833333</coordinates></LinearRing></outerBoundaryIs></Polygon><Polygon><outerBoundaryIs><LinearRing><coordinates>40.2,40.70833333 40.20833333,40.70833333 40.20833333,40.7 40.2,40.7 40.19166667,40.7 40.19166667,40.70833333 40.2,40.70833333</coordinates></LinearRing></outerBoundaryIs></Polygon><Polygon><outerBoundaryIs><LinearRing><coordinates>46.35,40.43333333 46.35833333,40.43333333 46.35833333,40.425 46.35,40.425 46.35,40.43333333</coordinates></LinearRing></outerBoundaryIs></Polygon><Polygon><outerBoundaryIs><LinearRing><coordinates>46.45,40.375 46.44166667,40.375 46.44166667,40.38333333 46.43333333,40.38333333 46.425,40.38333333 46.425,40.39166667 46.425,40.4 46.41666667,40.4 46.41666667,40.40833333 46.40833333,40.40833333 46.4,40.40833333 46.4,40.41666667 46.39166667,40.41666667 46.38333333,40.41666667 46.375,40.41666667 46.375,40.425 46.38333333,40.425 46.39166667,40.425 46.39166667,40.43333333 46.4,40.43333333 46.40833333,40.43333333 46.41666667,40.43333333 46.425,40.43333333 46.43333333,40.43333333 46.44166667,40.43333333 46.44166667,40.425 46.44166667,40.41666667 46.43333333,40.41666667 46.43333333,40.40833333 46.44166667,40.40833333 46.45,40.40833333 46.45,40.41666667 46.45833333,40.41666667 46.46666667,40.41666667 46.46666667,40.425 46.475,40.425 46.475,40.43333333 46.48333333,40.43333333 46.49166667,40.43333333 46.49166667,40.425 46.5,40.425 46.50833333,40.425 46.51666667,40.425 46.525,40.425 46.525,40.41666667 46.51666667,40.41666667 46.50833333,40.41666667 46.5,40.41666667 46.49166667,40.41666667 46.48333333,40.41666667 46.475,40.41666667 46.475,40.40833333 46.46666667,40.40833333 46.46666667,40.4 46.475,40.4 46.475,40.39166667 46.475,40.38333333 46.48333333,40.38333333 46.48333333,40.375 46.48333333,40.36666667 46.475,40.36666667 46.46666667,40.36666667 46.46666667,40.35833333 46.45833333,40.35833333 46.45833333,40.36666667 46.45833333,40.375 46.45,40.375</coordinates></LinearRing></outerBoundaryIs></Polygon><Polygon><outerBoundaryIs><LinearRing><coordinates>41.39166667,40.79166667 41.4,40.79166667 41.4,40.78333333 41.39166667,40.78333333 41.39166667,40.79166667</coordinates></LinearRing></outerBoundaryIs></Polygon><Polygon><outerBoundaryIs><LinearRing><coordinates>39.99166667,40.775 39.99166667,40.76666667 39.98333333,40.76666667 39.98333333,40.775 39.98333333,40.78333333 39.99166667,40.78333333 39.99166667,40.775</coordinates></LinearRing></outerBoundaryIs></Polygon><Polygon><outerBoundaryIs><LinearRing><coordinates>40.83333333,40.825 40.83333333,40.81666667 40.825,40.81666667 40.825,40.825 40.825,40.83333333 40.83333333,40.83333333 40.83333333,40.825</coordinates></LinearRing></outerBoundaryIs></Polygon><Polygon><outerBoundaryIs><LinearRing><coordinates>40.75833333,40.83333333 40.76666667,40.83333333 40.76666667,40.825 40.75833333,40.825 40.75833333,40.83333333</coordinates></LinearRing></outerBoundaryIs></Polygon><Polygon><outerBoundaryIs><LinearRing><coordinates>41.06666667,40.86666667 41.075,40.86666667 41.075,40.85833333 41.06666667,40.85833333 41.06666667,40.86666667</coordinates></LinearRing></outerBoundaryIs></Polygon><Polygon><outerBoundaryIs><LinearRing><coordinates>39.78333333,40.925 39.78333333,40.91666667 39.775,40.91666667 39.775,40.925 39.76666667,40.925 39.76666667,40.93333333 39.76666667,40.94166667 39.76666667,40.95 39.76666667,40.95833333 39.775,40.95833333 39.775,40.95 39.78333333,40.95 39.78333333,40.94166667 39.79166667,40.94166667 39.79166667,40.93333333 39.78333333,40.93333333 39.78333333,40.925</coordinates></LinearRing></outerBoundaryIs></Polygon><Polygon><outerBoundaryIs><LinearRing><coordinates>41.225,40.9 41.23333333,40.9 41.23333333,40.89166667 41.225,40.89166667 41.225,40.9</coordinates></LinearRing></outerBoundaryIs></Polygon><Polygon><outerBoundaryIs><LinearRing><coordinates>40.05,40.91666667 40.05833333,40.91666667 40.05833333,40.90833333 40.05,40.90833333 40.05,40.91666667</coordinates></LinearRing></outerBoundaryIs></Polygon><Polygon><outerBoundaryIs><LinearRing><coordinates>41.45,40.91666667 41.45833333,40.91666667 41.45833333,40.90833333 41.45,40.90833333 41.45,40.91666667</coordinates></LinearRing></outerBoundaryIs></Polygon><Polygon><outerBoundaryIs><LinearRing><coordinates>44.85,41.03333333 44.85,41.025 44.84166667,41.025 44.83333333,41.025 44.825,41.025 44.825,41.03333333 44.83333333,41.03333333 44.84166667,41.03333333 44.84166667,41.04166667 44.85,41.04166667 44.85,41.03333333</coordinates></LinearRing></outerBoundaryIs></Polygon><Polygon><outerBoundaryIs><LinearRing><coordinates>44.09166667,41.05 44.1,41.05 44.1,41.04166667 44.09166667,41.04166667 44.09166667,41.05</coordinates></LinearRing></outerBoundaryIs></Polygon><Polygon><outerBoundaryIs><LinearRing><coordinates>42.05,41.09166667 42.05833333,41.09166667 42.05833333,41.08333333 42.05,41.08333333 42.05,41.09166667</coordinates></LinearRing></outerBoundaryIs></Polygon><Polygon><outerBoundaryIs><LinearRing><coordinates>44.675,41.13333333 44.68333333,41.13333333 44.68333333,41.125 44.675,41.125 44.675,41.13333333</coordinates></LinearRing></outerBoundaryIs></Polygon><Polygon><outerBoundaryIs><LinearRing><coordinates>44.14166667,41.125 44.15,41.125 44.15,41.11666667 44.14166667,41.11666667 44.14166667,41.125</coordinates></LinearRing></outerBoundaryIs></Polygon><Polygon><outerBoundaryIs><LinearRing><coordinates>42.05833333,41.1 42.06666667,41.1 42.06666667,41.09166667 42.05833333,41.09166667 42.05833333,41.1</coordinates></LinearRing></outerBoundaryIs></Polygon><Polygon><outerBoundaryIs><LinearRing><coordinates>42.11666667,41.1 42.125,41.1 42.125,41.09166667 42.11666667,41.09166667 42.11666667,41.1</coordinates></LinearRing></outerBoundaryIs></Polygon><Polygon><outerBoundaryIs><LinearRing><coordinates>43.90833333,41.11666667 43.91666667,41.11666667 43.91666667,41.10833333 43.90833333,41.10833333 43.90833333,41.11666667</coordinates></LinearRing></outerBoundaryIs></Polygon><Polygon><outerBoundaryIs><LinearRing><coordinates>43.94166667,41.06666667 43.95,41.06666667 43.95,41.05833333 43.94166667,41.05833333 43.94166667,41.06666667</coordinates></LinearRing></outerBoundaryIs></Polygon><Polygon><outerBoundaryIs><LinearRing><coordinates>43.925,41.08333333 43.93333333,41.08333333 43.93333333,41.075 43.925,41.075 43.925,41.08333333</coordinates></LinearRing></outerBoundaryIs></Polygon><Polygon><outerBoundaryIs><LinearRing><coordinates>41.775,40.98333333 41.775,40.975 41.76666667,40.975 41.76666667,40.98333333 41.76666667,40.99166667 41.775,40.99166667 41.775,40.98333333</coordinates></LinearRing></outerBoundaryIs></Polygon><Polygon><outerBoundaryIs><LinearRing><coordinates>44.45,41.19166667 44.45833333,41.19166667 44.45833333,41.18333333 44.45,41.18333333 44.45,41.19166667</coordinates></LinearRing></outerBoundaryIs></Polygon><Polygon><outerBoundaryIs><LinearRing><coordinates>44.18333333,41.19166667 44.19166667,41.19166667 44.19166667,41.18333333 44.18333333,41.18333333 44.18333333,41.19166667</coordinates></LinearRing></outerBoundaryIs></Polygon><Polygon><outerBoundaryIs><LinearRing><coordinates>44.175,41.175 44.18333333,41.175 44.18333333,41.16666667 44.175,41.16666667 44.175,41.175</coordinates></LinearRing></outerBoundaryIs></Polygon><Polygon><outerBoundaryIs><LinearRing><coordinates>44.18333333,41.16666667 44.19166667,41.16666667 44.19166667,41.15833333 44.18333333,41.15833333 44.18333333,41.16666667</coordinates></LinearRing></outerBoundaryIs></Polygon><Polygon><outerBoundaryIs><LinearRing><coordinates>42.35833333,41.225 42.36666667,41.225 42.36666667,41.21666667 42.35833333,41.21666667 42.35833333,41.225</coordinates></LinearRing></outerBoundaryIs></Polygon><Polygon><outerBoundaryIs><LinearRing><coordinates>44.44166667,41.25833333 44.45,41.25833333 44.45833333,41.25833333 44.45833333,41.25 44.45,41.25 44.44166667,41.25 44.44166667,41.25833333</coordinates></LinearRing></outerBoundaryIs></Polygon><Polygon><outerBoundaryIs><LinearRing><coordinates>43.65,41.25833333 43.65833333,41.25833333 43.65833333,41.25 43.65,41.25 43.65,41.25833333</coordinates></LinearRing></outerBoundaryIs></Polygon><Polygon><outerBoundaryIs><LinearRing><coordinates>42.35,41.23333333 42.35833333,41.23333333 42.35833333,41.225 42.35,41.225 42.34166667,41.225 42.34166667,41.23333333 42.35,41.23333333</coordinates></LinearRing></outerBoundaryIs></Polygon><Polygon><outerBoundaryIs><LinearRing><coordinates>42.85,41.3 42.85833333,41.3 42.85833333,41.29166667 42.85,41.29166667 42.84166667,41.29166667 42.84166667,41.3 42.85,41.3</coordinates></LinearRing></outerBoundaryIs></Polygon><Polygon><outerBoundaryIs><LinearRing><coordinates>44.43333333,41.33333333 44.44166667,41.33333333 44.44166667,41.325 44.43333333,41.325 44.43333333,41.33333333</coordinates></LinearRing></outerBoundaryIs></Polygon><Polygon><outerBoundaryIs><LinearRing><coordinates>42.75,41.275 42.75833333,41.275 42.75833333,41.26666667 42.75,41.26666667 42.75,41.275</coordinates></LinearRing></outerBoundaryIs></Polygon><Polygon><outerBoundaryIs><LinearRing><coordinates>41.15,41.275 41.15833333,41.275 41.15833333,41.26666667 41.15,41.26666667 41.15,41.275</coordinates></LinearRing></outerBoundaryIs></Polygon><Polygon><outerBoundaryIs><LinearRing><coordinates>44.16666667,41.13333333 44.16666667,41.125 44.15833333,41.125 44.15833333,41.13333333 44.15,41.13333333 44.15,41.14166667 44.15833333,41.14166667 44.15833333,41.15 44.15833333,41.15833333 44.15833333,41.16666667 44.16666667,41.16666667 44.16666667,41.15833333 44.175,41.15833333 44.18333333,41.15833333 44.18333333,41.15 44.18333333,41.14166667 44.18333333,41.13333333 44.175,41.13333333 44.16666667,41.13333333</coordinates></LinearRing></outerBoundaryIs></Polygon><Polygon><outerBoundaryIs><LinearRing><coordinates>43.225,41.39166667 43.23333333,41.39166667 43.23333333,41.38333333 43.225,41.38333333 43.225,41.39166667</coordinates></LinearRing></outerBoundaryIs></Polygon><Polygon><outerBoundaryIs><LinearRing><coordinates>46.75,41.53333333 46.75833333,41.53333333 46.75833333,41.525 46.75,41.525 46.75,41.53333333</coordinates></LinearRing></outerBoundaryIs></Polygon><Polygon><outerBoundaryIs><LinearRing><coordinates>47.0,41.59166667 47.00833333,41.59166667 47.01666667,41.59166667 47.025,41.59166667 47.025,41.58333333 47.01666667,41.58333333 47.00833333,41.58333333 47.0,41.58333333 47.0,41.59166667</coordinates></LinearRing></outerBoundaryIs></Polygon><Polygon><outerBoundaryIs><LinearRing><coordinates>47.0,41.56666667 47.00833333,41.56666667 47.00833333,41.55833333 47.0,41.55833333 46.99166667,41.55833333 46.99166667,41.56666667 47.0,41.56666667</coordinates></LinearRing></outerBoundaryIs></Polygon><Polygon><outerBoundaryIs><LinearRing><coordinates>43.31666667,41.56666667 43.325,41.56666667 43.325,41.55833333 43.31666667,41.55833333 43.31666667,41.56666667</coordinates></LinearRing></outerBoundaryIs></Polygon><Polygon><outerBoundaryIs><LinearRing><coordinates>41.675,41.58333333 41.68333333,41.58333333 41.68333333,41.575 41.675,41.575 41.675,41.58333333</coordinates></LinearRing></outerBoundaryIs></Polygon><Polygon><outerBoundaryIs><LinearRing><coordinates>43.525,41.55 43.525,41.54166667 43.51666667,41.54166667 43.50833333,41.54166667 43.50833333,41.55 43.51666667,41.55 43.51666667,41.55833333 43.51666667,41.56666667 43.525,41.56666667 43.525,41.55833333 43.525,41.55</coordinates></LinearRing></outerBoundaryIs></Polygon><Polygon><outerBoundaryIs><LinearRing><coordinates>44.25833333,41.49166667 44.26666667,41.49166667 44.26666667,41.48333333 44.25833333,41.48333333 44.25833333,41.49166667</coordinates></LinearRing></outerBoundaryIs></Polygon><Polygon><outerBoundaryIs><LinearRing><coordinates>44.45833333,41.625 44.46666667,41.625 44.46666667,41.61666667 44.45833333,41.61666667 44.45,41.61666667 44.45,41.625 44.45833333,41.625</coordinates></LinearRing></outerBoundaryIs></Polygon><Polygon><outerBoundaryIs><LinearRing><coordinates>42.79166667,41.65833333 42.8,41.65833333 42.8,41.65 42.79166667,41.65 42.79166667,41.65833333</coordinates></LinearRing></outerBoundaryIs></Polygon><Polygon><outerBoundaryIs><LinearRing><coordinates>44.375,41.66666667 44.38333333,41.66666667 44.38333333,41.65833333 44.375,41.65833333 44.375,41.66666667</coordinates></LinearRing></outerBoundaryIs></Polygon><Polygon><outerBoundaryIs><LinearRing><coordinates>42.78333333,41.66666667 42.79166667,41.66666667 42.79166667,41.65833333 42.78333333,41.65833333 42.78333333,41.66666667</coordinates></LinearRing></outerBoundaryIs></Polygon><Polygon><outerBoundaryIs><LinearRing><coordinates>45.0,41.825 45.00833333,41.825 45.00833333,41.81666667 45.0,41.81666667 45.0,41.825</coordinates></LinearRing></outerBoundaryIs></Polygon><Polygon><outerBoundaryIs><LinearRing><coordinates>41.79166667,41.95833333 41.8,41.95833333 41.8,41.95 41.79166667,41.95 41.79166667,41.95833333</coordinates></LinearRing></outerBoundaryIs></Polygon><Polygon><outerBoundaryIs><LinearRing><coordinates>46.4,41.95833333 46.40833333,41.95833333 46.40833333,41.95 46.4,41.95 46.4,41.95833333</coordinates></LinearRing></outerBoundaryIs></Polygon><Polygon><outerBoundaryIs><LinearRing><coordinates>41.775,41.95 41.78333333,41.95 41.79166667,41.95 41.79166667,41.94166667 41.78333333,41.94166667 41.775,41.94166667 41.76666667,41.94166667 41.76666667,41.95 41.76666667,41.95833333 41.76666667,41.96666667 41.775,41.96666667 41.78333333,41.96666667 41.78333333,41.95833333 41.775,41.95833333 41.775,41.95</coordinates></LinearRing></outerBoundaryIs></Polygon><Polygon><outerBoundaryIs><LinearRing><coordinates>44.05,41.95833333 44.05,41.95 44.04166667,41.95 44.03333333,41.95 44.03333333,41.95833333 44.025,41.95833333 44.025,41.96666667 44.025,41.975 44.03333333,41.975 44.04166667,41.975 44.04166667,41.96666667 44.05,41.96666667 44.05833333,41.96666667 44.06666667,41.96666667 44.06666667,41.95833333 44.05833333,41.95833333 44.05,41.95833333</coordinates></LinearRing></outerBoundaryIs></Polygon><Polygon><outerBoundaryIs><LinearRing><coordinates>41.81666667,41.975 41.825,41.975 41.825,41.96666667 41.81666667,41.96666667 41.81666667,41.975</coordinates></LinearRing></outerBoundaryIs></Polygon><Polygon><outerBoundaryIs><LinearRing><coordinates>46.69166667,41.975 46.7,41.975 46.7,41.96666667 46.69166667,41.96666667 46.69166667,41.975</coordinates></LinearRing></outerBoundaryIs></Polygon><Polygon><outerBoundaryIs><LinearRing><coordinates>41.8,41.98333333 41.80833333,41.98333333 41.81666667,41.98333333 41.81666667,41.975 41.80833333,41.975 41.8,41.975 41.79166667,41.975 41.79166667,41.98333333 41.79166667,41.99166667 41.8,41.99166667 41.8,41.98333333</coordinates></LinearRing></outerBoundaryIs></Polygon><Polygon><outerBoundaryIs><LinearRing><coordinates>41.91666667,42.03333333 41.925,42.03333333 41.925,42.025 41.91666667,42.025 41.91666667,42.03333333</coordinates></LinearRing></outerBoundaryIs></Polygon><Polygon><outerBoundaryIs><LinearRing><coordinates>46.65833333,42.04166667 46.66666667,42.04166667 46.66666667,42.03333333 46.65833333,42.03333333 46.65833333,42.04166667</coordinates></LinearRing></outerBoundaryIs></Polygon><Polygon><outerBoundaryIs><LinearRing><coordinates>44.725,42.08333333 44.73333333,42.08333333 44.73333333,42.075 44.725,42.075 44.725,42.08333333</coordinates></LinearRing></outerBoundaryIs></Polygon><Polygon><outerBoundaryIs><LinearRing><coordinates>46.66666667,42.05 46.675,42.05 46.675,42.04166667 46.66666667,42.04166667 46.66666667,42.05</coordinates></LinearRing></outerBoundaryIs></Polygon><Polygon><outerBoundaryIs><LinearRing><coordinates>45.55,42.05 45.55833333,42.05 45.55833333,42.04166667 45.55,42.04166667 45.55,42.05</coordinates></LinearRing></outerBoundaryIs></Polygon><Polygon><outerBoundaryIs><LinearRing><coordinates>41.89166667,42.00833333 41.9,42.00833333 41.90833333,42.00833333 41.90833333,42.0 41.9,42.0 41.89166667,42.0 41.89166667,42.00833333</coordinates></LinearRing></outerBoundaryIs></Polygon><Polygon><outerBoundaryIs><LinearRing><coordinates>45.61666667,42.01666667 45.625,42.01666667 45.625,42.00833333 45.61666667,42.00833333 45.61666667,42.01666667</coordinates></LinearRing></outerBoundaryIs></Polygon><Polygon><outerBoundaryIs><LinearRing><coordinates>44.725,41.99166667 44.725,41.98333333 44.71666667,41.98333333 44.71666667,41.975 44.70833333,41.975 44.7,41.975 44.7,41.98333333 44.7,41.99166667 44.69166667,41.99166667 44.69166667,41.98333333 44.68333333,41.98333333 44.675,41.98333333 44.66666667,41.98333333 44.65833333,41.98333333 44.65833333,41.99166667 44.65,41.99166667 44.64166667,41.99166667 44.64166667,42.0 44.64166667,42.00833333 44.64166667,42.01666667 44.65,42.01666667 44.65833333,42.01666667 44.66666667,42.01666667 44.675,42.01666667 44.68333333,42.01666667 44.69166667,42.01666667 44.69166667,42.00833333 44.7,42.00833333 44.70833333,42.00833333 44.71666667,42.00833333 44.725,42.00833333 44.73333333,42.00833333 44.73333333,42.0 44.725,42.0 44.725,41.99166667</coordinates></LinearRing></outerBoundaryIs></Polygon><Polygon><outerBoundaryIs><LinearRing><coordinates>46.66666667,42.025 46.675,42.025 46.675,42.03333333 46.68333333,42.03333333 46.68333333,42.04166667 46.69166667,42.04166667 46.69166667,42.03333333 46.69166667,42.025 46.68333333,42.025 46.68333333,42.01666667 46.675,42.01666667 46.66666667,42.01666667 46.66666667,42.025</coordinates></LinearRing></outerBoundaryIs></Polygon><Polygon><outerBoundaryIs><LinearRing><coordinates>45.85,41.93333333 45.85833333,41.93333333 45.85833333,41.925 45.85,41.925 45.85,41.93333333</coordinates></LinearRing></outerBoundaryIs></Polygon><Polygon><outerBoundaryIs><LinearRing><coordinates>46.85833333,42.10833333 46.86666667,42.10833333 46.86666667,42.1 46.85833333,42.1 46.85,42.1 46.84166667,42.1 46.83333333,42.1 46.825,42.1 46.825,42.10833333 46.83333333,42.10833333 46.83333333,42.11666667 46.84166667,42.11666667 46.84166667,42.125 46.84166667,42.13333333 46.85,42.13333333 46.85,42.125 46.85,42.11666667 46.85,42.10833333 46.85833333,42.10833333</coordinates></LinearRing></outerBoundaryIs></Polygon><Polygon><outerBoundaryIs><LinearRing><coordinates>46.825,42.125 46.83333333,42.125 46.83333333,42.11666667 46.825,42.11666667 46.825,42.125</coordinates></LinearRing></outerBoundaryIs></Polygon><Polygon><outerBoundaryIs><LinearRing><coordinates>46.525,42.18333333 46.53333333,42.18333333 46.53333333,42.175 46.525,42.175 46.525,42.18333333</coordinates></LinearRing></outerBoundaryIs></Polygon><Polygon><outerBoundaryIs><LinearRing><coordinates>46.75833333,42.15 46.75833333,42.14166667 46.75,42.14166667 46.74166667,42.14166667 46.73333333,42.14166667 46.725,42.14166667 46.71666667,42.14166667 46.71666667,42.15 46.70833333,42.15 46.7,42.15 46.69166667,42.15 46.69166667,42.15833333 46.69166667,42.16666667 46.7,42.16666667 46.70833333,42.16666667 46.71666667,42.16666667 46.725,42.16666667 46.725,42.175 46.725,42.18333333 46.73333333,42.18333333 46.73333333,42.19166667 46.74166667,42.19166667 46.74166667,42.18333333 46.75,42.18333333 46.75,42.175 46.74166667,42.175 46.74166667,42.16666667 46.75,42.16666667 46.75833333,42.16666667 46.75833333,42.15833333 46.75833333,42.15</coordinates></LinearRing></outerBoundaryIs></Polygon><Polygon><outerBoundaryIs><LinearRing><coordinates>43.86666667,42.175 43.875,42.175 43.875,42.16666667 43.86666667,42.16666667 43.86666667,42.175</coordinates></LinearRing></outerBoundaryIs></Polygon><Polygon><outerBoundaryIs><LinearRing><coordinates>46.8,42.1 46.80833333,42.1 46.81666667,42.1 46.81666667,42.09166667 46.80833333,42.09166667 46.8,42.09166667 46.79166667,42.09166667 46.79166667,42.1 46.78333333,42.1 46.78333333,42.09166667 46.775,42.09166667 46.775,42.08333333 46.775,42.075 46.775,42.06666667 46.76666667,42.06666667 46.76666667,42.075 46.76666667,42.08333333 46.75833333,42.08333333 46.75833333,42.075 46.75,42.075 46.75,42.06666667 46.75,42.05833333 46.74166667,42.05833333 46.74166667,42.06666667 46.74166667,42.075 46.74166667,42.08333333 46.73333333,42.08333333 46.73333333,42.075 46.73333333,42.06666667 46.73333333,42.05833333 46.73333333,42.05 46.725,42.05 46.725,42.04166667 46.73333333,42.04166667 46.74166667,42.04166667 46.75,42.04166667 46.75,42.03333333 46.74166667,42.03333333 46.74166667,42.025 46.75,42.025 46.75833333,42.025 46.75833333,42.01666667 46.75833333,42.00833333 46.76666667,42.00833333 46.76666667,42.0 46.75833333,42.0 46.75,42.0 46.75,41.99166667 46.75833333,41.99166667 46.75833333,41.98333333 46.75833333,41.975 46.75833333,41.96666667 46.76666667,41.96666667 46.76666667,41.95833333 46.76666667,41.95 46.76666667,41.94166667 46.775,41.94166667 46.775,41.93333333 46.78333333,41.93333333 46.78333333,41.925 46.78333333,41.91666667 46.775,41.91666667 46.775,41.925 46.76666667,41.925 46.75833333,41.925 46.75833333,41.93333333 46.75833333,41.94166667 46.75833333,41.95 46.75,41.95 46.75,41.95833333 46.74166667,41.95833333 46.74166667,41.96666667 46.75,41.96666667 46.75,41.975 46.74166667,41.975 46.73333333,41.975 46.73333333,41.98333333 46.73333333,41.99166667 46.73333333,42.0 46.725,42.0 46.725,41.99166667 46.71666667,41.99166667 46.71666667,41.98333333 46.70833333,41.98333333 46.70833333,41.975 46.7,41.975 46.7,41.98333333 46.7,41.99166667 46.7,42.0 46.7,42.00833333 46.70833333,42.00833333 46.70833333,42.01666667 46.71666667,42.01666667 46.71666667,42.025 46.71666667,42.03333333 46.71666667,42.04166667 46.70833333,42.04166667 46.7,42.04166667 46.69166667,42.04166667 46.69166667,42.05 46.68333333,42.05 46.675,42.05 46.675,42.05833333 46.675,42.06666667 46.66666667,42.06666667 46.66666667,42.075 46.675,42.075 46.68333333,42.075 46.68333333,42.06666667 46.69166667,42.06666667 46.7,42.06666667 46.7,42.075 46.70833333,42.075 46.71666667,42.075 46.71666667,42.08333333 46.71666667,42.09166667 46.70833333,42.09166667 46.70833333,42.1 46.70833333,42.10833333 46.7,42.10833333 46.69166667,42.10833333 46.68333333,42.10833333 46.675,42.10833333 46.675,42.11666667 46.68333333,42.11666667 46.68333333,42.125 46.69166667,42.125 46.7,42.125 46.70833333,42.125 46.71666667,42.125 46.71666667,42.11666667 46.725,42.11666667 46.725,42.125 46.73333333,42.125 46.74166667,42.125 46.75,42.125 46.75833333,42.125 46.75833333,42.13333333 46.75833333,42.14166667 46.76666667,42.14166667 46.76666667,42.13333333 46.775,42.13333333 46.78333333,42.13333333 46.78333333,42.125 46.775,42.125 46.775,42.11666667 46.76666667,42.11666667 46.76666667,42.10833333 46.775,42.10833333 46.78333333,42.10833333 46.78333333,42.11666667 46.79166667,42.11666667 46.8,42.11666667 46.80833333,42.11666667 46.81666667,42.11666667 46.825,42.11666667 46.825,42.10833333 46.81666667,42.10833333 46.80833333,42.10833333 46.8,42.10833333 46.8,42.1</coordinates></LinearRing></outerBoundaryIs><innerBoundaryIs><LinearRing><coordinates>46.74166667,42.08333333 46.75,42.08333333 46.75,42.09166667 46.75,42.1 46.74166667,42.1 46.74166667,42.09166667 46.74166667,42.08333333</coordinates></LinearRing></innerBoundaryIs><innerBoundaryIs><LinearRing><coordinates>46.75,42.1 46.75833333,42.1 46.75833333,42.10833333 46.75,42.10833333 46.75,42.1</coordinates></LinearRing></innerBoundaryIs></Polygon><Polygon><outerBoundaryIs><LinearRing><coordinates>41.71666667,42.08333333 41.71666667,42.075 41.70833333,42.075 41.70833333,42.08333333 41.70833333,42.09166667 41.71666667,42.09166667 41.71666667,42.08333333</coordinates></LinearRing></outerBoundaryIs></Polygon><Polygon><outerBoundaryIs><LinearRing><coordinates>43.725,42.10833333 43.73333333,42.10833333 43.73333333,42.1 43.725,42.1 43.725,42.10833333</coordinates></LinearRing></outerBoundaryIs></Polygon><Polygon><outerBoundaryIs><LinearRing><coordinates>46.78333333,41.79166667 46.79166667,41.79166667 46.79166667,41.78333333 46.78333333,41.78333333 46.78333333,41.79166667</coordinates></LinearRing></outerBoundaryIs></Polygon><Polygon><outerBoundaryIs><LinearRing><coordinates>46.73333333,42.325 46.74166667,42.325 46.74166667,42.31666667 46.73333333,42.31666667 46.73333333,42.325</coordinates></LinearRing></outerBoundaryIs></Polygon><Polygon><outerBoundaryIs><LinearRing><coordinates>43.96666667,43.24166667 43.975,43.24166667 43.975,43.23333333 43.96666667,43.23333333 43.96666667,43.24166667</coordinates></LinearRing></outerBoundaryIs></Polygon><Polygon><outerBoundaryIs><LinearRing><coordinates>43.93333333,43.3 43.94166667,43.3 43.94166667,43.29166667 43.93333333,43.29166667 43.93333333,43.3</coordinates></LinearRing></outerBoundaryIs></Polygon><Polygon><outerBoundaryIs><LinearRing><coordinates>39.925,43.46666667 39.93333333,43.46666667 39.93333333,43.45833333 39.925,43.45833333 39.925,43.46666667</coordinates></LinearRing></outerBoundaryIs></Polygon><Polygon><outerBoundaryIs><LinearRing><coordinates>39.58333333,43.73333333 39.59166667,43.73333333 39.6,43.73333333 39.6,43.725 39.59166667,43.725 39.58333333,43.725 39.58333333,43.73333333</coordinates></LinearRing></outerBoundaryIs></Polygon><Polygon><outerBoundaryIs><LinearRing><coordinates>39.45,43.825 39.45833333,43.825 39.45833333,43.81666667 39.45,43.81666667 39.45,43.825</coordinates></LinearRing></outerBoundaryIs></Polygon><Polygon><outerBoundaryIs><LinearRing><coordinates>39.00833333,44.16666667 39.01666667,44.16666667 39.01666667,44.15833333 39.00833333,44.15833333 39.00833333,44.16666667</coordinates></LinearRing></outerBoundaryIs></Polygon><Polygon><outerBoundaryIs><LinearRing><coordinates>38.9,44.225 38.90833333,44.225 38.90833333,44.21666667 38.9,44.21666667 38.9,44.225</coordinates></LinearRing></outerBoundaryIs></Polygon><Polygon><outerBoundaryIs><LinearRing><coordinates>39.175,44.19166667 39.18333333,44.19166667 39.18333333,44.18333333 39.175,44.18333333 39.175,44.19166667</coordinates></LinearRing></outerBoundaryIs></Polygon><Polygon><outerBoundaryIs><LinearRing><coordinates>39.09166667,44.13333333 39.1,44.13333333 39.1,44.125 39.09166667,44.125 39.09166667,44.13333333</coordinates></LinearRing></outerBoundaryIs></Polygon><Polygon><outerBoundaryIs><LinearRing><coordinates>39.08333333,44.14166667 39.09166667,44.14166667 39.09166667,44.13333333 39.08333333,44.13333333 39.075,44.13333333 39.075,44.14166667 39.075,44.15 39.08333333,44.15 39.08333333,44.14166667</coordinates></LinearRing></outerBoundaryIs></Polygon><Polygon><outerBoundaryIs><LinearRing><coordinates>39.1,44.14166667 39.10833333,44.14166667 39.10833333,44.13333333 39.1,44.13333333 39.1,44.14166667</coordinates></LinearRing></outerBoundaryIs></Polygon><Polygon><outerBoundaryIs><LinearRing><coordinates>39.15833333,44.15 39.16666667,44.15 39.16666667,44.14166667 39.15833333,44.14166667 39.15833333,44.15</coordinates></LinearRing></outerBoundaryIs></Polygon><Polygon><outerBoundaryIs><LinearRing><coordinates>38.89166667,44.29166667 38.89166667,44.28333333 38.88333333,44.28333333 38.88333333,44.29166667 38.88333333,44.3 38.89166667,44.3 38.89166667,44.29166667</coordinates></LinearRing></outerBoundaryIs></Polygon><Polygon><outerBoundaryIs><LinearRing><coordinates>38.78333333,44.30833333 38.79166667,44.30833333 38.79166667,44.3 38.78333333,44.3 38.78333333,44.30833333</coordinates></LinearRing></outerBoundaryIs></Polygon><Polygon><outerBoundaryIs><LinearRing><coordinates>41.225,44.44166667 41.225,44.43333333 41.21666667,44.43333333 41.21666667,44.44166667 41.21666667,44.45 41.225,44.45 41.225,44.44166667</coordinates></LinearRing></outerBoundaryIs></Polygon><Polygon><outerBoundaryIs><LinearRing><coordinates>38.60833333,44.49166667 38.61666667,44.49166667 38.61666667,44.48333333 38.60833333,44.48333333 38.60833333,44.49166667</coordinates></LinearRing></outerBoundaryIs></Polygon><Polygon><outerBoundaryIs><LinearRing><coordinates>38.58333333,44.49166667 38.59166667,44.49166667 38.59166667,44.48333333 38.58333333,44.48333333 38.58333333,44.49166667</coordinates></LinearRing></outerBoundaryIs></Polygon><Polygon><outerBoundaryIs><LinearRing><coordinates>38.75833333,44.53333333 38.76666667,44.53333333 38.76666667,44.525 38.75833333,44.525 38.75833333,44.53333333</coordinates></LinearRing></outerBoundaryIs></Polygon><Polygon><outerBoundaryIs><LinearRing><coordinates>38.83333333,44.55 38.84166667,44.55 38.84166667,44.54166667 38.83333333,44.54166667 38.83333333,44.55</coordinates></LinearRing></outerBoundaryIs></Polygon><Polygon><outerBoundaryIs><LinearRing><coordinates>38.56666667,44.51666667 38.575,44.51666667 38.575,44.50833333 38.56666667,44.50833333 38.56666667,44.51666667</coordinates></LinearRing></outerBoundaryIs></Polygon><Polygon><outerBoundaryIs><LinearRing><coordinates>38.56666667,44.6 38.575,44.6 38.575,44.59166667 38.56666667,44.59166667 38.55833333,44.59166667 38.55833333,44.6 38.56666667,44.6</coordinates></LinearRing></outerBoundaryIs></Polygon><Polygon><outerBoundaryIs><LinearRing><coordinates>38.53333333,44.60833333 38.54166667,44.60833333 38.55,44.60833333 38.55833333,44.60833333 38.55833333,44.6 38.55,44.6 38.54166667,44.6 38.53333333,44.6 38.53333333,44.60833333</coordinates></LinearRing></outerBoundaryIs></Polygon><Polygon><outerBoundaryIs><LinearRing><coordinates>38.85,44.65 38.85833333,44.65 38.85833333,44.64166667 38.85,44.64166667 38.85,44.65</coordinates></LinearRing></outerBoundaryIs></Polygon><Polygon><outerBoundaryIs><LinearRing><coordinates>38.725,44.625 38.73333333,44.625 38.73333333,44.61666667 38.725,44.61666667 38.725,44.625</coordinates></LinearRing></outerBoundaryIs></Polygon><Polygon><outerBoundaryIs><LinearRing><coordinates>38.39166667,44.7 38.39166667,44.69166667 38.38333333,44.69166667 38.38333333,44.7 38.38333333,44.70833333 38.39166667,44.70833333 38.39166667,44.7</coordinates></LinearRing></outerBoundaryIs></Polygon><Polygon><outerBoundaryIs><LinearRing><coordinates>39.48333333,44.7 39.49166667,44.7 39.49166667,44.69166667 39.48333333,44.69166667 39.475,44.69166667 39.475,44.7 39.48333333,44.7</coordinates></LinearRing></outerBoundaryIs></Polygon><Polygon><outerBoundaryIs><LinearRing><coordinates>38.575,44.475 38.58333333,44.475 38.58333333,44.46666667 38.575,44.46666667 38.575,44.475</coordinates></LinearRing></outerBoundaryIs></Polygon><Polygon><outerBoundaryIs><LinearRing><coordinates>39.43333333,43.83333333 39.44166667,43.83333333 39.44166667,43.84166667 39.45,43.84166667 39.45,43.83333333 39.45,43.825 39.44166667,43.825 39.43333333,43.825 39.43333333,43.83333333</coordinates></LinearRing></outerBoundaryIs></Polygon><Polygon><outerBoundaryIs><LinearRing><coordinates>46.625,42.15 46.625,42.14166667 46.61666667,42.14166667 46.61666667,42.15 46.60833333,42.15 46.60833333,42.15833333 46.6,42.15833333 46.6,42.15 46.6,42.14166667 46.59166667,42.14166667 46.58333333,42.14166667 46.58333333,42.15 46.59166667,42.15 46.59166667,42.15833333 46.58333333,42.15833333 46.575,42.15833333 46.575,42.15 46.56666667,42.15 46.55833333,42.15 46.55833333,42.15833333 46.56666667,42.15833333 46.56666667,42.16666667 46.56666667,42.175 46.575,42.175 46.575,42.18333333 46.58333333,42.18333333 46.59166667,42.18333333 46.59166667,42.19166667 46.58333333,42.19166667 46.58333333,42.2 46.575,42.2 46.575,42.20833333 46.58333333,42.20833333 46.58333333,42.21666667 46.59166667,42.21666667 46.6,42.21666667 46.6,42.225 46.59166667,42.225 46.59166667,42.23333333 46.6,42.23333333 46.6,42.24166667 46.60833333,42.24166667 46.60833333,42.25 46.6,42.25 46.59166667,42.25 46.59166667,42.25833333 46.58333333,42.25833333 46.58333333,42.25 46.575,42.25 46.575,42.24166667 46.575,42.23333333 46.56666667,42.23333333 46.56666667,42.225 46.56666667,42.21666667 46.55833333,42.21666667 46.55833333,42.20833333 46.55,42.20833333 46.54166667,42.20833333 46.54166667,42.21666667 46.54166667,42.225 46.55,42.225 46.55,42.23333333 46.54166667,42.23333333 46.53333333,42.23333333 46.53333333,42.225 46.525,42.225 46.525,42.21666667 46.525,42.20833333 46.53333333,42.20833333 46.53333333,42.2 46.54166667,42.2 46.54166667,42.19166667 46.54166667,42.18333333 46.53333333,42.18333333 46.53333333,42.19166667 46.525,42.19166667 46.525,42.18333333 46.51666667,42.18333333 46.51666667,42.19166667 46.50833333,42.19166667 46.50833333,42.18333333 46.5,42.18333333 46.49166667,42.18333333 46.49166667,42.175 46.5,42.175 46.50833333,42.175 46.50833333,42.16666667 46.51666667,42.16666667 46.525,42.16666667 46.525,42.15833333 46.53333333,42.15833333 46.53333333,42.15 46.525,42.15 46.525,42.14166667 46.525,42.13333333 46.53333333,42.13333333 46.54166667,42.13333333 46.54166667,42.14166667 46.55,42.14166667 46.55833333,42.14166667 46.55833333,42.13333333 46.55833333,42.125 46.55833333,42.11666667 46.55833333,42.10833333 46.55833333,42.1 46.56666667,42.1 46.56666667,42.10833333 46.56666667,42.11666667 46.575,42.11666667 46.58333333,42.11666667 46.58333333,42.10833333 46.59166667,42.10833333 46.59166667,42.11666667 46.6,42.11666667 46.6,42.10833333 46.60833333,42.10833333 46.60833333,42.11666667 46.61666667,42.11666667 46.625,42.11666667 46.63333333,42.11666667 46.63333333,42.125 46.64166667,42.125 46.65,42.125 46.65,42.11666667 46.65,42.10833333 46.65833333,42.10833333 46.66666667,42.10833333 46.66666667,42.1 46.65833333,42.1 46.65833333,42.09166667 46.65,42.09166667 46.65,42.08333333 46.64166667,42.08333333 46.63333333,42.08333333 46.625,42.08333333 46.625,42.075 46.63333333,42.075 46.64166667,42.075 46.64166667,42.06666667 46.65,42.06666667 46.65,42.05833333 46.65,42.05 46.65,42.04166667 46.64166667,42.04166667 46.63333333,42.04166667 46.625,42.04166667 46.61666667,42.04166667 46.60833333,42.04166667 46.60833333,42.05 46.6,42.05 46.6,42.04166667 46.59166667,42.04166667 46.59166667,42.05 46.59166667,42.05833333 46.58333333,42.05833333 46.58333333,42.05 46.575,42.05 46.56666667,42.05 46.56666667,42.04166667 46.56666667,42.03333333 46.575,42.03333333 46.575,42.04166667 46.58333333,42.04166667 46.58333333,42.03333333 46.59166667,42.03333333 46.59166667,42.025 46.6,42.025 46.60833333,42.025 46.61666667,42.025 46.625,42.025 46.63333333,42.025 46.63333333,42.01666667 46.625,42.01666667 46.625,42.00833333 46.61666667,42.00833333 46.61666667,42.0 46.625,42.0 46.63333333,42.0 46.63333333,42.00833333 46.64166667,42.00833333 46.65,42.00833333 46.65,42.0 46.65833333,42.0 46.66666667,42.0 46.66666667,41.99166667 46.66666667,41.98333333 46.65833333,41.98333333 46.65833333,41.975 46.65,41.975 46.64166667,41.975 46.64166667,41.96666667 46.64166667,41.95833333 46.63333333,41.95833333 46.625,41.95833333 46.61666667,41.95833333 46.61666667,41.95 46.625,41.95 46.625,41.94166667 46.63333333,41.94166667 46.63333333,41.93333333 46.64166667,41.93333333 46.65,41.93333333 46.65,41.94166667 46.65833333,41.94166667 46.65833333,41.93333333 46.66666667,41.93333333 46.675,41.93333333 46.675,41.94166667 46.675,41.95 46.68333333,41.95 46.68333333,41.94166667 46.69166667,41.94166667 46.7,41.94166667 46.70833333,41.94166667 46.71666667,41.94166667 46.71666667,41.93333333 46.725,41.93333333 46.725,41.925 46.71666667,41.925 46.70833333,41.925 46.7,41.925 46.7,41.91666667 46.69166667,41.91666667 46.69166667,41.90833333 46.7,41.90833333 46.7,41.9 46.70833333,41.9 46.70833333,41.90833333 46.71666667,41.90833333 46.71666667,41.9 46.725,41.9 46.73333333,41.9 46.73333333,41.90833333 46.74166667,41.90833333 46.74166667,41.9 46.75,41.9 46.75,41.89166667 46.74166667,41.89166667 46.73333333,41.89166667 46.73333333,41.88333333 46.725,41.88333333 46.725,41.875 46.73333333,41.875 46.73333333,41.86666667 46.725,41.86666667 46.71666667,41.86666667 46.70833333,41.86666667 46.70833333,41.875 46.7,41.875 46.69166667,41.875 46.69166667,41.86666667 46.69166667,41.85833333 46.7,41.85833333 46.7,41.85 46.7,41.84166667 46.70833333,41.84166667 46.70833333,41.83333333 46.71666667,41.83333333 46.71666667,41.825 46.725,41.825 46.725,41.83333333 46.725,41.84166667 46.725,41.85 46.73333333,41.85 46.74166667,41.85 46.75,41.85 46.75833333,41.85 46.75833333,41.84166667 46.75833333,41.83333333 46.76666667,41.83333333 46.76666667,41.825 46.775,41.825 46.775,41.81666667 46.76666667,41.81666667 46.76666667,41.80833333 46.75833333,41.80833333 46.75833333,41.8 46.75833333,41.79166667 46.76666667,41.79166667 46.775,41.79166667 46.775,41.78333333 46.78333333,41.78333333 46.78333333,41.775 46.775,41.775 46.775,41.76666667 46.78333333,41.76666667 46.79166667,41.76666667 46.8,41.76666667 46.8,41.75833333 46.80833333,41.75833333 46.81666667,41.75833333 46.825,41.75833333 46.825,41.75 46.825,41.74166667 46.83333333,41.74166667 46.84166667,41.74166667 46.85,41.74166667 46.85,41.73333333 46.85,41.725 46.85,41.71666667 46.85833333,41.71666667 46.85833333,41.70833333 46.86666667,41.70833333 46.86666667,41.7 46.875,41.7 46.875,41.69166667 46.88333333,41.69166667 46.89166667,41.69166667 46.89166667,41.7 46.9,41.7 46.90833333,41.7 46.91666667,41.7 46.91666667,41.69166667 46.91666667,41.68333333 46.925,41.68333333 46.93333333,41.68333333 46.94166667,41.68333333 46.95,41.68333333 46.95833333,41.68333333 46.96666667,41.68333333 46.96666667,41.675 46.95833333,41.675 46.95,41.675 46.95,41.66666667 46.94166667,41.66666667 46.94166667,41.65833333 46.94166667,41.65 46.95,41.65 46.95833333,41.65 46.96666667,41.65 46.96666667,41.65833333 46.96666667,41.66666667 46.975,41.66666667 46.975,41.65833333 46.975,41.65 46.975,41.64166667 46.98333333,41.64166667 46.98333333,41.63333333 46.98333333,41.625 46.99166667,41.625 47.0,41.625 47.0,41.61666667 46.99166667,41.61666667 46.99166667,41.60833333 46.98333333,41.60833333 46.98333333,41.6 46.975,41.6 46.975,41.59166667 46.98333333,41.59166667 46.99166667,41.59166667 46.99166667,41.58333333 47.0,41.58333333 47.0,41.575 46.99166667,41.575 46.99166667,41.56666667 46.98333333,41.56666667 46.98333333,41.55833333 46.99166667,41.55833333 46.99166667,41.55 47.0,41.55 47.00833333,41.55 47.00833333,41.54166667 47.0,41.54166667 47.0,41.53333333 47.00833333,41.53333333 47.01666667,41.53333333 47.025,41.53333333 47.03333333,41.53333333 47.03333333,41.54166667 47.025,41.54166667 47.025,41.55 47.025,41.55833333 47.03333333,41.55833333 47.04166667,41.55833333 47.04166667,41.55 47.05,41.55 47.05833333,41.55 47.05833333,41.54166667 47.06666667,41.54166667 47.06666667,41.55 47.075,41.55 47.08333333,41.55 47.08333333,41.55833333 47.08333333,41.56666667 47.08333333,41.575 47.09166667,41.575 47.1,41.575 47.1,41.56666667 47.1,41.55833333 47.1,41.55 47.09166667,41.55 47.09166667,41.54166667 47.09166667,41.53333333 47.1,41.53333333 47.10833333,41.53333333 47.10833333,41.525 47.10833333,41.51666667 47.1,41.51666667 47.09166667,41.51666667 47.09166667,41.50833333 47.08333333,41.50833333 47.08333333,41.5 47.08333333,41.49166667 47.075,41.49166667 47.075,41.48333333 47.075,41.475 47.06666667,41.475 47.05833333,41.475 47.05,41.475 47.04166667,41.475 47.04166667,41.46666667 47.03333333,41.46666667 47.025,41.46666667 47.025,41.45833333 47.01666667,41.45833333 47.00833333,41.45833333 47.00833333,41.45 47.0,41.45 46.99166667,41.45 46.98333333,41.45 46.98333333,41.44166667 46.975,41.44166667 46.96666667,41.44166667 46.95833333,41.44166667 46.95,41.44166667 46.94166667,41.44166667 46.93333333,41.44166667 46.93333333,41.43333333 46.925,41.43333333 46.925,41.44166667 46.91666667,41.44166667 46.91666667,41.45 46.91666667,41.45833333 46.925,41.45833333 46.925,41.46666667 46.91666667,41.46666667 46.90833333,41.46666667 46.90833333,41.45833333 46.9,41.45833333 46.9,41.46666667 46.89166667,41.46666667 46.89166667,41.45833333 46.88333333,41.45833333 46.88333333,41.45 46.875,41.45 46.875,41.45833333 46.875,41.46666667 46.875,41.475 46.86666667,41.475 46.86666667,41.48333333 46.85833333,41.48333333 46.85833333,41.49166667 46.85833333,41.5 46.85,41.5 46.85,41.49166667 46.84166667,41.49166667 46.84166667,41.5 46.84166667,41.50833333 46.83333333,41.50833333 46.825,41.50833333 46.825,41.51666667 46.81666667,41.51666667 46.80833333,41.51666667 46.80833333,41.525 46.8,41.525 46.79166667,41.525 46.79166667,41.51666667 46.78333333,41.51666667 46.78333333,41.50833333 46.775,41.50833333 46.76666667,41.50833333 46.75833333,41.50833333 46.75833333,41.51666667 46.75833333,41.525 46.76666667,41.525 46.76666667,41.53333333 46.775,41.53333333 46.775,41.54166667 46.76666667,41.54166667 46.76666667,41.55 46.75833333,41.55 46.75,41.55 46.75,41.54166667 46.74166667,41.54166667 46.74166667,41.55 46.73333333,41.55 46.73333333,41.55833333 46.725,41.55833333 46.725,41.56666667 46.71666667,41.56666667 46.70833333,41.56666667 46.7,41.56666667 46.7,41.575 46.69166667,41.575 46.69166667,41.58333333 46.68333333,41.58333333 46.68333333,41.59166667 46.675,41.59166667 46.66666667,41.59166667 46.65833333,41.59166667 46.65833333,41.6 46.65,41.6 46.65,41.59166667 46.64166667,41.59166667 46.63333333,41.59166667 46.625,41.59166667 46.625,41.6 46.61666667,41.6 46.61666667,41.60833333 46.60833333,41.60833333 46.60833333,41.61666667 46.6,41.61666667 46.6,41.625 46.6,41.63333333 46.6,41.64166667 46.59166667,41.64166667 46.59166667,41.65 46.58333333,41.65 46.575,41.65 46.575,41.65833333 46.56666667,41.65833333 46.55833333,41.65833333 46.55,41.65833333 46.54166667,41.65833333 46.53333333,41.65833333 46.525,41.65833333 46.525,41.66666667 46.51666667,41.66666667 46.51666667,41.65833333 46.50833333,41.65833333 46.50833333,41.66666667 46.5,41.66666667 46.5,41.675 46.5,41.68333333 46.49166667,41.68333333 46.49166667,41.675 46.48333333,41.675 46.48333333,41.68333333 46.475,41.68333333 46.46666667,41.68333333 46.45833333,41.68333333 46.45833333,41.69166667 46.45833333,41.7 46.45833333,41.70833333 46.45,41.70833333 46.44166667,41.70833333 46.43333333,41.70833333 46.43333333,41.71666667 46.425,41.71666667 46.425,41.725 46.43333333,41.725 46.43333333,41.73333333 46.425,41.73333333 46.425,41.74166667 46.41666667,41.74166667 46.40833333,41.74166667 46.4,41.74166667 46.4,41.75 46.39166667,41.75 46.38333333,41.75 46.38333333,41.75833333 46.375,41.75833333 46.36666667,41.75833333 46.36666667,41.76666667 46.35833333,41.76666667 46.35,41.76666667 46.35,41.775 46.35,41.78333333 46.34166667,41.78333333 46.33333333,41.78333333 46.325,41.78333333 46.325,41.79166667 46.31666667,41.79166667 46.31666667,41.8 46.31666667,41.80833333 46.30833333,41.80833333 46.3,41.80833333 46.3,41.81666667 46.29166667,41.81666667 46.28333333,41.81666667 46.275,41.81666667 46.275,41.825 46.26666667,41.825 46.25833333,41.825 46.25833333,41.83333333 46.25,41.83333333 46.25,41.84166667 46.24166667,41.84166667 46.24166667,41.83333333 46.23333333,41.83333333 46.23333333,41.84166667 46.225,41.84166667 46.225,41.85 46.21666667,41.85 46.20833333,41.85 46.2,41.85 46.2,41.84166667 46.19166667,41.84166667 46.18333333,41.84166667 46.18333333,41.85 46.18333333,41.85833333 46.19166667,41.85833333 46.2,41.85833333 46.2,41.86666667 46.19166667,41.86666667 46.18333333,41.86666667 46.175,41.86666667 46.16666667,41.86666667 46.16666667,41.875 46.16666667,41.88333333 46.15833333,41.88333333 46.15,41.88333333 46.15,41.89166667 46.14166667,41.89166667 46.14166667,41.88333333 46.14166667,41.875 46.13333333,41.875 46.125,41.875 46.125,41.86666667 46.11666667,41.86666667 46.11666667,41.875 46.10833333,41.875 46.1,41.875 46.09166667,41.875 46.09166667,41.88333333 46.08333333,41.88333333 46.08333333,41.875 46.075,41.875 46.06666667,41.875 46.06666667,41.88333333 46.075,41.88333333 46.075,41.89166667 46.06666667,41.89166667 46.06666667,41.9 46.05833333,41.9 46.05833333,41.89166667 46.05,41.89166667 46.04166667,41.89166667 46.04166667,41.88333333 46.03333333,41.88333333 46.03333333,41.89166667 46.03333333,41.9 46.025,41.9 46.01666667,41.9 46.00833333,41.9 46.0,41.9 46.0,41.90833333 45.99166667,41.90833333 45.98333333,41.90833333 45.975,41.90833333 45.96666667,41.90833333 45.96666667,41.91666667 45.95833333,41.91666667 45.95,41.91666667 45.94166667,41.91666667 45.94166667,41.90833333 45.93333333,41.90833333 45.93333333,41.91666667 45.925,41.91666667 45.925,41.925 45.91666667,41.925 45.91666667,41.91666667 45.90833333,41.91666667 45.9,41.91666667 45.9,41.925 45.89166667,41.925 45.89166667,41.91666667 45.88333333,41.91666667 45.875,41.91666667 45.86666667,41.91666667 45.85833333,41.91666667 45.85833333,41.925 45.86666667,41.925 45.86666667,41.93333333 45.875,41.93333333 45.875,41.94166667 45.86666667,41.94166667 45.85833333,41.94166667 45.85833333,41.95 45.85,41.95 45.84166667,41.95 45.84166667,41.95833333 45.83333333,41.95833333 45.825,41.95833333 45.81666667,41.95833333 45.81666667,41.96666667 45.80833333,41.96666667 45.8,41.96666667 45.8,41.95833333 45.79166667,41.95833333 45.78333333,41.95833333 45.775,41.95833333 45.775,41.96666667 45.76666667,41.96666667 45.76666667,41.975 45.76666667,41.98333333 45.76666667,41.99166667 45.75833333,41.99166667 45.75833333,41.98333333 45.75,41.98333333 45.74166667,41.98333333 45.74166667,41.99166667 45.74166667,42.0 45.73333333,42.0 45.725,42.0 45.725,42.00833333 45.725,42.01666667 45.71666667,42.01666667 45.71666667,42.00833333 45.70833333,42.00833333 45.70833333,42.01666667 45.7,42.01666667 45.7,42.00833333 45.69166667,42.00833333 45.69166667,42.01666667 45.68333333,42.01666667 45.675,42.01666667 45.675,42.025 45.66666667,42.025 45.66666667,42.01666667 45.65833333,42.01666667 45.65833333,42.025 45.65,42.025 45.65,42.01666667 45.64166667,42.01666667 45.63333333,42.01666667 45.625,42.01666667 45.625,42.025 45.61666667,42.025 45.60833333,42.025 45.6,42.025 45.59166667,42.025 45.58333333,42.025 45.575,42.025 45.56666667,42.025 45.55833333,42.025 45.55833333,42.03333333 45.55833333,42.04166667 45.56666667,42.04166667 45.56666667,42.05 45.56666667,42.05833333 45.56666667,42.06666667 45.55833333,42.06666667 45.55,42.06666667 45.54166667,42.06666667 45.54166667,42.075 45.53333333,42.075 45.525,42.075 45.525,42.08333333 45.51666667,42.08333333 45.50833333,42.08333333 45.5,42.08333333 45.49166667,42.08333333 45.48333333,42.08333333 45.475,42.08333333 45.475,42.09166667 45.46666667,42.09166667 45.45833333,42.09166667 45.45833333,42.1 45.45,42.1 45.45,42.10833333 45.44166667,42.10833333 45.43333333,42.10833333 45.43333333,42.11666667 45.425,42.11666667 45.425,42.125 45.41666667,42.125 45.41666667,42.11666667 45.41666667,42.10833333 45.425,42.10833333 45.425,42.1 45.425,42.09166667 45.41666667,42.09166667 45.40833333,42.09166667 45.4,42.09166667 45.4,42.08333333 45.4,42.075 45.39166667,42.075 45.39166667,42.08333333 45.39166667,42.09166667 45.39166667,42.1 45.39166667,42.10833333 45.38333333,42.10833333 45.375,42.10833333 45.36666667,42.10833333 45.35833333,42.10833333 45.35833333,42.11666667 45.35,42.11666667 45.34166667,42.11666667 45.34166667,42.10833333 45.34166667,42.1 45.33333333,42.1 45.325,42.1 45.31666667,42.1 45.30833333,42.1 45.3,42.1 45.3,42.09166667 45.30833333,42.09166667 45.31666667,42.09166667 45.31666667,42.08333333 45.30833333,42.08333333 45.30833333,42.075 45.30833333,42.06666667 45.3,42.06666667 45.29166667,42.06666667 45.29166667,42.075 45.28333333,42.075 45.28333333,42.06666667 45.275,42.06666667 45.275,42.075 45.26666667,42.075 45.25833333,42.075 45.25,42.075 45.24166667,42.075 45.23333333,42.075 45.23333333,42.08333333 45.24166667,42.08333333 45.25,42.08333333 45.25,42.09166667 45.25833333,42.09166667 45.25833333,42.08333333 45.26666667,42.08333333 45.275,42.08333333 45.275,42.09166667 45.26666667,42.09166667 45.26666667,42.1 45.25833333,42.1 45.25833333,42.10833333 45.26666667,42.10833333 45.275,42.10833333 45.275,42.11666667 45.275,42.125 45.26666667,42.125 45.25833333,42.125 45.25,42.125 45.25,42.11666667 45.24166667,42.11666667 45.23333333,42.11666667 45.23333333,42.10833333 45.225,42.10833333 45.21666667,42.10833333 45.20833333,42.10833333 45.20833333,42.1 45.2,42.1 45.2,42.10833333 45.2,42.11666667 45.19166667,42.11666667 45.19166667,42.10833333 45.19166667,42.1 45.19166667,42.09166667 45.19166667,42.08333333 45.18333333,42.08333333 45.18333333,42.09166667 45.175,42.09166667 45.16666667,42.09166667 45.16666667,42.08333333 45.16666667,42.075 45.15833333,42.075 45.15,42.075 45.15,42.06666667 45.15,42.05833333 45.14166667,42.05833333 45.13333333,42.05833333 45.13333333,42.06666667 45.125,42.06666667 45.125,42.05833333 45.11666667,42.05833333 45.11666667,42.06666667 45.11666667,42.075 45.11666667,42.08333333 45.11666667,42.09166667 45.11666667,42.1 45.10833333,42.1 45.10833333,42.09166667 45.10833333,42.08333333 45.1,42.08333333 45.1,42.075 45.1,42.06666667 45.09166667,42.06666667 45.08333333,42.06666667 45.08333333,42.05833333 45.09166667,42.05833333 45.1,42.05833333 45.1,42.05 45.10833333,42.05 45.11666667,42.05 45.125,42.05 45.125,42.04166667 45.13333333,42.04166667 45.14166667,42.04166667 45.15,42.04166667 45.15,42.03333333 45.15833333,42.03333333 45.16666667,42.03333333 45.16666667,42.025 45.175,42.025 45.175,42.01666667 45.18333333,42.01666667 45.18333333,42.025 45.19166667,42.025 45.2,42.025 45.2,42.01666667 45.20833333,42.01666667 45.21666667,42.01666667 45.21666667,42.00833333 45.225,42.00833333 45.23333333,42.00833333 45.23333333,42.0 45.24166667,42.0 45.25,42.0 45.25,41.99166667 45.25833333,41.99166667 45.26666667,41.99166667 45.26666667,41.98333333 45.275,41.98333333 45.28333333,41.98333333 45.29166667,41.98333333 45.3,41.98333333 45.3,41.975 45.30833333,41.975 45.31666667,41.975 45.31666667,41.96666667 45.325,41.96666667 45.325,41.975 45.33333333,41.975 45.33333333,41.96666667 45.34166667,41.96666667 45.35,41.96666667 45.35833333,41.96666667 45.36666667,41.96666667 45.36666667,41.95833333 45.375,41.95833333 45.38333333,41.95833333 45.39166667,41.95833333 45.4,41.95833333 45.40833333,41.95833333 45.40833333,41.95 45.41666667,41.95 45.425,41.95 45.425,41.95833333 45.43333333,41.95833333 45.44166667,41.95833333 45.44166667,41.95 45.45,41.95 45.45833333,41.95 45.46666667,41.95 45.46666667,41.94166667 45.475,41.94166667 45.48333333,41.94166667 45.48333333,41.93333333 45.49166667,41.93333333 45.49166667,41.925 45.5,41.925 45.50833333,41.925 45.50833333,41.91666667 45.51666667,41.91666667 45.51666667,41.90833333 45.525,41.90833333 45.53333333,41.90833333 45.53333333,41.9 45.54166667,41.9 45.55,41.9 45.55,41.89166667 45.55,41.88333333 45.55833333,41.88333333 45.55833333,41.89166667 45.56666667,41.89166667 45.575,41.89166667 45.575,41.88333333 45.58333333,41.88333333 45.58333333,41.875 45.59166667,41.875 45.6,41.875 45.6,41.86666667 45.60833333,41.86666667 45.60833333,41.85833333 45.61666667,41.85833333 45.61666667,41.85 45.625,41.85 45.625,41.84166667 45.63333333,41.84166667 45.64166667,41.84166667 45.64166667,41.83333333 45.64166667,41.825 45.65,41.825 45.65,41.81666667 45.65,41.80833333 45.65833333,41.80833333 45.66666667,41.80833333 45.66666667,41.8 45.675,41.8 45.68333333,41.8 45.68333333,41.79166667 45.675,41.79166667 45.66666667,41.79166667 45.65833333,41.79166667 45.65833333,41.78333333 45.65,41.78333333 45.65,41.79166667 45.64166667,41.79166667 45.63333333,41.79166667 45.63333333,41.78333333 45.625,41.78333333 45.625,41.775 45.625,41.76666667 45.61666667,41.76666667 45.61666667,41.75833333 45.61666667,41.75 45.60833333,41.75 45.6,41.75 45.6,41.75833333 45.59166667,41.75833333 45.59166667,41.75 45.58333333,41.75 45.58333333,41.74166667 45.59166667,41.74166667 45.6,41.74166667 45.60833333,41.74166667 45.60833333,41.73333333 45.6,41.73333333 45.59166667,41.73333333 45.59166667,41.725 45.59166667,41.71666667 45.6,41.71666667 45.6,41.70833333 45.6,41.7 45.60833333,41.7 45.60833333,41.69166667 45.6,41.69166667 45.59166667,41.69166667 45.58333333,41.69166667 45.575,41.69166667 45.56666667,41.69166667 45.56666667,41.7 45.55833333,41.7 45.55833333,41.70833333 45.55,41.70833333 45.54166667,41.70833333 45.54166667,41.71666667 45.53333333,41.71666667 45.525,41.71666667 45.525,41.725 45.53333333,41.725 45.54166667,41.725 45.54166667,41.73333333 45.53333333,41.73333333 45.525,41.73333333 45.525,41.74166667 45.525,41.75 45.51666667,41.75 45.50833333,41.75 45.5,41.75 45.5,41.74166667 45.49166667,41.74166667 45.48333333,41.74166667 45.48333333,41.73333333 45.475,41.73333333 45.46666667,41.73333333 45.46666667,41.74166667 45.45833333,41.74166667 45.45,41.74166667 45.44166667,41.74166667 45.43333333,41.74166667 45.425,41.74166667 45.41666667,41.74166667 45.40833333,41.74166667 45.4,41.74166667 45.4,41.73333333 45.39166667,41.73333333 45.38333333,41.73333333 45.38333333,41.74166667 45.375,41.74166667 45.36666667,41.74166667 45.35833333,41.74166667 45.35,41.74166667 45.35,41.75 45.34166667,41.75 45.34166667,41.74166667 45.33333333,41.74166667 45.325,41.74166667 45.325,41.75 45.325,41.75833333 45.31666667,41.75833333 45.31666667,41.75 45.30833333,41.75 45.3,41.75 45.3,41.74166667 45.29166667,41.74166667 45.28333333,41.74166667 45.28333333,41.75 45.275,41.75 45.26666667,41.75 45.26666667,41.75833333 45.25833333,41.75833333 45.25,41.75833333 45.24166667,41.75833333 45.24166667,41.76666667 45.23333333,41.76666667 45.225,41.76666667 45.225,41.775 45.225,41.78333333 45.225,41.79166667 45.21666667,41.79166667 45.21666667,41.8 45.20833333,41.8 45.20833333,41.80833333 45.2,41.80833333 45.2,41.81666667 45.19166667,41.81666667 45.19166667,41.825 45.18333333,41.825 45.175,41.825 45.175,41.83333333 45.175,41.84166667 45.16666667,41.84166667 45.16666667,41.85 45.15833333,41.85 45.15,41.85 45.15,41.85833333 45.15,41.86666667 45.14166667,41.86666667 45.13333333,41.86666667 45.125,41.86666667 45.125,41.85833333 45.125,41.85 45.13333333,41.85 45.13333333,41.84166667 45.125,41.84166667 45.125,41.83333333 45.125,41.825 45.11666667,41.825 45.11666667,41.81666667 45.10833333,41.81666667 45.1,41.81666667 45.1,41.80833333 45.09166667,41.80833333 45.08333333,41.80833333 45.08333333,41.8 45.075,41.8 45.075,41.80833333 45.06666667,41.80833333 45.05833333,41.80833333 45.05,41.80833333 45.04166667,41.80833333 45.03333333,41.80833333 45.03333333,41.81666667 45.025,41.81666667 45.01666667,41.81666667 45.01666667,41.825 45.00833333,41.825 45.00833333,41.83333333 45.0,41.83333333 44.99166667,41.83333333 44.98333333,41.83333333 44.98333333,41.825 44.98333333,41.81666667 44.975,41.81666667 44.96666667,41.81666667 44.96666667,41.825 44.95833333,41.825 44.95,41.825 44.95,41.81666667 44.94166667,41.81666667 44.93333333,41.81666667 44.93333333,41.80833333 44.925,41.80833333 44.91666667,41.80833333 44.91666667,41.81666667 44.90833333,41.81666667 44.9,41.81666667 44.89166667,41.81666667 44.89166667,41.825 44.9,41.825 44.9,41.83333333 44.90833333,41.83333333 44.91666667,41.83333333 44.91666667,41.84166667 44.90833333,41.84166667 44.90833333,41.85 44.91666667,41.85 44.91666667,41.85833333 44.925,41.85833333 44.93333333,41.85833333 44.93333333,41.86666667 44.925,41.86666667 44.91666667,41.86666667 44.90833333,41.86666667 44.9,41.86666667 44.89166667,41.86666667 44.88333333,41.86666667 44.875,41.86666667 44.86666667,41.86666667 44.86666667,41.85833333 44.86666667,41.85 44.85833333,41.85 44.85,41.85 44.84166667,41.85 44.83333333,41.85 44.83333333,41.85833333 44.825,41.85833333 44.81666667,41.85833333 44.80833333,41.85833333 44.8,41.85833333 44.79166667,41.85833333 44.78333333,41.85833333 44.775,41.85833333 44.775,41.86666667 44.76666667,41.86666667 44.75833333,41.86666667 44.75833333,41.875 44.76666667,41.875 44.775,41.875 44.78333333,41.875 44.78333333,41.88333333 44.79166667,41.88333333 44.8,41.88333333 44.80833333,41.88333333 44.81666667,41.88333333 44.825,41.88333333 44.83333333,41.88333333 44.84166667,41.88333333 44.85,41.88333333 44.85833333,41.88333333 44.86666667,41.88333333 44.875,41.88333333 44.88333333,41.88333333 44.88333333,41.875 44.89166667,41.875 44.9,41.875 44.9,41.88333333 44.89166667,41.88333333 44.89166667,41.89166667 44.88333333,41.89166667 44.875,41.89166667 44.875,41.9 44.86666667,41.9 44.85833333,41.9 44.85833333,41.90833333 44.85833333,41.91666667 44.85,41.91666667 44.85,41.925 44.85,41.93333333 44.85,41.94166667 44.84166667,41.94166667 44.84166667,41.95 44.85,41.95 44.85,41.95833333 44.84166667,41.95833333 44.83333333,41.95833333 44.83333333,41.96666667 44.825,41.96666667 44.81666667,41.96666667 44.80833333,41.96666667 44.80833333,41.975 44.8,41.975 44.79166667,41.975 44.79166667,41.98333333 44.78333333,41.98333333 44.78333333,41.99166667 44.78333333,42.0 44.79166667,42.0 44.8,42.0 44.8,42.00833333 44.80833333,42.00833333 44.81666667,42.00833333 44.81666667,42.01666667 44.80833333,42.01666667 44.80833333,42.025 44.8,42.025 44.79166667,42.025 44.79166667,42.03333333 44.78333333,42.03333333 44.78333333,42.04166667 44.78333333,42.05 44.78333333,42.05833333 44.79166667,42.05833333 44.8,42.05833333 44.80833333,42.05833333 44.80833333,42.06666667 44.80833333,42.075 44.8,42.075 44.8,42.06666667 44.79166667,42.06666667 44.78333333,42.06666667 44.78333333,42.075 44.78333333,42.08333333 44.79166667,42.08333333 44.79166667,42.09166667 44.79166667,42.1 44.79166667,42.10833333 44.79166667,42.11666667 44.8,42.11666667 44.8,42.125 44.79166667,42.125 44.79166667,42.13333333 44.78333333,42.13333333 44.78333333,42.14166667 44.78333333,42.15 44.79166667,42.15 44.79166667,42.15833333 44.79166667,42.16666667 44.8,42.16666667 44.8,42.175 44.80833333,42.175 44.80833333,42.18333333 44.81666667,42.18333333 44.81666667,42.19166667 44.80833333,42.19166667 44.8,42.19166667 44.8,42.18333333 44.79166667,42.18333333 44.79166667,42.175 44.78333333,42.175 44.78333333,42.16666667 44.78333333,42.15833333 44.775,42.15833333 44.76666667,42.15833333 44.76666667,42.16666667 44.75833333,42.16666667 44.75,42.16666667 44.74166667,42.16666667 44.73333333,42.16666667 44.725,42.16666667 44.71666667,42.16666667 44.71666667,42.175 44.70833333,42.175 44.7,42.175 44.69166667,42.175 44.69166667,42.16666667 44.7,42.16666667 44.7,42.15833333 44.7,42.15 44.70833333,42.15 44.70833333,42.15833333 44.71666667,42.15833333 44.725,42.15833333 44.73333333,42.15833333 44.73333333,42.15 44.74166667,42.15 44.75,42.15 44.75833333,42.15 44.76666667,42.15 44.76666667,42.14166667 44.76666667,42.13333333 44.76666667,42.125 44.76666667,42.11666667 44.75833333,42.11666667 44.75833333,42.125 44.75,42.125 44.75,42.11666667 44.75,42.10833333 44.75,42.1 44.75,42.09166667 44.74166667,42.09166667 44.73333333,42.09166667 44.73333333,42.1 44.725,42.1 44.725,42.10833333 44.71666667,42.10833333 44.71666667,42.1 44.71666667,42.09166667 44.725,42.09166667 44.725,42.08333333 44.71666667,42.08333333 44.70833333,42.08333333 44.7,42.08333333 44.7,42.09166667 44.69166667,42.09166667 44.69166667,42.1 44.68333333,42.1 44.675,42.1 44.66666667,42.1 44.66666667,42.09166667 44.675,42.09166667 44.675,42.08333333 44.66666667,42.08333333 44.66666667,42.075 44.65833333,42.075 44.65,42.075 44.65,42.06666667 44.64166667,42.06666667 44.64166667,42.05833333 44.64166667,42.05 44.64166667,42.04166667 44.64166667,42.03333333 44.63333333,42.03333333 44.625,42.03333333 44.625,42.04166667 44.625,42.05 44.61666667,42.05 44.60833333,42.05 44.60833333,42.05833333 44.6,42.05833333 44.59166667,42.05833333 44.58333333,42.05833333 44.575,42.05833333 44.575,42.06666667 44.575,42.075 44.575,42.08333333 44.575,42.09166667 44.56666667,42.09166667 44.55833333,42.09166667 44.55833333,42.08333333 44.55833333,42.075 44.55833333,42.06666667 44.55833333,42.05833333 44.56666667,42.05833333 44.56666667,42.05 44.56666667,42.04166667 44.55833333,42.04166667 44.55833333,42.03333333 44.55,42.03333333 44.55,42.025 44.54166667,42.025 44.54166667,42.01666667 44.53333333,42.01666667 44.525,42.01666667 44.525,42.025 44.525,42.03333333 44.525,42.04166667 44.51666667,42.04166667 44.51666667,42.05 44.50833333,42.05 44.50833333,42.05833333 44.5,42.05833333 44.5,42.06666667 44.49166667,42.06666667 44.49166667,42.075 44.5,42.075 44.5,42.08333333 44.49166667,42.08333333 44.49166667,42.09166667 44.49166667,42.1 44.5,42.1 44.5,42.10833333 44.49166667,42.10833333 44.49166667,42.11666667 44.49166667,42.125 44.49166667,42.13333333 44.49166667,42.14166667 44.48333333,42.14166667 44.48333333,42.15 44.48333333,42.15833333 44.48333333,42.16666667 44.475,42.16666667 44.475,42.15833333 44.46666667,42.15833333 44.46666667,42.15 44.46666667,42.14166667 44.46666667,42.13333333 44.46666667,42.125 44.46666667,42.11666667 44.46666667,42.10833333 44.46666667,42.1 44.46666667,42.09166667 44.46666667,42.08333333 44.46666667,42.075 44.45833333,42.075 44.45833333,42.06666667 44.46666667,42.06666667 44.46666667,42.05833333 44.45833333,42.05833333 44.45833333,42.05 44.46666667,42.05 44.46666667,42.04166667 44.45833333,42.04166667 44.45,42.04166667 44.45,42.03333333 44.44166667,42.03333333 44.43333333,42.03333333 44.425,42.03333333 44.425,42.04166667 44.41666667,42.04166667 44.40833333,42.04166667 44.4,42.04166667 44.4,42.05 44.39166667,42.05 44.39166667,42.05833333 44.39166667,42.06666667 44.39166667,42.075 44.38333333,42.075 44.38333333,42.08333333 44.375,42.08333333 44.36666667,42.08333333 44.36666667,42.075 44.375,42.075 44.375,42.06666667 44.375,42.05833333 44.36666667,42.05833333 44.36666667,42.06666667 44.35833333,42.06666667 44.35,42.06666667 44.34166667,42.06666667 44.33333333,42.06666667 44.325,42.06666667 44.325,42.075 44.325,42.08333333 44.31666667,42.08333333 44.31666667,42.09166667 44.30833333,42.09166667 44.3,42.09166667 44.3,42.1 44.29166667,42.1 44.28333333,42.1 44.28333333,42.10833333 44.275,42.10833333 44.26666667,42.10833333 44.25833333,42.10833333 44.25833333,42.11666667 44.25,42.11666667 44.24166667,42.11666667 44.23333333,42.11666667 44.23333333,42.125 44.225,42.125 44.225,42.13333333 44.225,42.14166667 44.21666667,42.14166667 44.21666667,42.15 44.21666667,42.15833333 44.20833333,42.15833333 44.20833333,42.15 44.2,42.15 44.2,42.14166667 44.19166667,42.14166667 44.19166667,42.15 44.18333333,42.15 44.175,42.15 44.175,42.15833333 44.16666667,42.15833333 44.15833333,42.15833333 44.15,42.15833333 44.14166667,42.15833333 44.13333333,42.15833333 44.13333333,42.16666667 44.125,42.16666667 44.11666667,42.16666667 44.11666667,42.175 44.11666667,42.18333333 44.10833333,42.18333333 44.10833333,42.19166667 44.1,42.19166667 44.09166667,42.19166667 44.08333333,42.19166667 44.075,42.19166667 44.06666667,42.19166667 44.06666667,42.2 44.05833333,42.2 44.05833333,42.19166667 44.05,42.19166667 44.05,42.2 44.04166667,42.2 44.04166667,42.20833333 44.03333333,42.20833333 44.025,42.20833333 44.01666667,42.20833333 44.00833333,42.20833333 44.0,42.20833333 43.99166667,42.20833333 43.98333333,42.20833333 43.98333333,42.21666667 43.975,42.21666667 43.975,42.20833333 43.96666667,42.20833333 43.95833333,42.20833333 43.95833333,42.2 43.95833333,42.19166667 43.95,42.19166667 43.94166667,42.19166667 43.93333333,42.19166667 43.93333333,42.18333333 43.925,42.18333333 43.91666667,42.18333333 43.90833333,42.18333333 43.90833333,42.175 43.9,42.175 43.89166667,42.175 43.88333333,42.175 43.88333333,42.18333333 43.875,42.18333333 43.86666667,42.18333333 43.86666667,42.175 43.85833333,42.175 43.85833333,42.16666667 43.86666667,42.16666667 43.86666667,42.15833333 43.86666667,42.15 43.85833333,42.15 43.85833333,42.14166667 43.85,42.14166667 43.85,42.13333333 43.84166667,42.13333333 43.84166667,42.14166667 43.83333333,42.14166667 43.83333333,42.13333333 43.83333333,42.125 43.825,42.125 43.825,42.11666667 43.81666667,42.11666667 43.80833333,42.11666667 43.80833333,42.125 43.80833333,42.13333333 43.8,42.13333333 43.8,42.14166667 43.79166667,42.14166667 43.79166667,42.15 43.78333333,42.15 43.78333333,42.15833333 43.78333333,42.16666667 43.775,42.16666667 43.775,42.15833333 43.775,42.15 43.775,42.14166667 43.76666667,42.14166667 43.76666667,42.13333333 43.76666667,42.125 43.75833333,42.125 43.75,42.125 43.75,42.13333333 43.74166667,42.13333333 43.74166667,42.14166667 43.74166667,42.15 43.73333333,42.15 43.73333333,42.14166667 43.73333333,42.13333333 43.725,42.13333333 43.71666667,42.13333333 43.71666667,42.125 43.725,42.125 43.725,42.11666667 43.725,42.10833333 43.71666667,42.10833333 43.70833333,42.10833333 43.70833333,42.1 43.71666667,42.1 43.71666667,42.09166667 43.725,42.09166667 43.725,42.08333333 43.725,42.075 43.71666667,42.075 43.70833333,42.075 43.70833333,42.06666667 43.7,42.06666667 43.69166667,42.06666667 43.68333333,42.06666667 43.675,42.06666667 43.675,42.075 43.66666667,42.075 43.65833333,42.075 43.65833333,42.08333333 43.65833333,42.09166667 43.65,42.09166667 43.64166667,42.09166667 43.64166667,42.08333333 43.64166667,42.075 43.64166667,42.06666667 43.65,42.06666667 43.65,42.05833333 43.65833333,42.05833333 43.65833333,42.05 43.65,42.05 43.65,42.04166667 43.64166667,42.04166667 43.63333333,42.04166667 43.625,42.04166667 43.61666667,42.04166667 43.61666667,42.05 43.60833333,42.05 43.60833333,42.04166667 43.6,42.04166667 43.6,42.03333333 43.6,42.025 43.6,42.01666667 43.6,42.00833333 43.59166667,42.00833333 43.58333333,42.00833333 43.58333333,42.01666667 43.575,42.01666667 43.56666667,42.01666667 43.55833333,42.01666667 43.55833333,42.00833333 43.56666667,42.00833333 43.56666667,42.0 43.55833333,42.0 43.55833333,41.99166667 43.55,41.99166667 43.54166667,41.99166667 43.53333333,41.99166667 43.53333333,41.98333333 43.525,41.98333333 43.51666667,41.98333333 43.51666667,41.975 43.51666667,41.96666667 43.525,41.96666667 43.53333333,41.96666667 43.53333333,41.95833333 43.54166667,41.95833333 43.55,41.95833333 43.55833333,41.95833333 43.56666667,41.95833333 43.56666667,41.96666667 43.575,41.96666667 43.58333333,41.96666667 43.59166667,41.96666667 43.6,41.96666667 43.6,41.95833333 43.60833333,41.95833333 43.60833333,41.96666667 43.61666667,41.96666667 43.625,41.96666667 43.63333333,41.96666667 43.64166667,41.96666667 43.65,41.96666667 43.65833333,41.96666667 43.65833333,41.975 43.66666667,41.975 43.675,41.975 43.68333333,41.975 43.69166667,41.975 43.7,41.975 43.70833333,41.975 43.70833333,41.98333333 43.71666667,41.98333333 43.725,41.98333333 43.73333333,41.98333333 43.73333333,41.975 43.74166667,41.975 43.74166667,41.98333333 43.75,41.98333333 43.75833333,41.98333333 43.76666667,41.98333333 43.775,41.98333333 43.78333333,41.98333333 43.79166667,41.98333333 43.8,41.98333333 43.8,41.975 43.79166667,41.975 43.78333333,41.975 43.78333333,41.96666667 43.775,41.96666667 43.76666667,41.96666667 43.76666667,41.95833333 43.775,41.95833333 43.78333333,41.95833333 43.79166667,41.95833333 43.8,41.95833333 43.8,41.95 43.80833333,41.95 43.80833333,41.95833333 43.80833333,41.96666667 43.81666667,41.96666667 43.825,41.96666667 43.83333333,41.96666667 43.83333333,41.975 43.84166667,41.975 43.84166667,41.98333333 43.85,41.98333333 43.85833333,41.98333333 43.85833333,41.99166667 43.86666667,41.99166667 43.86666667,41.98333333 43.875,41.98333333 43.88333333,41.98333333 43.89166667,41.98333333 43.9,41.98333333 43.9,41.975 43.90833333,41.975 43.90833333,41.96666667 43.9,41.96666667 43.89166667,41.96666667 43.89166667,41.95833333 43.89166667,41.95 43.9,41.95 43.90833333,41.95 43.90833333,41.95833333 43.91666667,41.95833333 43.925,41.95833333 43.925,41.96666667 43.93333333,41.96666667 43.94166667,41.96666667 43.95,41.96666667 43.95833333,41.96666667 43.96666667,41.96666667 43.975,41.96666667 43.98333333,41.96666667 43.99166667,41.96666667 43.99166667,41.95833333 43.99166667,41.95 44.0,41.95 44.0,41.95833333 44.00833333,41.95833333 44.01666667,41.95833333 44.01666667,41.95 44.025,41.95 44.025,41.94166667 44.025,41.93333333 44.03333333,41.93333333 44.03333333,41.94166667 44.04166667,41.94166667 44.05,41.94166667 44.05833333,41.94166667 44.06666667,41.94166667 44.075,41.94166667 44.075,41.93333333 44.08333333,41.93333333 44.08333333,41.925 44.075,41.925 44.075,41.91666667 44.08333333,41.91666667 44.08333333,41.90833333 44.075,41.90833333 44.06666667,41.90833333 44.05833333,41.90833333 44.05,41.90833333 44.04166667,41.90833333 44.03333333,41.90833333 44.03333333,41.9 44.025,41.9 44.01666667,41.9 44.00833333,41.9 44.0,41.9 44.0,41.89166667 43.99166667,41.89166667 43.99166667,41.88333333 43.99166667,41.875 44.0,41.875 44.0,41.88333333 44.00833333,41.88333333 44.01666667,41.88333333 44.01666667,41.89166667 44.025,41.89166667 44.03333333,41.89166667 44.04166667,41.89166667 44.05,41.89166667 44.05,41.88333333 44.05833333,41.88333333 44.06666667,41.88333333 44.06666667,41.89166667 44.075,41.89166667 44.08333333,41.89166667 44.09166667,41.89166667 44.09166667,41.88333333 44.1,41.88333333 44.1,41.89166667 44.1,41.9 44.10833333,41.9 44.10833333,41.90833333 44.11666667,41.90833333 44.125,41.90833333 44.13333333,41.90833333 44.13333333,41.9 44.14166667,41.9 44.14166667,41.89166667 44.14166667,41.88333333 44.15,41.88333333 44.15,41.89166667 44.15833333,41.89166667 44.16666667,41.89166667 44.16666667,41.9 44.16666667,41.90833333 44.16666667,41.91666667 44.175,41.91666667 44.18333333,41.91666667 44.19166667,41.91666667 44.19166667,41.90833333 44.19166667,41.9 44.18333333,41.9 44.18333333,41.89166667 44.19166667,41.89166667 44.19166667,41.88333333 44.18333333,41.88333333 44.18333333,41.875 44.175,41.875 44.16666667,41.875 44.16666667,41.86666667 44.175,41.86666667 44.18333333,41.86666667 44.18333333,41.85833333 44.19166667,41.85833333 44.2,41.85833333 44.2,41.86666667 44.20833333,41.86666667 44.21666667,41.86666667 44.225,41.86666667 44.225,41.875 44.23333333,41.875 44.23333333,41.86666667 44.23333333,41.85833333 44.225,41.85833333 44.225,41.85 44.225,41.84166667 44.21666667,41.84166667 44.21666667,41.83333333 44.20833333,41.83333333 44.2,41.83333333 44.19166667,41.83333333 44.18333333,41.83333333 44.175,41.83333333 44.175,41.825 44.18333333,41.825 44.19166667,41.825 44.2,41.825 44.20833333,41.825 44.20833333,41.81666667 44.21666667,41.81666667 44.21666667,41.80833333 44.21666667,41.8 44.225,41.8 44.23333333,41.8 44.24166667,41.8 44.25,41.8 44.25,41.80833333 44.24166667,41.80833333 44.24166667,41.81666667 44.24166667,41.825 44.23333333,41.825 44.23333333,41.83333333 44.24166667,41.83333333 44.24166667,41.84166667 44.25,41.84166667 44.25833333,41.84166667 44.26666667,41.84166667 44.275,41.84166667 44.275,41.85 44.28333333,41.85 44.29166667,41.85 44.3,41.85 44.3,41.85833333 44.30833333,41.85833333 44.30833333,41.85 44.31666667,41.85 44.325,41.85 44.33333333,41.85 44.34166667,41.85 44.35,41.85 44.35833333,41.85 44.36666667,41.85 44.375,41.85 44.375,41.84166667 44.38333333,41.84166667 44.39166667,41.84166667 44.4,41.84166667 44.4,41.83333333 44.4,41.825 44.40833333,41.825 44.41666667,41.825 44.41666667,41.81666667 44.425,41.81666667 44.425,41.825 44.43333333,41.825 44.43333333,41.81666667 44.44166667,41.81666667 44.44166667,41.80833333 44.43333333,41.80833333 44.43333333,41.8 44.44166667,41.8 44.44166667,41.79166667 44.45,41.79166667 44.45,41.8 44.45,41.80833333 44.45,41.81666667 44.45833333,41.81666667 44.45833333,41.825 44.46666667,41.825 44.475,41.825 44.475,41.81666667 44.48333333,41.81666667 44.48333333,41.825 44.49166667,41.825 44.5,41.825 44.5,41.81666667 44.50833333,41.81666667 44.50833333,41.80833333 44.50833333,41.8 44.51666667,41.8 44.525,41.8 44.525,41.80833333 44.53333333,41.80833333 44.53333333,41.81666667 44.54166667,41.81666667 44.54166667,41.80833333 44.54166667,41.8 44.54166667,41.79166667 44.55,41.79166667 44.55833333,41.79166667 44.55833333,41.8 44.55833333,41.80833333 44.56666667,41.80833333 44.56666667,41.8 44.575,41.8 44.58333333,41.8 44.58333333,41.80833333 44.58333333,41.81666667 44.59166667,41.81666667 44.59166667,41.80833333 44.6,41.80833333 44.60833333,41.80833333 44.61666667,41.80833333 44.625,41.80833333 44.63333333,41.80833333 44.64166667,41.80833333 44.65,41.80833333 44.65833333,41.80833333 44.65833333,41.81666667 44.66666667,41.81666667 44.675,41.81666667 44.68333333,41.81666667 44.68333333,41.80833333 44.675,41.80833333 44.66666667,41.80833333 44.66666667,41.8 44.65833333,41.8 44.65,41.8 44.64166667,41.8 44.64166667,41.79166667 44.63333333,41.79166667 44.63333333,41.8 44.625,41.8 44.625,41.79166667 44.61666667,41.79166667 44.61666667,41.78333333 44.60833333,41.78333333 44.6,41.78333333 44.59166667,41.78333333 44.59166667,41.775 44.6,41.775 44.6,41.76666667 44.59166667,41.76666667 44.58333333,41.76666667 44.58333333,41.775 44.575,41.775 44.56666667,41.775 44.56666667,41.76666667 44.575,41.76666667 44.575,41.75833333 44.58333333,41.75833333 44.58333333,41.75 44.59166667,41.75 44.59166667,41.75833333 44.6,41.75833333 44.60833333,41.75833333 44.60833333,41.75 44.60833333,41.74166667 44.61666667,41.74166667 44.61666667,41.75 44.625,41.75 44.625,41.75833333 44.63333333,41.75833333 44.64166667,41.75833333 44.65,41.75833333 44.65,41.75 44.65,41.74166667 44.65,41.73333333 44.64166667,41.73333333 44.64166667,41.74166667 44.63333333,41.74166667 44.63333333,41.73333333 44.63333333,41.725 44.625,41.725 44.61666667,41.725 44.60833333,41.725 44.6,41.725 44.6,41.71666667 44.59166667,41.71666667 44.59166667,41.70833333 44.59166667,41.7 44.58333333,41.7 44.575,41.7 44.575,41.70833333 44.56666667,41.70833333 44.56666667,41.71666667 44.55833333,41.71666667 44.55833333,41.725 44.55,41.725 44.55,41.71666667 44.55,41.70833333 44.54166667,41.70833333 44.53333333,41.70833333 44.53333333,41.7 44.53333333,41.69166667 44.54166667,41.69166667 44.54166667,41.68333333 44.53333333,41.68333333 44.53333333,41.675 44.54166667,41.675 44.55,41.675 44.55,41.66666667 44.55833333,41.66666667 44.56666667,41.66666667 44.575,41.66666667 44.575,41.675 44.58333333,41.675 44.58333333,41.66666667 44.59166667,41.66666667 44.6,41.66666667 44.6,41.675 44.6,41.68333333 44.60833333,41.68333333 44.60833333,41.675 44.61666667,41.675 44.61666667,41.66666667 44.625,41.66666667 44.625,41.675 44.63333333,41.675 44.63333333,41.68333333 44.64166667,41.68333333 44.64166667,41.675 44.65,41.675 44.65833333,41.675 44.66666667,41.675 44.675,41.675 44.675,41.68333333 44.68333333,41.68333333 44.69166667,41.68333333 44.7,41.68333333 44.70833333,41.68333333 44.71666667,41.68333333 44.71666667,41.675 44.71666667,41.66666667 44.725,41.66666667 44.725,41.65833333 44.725,41.65 44.725,41.64166667 44.73333333,41.64166667 44.73333333,41.63333333 44.725,41.63333333 44.71666667,41.63333333 44.70833333,41.63333333 44.7,41.63333333 44.69166667,41.63333333 44.68333333,41.63333333 44.68333333,41.64166667 44.675,41.64166667 44.675,41.65 44.66666667,41.65 44.65833333,41.65 44.65833333,41.64166667 44.65,41.64166667 44.64166667,41.64166667 44.64166667,41.63333333 44.63333333,41.63333333 44.625,41.63333333 44.61666667,41.63333333 44.61666667,41.64166667 44.60833333,41.64166667 44.60833333,41.63333333 44.6,41.63333333 44.6,41.64166667 44.59166667,41.64166667 44.59166667,41.63333333 44.58333333,41.63333333 44.575,41.63333333 44.56666667,41.63333333 44.55833333,41.63333333 44.55,41.63333333 44.55,41.64166667 44.54166667,41.64166667 44.54166667,41.63333333 44.53333333,41.63333333 44.53333333,41.625 44.525,41.625 44.51666667,41.625 44.50833333,41.625 44.50833333,41.63333333 44.50833333,41.64166667 44.5,41.64166667 44.49166667,41.64166667 44.49166667,41.65 44.5,41.65 44.5,41.65833333 44.49166667,41.65833333 44.48333333,41.65833333 44.48333333,41.66666667 44.475,41.66666667 44.475,41.65833333 44.46666667,41.65833333 44.45833333,41.65833333 44.45833333,41.66666667 44.45,41.66666667 44.45,41.675 44.44166667,41.675 44.44166667,41.66666667 44.43333333,41.66666667 44.43333333,41.675 44.425,41.675 44.425,41.66666667 44.41666667,41.66666667 44.41666667,41.675 44.40833333,41.675 44.40833333,41.68333333 44.4,41.68333333 44.39166667,41.68333333 44.39166667,41.69166667 44.38333333,41.69166667 44.375,41.69166667 44.36666667,41.69166667 44.35833333,41.69166667 44.35833333,41.7 44.35,41.7 44.34166667,41.7 44.34166667,41.69166667 44.35,41.69166667 44.35,41.68333333 44.35833333,41.68333333 44.36666667,41.68333333 44.36666667,41.675 44.375,41.675 44.375,41.66666667 44.36666667,41.66666667 44.36666667,41.65833333 44.36666667,41.65 44.375,41.65 44.38333333,41.65 44.39166667,41.65 44.39166667,41.64166667 44.4,41.64166667 44.40833333,41.64166667 44.40833333,41.63333333 44.41666667,41.63333333 44.425,41.63333333 44.425,41.625 44.43333333,41.625 44.43333333,41.61666667 44.44166667,41.61666667 44.45,41.61666667 44.45,41.60833333 44.44166667,41.60833333 44.44166667,41.6 44.44166667,41.59166667 44.44166667,41.58333333 44.45,41.58333333 44.45,41.575 44.45833333,41.575 44.46666667,41.575 44.46666667,41.56666667 44.475,41.56666667 44.48333333,41.56666667 44.49166667,41.56666667 44.49166667,41.55833333 44.49166667,41.55 44.48333333,41.55 44.475,41.55 44.46666667,41.55 44.46666667,41.54166667 44.45833333,41.54166667 44.45,41.54166667 44.44166667,41.54166667 44.43333333,41.54166667 44.425,41.54166667 44.41666667,41.54166667 44.40833333,41.54166667 44.4,41.54166667 44.39166667,41.54166667 44.38333333,41.54166667 44.38333333,41.55 44.375,41.55 44.36666667,41.55 44.35833333,41.55 44.35,41.55 44.35,41.55833333 44.34166667,41.55833333 44.34166667,41.55 44.33333333,41.55 44.325,41.55 44.325,41.55833333 44.31666667,41.55833333 44.30833333,41.55833333 44.3,41.55833333 44.3,41.55 44.3,41.54166667 44.30833333,41.54166667 44.30833333,41.53333333 44.31666667,41.53333333 44.31666667,41.525 44.30833333,41.525 44.30833333,41.51666667 44.31666667,41.51666667 44.325,41.51666667 44.33333333,41.51666667 44.34166667,41.51666667 44.34166667,41.50833333 44.33333333,41.50833333 44.325,41.50833333 44.31666667,41.50833333 44.31666667,41.5 44.30833333,41.5 44.30833333,41.50833333 44.3,41.50833333 44.29166667,41.50833333 44.28333333,41.50833333 44.275,41.50833333 44.275,41.51666667 44.28333333,41.51666667 44.28333333,41.525 44.28333333,41.53333333 44.275,41.53333333 44.275,41.54166667 44.275,41.55 44.26666667,41.55 44.26666667,41.55833333 44.275,41.55833333 44.275,41.56666667 44.26666667,41.56666667 44.26666667,41.575 44.26666667,41.58333333 44.25833333,41.58333333 44.25,41.58333333 44.24166667,41.58333333 44.23333333,41.58333333 44.225,41.58333333 44.225,41.575 44.21666667,41.575 44.20833333,41.575 44.20833333,41.56666667 44.2,41.56666667 44.19166667,41.56666667 44.18333333,41.56666667 44.175,41.56666667 44.16666667,41.56666667 44.16666667,41.55833333 44.15833333,41.55833333 44.15833333,41.55 44.15,41.55 44.14166667,41.55 44.13333333,41.55 44.125,41.55 44.125,41.55833333 44.125,41.56666667 44.11666667,41.56666667 44.11666667,41.55833333 44.11666667,41.55 44.11666667,41.54166667 44.125,41.54166667 44.125,41.53333333 44.13333333,41.53333333 44.14166667,41.53333333 44.14166667,41.525 44.13333333,41.525 44.13333333,41.51666667 44.14166667,41.51666667 44.14166667,41.50833333 44.15,41.50833333 44.15,41.51666667 44.15833333,41.51666667 44.15833333,41.525 44.16666667,41.525 44.175,41.525 44.175,41.53333333 44.18333333,41.53333333 44.18333333,41.54166667 44.19166667,41.54166667 44.2,41.54166667 44.20833333,41.54166667 44.21666667,41.54166667 44.225,41.54166667 44.23333333,41.54166667 44.23333333,41.53333333 44.23333333,41.525 44.23333333,41.51666667 44.225,41.51666667 44.21666667,41.51666667 44.20833333,41.51666667 44.2,41.51666667 44.2,41.50833333 44.2,41.5 44.19166667,41.5 44.18333333,41.5 44.175,41.5 44.16666667,41.5 44.15833333,41.5 44.15833333,41.49166667 44.15,41.49166667 44.14166667,41.49166667 44.14166667,41.5 44.13333333,41.5 44.125,41.5 44.125,41.49166667 44.11666667,41.49166667 44.10833333,41.49166667 44.1,41.49166667 44.1,41.48333333 44.1,41.475 44.09166667,41.475 44.09166667,41.46666667 44.1,41.46666667 44.1,41.45833333 44.09166667,41.45833333 44.08333333,41.45833333 44.075,41.45833333 44.075,41.45 44.075,41.44166667 44.08333333,41.44166667 44.08333333,41.43333333 44.08333333,41.425 44.09166667,41.425 44.09166667,41.41666667 44.1,41.41666667 44.1,41.40833333 44.10833333,41.40833333 44.10833333,41.41666667 44.10833333,41.425 44.11666667,41.425 44.125,41.425 44.13333333,41.425 44.14166667,41.425 44.15,41.425 44.15833333,41.425 44.15833333,41.41666667 44.15833333,41.40833333 44.16666667,41.40833333 44.16666667,41.4 44.175,41.4 44.18333333,41.4 44.19166667,41.4 44.2,41.4 44.2,41.39166667 44.20833333,41.39166667 44.21666667,41.39166667 44.225,41.39166667 44.225,41.38333333 44.23333333,41.38333333 44.24166667,41.38333333 44.25,41.38333333 44.25,41.375 44.24166667,41.375 44.24166667,41.36666667 44.24166667,41.35833333 44.23333333,41.35833333 44.225,41.35833333 44.21666667,41.35833333 44.20833333,41.35833333 44.20833333,41.35 44.2,41.35 44.19166667,41.35 44.18333333,41.35 44.175,41.35 44.16666667,41.35 44.15833333,41.35 44.15,41.35 44.14166667,41.35 44.14166667,41.34166667 44.13333333,41.34166667 44.13333333,41.33333333 44.13333333,41.325 44.14166667,41.325 44.14166667,41.31666667 44.14166667,41.30833333 44.15,41.30833333 44.15,41.3 44.15833333,41.3 44.15833333,41.29166667 44.15833333,41.28333333 44.15833333,41.275 44.16666667,41.275 44.16666667,41.28333333 44.175,41.28333333 44.18333333,41.28333333 44.19166667,41.28333333 44.19166667,41.275 44.18333333,41.275 44.18333333,41.26666667 44.19166667,41.26666667 44.2,41.26666667 44.2,41.275 44.20833333,41.275 44.20833333,41.26666667 44.21666667,41.26666667 44.21666667,41.25833333 44.20833333,41.25833333 44.20833333,41.25 44.2,41.25 44.2,41.24166667 44.20833333,41.24166667 44.21666667,41.24166667 44.225,41.24166667 44.23333333,41.24166667 44.23333333,41.25 44.24166667,41.25 44.25,41.25 44.25,41.24166667 44.25833333,41.24166667 44.26666667,41.24166667 44.26666667,41.23333333 44.26666667,41.225 44.275,41.225 44.275,41.21666667 44.28333333,41.21666667 44.29166667,41.21666667 44.3,41.21666667 44.30833333,41.21666667 44.31666667,41.21666667 44.31666667,41.20833333 44.325,41.20833333 44.325,41.21666667 44.325,41.225 44.31666667,41.225 44.31666667,41.23333333 44.31666667,41.24166667 44.325,41.24166667 44.325,41.25 44.33333333,41.25 44.33333333,41.25833333 44.33333333,41.26666667 44.34166667,41.26666667 44.35,41.26666667 44.35,41.25833333 44.35833333,41.25833333 44.36666667,41.25833333 44.375,41.25833333 44.375,41.26666667 44.36666667,41.26666667 44.36666667,41.275 44.375,41.275 44.38333333,41.275 44.39166667,41.275 44.39166667,41.26666667 44.4,41.26666667 44.40833333,41.26666667 44.40833333,41.25833333 44.4,41.25833333 44.39166667,41.25833333 44.39166667,41.25 44.38333333,41.25 44.38333333,41.24166667 44.375,41.24166667 44.375,41.23333333 44.375,41.225 44.38333333,41.225 44.38333333,41.23333333 44.39166667,41.23333333 44.4,41.23333333 44.4,41.225 44.40833333,41.225 44.41666667,41.225 44.41666667,41.21666667 44.41666667,41.20833333 44.41666667,41.2 44.425,41.2 44.43333333,41.2 44.43333333,41.19166667 44.43333333,41.18333333 44.43333333,41.175 44.425,41.175 44.425,41.16666667 44.43333333,41.16666667 44.44166667,41.16666667 44.45,41.16666667 44.45,41.175 44.45833333,41.175 44.45833333,41.18333333 44.46666667,41.18333333 44.475,41.18333333 44.48333333,41.18333333 44.48333333,41.175 44.49166667,41.175 44.49166667,41.16666667 44.5,41.16666667 44.5,41.15833333 44.50833333,41.15833333 44.50833333,41.16666667 44.51666667,41.16666667 44.51666667,41.15833333 44.525,41.15833333 44.53333333,41.15833333 44.53333333,41.15 44.54166667,41.15 44.54166667,41.15833333 44.55,41.15833333 44.55,41.16666667 44.55,41.175 44.55833333,41.175 44.56666667,41.175 44.56666667,41.18333333 44.575,41.18333333 44.58333333,41.18333333 44.59166667,41.18333333 44.6,41.18333333 44.6,41.19166667 44.60833333,41.19166667 44.61666667,41.19166667 44.625,41.19166667 44.625,41.18333333 44.63333333,41.18333333 44.64166667,41.18333333 44.65,41.18333333 44.65,41.175 44.65,41.16666667 44.65,41.15833333 44.65833333,41.15833333 44.65833333,41.15 44.65833333,41.14166667 44.65,41.14166667 44.64166667,41.14166667 44.63333333,41.14166667 44.625,41.14166667 44.625,41.13333333 44.61666667,41.13333333 44.61666667,41.125 44.60833333,41.125 44.6,41.125 44.6,41.11666667 44.59166667,41.11666667 44.58333333,41.11666667 44.58333333,41.125 44.575,41.125 44.575,41.11666667 44.575,41.10833333 44.56666667,41.10833333 44.55833333,41.10833333 44.55,41.10833333 44.55,41.1 44.55,41.09166667 44.55,41.08333333 44.54166667,41.08333333 44.54166667,41.075 44.53333333,41.075 44.53333333,41.06666667 44.54166667,41.06666667 44.54166667,41.05833333 44.54166667,41.05 44.53333333,41.05 44.53333333,41.04166667 44.525,41.04166667 44.51666667,41.04166667 44.50833333,41.04166667 44.5,41.04166667 44.49166667,41.04166667 44.48333333,41.04166667 44.48333333,41.05 44.475,41.05 44.46666667,41.05 44.46666667,41.04166667 44.45833333,41.04166667 44.45,41.04166667 44.45,41.05 44.45,41.05833333 44.44166667,41.05833333 44.44166667,41.05 44.43333333,41.05 44.43333333,41.05833333 44.425,41.05833333 44.41666667,41.05833333 44.41666667,41.06666667 44.41666667,41.075 44.41666667,41.08333333 44.425,41.08333333 44.425,41.09166667 44.425,41.1 44.425,41.10833333 44.425,41.11666667 44.425,41.125 44.41666667,41.125 44.41666667,41.11666667 44.40833333,41.11666667 44.40833333,41.10833333 44.4,41.10833333 44.39166667,41.10833333 44.38333333,41.10833333 44.38333333,41.1 44.38333333,41.09166667 44.375,41.09166667 44.375,41.1 44.36666667,41.1 44.36666667,41.10833333 44.36666667,41.11666667 44.35833333,41.11666667 44.35833333,41.125 44.35833333,41.13333333 44.35,41.13333333 44.34166667,41.13333333 44.33333333,41.13333333 44.325,41.13333333 44.31666667,41.13333333 44.31666667,41.14166667 44.30833333,41.14166667 44.30833333,41.15 44.30833333,41.15833333 44.30833333,41.16666667 44.30833333,41.175 44.3,41.175 44.3,41.18333333 44.29166667,41.18333333 44.28333333,41.18333333 44.275,41.18333333 44.26666667,41.18333333 44.25833333,41.18333333 44.25833333,41.19166667 44.25,41.19166667 44.24166667,41.19166667 44.24166667,41.18333333 44.23333333,41.18333333 44.225,41.18333333 44.225,41.175 44.225,41.16666667 44.21666667,41.16666667 44.21666667,41.175 44.20833333,41.175 44.2,41.175 44.2,41.18333333 44.2,41.19166667 44.2,41.2 44.2,41.20833333 44.2,41.21666667 44.2,41.225 44.19166667,41.225 44.19166667,41.21666667 44.18333333,41.21666667 44.175,41.21666667 44.175,41.20833333 44.18333333,41.20833333 44.18333333,41.2 44.175,41.2 44.175,41.19166667 44.16666667,41.19166667 44.15833333,41.19166667 44.15,41.19166667 44.14166667,41.19166667 44.13333333,41.19166667 44.125,41.19166667 44.125,41.2 44.11666667,41.2 44.11666667,41.19166667 44.11666667,41.18333333 44.10833333,41.18333333 44.10833333,41.175 44.10833333,41.16666667 44.10833333,41.15833333 44.10833333,41.15 44.10833333,41.14166667 44.10833333,41.13333333 44.1,41.13333333 44.1,41.125 44.1,41.11666667 44.1,41.10833333 44.09166667,41.10833333 44.09166667,41.1 44.1,41.1 44.1,41.09166667 44.09166667,41.09166667 44.08333333,41.09166667 44.08333333,41.08333333 44.075,41.08333333 44.075,41.075 44.06666667,41.075 44.06666667,41.06666667 44.075,41.06666667 44.08333333,41.06666667 44.09166667,41.06666667 44.09166667,41.05833333 44.09166667,41.05 44.08333333,41.05 44.08333333,41.04166667 44.08333333,41.03333333 44.075,41.03333333 44.075,41.04166667 44.06666667,41.04166667 44.05833333,41.04166667 44.05833333,41.03333333 44.05,41.03333333 44.05,41.04166667 44.04166667,41.04166667 44.03333333,41.04166667 44.03333333,41.03333333 44.025,41.03333333 44.025,41.04166667 44.01666667,41.04166667 44.00833333,41.04166667 44.00833333,41.05 44.0,41.05 44.0,41.05833333 43.99166667,41.05833333 43.99166667,41.06666667 43.98333333,41.06666667 43.98333333,41.05833333 43.975,41.05833333 43.975,41.06666667 43.96666667,41.06666667 43.95833333,41.06666667 43.95,41.06666667 43.95,41.075 43.94166667,41.075 43.94166667,41.08333333 43.93333333,41.08333333 43.93333333,41.09166667 43.93333333,41.1 43.93333333,41.10833333 43.925,41.10833333 43.925,41.11666667 43.91666667,41.11666667 43.91666667,41.125 43.90833333,41.125 43.9,41.125 43.9,41.13333333 43.9,41.14166667 43.9,41.15 43.89166667,41.15 43.89166667,41.15833333 43.88333333,41.15833333 43.88333333,41.16666667 43.875,41.16666667 43.875,41.175 43.86666667,41.175 43.86666667,41.18333333 43.85833333,41.18333333 43.85833333,41.19166667 43.85,41.19166667 43.84166667,41.19166667 43.84166667,41.2 43.83333333,41.2 43.83333333,41.20833333 43.825,41.20833333 43.81666667,41.20833333 43.80833333,41.20833333 43.8,41.20833333 43.79166667,41.20833333 43.79166667,41.21666667 43.78333333,41.21666667 43.78333333,41.225 43.775,41.225 43.76666667,41.225 43.76666667,41.23333333 43.76666667,41.24166667 43.75833333,41.24166667 43.75,41.24166667 43.74166667,41.24166667 43.74166667,41.25 43.73333333,41.25 43.73333333,41.25833333 43.725,41.25833333 43.71666667,41.25833333 43.71666667,41.26666667 43.71666667,41.275 43.725,41.275 43.725,41.26666667 43.73333333,41.26666667 43.74166667,41.26666667 43.74166667,41.275 43.74166667,41.28333333 43.75,41.28333333 43.75833333,41.28333333 43.75833333,41.275 43.76666667,41.275 43.76666667,41.28333333 43.76666667,41.29166667 43.76666667,41.3 43.76666667,41.30833333 43.76666667,41.31666667 43.76666667,41.325 43.76666667,41.33333333 43.75833333,41.33333333 43.75833333,41.325 43.75,41.325 43.74166667,41.325 43.74166667,41.31666667 43.73333333,41.31666667 43.725,41.31666667 43.71666667,41.31666667 43.70833333,41.31666667 43.7,41.31666667 43.69166667,41.31666667 43.69166667,41.30833333 43.7,41.30833333 43.7,41.3 43.70833333,41.3 43.70833333,41.29166667 43.7,41.29166667 43.69166667,41.29166667 43.69166667,41.28333333 43.69166667,41.275 43.68333333,41.275 43.675,41.275 43.675,41.26666667 43.66666667,41.26666667 43.66666667,41.275 43.66666667,41.28333333 43.65833333,41.28333333 43.65833333,41.29166667 43.66666667,41.29166667 43.66666667,41.3 43.66666667,41.30833333 43.65833333,41.30833333 43.65,41.30833333 43.64166667,41.30833333 43.63333333,41.30833333 43.625,41.30833333 43.625,41.31666667 43.61666667,41.31666667 43.61666667,41.325 43.61666667,41.33333333 43.625,41.33333333 43.625,41.34166667 43.61666667,41.34166667 43.61666667,41.35 43.60833333,41.35 43.6,41.35 43.6,41.34166667 43.6,41.33333333 43.59166667,41.33333333 43.59166667,41.325 43.58333333,41.325 43.575,41.325 43.575,41.33333333 43.56666667,41.33333333 43.56666667,41.34166667 43.56666667,41.35 43.575,41.35 43.575,41.35833333 43.58333333,41.35833333 43.58333333,41.36666667 43.575,41.36666667 43.575,41.375 43.575,41.38333333 43.56666667,41.38333333 43.55833333,41.38333333 43.55833333,41.39166667 43.55833333,41.4 43.55833333,41.40833333 43.55,41.40833333 43.55,41.41666667 43.54166667,41.41666667 43.53333333,41.41666667 43.53333333,41.425 43.525,41.425 43.51666667,41.425 43.50833333,41.425 43.50833333,41.43333333 43.51666667,41.43333333 43.51666667,41.44166667 43.525,41.44166667 43.525,41.45 43.525,41.45833333 43.51666667,41.45833333 43.51666667,41.46666667 43.50833333,41.46666667 43.50833333,41.475 43.5,41.475 43.5,41.48333333 43.50833333,41.48333333 43.50833333,41.49166667 43.51666667,41.49166667 43.51666667,41.5 43.525,41.5 43.525,41.50833333 43.525,41.51666667 43.525,41.525 43.525,41.53333333 43.53333333,41.53333333 43.53333333,41.54166667 43.53333333,41.55 43.53333333,41.55833333 43.54166667,41.55833333 43.54166667,41.56666667 43.53333333,41.56666667 43.525,41.56666667 43.525,41.575 43.525,41.58333333 43.51666667,41.58333333 43.51666667,41.575 43.50833333,41.575 43.5,41.575 43.49166667,41.575 43.48333333,41.575 43.475,41.575 43.46666667,41.575 43.45833333,41.575 43.45,41.575 43.44166667,41.575 43.43333333,41.575 43.425,41.575 43.425,41.56666667 43.41666667,41.56666667 43.40833333,41.56666667 43.40833333,41.55833333 43.4,41.55833333 43.4,41.55 43.39166667,41.55 43.38333333,41.55 43.375,41.55 43.375,41.54166667 43.36666667,41.54166667 43.35833333,41.54166667 43.35833333,41.55 43.35,41.55 43.35,41.55833333 43.34166667,41.55833333 43.34166667,41.55 43.33333333,41.55 43.33333333,41.55833333 43.33333333,41.56666667 43.33333333,41.575 43.33333333,41.58333333 43.325,41.58333333 43.31666667,41.58333333 43.30833333,41.58333333 43.30833333,41.59166667 43.30833333,41.6 43.3,41.6 43.3,41.60833333 43.30833333,41.60833333 43.31666667,41.60833333 43.325,41.60833333 43.325,41.61666667 43.33333333,41.61666667 43.34166667,41.61666667 43.35,41.61666667 43.35,41.625 43.35,41.63333333 43.34166667,41.63333333 43.33333333,41.63333333 43.33333333,41.64166667 43.325,41.64166667 43.31666667,41.64166667 43.30833333,41.64166667 43.3,41.64166667 43.3,41.65 43.29166667,41.65 43.28333333,41.65 43.275,41.65 43.26666667,41.65 43.25833333,41.65 43.25,41.65 43.24166667,41.65 43.23333333,41.65 43.225,41.65 43.21666667,41.65 43.20833333,41.65 43.20833333,41.65833333 43.2,41.65833333 43.19166667,41.65833333 43.19166667,41.66666667 43.18333333,41.66666667 43.18333333,41.675 43.19166667,41.675 43.19166667,41.68333333 43.2,41.68333333 43.2,41.69166667 43.20833333,41.69166667 43.20833333,41.7 43.21666667,41.7 43.225,41.7 43.225,41.70833333 43.23333333,41.70833333 43.24166667,41.70833333 43.24166667,41.71666667 43.24166667,41.725 43.23333333,41.725 43.23333333,41.73333333 43.23333333,41.74166667 43.23333333,41.75 43.24166667,41.75 43.25,41.75 43.25833333,41.75 43.25833333,41.75833333 43.26666667,41.75833333 43.26666667,41.75 43.26666667,41.74166667 43.26666667,41.73333333 43.275,41.73333333 43.28333333,41.73333333 43.28333333,41.74166667 43.275,41.74166667 43.275,41.75 43.28333333,41.75 43.28333333,41.75833333 43.28333333,41.76666667 43.29166667,41.76666667 43.3,41.76666667 43.30833333,41.76666667 43.30833333,41.775 43.30833333,41.78333333 43.30833333,41.79166667 43.31666667,41.79166667 43.325,41.79166667 43.325,41.8 43.33333333,41.8 43.33333333,41.80833333 43.325,41.80833333 43.31666667,41.80833333 43.30833333,41.80833333 43.30833333,41.8 43.3,41.8 43.3,41.79166667 43.29166667,41.79166667 43.28333333,41.79166667 43.275,41.79166667 43.275,41.78333333 43.26666667,41.78333333 43.25833333,41.78333333 43.25,41.78333333 43.24166667,41.78333333 43.24166667,41.79166667 43.23333333,41.79166667 43.23333333,41.78333333 43.225,41.78333333 43.21666667,41.78333333 43.21666667,41.775 43.20833333,41.775 43.20833333,41.76666667 43.2,41.76666667 43.2,41.75833333 43.19166667,41.75833333 43.18333333,41.75833333 43.175,41.75833333 43.16666667,41.75833333 43.16666667,41.75 43.15833333,41.75 43.15833333,41.75833333 43.15,41.75833333 43.14166667,41.75833333 43.13333333,41.75833333 43.13333333,41.75 43.125,41.75 43.11666667,41.75 43.10833333,41.75 43.1,41.75 43.1,41.75833333 43.1,41.76666667 43.09166667,41.76666667 43.09166667,41.775 43.08333333,41.775 43.075,41.775 43.075,41.76666667 43.075,41.75833333 43.075,41.75 43.08333333,41.75 43.09166667,41.75 43.09166667,41.74166667 43.08333333,41.74166667 43.075,41.74166667 43.075,41.73333333 43.06666667,41.73333333 43.05833333,41.73333333 43.05833333,41.725 43.05,41.725 43.04166667,41.725 43.03333333,41.725 43.03333333,41.73333333 43.025,41.73333333 43.01666667,41.73333333 43.00833333,41.73333333 43.00833333,41.725 43.0,41.725 42.99166667,41.725 42.98333333,41.725 42.975,41.725 42.975,41.71666667 42.96666667,41.71666667 42.96666667,41.725 42.95833333,41.725 42.95,41.725 42.95,41.71666667 42.94166667,41.71666667 42.93333333,41.71666667 42.925,41.71666667 42.91666667,41.71666667 42.90833333,41.71666667 42.90833333,41.70833333 42.9,41.70833333 42.9,41.71666667 42.89166667,41.71666667 42.88333333,41.71666667 42.875,41.71666667 42.86666667,41.71666667 42.85833333,41.71666667 42.85833333,41.725 42.85,41.725 42.85,41.73333333 42.84166667,41.73333333 42.84166667,41.74166667 42.84166667,41.75 42.83333333,41.75 42.83333333,41.74166667 42.83333333,41.73333333 42.825,41.73333333 42.825,41.725 42.83333333,41.725 42.84166667,41.725 42.84166667,41.71666667 42.83333333,41.71666667 42.83333333,41.70833333 42.825,41.70833333 42.825,41.71666667 42.81666667,41.71666667 42.81666667,41.70833333 42.80833333,41.70833333 42.80833333,41.7 42.8,41.7 42.8,41.69166667 42.8,41.68333333 42.79166667,41.68333333 42.79166667,41.69166667 42.78333333,41.69166667 42.78333333,41.68333333 42.775,41.68333333 42.76666667,41.68333333 42.76666667,41.675 42.775,41.675 42.775,41.66666667 42.775,41.65833333 42.78333333,41.65833333 42.78333333,41.65 42.775,41.65 42.76666667,41.65 42.76666667,41.65833333 42.75833333,41.65833333 42.75833333,41.66666667 42.75833333,41.675 42.75,41.675 42.75,41.68333333 42.74166667,41.68333333 42.74166667,41.69166667 42.73333333,41.69166667 42.73333333,41.68333333 42.725,41.68333333 42.725,41.675 42.725,41.66666667 42.71666667,41.66666667 42.71666667,41.65833333 42.725,41.65833333 42.725,41.65 42.73333333,41.65 42.73333333,41.64166667 42.74166667,41.64166667 42.74166667,41.63333333 42.75,41.63333333 42.75,41.625 42.75833333,41.625 42.75833333,41.61666667 42.75833333,41.60833333 42.76666667,41.60833333 42.76666667,41.6 42.76666667,41.59166667 42.75833333,41.59166667 42.75833333,41.58333333 42.75833333,41.575 42.75833333,41.56666667 42.75833333,41.55833333 42.76666667,41.55833333 42.76666667,41.55 42.76666667,41.54166667 42.775,41.54166667 42.775,41.53333333 42.775,41.525 42.76666667,41.525 42.76666667,41.51666667 42.75833333,41.51666667 42.75,41.51666667 42.74166667,41.51666667 42.73333333,41.51666667 42.725,41.51666667 42.725,41.50833333 42.71666667,41.50833333 42.70833333,41.50833333 42.70833333,41.5 42.7,41.5 42.69166667,41.5 42.68333333,41.5 42.675,41.5 42.675,41.49166667 42.68333333,41.49166667 42.68333333,41.48333333 42.675,41.48333333 42.675,41.475 42.675,41.46666667 42.675,41.45833333 42.675,41.45 42.68333333,41.45 42.68333333,41.45833333 42.68333333,41.46666667 42.68333333,41.475 42.69166667,41.475 42.7,41.475 42.7,41.48333333 42.70833333,41.48333333 42.71666667,41.48333333 42.71666667,41.475 42.725,41.475 42.725,41.48333333 42.73333333,41.48333333 42.73333333,41.49166667 42.74166667,41.49166667 42.74166667,41.48333333 42.75,41.48333333 42.75833333,41.48333333 42.76666667,41.48333333 42.775,41.48333333 42.775,41.475 42.78333333,41.475 42.78333333,41.48333333 42.79166667,41.48333333 42.8,41.48333333 42.80833333,41.48333333 42.80833333,41.475 42.81666667,41.475 42.81666667,41.46666667 42.81666667,41.45833333 42.825,41.45833333 42.83333333,41.45833333 42.83333333,41.46666667 42.84166667,41.46666667 42.84166667,41.45833333 42.85,41.45833333 42.85833333,41.45833333 42.86666667,41.45833333 42.875,41.45833333 42.88333333,41.45833333 42.88333333,41.46666667 42.875,41.46666667 42.875,41.475 42.86666667,41.475 42.85833333,41.475 42.85833333,41.48333333 42.85,41.48333333 42.84166667,41.48333333 42.83333333,41.48333333 42.83333333,41.49166667 42.83333333,41.5 42.825,41.5 42.825,41.50833333 42.83333333,41.50833333 42.84166667,41.50833333 42.84166667,41.51666667 42.85,41.51666667 42.85833333,41.51666667 42.85833333,41.525 42.85833333,41.53333333 42.86666667,41.53333333 42.86666667,41.54166667 42.85833333,41.54166667 42.85833333,41.55 42.86666667,41.55 42.86666667,41.55833333 42.875,41.55833333 42.875,41.56666667 42.88333333,41.56666667 42.88333333,41.575 42.89166667,41.575 42.9,41.575 42.9,41.58333333 42.90833333,41.58333333 42.90833333,41.59166667 42.91666667,41.59166667 42.91666667,41.58333333 42.91666667,41.575 42.925,41.575 42.93333333,41.575 42.93333333,41.56666667 42.94166667,41.56666667 42.94166667,41.575 42.94166667,41.58333333 42.94166667,41.59166667 42.94166667,41.6 42.95,41.6 42.95,41.59166667 42.95833333,41.59166667 42.96666667,41.59166667 42.975,41.59166667 42.975,41.58333333 42.98333333,41.58333333 42.98333333,41.575 42.99166667,41.575 43.0,41.575 43.0,41.56666667 43.00833333,41.56666667 43.01666667,41.56666667 43.01666667,41.55833333 43.01666667,41.55 43.01666667,41.54166667 43.01666667,41.53333333 43.00833333,41.53333333 43.00833333,41.525 43.0,41.525 42.99166667,41.525 42.99166667,41.51666667 42.98333333,41.51666667 42.98333333,41.50833333 42.98333333,41.5 42.975,41.5 42.975,41.49166667 42.98333333,41.49166667 42.98333333,41.48333333 42.99166667,41.48333333 42.99166667,41.49166667 43.0,41.49166667 43.00833333,41.49166667 43.00833333,41.5 43.01666667,41.5 43.01666667,41.50833333 43.025,41.50833333 43.03333333,41.50833333 43.04166667,41.50833333 43.04166667,41.5 43.05,41.5 43.05,41.50833333 43.05,41.51666667 43.05833333,41.51666667 43.06666667,41.51666667 43.06666667,41.525 43.075,41.525 43.075,41.53333333 43.08333333,41.53333333 43.09166667,41.53333333 43.09166667,41.525 43.09166667,41.51666667 43.09166667,41.50833333 43.1,41.50833333 43.1,41.5 43.09166667,41.5 43.09166667,41.49166667 43.09166667,41.48333333 43.1,41.48333333 43.1,41.49166667 43.10833333,41.49166667 43.11666667,41.49166667 43.11666667,41.5 43.10833333,41.5 43.10833333,41.50833333 43.10833333,41.51666667 43.10833333,41.525 43.11666667,41.525 43.125,41.525 43.125,41.53333333 43.13333333,41.53333333 43.13333333,41.54166667 43.14166667,41.54166667 43.14166667,41.55 43.15,41.55 43.15833333,41.55 43.16666667,41.55 43.175,41.55 43.175,41.54166667 43.18333333,41.54166667 43.18333333,41.53333333 43.19166667,41.53333333 43.19166667,41.525 43.19166667,41.51666667 43.2,41.51666667 43.2,41.50833333 43.20833333,41.50833333 43.20833333,41.5 43.21666667,41.5 43.21666667,41.49166667 43.21666667,41.48333333 43.20833333,41.48333333 43.2,41.48333333 43.2,41.475 43.19166667,41.475 43.19166667,41.46666667 43.2,41.46666667 43.20833333,41.46666667 43.21666667,41.46666667 43.21666667,41.45833333 43.20833333,41.45833333 43.20833333,41.45 43.20833333,41.44166667 43.21666667,41.44166667 43.21666667,41.43333333 43.225,41.43333333 43.225,41.44166667 43.23333333,41.44166667 43.23333333,41.43333333 43.24166667,41.43333333 43.24166667,41.425 43.23333333,41.425 43.23333333,41.41666667 43.23333333,41.40833333 43.24166667,41.40833333 43.24166667,41.41666667 43.25,41.41666667 43.25,41.425 43.25833333,41.425 43.26666667,41.425 43.275,41.425 43.28333333,41.425 43.28333333,41.41666667 43.275,41.41666667 43.275,41.40833333 43.275,41.4 43.26666667,41.4 43.25833333,41.4 43.25,41.4 43.24166667,41.4 43.24166667,41.39166667 43.23333333,41.39166667 43.23333333,41.4 43.225,41.4 43.225,41.39166667 43.21666667,41.39166667 43.20833333,41.39166667 43.20833333,41.38333333 43.2,41.38333333 43.2,41.39166667 43.19166667,41.39166667 43.18333333,41.39166667 43.18333333,41.4 43.175,41.4 43.175,41.39166667 43.175,41.38333333 43.175,41.375 43.175,41.36666667 43.16666667,41.36666667 43.16666667,41.375 43.15833333,41.375 43.15833333,41.38333333 43.15,41.38333333 43.15,41.375 43.15,41.36666667 43.14166667,41.36666667 43.13333333,41.36666667 43.13333333,41.35833333 43.13333333,41.35 43.125,41.35 43.11666667,41.35 43.10833333,41.35 43.10833333,41.34166667 43.1,41.34166667 43.1,41.33333333 43.09166667,41.33333333 43.09166667,41.325 43.09166667,41.31666667 43.09166667,41.30833333 43.09166667,41.3 43.1,41.3 43.10833333,41.3 43.10833333,41.29166667 43.10833333,41.28333333 43.1,41.28333333 43.1,41.275 43.09166667,41.275 43.08333333,41.275 43.08333333,41.28333333 43.075,41.28333333 43.06666667,41.28333333 43.05833333,41.28333333 43.05,41.28333333 43.04166667,41.28333333 43.04166667,41.275 43.04166667,41.26666667 43.03333333,41.26666667 43.025,41.26666667 43.01666667,41.26666667 43.00833333,41.26666667 43.00833333,41.25833333 43.0,41.25833333 43.0,41.25 42.99166667,41.25 42.98333333,41.25 42.98333333,41.25833333 42.975,41.25833333 42.975,41.26666667 42.96666667,41.26666667 42.96666667,41.275 42.95833333,41.275 42.95833333,41.28333333 42.95833333,41.29166667 42.95,41.29166667 42.94166667,41.29166667 42.94166667,41.3 42.93333333,41.3 42.93333333,41.30833333 42.925,41.30833333 42.91666667,41.30833333 42.91666667,41.31666667 42.90833333,41.31666667 42.9,41.31666667 42.89166667,41.31666667 42.88333333,41.31666667 42.88333333,41.325 42.88333333,41.33333333 42.875,41.33333333 42.86666667,41.33333333 42.85833333,41.33333333 42.85833333,41.325 42.85,41.325 42.85,41.31666667 42.84166667,41.31666667 42.84166667,41.30833333 42.84166667,41.3 42.83333333,41.3 42.83333333,41.29166667 42.84166667,41.29166667 42.84166667,41.28333333 42.83333333,41.28333333 42.83333333,41.275 42.825,41.275 42.825,41.28333333 42.81666667,41.28333333 42.81666667,41.275 42.80833333,41.275 42.80833333,41.28333333 42.8,41.28333333 42.8,41.29166667 42.79166667,41.29166667 42.79166667,41.28333333 42.79166667,41.275 42.78333333,41.275 42.775,41.275 42.76666667,41.275 42.75833333,41.275 42.75833333,41.28333333 42.76666667,41.28333333 42.76666667,41.29166667 42.75833333,41.29166667 42.75,41.29166667 42.74166667,41.29166667 42.74166667,41.28333333 42.73333333,41.28333333 42.725,41.28333333 42.725,41.275 42.73333333,41.275 42.73333333,41.26666667 42.725,41.26666667 42.725,41.25833333 42.725,41.25 42.725,41.24166667 42.725,41.23333333 42.725,41.225 42.725,41.21666667 42.73333333,41.21666667 42.73333333,41.20833333 42.73333333,41.2 42.74166667,41.2 42.75,41.2 42.75,41.19166667 42.75833333,41.19166667 42.75833333,41.18333333 42.75833333,41.175 42.75,41.175 42.75,41.18333333 42.74166667,41.18333333 42.73333333,41.18333333 42.73333333,41.175 42.725,41.175 42.71666667,41.175 42.70833333,41.175 42.7,41.175 42.69166667,41.175 42.68333333,41.175 42.675,41.175 42.66666667,41.175 42.66666667,41.18333333 42.65833333,41.18333333 42.65,41.18333333 42.64166667,41.18333333 42.63333333,41.18333333 42.63333333,41.19166667 42.63333333,41.2 42.64166667,41.2 42.64166667,41.20833333 42.64166667,41.21666667 42.63333333,41.21666667 42.63333333,41.20833333 42.625,41.20833333 42.61666667,41.20833333 42.60833333,41.20833333 42.6,41.20833333 42.59166667,41.20833333 42.58333333,41.20833333 42.58333333,41.2 42.575,41.2 42.575,41.19166667 42.575,41.18333333 42.56666667,41.18333333 42.56666667,41.175 42.55833333,41.175 42.55833333,41.16666667 42.55,41.16666667 42.54166667,41.16666667 42.54166667,41.15833333 42.53333333,41.15833333 42.525,41.15833333 42.525,41.15 42.51666667,41.15 42.51666667,41.14166667 42.51666667,41.13333333 42.51666667,41.125 42.50833333,41.125 42.5,41.125 42.49166667,41.125 42.49166667,41.11666667 42.48333333,41.11666667 42.48333333,41.10833333 42.475,41.10833333 42.46666667,41.10833333 42.45833333,41.10833333 42.45833333,41.1 42.45,41.1 42.45,41.09166667 42.44166667,41.09166667 42.44166667,41.08333333 42.44166667,41.075 42.43333333,41.075 42.425,41.075 42.425,41.06666667 42.41666667,41.06666667 42.40833333,41.06666667 42.4,41.06666667 42.39166667,41.06666667 42.39166667,41.05833333 42.38333333,41.05833333 42.375,41.05833333 42.375,41.05 42.36666667,41.05 42.36666667,41.04166667 42.35833333,41.04166667 42.35833333,41.03333333 42.35,41.03333333 42.35,41.025 42.35833333,41.025 42.36666667,41.025 42.36666667,41.01666667 42.36666667,41.00833333 42.36666667,41.0 42.35833333,41.0 42.35833333,40.99166667 42.35,40.99166667 42.34166667,40.99166667 42.34166667,40.98333333 42.33333333,40.98333333 42.325,40.98333333 42.325,40.975 42.325,40.96666667 42.31666667,40.96666667 42.30833333,40.96666667 42.3,40.96666667 42.3,40.95833333 42.29166667,40.95833333 42.28333333,40.95833333 42.28333333,40.95 42.275,40.95 42.26666667,40.95 42.26666667,40.94166667 42.275,40.94166667 42.28333333,40.94166667 42.29166667,40.94166667 42.29166667,40.95 42.3,40.95 42.30833333,40.95 42.30833333,40.94166667 42.3,40.94166667 42.3,40.93333333 42.29166667,40.93333333 42.28333333,40.93333333 42.275,40.93333333 42.275,40.925 42.275,40.91666667 42.26666667,40.91666667 42.25833333,40.91666667 42.25,40.91666667 42.25,40.925 42.24166667,40.925 42.24166667,40.91666667 42.23333333,40.91666667 42.225,40.91666667 42.21666667,40.91666667 42.21666667,40.925 42.20833333,40.925 42.2,40.925 42.19166667,40.925 42.18333333,40.925 42.175,40.925 42.175,40.91666667 42.16666667,40.91666667 42.16666667,40.90833333 42.16666667,40.9 42.15833333,40.9 42.15833333,40.89166667 42.15,40.89166667 42.15,40.9 42.14166667,40.9 42.14166667,40.90833333 42.13333333,40.90833333 42.125,40.90833333 42.125,40.91666667 42.11666667,40.91666667 42.11666667,40.925 42.10833333,40.925 42.10833333,40.93333333 42.1,40.93333333 42.09166667,40.93333333 42.09166667,40.94166667 42.08333333,40.94166667 42.08333333,40.93333333 42.075,40.93333333 42.06666667,40.93333333 42.05833333,40.93333333 42.05833333,40.94166667 42.05,40.94166667 42.04166667,40.94166667 42.03333333,40.94166667 42.025,40.94166667 42.01666667,40.94166667 42.00833333,40.94166667 42.00833333,40.95 42.0,40.95 41.99166667,40.95 41.98333333,40.95 41.98333333,40.94166667 41.975,40.94166667 41.975,40.93333333 41.96666667,40.93333333 41.96666667,40.925 41.96666667,40.91666667 41.96666667,40.90833333 41.95833333,40.90833333 41.95,40.90833333 41.95,40.9 41.94166667,40.9 41.94166667,40.89166667 41.93333333,40.89166667 41.925,40.89166667 41.91666667,40.89166667 41.91666667,40.88333333 41.90833333,40.88333333 41.90833333,40.89166667 41.9,40.89166667 41.89166667,40.89166667 41.89166667,40.88333333 41.89166667,40.875 41.88333333,40.875 41.875,40.875 41.875,40.86666667 41.86666667,40.86666667 41.86666667,40.875 41.85833333,40.875 41.85833333,40.86666667 41.85833333,40.85833333 41.85833333,40.85 41.85,40.85 41.85,40.84166667 41.84166667,40.84166667 41.83333333,40.84166667 41.83333333,40.85 41.84166667,40.85 41.84166667,40.85833333 41.83333333,40.85833333 41.825,40.85833333 41.825,40.86666667 41.83333333,40.86666667 41.83333333,40.875 41.84166667,40.875 41.84166667,40.88333333 41.85,40.88333333 41.85,40.89166667 41.85833333,40.89166667 41.86666667,40.89166667 41.86666667,40.9 41.875,40.9 41.875,40.90833333 41.875,40.91666667 41.88333333,40.91666667 41.88333333,40.925 41.88333333,40.93333333 41.88333333,40.94166667 41.875,40.94166667 41.875,40.95 41.88333333,40.95 41.88333333,40.95833333 41.89166667,40.95833333 41.89166667,40.96666667 41.9,40.96666667 41.90833333,40.96666667 41.90833333,40.95833333 41.91666667,40.95833333 41.91666667,40.95 41.925,40.95 41.925,40.95833333 41.925,40.96666667 41.925,40.975 41.925,40.98333333 41.91666667,40.98333333 41.91666667,40.99166667 41.91666667,41.0 41.90833333,41.0 41.90833333,41.00833333 41.91666667,41.00833333 41.91666667,41.01666667 41.90833333,41.01666667 41.90833333,41.025 41.9,41.025 41.9,41.01666667 41.89166667,41.01666667 41.88333333,41.01666667 41.88333333,41.025 41.89166667,41.025 41.89166667,41.03333333 41.88333333,41.03333333 41.875,41.03333333 41.86666667,41.03333333 41.85833333,41.03333333 41.85,41.03333333 41.85,41.04166667 41.84166667,41.04166667 41.84166667,41.03333333 41.83333333,41.03333333 41.825,41.03333333 41.825,41.04166667 41.81666667,41.04166667 41.81666667,41.03333333 41.81666667,41.025 41.825,41.025 41.83333333,41.025 41.83333333,41.01666667 41.83333333,41.00833333 41.83333333,41.0 41.825,41.0 41.825,41.00833333 41.81666667,41.00833333 41.81666667,41.01666667 41.80833333,41.01666667 41.80833333,41.00833333 41.8,41.00833333 41.79166667,41.00833333 41.79166667,41.0 41.78333333,41.0 41.78333333,40.99166667 41.775,40.99166667 41.775,41.0 41.775,41.00833333 41.76666667,41.00833333 41.76666667,41.0 41.75833333,41.0 41.75833333,40.99166667 41.75833333,40.98333333 41.75,40.98333333 41.75,40.99166667 41.74166667,40.99166667 41.74166667,40.98333333 41.73333333,40.98333333 41.725,40.98333333 41.71666667,40.98333333 41.71666667,40.975 41.725,40.975 41.725,40.96666667 41.71666667,40.96666667 41.71666667,40.95833333 41.70833333,40.95833333 41.7,40.95833333 41.7,40.95 41.70833333,40.95 41.71666667,40.95 41.725,40.95 41.725,40.94166667 41.71666667,40.94166667 41.71666667,40.93333333 41.70833333,40.93333333 41.70833333,40.94166667 41.7,40.94166667 41.7,40.93333333 41.69166667,40.93333333 41.68333333,40.93333333 41.675,40.93333333 41.675,40.925 41.675,40.91666667 41.66666667,40.91666667 41.65833333,40.91666667 41.65833333,40.925 41.65,40.925 41.64166667,40.925 41.64166667,40.93333333 41.63333333,40.93333333 41.625,40.93333333 41.625,40.94166667 41.61666667,40.94166667 41.60833333,40.94166667 41.6,40.94166667 41.6,40.95 41.59166667,40.95 41.59166667,40.95833333 41.58333333,40.95833333 41.575,40.95833333 41.56666667,40.95833333 41.55833333,40.95833333 41.55,40.95833333 41.55,40.96666667 41.54166667,40.96666667 41.54166667,40.95833333 41.53333333,40.95833333 41.525,40.95833333 41.525,40.95 41.51666667,40.95 41.51666667,40.94166667 41.525,40.94166667 41.525,40.93333333 41.51666667,40.93333333 41.51666667,40.925 41.525,40.925 41.525,40.91666667 41.525,40.90833333 41.525,40.9 41.53333333,40.9 41.53333333,40.89166667 41.53333333,40.88333333 41.53333333,40.875 41.525,40.875 41.525,40.88333333 41.525,40.89166667 41.51666667,40.89166667 41.51666667,40.9 41.50833333,40.9 41.50833333,40.90833333 41.5,40.90833333 41.5,40.91666667 41.49166667,40.91666667 41.48333333,40.91666667 41.48333333,40.925 41.49166667,40.925 41.5,40.925 41.5,40.93333333 41.5,40.94166667 41.49166667,40.94166667 41.48333333,40.94166667 41.475,40.94166667 41.46666667,40.94166667 41.46666667,40.93333333 41.45833333,40.93333333 41.45,40.93333333 41.44166667,40.93333333 41.43333333,40.93333333 41.43333333,40.94166667 41.425,40.94166667 41.41666667,40.94166667 41.41666667,40.93333333 41.41666667,40.925 41.425,40.925 41.425,40.91666667 41.43333333,40.91666667 41.44166667,40.91666667 41.44166667,40.90833333 41.45,40.90833333 41.45,40.9 41.45,40.89166667 41.45833333,40.89166667 41.45833333,40.88333333 41.45833333,40.875 41.46666667,40.875 41.475,40.875 41.48333333,40.875 41.48333333,40.86666667 41.48333333,40.85833333 41.475,40.85833333 41.46666667,40.85833333 41.46666667,40.85 41.45833333,40.85 41.45,40.85 41.45,40.85833333 41.44166667,40.85833333 41.43333333,40.85833333 41.425,40.85833333 41.425,40.85 41.43333333,40.85 41.43333333,40.84166667 41.43333333,40.83333333 41.43333333,40.825 41.44166667,40.825 41.44166667,40.81666667 41.45,40.81666667 41.45,40.80833333 41.45,40.8 41.44166667,40.8 41.43333333,40.8 41.425,40.8 41.425,40.79166667 41.41666667,40.79166667 41.40833333,40.79166667 41.4,40.79166667 41.4,40.8 41.4,40.80833333 41.40833333,40.80833333 41.40833333,40.81666667 41.41666667,40.81666667 41.41666667,40.825 41.40833333,40.825 41.40833333,40.83333333 41.4,40.83333333 41.4,40.84166667 41.4,40.85 41.4,40.85833333 41.39166667,40.85833333 41.39166667,40.86666667 41.4,40.86666667 41.4,40.875 41.4,40.88333333 41.39166667,40.88333333 41.38333333,40.88333333 41.375,40.88333333 41.36666667,40.88333333 41.36666667,40.89166667 41.35833333,40.89166667 41.35833333,40.9 41.35,40.9 41.35,40.89166667 41.34166667,40.89166667 41.34166667,40.88333333 41.34166667,40.875 41.33333333,40.875 41.33333333,40.86666667 41.325,40.86666667 41.325,40.875 41.31666667,40.875 41.30833333,40.875 41.3,40.875 41.29166667,40.875 41.29166667,40.86666667 41.28333333,40.86666667 41.28333333,40.875 41.28333333,40.88333333 41.275,40.88333333 41.26666667,40.88333333 41.25833333,40.88333333 41.25833333,40.89166667 41.25,40.89166667 41.24166667,40.89166667 41.24166667,40.9 41.23333333,40.9 41.23333333,40.90833333 41.225,40.90833333 41.225,40.91666667 41.23333333,40.91666667 41.24166667,40.91666667 41.25,40.91666667 41.25,40.90833333 41.25833333,40.90833333 41.26666667,40.90833333 41.275,40.90833333 41.28333333,40.90833333 41.28333333,40.91666667 41.275,40.91666667 41.275,40.925 41.275,40.93333333 41.26666667,40.93333333 41.26666667,40.925 41.25833333,40.925 41.25,40.925 41.25,40.93333333 41.24166667,40.93333333 41.23333333,40.93333333 41.23333333,40.94166667 41.23333333,40.95 41.24166667,40.95 41.24166667,40.95833333 41.25,40.95833333 41.25,40.96666667 41.24166667,40.96666667 41.23333333,40.96666667 41.23333333,40.975 41.225,40.975 41.225,40.96666667 41.225,40.95833333 41.225,40.95 41.21666667,40.95 41.21666667,40.94166667 41.20833333,40.94166667 41.20833333,40.93333333 41.2,40.93333333 41.2,40.925 41.2,40.91666667 41.2,40.90833333 41.19166667,40.90833333 41.19166667,40.91666667 41.18333333,40.91666667 41.18333333,40.90833333 41.18333333,40.9 41.18333333,40.89166667 41.175,40.89166667 41.16666667,40.89166667 41.15833333,40.89166667 41.15833333,40.9 41.15,40.9 41.14166667,40.9 41.14166667,40.89166667 41.14166667,40.88333333 41.15,40.88333333 41.15833333,40.88333333 41.15833333,40.875 41.15,40.875 41.14166667,40.875 41.13333333,40.875 41.125,40.875 41.125,40.88333333 41.11666667,40.88333333 41.11666667,40.89166667 41.11666667,40.9 41.10833333,40.9 41.1,40.9 41.1,40.89166667 41.1,40.88333333 41.09166667,40.88333333 41.09166667,40.875 41.08333333,40.875 41.08333333,40.86666667 41.075,40.86666667 41.075,40.875 41.075,40.88333333 41.06666667,40.88333333 41.05833333,40.88333333 41.05,40.88333333 41.05,40.89166667 41.04166667,40.89166667 41.03333333,40.89166667 41.025,40.89166667 41.025,40.88333333 41.01666667,40.88333333 41.00833333,40.88333333 41.00833333,40.875 41.0,40.875 41.0,40.86666667 40.99166667,40.86666667 40.98333333,40.86666667 40.975,40.86666667 40.96666667,40.86666667 40.95833333,40.86666667 40.95833333,40.85833333 40.95,40.85833333 40.94166667,40.85833333 40.94166667,40.85 40.93333333,40.85 40.93333333,40.84166667 40.94166667,40.84166667 40.94166667,40.83333333 40.93333333,40.83333333 40.925,40.83333333 40.925,40.825 40.925,40.81666667 40.91666667,40.81666667 40.91666667,40.825 40.91666667,40.83333333 40.91666667,40.84166667 40.90833333,40.84166667 40.90833333,40.85 40.9,40.85 40.89166667,40.85 40.89166667,40.84166667 40.88333333,40.84166667 40.875,40.84166667 40.875,40.85 40.875,40.85833333 40.86666667,40.85833333 40.86666667,40.85 40.85833333,40.85 40.85833333,40.84166667 40.85833333,40.83333333 40.85,40.83333333 40.84166667,40.83333333 40.84166667,40.84166667 40.83333333,40.84166667 40.825,40.84166667 40.825,40.83333333 40.81666667,40.83333333 40.81666667,40.825 40.81666667,40.81666667 40.80833333,40.81666667 40.80833333,40.825 40.8,40.825 40.8,40.83333333 40.8,40.84166667 40.79166667,40.84166667 40.78333333,40.84166667 40.775,40.84166667 40.76666667,40.84166667 40.75833333,40.84166667 40.75833333,40.83333333 40.75,40.83333333 40.74166667,40.83333333 40.74166667,40.825 40.73333333,40.825 40.73333333,40.81666667 40.725,40.81666667 40.71666667,40.81666667 40.71666667,40.80833333 40.71666667,40.8 40.70833333,40.8 40.70833333,40.80833333 40.7,40.80833333 40.7,40.8 40.69166667,40.8 40.69166667,40.79166667 40.68333333,40.79166667 40.68333333,40.8 40.675,40.8 40.66666667,40.8 40.66666667,40.80833333 40.66666667,40.81666667 40.66666667,40.825 40.65833333,40.825 40.65,40.825 40.64166667,40.825 40.63333333,40.825 40.63333333,40.83333333 40.625,40.83333333 40.625,40.825 40.61666667,40.825 40.61666667,40.81666667 40.61666667,40.80833333 40.60833333,40.80833333 40.6,40.80833333 40.59166667,40.80833333 40.58333333,40.80833333 40.58333333,40.8 40.575,40.8 40.575,40.79166667 40.58333333,40.79166667 40.59166667,40.79166667 40.59166667,40.8 40.6,40.8 40.60833333,40.8 40.60833333,40.79166667 40.61666667,40.79166667 40.61666667,40.8 40.625,40.8 40.63333333,40.8 40.63333333,40.80833333 40.64166667,40.80833333 40.64166667,40.8 40.64166667,40.79166667 40.64166667,40.78333333 40.64166667,40.775 40.63333333,40.775 40.63333333,40.78333333 40.625,40.78333333 40.625,40.775 40.61666667,40.775 40.60833333,40.775 40.6,40.775 40.6,40.78333333 40.59166667,40.78333333 40.59166667,40.775 40.58333333,40.775 40.58333333,40.76666667 40.59166667,40.76666667 40.6,40.76666667 40.60833333,40.76666667 40.61666667,40.76666667 40.61666667,40.75833333 40.60833333,40.75833333 40.6,40.75833333 40.6,40.75 40.60833333,40.75 40.60833333,40.74166667 40.60833333,40.73333333 40.60833333,40.725 40.6,40.725 40.59166667,40.725 40.59166667,40.73333333 40.6,40.73333333 40.6,40.74166667 40.59166667,40.74166667 40.59166667,40.75 40.58333333,40.75 40.58333333,40.75833333 40.575,40.75833333 40.56666667,40.75833333 40.56666667,40.75 40.55833333,40.75 40.55833333,40.74166667 40.55,40.74166667 40.54166667,40.74166667 40.54166667,40.75 40.55,40.75 40.55,40.75833333 40.55833333,40.75833333 40.55833333,40.76666667 40.55,40.76666667 40.54166667,40.76666667 40.53333333,40.76666667 40.53333333,40.775 40.54166667,40.775 40.54166667,40.78333333 40.54166667,40.79166667 40.53333333,40.79166667 40.525,40.79166667 40.525,40.78333333 40.51666667,40.78333333 40.51666667,40.79166667 40.50833333,40.79166667 40.50833333,40.78333333 40.50833333,40.775 40.50833333,40.76666667 40.5,40.76666667 40.5,40.75833333 40.49166667,40.75833333 40.49166667,40.76666667 40.48333333,40.76666667 40.48333333,40.775 40.475,40.775 40.475,40.78333333 40.475,40.79166667 40.46666667,40.79166667 40.45833333,40.79166667 40.45,40.79166667 40.45,40.8 40.44166667,40.8 40.44166667,40.79166667 40.44166667,40.78333333 40.44166667,40.775 40.43333333,40.775 40.43333333,40.76666667 40.425,40.76666667 40.425,40.775 40.425,40.78333333 40.425,40.79166667 40.41666667,40.79166667 40.40833333,40.79166667 40.40833333,40.8 40.4,40.8 40.4,40.80833333 40.39166667,40.80833333 40.39166667,40.81666667 40.38333333,40.81666667 40.38333333,40.80833333 40.38333333,40.8 40.38333333,40.79166667 40.39166667,40.79166667 40.39166667,40.78333333 40.38333333,40.78333333 40.38333333,40.775 40.375,40.775 40.36666667,40.775 40.36666667,40.76666667 40.35833333,40.76666667 40.35,40.76666667 40.35,40.775 40.35,40.78333333 40.35833333,40.78333333 40.35833333,40.79166667 40.35833333,40.8 40.35833333,40.80833333 40.35,40.80833333 40.34166667,40.80833333 40.34166667,40.8 40.33333333,40.8 40.33333333,40.80833333 40.325,40.80833333 40.325,40.8 40.325,40.79166667 40.31666667,40.79166667 40.31666667,40.78333333 40.30833333,40.78333333 40.3,40.78333333 40.3,40.775 40.29166667,40.775 40.28333333,40.775 40.28333333,40.76666667 40.28333333,40.75833333 40.275,40.75833333 40.275,40.75 40.28333333,40.75 40.28333333,40.74166667 40.275,40.74166667 40.275,40.73333333 40.275,40.725 40.26666667,40.725 40.26666667,40.73333333 40.25833333,40.73333333 40.25,40.73333333 40.25,40.725 40.24166667,40.725 40.24166667,40.71666667 40.24166667,40.70833333 40.24166667,40.7 40.25,40.7 40.25,40.69166667 40.24166667,40.69166667 40.23333333,40.69166667 40.225,40.69166667 40.225,40.7 40.225,40.70833333 40.21666667,40.70833333 40.20833333,40.70833333 40.20833333,40.71666667 40.21666667,40.71666667 40.225,40.71666667 40.225,40.725 40.21666667,40.725 40.21666667,40.73333333 40.21666667,40.74166667 40.225,40.74166667 40.225,40.75 40.23333333,40.75 40.23333333,40.75833333 40.225,40.75833333 40.21666667,40.75833333 40.20833333,40.75833333 40.20833333,40.75 40.2,40.75 40.2,40.75833333 40.19166667,40.75833333 40.19166667,40.75 40.18333333,40.75 40.175,40.75 40.175,40.75833333 40.175,40.76666667 40.16666667,40.76666667 40.16666667,40.775 40.175,40.775 40.18333333,40.775 40.18333333,40.78333333 40.18333333,40.79166667 40.18333333,40.8 40.19166667,40.8 40.19166667,40.80833333 40.19166667,40.81666667 40.2,40.81666667 40.2,40.825 40.19166667,40.825 40.18333333,40.825 40.175,40.825 40.16666667,40.825 40.16666667,40.81666667 40.175,40.81666667 40.175,40.80833333 40.175,40.8 40.175,40.79166667 40.175,40.78333333 40.16666667,40.78333333 40.16666667,40.79166667 40.15833333,40.79166667 40.15833333,40.78333333 40.15,40.78333333 40.15,40.775 40.14166667,40.775 40.13333333,40.775 40.13333333,40.76666667 40.14166667,40.76666667 40.14166667,40.75833333 40.13333333,40.75833333 40.13333333,40.75 40.125,40.75 40.125,40.74166667 40.125,40.73333333 40.11666667,40.73333333 40.11666667,40.74166667 40.11666667,40.75 40.11666667,40.75833333 40.11666667,40.76666667 40.11666667,40.775 40.10833333,40.775 40.10833333,40.78333333 40.10833333,40.79166667 40.10833333,40.8 40.1,40.8 40.1,40.80833333 40.09166667,40.80833333 40.08333333,40.80833333 40.08333333,40.8 40.08333333,40.79166667 40.08333333,40.78333333 40.075,40.78333333 40.075,40.79166667 40.06666667,40.79166667 40.05833333,40.79166667 40.05833333,40.78333333 40.05833333,40.775 40.06666667,40.775 40.06666667,40.76666667 40.06666667,40.75833333 40.06666667,40.75 40.05833333,40.75 40.05833333,40.75833333 40.05,40.75833333 40.05,40.76666667 40.05,40.775 40.04166667,40.775 40.04166667,40.78333333 40.03333333,40.78333333 40.025,40.78333333 40.025,40.79166667 40.025,40.8 40.01666667,40.8 40.01666667,40.80833333 40.00833333,40.80833333 40.00833333,40.8 40.00833333,40.79166667 40.00833333,40.78333333 40.0,40.78333333 39.99166667,40.78333333 39.99166667,40.79166667 39.98333333,40.79166667 39.98333333,40.78333333 39.975,40.78333333 39.96666667,40.78333333 39.96666667,40.79166667 39.95833333,40.79166667 39.95833333,40.8 39.96666667,40.8 39.975,40.8 39.98333333,40.8 39.98333333,40.80833333 39.98333333,40.81666667 39.975,40.81666667 39.96666667,40.81666667 39.95833333,40.81666667 39.95833333,40.825 39.95,40.825 39.95,40.83333333 39.95,40.84166667 39.94166667,40.84166667 39.93333333,40.84166667 39.925,40.84166667 39.91666667,40.84166667 39.91666667,40.83333333 39.90833333,40.83333333 39.90833333,40.84166667 39.9,40.84166667 39.9,40.85 39.90833333,40.85 39.90833333,40.85833333 39.9,40.85833333 39.9,40.86666667 39.89166667,40.86666667 39.89166667,40.85833333 39.88333333,40.85833333 39.875,40.85833333 39.86666667,40.85833333 39.86666667,40.85 39.85833333,40.85 39.85833333,40.84166667 39.85,40.84166667 39.84166667,40.84166667 39.84166667,40.85 39.84166667,40.85833333 39.85,40.85833333 39.85,40.86666667 39.85,40.875 39.85,40.88333333 39.84166667,40.88333333 39.84166667,40.875 39.83333333,40.875 39.83333333,40.86666667 39.825,40.86666667 39.825,40.875 39.81666667,40.875 39.80833333,40.875 39.80833333,40.86666667 39.8,40.86666667 39.79166667,40.86666667 39.78333333,40.86666667 39.775,40.86666667 39.775,40.875 39.775,40.88333333 39.76666667,40.88333333 39.76666667,40.89166667 39.76666667,40.9 39.75833333,40.9 39.75833333,40.90833333 39.75,40.90833333 39.74166667,40.90833333 39.74166667,40.91666667 39.75,40.91666667 39.75833333,40.91666667 39.75833333,40.925 39.76666667,40.925 39.76666667,40.91666667 39.76666667,40.90833333 39.775,40.90833333 39.78333333,40.90833333 39.78333333,40.91666667 39.79166667,40.91666667 39.79166667,40.90833333 39.8,40.90833333 39.8,40.91666667 39.80833333,40.91666667 39.80833333,40.925 39.81666667,40.925 39.825,40.925 39.83333333,40.925 39.83333333,40.91666667 39.83333333,40.90833333 39.84166667,40.90833333 39.84166667,40.91666667 39.84166667,40.925 39.85,40.925 39.85833333,40.925 39.85833333,40.91666667 39.85833333,40.90833333 39.85833333,40.9 39.86666667,40.9 39.86666667,40.90833333 39.875,40.90833333 39.875,40.91666667 39.875,40.925 39.88333333,40.925 39.89166667,40.925 39.9,40.925 39.9,40.91666667 39.90833333,40.91666667 39.90833333,40.925 39.91666667,40.925 39.925,40.925 39.925,40.93333333 39.93333333,40.93333333 39.93333333,40.925 39.94166667,40.925 39.94166667,40.93333333 39.94166667,40.94166667 39.95,40.94166667 39.95,40.95 39.95833333,40.95 39.96666667,40.95 39.96666667,40.94166667 39.975,40.94166667 39.975,40.95 39.98333333,40.95 39.98333333,40.94166667 39.99166667,40.94166667 39.99166667,40.93333333 39.99166667,40.925 40.0,40.925 40.00833333,40.925 40.01666667,40.925 40.01666667,40.93333333 40.00833333,40.93333333 40.00833333,40.94166667 40.0,40.94166667 40.0,40.95 40.00833333,40.95 40.01666667,40.95 40.025,40.95 40.025,40.95833333 40.03333333,40.95833333 40.03333333,40.95 40.04166667,40.95 40.05,40.95 40.05,40.94166667 40.05,40.93333333 40.04166667,40.93333333 40.04166667,40.925 40.03333333,40.925 40.03333333,40.91666667 40.03333333,40.90833333 40.03333333,40.9 40.04166667,40.9 40.04166667,40.90833333 40.05,40.90833333 40.05,40.9 40.05833333,40.9 40.05833333,40.90833333 40.06666667,40.90833333 40.06666667,40.91666667 40.06666667,40.925 40.075,40.925 40.08333333,40.925 40.08333333,40.91666667 40.09166667,40.91666667 40.1,40.91666667 40.10833333,40.91666667 40.10833333,40.90833333 40.11666667,40.90833333 40.125,40.90833333 40.13333333,40.90833333 40.14166667,40.90833333 40.15,40.90833333 40.15833333,40.90833333 40.16666667,40.90833333 40.175,40.90833333 40.18333333,40.90833333 40.18333333,40.91666667 40.19166667,40.91666667 40.2,40.91666667 40.20833333,40.91666667 40.20833333,40.925 40.21666667,40.925 40.225,40.925 40.23333333,40.925 40.23333333,40.93333333 40.24166667,40.93333333 40.25,40.93333333 40.25,40.94166667 40.25833333,40.94166667 40.26666667,40.94166667 40.26666667,40.95 40.275,40.95 40.28333333,40.95 40.28333333,40.95833333 40.29166667,40.95833333 40.3,40.95833333 40.3,40.96666667 40.30833333,40.96666667 40.30833333,40.975 40.31666667,40.975 40.31666667,40.98333333 40.325,40.98333333 40.33333333,40.98333333 40.33333333,40.99166667 40.34166667,40.99166667 40.34166667,41.0 40.35,41.0 40.35,41.00833333 40.35833333,41.00833333 40.36666667,41.00833333 40.36666667,41.01666667 40.375,41.01666667 40.375,41.025 40.38333333,41.025 40.39166667,41.025 40.4,41.025 40.40833333,41.025 40.41666667,41.025 40.425,41.025 40.43333333,41.025 40.44166667,41.025 40.44166667,41.03333333 40.45,41.03333333 40.45,41.025 40.45833333,41.025 40.45833333,41.03333333 40.46666667,41.03333333 40.475,41.03333333 40.48333333,41.03333333 40.49166667,41.03333333 40.5,41.03333333 40.5,41.025 40.50833333,41.025 40.51666667,41.025 40.51666667,41.01666667 40.525,41.01666667 40.53333333,41.01666667 40.54166667,41.01666667 40.55,41.01666667 40.55,41.025 40.55833333,41.025 40.56666667,41.025 40.56666667,41.03333333 40.56666667,41.04166667 40.575,41.04166667 40.575,41.03333333 40.575,41.025 40.575,41.01666667 40.56666667,41.01666667 40.56666667,41.00833333 40.575,41.00833333 40.58333333,41.00833333 40.58333333,41.01666667 40.58333333,41.025 40.59166667,41.025 40.59166667,41.03333333 40.59166667,41.04166667 40.6,41.04166667 40.60833333,41.04166667 40.60833333,41.03333333 40.61666667,41.03333333 40.61666667,41.04166667 40.625,41.04166667 40.625,41.05 40.63333333,41.05 40.63333333,41.05833333 40.64166667,41.05833333 40.65,41.05833333 40.65,41.06666667 40.65833333,41.06666667 40.66666667,41.06666667 40.66666667,41.075 40.675,41.075 40.68333333,41.075 40.69166667,41.075 40.7,41.075 40.70833333,41.075 40.70833333,41.06666667 40.70833333,41.05833333 40.71666667,41.05833333 40.71666667,41.05 40.70833333,41.05 40.7,41.05 40.7,41.04166667 40.70833333,41.04166667 40.71666667,41.04166667 40.725,41.04166667 40.725,41.05 40.73333333,41.05 40.73333333,41.04166667 40.74166667,41.04166667 40.74166667,41.05 40.75,41.05 40.75833333,41.05 40.75833333,41.05833333 40.76666667,41.05833333 40.76666667,41.06666667 40.75833333,41.06666667 40.75,41.06666667 40.75,41.075 40.74166667,41.075 40.73333333,41.075 40.73333333,41.08333333 40.74166667,41.08333333 40.74166667,41.09166667 40.74166667,41.1 40.74166667,41.10833333 40.75,41.10833333 40.75,41.11666667 40.75,41.125 40.75833333,41.125 40.75833333,41.13333333 40.76666667,41.13333333 40.775,41.13333333 40.775,41.14166667 40.78333333,41.14166667 40.78333333,41.15 40.79166667,41.15 40.79166667,41.14166667 40.8,41.14166667 40.8,41.15 40.8,41.15833333 40.80833333,41.15833333 40.81666667,41.15833333 40.81666667,41.16666667 40.825,41.16666667 40.83333333,41.16666667 40.83333333,41.175 40.84166667,41.175 40.85,41.175 40.85833333,41.175 40.86666667,41.175 40.86666667,41.18333333 40.875,41.18333333 40.88333333,41.18333333 40.89166667,41.18333333 40.9,41.18333333 40.90833333,41.18333333 40.90833333,41.175 40.91666667,41.175 40.925,41.175 40.93333333,41.175 40.94166667,41.175 40.94166667,41.18333333 40.95,41.18333333 40.95833333,41.18333333 40.95833333,41.19166667 40.96666667,41.19166667 40.975,41.19166667 40.98333333,41.19166667 40.98333333,41.18333333 40.99166667,41.18333333 41.0,41.18333333 41.0,41.19166667 41.00833333,41.19166667 41.01666667,41.19166667 41.025,41.19166667 41.025,41.2 41.03333333,41.2 41.03333333,41.19166667 41.04166667,41.19166667 41.04166667,41.2 41.05,41.2 41.05,41.20833333 41.05833333,41.20833333 41.06666667,41.20833333 41.06666667,41.21666667 41.075,41.21666667 41.075,41.225 41.08333333,41.225 41.08333333,41.23333333 41.09166667,41.23333333 41.09166667,41.24166667 41.1,41.24166667 41.1,41.25 41.10833333,41.25 41.11666667,41.25 41.125,41.25 41.13333333,41.25 41.13333333,41.25833333 41.14166667,41.25833333 41.14166667,41.25 41.15,41.25 41.15833333,41.25 41.15833333,41.25833333 41.15833333,41.26666667 41.16666667,41.26666667 41.16666667,41.275 41.16666667,41.28333333 41.175,41.28333333 41.18333333,41.28333333 41.19166667,41.28333333 41.19166667,41.29166667 41.2,41.29166667 41.20833333,41.29166667 41.20833333,41.3 41.21666667,41.3 41.21666667,41.30833333 41.225,41.30833333 41.23333333,41.30833333 41.23333333,41.31666667 41.24166667,41.31666667 41.24166667,41.325 41.25,41.325 41.25,41.33333333 41.25833333,41.33333333 41.26666667,41.33333333 41.26666667,41.34166667 41.275,41.34166667 41.28333333,41.34166667 41.29166667,41.34166667 41.29166667,41.35 41.3,41.35 41.30833333,41.35 41.30833333,41.35833333 41.31666667,41.35833333 41.325,41.35833333 41.33333333,41.35833333 41.33333333,41.36666667 41.34166667,41.36666667 41.34166667,41.375 41.35,41.375 41.35833333,41.375 41.36666667,41.375 41.375,41.375 41.38333333,41.375 41.39166667,41.375 41.4,41.375 41.40833333,41.375 41.40833333,41.38333333 41.41666667,41.38333333 41.41666667,41.39166667 41.425,41.39166667 41.425,41.4 41.43333333,41.4 41.43333333,41.40833333 41.43333333,41.41666667 41.44166667,41.41666667 41.44166667,41.425 41.45,41.425 41.45,41.43333333 41.45,41.44166667 41.45833333,41.44166667 41.45833333,41.45 41.46666667,41.45 41.46666667,41.45833333 41.475,41.45833333 41.48333333,41.45833333 41.48333333,41.46666667 41.49166667,41.46666667 41.5,41.46666667 41.50833333,41.46666667 41.51666667,41.46666667 41.525,41.46666667 41.53333333,41.46666667 41.54166667,41.46666667 41.55,41.46666667 41.55,41.475 41.54166667,41.475 41.53333333,41.475 41.525,41.475 41.51666667,41.475 41.51666667,41.48333333 41.525,41.48333333 41.525,41.49166667 41.53333333,41.49166667 41.53333333,41.5 41.53333333,41.50833333 41.54166667,41.50833333 41.54166667,41.51666667 41.55,41.51666667 41.55,41.525 41.55,41.53333333 41.55,41.54166667 41.55833333,41.54166667 41.55833333,41.55 41.56666667,41.55 41.56666667,41.55833333 41.56666667,41.56666667 41.575,41.56666667 41.575,41.575 41.58333333,41.575 41.58333333,41.58333333 41.59166667,41.58333333 41.59166667,41.59166667 41.6,41.59166667 41.60833333,41.59166667 41.61666667,41.59166667 41.625,41.59166667 41.625,41.58333333 41.61666667,41.58333333 41.61666667,41.575 41.60833333,41.575 41.60833333,41.56666667 41.60833333,41.55833333 41.61666667,41.55833333 41.625,41.55833333 41.625,41.55 41.63333333,41.55 41.63333333,41.54166667 41.64166667,41.54166667 41.65,41.54166667 41.65,41.55 41.65833333,41.55 41.66666667,41.55 41.66666667,41.54166667 41.675,41.54166667 41.68333333,41.54166667 41.69166667,41.54166667 41.7,41.54166667 41.70833333,41.54166667 41.70833333,41.53333333 41.70833333,41.525 41.70833333,41.51666667 41.7,41.51666667 41.7,41.50833333 41.7,41.5 41.7,41.49166667 41.7,41.48333333 41.7,41.475 41.7,41.46666667 41.70833333,41.46666667 41.70833333,41.45833333 41.70833333,41.45 41.71666667,41.45 41.725,41.45 41.725,41.45833333 41.71666667,41.45833333 41.71666667,41.46666667 41.71666667,41.475 41.725,41.475 41.725,41.48333333 41.725,41.49166667 41.725,41.5 41.71666667,41.5 41.71666667,41.50833333 41.725,41.50833333 41.73333333,41.50833333 41.74166667,41.50833333 41.75,41.50833333 41.75833333,41.50833333 41.76666667,41.50833333 41.775,41.50833333 41.775,41.51666667 41.76666667,41.51666667 41.75833333,41.51666667 41.75,41.51666667 41.74166667,41.51666667 41.73333333,41.51666667 41.73333333,41.525 41.725,41.525 41.725,41.53333333 41.73333333,41.53333333 41.73333333,41.54166667 41.74166667,41.54166667 41.75,41.54166667 41.75,41.53333333 41.75833333,41.53333333 41.76666667,41.53333333 41.775,41.53333333 41.775,41.54166667 41.78333333,41.54166667 41.78333333,41.53333333 41.79166667,41.53333333 41.79166667,41.54166667 41.8,41.54166667 41.80833333,41.54166667 41.80833333,41.55 41.81666667,41.55 41.825,41.55 41.825,41.55833333 41.83333333,41.55833333 41.84166667,41.55833333 41.84166667,41.56666667 41.85,41.56666667 41.85833333,41.56666667 41.86666667,41.56666667 41.875,41.56666667 41.875,41.575 41.88333333,41.575 41.89166667,41.575 41.89166667,41.58333333 41.9,41.58333333 41.90833333,41.58333333 41.90833333,41.59166667 41.9,41.59166667 41.89166667,41.59166667 41.88333333,41.59166667 41.875,41.59166667 41.86666667,41.59166667 41.86666667,41.58333333 41.86666667,41.575 41.85833333,41.575 41.85,41.575 41.84166667,41.575 41.83333333,41.575 41.825,41.575 41.825,41.56666667 41.81666667,41.56666667 41.81666667,41.55833333 41.80833333,41.55833333 41.8,41.55833333 41.8,41.56666667 41.79166667,41.56666667 41.79166667,41.55833333 41.78333333,41.55833333 41.78333333,41.55 41.775,41.55 41.775,41.55833333 41.775,41.56666667 41.76666667,41.56666667 41.76666667,41.55833333 41.76666667,41.55 41.75833333,41.55 41.75,41.55 41.75,41.55833333 41.74166667,41.55833333 41.74166667,41.55 41.73333333,41.55 41.73333333,41.55833333 41.725,41.55833333 41.725,41.55 41.71666667,41.55 41.70833333,41.55 41.70833333,41.55833333 41.70833333,41.56666667 41.71666667,41.56666667 41.71666667,41.575 41.71666667,41.58333333 41.70833333,41.58333333 41.70833333,41.575 41.7,41.575 41.7,41.58333333 41.7,41.59166667 41.69166667,41.59166667 41.69166667,41.58333333 41.68333333,41.58333333 41.68333333,41.59166667 41.68333333,41.6 41.68333333,41.60833333 41.69166667,41.60833333 41.7,41.60833333 41.70833333,41.60833333 41.70833333,41.61666667 41.71666667,41.61666667 41.71666667,41.625 41.725,41.625 41.73333333,41.625 41.73333333,41.63333333 41.74166667,41.63333333 41.75,41.63333333 41.75,41.64166667 41.74166667,41.64166667 41.74166667,41.65 41.74166667,41.65833333 41.73333333,41.65833333 41.725,41.65833333 41.725,41.66666667 41.725,41.675 41.71666667,41.675 41.71666667,41.68333333 41.71666667,41.69166667 41.725,41.69166667 41.73333333,41.69166667 41.74166667,41.69166667 41.74166667,41.68333333 41.73333333,41.68333333 41.73333333,41.675 41.73333333,41.66666667 41.74166667,41.66666667 41.74166667,41.675 41.75,41.675 41.75,41.68333333 41.75833333,41.68333333 41.75833333,41.675 41.75833333,41.66666667 41.76666667,41.66666667 41.775,41.66666667 41.775,41.675 41.775,41.68333333 41.775,41.69166667 41.78333333,41.69166667 41.78333333,41.68333333 41.79166667,41.68333333 41.79166667,41.69166667 41.8,41.69166667 41.80833333,41.69166667 41.81666667,41.69166667 41.825,41.69166667 41.825,41.7 41.825,41.70833333 41.81666667,41.70833333 41.80833333,41.70833333 41.80833333,41.71666667 41.8,41.71666667 41.79166667,41.71666667 41.78333333,41.71666667 41.78333333,41.725 41.775,41.725 41.775,41.73333333 41.775,41.74166667 41.775,41.75 41.78333333,41.75 41.79166667,41.75 41.79166667,41.75833333 41.8,41.75833333 41.8,41.75 41.8,41.74166667 41.80833333,41.74166667 41.81666667,41.74166667 41.825,41.74166667 41.825,41.75 41.83333333,41.75 41.83333333,41.75833333 41.84166667,41.75833333 41.84166667,41.76666667 41.85,41.76666667 41.85833333,41.76666667 41.86666667,41.76666667 41.86666667,41.775 41.875,41.775 41.875,41.78333333 41.88333333,41.78333333 41.89166667,41.78333333 41.9,41.78333333 41.9,41.79166667 41.90833333,41.79166667 41.91666667,41.79166667 41.91666667,41.8 41.925,41.8 41.93333333,41.8 41.93333333,41.79166667 41.94166667,41.79166667 41.95,41.79166667 41.95833333,41.79166667 41.95833333,41.8 41.95,41.8 41.95,41.80833333 41.94166667,41.80833333 41.93333333,41.80833333 41.925,41.80833333 41.925,41.81666667 41.93333333,41.81666667 41.94166667,41.81666667 41.94166667,41.825 41.93333333,41.825 41.93333333,41.83333333 41.94166667,41.83333333 41.95,41.83333333 41.95,41.84166667 41.95833333,41.84166667 41.96666667,41.84166667 41.96666667,41.83333333 41.96666667,41.825 41.975,41.825 41.975,41.83333333 41.98333333,41.83333333 41.98333333,41.84166667 41.98333333,41.85 41.98333333,41.85833333 41.99166667,41.85833333 42.0,41.85833333 42.0,41.85 42.0,41.84166667 42.0,41.83333333 42.00833333,41.83333333 42.00833333,41.84166667 42.01666667,41.84166667 42.01666667,41.85 42.00833333,41.85 42.00833333,41.85833333 42.01666667,41.85833333 42.025,41.85833333 42.025,41.86666667 42.03333333,41.86666667 42.03333333,41.875 42.04166667,41.875 42.04166667,41.86666667 42.05,41.86666667 42.05,41.875 42.05833333,41.875 42.06666667,41.875 42.075,41.875 42.075,41.88333333 42.075,41.89166667 42.08333333,41.89166667 42.09166667,41.89166667 42.1,41.89166667 42.1,41.88333333 42.10833333,41.88333333 42.10833333,41.89166667 42.10833333,41.9 42.10833333,41.90833333 42.11666667,41.90833333 42.11666667,41.91666667 42.125,41.91666667 42.13333333,41.91666667 42.13333333,41.925 42.13333333,41.93333333 42.14166667,41.93333333 42.15,41.93333333 42.15833333,41.93333333 42.16666667,41.93333333 42.16666667,41.94166667 42.16666667,41.95 42.175,41.95 42.18333333,41.95 42.19166667,41.95 42.19166667,41.95833333 42.2,41.95833333 42.2,41.96666667 42.20833333,41.96666667 42.21666667,41.96666667 42.21666667,41.975 42.21666667,41.98333333 42.21666667,41.99166667 42.21666667,42.0 42.225,42.0 42.225,42.00833333 42.21666667,42.00833333 42.21666667,42.01666667 42.20833333,42.01666667 42.20833333,42.025 42.2,42.025 42.2,42.03333333 42.19166667,42.03333333 42.18333333,42.03333333 42.18333333,42.04166667 42.175,42.04166667 42.175,42.03333333 42.16666667,42.03333333 42.16666667,42.04166667 42.15833333,42.04166667 42.15,42.04166667 42.14166667,42.04166667 42.14166667,42.05 42.13333333,42.05 42.13333333,42.04166667 42.125,42.04166667 42.11666667,42.04166667 42.10833333,42.04166667 42.1,42.04166667 42.1,42.05 42.09166667,42.05 42.08333333,42.05 42.075,42.05 42.06666667,42.05 42.06666667,42.05833333 42.05833333,42.05833333 42.05833333,42.05 42.05833333,42.04166667 42.05833333,42.03333333 42.06666667,42.03333333 42.06666667,42.025 42.05833333,42.025 42.05,42.025 42.04166667,42.025 42.03333333,42.025 42.03333333,42.01666667 42.04166667,42.01666667 42.04166667,42.00833333 42.03333333,42.00833333 42.025,42.00833333 42.01666667,42.00833333 42.01666667,42.01666667 42.01666667,42.025 42.00833333,42.025 42.0,42.025 41.99166667,42.025 41.99166667,42.01666667 41.98333333,42.01666667 41.975,42.01666667 41.975,42.025 41.96666667,42.025 41.96666667,42.01666667 41.95833333,42.01666667 41.95,42.01666667 41.94166667,42.01666667 41.94166667,42.025 41.95,42.025 41.95833333,42.025 41.95833333,42.03333333 41.96666667,42.03333333 41.96666667,42.04166667 41.95833333,42.04166667 41.95,42.04166667 41.95,42.05 41.94166667,42.05 41.93333333,42.05 41.93333333,42.05833333 41.925,42.05833333 41.925,42.05 41.925,42.04166667 41.91666667,42.04166667 41.91666667,42.03333333 41.90833333,42.03333333 41.90833333,42.025 41.9,42.025 41.9,42.03333333 41.89166667,42.03333333 41.89166667,42.025 41.89166667,42.01666667 41.89166667,42.00833333 41.88333333,42.00833333 41.88333333,42.01666667 41.88333333,42.025 41.88333333,42.03333333 41.875,42.03333333 41.875,42.025 41.86666667,42.025 41.85833333,42.025 41.85,42.025 41.85,42.01666667 41.85,42.00833333 41.84166667,42.00833333 41.84166667,42.0 41.83333333,42.0 41.825,42.0 41.825,42.00833333 41.81666667,42.00833333 41.81666667,42.0 41.80833333,42.0 41.8,42.0 41.79166667,42.0 41.79166667,41.99166667 41.78333333,41.99166667 41.78333333,41.98333333 41.775,41.98333333 41.775,41.975 41.76666667,41.975 41.76666667,41.96666667 41.75833333,41.96666667 41.75833333,41.975 41.75833333,41.98333333 41.75833333,41.99166667 41.75833333,42.0 41.75833333,42.00833333 41.75833333,42.01666667 41.76666667,42.01666667 41.76666667,42.025 41.75833333,42.025 41.75,42.025 41.74166667,42.025 41.74166667,42.03333333 41.73333333,42.03333333 41.73333333,42.04166667 41.73333333,42.05 41.725,42.05 41.725,42.05833333 41.725,42.06666667 41.73333333,42.06666667 41.73333333,42.075 41.725,42.075 41.725,42.08333333 41.73333333,42.08333333 41.73333333,42.09166667 41.725,42.09166667 41.71666667,42.09166667 41.71666667,42.1 41.725,42.1 41.73333333,42.1 41.73333333,42.10833333 41.74166667,42.10833333 41.75,42.10833333 41.75833333,42.10833333 41.75833333,42.11666667 41.75833333,42.125 41.75833333,42.13333333 41.75,42.13333333 41.75,42.14166667 41.74166667,42.14166667 41.73333333,42.14166667 41.725,42.14166667 41.71666667,42.14166667 41.70833333,42.14166667 41.7,42.14166667 41.69166667,42.14166667 41.69166667,42.13333333 41.7,42.13333333 41.7,42.125 41.7,42.11666667 41.70833333,42.11666667 41.70833333,42.10833333 41.70833333,42.1 41.70833333,42.09166667 41.7,42.09166667 41.7,42.1 41.69166667,42.1 41.69166667,42.10833333 41.68333333,42.10833333 41.68333333,42.11666667 41.675,42.11666667 41.675,42.125 41.66666667,42.125 41.66666667,42.13333333 41.65833333,42.13333333 41.65833333,42.14166667 41.65833333,42.15 41.65833333,42.15833333 41.65,42.15833333 41.65,42.16666667 41.65,42.175 41.64166667,42.175 41.64166667,42.18333333 41.64166667,42.19166667 41.63333333,42.19166667 41.63333333,42.2 41.63333333,42.20833333 41.63333333,42.21666667 41.64166667,42.21666667 41.64166667,42.225 41.64166667,42.23333333 41.64166667,42.24166667 41.64166667,42.25 41.64166667,42.25833333 41.64166667,42.26666667 41.63333333,42.26666667 41.63333333,42.275 41.63333333,42.28333333 41.63333333,42.29166667 41.625,42.29166667 41.625,42.3 41.625,42.30833333 41.625,42.31666667 41.61666667,42.31666667 41.61666667,42.325 41.61666667,42.33333333 41.60833333,42.33333333 41.60833333,42.34166667 41.60833333,42.35 41.6,42.35 41.6,42.35833333 41.6,42.36666667 41.59166667,42.36666667 41.59166667,42.375 41.58333333,42.375 41.58333333,42.38333333 41.575,42.38333333 41.575,42.39166667 41.56666667,42.39166667 41.55833333,42.39166667 41.55833333,42.4 41.55,42.4 41.55,42.40833333 41.55,42.41666667 41.55,42.425 41.55,42.43333333 41.54166667,42.43333333 41.54166667,42.44166667 41.54166667,42.45 41.54166667,42.45833333 41.54166667,42.46666667 41.54166667,42.475 41.53333333,42.475 41.53333333,42.48333333 41.53333333,42.49166667 41.53333333,42.5 41.53333333,42.50833333 41.53333333,42.51666667 41.53333333,42.525 41.525,42.525 41.525,42.53333333 41.525,42.54166667 41.525,42.55 41.525,42.55833333 41.525,42.56666667 41.51666667,42.56666667 41.51666667,42.575 41.51666667,42.58333333 41.51666667,42.59166667 41.50833333,42.59166667 41.50833333,42.6 41.50833333,42.60833333 41.5,42.60833333 41.5,42.61666667 41.5,42.625 41.5,42.63333333 41.5,42.64166667 41.49166667,42.64166667 41.49166667,42.65 41.49166667,42.65833333 41.48333333,42.65833333 41.48333333,42.66666667 41.48333333,42.675 41.475,42.675 41.475,42.68333333 41.475,42.69166667 41.46666667,42.69166667 41.46666667,42.7 41.46666667,42.70833333 41.45833333,42.70833333 41.45833333,42.71666667 41.45833333,42.725 41.45,42.725 41.45,42.73333333 41.44166667,42.73333333 41.44166667,42.74166667 41.43333333,42.74166667 41.425,42.74166667 41.41666667,42.74166667 41.41666667,42.75 41.40833333,42.75 41.40833333,42.75833333 41.4,42.75833333 41.39166667,42.75833333 41.39166667,42.76666667 41.38333333,42.76666667 41.375,42.76666667 41.36666667,42.76666667 41.35833333,42.76666667 41.35,42.76666667 41.34166667,42.76666667 41.34166667,42.775 41.33333333,42.775 41.325,42.775 41.31666667,42.775 41.30833333,42.775 41.3,42.775 41.3,42.78333333 41.29166667,42.78333333 41.28333333,42.78333333 41.28333333,42.79166667 41.275,42.79166667 41.26666667,42.79166667 41.25833333,42.79166667 41.25833333,42.8 41.25,42.8 41.24166667,42.8 41.23333333,42.8 41.225,42.8 41.225,42.80833333 41.21666667,42.80833333 41.20833333,42.80833333 41.20833333,42.8 41.2,42.8 41.19166667,42.8 41.18333333,42.8 41.18333333,42.79166667 41.175,42.79166667 41.16666667,42.79166667 41.16666667,42.8 41.15833333,42.8 41.15,42.8 41.15,42.80833333 41.14166667,42.80833333 41.14166667,42.81666667 41.13333333,42.81666667 41.13333333,42.825 41.125,42.825 41.125,42.83333333 41.11666667,42.83333333 41.10833333,42.83333333 41.10833333,42.84166667 41.10833333,42.85 41.1,42.85 41.1,42.85833333 41.1,42.86666667 41.1,42.875 41.1,42.88333333 41.1,42.89166667 41.09166667,42.89166667 41.09166667,42.9 41.09166667,42.90833333 41.09166667,42.91666667 41.09166667,42.925 41.08333333,42.925 41.08333333,42.93333333 41.08333333,42.94166667 41.08333333,42.95 41.075,42.95 41.075,42.95833333 41.06666667,42.95833333 41.06666667,42.96666667 41.06666667,42.975 41.05833333,42.975 41.05833333,42.98333333 41.05,42.98333333 41.05,42.99166667 41.04166667,42.99166667 41.04166667,43.0 41.03333333,43.0 41.025,43.0 41.01666667,43.0 41.01666667,42.99166667 41.00833333,42.99166667 41.0,42.99166667 40.99166667,42.99166667 40.98333333,42.99166667 40.98333333,42.98333333 40.975,42.98333333 40.96666667,42.98333333 40.96666667,42.99166667 40.95833333,42.99166667 40.95833333,43.0 40.95,43.0 40.94166667,43.0 40.94166667,43.00833333 40.93333333,43.00833333 40.93333333,43.01666667 40.93333333,43.025 40.925,43.025 40.925,43.03333333 40.91666667,43.03333333 40.90833333,43.03333333 40.90833333,43.04166667 40.9,43.04166667 40.9,43.05 40.89166667,43.05 40.89166667,43.05833333 40.88333333,43.05833333 40.88333333,43.06666667 40.875,43.06666667 40.875,43.075 40.86666667,43.075 40.85833333,43.075 40.85,43.075 40.84166667,43.075 40.84166667,43.08333333 40.83333333,43.08333333 40.825,43.08333333 40.81666667,43.08333333 40.80833333,43.08333333 40.8,43.08333333 40.79166667,43.08333333 40.78333333,43.08333333 40.775,43.08333333 40.76666667,43.08333333 40.75833333,43.08333333 40.75833333,43.09166667 40.75,43.09166667 40.74166667,43.09166667 40.73333333,43.09166667 40.73333333,43.08333333 40.725,43.08333333 40.71666667,43.08333333 40.70833333,43.08333333 40.7,43.08333333 40.69166667,43.08333333 40.68333333,43.08333333 40.68333333,43.09166667 40.675,43.09166667 40.66666667,43.09166667 40.66666667,43.1 40.65833333,43.1 40.65,43.1 40.64166667,43.1 40.63333333,43.1 40.625,43.1 40.625,43.09166667 40.61666667,43.09166667 40.60833333,43.09166667 40.6,43.09166667 40.59166667,43.09166667 40.58333333,43.09166667 40.575,43.09166667 40.575,43.1 40.56666667,43.1 40.55833333,43.1 40.55833333,43.10833333 40.55833333,43.11666667 40.55,43.11666667 40.55,43.125 40.54166667,43.125 40.54166667,43.13333333 40.53333333,43.13333333 40.525,43.13333333 40.525,43.14166667 40.51666667,43.14166667 40.50833333,43.14166667 40.5,43.14166667 40.49166667,43.14166667 40.48333333,43.14166667 40.475,43.14166667 40.46666667,43.14166667 40.46666667,43.15 40.45833333,43.15 40.45,43.15 40.44166667,43.15 40.43333333,43.15 40.43333333,43.15833333 40.425,43.15833333 40.41666667,43.15833333 40.41666667,43.16666667 40.40833333,43.16666667 40.40833333,43.175 40.4,43.175 40.39166667,43.175 40.38333333,43.175 40.375,43.175 40.375,43.16666667 40.36666667,43.16666667 40.35833333,43.16666667 40.35833333,43.15833333 40.35,43.15833333 40.35,43.15 40.34166667,43.15 40.33333333,43.15 40.33333333,43.15833333 40.325,43.15833333 40.31666667,43.15833333 40.31666667,43.16666667 40.30833333,43.16666667 40.30833333,43.175 40.3,43.175 40.29166667,43.175 40.29166667,43.18333333 40.28333333,43.18333333 40.28333333,43.19166667 40.28333333,43.2 40.275,43.2 40.275,43.20833333 40.275,43.21666667 40.275,43.225 40.275,43.23333333 40.275,43.24166667 40.275,43.25 40.26666667,43.25 40.26666667,43.25833333 40.26666667,43.26666667 40.26666667,43.275 40.26666667,43.28333333 40.25833333,43.28333333 40.25833333,43.29166667 40.25833333,43.3 40.25,43.3 40.25,43.30833333 40.25,43.31666667 40.24166667,43.31666667 40.23333333,43.31666667 40.23333333,43.325 40.225,43.325 40.21666667,43.325 40.20833333,43.325 40.20833333,43.33333333 40.2,43.33333333 40.19166667,43.33333333 40.18333333,43.33333333 40.175,43.33333333 40.16666667,43.33333333 40.16666667,43.34166667 40.15833333,43.34166667 40.15,43.34166667 40.15,43.35 40.14166667,43.35 40.13333333,43.35 40.13333333,43.35833333 40.125,43.35833333 40.11666667,43.35833333 40.10833333,43.35833333 40.10833333,43.36666667 40.1,43.36666667 40.09166667,43.36666667 40.09166667,43.375 40.09166667,43.38333333 40.08333333,43.38333333 40.075,43.38333333 40.075,43.39166667 40.06666667,43.39166667 40.05833333,43.39166667 40.05833333,43.4 40.05,43.4 40.05,43.39166667 40.05,43.38333333 40.04166667,43.38333333 40.03333333,43.38333333 40.025,43.38333333 40.01666667,43.38333333 40.01666667,43.39166667 40.01666667,43.4 40.01666667,43.40833333 40.00833333,43.40833333 40.00833333,43.41666667 40.0,43.41666667 40.0,43.40833333 39.99166667,43.40833333 39.98333333,43.40833333 39.975,43.40833333 39.975,43.41666667 39.96666667,43.41666667 39.95833333,43.41666667 39.95833333,43.425 39.95,43.425 39.95,43.43333333 39.95833333,43.43333333 39.95833333,43.44166667 39.95833333,43.45 39.95833333,43.45833333 39.95,43.45833333 39.95,43.45 39.94166667,43.45 39.93333333,43.45 39.93333333,43.45833333 39.94166667,43.45833333 39.94166667,43.46666667 39.93333333,43.46666667 39.93333333,43.475 39.925,43.475 39.91666667,43.475 39.91666667,43.46666667 39.91666667,43.45833333 39.91666667,43.45 39.90833333,43.45 39.90833333,43.45833333 39.90833333,43.46666667 39.9,43.46666667 39.9,43.475 39.9,43.48333333 39.9,43.49166667 39.90833333,43.49166667 39.90833333,43.5 39.9,43.5 39.89166667,43.5 39.88333333,43.5 39.875,43.5 39.875,43.50833333 39.875,43.51666667 39.875,43.525 39.86666667,43.525 39.86666667,43.51666667 39.85833333,43.51666667 39.85,43.51666667 39.84166667,43.51666667 39.84166667,43.525 39.83333333,43.525 39.825,43.525 39.825,43.53333333 39.81666667,43.53333333 39.80833333,43.53333333 39.80833333,43.54166667 39.8,43.54166667 39.79166667,43.54166667 39.79166667,43.55 39.78333333,43.55 39.775,43.55 39.76666667,43.55 39.76666667,43.55833333 39.75833333,43.55833333 39.75833333,43.56666667 39.75,43.56666667 39.75,43.575 39.74166667,43.575 39.73333333,43.575 39.73333333,43.58333333 39.725,43.58333333 39.71666667,43.58333333 39.71666667,43.59166667 39.71666667,43.6 39.71666667,43.60833333 39.71666667,43.61666667 39.70833333,43.61666667 39.70833333,43.625 39.70833333,43.63333333 39.7,43.63333333 39.69166667,43.63333333 39.68333333,43.63333333 39.68333333,43.64166667 39.675,43.64166667 39.675,43.65 39.66666667,43.65 39.66666667,43.65833333 39.675,43.65833333 39.675,43.66666667 39.675,43.675 39.66666667,43.675 39.66666667,43.66666667 39.65833333,43.66666667 39.65833333,43.675 39.65833333,43.68333333 39.65,43.68333333 39.65,43.675 39.65,43.66666667 39.64166667,43.66666667 39.64166667,43.65833333 39.63333333,43.65833333 39.625,43.65833333 39.625,43.66666667 39.61666667,43.66666667 39.60833333,43.66666667 39.60833333,43.675 39.6,43.675 39.6,43.68333333 39.6,43.69166667 39.59166667,43.69166667 39.59166667,43.7 39.59166667,43.70833333 39.6,43.70833333 39.60833333,43.70833333 39.61666667,43.70833333 39.61666667,43.71666667 39.60833333,43.71666667 39.60833333,43.725 39.60833333,43.73333333 39.6,43.73333333 39.6,43.74166667 39.59166667,43.74166667 39.58333333,43.74166667 39.58333333,43.75 39.59166667,43.75 39.59166667,43.75833333 39.58333333,43.75833333 39.575,43.75833333 39.56666667,43.75833333 39.56666667,43.76666667 39.55833333,43.76666667 39.55833333,43.75833333 39.55,43.75833333 39.55,43.76666667 39.54166667,43.76666667 39.54166667,43.775 39.53333333,43.775 39.525,43.775 39.525,43.78333333 39.51666667,43.78333333 39.50833333,43.78333333 39.50833333,43.79166667 39.50833333,43.8 39.5,43.8 39.5,43.79166667 39.49166667,43.79166667 39.48333333,43.79166667 39.48333333,43.8 39.48333333,43.80833333 39.49166667,43.80833333 39.49166667,43.81666667 39.5,43.81666667 39.50833333,43.81666667 39.50833333,43.825 39.51666667,43.825 39.525,43.825 39.525,43.83333333 39.53333333,43.83333333 39.54166667,43.83333333 39.55,43.83333333 39.55833333,43.83333333 39.56666667,43.83333333 39.56666667,43.84166667 39.55833333,43.84166667 39.55,43.84166667 39.54166667,43.84166667 39.53333333,43.84166667 39.525,43.84166667 39.51666667,43.84166667 39.50833333,43.84166667 39.50833333,43.83333333 39.5,43.83333333 39.49166667,43.83333333 39.48333333,43.83333333 39.48333333,43.825 39.475,43.825 39.475,43.81666667 39.46666667,43.81666667 39.46666667,43.825 39.46666667,43.83333333 39.45833333,43.83333333 39.45833333,43.84166667 39.46666667,43.84166667 39.46666667,43.85 39.46666667,43.85833333 39.45833333,43.85833333 39.45833333,43.85 39.45,43.85 39.44166667,43.85 39.44166667,43.84166667 39.43333333,43.84166667 39.43333333,43.83333333 39.425,43.83333333 39.41666667,43.83333333 39.41666667,43.84166667 39.41666667,43.85 39.40833333,43.85 39.40833333,43.85833333 39.4,43.85833333 39.4,43.86666667 39.39166667,43.86666667 39.38333333,43.86666667 39.38333333,43.875 39.375,43.875 39.375,43.88333333 39.36666667,43.88333333 39.36666667,43.89166667 39.35833333,43.89166667 39.35833333,43.9 39.35,43.9 39.34166667,43.9 39.33333333,43.9 39.33333333,43.90833333 39.34166667,43.90833333 39.35,43.90833333 39.35,43.91666667 39.34166667,43.91666667 39.33333333,43.91666667 39.325,43.91666667 39.325,43.925 39.31666667,43.925 39.31666667,43.93333333 39.30833333,43.93333333 39.3,43.93333333 39.3,43.94166667 39.29166667,43.94166667 39.29166667,43.95 39.29166667,43.95833333 39.3,43.95833333 39.3,43.95 39.30833333,43.95 39.31666667,43.95 39.31666667,43.95833333 39.325,43.95833333 39.325,43.96666667 39.31666667,43.96666667 39.30833333,43.96666667 39.3,43.96666667 39.29166667,43.96666667 39.29166667,43.975 39.3,43.975 39.3,43.98333333 39.30833333,43.98333333 39.31666667,43.98333333 39.325,43.98333333 39.33333333,43.98333333 39.33333333,43.99166667 39.325,43.99166667 39.325,44.0 39.33333333,44.0 39.34166667,44.0 39.35,44.0 39.35833333,44.0 39.36666667,44.0 39.36666667,44.00833333 39.375,44.00833333 39.38333333,44.00833333 39.38333333,44.0 39.39166667,44.0 39.4,44.0 39.40833333,44.0 39.40833333,44.00833333 39.4,44.00833333 39.39166667,44.00833333 39.39166667,44.01666667 39.39166667,44.025 39.38333333,44.025 39.38333333,44.03333333 39.375,44.03333333 39.36666667,44.03333333 39.36666667,44.04166667 39.35833333,44.04166667 39.35,44.04166667 39.35,44.05 39.35,44.05833333 39.34166667,44.05833333 39.34166667,44.06666667 39.34166667,44.075 39.35,44.075 39.35833333,44.075 39.36666667,44.075 39.36666667,44.08333333 39.35833333,44.08333333 39.35833333,44.09166667 39.35833333,44.1 39.35,44.1 39.34166667,44.1 39.33333333,44.1 39.33333333,44.10833333 39.34166667,44.10833333 39.34166667,44.11666667 39.34166667,44.125 39.34166667,44.13333333 39.35,44.13333333 39.35833333,44.13333333 39.36666667,44.13333333 39.375,44.13333333 39.38333333,44.13333333 39.38333333,44.14166667 39.375,44.14166667 39.375,44.15 39.36666667,44.15 39.35833333,44.15 39.35833333,44.15833333 39.35,44.15833333 39.34166667,44.15833333 39.34166667,44.16666667 39.33333333,44.16666667 39.33333333,44.175 39.325,44.175 39.31666667,44.175 39.31666667,44.18333333 39.31666667,44.19166667 39.30833333,44.19166667 39.3,44.19166667 39.3,44.2 39.29166667,44.2 39.29166667,44.20833333 39.28333333,44.20833333 39.28333333,44.21666667 39.28333333,44.225 39.275,44.225 39.275,44.23333333 39.26666667,44.23333333 39.26666667,44.24166667 39.26666667,44.25 39.26666667,44.25833333 39.275,44.25833333 39.28333333,44.25833333 39.28333333,44.26666667 39.29166667,44.26666667 39.3,44.26666667 39.3,44.25833333 39.30833333,44.25833333 39.31666667,44.25833333 39.31666667,44.25 39.325,44.25 39.325,44.24166667 39.33333333,44.24166667 39.33333333,44.23333333 39.33333333,44.225 39.34166667,44.225 39.35,44.225 39.35,44.21666667 39.35833333,44.21666667 39.36666667,44.21666667 39.375,44.21666667 39.38333333,44.21666667 39.38333333,44.20833333 39.39166667,44.20833333 39.39166667,44.2 39.4,44.2 39.40833333,44.2 39.41666667,44.2 39.425,44.2 39.43333333,44.2 39.43333333,44.20833333 39.44166667,44.20833333 39.44166667,44.21666667 39.43333333,44.21666667 39.425,44.21666667 39.41666667,44.21666667 39.41666667,44.225 39.40833333,44.225 39.4,44.225 39.4,44.23333333 39.39166667,44.23333333 39.39166667,44.24166667 39.38333333,44.24166667 39.38333333,44.25 39.375,44.25 39.375,44.25833333 39.375,44.26666667 39.36666667,44.26666667 39.35833333,44.26666667 39.35,44.26666667 39.35,44.275 39.34166667,44.275 39.33333333,44.275 39.33333333,44.28333333 39.34166667,44.28333333 39.35,44.28333333 39.35,44.29166667 39.34166667,44.29166667 39.34166667,44.3 39.34166667,44.30833333 39.35,44.30833333 39.35833333,44.30833333 39.35833333,44.31666667 39.36666667,44.31666667 39.36666667,44.30833333 39.36666667,44.3 39.375,44.3 39.375,44.29166667 39.36666667,44.29166667 39.36666667,44.28333333 39.35833333,44.28333333 39.35833333,44.275 39.36666667,44.275 39.375,44.275 39.38333333,44.275 39.39166667,44.275 39.4,44.275 39.40833333,44.275 39.41666667,44.275 39.425,44.275 39.43333333,44.275 39.44166667,44.275 39.44166667,44.28333333 39.43333333,44.28333333 39.425,44.28333333 39.41666667,44.28333333 39.40833333,44.28333333 39.40833333,44.29166667 39.40833333,44.3 39.4,44.3 39.4,44.30833333 39.39166667,44.30833333 39.39166667,44.31666667 39.39166667,44.325 39.38333333,44.325 39.375,44.325 39.375,44.33333333 39.375,44.34166667 39.36666667,44.34166667 39.36666667,44.35 39.35833333,44.35 39.35,44.35 39.34166667,44.35 39.34166667,44.35833333 39.35,44.35833333 39.35833333,44.35833333 39.35833333,44.36666667 39.36666667,44.36666667 39.36666667,44.375 39.375,44.375 39.375,44.38333333 39.36666667,44.38333333 39.35833333,44.38333333 39.35833333,44.375 39.35,44.375 39.35,44.38333333 39.34166667,44.38333333 39.34166667,44.375 39.34166667,44.36666667 39.33333333,44.36666667 39.33333333,44.375 39.325,44.375 39.31666667,44.375 39.30833333,44.375 39.3,44.375 39.3,44.36666667 39.29166667,44.36666667 39.28333333,44.36666667 39.275,44.36666667 39.26666667,44.36666667 39.25833333,44.36666667 39.25833333,44.35833333 39.26666667,44.35833333 39.275,44.35833333 39.28333333,44.35833333 39.28333333,44.35 39.275,44.35 39.26666667,44.35 39.25833333,44.35 39.25,44.35 39.25,44.34166667 39.24166667,44.34166667 39.24166667,44.35 39.23333333,44.35 39.225,44.35 39.225,44.34166667 39.23333333,44.34166667 39.23333333,44.33333333 39.23333333,44.325 39.225,44.325 39.225,44.31666667 39.225,44.30833333 39.23333333,44.30833333 39.24166667,44.30833333 39.25,44.30833333 39.25,44.3 39.24166667,44.3 39.23333333,44.3 39.23333333,44.29166667 39.225,44.29166667 39.21666667,44.29166667 39.20833333,44.29166667 39.20833333,44.28333333 39.20833333,44.275 39.2,44.275 39.2,44.26666667 39.19166667,44.26666667 39.19166667,44.25833333 39.2,44.25833333 39.20833333,44.25833333 39.20833333,44.25 39.21666667,44.25 39.21666667,44.24166667 39.21666667,44.23333333 39.20833333,44.23333333 39.20833333,44.225 39.20833333,44.21666667 39.2,44.21666667 39.2,44.20833333 39.20833333,44.20833333 39.20833333,44.2 39.21666667,44.2 39.21666667,44.19166667 39.21666667,44.18333333 39.20833333,44.18333333 39.2,44.18333333 39.19166667,44.18333333 39.19166667,44.19166667 39.18333333,44.19166667 39.18333333,44.2 39.18333333,44.20833333 39.175,44.20833333 39.16666667,44.20833333 39.16666667,44.2 39.15833333,44.2 39.15833333,44.19166667 39.15833333,44.18333333 39.15,44.18333333 39.15,44.175 39.15,44.16666667 39.15833333,44.16666667 39.15833333,44.15833333 39.15833333,44.15 39.15,44.15 39.14166667,44.15 39.13333333,44.15 39.125,44.15 39.11666667,44.15 39.10833333,44.15 39.1,44.15 39.1,44.14166667 39.09166667,44.14166667 39.09166667,44.15 39.08333333,44.15 39.08333333,44.15833333 39.08333333,44.16666667 39.08333333,44.175 39.08333333,44.18333333 39.08333333,44.19166667 39.08333333,44.2 39.075,44.2 39.06666667,44.2 39.05833333,44.2 39.05833333,44.19166667 39.05833333,44.18333333 39.05,44.18333333 39.04166667,44.18333333 39.04166667,44.175 39.05,44.175 39.05,44.16666667 39.04166667,44.16666667 39.04166667,44.15833333 39.03333333,44.15833333 39.025,44.15833333 39.025,44.16666667 39.01666667,44.16666667 39.01666667,44.175 39.01666667,44.18333333 39.025,44.18333333 39.025,44.19166667 39.03333333,44.19166667 39.03333333,44.2 39.03333333,44.20833333 39.03333333,44.21666667 39.04166667,44.21666667 39.04166667,44.225 39.03333333,44.225 39.03333333,44.23333333 39.025,44.23333333 39.025,44.225 39.025,44.21666667 39.025,44.20833333 39.025,44.2 39.01666667,44.2 39.01666667,44.19166667 39.00833333,44.19166667 39.00833333,44.18333333 39.0,44.18333333 38.99166667,44.18333333 38.99166667,44.175 38.98333333,44.175 38.98333333,44.18333333 38.98333333,44.19166667 38.975,44.19166667 38.975,44.2 38.96666667,44.2 38.96666667,44.19166667 38.96666667,44.18333333 38.95833333,44.18333333 38.95,44.18333333 38.95,44.19166667 38.94166667,44.19166667 38.94166667,44.18333333 38.93333333,44.18333333 38.93333333,44.19166667 38.93333333,44.2 38.925,44.2 38.925,44.19166667 38.91666667,44.19166667 38.91666667,44.2 38.91666667,44.20833333 38.90833333,44.20833333 38.90833333,44.21666667 38.91666667,44.21666667 38.91666667,44.225 38.90833333,44.225 38.90833333,44.23333333 38.90833333,44.24166667 38.91666667,44.24166667 38.91666667,44.25 38.90833333,44.25 38.9,44.25 38.9,44.24166667 38.89166667,44.24166667 38.89166667,44.23333333 38.89166667,44.225 38.88333333,44.225 38.875,44.225 38.875,44.23333333 38.86666667,44.23333333 38.86666667,44.24166667 38.86666667,44.25 38.875,44.25 38.88333333,44.25 38.89166667,44.25 38.89166667,44.25833333 38.89166667,44.26666667 38.9,44.26666667 38.9,44.275 38.90833333,44.275 38.90833333,44.26666667 38.91666667,44.26666667 38.91666667,44.275 38.91666667,44.28333333 38.925,44.28333333 38.93333333,44.28333333 38.93333333,44.29166667 38.93333333,44.3 38.925,44.3 38.925,44.29166667 38.91666667,44.29166667 38.90833333,44.29166667 38.90833333,44.3 38.9,44.3 38.89166667,44.3 38.89166667,44.30833333 38.9,44.30833333 38.90833333,44.30833333 38.90833333,44.31666667 38.9,44.31666667 38.9,44.325 38.9,44.33333333 38.9,44.34166667 38.90833333,44.34166667 38.90833333,44.35 38.91666667,44.35 38.91666667,44.34166667 38.925,44.34166667 38.925,44.35 38.93333333,44.35 38.94166667,44.35 38.94166667,44.35833333 38.93333333,44.35833333 38.925,44.35833333 38.91666667,44.35833333 38.90833333,44.35833333 38.9,44.35833333 38.9,44.36666667 38.89166667,44.36666667 38.89166667,44.35833333 38.89166667,44.35 38.89166667,44.34166667 38.88333333,44.34166667 38.88333333,44.33333333 38.875,44.33333333 38.875,44.325 38.86666667,44.325 38.86666667,44.31666667 38.86666667,44.30833333 38.85833333,44.30833333 38.85833333,44.3 38.85833333,44.29166667 38.85,44.29166667 38.84166667,44.29166667 38.84166667,44.3 38.84166667,44.30833333 38.83333333,44.30833333 38.83333333,44.3 38.83333333,44.29166667 38.825,44.29166667 38.825,44.3 38.825,44.30833333 38.81666667,44.30833333 38.80833333,44.30833333 38.8,44.30833333 38.79166667,44.30833333 38.79166667,44.31666667 38.8,44.31666667 38.8,44.325 38.80833333,44.325 38.80833333,44.33333333 38.8,44.33333333 38.79166667,44.33333333 38.79166667,44.34166667 38.79166667,44.35 38.79166667,44.35833333 38.8,44.35833333 38.80833333,44.35833333 38.81666667,44.35833333 38.825,44.35833333 38.83333333,44.35833333 38.84166667,44.35833333 38.84166667,44.36666667 38.83333333,44.36666667 38.825,44.36666667 38.81666667,44.36666667 38.81666667,44.375 38.80833333,44.375 38.8,44.375 38.8,44.38333333 38.80833333,44.38333333 38.81666667,44.38333333 38.81666667,44.39166667 38.81666667,44.4 38.825,44.4 38.825,44.40833333 38.81666667,44.40833333 38.81666667,44.41666667 38.825,44.41666667 38.83333333,44.41666667 38.84166667,44.41666667 38.85,44.41666667 38.85833333,44.41666667 38.86666667,44.41666667 38.86666667,44.425 38.85833333,44.425 38.85,44.425 38.84166667,44.425 38.83333333,44.425 38.83333333,44.43333333 38.825,44.43333333 38.825,44.44166667 38.825,44.45 38.825,44.45833333 38.83333333,44.45833333 38.84166667,44.45833333 38.85,44.45833333 38.85833333,44.45833333 38.86666667,44.45833333 38.875,44.45833333 38.875,44.46666667 38.88333333,44.46666667 38.89166667,44.46666667 38.89166667,44.475 38.88333333,44.475 38.875,44.475 38.86666667,44.475 38.86666667,44.46666667 38.85833333,44.46666667 38.85,44.46666667 38.85,44.475 38.85,44.48333333 38.84166667,44.48333333 38.84166667,44.49166667 38.83333333,44.49166667 38.83333333,44.48333333 38.83333333,44.475 38.825,44.475 38.81666667,44.475 38.81666667,44.48333333 38.80833333,44.48333333 38.80833333,44.49166667 38.8,44.49166667 38.8,44.48333333 38.79166667,44.48333333 38.79166667,44.49166667 38.78333333,44.49166667 38.775,44.49166667 38.76666667,44.49166667 38.75833333,44.49166667 38.75833333,44.48333333 38.76666667,44.48333333 38.775,44.48333333 38.78333333,44.48333333 38.78333333,44.475 38.79166667,44.475 38.8,44.475 38.8,44.46666667 38.79166667,44.46666667 38.78333333,44.46666667 38.775,44.46666667 38.76666667,44.46666667 38.76666667,44.475 38.75833333,44.475 38.75,44.475 38.74166667,44.475 38.73333333,44.475 38.73333333,44.48333333 38.725,44.48333333 38.71666667,44.48333333 38.71666667,44.49166667 38.70833333,44.49166667 38.70833333,44.48333333 38.7,44.48333333 38.69166667,44.48333333 38.68333333,44.48333333 38.68333333,44.475 38.69166667,44.475 38.7,44.475 38.7,44.46666667 38.70833333,44.46666667 38.71666667,44.46666667 38.725,44.46666667 38.725,44.45833333 38.725,44.45 38.71666667,44.45 38.70833333,44.45 38.7,44.45 38.69166667,44.45 38.68333333,44.45 38.675,44.45 38.675,44.45833333 38.66666667,44.45833333 38.66666667,44.46666667 38.65833333,44.46666667 38.65,44.46666667 38.64166667,44.46666667 38.64166667,44.475 38.64166667,44.48333333 38.65,44.48333333 38.65833333,44.48333333 38.65833333,44.49166667 38.65,44.49166667 38.64166667,44.49166667 38.64166667,44.5 38.63333333,44.5 38.63333333,44.50833333 38.625,44.50833333 38.61666667,44.50833333 38.61666667,44.51666667 38.60833333,44.51666667 38.6,44.51666667 38.6,44.50833333 38.6,44.5 38.60833333,44.5 38.60833333,44.49166667 38.6,44.49166667 38.59166667,44.49166667 38.59166667,44.5 38.58333333,44.5 38.575,44.5 38.575,44.50833333 38.58333333,44.50833333 38.58333333,44.51666667 38.58333333,44.525 38.575,44.525 38.575,44.53333333 38.56666667,44.53333333 38.56666667,44.54166667 38.55833333,44.54166667 38.55,44.54166667 38.54166667,44.54166667 38.53333333,44.54166667 38.53333333,44.53333333 38.525,44.53333333 38.525,44.54166667 38.51666667,44.54166667 38.51666667,44.53333333 38.51666667,44.525 38.50833333,44.525 38.50833333,44.51666667 38.51666667,44.51666667 38.525,44.51666667 38.525,44.50833333 38.53333333,44.50833333 38.54166667,44.50833333 38.54166667,44.5 38.55,44.5 38.55833333,44.5 38.55833333,44.49166667 38.56666667,44.49166667 38.56666667,44.48333333 38.575,44.48333333 38.575,44.475 38.56666667,44.475 38.56666667,44.46666667 38.56666667,44.45833333 38.56666667,44.45 38.55833333,44.45 38.55833333,44.44166667 38.55,44.44166667 38.54166667,44.44166667 38.53333333,44.44166667 38.53333333,44.45 38.54166667,44.45 38.54166667,44.45833333 38.54166667,44.46666667 38.54166667,44.475 38.53333333,44.475 38.53333333,44.46666667 38.525,44.46666667 38.525,44.475 38.525,44.48333333 38.51666667,44.48333333 38.51666667,44.49166667 38.50833333,44.49166667 38.50833333,44.48333333 38.50833333,44.475 38.5,44.475 38.49166667,44.475 38.48333333,44.475 38.48333333,44.48333333 38.48333333,44.49166667 38.475,44.49166667 38.475,44.48333333 38.46666667,44.48333333 38.46666667,44.475 38.45833333,44.475 38.45833333,44.48333333 38.45,44.48333333 38.44166667,44.48333333 38.44166667,44.49166667 38.45,44.49166667 38.45,44.5 38.45833333,44.5 38.45833333,44.50833333 38.46666667,44.50833333 38.46666667,44.51666667 38.45833333,44.51666667 38.45,44.51666667 38.45,44.525 38.45833333,44.525 38.46666667,44.525 38.475,44.525 38.475,44.53333333 38.48333333,44.53333333 38.48333333,44.54166667 38.48333333,44.55 38.475,44.55 38.475,44.54166667 38.46666667,44.54166667 38.46666667,44.55 38.46666667,44.55833333 38.46666667,44.56666667 38.475,44.56666667 38.48333333,44.56666667 38.48333333,44.55833333 38.49166667,44.55833333 38.5,44.55833333 38.5,44.56666667 38.50833333,44.56666667 38.51666667,44.56666667 38.51666667,44.575 38.51666667,44.58333333 38.50833333,44.58333333 38.5,44.58333333 38.49166667,44.58333333 38.48333333,44.58333333 38.475,44.58333333 38.475,44.59166667 38.48333333,44.59166667 38.49166667,44.59166667 38.49166667,44.6 38.5,44.6 38.5,44.60833333 38.49166667,44.60833333 38.48333333,44.60833333 38.475,44.60833333 38.46666667,44.60833333 38.46666667,44.61666667 38.45833333,44.61666667 38.45,44.61666667 38.44166667,44.61666667 38.44166667,44.60833333 38.45,44.60833333 38.45,44.6 38.45833333,44.6 38.46666667,44.6 38.46666667,44.59166667 38.45833333,44.59166667 38.45833333,44.58333333 38.45,44.58333333 38.45,44.575 38.44166667,44.575 38.43333333,44.575 38.43333333,44.58333333 38.43333333,44.59166667 38.425,44.59166667 38.41666667,44.59166667 38.40833333,44.59166667 38.40833333,44.6 38.4,44.6 38.39166667,44.6 38.39166667,44.60833333 38.4,44.60833333 38.40833333,44.60833333 38.40833333,44.61666667 38.41666667,44.61666667 38.41666667,44.625 38.41666667,44.63333333 38.40833333,44.63333333 38.4,44.63333333 38.39166667,44.63333333 38.38333333,44.63333333 38.375,44.63333333 38.375,44.64166667 38.38333333,44.64166667 38.38333333,44.65 38.39166667,44.65 38.4,44.65 38.4,44.65833333 38.39166667,44.65833333 38.38333333,44.65833333 38.375,44.65833333 38.375,44.66666667 38.38333333,44.66666667 38.38333333,44.675 38.375,44.675 38.375,44.68333333 38.38333333,44.68333333 38.39166667,44.68333333 38.39166667,44.69166667 38.4,44.69166667 38.40833333,44.69166667 38.41666667,44.69166667 38.425,44.69166667 38.43333333,44.69166667 38.44166667,44.69166667 38.45,44.69166667 38.45833333,44.69166667 38.46666667,44.69166667 38.475,44.69166667 38.475,44.7 38.48333333,44.7 38.49166667,44.7 38.5,44.7 38.50833333,44.7 38.50833333,44.69166667 38.5,44.69166667 38.5,44.68333333 38.5,44.675 38.49166667,44.675 38.49166667,44.66666667 38.48333333,44.66666667 38.475,44.66666667 38.46666667,44.66666667 38.45833333,44.66666667 38.45833333,44.65833333 38.46666667,44.65833333 38.46666667,44.65 38.45833333,44.65 38.45833333,44.64166667 38.46666667,44.64166667 38.46666667,44.63333333 38.475,44.63333333 38.48333333,44.63333333 38.49166667,44.63333333 38.49166667,44.64166667 38.49166667,44.65 38.49166667,44.65833333 38.5,44.65833333 38.50833333,44.65833333 38.50833333,44.66666667 38.51666667,44.66666667 38.51666667,44.675 38.525,44.675 38.53333333,44.675 38.53333333,44.66666667 38.54166667,44.66666667 38.55,44.66666667 38.55833333,44.66666667 38.55833333,44.65833333 38.56666667,44.65833333 38.56666667,44.66666667 38.575,44.66666667 38.575,44.65833333 38.58333333,44.65833333 38.58333333,44.65 38.59166667,44.65 38.59166667,44.64166667 38.6,44.64166667 38.6,44.63333333 38.6,44.625 38.59166667,44.625 38.59166667,44.61666667 38.59166667,44.60833333 38.58333333,44.60833333 38.575,44.60833333 38.56666667,44.60833333 38.56666667,44.61666667 38.55833333,44.61666667 38.55,44.61666667 38.54166667,44.61666667 38.53333333,44.61666667 38.53333333,44.60833333 38.525,44.60833333 38.525,44.6 38.53333333,44.6 38.53333333,44.59166667 38.54166667,44.59166667 38.54166667,44.58333333 38.53333333,44.58333333 38.53333333,44.575 38.53333333,44.56666667 38.54166667,44.56666667 38.54166667,44.55833333 38.55,44.55833333 38.55833333,44.55833333 38.56666667,44.55833333 38.56666667,44.56666667 38.55833333,44.56666667 38.55833333,44.575 38.56666667,44.575 38.575,44.575 38.575,44.56666667 38.58333333,44.56666667 38.59166667,44.56666667 38.6,44.56666667 38.6,44.575 38.60833333,44.575 38.60833333,44.56666667 38.61666667,44.56666667 38.61666667,44.575 38.61666667,44.58333333 38.60833333,44.58333333 38.6,44.58333333 38.59166667,44.58333333 38.59166667,44.59166667 38.6,44.59166667 38.60833333,44.59166667 38.60833333,44.6 38.60833333,44.60833333 38.61666667,44.60833333 38.61666667,44.61666667 38.61666667,44.625 38.625,44.625 38.625,44.61666667 38.63333333,44.61666667 38.64166667,44.61666667 38.64166667,44.60833333 38.65,44.60833333 38.65833333,44.60833333 38.65833333,44.61666667 38.66666667,44.61666667 38.66666667,44.625 38.675,44.625 38.675,44.63333333 38.66666667,44.63333333 38.65833333,44.63333333 38.65,44.63333333 38.64166667,44.63333333 38.63333333,44.63333333 38.63333333,44.64166667 38.63333333,44.65 38.64166667,44.65 38.65,44.65 38.65833333,44.65 38.65833333,44.65833333 38.66666667,44.65833333 38.675,44.65833333 38.675,44.66666667 38.68333333,44.66666667 38.69166667,44.66666667 38.7,44.66666667 38.7,44.65833333 38.7,44.65 38.70833333,44.65 38.71666667,44.65 38.71666667,44.64166667 38.70833333,44.64166667 38.7,44.64166667 38.7,44.63333333 38.70833333,44.63333333 38.71666667,44.63333333 38.725,44.63333333 38.725,44.625 38.71666667,44.625 38.71666667,44.61666667 38.725,44.61666667 38.725,44.60833333 38.71666667,44.60833333 38.71666667,44.6 38.70833333,44.6 38.7,44.6 38.69166667,44.6 38.69166667,44.59166667 38.7,44.59166667 38.70833333,44.59166667 38.70833333,44.58333333 38.71666667,44.58333333 38.725,44.58333333 38.73333333,44.58333333 38.73333333,44.59166667 38.73333333,44.6 38.74166667,44.6 38.74166667,44.60833333 38.75,44.60833333 38.75,44.6 38.75,44.59166667 38.75833333,44.59166667 38.75833333,44.58333333 38.75833333,44.575 38.76666667,44.575 38.76666667,44.56666667 38.76666667,44.55833333 38.75833333,44.55833333 38.75833333,44.55 38.76666667,44.55 38.775,44.55 38.775,44.54166667 38.76666667,44.54166667 38.75833333,44.54166667 38.75,44.54166667 38.74166667,44.54166667 38.73333333,44.54166667 38.73333333,44.53333333 38.725,44.53333333 38.71666667,44.53333333 38.71666667,44.525 38.70833333,44.525 38.7,44.525 38.7,44.51666667 38.70833333,44.51666667 38.71666667,44.51666667 38.725,44.51666667 38.725,44.525 38.73333333,44.525 38.74166667,44.525 38.75,44.525 38.75833333,44.525 38.75833333,44.51666667 38.75833333,44.50833333 38.76666667,44.50833333 38.76666667,44.51666667 38.775,44.51666667 38.78333333,44.51666667 38.78333333,44.525 38.79166667,44.525 38.79166667,44.53333333 38.8,44.53333333 38.80833333,44.53333333 38.80833333,44.54166667 38.80833333,44.55 38.81666667,44.55 38.81666667,44.54166667 38.81666667,44.53333333 38.825,44.53333333 38.825,44.54166667 38.83333333,44.54166667 38.83333333,44.53333333 38.84166667,44.53333333 38.84166667,44.525 38.85,44.525 38.85833333,44.525 38.86666667,44.525 38.86666667,44.53333333 38.875,44.53333333 38.875,44.54166667 38.88333333,44.54166667 38.89166667,44.54166667 38.9,44.54166667 38.90833333,44.54166667 38.91666667,44.54166667 38.91666667,44.55 38.925,44.55 38.925,44.55833333 38.925,44.56666667 38.91666667,44.56666667 38.91666667,44.575 38.90833333,44.575 38.9,44.575 38.9,44.58333333 38.90833333,44.58333333 38.90833333,44.59166667 38.9,44.59166667 38.9,44.6 38.9,44.60833333 38.89166667,44.60833333 38.88333333,44.60833333 38.875,44.60833333 38.86666667,44.60833333 38.86666667,44.61666667 38.85833333,44.61666667 38.85833333,44.60833333 38.85,44.60833333 38.85,44.61666667 38.84166667,44.61666667 38.83333333,44.61666667 38.83333333,44.625 38.83333333,44.63333333 38.84166667,44.63333333 38.85,44.63333333 38.85833333,44.63333333 38.85833333,44.64166667 38.86666667,44.64166667 38.875,44.64166667 38.875,44.63333333 38.88333333,44.63333333 38.89166667,44.63333333 38.89166667,44.625 38.9,44.625 38.9,44.63333333 38.90833333,44.63333333 38.90833333,44.625 38.91666667,44.625 38.91666667,44.61666667 38.91666667,44.60833333 38.925,44.60833333 38.93333333,44.60833333 38.93333333,44.61666667 38.94166667,44.61666667 38.94166667,44.625 38.95,44.625 38.95,44.63333333 38.95833333,44.63333333 38.95833333,44.64166667 38.96666667,44.64166667 38.96666667,44.63333333 38.96666667,44.625 38.975,44.625 38.975,44.63333333 38.98333333,44.63333333 38.98333333,44.625 38.99166667,44.625 38.99166667,44.61666667 39.0,44.61666667 39.0,44.60833333 38.99166667,44.60833333 38.98333333,44.60833333 38.975,44.60833333 38.96666667,44.60833333 38.96666667,44.61666667 38.95833333,44.61666667 38.95833333,44.60833333 38.95,44.60833333 38.95,44.6 38.95833333,44.6 38.96666667,44.6 38.975,44.6 38.98333333,44.6 38.98333333,44.59166667 38.99166667,44.59166667 39.0,44.59166667 39.0,44.58333333 38.99166667,44.58333333 38.98333333,44.58333333 38.98333333,44.575 38.99166667,44.575 39.0,44.575 39.0,44.56666667 39.00833333,44.56666667 39.00833333,44.575 39.00833333,44.58333333 39.01666667,44.58333333 39.025,44.58333333 39.025,44.575 39.03333333,44.575 39.04166667,44.575 39.05,44.575 39.05,44.56666667 39.05833333,44.56666667 39.06666667,44.56666667 39.06666667,44.55833333 39.075,44.55833333 39.08333333,44.55833333 39.08333333,44.55 39.08333333,44.54166667 39.09166667,44.54166667 39.1,44.54166667 39.10833333,44.54166667 39.11666667,44.54166667 39.11666667,44.53333333 39.125,44.53333333 39.125,44.525 39.13333333,44.525 39.14166667,44.525 39.14166667,44.53333333 39.14166667,44.54166667 39.13333333,44.54166667 39.13333333,44.55 39.13333333,44.55833333 39.125,44.55833333 39.11666667,44.55833333 39.11666667,44.56666667 39.10833333,44.56666667 39.10833333,44.575 39.1,44.575 39.09166667,44.575 39.09166667,44.58333333 39.1,44.58333333 39.1,44.59166667 39.1,44.6 39.09166667,44.6 39.09166667,44.60833333 39.09166667,44.61666667 39.1,44.61666667 39.10833333,44.61666667 39.10833333,44.60833333 39.11666667,44.60833333 39.125,44.60833333 39.13333333,44.60833333 39.14166667,44.60833333 39.14166667,44.6 39.15,44.6 39.15833333,44.6 39.15833333,44.59166667 39.16666667,44.59166667 39.16666667,44.58333333 39.16666667,44.575 39.175,44.575 39.175,44.58333333 39.18333333,44.58333333 39.18333333,44.575 39.19166667,44.575 39.19166667,44.58333333 39.19166667,44.59166667 39.19166667,44.6 39.19166667,44.60833333 39.2,44.60833333 39.2,44.6 39.20833333,44.6 39.20833333,44.59166667 39.21666667,44.59166667 39.21666667,44.6 39.21666667,44.60833333 39.225,44.60833333 39.23333333,44.60833333 39.23333333,44.61666667 39.24166667,44.61666667 39.24166667,44.625 39.24166667,44.63333333 39.25,44.63333333 39.25833333,44.63333333 39.25833333,44.64166667 39.26666667,44.64166667 39.275,44.64166667 39.28333333,44.64166667 39.28333333,44.63333333 39.275,44.63333333 39.275,44.625 39.26666667,44.625 39.26666667,44.61666667 39.26666667,44.60833333 39.275,44.60833333 39.275,44.61666667 39.28333333,44.61666667 39.29166667,44.61666667 39.29166667,44.625 39.3,44.625 39.3,44.61666667 39.30833333,44.61666667 39.30833333,44.625 39.30833333,44.63333333 39.31666667,44.63333333 39.31666667,44.64166667 39.325,44.64166667 39.33333333,44.64166667 39.33333333,44.65 39.34166667,44.65 39.35,44.65 39.35,44.65833333 39.35833333,44.65833333 39.36666667,44.65833333 39.36666667,44.65 39.36666667,44.64166667 39.36666667,44.63333333 39.375,44.63333333 39.375,44.64166667 39.38333333,44.64166667 39.38333333,44.65 39.39166667,44.65 39.4,44.65 39.4,44.65833333 39.4,44.66666667 39.40833333,44.66666667 39.40833333,44.675 39.41666667,44.675 39.425,44.675 39.43333333,44.675 39.43333333,44.66666667 39.44166667,44.66666667 39.44166667,44.675 39.44166667,44.68333333 39.45,44.68333333 39.45,44.69166667 39.45833333,44.69166667 39.46666667,44.69166667 39.475,44.69166667 39.475,44.68333333 39.48333333,44.68333333 39.49166667,44.68333333 39.49166667,44.69166667 39.5,44.69166667 39.50833333,44.69166667 39.50833333,44.7 39.51666667,44.7 39.525,44.7 39.525,44.70833333 39.53333333,44.70833333 39.54166667,44.70833333 39.55,44.70833333 39.55,44.71666667 39.55833333,44.71666667 39.55833333,44.70833333 39.55833333,44.7 39.56666667,44.7 39.56666667,44.70833333 39.575,44.70833333 39.575,44.7 39.58333333,44.7 39.58333333,44.70833333 39.59166667,44.70833333 39.59166667,44.7 39.59166667,44.69166667 39.59166667,44.68333333 39.59166667,44.675 39.59166667,44.66666667 39.6,44.66666667 39.6,44.65833333 39.60833333,44.65833333 39.60833333,44.65 39.60833333,44.64166667 39.6,44.64166667 39.6,44.63333333 39.59166667,44.63333333 39.59166667,44.625 39.58333333,44.625 39.58333333,44.61666667 39.59166667,44.61666667 39.6,44.61666667 39.6,44.625 39.60833333,44.625 39.61666667,44.625 39.61666667,44.63333333 39.625,44.63333333 39.63333333,44.63333333 39.63333333,44.64166667 39.63333333,44.65 39.64166667,44.65 39.64166667,44.65833333 39.64166667,44.66666667 39.64166667,44.675 39.64166667,44.68333333 39.65,44.68333333 39.65,44.69166667 39.65,44.7 39.65833333,44.7 39.65833333,44.70833333 39.65833333,44.71666667 39.66666667,44.71666667 39.66666667,44.725 39.66666667,44.73333333 39.66666667,44.74166667 39.675,44.74166667 39.675,44.75 39.675,44.75833333 39.68333333,44.75833333 39.69166667,44.75833333 39.69166667,44.75 39.7,44.75 39.7,44.75833333 39.70833333,44.75833333 39.70833333,44.76666667 39.70833333,44.775 39.71666667,44.775 39.725,44.775 39.725,44.76666667 39.73333333,44.76666667 39.73333333,44.775 39.74166667,44.775 39.75,44.775 39.75833333,44.775 39.76666667,44.775 39.775,44.775 39.775,44.76666667 39.78333333,44.76666667 39.78333333,44.775 39.78333333,44.78333333 39.79166667,44.78333333 39.79166667,44.775 39.8,44.775 39.8,44.76666667 39.8,44.75833333 39.80833333,44.75833333 39.81666667,44.75833333 39.825,44.75833333 39.83333333,44.75833333 39.84166667,44.75833333 39.84166667,44.76666667 39.84166667,44.775 39.85,44.775 39.85,44.78333333 39.85833333,44.78333333 39.86666667,44.78333333 39.875,44.78333333 39.875,44.79166667 39.88333333,44.79166667 39.89166667,44.79166667 39.9,44.79166667 39.90833333,44.79166667 39.90833333,44.8 39.9,44.8 39.89166667,44.8 39.89166667,44.80833333 39.88333333,44.80833333 39.88333333,44.81666667 39.89166667,44.81666667 39.9,44.81666667 39.9,44.825 39.90833333,44.825 39.90833333,44.81666667 39.91666667,44.81666667 39.925,44.81666667 39.925,44.825 39.91666667,44.825 39.91666667,44.83333333 39.925,44.83333333 39.93333333,44.83333333 39.93333333,44.825 39.94166667,44.825 39.95,44.825 39.95833333,44.825 39.95833333,44.81666667 39.96666667,44.81666667 39.975,44.81666667 39.975,44.825 39.975,44.83333333 39.98333333,44.83333333 39.98333333,44.825 39.99166667,44.825 40.0,44.825 40.0,44.81666667 40.00833333,44.81666667 40.00833333,44.825 40.00833333,44.83333333 40.01666667,44.83333333 40.01666667,44.825 40.025,44.825 40.03333333,44.825 40.04166667,44.825 40.04166667,44.83333333 40.05,44.83333333 40.05,44.825 40.05833333,44.825 40.05833333,44.81666667 40.06666667,44.81666667 40.075,44.81666667 40.075,44.80833333 40.08333333,44.80833333 40.08333333,44.81666667 40.09166667,44.81666667 40.09166667,44.80833333 40.1,44.80833333 40.10833333,44.80833333 40.11666667,44.80833333 40.125,44.80833333 40.13333333,44.80833333 40.14166667,44.80833333 40.15,44.80833333 40.15,44.81666667 40.15833333,44.81666667 40.15833333,44.80833333 40.16666667,44.80833333 40.175,44.80833333 40.175,44.8 40.18333333,44.8 40.19166667,44.8 40.2,44.8 40.2,44.80833333 40.20833333,44.80833333 40.20833333,44.81666667 40.20833333,44.825 40.21666667,44.825 40.225,44.825 40.23333333,44.825 40.23333333,44.81666667 40.24166667,44.81666667 40.24166667,44.80833333 40.25,44.80833333 40.25,44.81666667 40.25833333,44.81666667 40.26666667,44.81666667 40.275,44.81666667 40.28333333,44.81666667 40.28333333,44.80833333 40.29166667,44.80833333 40.3,44.80833333 40.3,44.8 40.30833333,44.8 40.30833333,44.79166667 40.31666667,44.79166667 40.325,44.79166667 40.325,44.78333333 40.33333333,44.78333333 40.33333333,44.775 40.34166667,44.775 40.34166667,44.76666667 40.35,44.76666667 40.35,44.75833333 40.35833333,44.75833333 40.35833333,44.75 40.35833333,44.74166667 40.36666667,44.74166667 40.375,44.74166667 40.375,44.75 40.375,44.75833333 40.38333333,44.75833333 40.38333333,44.76666667 40.375,44.76666667 40.375,44.775 40.375,44.78333333 40.375,44.79166667 40.38333333,44.79166667 40.39166667,44.79166667 40.39166667,44.78333333 40.4,44.78333333 40.4,44.79166667 40.40833333,44.79166667 40.40833333,44.78333333 40.41666667,44.78333333 40.41666667,44.79166667 40.425,44.79166667 40.425,44.78333333 40.43333333,44.78333333 40.44166667,44.78333333 40.44166667,44.775 40.45,44.775 40.45,44.76666667 40.45833333,44.76666667 40.45833333,44.75833333 40.46666667,44.75833333 40.46666667,44.76666667 40.475,44.76666667 40.475,44.75833333 40.48333333,44.75833333 40.49166667,44.75833333 40.49166667,44.75 40.49166667,44.74166667 40.5,44.74166667 40.50833333,44.74166667 40.50833333,44.73333333 40.51666667,44.73333333 40.51666667,44.725 40.51666667,44.71666667 40.525,44.71666667 40.525,44.725 40.525,44.73333333 40.53333333,44.73333333 40.54166667,44.73333333 40.55,44.73333333 40.55,44.725 40.55833333,44.725 40.55833333,44.71666667 40.56666667,44.71666667 40.575,44.71666667 40.575,44.70833333 40.58333333,44.70833333 40.59166667,44.70833333 40.59166667,44.7 40.6,44.7 40.6,44.69166667 40.6,44.68333333 40.60833333,44.68333333 40.60833333,44.675 40.61666667,44.675 40.61666667,44.66666667 40.625,44.66666667 40.625,44.65833333 40.63333333,44.65833333 40.64166667,44.65833333 40.64166667,44.65 40.65,44.65 40.65,44.64166667 40.65833333,44.64166667 40.66666667,44.64166667 40.66666667,44.63333333 40.675,44.63333333 40.68333333,44.63333333 40.69166667,44.63333333 40.69166667,44.625 40.7,44.625 40.7,44.61666667 40.70833333,44.61666667 40.71666667,44.61666667 40.725,44.61666667 40.725,44.60833333 40.725,44.6 40.73333333,44.6 40.73333333,44.59166667 40.74166667,44.59166667 40.74166667,44.6 40.75,44.6 40.75,44.59166667 40.75833333,44.59166667 40.76666667,44.59166667 40.76666667,44.58333333 40.775,44.58333333 40.775,44.575 40.78333333,44.575 40.79166667,44.575 40.79166667,44.58333333 40.79166667,44.59166667 40.8,44.59166667 40.8,44.58333333 40.80833333,44.58333333 40.81666667,44.58333333 40.825,44.58333333 40.825,44.575 40.83333333,44.575 40.84166667,44.575 40.85,44.575 40.85833333,44.575 40.85833333,44.56666667 40.86666667,44.56666667 40.86666667,44.575 40.875,44.575 40.88333333,44.575 40.88333333,44.56666667 40.89166667,44.56666667 40.9,44.56666667 40.90833333,44.56666667 40.90833333,44.55833333 40.91666667,44.55833333 40.925,44.55833333 40.925,44.55 40.93333333,44.55 40.93333333,44.54166667 40.94166667,44.54166667 40.95,44.54166667 40.95,44.53333333 40.95833333,44.53333333 40.96666667,44.53333333 40.975,44.53333333 40.975,44.525 40.98333333,44.525 40.98333333,44.51666667 40.99166667,44.51666667 41.0,44.51666667 41.0,44.50833333 41.00833333,44.50833333 41.00833333,44.5 41.00833333,44.49166667 41.01666667,44.49166667 41.01666667,44.48333333 41.025,44.48333333 41.025,44.475 41.025,44.46666667 41.03333333,44.46666667 41.03333333,44.45833333 41.04166667,44.45833333 41.04166667,44.46666667 41.04166667,44.475 41.05,44.475 41.05,44.46666667 41.05833333,44.46666667 41.05833333,44.475 41.06666667,44.475 41.075,44.475 41.08333333,44.475 41.08333333,44.48333333 41.08333333,44.49166667 41.09166667,44.49166667 41.1,44.49166667 41.1,44.48333333 41.10833333,44.48333333 41.10833333,44.475 41.10833333,44.46666667 41.11666667,44.46666667 41.11666667,44.475 41.125,44.475 41.125,44.48333333 41.13333333,44.48333333 41.14166667,44.48333333 41.14166667,44.475 41.15,44.475 41.15833333,44.475 41.15833333,44.46666667 41.16666667,44.46666667 41.16666667,44.45833333 41.175,44.45833333 41.175,44.46666667 41.175,44.475 41.18333333,44.475 41.18333333,44.46666667 41.19166667,44.46666667 41.2,44.46666667 41.20833333,44.46666667 41.20833333,44.45833333 41.2,44.45833333 41.2,44.45 41.20833333,44.45 41.20833333,44.44166667 41.20833333,44.43333333 41.21666667,44.43333333 41.21666667,44.425 41.225,44.425 41.23333333,44.425 41.23333333,44.43333333 41.24166667,44.43333333 41.24166667,44.44166667 41.24166667,44.45 41.25,44.45 41.25833333,44.45 41.25833333,44.45833333 41.26666667,44.45833333 41.26666667,44.45 41.275,44.45 41.275,44.44166667 41.275,44.43333333 41.275,44.425 41.28333333,44.425 41.28333333,44.43333333 41.29166667,44.43333333 41.29166667,44.425 41.3,44.425 41.30833333,44.425 41.30833333,44.43333333 41.31666667,44.43333333 41.325,44.43333333 41.33333333,44.43333333 41.33333333,44.425 41.33333333,44.41666667 41.34166667,44.41666667 41.34166667,44.425 41.35,44.425 41.35833333,44.425 41.36666667,44.425 41.375,44.425 41.38333333,44.425 41.39166667,44.425 41.39166667,44.41666667 41.38333333,44.41666667 41.375,44.41666667 41.375,44.40833333 41.36666667,44.40833333 41.35833333,44.40833333 41.35833333,44.4 41.35,44.4 41.34166667,44.4 41.34166667,44.39166667 41.34166667,44.38333333 41.33333333,44.38333333 41.325,44.38333333 41.325,44.375 41.33333333,44.375 41.34166667,44.375 41.35,44.375 41.35,44.38333333 41.35833333,44.38333333 41.36666667,44.38333333 41.375,44.38333333 41.38333333,44.38333333 41.38333333,44.375 41.375,44.375 41.36666667,44.375 41.36666667,44.36666667 41.36666667,44.35833333 41.36666667,44.35 41.375,44.35 41.375,44.35833333 41.38333333,44.35833333 41.38333333,44.36666667 41.39166667,44.36666667 41.39166667,44.35833333 41.4,44.35833333 41.4,44.36666667 41.40833333,44.36666667 41.40833333,44.35833333 41.40833333,44.35 41.41666667,44.35 41.425,44.35 41.425,44.34166667 41.43333333,44.34166667 41.43333333,44.33333333 41.425,44.33333333 41.41666667,44.33333333 41.41666667,44.325 41.425,44.325 41.425,44.31666667 41.41666667,44.31666667 41.41666667,44.30833333 41.40833333,44.30833333 41.40833333,44.3 41.4,44.3 41.4,44.29166667 41.4,44.28333333 41.4,44.275 41.40833333,44.275 41.41666667,44.275 41.41666667,44.26666667 41.41666667,44.25833333 41.41666667,44.25 41.425,44.25 41.43333333,44.25 41.44166667,44.25 41.44166667,44.25833333 41.45,44.25833333 41.45,44.25 41.45833333,44.25 41.46666667,44.25 41.46666667,44.24166667 41.46666667,44.23333333 41.46666667,44.225 41.475,44.225 41.48333333,44.225 41.48333333,44.23333333 41.49166667,44.23333333 41.49166667,44.24166667 41.5,44.24166667 41.5,44.25 41.50833333,44.25 41.50833333,44.24166667 41.51666667,44.24166667 41.525,44.24166667 41.525,44.23333333 41.525,44.225 41.51666667,44.225 41.51666667,44.21666667 41.525,44.21666667 41.53333333,44.21666667 41.53333333,44.20833333 41.53333333,44.2 41.53333333,44.19166667 41.53333333,44.18333333 41.54166667,44.18333333 41.54166667,44.175 41.54166667,44.16666667 41.55,44.16666667 41.55,44.175 41.55,44.18333333 41.55833333,44.18333333 41.55833333,44.19166667 41.56666667,44.19166667 41.575,44.19166667 41.58333333,44.19166667 41.58333333,44.18333333 41.59166667,44.18333333 41.6,44.18333333 41.60833333,44.18333333 41.61666667,44.18333333 41.61666667,44.175 41.625,44.175 41.63333333,44.175 41.64166667,44.175 41.64166667,44.16666667 41.64166667,44.15833333 41.65,44.15833333 41.65,44.15 41.65,44.14166667 41.65,44.13333333 41.65833333,44.13333333 41.66666667,44.13333333 41.66666667,44.125 41.675,44.125 41.675,44.13333333 41.68333333,44.13333333 41.68333333,44.125 41.69166667,44.125 41.7,44.125 41.70833333,44.125 41.71666667,44.125 41.71666667,44.13333333 41.725,44.13333333 41.725,44.125 41.725,44.11666667 41.725,44.10833333 41.73333333,44.10833333 41.73333333,44.1 41.74166667,44.1 41.74166667,44.10833333 41.75,44.10833333 41.75,44.1 41.75833333,44.1 41.75833333,44.10833333 41.76666667,44.10833333 41.775,44.10833333 41.78333333,44.10833333 41.79166667,44.10833333 41.8,44.10833333 41.8,44.11666667 41.80833333,44.11666667 41.81666667,44.11666667 41.81666667,44.10833333 41.80833333,44.10833333 41.80833333,44.1 41.8,44.1 41.79166667,44.1 41.79166667,44.09166667 41.78333333,44.09166667 41.78333333,44.08333333 41.78333333,44.075 41.775,44.075 41.775,44.06666667 41.78333333,44.06666667 41.78333333,44.05833333 41.78333333,44.05 41.79166667,44.05 41.79166667,44.05833333 41.79166667,44.06666667 41.8,44.06666667 41.8,44.05833333 41.80833333,44.05833333 41.80833333,44.05 41.81666667,44.05 41.825,44.05 41.825,44.05833333 41.83333333,44.05833333 41.83333333,44.06666667 41.83333333,44.075 41.84166667,44.075 41.85,44.075 41.85,44.06666667 41.85833333,44.06666667 41.85833333,44.075 41.86666667,44.075 41.86666667,44.08333333 41.875,44.08333333 41.875,44.075 41.88333333,44.075 41.89166667,44.075 41.9,44.075 41.90833333,44.075 41.90833333,44.08333333 41.91666667,44.08333333 41.91666667,44.075 41.91666667,44.06666667 41.91666667,44.05833333 41.91666667,44.05 41.91666667,44.04166667 41.90833333,44.04166667 41.90833333,44.03333333 41.90833333,44.025 41.90833333,44.01666667 41.91666667,44.01666667 41.91666667,44.00833333 41.925,44.00833333 41.93333333,44.00833333 41.94166667,44.00833333 41.94166667,44.0 41.93333333,44.0 41.925,44.0 41.925,43.99166667 41.93333333,43.99166667 41.93333333,43.98333333 41.93333333,43.975 41.925,43.975 41.925,43.96666667 41.925,43.95833333 41.925,43.95 41.925,43.94166667 41.925,43.93333333 41.93333333,43.93333333 41.93333333,43.925 41.94166667,43.925 41.94166667,43.93333333 41.94166667,43.94166667 41.95,43.94166667 41.95833333,43.94166667 41.95833333,43.95 41.96666667,43.95 41.96666667,43.95833333 41.975,43.95833333 41.98333333,43.95833333 41.99166667,43.95833333 42.0,43.95833333 42.00833333,43.95833333 42.01666667,43.95833333 42.01666667,43.95 42.025,43.95 42.03333333,43.95 42.03333333,43.95833333 42.04166667,43.95833333 42.04166667,43.95 42.04166667,43.94166667 42.05,43.94166667 42.05833333,43.94166667 42.06666667,43.94166667 42.06666667,43.95 42.075,43.95 42.08333333,43.95 42.09166667,43.95 42.1,43.95 42.10833333,43.95 42.11666667,43.95 42.125,43.95 42.13333333,43.95 42.14166667,43.95 42.15,43.95 42.15833333,43.95 42.16666667,43.95 42.175,43.95 42.18333333,43.95 42.18333333,43.95833333 42.175,43.95833333 42.175,43.96666667 42.16666667,43.96666667 42.16666667,43.975 42.15833333,43.975 42.15833333,43.98333333 42.15,43.98333333 42.15,43.99166667 42.14166667,43.99166667 42.14166667,44.0 42.14166667,44.00833333 42.15,44.00833333 42.15833333,44.00833333 42.15833333,44.0 42.16666667,44.0 42.16666667,44.00833333 42.175,44.00833333 42.18333333,44.00833333 42.18333333,44.0 42.19166667,44.0 42.2,44.0 42.2,44.00833333 42.20833333,44.00833333 42.21666667,44.00833333 42.225,44.00833333 42.23333333,44.00833333 42.24166667,44.00833333 42.25,44.00833333 42.25833333,44.00833333 42.25833333,44.0 42.26666667,44.0 42.26666667,43.99166667 42.275,43.99166667 42.275,43.98333333 42.26666667,43.98333333 42.26666667,43.975 42.26666667,43.96666667 42.25833333,43.96666667 42.25833333,43.95833333 42.26666667,43.95833333 42.26666667,43.95 42.25833333,43.95 42.25,43.95 42.25,43.94166667 42.25,43.93333333 42.25833333,43.93333333 42.25833333,43.925 42.26666667,43.925 42.275,43.925 42.28333333,43.925 42.29166667,43.925 42.3,43.925 42.30833333,43.925 42.31666667,43.925 42.325,43.925 42.33333333,43.925 42.34166667,43.925 42.35,43.925 42.35,43.93333333 42.35833333,43.93333333 42.35833333,43.94166667 42.35833333,43.95 42.36666667,43.95 42.36666667,43.94166667 42.375,43.94166667 42.38333333,43.94166667 42.38333333,43.93333333 42.39166667,43.93333333 42.39166667,43.925 42.38333333,43.925 42.38333333,43.91666667 42.39166667,43.91666667 42.39166667,43.90833333 42.4,43.90833333 42.40833333,43.90833333 42.40833333,43.9 42.41666667,43.9 42.425,43.9 42.43333333,43.9 42.44166667,43.9 42.45,43.9 42.45833333,43.9 42.46666667,43.9 42.475,43.9 42.475,43.89166667 42.48333333,43.89166667 42.49166667,43.89166667 42.49166667,43.88333333 42.5,43.88333333 42.50833333,43.88333333 42.50833333,43.875 42.51666667,43.875 42.525,43.875 42.53333333,43.875 42.54166667,43.875 42.54166667,43.88333333 42.55,43.88333333 42.55833333,43.88333333 42.56666667,43.88333333 42.575,43.88333333 42.575,43.875 42.575,43.86666667 42.58333333,43.86666667 42.59166667,43.86666667 42.6,43.86666667 42.60833333,43.86666667 42.61666667,43.86666667 42.625,43.86666667 42.63333333,43.86666667 42.64166667,43.86666667 42.64166667,43.85833333 42.65,43.85833333 42.65,43.86666667 42.65833333,43.86666667 42.65833333,43.85833333 42.66666667,43.85833333 42.675,43.85833333 42.675,43.85 42.68333333,43.85 42.69166667,43.85 42.7,43.85 42.70833333,43.85 42.70833333,43.84166667 42.71666667,43.84166667 42.71666667,43.85 42.725,43.85 42.725,43.84166667 42.73333333,43.84166667 42.74166667,43.84166667 42.75,43.84166667 42.75833333,43.84166667 42.76666667,43.84166667 42.775,43.84166667 42.78333333,43.84166667 42.79166667,43.84166667 42.79166667,43.85 42.79166667,43.85833333 42.79166667,43.86666667 42.79166667,43.875 42.8,43.875 42.80833333,43.875 42.81666667,43.875 42.825,43.875 42.83333333,43.875 42.84166667,43.875 42.84166667,43.88333333 42.85,43.88333333 42.85833333,43.88333333 42.85833333,43.875 42.86666667,43.875 42.86666667,43.88333333 42.875,43.88333333 42.875,43.875 42.88333333,43.875 42.89166667,43.875 42.9,43.875 42.9,43.86666667 42.90833333,43.86666667 42.91666667,43.86666667 42.925,43.86666667 42.93333333,43.86666667 42.94166667,43.86666667 42.95,43.86666667 42.95,43.85833333 42.95833333,43.85833333 42.96666667,43.85833333 42.975,43.85833333 42.98333333,43.85833333 42.98333333,43.85 42.99166667,43.85 43.0,43.85 43.00833333,43.85 43.00833333,43.84166667 43.01666667,43.84166667 43.025,43.84166667 43.025,43.83333333 43.03333333,43.83333333 43.03333333,43.825 43.04166667,43.825 43.05,43.825 43.05833333,43.825 43.05833333,43.81666667 43.06666667,43.81666667 43.075,43.81666667 43.08333333,43.81666667 43.09166667,43.81666667 43.09166667,43.80833333 43.1,43.80833333 43.1,43.8 43.10833333,43.8 43.10833333,43.79166667 43.10833333,43.78333333 43.11666667,43.78333333 43.125,43.78333333 43.125,43.775 43.13333333,43.775 43.14166667,43.775 43.14166667,43.76666667 43.15,43.76666667 43.15,43.75833333 43.15833333,43.75833333 43.16666667,43.75833333 43.16666667,43.75 43.16666667,43.74166667 43.15833333,43.74166667 43.15,43.74166667 43.14166667,43.74166667 43.13333333,43.74166667 43.125,43.74166667 43.11666667,43.74166667 43.10833333,43.74166667 43.10833333,43.75 43.1,43.75 43.09166667,43.75 43.08333333,43.75 43.075,43.75 43.06666667,43.75 43.05833333,43.75 43.05,43.75 43.05,43.74166667 43.04166667,43.74166667 43.03333333,43.74166667 43.03333333,43.75 43.025,43.75 43.025,43.74166667 43.025,43.73333333 43.03333333,43.73333333 43.04166667,43.73333333 43.04166667,43.725 43.05,43.725 43.05833333,43.725 43.05833333,43.71666667 43.05833333,43.70833333 43.06666667,43.70833333 43.06666667,43.71666667 43.075,43.71666667 43.075,43.725 43.08333333,43.725 43.08333333,43.71666667 43.09166667,43.71666667 43.09166667,43.70833333 43.1,43.70833333 43.1,43.7 43.10833333,43.7 43.10833333,43.69166667 43.11666667,43.69166667 43.125,43.69166667 43.125,43.7 43.125,43.70833333 43.13333333,43.70833333 43.13333333,43.7 43.14166667,43.7 43.15,43.7 43.15,43.70833333 43.15833333,43.70833333 43.16666667,43.70833333 43.16666667,43.71666667 43.175,43.71666667 43.18333333,43.71666667 43.18333333,43.70833333 43.19166667,43.70833333 43.2,43.70833333 43.20833333,43.70833333 43.20833333,43.7 43.21666667,43.7 43.21666667,43.70833333 43.225,43.70833333 43.225,43.7 43.23333333,43.7 43.23333333,43.70833333 43.24166667,43.70833333 43.25,43.70833333 43.25,43.7 43.25833333,43.7 43.26666667,43.7 43.26666667,43.69166667 43.25833333,43.69166667 43.25,43.69166667 43.24166667,43.69166667 43.24166667,43.68333333 43.25,43.68333333 43.25833333,43.68333333 43.26666667,43.68333333 43.275,43.68333333 43.28333333,43.68333333 43.28333333,43.675 43.29166667,43.675 43.29166667,43.66666667 43.3,43.66666667 43.3,43.675 43.30833333,43.675 43.30833333,43.66666667 43.31666667,43.66666667 43.31666667,43.65833333 43.325,43.65833333 43.33333333,43.65833333 43.34166667,43.65833333 43.34166667,43.65 43.35,43.65 43.35,43.64166667 43.34166667,43.64166667 43.34166667,43.63333333 43.34166667,43.625 43.33333333,43.625 43.325,43.625 43.325,43.61666667 43.31666667,43.61666667 43.30833333,43.61666667 43.3,43.61666667 43.29166667,43.61666667 43.29166667,43.60833333 43.28333333,43.60833333 43.275,43.60833333 43.26666667,43.60833333 43.25833333,43.60833333 43.25,43.60833333 43.25,43.6 43.24166667,43.6 43.23333333,43.6 43.23333333,43.59166667 43.225,43.59166667 43.21666667,43.59166667 43.21666667,43.58333333 43.225,43.58333333 43.225,43.575 43.23333333,43.575 43.24166667,43.575 43.24166667,43.58333333 43.25,43.58333333 43.25833333,43.58333333 43.25833333,43.59166667 43.26666667,43.59166667 43.275,43.59166667 43.275,43.6 43.28333333,43.6 43.29166667,43.6 43.3,43.6 43.30833333,43.6 43.31666667,43.6 43.31666667,43.59166667 43.325,43.59166667 43.325,43.6 43.33333333,43.6 43.34166667,43.6 43.35,43.6 43.35833333,43.6 43.35833333,43.59166667 43.36666667,43.59166667 43.36666667,43.6 43.375,43.6 43.375,43.60833333 43.38333333,43.60833333 43.38333333,43.6 43.39166667,43.6 43.4,43.6 43.4,43.59166667 43.40833333,43.59166667 43.41666667,43.59166667 43.41666667,43.58333333 43.425,43.58333333 43.43333333,43.58333333 43.44166667,43.58333333 43.44166667,43.575 43.43333333,43.575 43.43333333,43.56666667 43.425,43.56666667 43.41666667,43.56666667 43.40833333,43.56666667 43.40833333,43.55833333 43.4,43.55833333 43.4,43.55 43.40833333,43.55 43.41666667,43.55 43.425,43.55 43.43333333,43.55 43.44166667,43.55 43.45,43.55 43.45,43.54166667 43.45,43.53333333 43.45833333,43.53333333 43.45833333,43.54166667 43.46666667,43.54166667 43.46666667,43.53333333 43.475,43.53333333 43.475,43.525 43.475,43.51666667 43.48333333,43.51666667 43.48333333,43.50833333 43.475,43.50833333 43.475,43.5 43.48333333,43.5 43.48333333,43.49166667 43.49166667,43.49166667 43.49166667,43.5 43.5,43.5 43.5,43.49166667 43.5,43.48333333 43.5,43.475 43.50833333,43.475 43.51666667,43.475 43.51666667,43.46666667 43.525,43.46666667 43.525,43.475 43.53333333,43.475 43.54166667,43.475 43.55,43.475 43.55,43.46666667 43.54166667,43.46666667 43.54166667,43.45833333 43.54166667,43.45 43.55,43.45 43.55,43.44166667 43.55,43.43333333 43.54166667,43.43333333 43.53333333,43.43333333 43.525,43.43333333 43.525,43.425 43.53333333,43.425 43.54166667,43.425 43.55,43.425 43.55833333,43.425 43.56666667,43.425 43.575,43.425 43.575,43.41666667 43.575,43.40833333 43.58333333,43.40833333 43.59166667,43.40833333 43.59166667,43.41666667 43.59166667,43.425 43.59166667,43.43333333 43.59166667,43.44166667 43.6,43.44166667 43.60833333,43.44166667 43.60833333,43.43333333 43.61666667,43.43333333 43.625,43.43333333 43.63333333,43.43333333 43.63333333,43.425 43.64166667,43.425 43.65,43.425 43.65,43.41666667 43.65833333,43.41666667 43.65833333,43.425 43.66666667,43.425 43.675,43.425 43.675,43.41666667 43.68333333,43.41666667 43.69166667,43.41666667 43.7,43.41666667 43.70833333,43.41666667 43.70833333,43.40833333 43.71666667,43.40833333 43.725,43.40833333 43.725,43.4 43.71666667,43.4 43.71666667,43.39166667 43.70833333,43.39166667 43.7,43.39166667 43.7,43.38333333 43.69166667,43.38333333 43.68333333,43.38333333 43.675,43.38333333 43.66666667,43.38333333 43.65833333,43.38333333 43.65833333,43.375 43.66666667,43.375 43.675,43.375 43.675,43.36666667 43.68333333,43.36666667 43.68333333,43.35833333 43.675,43.35833333 43.675,43.35 43.675,43.34166667 43.66666667,43.34166667 43.66666667,43.33333333 43.675,43.33333333 43.675,43.325 43.68333333,43.325 43.68333333,43.33333333 43.69166667,43.33333333 43.7,43.33333333 43.70833333,43.33333333 43.71666667,43.33333333 43.725,43.33333333 43.73333333,43.33333333 43.74166667,43.33333333 43.74166667,43.34166667 43.75,43.34166667 43.75,43.33333333 43.75833333,43.33333333 43.75833333,43.34166667 43.76666667,43.34166667 43.76666667,43.35 43.775,43.35 43.775,43.35833333 43.78333333,43.35833333 43.79166667,43.35833333 43.79166667,43.35 43.8,43.35 43.80833333,43.35 43.80833333,43.34166667 43.8,43.34166667 43.8,43.33333333 43.8,43.325 43.8,43.31666667 43.80833333,43.31666667 43.80833333,43.325 43.81666667,43.325 43.81666667,43.33333333 43.81666667,43.34166667 43.825,43.34166667 43.83333333,43.34166667 43.83333333,43.33333333 43.84166667,43.33333333 43.85,43.33333333 43.85,43.325 43.85833333,43.325 43.85833333,43.31666667 43.85833333,43.30833333 43.85,43.30833333 43.85,43.3 43.84166667,43.3 43.84166667,43.29166667 43.84166667,43.28333333 43.85,43.28333333 43.85,43.29166667 43.85833333,43.29166667 43.86666667,43.29166667 43.86666667,43.3 43.875,43.3 43.875,43.30833333 43.88333333,43.30833333 43.89166667,43.30833333 43.89166667,43.31666667 43.9,43.31666667 43.90833333,43.31666667 43.91666667,43.31666667 43.91666667,43.30833333 43.91666667,43.3 43.91666667,43.29166667 43.925,43.29166667 43.93333333,43.29166667 43.93333333,43.28333333 43.94166667,43.28333333 43.95,43.28333333 43.95,43.29166667 43.95833333,43.29166667 43.95833333,43.28333333 43.95833333,43.275 43.96666667,43.275 43.96666667,43.26666667 43.95833333,43.26666667 43.95833333,43.25833333 43.95833333,43.25 43.95,43.25 43.95,43.24166667 43.94166667,43.24166667 43.93333333,43.24166667 43.93333333,43.23333333 43.925,43.23333333 43.925,43.225 43.93333333,43.225 43.94166667,43.225 43.94166667,43.23333333 43.95,43.23333333 43.95833333,43.23333333 43.96666667,43.23333333 43.96666667,43.225 43.975,43.225 43.98333333,43.225 43.98333333,43.23333333 43.99166667,43.23333333 44.0,43.23333333 44.00833333,43.23333333 44.00833333,43.24166667 44.01666667,43.24166667 44.01666667,43.25 44.025,43.25 44.025,43.25833333 44.03333333,43.25833333 44.03333333,43.25 44.04166667,43.25 44.04166667,43.25833333 44.05,43.25833333 44.05833333,43.25833333 44.06666667,43.25833333 44.075,43.25833333 44.08333333,43.25833333 44.09166667,43.25833333 44.09166667,43.26666667 44.1,43.26666667 44.10833333,43.26666667 44.11666667,43.26666667 44.125,43.26666667 44.13333333,43.26666667 44.14166667,43.26666667 44.14166667,43.275 44.14166667,43.28333333 44.15,43.28333333 44.15,43.275 44.15833333,43.275 44.16666667,43.275 44.175,43.275 44.175,43.28333333 44.18333333,43.28333333 44.18333333,43.275 44.19166667,43.275 44.19166667,43.28333333 44.2,43.28333333 44.2,43.275 44.2,43.26666667 44.19166667,43.26666667 44.18333333,43.26666667 44.175,43.26666667 44.175,43.25833333 44.16666667,43.25833333 44.15833333,43.25833333 44.15,43.25833333 44.15,43.25 44.14166667,43.25 44.13333333,43.25 44.125,43.25 44.125,43.25833333 44.11666667,43.25833333 44.11666667,43.25 44.10833333,43.25 44.10833333,43.24166667 44.1,43.24166667 44.09166667,43.24166667 44.09166667,43.23333333 44.08333333,43.23333333 44.075,43.23333333 44.075,43.225 44.06666667,43.225 44.06666667,43.21666667 44.05833333,43.21666667 44.05833333,43.20833333 44.05,43.20833333 44.04166667,43.20833333 44.04166667,43.2 44.04166667,43.19166667 44.05,43.19166667 44.05,43.18333333 44.05,43.175 44.04166667,43.175 44.04166667,43.16666667 44.04166667,43.15833333 44.03333333,43.15833333 44.03333333,43.15 44.025,43.15 44.025,43.14166667 44.01666667,43.14166667 44.01666667,43.13333333 44.025,43.13333333 44.03333333,43.13333333 44.04166667,43.13333333 44.04166667,43.125 44.05,43.125 44.05833333,43.125 44.06666667,43.125 44.075,43.125 44.075,43.11666667 44.08333333,43.11666667 44.09166667,43.11666667 44.09166667,43.10833333 44.1,43.10833333 44.10833333,43.10833333 44.10833333,43.1 44.11666667,43.1 44.11666667,43.09166667 44.125,43.09166667 44.13333333,43.09166667 44.14166667,43.09166667 44.14166667,43.08333333 44.15,43.08333333 44.15833333,43.08333333 44.15833333,43.09166667 44.16666667,43.09166667 44.16666667,43.08333333 44.175,43.08333333 44.175,43.09166667 44.18333333,43.09166667 44.19166667,43.09166667 44.2,43.09166667 44.20833333,43.09166667 44.21666667,43.09166667 44.225,43.09166667 44.23333333,43.09166667 44.24166667,43.09166667 44.25,43.09166667 44.25833333,43.09166667 44.25833333,43.08333333 44.26666667,43.08333333 44.275,43.08333333 44.28333333,43.08333333 44.29166667,43.08333333 44.3,43.08333333 44.3,43.075 44.30833333,43.075 44.31666667,43.075 44.325,43.075 44.33333333,43.075 44.33333333,43.08333333 44.34166667,43.08333333 44.35,43.08333333 44.35833333,43.08333333 44.36666667,43.08333333 44.36666667,43.09166667 44.375,43.09166667 44.38333333,43.09166667 44.39166667,43.09166667 44.4,43.09166667 44.40833333,43.09166667 44.41666667,43.09166667 44.425,43.09166667 44.43333333,43.09166667 44.44166667,43.09166667 44.45,43.09166667 44.45833333,43.09166667 44.46666667,43.09166667 44.46666667,43.1 44.475,43.1 44.48333333,43.1 44.48333333,43.10833333 44.49166667,43.10833333 44.5,43.10833333 44.5,43.11666667 44.50833333,43.11666667 44.51666667,43.11666667 44.525,43.11666667 44.525,43.125 44.53333333,43.125 44.53333333,43.13333333 44.54166667,43.13333333 44.55,43.13333333 44.55833333,43.13333333 44.55833333,43.14166667 44.56666667,43.14166667 44.56666667,43.15 44.575,43.15 44.58333333,43.15 44.59166667,43.15 44.6,43.15 44.6,43.15833333 44.60833333,43.15833333 44.61666667,43.15833333 44.625,43.15833333 44.625,43.16666667 44.63333333,43.16666667 44.64166667,43.16666667 44.65,43.16666667 44.65833333,43.16666667 44.66666667,43.16666667 44.66666667,43.15833333 44.675,43.15833333 44.68333333,43.15833333 44.69166667,43.15833333 44.7,43.15833333 44.70833333,43.15833333 44.71666667,43.15833333 44.725,43.15833333 44.73333333,43.15833333 44.73333333,43.15 44.74166667,43.15 44.74166667,43.15833333 44.75,43.15833333 44.75833333,43.15833333 44.75833333,43.15 44.76666667,43.15 44.775,43.15 44.78333333,43.15 44.79166667,43.15 44.79166667,43.14166667 44.8,43.14166667 44.80833333,43.14166667 44.80833333,43.15 44.81666667,43.15 44.81666667,43.15833333 44.825,43.15833333 44.83333333,43.15833333 44.83333333,43.16666667 44.84166667,43.16666667 44.85,43.16666667 44.85833333,43.16666667 44.85833333,43.175 44.86666667,43.175 44.875,43.175 44.88333333,43.175 44.89166667,43.175 44.9,43.175 44.9,43.18333333 44.90833333,43.18333333 44.90833333,43.19166667 44.91666667,43.19166667 44.91666667,43.2 44.925,43.2 44.93333333,43.2 44.93333333,43.20833333 44.925,43.20833333 44.925,43.21666667 44.93333333,43.21666667 44.94166667,43.21666667 44.94166667,43.20833333 44.95,43.20833333 44.95833333,43.20833333 44.95833333,43.21666667 44.95833333,43.225 44.95,43.225 44.95,43.23333333 44.95,43.24166667 44.95833333,43.24166667 44.95833333,43.23333333 44.96666667,43.23333333 44.96666667,43.225 44.96666667,43.21666667 44.975,43.21666667 44.98333333,43.21666667 44.98333333,43.20833333 44.98333333,43.2 44.975,43.2 44.96666667,43.2 44.96666667,43.19166667 44.96666667,43.18333333 44.96666667,43.175 44.96666667,43.16666667 44.96666667,43.15833333 44.975,43.15833333 44.975,43.15 44.975,43.14166667 44.975,43.13333333 44.96666667,43.13333333 44.96666667,43.125 44.975,43.125 44.975,43.11666667 44.975,43.10833333 44.975,43.1 44.98333333,43.1 44.98333333,43.09166667 44.98333333,43.08333333 44.98333333,43.075 44.98333333,43.06666667 44.98333333,43.05833333 44.99166667,43.05833333 44.99166667,43.06666667 44.99166667,43.075 44.99166667,43.08333333 45.0,43.08333333 45.0,43.09166667 45.0,43.1 45.0,43.10833333 45.00833333,43.10833333 45.00833333,43.11666667 45.00833333,43.125 45.00833333,43.13333333 45.00833333,43.14166667 45.01666667,43.14166667 45.01666667,43.15 45.01666667,43.15833333 45.025,43.15833333 45.03333333,43.15833333 45.03333333,43.15 45.04166667,43.15 45.04166667,43.15833333 45.04166667,43.16666667 45.05,43.16666667 45.05833333,43.16666667 45.05833333,43.15833333 45.06666667,43.15833333 45.06666667,43.15 45.06666667,43.14166667 45.075,43.14166667 45.08333333,43.14166667 45.08333333,43.13333333 45.075,43.13333333 45.06666667,43.13333333 45.05833333,43.13333333 45.05833333,43.125 45.05,43.125 45.05,43.11666667 45.04166667,43.11666667 45.03333333,43.11666667 45.03333333,43.10833333 45.04166667,43.10833333 45.04166667,43.1 45.04166667,43.09166667 45.05,43.09166667 45.05,43.1 45.05,43.10833333 45.05833333,43.10833333 45.06666667,43.10833333 45.06666667,43.1 45.075,43.1 45.075,43.09166667 45.075,43.08333333 45.08333333,43.08333333 45.08333333,43.09166667 45.08333333,43.1 45.08333333,43.10833333 45.09166667,43.10833333 45.1,43.10833333 45.1,43.1 45.1,43.09166667 45.1,43.08333333 45.1,43.075 45.10833333,43.075 45.10833333,43.08333333 45.11666667,43.08333333 45.11666667,43.09166667 45.125,43.09166667 45.125,43.08333333 45.13333333,43.08333333 45.13333333,43.09166667 45.14166667,43.09166667 45.15,43.09166667 45.15,43.08333333 45.15,43.075 45.14166667,43.075 45.13333333,43.075 45.13333333,43.06666667 45.13333333,43.05833333 45.125,43.05833333 45.125,43.05 45.11666667,43.05 45.11666667,43.04166667 45.10833333,43.04166667 45.10833333,43.05 45.1,43.05 45.1,43.04166667 45.1,43.03333333 45.1,43.025 45.09166667,43.025 45.08333333,43.025 45.08333333,43.01666667 45.09166667,43.01666667 45.1,43.01666667 45.10833333,43.01666667 45.10833333,43.025 45.11666667,43.025 45.11666667,43.01666667 45.125,43.01666667 45.125,43.025 45.125,43.03333333 45.13333333,43.03333333 45.14166667,43.03333333 45.14166667,43.025 45.15,43.025 45.15,43.01666667 45.15833333,43.01666667 45.15833333,43.025 45.16666667,43.025 45.175,43.025 45.175,43.03333333 45.16666667,43.03333333 45.15833333,43.03333333 45.15833333,43.04166667 45.15833333,43.05 45.16666667,43.05 45.175,43.05 45.175,43.05833333 45.175,43.06666667 45.18333333,43.06666667 45.18333333,43.05833333 45.18333333,43.05 45.19166667,43.05 45.19166667,43.05833333 45.2,43.05833333 45.20833333,43.05833333 45.21666667,43.05833333 45.21666667,43.05 45.20833333,43.05 45.20833333,43.04166667 45.20833333,43.03333333 45.2,43.03333333 45.2,43.025 45.19166667,43.025 45.19166667,43.01666667 45.19166667,43.00833333 45.2,43.00833333 45.2,43.01666667 45.20833333,43.01666667 45.21666667,43.01666667 45.21666667,43.025 45.225,43.025 45.23333333,43.025 45.23333333,43.03333333 45.24166667,43.03333333 45.24166667,43.04166667 45.25,43.04166667 45.25,43.05 45.25833333,43.05 45.25833333,43.04166667 45.25833333,43.03333333 45.25,43.03333333 45.25,43.025 45.24166667,43.025 45.24166667,43.01666667 45.25,43.01666667 45.25833333,43.01666667 45.25833333,43.025 45.26666667,43.025 45.26666667,43.01666667 45.275,43.01666667 45.275,43.025 45.275,43.03333333 45.28333333,43.03333333 45.29166667,43.03333333 45.29166667,43.025 45.3,43.025 45.3,43.01666667 45.30833333,43.01666667 45.31666667,43.01666667 45.31666667,43.00833333 45.325,43.00833333 45.33333333,43.00833333 45.34166667,43.00833333 45.34166667,43.01666667 45.35,43.01666667 45.35,43.00833333 45.35,43.0 45.35833333,43.0 45.35833333,42.99166667 45.35833333,42.98333333 45.36666667,42.98333333 45.36666667,42.99166667 45.375,42.99166667 45.38333333,42.99166667 45.38333333,42.98333333 45.39166667,42.98333333 45.39166667,42.99166667 45.4,42.99166667 45.4,42.98333333 45.40833333,42.98333333 45.41666667,42.98333333 45.41666667,42.975 45.425,42.975 45.425,42.96666667 45.43333333,42.96666667 45.44166667,42.96666667 45.44166667,42.975 45.45,42.975 45.45833333,42.975 45.45833333,42.96666667 45.46666667,42.96666667 45.46666667,42.95833333 45.475,42.95833333 45.475,42.95 45.48333333,42.95 45.48333333,42.94166667 45.49166667,42.94166667 45.49166667,42.93333333 45.5,42.93333333 45.5,42.925 45.50833333,42.925 45.50833333,42.91666667 45.51666667,42.91666667 45.525,42.91666667 45.53333333,42.91666667 45.53333333,42.90833333 45.54166667,42.90833333 45.54166667,42.9 45.55,42.9 45.55,42.89166667 45.55,42.88333333 45.55833333,42.88333333 45.55833333,42.89166667 45.56666667,42.89166667 45.575,42.89166667 45.58333333,42.89166667 45.58333333,42.88333333 45.575,42.88333333 45.575,42.875 45.575,42.86666667 45.58333333,42.86666667 45.59166667,42.86666667 45.6,42.86666667 45.6,42.85833333 45.6,42.85 45.60833333,42.85 45.60833333,42.84166667 45.60833333,42.83333333 45.61666667,42.83333333 45.61666667,42.825 45.625,42.825 45.625,42.81666667 45.61666667,42.81666667 45.61666667,42.80833333 45.60833333,42.80833333 45.6,42.80833333 45.6,42.8 45.60833333,42.8 45.60833333,42.79166667 45.6,42.79166667 45.59166667,42.79166667 45.58333333,42.79166667 45.58333333,42.8 45.575,42.8 45.56666667,42.8 45.56666667,42.80833333 45.55833333,42.80833333 45.55833333,42.8 45.55833333,42.79166667 45.56666667,42.79166667 45.56666667,42.78333333 45.575,42.78333333 45.58333333,42.78333333 45.58333333,42.775 45.575,42.775 45.56666667,42.775 45.56666667,42.76666667 45.575,42.76666667 45.575,42.75833333 45.56666667,42.75833333 45.56666667,42.75 45.56666667,42.74166667 45.55833333,42.74166667 45.55,42.74166667 45.55,42.73333333 45.55,42.725 45.54166667,42.725 45.53333333,42.725 45.53333333,42.71666667 45.525,42.71666667 45.51666667,42.71666667 45.51666667,42.725 45.50833333,42.725 45.5,42.725 45.5,42.73333333 45.49166667,42.73333333 45.48333333,42.73333333 45.48333333,42.725 45.475,42.725 45.475,42.71666667 45.48333333,42.71666667 45.49166667,42.71666667 45.5,42.71666667 45.50833333,42.71666667 45.50833333,42.70833333 45.51666667,42.70833333 45.525,42.70833333 45.53333333,42.70833333 45.53333333,42.7 45.54166667,42.7 45.54166667,42.69166667 45.55,42.69166667 45.55,42.68333333 45.55833333,42.68333333 45.55833333,42.69166667 45.55833333,42.7 45.55833333,42.70833333 45.56666667,42.70833333 45.575,42.70833333 45.575,42.7 45.58333333,42.7 45.59166667,42.7 45.6,42.7 45.6,42.70833333 45.59166667,42.70833333 45.59166667,42.71666667 45.59166667,42.725 45.6,42.725 45.6,42.73333333 45.6,42.74166667 45.60833333,42.74166667 45.60833333,42.75 45.60833333,42.75833333 45.61666667,42.75833333 45.625,42.75833333 45.63333333,42.75833333 45.63333333,42.75 45.64166667,42.75 45.65,42.75 45.65833333,42.75 45.66666667,42.75 45.66666667,42.74166667 45.675,42.74166667 45.675,42.73333333 45.68333333,42.73333333 45.69166667,42.73333333 45.7,42.73333333 45.7,42.74166667 45.69166667,42.74166667 45.69166667,42.75 45.7,42.75 45.7,42.75833333 45.69166667,42.75833333 45.68333333,42.75833333 45.675,42.75833333 45.675,42.76666667 45.66666667,42.76666667 45.65833333,42.76666667 45.65833333,42.775 45.65,42.775 45.64166667,42.775 45.63333333,42.775 45.63333333,42.78333333 45.64166667,42.78333333 45.65,42.78333333 45.65,42.79166667 45.65,42.8 45.65,42.80833333 45.65833333,42.80833333 45.66666667,42.80833333 45.675,42.80833333 45.68333333,42.80833333 45.68333333,42.8 45.69166667,42.8 45.7,42.8 45.70833333,42.8 45.70833333,42.79166667 45.71666667,42.79166667 45.725,42.79166667 45.73333333,42.79166667 45.73333333,42.78333333 45.74166667,42.78333333 45.75,42.78333333 45.75833333,42.78333333 45.76666667,42.78333333 45.76666667,42.775 45.76666667,42.76666667 45.775,42.76666667 45.78333333,42.76666667 45.78333333,42.775 45.79166667,42.775 45.8,42.775 45.8,42.76666667 45.79166667,42.76666667 45.79166667,42.75833333 45.8,42.75833333 45.8,42.75 45.8,42.74166667 45.80833333,42.74166667 45.80833333,42.75 45.81666667,42.75 45.825,42.75 45.83333333,42.75 45.84166667,42.75 45.84166667,42.74166667 45.85,42.74166667 45.85,42.73333333 45.85833333,42.73333333 45.85833333,42.74166667 45.86666667,42.74166667 45.86666667,42.73333333 45.86666667,42.725 45.875,42.725 45.875,42.71666667 45.88333333,42.71666667 45.88333333,42.70833333 45.89166667,42.70833333 45.89166667,42.7 45.9,42.7 45.9,42.69166667 45.89166667,42.69166667 45.89166667,42.68333333 45.89166667,42.675 45.88333333,42.675 45.875,42.675 45.875,42.66666667 45.86666667,42.66666667 45.85833333,42.66666667 45.85,42.66666667 45.84166667,42.66666667 45.83333333,42.66666667 45.825,42.66666667 45.81666667,42.66666667 45.81666667,42.675 45.80833333,42.675 45.80833333,42.66666667 45.80833333,42.65833333 45.81666667,42.65833333 45.825,42.65833333 45.825,42.65 45.81666667,42.65 45.81666667,42.64166667 45.81666667,42.63333333 45.80833333,42.63333333 45.8,42.63333333 45.8,42.625 45.79166667,42.625 45.79166667,42.61666667 45.78333333,42.61666667 45.78333333,42.60833333 45.775,42.60833333 45.775,42.6 45.78333333,42.6 45.79166667,42.6 45.8,42.6 45.8,42.59166667 45.80833333,42.59166667 45.81666667,42.59166667 45.81666667,42.6 45.80833333,42.6 45.80833333,42.60833333 45.81666667,42.60833333 45.825,42.60833333 45.825,42.61666667 45.83333333,42.61666667 45.84166667,42.61666667 45.84166667,42.625 45.84166667,42.63333333 45.85,42.63333333 45.85833333,42.63333333 45.86666667,42.63333333 45.86666667,42.64166667 45.875,42.64166667 45.88333333,42.64166667 45.89166667,42.64166667 45.9,42.64166667 45.90833333,42.64166667 45.90833333,42.63333333 45.91666667,42.63333333 45.91666667,42.625 45.925,42.625 45.925,42.63333333 45.93333333,42.63333333 45.94166667,42.63333333 45.95,42.63333333 45.95833333,42.63333333 45.95833333,42.64166667 45.95,42.64166667 45.94166667,42.64166667 45.94166667,42.65 45.93333333,42.65 45.93333333,42.65833333 45.94166667,42.65833333 45.95,42.65833333 45.95833333,42.65833333 45.95833333,42.66666667 45.95,42.66666667 45.95,42.675 45.94166667,42.675 45.93333333,42.675 45.93333333,42.68333333 45.93333333,42.69166667 45.93333333,42.7 45.93333333,42.70833333 45.93333333,42.71666667 45.93333333,42.725 45.94166667,42.725 45.95,42.725 45.95833333,42.725 45.96666667,42.725 45.975,42.725 45.98333333,42.725 45.99166667,42.725 45.99166667,42.71666667 45.98333333,42.71666667 45.98333333,42.70833333 45.98333333,42.7 45.99166667,42.7 46.0,42.7 46.00833333,42.7 46.01666667,42.7 46.025,42.7 46.03333333,42.7 46.03333333,42.69166667 46.04166667,42.69166667 46.05,42.69166667 46.05833333,42.69166667 46.06666667,42.69166667 46.075,42.69166667 46.08333333,42.69166667 46.08333333,42.68333333 46.08333333,42.675 46.075,42.675 46.06666667,42.675 46.06666667,42.66666667 46.05833333,42.66666667 46.05833333,42.65833333 46.05833333,42.65 46.06666667,42.65 46.075,42.65 46.075,42.64166667 46.08333333,42.64166667 46.08333333,42.63333333 46.08333333,42.625 46.09166667,42.625 46.09166667,42.61666667 46.1,42.61666667 46.1,42.60833333 46.09166667,42.60833333 46.08333333,42.60833333 46.075,42.60833333 46.075,42.6 46.06666667,42.6 46.06666667,42.59166667 46.075,42.59166667 46.075,42.58333333 46.08333333,42.58333333 46.09166667,42.58333333 46.09166667,42.575 46.08333333,42.575 46.075,42.575 46.06666667,42.575 46.06666667,42.56666667 46.075,42.56666667 46.075,42.55833333 46.08333333,42.55833333 46.08333333,42.55 46.08333333,42.54166667 46.075,42.54166667 46.075,42.53333333 46.06666667,42.53333333 46.05833333,42.53333333 46.05833333,42.54166667 46.05,42.54166667 46.05,42.53333333 46.05,42.525 46.05,42.51666667 46.05833333,42.51666667 46.05833333,42.50833333 46.05,42.50833333 46.04166667,42.50833333 46.04166667,42.5 46.04166667,42.49166667 46.04166667,42.48333333 46.04166667,42.475 46.04166667,42.46666667 46.03333333,42.46666667 46.025,42.46666667 46.025,42.475 46.01666667,42.475 46.01666667,42.48333333 46.00833333,42.48333333 46.00833333,42.475 46.00833333,42.46666667 46.00833333,42.45833333 46.00833333,42.45 46.01666667,42.45 46.01666667,42.44166667 46.00833333,42.44166667 46.0,42.44166667 45.99166667,42.44166667 45.98333333,42.44166667 45.98333333,42.43333333 45.975,42.43333333 45.96666667,42.43333333 45.96666667,42.425 45.95833333,42.425 45.95,42.425 45.94166667,42.425 45.93333333,42.425 45.93333333,42.41666667 45.93333333,42.40833333 45.93333333,42.4 45.94166667,42.4 45.95,42.4 45.95833333,42.4 45.96666667,42.4 45.975,42.4 45.975,42.40833333 45.98333333,42.40833333 45.99166667,42.40833333 45.99166667,42.41666667 45.99166667,42.425 46.0,42.425 46.00833333,42.425 46.00833333,42.41666667 46.01666667,42.41666667 46.01666667,42.40833333 46.025,42.40833333 46.03333333,42.40833333 46.03333333,42.4 46.04166667,42.4 46.04166667,42.39166667 46.05,42.39166667 46.05,42.38333333 46.05833333,42.38333333 46.06666667,42.38333333 46.06666667,42.39166667 46.05833333,42.39166667 46.05833333,42.4 46.05833333,42.40833333 46.05833333,42.41666667 46.05,42.41666667 46.05,42.425 46.04166667,42.425 46.04166667,42.43333333 46.04166667,42.44166667 46.05,42.44166667 46.05833333,42.44166667 46.06666667,42.44166667 46.06666667,42.45 46.075,42.45 46.08333333,42.45 46.09166667,42.45 46.09166667,42.45833333 46.1,42.45833333 46.1,42.45 46.1,42.44166667 46.10833333,42.44166667 46.10833333,42.43333333 46.11666667,42.43333333 46.11666667,42.44166667 46.125,42.44166667 46.125,42.43333333 46.13333333,42.43333333 46.13333333,42.425 46.14166667,42.425 46.15,42.425 46.15,42.41666667 46.15833333,42.41666667 46.15833333,42.40833333 46.15833333,42.4 46.16666667,42.4 46.175,42.4 46.175,42.40833333 46.175,42.41666667 46.175,42.425 46.18333333,42.425 46.19166667,42.425 46.2,42.425 46.2,42.43333333 46.19166667,42.43333333 46.18333333,42.43333333 46.175,42.43333333 46.16666667,42.43333333 46.15833333,42.43333333 46.15833333,42.44166667 46.15,42.44166667 46.15,42.45 46.15833333,42.45 46.16666667,42.45 46.16666667,42.45833333 46.15833333,42.45833333 46.15,42.45833333 46.15,42.46666667 46.14166667,42.46666667 46.14166667,42.475 46.13333333,42.475 46.13333333,42.48333333 46.14166667,42.48333333 46.15,42.48333333 46.15833333,42.48333333 46.15833333,42.49166667 46.15833333,42.5 46.16666667,42.5 46.175,42.5 46.175,42.50833333 46.18333333,42.50833333 46.19166667,42.50833333 46.19166667,42.51666667 46.2,42.51666667 46.20833333,42.51666667 46.20833333,42.525 46.2,42.525 46.19166667,42.525 46.19166667,42.53333333 46.19166667,42.54166667 46.19166667,42.55 46.2,42.55 46.20833333,42.55 46.21666667,42.55 46.225,42.55 46.23333333,42.55 46.23333333,42.55833333 46.24166667,42.55833333 46.25,42.55833333 46.25,42.56666667 46.24166667,42.56666667 46.23333333,42.56666667 46.23333333,42.575 46.225,42.575 46.21666667,42.575 46.21666667,42.58333333 46.20833333,42.58333333 46.2,42.58333333 46.19166667,42.58333333 46.19166667,42.59166667 46.2,42.59166667 46.20833333,42.59166667 46.21666667,42.59166667 46.225,42.59166667 46.23333333,42.59166667 46.24166667,42.59166667 46.25,42.59166667 46.25,42.58333333 46.25833333,42.58333333 46.25833333,42.575 46.26666667,42.575 46.275,42.575 46.28333333,42.575 46.29166667,42.575 46.3,42.575 46.30833333,42.575 46.31666667,42.575 46.325,42.575 46.33333333,42.575 46.33333333,42.56666667 46.325,42.56666667 46.31666667,42.56666667 46.30833333,42.56666667 46.3,42.56666667 46.3,42.55833333 46.29166667,42.55833333 46.29166667,42.55 46.3,42.55 46.30833333,42.55 46.30833333,42.54166667 46.31666667,42.54166667 46.325,42.54166667 46.325,42.53333333 46.325,42.525 46.33333333,42.525 46.33333333,42.51666667 46.34166667,42.51666667 46.34166667,42.525 46.34166667,42.53333333 46.35,42.53333333 46.35833333,42.53333333 46.36666667,42.53333333 46.375,42.53333333 46.375,42.525 46.38333333,42.525 46.39166667,42.525 46.4,42.525 46.40833333,42.525 46.40833333,42.53333333 46.4,42.53333333 46.39166667,42.53333333 46.39166667,42.54166667 46.38333333,42.54166667 46.375,42.54166667 46.375,42.55 46.36666667,42.55 46.36666667,42.55833333 46.375,42.55833333 46.38333333,42.55833333 46.39166667,42.55833333 46.39166667,42.55 46.4,42.55 46.40833333,42.55 46.41666667,42.55 46.41666667,42.55833333 46.425,42.55833333 46.425,42.56666667 46.425,42.575 46.41666667,42.575 46.41666667,42.58333333 46.40833333,42.58333333 46.40833333,42.59166667 46.4,42.59166667 46.4,42.6 46.39166667,42.6 46.38333333,42.6 46.38333333,42.60833333 46.39166667,42.60833333 46.4,42.60833333 46.40833333,42.60833333 46.41666667,42.60833333 46.425,42.60833333 46.43333333,42.60833333 46.44166667,42.60833333 46.44166667,42.6 46.45,42.6 46.45,42.59166667 46.45833333,42.59166667 46.46666667,42.59166667 46.475,42.59166667 46.475,42.58333333 46.48333333,42.58333333 46.49166667,42.58333333 46.5,42.58333333 46.5,42.59166667 46.50833333,42.59166667 46.51666667,42.59166667 46.525,42.59166667 46.53333333,42.59166667 46.54166667,42.59166667 46.55,42.59166667 46.55,42.58333333 46.55833333,42.58333333 46.56666667,42.58333333 46.56666667,42.575 46.575,42.575 46.58333333,42.575 46.58333333,42.56666667 46.59166667,42.56666667 46.6,42.56666667 46.6,42.55833333 46.60833333,42.55833333 46.60833333,42.55 46.61666667,42.55 46.61666667,42.54166667 46.625,42.54166667 46.63333333,42.54166667 46.63333333,42.53333333 46.625,42.53333333 46.625,42.525 46.61666667,42.525 46.61666667,42.53333333 46.60833333,42.53333333 46.6,42.53333333 46.59166667,42.53333333 46.58333333,42.53333333 46.575,42.53333333 46.575,42.525 46.575,42.51666667 46.56666667,42.51666667 46.55833333,42.51666667 46.55,42.51666667 46.54166667,42.51666667 46.54166667,42.50833333 46.54166667,42.5 46.53333333,42.5 46.525,42.5 46.51666667,42.5 46.50833333,42.5 46.50833333,42.50833333 46.5,42.50833333 46.5,42.5 46.49166667,42.5 46.48333333,42.5 46.48333333,42.49166667 46.49166667,42.49166667 46.49166667,42.48333333 46.48333333,42.48333333 46.475,42.48333333 46.475,42.475 46.475,42.46666667 46.48333333,42.46666667 46.48333333,42.45833333 46.48333333,42.45 46.49166667,42.45 46.5,42.45 46.5,42.44166667 46.49166667,42.44166667 46.49166667,42.43333333 46.48333333,42.43333333 46.48333333,42.44166667 46.475,42.44166667 46.475,42.43333333 46.46666667,42.43333333 46.46666667,42.44166667 46.45833333,42.44166667 46.45833333,42.45 46.45,42.45 46.45,42.44166667 46.45,42.43333333 46.45,42.425 46.44166667,42.425 46.43333333,42.425 46.43333333,42.41666667 46.44166667,42.41666667 46.44166667,42.40833333 46.45,42.40833333 46.45833333,42.40833333 46.45833333,42.4 46.45833333,42.39166667 46.45833333,42.38333333 46.45,42.38333333 46.45,42.39166667 46.45,42.4 46.44166667,42.4 46.44166667,42.39166667 46.43333333,42.39166667 46.43333333,42.38333333 46.425,42.38333333 46.41666667,42.38333333 46.40833333,42.38333333 46.4,42.38333333 46.39166667,42.38333333 46.39166667,42.375 46.38333333,42.375 46.375,42.375 46.375,42.38333333 46.36666667,42.38333333 46.35833333,42.38333333 46.35,42.38333333 46.34166667,42.38333333 46.33333333,42.38333333 46.33333333,42.375 46.34166667,42.375 46.34166667,42.36666667 46.35,42.36666667 46.35833333,42.36666667 46.35833333,42.35833333 46.36666667,42.35833333 46.375,42.35833333 46.375,42.36666667 46.38333333,42.36666667 46.38333333,42.35833333 46.39166667,42.35833333 46.4,42.35833333 46.40833333,42.35833333 46.40833333,42.35 46.41666667,42.35 46.425,42.35 46.425,42.34166667 46.425,42.33333333 46.425,42.325 46.41666667,42.325 46.40833333,42.325 46.40833333,42.31666667 46.40833333,42.30833333 46.40833333,42.3 46.4,42.3 46.39166667,42.3 46.38333333,42.3 46.38333333,42.29166667 46.39166667,42.29166667 46.39166667,42.28333333 46.39166667,42.275 46.39166667,42.26666667 46.38333333,42.26666667 46.38333333,42.25833333 46.375,42.25833333 46.375,42.25 46.36666667,42.25 46.35833333,42.25 46.35833333,42.24166667 46.35833333,42.23333333 46.35833333,42.225 46.35,42.225 46.35,42.21666667 46.35,42.20833333 46.34166667,42.20833333 46.34166667,42.2 46.33333333,42.2 46.325,42.2 46.325,42.19166667 46.325,42.18333333 46.31666667,42.18333333 46.30833333,42.18333333 46.3,42.18333333 46.29166667,42.18333333 46.28333333,42.18333333 46.28333333,42.175 46.275,42.175 46.275,42.16666667 46.28333333,42.16666667 46.29166667,42.16666667 46.29166667,42.175 46.3,42.175 46.30833333,42.175 46.30833333,42.16666667 46.31666667,42.16666667 46.31666667,42.175 46.325,42.175 46.325,42.16666667 46.33333333,42.16666667 46.33333333,42.175 46.34166667,42.175 46.34166667,42.18333333 46.35,42.18333333 46.35,42.175 46.35833333,42.175 46.35833333,42.18333333 46.35833333,42.19166667 46.35833333,42.2 46.35833333,42.20833333 46.36666667,42.20833333 46.36666667,42.2 46.375,42.2 46.38333333,42.2 46.38333333,42.20833333 46.375,42.20833333 46.375,42.21666667 46.375,42.225 46.36666667,42.225 46.36666667,42.23333333 46.375,42.23333333 46.38333333,42.23333333 46.38333333,42.24166667 46.38333333,42.25 46.39166667,42.25 46.4,42.25 46.40833333,42.25 46.40833333,42.25833333 46.40833333,42.26666667 46.40833333,42.275 46.40833333,42.28333333 46.41666667,42.28333333 46.425,42.28333333 46.425,42.29166667 46.425,42.3 46.43333333,42.3 46.43333333,42.30833333 46.44166667,42.30833333 46.45,42.30833333 46.45,42.3 46.45,42.29166667 46.45833333,42.29166667 46.46666667,42.29166667 46.46666667,42.3 46.45833333,42.3 46.45833333,42.30833333 46.45833333,42.31666667 46.46666667,42.31666667 46.46666667,42.325 46.475,42.325 46.475,42.31666667 46.48333333,42.31666667 46.49166667,42.31666667 46.5,42.31666667 46.5,42.30833333 46.50833333,42.30833333 46.50833333,42.3 46.51666667,42.3 46.525,42.3 46.53333333,42.3 46.53333333,42.29166667 46.54166667,42.29166667 46.55,42.29166667 46.55,42.3 46.54166667,42.3 46.54166667,42.30833333 46.53333333,42.30833333 46.53333333,42.31666667 46.53333333,42.325 46.53333333,42.33333333 46.525,42.33333333 46.525,42.34166667 46.525,42.35 46.53333333,42.35 46.53333333,42.35833333 46.54166667,42.35833333 46.55,42.35833333 46.55833333,42.35833333 46.56666667,42.35833333 46.575,42.35833333 46.58333333,42.35833333 46.59166667,42.35833333 46.59166667,42.35 46.6,42.35 46.60833333,42.35 46.61666667,42.35 46.625,42.35 46.625,42.35833333 46.63333333,42.35833333 46.63333333,42.35 46.64166667,42.35 46.64166667,42.35833333 46.65,42.35833333 46.65,42.36666667 46.65,42.375 46.64166667,42.375 46.64166667,42.38333333 46.63333333,42.38333333 46.63333333,42.39166667 46.64166667,42.39166667 46.65,42.39166667 46.65,42.4 46.65833333,42.4 46.65833333,42.40833333 46.66666667,42.40833333 46.66666667,42.4 46.675,42.4 46.68333333,42.4 46.69166667,42.4 46.69166667,42.39166667 46.7,42.39166667 46.70833333,42.39166667 46.70833333,42.4 46.71666667,42.4 46.725,42.4 46.73333333,42.4 46.74166667,42.4 46.75,42.4 46.75833333,42.4 46.76666667,42.4 46.775,42.4 46.775,42.39166667 46.775,42.38333333 46.78333333,42.38333333 46.79166667,42.38333333 46.8,42.38333333 46.8,42.375 46.80833333,42.375 46.80833333,42.36666667 46.80833333,42.35833333 46.81666667,42.35833333 46.81666667,42.35 46.80833333,42.35 46.80833333,42.34166667 46.8,42.34166667 46.79166667,42.34166667 46.78333333,42.34166667 46.78333333,42.35 46.775,42.35 46.775,42.34166667 46.76666667,42.34166667 46.75833333,42.34166667 46.75,42.34166667 46.75,42.33333333 46.74166667,42.33333333 46.73333333,42.33333333 46.725,42.33333333 46.725,42.325 46.71666667,42.325 46.70833333,42.325 46.70833333,42.31666667 46.71666667,42.31666667 46.725,42.31666667 46.73333333,42.31666667 46.73333333,42.30833333 46.74166667,42.30833333 46.74166667,42.31666667 46.75,42.31666667 46.75833333,42.31666667 46.75833333,42.30833333 46.76666667,42.30833333 46.775,42.30833333 46.775,42.3 46.76666667,42.3 46.76666667,42.29166667 46.75833333,42.29166667 46.75833333,42.28333333 46.75,42.28333333 46.74166667,42.28333333 46.73333333,42.28333333 46.725,42.28333333 46.725,42.275 46.71666667,42.275 46.70833333,42.275 46.7,42.275 46.7,42.26666667 46.69166667,42.26666667 46.68333333,42.26666667 46.68333333,42.25833333 46.68333333,42.25 46.68333333,42.24166667 46.69166667,42.24166667 46.7,42.24166667 46.7,42.25 46.70833333,42.25 46.70833333,42.24166667 46.71666667,42.24166667 46.725,42.24166667 46.725,42.25 46.73333333,42.25 46.73333333,42.24166667 46.74166667,42.24166667 46.75,42.24166667 46.75,42.25 46.75833333,42.25 46.75833333,42.24166667 46.76666667,42.24166667 46.775,42.24166667 46.775,42.25 46.78333333,42.25 46.78333333,42.24166667 46.79166667,42.24166667 46.8,42.24166667 46.8,42.23333333 46.79166667,42.23333333 46.79166667,42.225 46.8,42.225 46.8,42.21666667 46.8,42.20833333 46.80833333,42.20833333 46.81666667,42.20833333 46.81666667,42.2 46.81666667,42.19166667 46.81666667,42.18333333 46.80833333,42.18333333 46.80833333,42.175 46.8,42.175 46.8,42.16666667 46.8,42.15833333 46.79166667,42.15833333 46.79166667,42.15 46.79166667,42.14166667 46.78333333,42.14166667 46.775,42.14166667 46.76666667,42.14166667 46.76666667,42.15 46.775,42.15 46.78333333,42.15 46.78333333,42.15833333 46.775,42.15833333 46.775,42.16666667 46.78333333,42.16666667 46.78333333,42.175 46.775,42.175 46.76666667,42.175 46.76666667,42.16666667 46.75833333,42.16666667 46.75833333,42.175 46.75833333,42.18333333 46.76666667,42.18333333 46.775,42.18333333 46.78333333,42.18333333 46.79166667,42.18333333 46.79166667,42.19166667 46.78333333,42.19166667 46.78333333,42.2 46.775,42.2 46.76666667,42.2 46.76666667,42.20833333 46.75833333,42.20833333 46.75,42.20833333 46.75,42.21666667 46.75,42.225 46.74166667,42.225 46.73333333,42.225 46.725,42.225 46.725,42.21666667 46.71666667,42.21666667 46.71666667,42.225 46.70833333,42.225 46.70833333,42.21666667 46.70833333,42.20833333 46.71666667,42.20833333 46.725,42.20833333 46.725,42.2 46.73333333,42.2 46.73333333,42.19166667 46.725,42.19166667 46.71666667,42.19166667 46.70833333,42.19166667 46.7,42.19166667 46.69166667,42.19166667 46.69166667,42.18333333 46.69166667,42.175 46.68333333,42.175 46.68333333,42.18333333 46.68333333,42.19166667 46.675,42.19166667 46.675,42.2 46.66666667,42.2 46.65833333,42.2 46.65833333,42.19166667 46.65,42.19166667 46.65,42.18333333 46.64166667,42.18333333 46.63333333,42.18333333 46.63333333,42.175 46.625,42.175 46.625,42.16666667 46.625,42.15833333 46.63333333,42.15833333 46.64166667,42.15833333 46.64166667,42.15 46.63333333,42.15 46.625,42.15</coordinates></LinearRing></outerBoundaryIs><innerBoundaryIs><LinearRing><coordinates>46.60833333,42.25 46.61666667,42.25 46.625,42.25 46.625,42.25833333 46.63333333,42.25833333 46.64166667,42.25833333 46.64166667,42.26666667 46.64166667,42.275 46.63333333,42.275 46.63333333,42.28333333 46.63333333,42.29166667 46.63333333,42.3 46.63333333,42.30833333 46.64166667,42.30833333 46.64166667,42.31666667 46.63333333,42.31666667 46.625,42.31666667 46.61666667,42.31666667 46.61666667,42.30833333 46.60833333,42.30833333 46.60833333,42.3 46.60833333,42.29166667 46.61666667,42.29166667 46.625,42.29166667 46.625,42.28333333 46.61666667,42.28333333 46.61666667,42.275 46.61666667,42.26666667 46.60833333,42.26666667 46.60833333,42.25833333 46.60833333,42.25</coordinates></LinearRing></innerBoundaryIs><innerBoundaryIs><LinearRing><coordinates>46.64166667,42.31666667 46.65,42.31666667 46.65,42.325 46.64166667,42.325 46.64166667,42.31666667</coordinates></LinearRing></innerBoundaryIs><innerBoundaryIs><LinearRing><coordinates>46.60833333,42.29166667 46.6,42.29166667 46.6,42.28333333 46.60833333,42.28333333 46.60833333,42.29166667</coordinates></LinearRing></innerBoundaryIs><innerBoundaryIs><LinearRing><coordinates>46.65,42.09166667 46.65,42.1 46.64166667,42.1 46.64166667,42.09166667 46.65,42.09166667</coordinates></LinearRing></innerBoundaryIs><innerBoundaryIs><LinearRing><coordinates>46.61666667,41.95 46.60833333,41.95 46.60833333,41.94166667 46.61666667,41.94166667 46.61666667,41.95</coordinates></LinearRing></innerBoundaryIs><innerBoundaryIs><LinearRing><coordinates>46.725,41.88333333 46.725,41.89166667 46.71666667,41.89166667 46.71666667,41.88333333 46.725,41.88333333</coordinates></LinearRing></innerBoundaryIs><innerBoundaryIs><LinearRing><coordinates>46.98333333,41.625 46.975,41.625 46.975,41.61666667 46.98333333,41.61666667 46.98333333,41.625</coordinates></LinearRing></innerBoundaryIs><innerBoundaryIs><LinearRing><coordinates>47.09166667,41.53333333 47.08333333,41.53333333 47.075,41.53333333 47.075,41.525 47.08333333,41.525 47.09166667,41.525 47.09166667,41.53333333</coordinates></LinearRing></innerBoundaryIs><innerBoundaryIs><LinearRing><coordinates>46.925,41.46666667 46.93333333,41.46666667 46.93333333,41.475 46.925,41.475 46.925,41.46666667</coordinates></LinearRing></innerBoundaryIs><innerBoundaryIs><LinearRing><coordinates>45.1,42.05 45.09166667,42.05 45.09166667,42.04166667 45.1,42.04166667 45.1,42.05</coordinates></LinearRing></innerBoundaryIs><innerBoundaryIs><LinearRing><coordinates>45.09166667,42.04166667 45.08333333,42.04166667 45.08333333,42.03333333 45.09166667,42.03333333 45.09166667,42.04166667</coordinates></LinearRing></innerBoundaryIs><innerBoundaryIs><LinearRing><coordinates>44.93333333,41.85833333 44.93333333,41.85 44.94166667,41.85 44.94166667,41.85833333 44.93333333,41.85833333</coordinates></LinearRing></innerBoundaryIs><innerBoundaryIs><LinearRing><coordinates>44.69166667,42.175 44.69166667,42.18333333 44.68333333,42.18333333 44.68333333,42.175 44.69166667,42.175</coordinates></LinearRing></innerBoundaryIs><innerBoundaryIs><LinearRing><coordinates>44.68333333,42.18333333 44.68333333,42.19166667 44.675,42.19166667 44.675,42.18333333 44.68333333,42.18333333</coordinates></LinearRing></innerBoundaryIs><innerBoundaryIs><LinearRing><coordinates>44.38333333,42.08333333 44.39166667,42.08333333 44.39166667,42.09166667 44.39166667,42.1 44.38333333,42.1 44.38333333,42.09166667 44.38333333,42.08333333</coordinates></LinearRing></innerBoundaryIs><innerBoundaryIs><LinearRing><coordinates>44.025,41.93333333 44.01666667,41.93333333 44.01666667,41.925 44.025,41.925 44.025,41.93333333</coordinates></LinearRing></innerBoundaryIs><innerBoundaryIs><LinearRing><coordinates>43.99166667,41.875 43.98333333,41.875 43.98333333,41.86666667 43.99166667,41.86666667 43.99166667,41.875</coordinates></LinearRing></innerBoundaryIs><innerBoundaryIs><LinearRing><coordinates>43.98333333,41.86666667 43.975,41.86666667 43.975,41.85833333 43.98333333,41.85833333 43.98333333,41.86666667</coordinates></LinearRing></innerBoundaryIs><innerBoundaryIs><LinearRing><coordinates>44.21666667,41.8 44.20833333,41.8 44.20833333,41.79166667 44.21666667,41.79166667 44.21666667,41.8</coordinates></LinearRing></innerBoundaryIs><innerBoundaryIs><LinearRing><coordinates>44.25,41.8 44.25,41.79166667 44.25833333,41.79166667 44.25833333,41.8 44.25,41.8</coordinates></LinearRing></innerBoundaryIs><innerBoundaryIs><LinearRing><coordinates>44.34166667,41.7 44.34166667,41.70833333 44.33333333,41.70833333 44.33333333,41.7 44.34166667,41.7</coordinates></LinearRing></innerBoundaryIs><innerBoundaryIs><LinearRing><coordinates>44.325,41.55833333 44.33333333,41.55833333 44.33333333,41.56666667 44.325,41.56666667 44.325,41.55833333</coordinates></LinearRing></innerBoundaryIs><innerBoundaryIs><LinearRing><coordinates>44.125,41.56666667 44.13333333,41.56666667 44.13333333,41.575 44.125,41.575 44.125,41.56666667</coordinates></LinearRing></innerBoundaryIs><innerBoundaryIs><LinearRing><coordinates>44.14166667,41.30833333 44.13333333,41.30833333 44.13333333,41.3 44.14166667,41.3 44.14166667,41.30833333</coordinates></LinearRing></innerBoundaryIs><innerBoundaryIs><LinearRing><coordinates>44.425,41.175 44.425,41.18333333 44.425,41.19166667 44.41666667,41.19166667 44.41666667,41.18333333 44.40833333,41.18333333 44.4,41.18333333 44.4,41.175 44.40833333,41.175 44.41666667,41.175 44.425,41.175</coordinates></LinearRing></innerBoundaryIs><innerBoundaryIs><LinearRing><coordinates>44.45,41.16666667 44.45,41.15833333 44.44166667,41.15833333 44.44166667,41.15 44.43333333,41.15 44.43333333,41.14166667 44.43333333,41.13333333 44.43333333,41.125 44.43333333,41.11666667 44.43333333,41.10833333 44.43333333,41.1 44.43333333,41.09166667 44.44166667,41.09166667 44.44166667,41.1 44.44166667,41.10833333 44.45,41.10833333 44.45,41.11666667 44.45,41.125 44.45,41.13333333 44.45833333,41.13333333 44.46666667,41.13333333 44.475,41.13333333 44.475,41.14166667 44.48333333,41.14166667 44.48333333,41.15 44.475,41.15 44.46666667,41.15 44.46666667,41.15833333 44.45833333,41.15833333 44.45833333,41.16666667 44.45,41.16666667</coordinates></LinearRing></innerBoundaryIs><innerBoundaryIs><LinearRing><coordinates>43.925,41.11666667 43.93333333,41.11666667 43.93333333,41.125 43.925,41.125 43.925,41.11666667</coordinates></LinearRing></innerBoundaryIs><innerBoundaryIs><LinearRing><coordinates>43.75833333,41.33333333 43.75833333,41.34166667 43.75,41.34166667 43.75,41.33333333 43.75833333,41.33333333</coordinates></LinearRing></innerBoundaryIs><innerBoundaryIs><LinearRing><coordinates>43.61666667,41.35 43.625,41.35 43.625,41.35833333 43.61666667,41.35833333 43.61666667,41.35</coordinates></LinearRing></innerBoundaryIs><innerBoundaryIs><LinearRing><coordinates>43.53333333,41.425 43.54166667,41.425 43.54166667,41.43333333 43.53333333,41.43333333 43.53333333,41.425</coordinates></LinearRing></innerBoundaryIs><innerBoundaryIs><LinearRing><coordinates>43.33333333,41.80833333 43.34166667,41.80833333 43.35,41.80833333 43.35833333,41.80833333 43.35833333,41.81666667 43.35833333,41.825 43.36666667,41.825 43.375,41.825 43.375,41.83333333 43.38333333,41.83333333 43.39166667,41.83333333 43.39166667,41.825 43.4,41.825 43.40833333,41.825 43.40833333,41.83333333 43.40833333,41.84166667 43.41666667,41.84166667 43.41666667,41.85 43.425,41.85 43.425,41.85833333 43.425,41.86666667 43.425,41.875 43.41666667,41.875 43.41666667,41.86666667 43.40833333,41.86666667 43.40833333,41.85833333 43.40833333,41.85 43.4,41.85 43.39166667,41.85 43.39166667,41.84166667 43.38333333,41.84166667 43.375,41.84166667 43.36666667,41.84166667 43.36666667,41.83333333 43.35833333,41.83333333 43.35,41.83333333 43.35,41.825 43.34166667,41.825 43.34166667,41.81666667 43.33333333,41.81666667 43.33333333,41.80833333</coordinates></LinearRing></innerBoundaryIs><innerBoundaryIs><LinearRing><coordinates>43.40833333,41.825 43.40833333,41.81666667 43.40833333,41.80833333 43.41666667,41.80833333 43.41666667,41.81666667 43.41666667,41.825 43.40833333,41.825</coordinates></LinearRing></innerBoundaryIs><innerBoundaryIs><LinearRing><coordinates>42.825,41.73333333 42.825,41.74166667 42.81666667,41.74166667 42.80833333,41.74166667 42.80833333,41.73333333 42.81666667,41.73333333 42.825,41.73333333</coordinates></LinearRing></innerBoundaryIs><innerBoundaryIs><LinearRing><coordinates>42.78333333,41.69166667 42.78333333,41.7 42.775,41.7 42.775,41.69166667 42.78333333,41.69166667</coordinates></LinearRing></innerBoundaryIs><innerBoundaryIs><LinearRing><coordinates>42.675,41.5 42.675,41.50833333 42.66666667,41.50833333 42.65833333,41.50833333 42.65,41.50833333 42.65,41.5 42.65833333,41.5 42.66666667,41.5 42.675,41.5</coordinates></LinearRing></innerBoundaryIs><innerBoundaryIs><LinearRing><coordinates>42.86666667,41.53333333 42.86666667,41.525 42.875,41.525 42.875,41.53333333 42.86666667,41.53333333</coordinates></LinearRing></innerBoundaryIs><innerBoundaryIs><LinearRing><coordinates>43.19166667,41.46666667 43.18333333,41.46666667 43.18333333,41.45833333 43.19166667,41.45833333 43.19166667,41.46666667</coordinates></LinearRing></innerBoundaryIs><innerBoundaryIs><LinearRing><coordinates>41.84166667,40.875 41.84166667,40.86666667 41.85,40.86666667 41.85,40.875 41.84166667,40.875</coordinates></LinearRing></innerBoundaryIs><innerBoundaryIs><LinearRing><coordinates>41.81666667,41.04166667 41.81666667,41.05 41.80833333,41.05 41.8,41.05 41.8,41.04166667 41.80833333,41.04166667 41.81666667,41.04166667</coordinates></LinearRing></innerBoundaryIs><innerBoundaryIs><LinearRing><coordinates>41.775,41.00833333 41.78333333,41.00833333 41.78333333,41.01666667 41.775,41.01666667 41.775,41.00833333</coordinates></LinearRing></innerBoundaryIs><innerBoundaryIs><LinearRing><coordinates>41.78333333,41.01666667 41.79166667,41.01666667 41.79166667,41.025 41.8,41.025 41.8,41.03333333 41.79166667,41.03333333 41.78333333,41.03333333 41.78333333,41.025 41.78333333,41.01666667</coordinates></LinearRing></innerBoundaryIs><innerBoundaryIs><LinearRing><coordinates>41.7,40.95833333 41.7,40.96666667 41.69166667,40.96666667 41.69166667,40.95833333 41.7,40.95833333</coordinates></LinearRing></innerBoundaryIs><innerBoundaryIs><LinearRing><coordinates>41.41666667,40.81666667 41.41666667,40.80833333 41.425,40.80833333 41.425,40.81666667 41.41666667,40.81666667</coordinates></LinearRing></innerBoundaryIs><innerBoundaryIs><LinearRing><coordinates>41.4,40.88333333 41.40833333,40.88333333 41.40833333,40.89166667 41.4,40.89166667 41.4,40.88333333</coordinates></LinearRing></innerBoundaryIs><innerBoundaryIs><LinearRing><coordinates>41.28333333,40.90833333 41.28333333,40.9 41.29166667,40.9 41.29166667,40.90833333 41.28333333,40.90833333</coordinates></LinearRing></innerBoundaryIs><innerBoundaryIs><LinearRing><coordinates>41.25,40.96666667 41.25833333,40.96666667 41.25833333,40.975 41.25,40.975 41.25,40.96666667</coordinates></LinearRing></innerBoundaryIs><innerBoundaryIs><LinearRing><coordinates>41.21666667,40.95 41.21666667,40.95833333 41.20833333,40.95833333 41.20833333,40.95 41.21666667,40.95</coordinates></LinearRing></innerBoundaryIs><innerBoundaryIs><LinearRing><coordinates>40.95833333,40.86666667 40.95833333,40.875 40.95,40.875 40.95,40.86666667 40.95833333,40.86666667</coordinates></LinearRing></innerBoundaryIs><innerBoundaryIs><LinearRing><coordinates>40.93333333,40.85 40.93333333,40.85833333 40.925,40.85833333 40.925,40.85 40.93333333,40.85</coordinates></LinearRing></innerBoundaryIs><innerBoundaryIs><LinearRing><coordinates>40.575,40.79166667 40.56666667,40.79166667 40.56666667,40.78333333 40.575,40.78333333 40.575,40.79166667</coordinates></LinearRing></innerBoundaryIs><innerBoundaryIs><LinearRing><coordinates>40.44166667,40.8 40.44166667,40.80833333 40.44166667,40.81666667 40.44166667,40.825 40.43333333,40.825 40.425,40.825 40.425,40.81666667 40.425,40.80833333 40.43333333,40.80833333 40.43333333,40.8 40.44166667,40.8</coordinates></LinearRing></innerBoundaryIs><innerBoundaryIs><LinearRing><coordinates>40.3,40.78333333 40.3,40.79166667 40.29166667,40.79166667 40.29166667,40.78333333 40.3,40.78333333</coordinates></LinearRing></innerBoundaryIs><innerBoundaryIs><LinearRing><coordinates>40.15,40.78333333 40.15,40.79166667 40.14166667,40.79166667 40.14166667,40.78333333 40.15,40.78333333</coordinates></LinearRing></innerBoundaryIs><innerBoundaryIs><LinearRing><coordinates>39.98333333,40.81666667 39.99166667,40.81666667 39.99166667,40.825 39.98333333,40.825 39.98333333,40.81666667</coordinates></LinearRing></innerBoundaryIs><innerBoundaryIs><LinearRing><coordinates>39.99166667,40.81666667 39.99166667,40.80833333 40.0,40.80833333 40.0,40.81666667 39.99166667,40.81666667</coordinates></LinearRing></innerBoundaryIs><innerBoundaryIs><LinearRing><coordinates>39.90833333,40.85833333 39.91666667,40.85833333 39.91666667,40.86666667 39.90833333,40.86666667 39.90833333,40.85833333</coordinates></LinearRing></innerBoundaryIs><innerBoundaryIs><LinearRing><coordinates>39.95,40.94166667 39.95,40.93333333 39.95833333,40.93333333 39.95833333,40.94166667 39.95,40.94166667</coordinates></LinearRing></innerBoundaryIs><innerBoundaryIs><LinearRing><coordinates>40.58333333,41.00833333 40.58333333,41.0 40.59166667,41.0 40.59166667,41.00833333 40.58333333,41.00833333</coordinates></LinearRing></innerBoundaryIs><innerBoundaryIs><LinearRing><coordinates>40.59166667,41.0 40.59166667,40.99166667 40.6,40.99166667 40.60833333,40.99166667 40.60833333,41.0 40.6,41.0 40.59166667,41.0</coordinates></LinearRing></innerBoundaryIs><innerBoundaryIs><LinearRing><coordinates>40.75833333,41.05 40.75833333,41.04166667 40.76666667,41.04166667 40.76666667,41.05 40.75833333,41.05</coordinates></LinearRing></innerBoundaryIs><innerBoundaryIs><LinearRing><coordinates>40.8,41.14166667 40.8,41.13333333 40.80833333,41.13333333 40.80833333,41.14166667 40.8,41.14166667</coordinates></LinearRing></innerBoundaryIs><innerBoundaryIs><LinearRing><coordinates>41.40833333,41.375 41.40833333,41.36666667 41.41666667,41.36666667 41.41666667,41.375 41.40833333,41.375</coordinates></LinearRing></innerBoundaryIs><innerBoundaryIs><LinearRing><coordinates>41.60833333,41.55833333 41.6,41.55833333 41.6,41.55 41.60833333,41.55 41.60833333,41.55833333</coordinates></LinearRing></innerBoundaryIs><innerBoundaryIs><LinearRing><coordinates>41.70833333,41.45 41.7,41.45 41.69166667,41.45 41.69166667,41.44166667 41.7,41.44166667 41.7,41.43333333 41.70833333,41.43333333 41.70833333,41.44166667 41.70833333,41.45</coordinates></LinearRing></innerBoundaryIs><innerBoundaryIs><LinearRing><coordinates>41.90833333,41.59166667 41.91666667,41.59166667 41.91666667,41.6 41.90833333,41.6 41.90833333,41.59166667</coordinates></LinearRing></innerBoundaryIs><innerBoundaryIs><LinearRing><coordinates>41.825,41.69166667 41.825,41.68333333 41.83333333,41.68333333 41.83333333,41.69166667 41.825,41.69166667</coordinates></LinearRing></innerBoundaryIs><innerBoundaryIs><LinearRing><coordinates>41.95833333,41.79166667 41.95833333,41.78333333 41.96666667,41.78333333 41.96666667,41.79166667 41.95833333,41.79166667</coordinates></LinearRing></innerBoundaryIs><innerBoundaryIs><LinearRing><coordinates>41.96666667,41.78333333 41.96666667,41.775 41.975,41.775 41.975,41.78333333 41.96666667,41.78333333</coordinates></LinearRing></innerBoundaryIs><innerBoundaryIs><LinearRing><coordinates>41.95,42.05 41.95833333,42.05 41.95833333,42.05833333 41.95,42.05833333 41.95,42.05</coordinates></LinearRing></innerBoundaryIs><innerBoundaryIs><LinearRing><coordinates>41.93333333,42.05833333 41.94166667,42.05833333 41.94166667,42.06666667 41.93333333,42.06666667 41.93333333,42.05833333</coordinates></LinearRing></innerBoundaryIs><innerBoundaryIs><LinearRing><coordinates>41.79166667,42.0 41.79166667,42.00833333 41.78333333,42.00833333 41.775,42.00833333 41.76666667,42.00833333 41.76666667,42.0 41.76666667,41.99166667 41.775,41.99166667 41.775,42.0 41.78333333,42.0 41.79166667,42.0</coordinates></LinearRing></innerBoundaryIs><innerBoundaryIs><LinearRing><coordinates>39.79166667,43.55 39.8,43.55 39.8,43.55833333 39.79166667,43.55833333 39.79166667,43.55</coordinates></LinearRing></innerBoundaryIs><innerBoundaryIs><LinearRing><coordinates>39.79166667,43.55833333 39.79166667,43.56666667 39.78333333,43.56666667 39.78333333,43.55833333 39.79166667,43.55833333</coordinates></LinearRing></innerBoundaryIs><innerBoundaryIs><LinearRing><coordinates>39.525,43.78333333 39.53333333,43.78333333 39.53333333,43.79166667 39.525,43.79166667 39.525,43.78333333</coordinates></LinearRing></innerBoundaryIs><innerBoundaryIs><LinearRing><coordinates>39.50833333,43.8 39.51666667,43.8 39.51666667,43.80833333 39.50833333,43.80833333 39.50833333,43.8</coordinates></LinearRing></innerBoundaryIs><innerBoundaryIs><LinearRing><coordinates>39.35,43.91666667 39.35833333,43.91666667 39.35833333,43.925 39.35,43.925 39.35,43.91666667</coordinates></LinearRing></innerBoundaryIs><innerBoundaryIs><LinearRing><coordinates>39.35833333,43.925 39.36666667,43.925 39.375,43.925 39.375,43.93333333 39.38333333,43.93333333 39.39166667,43.93333333 39.39166667,43.94166667 39.4,43.94166667 39.4,43.95 39.40833333,43.95 39.41666667,43.95 39.425,43.95 39.425,43.95833333 39.425,43.96666667 39.41666667,43.96666667 39.40833333,43.96666667 39.40833333,43.95833333 39.4,43.95833333 39.39166667,43.95833333 39.39166667,43.95 39.38333333,43.95 39.375,43.95 39.36666667,43.95 39.36666667,43.94166667 39.36666667,43.93333333 39.35833333,43.93333333 39.35833333,43.925</coordinates></LinearRing></innerBoundaryIs><innerBoundaryIs><LinearRing><coordinates>39.425,43.96666667 39.43333333,43.96666667 39.44166667,43.96666667 39.44166667,43.95833333 39.45,43.95833333 39.45,43.96666667 39.45,43.975 39.44166667,43.975 39.43333333,43.975 39.425,43.975 39.425,43.96666667</coordinates></LinearRing></innerBoundaryIs><innerBoundaryIs><LinearRing><coordinates>39.45,43.95833333 39.45,43.95 39.45833333,43.95 39.45833333,43.95833333 39.45,43.95833333</coordinates></LinearRing></innerBoundaryIs><innerBoundaryIs><LinearRing><coordinates>39.45833333,43.95 39.45833333,43.94166667 39.46666667,43.94166667 39.46666667,43.95 39.45833333,43.95</coordinates></LinearRing></innerBoundaryIs><innerBoundaryIs><LinearRing><coordinates>39.425,43.975 39.425,43.98333333 39.41666667,43.98333333 39.41666667,43.975 39.425,43.975</coordinates></LinearRing></innerBoundaryIs><innerBoundaryIs><LinearRing><coordinates>39.40833333,44.00833333 39.41666667,44.00833333 39.41666667,44.01666667 39.40833333,44.01666667 39.40833333,44.00833333</coordinates></LinearRing></innerBoundaryIs><innerBoundaryIs><LinearRing><coordinates>39.41666667,44.00833333 39.41666667,44.0 39.425,44.0 39.425,44.00833333 39.41666667,44.00833333</coordinates></LinearRing></innerBoundaryIs><innerBoundaryIs><LinearRing><coordinates>39.38333333,44.03333333 39.39166667,44.03333333 39.4,44.03333333 39.4,44.04166667 39.39166667,44.04166667 39.38333333,44.04166667 39.38333333,44.03333333</coordinates></LinearRing></innerBoundaryIs><innerBoundaryIs><LinearRing><coordinates>39.4,44.04166667 39.40833333,44.04166667 39.40833333,44.05 39.4,44.05 39.4,44.04166667</coordinates></LinearRing></innerBoundaryIs><innerBoundaryIs><LinearRing><coordinates>39.4,44.05 39.4,44.05833333 39.39166667,44.05833333 39.39166667,44.05 39.4,44.05</coordinates></LinearRing></innerBoundaryIs><innerBoundaryIs><LinearRing><coordinates>39.35,44.05833333 39.35833333,44.05833333 39.35833333,44.06666667 39.35,44.06666667 39.35,44.05833333</coordinates></LinearRing></innerBoundaryIs><innerBoundaryIs><LinearRing><coordinates>39.375,44.38333333 39.38333333,44.38333333 39.38333333,44.39166667 39.375,44.39166667 39.375,44.38333333</coordinates></LinearRing></innerBoundaryIs><innerBoundaryIs><LinearRing><coordinates>39.38333333,44.38333333 39.38333333,44.375 39.39166667,44.375 39.39166667,44.36666667 39.38333333,44.36666667 39.38333333,44.35833333 39.38333333,44.35 39.39166667,44.35 39.39166667,44.35833333 39.4,44.35833333 39.40833333,44.35833333 39.40833333,44.36666667 39.4,44.36666667 39.4,44.375 39.40833333,44.375 39.40833333,44.38333333 39.41666667,44.38333333 39.41666667,44.39166667 39.40833333,44.39166667 39.40833333,44.4 39.4,44.4 39.4,44.39166667 39.4,44.38333333 39.39166667,44.38333333 39.38333333,44.38333333</coordinates></LinearRing></innerBoundaryIs><innerBoundaryIs><LinearRing><coordinates>39.40833333,44.35833333 39.40833333,44.35 39.41666667,44.35 39.41666667,44.35833333 39.40833333,44.35833333</coordinates></LinearRing></innerBoundaryIs><innerBoundaryIs><LinearRing><coordinates>39.08333333,44.2 39.09166667,44.2 39.09166667,44.20833333 39.08333333,44.20833333 39.08333333,44.2</coordinates></LinearRing></innerBoundaryIs><innerBoundaryIs><LinearRing><coordinates>38.96666667,44.2 38.96666667,44.20833333 38.95833333,44.20833333 38.95833333,44.2 38.96666667,44.2</coordinates></LinearRing></innerBoundaryIs><innerBoundaryIs><LinearRing><coordinates>38.93333333,44.2 38.94166667,44.2 38.94166667,44.20833333 38.93333333,44.20833333 38.93333333,44.2</coordinates></LinearRing></innerBoundaryIs><innerBoundaryIs><LinearRing><coordinates>38.91666667,44.225 38.925,44.225 38.93333333,44.225 38.93333333,44.23333333 38.93333333,44.24166667 38.925,44.24166667 38.925,44.23333333 38.91666667,44.23333333 38.91666667,44.225</coordinates></LinearRing></innerBoundaryIs><innerBoundaryIs><LinearRing><coordinates>38.44166667,44.61666667 38.44166667,44.625 38.43333333,44.625 38.43333333,44.61666667 38.44166667,44.61666667</coordinates></LinearRing></innerBoundaryIs><innerBoundaryIs><LinearRing><coordinates>38.69166667,44.59166667 38.68333333,44.59166667 38.675,44.59166667 38.66666667,44.59166667 38.66666667,44.6 38.65833333,44.6 38.65833333,44.59166667 38.65833333,44.58333333 38.66666667,44.58333333 38.66666667,44.575 38.66666667,44.56666667 38.675,44.56666667 38.675,44.575 38.675,44.58333333 38.68333333,44.58333333 38.69166667,44.58333333 38.69166667,44.59166667</coordinates></LinearRing></innerBoundaryIs><innerBoundaryIs><LinearRing><coordinates>38.7,44.525 38.7,44.53333333 38.69166667,44.53333333 38.69166667,44.525 38.7,44.525</coordinates></LinearRing></innerBoundaryIs><innerBoundaryIs><LinearRing><coordinates>38.69166667,44.525 38.68333333,44.525 38.68333333,44.51666667 38.69166667,44.51666667 38.69166667,44.525</coordinates></LinearRing></innerBoundaryIs><innerBoundaryIs><LinearRing><coordinates>39.08333333,44.54166667 39.075,44.54166667 39.075,44.53333333 39.08333333,44.53333333 39.08333333,44.54166667</coordinates></LinearRing></innerBoundaryIs><innerBoundaryIs><LinearRing><coordinates>39.125,44.525 39.11666667,44.525 39.10833333,44.525 39.10833333,44.51666667 39.1,44.51666667 39.09166667,44.51666667 39.09166667,44.50833333 39.08333333,44.50833333 39.075,44.50833333 39.075,44.5 39.06666667,44.5 39.06666667,44.49166667 39.06666667,44.48333333 39.05833333,44.48333333 39.05833333,44.475 39.06666667,44.475 39.075,44.475 39.075,44.48333333 39.075,44.49166667 39.08333333,44.49166667 39.09166667,44.49166667 39.1,44.49166667 39.1,44.5 39.10833333,44.5 39.11666667,44.5 39.11666667,44.50833333 39.125,44.50833333 39.125,44.5 39.13333333,44.5 39.13333333,44.49166667 39.13333333,44.48333333 39.14166667,44.48333333 39.14166667,44.475 39.14166667,44.46666667 39.15,44.46666667 39.15,44.475 39.15,44.48333333 39.15833333,44.48333333 39.15833333,44.49166667 39.15833333,44.5 39.15,44.5 39.15,44.50833333 39.15833333,44.50833333 39.16666667,44.50833333 39.16666667,44.51666667 39.16666667,44.525 39.15833333,44.525 39.15,44.525 39.15,44.51666667 39.14166667,44.51666667 39.13333333,44.51666667 39.125,44.51666667 39.125,44.525</coordinates></LinearRing></innerBoundaryIs><innerBoundaryIs><LinearRing><coordinates>39.1,44.49166667 39.1,44.48333333 39.10833333,44.48333333 39.10833333,44.49166667 39.1,44.49166667</coordinates></LinearRing></innerBoundaryIs><innerBoundaryIs><LinearRing><coordinates>39.26666667,44.60833333 39.25833333,44.60833333 39.25833333,44.6 39.26666667,44.6 39.26666667,44.60833333</coordinates></LinearRing></innerBoundaryIs><innerBoundaryIs><LinearRing><coordinates>39.6,44.64166667 39.6,44.65 39.59166667,44.65 39.59166667,44.64166667 39.6,44.64166667</coordinates></LinearRing></innerBoundaryIs><innerBoundaryIs><LinearRing><coordinates>39.69166667,44.75 39.68333333,44.75 39.68333333,44.74166667 39.69166667,44.74166667 39.69166667,44.75</coordinates></LinearRing></innerBoundaryIs><innerBoundaryIs><LinearRing><coordinates>40.28333333,44.80833333 40.275,44.80833333 40.275,44.8 40.28333333,44.8 40.28333333,44.80833333</coordinates></LinearRing></innerBoundaryIs><innerBoundaryIs><LinearRing><coordinates>40.325,44.78333333 40.31666667,44.78333333 40.31666667,44.775 40.325,44.775 40.325,44.78333333</coordinates></LinearRing></innerBoundaryIs><innerBoundaryIs><LinearRing><coordinates>41.66666667,44.125 41.65833333,44.125 41.65833333,44.11666667 41.66666667,44.11666667 41.66666667,44.125</coordinates></LinearRing></innerBoundaryIs><innerBoundaryIs><LinearRing><coordinates>41.75833333,44.1 41.75833333,44.09166667 41.76666667,44.09166667 41.76666667,44.1 41.75833333,44.1</coordinates></LinearRing></innerBoundaryIs><innerBoundaryIs><LinearRing><coordinates>42.475,43.89166667 42.46666667,43.89166667 42.46666667,43.88333333 42.475,43.88333333 42.475,43.89166667</coordinates></LinearRing></innerBoundaryIs><innerBoundaryIs><LinearRing><coordinates>43.05,43.75 43.05,43.75833333 43.04166667,43.75833333 43.04166667,43.75 43.05,43.75</coordinates></LinearRing></innerBoundaryIs><innerBoundaryIs><LinearRing><coordinates>43.65833333,43.375 43.65,43.375 43.65,43.36666667 43.65833333,43.36666667 43.65833333,43.375</coordinates></LinearRing></innerBoundaryIs><innerBoundaryIs><LinearRing><coordinates>43.66666667,43.33333333 43.65833333,43.33333333 43.65833333,43.325 43.66666667,43.325 43.66666667,43.33333333</coordinates></LinearRing></innerBoundaryIs><innerBoundaryIs><LinearRing><coordinates>45.475,42.71666667 45.46666667,42.71666667 45.46666667,42.70833333 45.475,42.70833333 45.475,42.71666667</coordinates></LinearRing></innerBoundaryIs><innerBoundaryIs><LinearRing><coordinates>45.6,42.7 45.6,42.69166667 45.60833333,42.69166667 45.60833333,42.7 45.6,42.7</coordinates></LinearRing></innerBoundaryIs><innerBoundaryIs><LinearRing><coordinates>46.00833333,42.48333333 46.00833333,42.49166667 46.0,42.49166667 46.0,42.48333333 46.00833333,42.48333333</coordinates></LinearRing></innerBoundaryIs><innerBoundaryIs><LinearRing><coordinates>46.38333333,42.3 46.38333333,42.30833333 46.375,42.30833333 46.375,42.3 46.38333333,42.3</coordinates></LinearRing></innerBoundaryIs><innerBoundaryIs><LinearRing><coordinates>46.275,42.16666667 46.26666667,42.16666667 46.26666667,42.15833333 46.25833333,42.15833333 46.25833333,42.15 46.25,42.15 46.25,42.14166667 46.24166667,42.14166667 46.24166667,42.13333333 46.25,42.13333333 46.25,42.125 46.25,42.11666667 46.25833333,42.11666667 46.25833333,42.125 46.26666667,42.125 46.26666667,42.13333333 46.26666667,42.14166667 46.26666667,42.15 46.275,42.15 46.275,42.15833333 46.275,42.16666667</coordinates></LinearRing></innerBoundaryIs><innerBoundaryIs><LinearRing><coordinates>46.24166667,42.13333333 46.23333333,42.13333333 46.225,42.13333333 46.225,42.125 46.23333333,42.125 46.24166667,42.125 46.24166667,42.13333333</coordinates></LinearRing></innerBoundaryIs><innerBoundaryIs><LinearRing><coordinates>46.225,42.125 46.21666667,42.125 46.20833333,42.125 46.2,42.125 46.19166667,42.125 46.19166667,42.11666667 46.2,42.11666667 46.20833333,42.11666667 46.21666667,42.11666667 46.21666667,42.10833333 46.225,42.10833333 46.225,42.11666667 46.225,42.125</coordinates></LinearRing></innerBoundaryIs><innerBoundaryIs><LinearRing><coordinates>46.19166667,42.11666667 46.18333333,42.11666667 46.175,42.11666667 46.175,42.10833333 46.18333333,42.10833333 46.19166667,42.10833333 46.19166667,42.11666667</coordinates></LinearRing></innerBoundaryIs><innerBoundaryIs><LinearRing><coordinates>46.26666667,42.125 46.26666667,42.11666667 46.275,42.11666667 46.275,42.125 46.26666667,42.125</coordinates></LinearRing></innerBoundaryIs><innerBoundaryIs><LinearRing><coordinates>46.7,42.275 46.7,42.28333333 46.69166667,42.28333333 46.69166667,42.275 46.7,42.275</coordinates></LinearRing></innerBoundaryIs><innerBoundaryIs><LinearRing><coordinates>46.68333333,42.24166667 46.675,42.24166667 46.675,42.23333333 46.68333333,42.23333333 46.68333333,42.24166667</coordinates></LinearRing></innerBoundaryIs><innerBoundaryIs><LinearRing><coordinates>46.65,42.19166667 46.65,42.2 46.64166667,42.2 46.63333333,42.2 46.63333333,42.19166667 46.64166667,42.19166667 46.65,42.19166667</coordinates></LinearRing></innerBoundaryIs><innerBoundaryIs><LinearRing><coordinates>46.95,41.51666667 46.95833333,41.51666667 46.95833333,41.525 46.95,41.525 46.95,41.51666667</coordinates></LinearRing></innerBoundaryIs><innerBoundaryIs><LinearRing><coordinates>46.95833333,41.51666667 46.95833333,41.50833333 46.96666667,41.50833333 46.96666667,41.51666667 46.95833333,41.51666667</coordinates></LinearRing></innerBoundaryIs><innerBoundaryIs><LinearRing><coordinates>43.94166667,41.175 43.94166667,41.16666667 43.95,41.16666667 43.95,41.175 43.94166667,41.175</coordinates></LinearRing></innerBoundaryIs><innerBoundaryIs><LinearRing><coordinates>43.95,41.16666667 43.95,41.15833333 43.95,41.15 43.95833333,41.15 43.96666667,41.15 43.96666667,41.15833333 43.95833333,41.15833333 43.95833333,41.16666667 43.95,41.16666667</coordinates></LinearRing></innerBoundaryIs><innerBoundaryIs><LinearRing><coordinates>43.65833333,41.33333333 43.65833333,41.34166667 43.65,41.34166667 43.65,41.33333333 43.65833333,41.33333333</coordinates></LinearRing></innerBoundaryIs><innerBoundaryIs><LinearRing><coordinates>43.65833333,41.33333333 43.65833333,41.325 43.66666667,41.325 43.675,41.325 43.675,41.33333333 43.66666667,41.33333333 43.65833333,41.33333333</coordinates></LinearRing></innerBoundaryIs><innerBoundaryIs><LinearRing><coordinates>43.675,41.325 43.675,41.31666667 43.68333333,41.31666667 43.68333333,41.325 43.675,41.325</coordinates></LinearRing></innerBoundaryIs><innerBoundaryIs><LinearRing><coordinates>43.55,41.48333333 43.55,41.475 43.55833333,41.475 43.55833333,41.48333333 43.55833333,41.49166667 43.55833333,41.5 43.55833333,41.50833333 43.55,41.50833333 43.54166667,41.50833333 43.54166667,41.5 43.54166667,41.49166667 43.55,41.49166667 43.55,41.48333333</coordinates></LinearRing></innerBoundaryIs><innerBoundaryIs><LinearRing><coordinates>43.54166667,41.50833333 43.54166667,41.51666667 43.53333333,41.51666667 43.53333333,41.50833333 43.54166667,41.50833333</coordinates></LinearRing></innerBoundaryIs><innerBoundaryIs><LinearRing><coordinates>43.55833333,41.425 43.56666667,41.425 43.56666667,41.43333333 43.55833333,41.43333333 43.55833333,41.425</coordinates></LinearRing></innerBoundaryIs><innerBoundaryIs><LinearRing><coordinates>43.56666667,41.425 43.56666667,41.41666667 43.575,41.41666667 43.575,41.40833333 43.58333333,41.40833333 43.58333333,41.41666667 43.58333333,41.425 43.575,41.425 43.56666667,41.425</coordinates></LinearRing></innerBoundaryIs><innerBoundaryIs><LinearRing><coordinates>43.58333333,41.40833333 43.58333333,41.4 43.59166667,41.4 43.59166667,41.40833333 43.58333333,41.40833333</coordinates></LinearRing></innerBoundaryIs><innerBoundaryIs><LinearRing><coordinates>42.075,41.13333333 42.06666667,41.13333333 42.06666667,41.14166667 42.05833333,41.14166667 42.05833333,41.13333333 42.05,41.13333333 42.05,41.125 42.05,41.11666667 42.05,41.10833333 42.05,41.1 42.05,41.09166667 42.04166667,41.09166667 42.04166667,41.08333333 42.03333333,41.08333333 42.03333333,41.075 42.04166667,41.075 42.04166667,41.06666667 42.05,41.06666667 42.05,41.05833333 42.04166667,41.05833333 42.03333333,41.05833333 42.03333333,41.06666667 42.025,41.06666667 42.025,41.05833333 42.01666667,41.05833333 42.00833333,41.05833333 42.00833333,41.05 42.00833333,41.04166667 42.01666667,41.04166667 42.025,41.04166667 42.025,41.03333333 42.01666667,41.03333333 42.01666667,41.025 42.025,41.025 42.03333333,41.025 42.03333333,41.01666667 42.04166667,41.01666667 42.04166667,41.00833333 42.04166667,41.0 42.04166667,40.99166667 42.03333333,40.99166667 42.03333333,40.98333333 42.04166667,40.98333333 42.04166667,40.975 42.05,40.975 42.05,40.98333333 42.05833333,40.98333333 42.05833333,40.99166667 42.05,40.99166667 42.05,41.0 42.05,41.00833333 42.05833333,41.00833333 42.05833333,41.01666667 42.06666667,41.01666667 42.06666667,41.025 42.06666667,41.03333333 42.075,41.03333333 42.08333333,41.03333333 42.08333333,41.025 42.09166667,41.025 42.1,41.025 42.10833333,41.025 42.10833333,41.03333333 42.10833333,41.04166667 42.10833333,41.05 42.1,41.05 42.09166667,41.05 42.09166667,41.05833333 42.08333333,41.05833333 42.08333333,41.06666667 42.08333333,41.075 42.09166667,41.075 42.1,41.075 42.10833333,41.075 42.10833333,41.06666667 42.11666667,41.06666667 42.125,41.06666667 42.13333333,41.06666667 42.14166667,41.06666667 42.14166667,41.05833333 42.14166667,41.05 42.15,41.05 42.15,41.04166667 42.15833333,41.04166667 42.16666667,41.04166667 42.16666667,41.03333333 42.175,41.03333333 42.175,41.025 42.175,41.01666667 42.175,41.00833333 42.16666667,41.00833333 42.16666667,41.0 42.16666667,40.99166667 42.15833333,40.99166667 42.15833333,40.98333333 42.16666667,40.98333333 42.175,40.98333333 42.175,40.99166667 42.18333333,40.99166667 42.19166667,40.99166667 42.19166667,40.98333333 42.2,40.98333333 42.2,40.99166667 42.20833333,40.99166667 42.20833333,41.0 42.21666667,41.0 42.225,41.0 42.23333333,41.0 42.23333333,41.00833333 42.24166667,41.00833333 42.24166667,41.01666667 42.24166667,41.025 42.24166667,41.03333333 42.25,41.03333333 42.25,41.025 42.25833333,41.025 42.25833333,41.03333333 42.25833333,41.04166667 42.25,41.04166667 42.25,41.05 42.24166667,41.05 42.24166667,41.04166667 42.23333333,41.04166667 42.225,41.04166667 42.21666667,41.04166667 42.21666667,41.05 42.20833333,41.05 42.2,41.05 42.19166667,41.05 42.19166667,41.05833333 42.19166667,41.06666667 42.18333333,41.06666667 42.18333333,41.075 42.18333333,41.08333333 42.175,41.08333333 42.16666667,41.08333333 42.16666667,41.09166667 42.16666667,41.1 42.16666667,41.10833333 42.15833333,41.10833333 42.15,41.10833333 42.14166667,41.10833333 42.14166667,41.11666667 42.13333333,41.11666667 42.13333333,41.125 42.125,41.125 42.125,41.11666667 42.11666667,41.11666667 42.11666667,41.10833333 42.11666667,41.1 42.10833333,41.1 42.10833333,41.10833333 42.1,41.10833333 42.09166667,41.10833333 42.09166667,41.1 42.08333333,41.1 42.08333333,41.10833333 42.08333333,41.11666667 42.075,41.11666667 42.075,41.125 42.08333333,41.125 42.08333333,41.13333333 42.075,41.13333333</coordinates></LinearRing></innerBoundaryIs><innerBoundaryIs><LinearRing><coordinates>42.14166667,41.11666667 42.15,41.11666667 42.15,41.125 42.14166667,41.125 42.14166667,41.11666667</coordinates></LinearRing></innerBoundaryIs><innerBoundaryIs><LinearRing><coordinates>42.15,41.125 42.15833333,41.125 42.15833333,41.13333333 42.15,41.13333333 42.15,41.125</coordinates></LinearRing></innerBoundaryIs><innerBoundaryIs><LinearRing><coordinates>42.15833333,41.125 42.15833333,41.11666667 42.16666667,41.11666667 42.16666667,41.125 42.15833333,41.125</coordinates></LinearRing></innerBoundaryIs><innerBoundaryIs><LinearRing><coordinates>42.15,41.13333333 42.15,41.14166667 42.14166667,41.14166667 42.14166667,41.13333333 42.15,41.13333333</coordinates></LinearRing></innerBoundaryIs><innerBoundaryIs><LinearRing><coordinates>41.89166667,41.14166667 41.89166667,41.13333333 41.88333333,41.13333333 41.88333333,41.125 41.89166667,41.125 41.9,41.125 41.9,41.13333333 41.9,41.14166667 41.9,41.15 41.9,41.15833333 41.89166667,41.15833333 41.89166667,41.15 41.89166667,41.14166667</coordinates></LinearRing></innerBoundaryIs><innerBoundaryIs><LinearRing><coordinates>41.88333333,41.125 41.875,41.125 41.86666667,41.125 41.85833333,41.125 41.85833333,41.11666667 41.85,41.11666667 41.85,41.10833333 41.85833333,41.10833333 41.86666667,41.10833333 41.875,41.10833333 41.875,41.11666667 41.88333333,41.11666667 41.88333333,41.125</coordinates></LinearRing></innerBoundaryIs><innerBoundaryIs><LinearRing><coordinates>41.85,41.10833333 41.84166667,41.10833333 41.83333333,41.10833333 41.825,41.10833333 41.825,41.1 41.83333333,41.1 41.84166667,41.1 41.85,41.1 41.85,41.10833333</coordinates></LinearRing></innerBoundaryIs><innerBoundaryIs><LinearRing><coordinates>41.825,41.1 41.81666667,41.1 41.80833333,41.1 41.80833333,41.09166667 41.81666667,41.09166667 41.81666667,41.08333333 41.80833333,41.08333333 41.80833333,41.075 41.81666667,41.075 41.825,41.075 41.825,41.08333333 41.825,41.09166667 41.825,41.1</coordinates></LinearRing></innerBoundaryIs><innerBoundaryIs><LinearRing><coordinates>41.91666667,41.14166667 41.925,41.14166667 41.93333333,41.14166667 41.94166667,41.14166667 41.94166667,41.15 41.93333333,41.15 41.925,41.15 41.91666667,41.15 41.91666667,41.14166667</coordinates></LinearRing></innerBoundaryIs><innerBoundaryIs><LinearRing><coordinates>41.94166667,41.15 41.95,41.15 41.95,41.14166667 41.95833333,41.14166667 41.95833333,41.15 41.96666667,41.15 41.975,41.15 41.975,41.15833333 41.98333333,41.15833333 41.98333333,41.16666667 41.975,41.16666667 41.96666667,41.16666667 41.95833333,41.16666667 41.95833333,41.15833333 41.95,41.15833333 41.94166667,41.15833333 41.94166667,41.15</coordinates></LinearRing></innerBoundaryIs><innerBoundaryIs><LinearRing><coordinates>41.98333333,41.15833333 41.98333333,41.15 41.99166667,41.15 42.0,41.15 42.0,41.15833333 41.99166667,41.15833333 41.98333333,41.15833333</coordinates></LinearRing></innerBoundaryIs><innerBoundaryIs><LinearRing><coordinates>42.0,41.15 42.0,41.14166667 42.00833333,41.14166667 42.00833333,41.13333333 42.01666667,41.13333333 42.025,41.13333333 42.03333333,41.13333333 42.04166667,41.13333333 42.04166667,41.14166667 42.03333333,41.14166667 42.025,41.14166667 42.01666667,41.14166667 42.01666667,41.15 42.00833333,41.15 42.0,41.15</coordinates></LinearRing></innerBoundaryIs><innerBoundaryIs><LinearRing><coordinates>41.68333333,40.99166667 41.68333333,40.98333333 41.69166667,40.98333333 41.7,40.98333333 41.70833333,40.98333333 41.70833333,40.99166667 41.7,40.99166667 41.69166667,40.99166667 41.68333333,40.99166667</coordinates></LinearRing></innerBoundaryIs><innerBoundaryIs><LinearRing><coordinates>41.68333333,40.98333333 41.675,40.98333333 41.675,40.975 41.68333333,40.975 41.68333333,40.98333333</coordinates></LinearRing></innerBoundaryIs><innerBoundaryIs><LinearRing><coordinates>40.54166667,40.99166667 40.55,40.99166667 40.55,41.0 40.54166667,41.0 40.54166667,40.99166667</coordinates></LinearRing></innerBoundaryIs><innerBoundaryIs><LinearRing><coordinates>40.55,41.0 40.55833333,41.0 40.55833333,41.00833333 40.55,41.00833333 40.55,41.0</coordinates></LinearRing></innerBoundaryIs><innerBoundaryIs><LinearRing><coordinates>41.26666667,40.98333333 41.26666667,40.975 41.275,40.975 41.275,40.98333333 41.26666667,40.98333333</coordinates></LinearRing></innerBoundaryIs><innerBoundaryIs><LinearRing><coordinates>41.275,40.98333333 41.28333333,40.98333333 41.28333333,40.99166667 41.275,40.99166667 41.275,40.98333333</coordinates></LinearRing></innerBoundaryIs><innerBoundaryIs><LinearRing><coordinates>42.38333333,41.275 42.39166667,41.275 42.39166667,41.26666667 42.38333333,41.26666667 42.38333333,41.25833333 42.375,41.25833333 42.375,41.25 42.36666667,41.25 42.36666667,41.24166667 42.35833333,41.24166667 42.35,41.24166667 42.35,41.25 42.34166667,41.25 42.33333333,41.25 42.33333333,41.24166667 42.33333333,41.23333333 42.325,41.23333333 42.325,41.225 42.33333333,41.225 42.34166667,41.225 42.34166667,41.21666667 42.35,41.21666667 42.35833333,41.21666667 42.35833333,41.20833333 42.35,41.20833333 42.34166667,41.20833333 42.33333333,41.20833333 42.33333333,41.2 42.325,41.2 42.31666667,41.2 42.30833333,41.2 42.3,41.2 42.29166667,41.2 42.28333333,41.2 42.28333333,41.19166667 42.29166667,41.19166667 42.29166667,41.18333333 42.3,41.18333333 42.3,41.19166667 42.30833333,41.19166667 42.30833333,41.18333333 42.31666667,41.18333333 42.325,41.18333333 42.33333333,41.18333333 42.34166667,41.18333333 42.34166667,41.19166667 42.35,41.19166667 42.35833333,41.19166667 42.35833333,41.2 42.36666667,41.2 42.375,41.2 42.375,41.20833333 42.38333333,41.20833333 42.38333333,41.21666667 42.39166667,41.21666667 42.4,41.21666667 42.40833333,41.21666667 42.40833333,41.225 42.41666667,41.225 42.41666667,41.23333333 42.425,41.23333333 42.425,41.225 42.43333333,41.225 42.43333333,41.23333333 42.44166667,41.23333333 42.44166667,41.24166667 42.45,41.24166667 42.45,41.25 42.45833333,41.25 42.46666667,41.25 42.475,41.25 42.48333333,41.25 42.49166667,41.25 42.5,41.25 42.50833333,41.25 42.50833333,41.25833333 42.50833333,41.26666667 42.5,41.26666667 42.5,41.275 42.49166667,41.275 42.49166667,41.28333333 42.49166667,41.29166667 42.5,41.29166667 42.5,41.3 42.49166667,41.3 42.49166667,41.30833333 42.48333333,41.30833333 42.475,41.30833333 42.475,41.3 42.46666667,41.3 42.46666667,41.29166667 42.45833333,41.29166667 42.45,41.29166667 42.45,41.3 42.44166667,41.3 42.44166667,41.29166667 42.43333333,41.29166667 42.425,41.29166667 42.41666667,41.29166667 42.40833333,41.29166667 42.4,41.29166667 42.4,41.3 42.39166667,41.3 42.39166667,41.29166667 42.38333333,41.29166667 42.375,41.29166667 42.375,41.28333333 42.38333333,41.28333333 42.38333333,41.275</coordinates></LinearRing></innerBoundaryIs><innerBoundaryIs><LinearRing><coordinates>42.33333333,41.25 42.33333333,41.25833333 42.325,41.25833333 42.325,41.25 42.33333333,41.25</coordinates></LinearRing></innerBoundaryIs><innerBoundaryIs><LinearRing><coordinates>42.5,41.3 42.50833333,41.3 42.50833333,41.30833333 42.5,41.30833333 42.5,41.3</coordinates></LinearRing></innerBoundaryIs><innerBoundaryIs><LinearRing><coordinates>40.99166667,41.15833333 40.99166667,41.15 41.0,41.15 41.00833333,41.15 41.00833333,41.15833333 41.0,41.15833333 40.99166667,41.15833333</coordinates></LinearRing></innerBoundaryIs><innerBoundaryIs><LinearRing><coordinates>41.00833333,41.15 41.00833333,41.14166667 41.01666667,41.14166667 41.01666667,41.15 41.00833333,41.15</coordinates></LinearRing></innerBoundaryIs><innerBoundaryIs><LinearRing><coordinates>42.78333333,41.30833333 42.78333333,41.3 42.79166667,41.3 42.8,41.3 42.8,41.30833333 42.79166667,41.30833333 42.78333333,41.30833333</coordinates></LinearRing></innerBoundaryIs><innerBoundaryIs><LinearRing><coordinates>42.8,41.30833333 42.80833333,41.30833333 42.80833333,41.3 42.81666667,41.3 42.81666667,41.30833333 42.81666667,41.31666667 42.81666667,41.325 42.80833333,41.325 42.8,41.325 42.8,41.31666667 42.8,41.30833333</coordinates></LinearRing></innerBoundaryIs><innerBoundaryIs><LinearRing><coordinates>42.81666667,41.325 42.825,41.325 42.825,41.33333333 42.81666667,41.33333333 42.81666667,41.325</coordinates></LinearRing></innerBoundaryIs><innerBoundaryIs><LinearRing><coordinates>41.95833333,41.6 41.96666667,41.6 41.96666667,41.60833333 41.95833333,41.60833333 41.95833333,41.6</coordinates></LinearRing></innerBoundaryIs><innerBoundaryIs><LinearRing><coordinates>41.96666667,41.60833333 41.975,41.60833333 41.975,41.61666667 41.975,41.625 41.96666667,41.625 41.96666667,41.61666667 41.96666667,41.60833333</coordinates></LinearRing></innerBoundaryIs><innerBoundaryIs><LinearRing><coordinates>46.375,42.09166667 46.36666667,42.09166667 46.36666667,42.1 46.36666667,42.10833333 46.375,42.10833333 46.375,42.11666667 46.38333333,42.11666667 46.38333333,42.125 46.375,42.125 46.36666667,42.125 46.35833333,42.125 46.35833333,42.13333333 46.35833333,42.14166667 46.35,42.14166667 46.35,42.15 46.34166667,42.15 46.34166667,42.14166667 46.34166667,42.13333333 46.34166667,42.125 46.33333333,42.125 46.33333333,42.11666667 46.34166667,42.11666667 46.34166667,42.10833333 46.34166667,42.1 46.33333333,42.1 46.33333333,42.10833333 46.325,42.10833333 46.325,42.1 46.325,42.09166667 46.33333333,42.09166667 46.33333333,42.08333333 46.34166667,42.08333333 46.34166667,42.09166667 46.35,42.09166667 46.35,42.08333333 46.35833333,42.08333333 46.35833333,42.075 46.36666667,42.075 46.36666667,42.08333333 46.375,42.08333333 46.375,42.09166667</coordinates></LinearRing></innerBoundaryIs><innerBoundaryIs><LinearRing><coordinates>46.325,42.10833333 46.325,42.11666667 46.31666667,42.11666667 46.31666667,42.10833333 46.325,42.10833333</coordinates></LinearRing></innerBoundaryIs><innerBoundaryIs><LinearRing><coordinates>46.31666667,42.10833333 46.30833333,42.10833333 46.30833333,42.1 46.31666667,42.1 46.31666667,42.10833333</coordinates></LinearRing></innerBoundaryIs><innerBoundaryIs><LinearRing><coordinates>46.375,42.08333333 46.375,42.075 46.38333333,42.075 46.38333333,42.06666667 46.39166667,42.06666667 46.4,42.06666667 46.4,42.05833333 46.40833333,42.05833333 46.40833333,42.06666667 46.41666667,42.06666667 46.425,42.06666667 46.425,42.075 46.41666667,42.075 46.40833333,42.075 46.4,42.075 46.39166667,42.075 46.39166667,42.08333333 46.38333333,42.08333333 46.375,42.08333333</coordinates></LinearRing></innerBoundaryIs><innerBoundaryIs><LinearRing><coordinates>45.09166667,41.93333333 45.08333333,41.93333333 45.08333333,41.925 45.09166667,41.925 45.09166667,41.93333333</coordinates></LinearRing></innerBoundaryIs><innerBoundaryIs><LinearRing><coordinates>45.09166667,41.925 45.09166667,41.91666667 45.1,41.91666667 45.1,41.90833333 45.10833333,41.90833333 45.11666667,41.90833333 45.11666667,41.9 45.125,41.9 45.125,41.90833333 45.125,41.91666667 45.125,41.925 45.11666667,41.925 45.10833333,41.925 45.1,41.925 45.09166667,41.925</coordinates></LinearRing></innerBoundaryIs><innerBoundaryIs><LinearRing><coordinates>45.09166667,41.91666667 45.08333333,41.91666667 45.08333333,41.90833333 45.09166667,41.90833333 45.09166667,41.91666667</coordinates></LinearRing></innerBoundaryIs><innerBoundaryIs><LinearRing><coordinates>43.48333333,41.93333333 43.48333333,41.925 43.48333333,41.91666667 43.49166667,41.91666667 43.49166667,41.925 43.49166667,41.93333333 43.48333333,41.93333333</coordinates></LinearRing></innerBoundaryIs><innerBoundaryIs><LinearRing><coordinates>43.48333333,41.91666667 43.475,41.91666667 43.475,41.90833333 43.48333333,41.90833333 43.48333333,41.91666667</coordinates></LinearRing></innerBoundaryIs><innerBoundaryIs><LinearRing><coordinates>46.38333333,41.94166667 46.39166667,41.94166667 46.39166667,41.93333333 46.39166667,41.925 46.4,41.925 46.40833333,41.925 46.41666667,41.925 46.41666667,41.93333333 46.425,41.93333333 46.43333333,41.93333333 46.43333333,41.94166667 46.43333333,41.95 46.425,41.95 46.425,41.94166667 46.41666667,41.94166667 46.40833333,41.94166667 46.40833333,41.95 46.41666667,41.95 46.41666667,41.95833333 46.41666667,41.96666667 46.425,41.96666667 46.425,41.975 46.425,41.98333333 46.41666667,41.98333333 46.41666667,41.99166667 46.41666667,42.0 46.40833333,42.0 46.40833333,41.99166667 46.4,41.99166667 46.4,41.98333333 46.39166667,41.98333333 46.39166667,41.975 46.39166667,41.96666667 46.38333333,41.96666667 46.38333333,41.95833333 46.38333333,41.95 46.38333333,41.94166667</coordinates></LinearRing></innerBoundaryIs><innerBoundaryIs><LinearRing><coordinates>46.43333333,41.95 46.44166667,41.95 46.44166667,41.95833333 46.44166667,41.96666667 46.43333333,41.96666667 46.43333333,41.95833333 46.43333333,41.95</coordinates></LinearRing></innerBoundaryIs><innerBoundaryIs><LinearRing><coordinates>46.45833333,41.94166667 46.45833333,41.93333333 46.45,41.93333333 46.45,41.925 46.45,41.91666667 46.45833333,41.91666667 46.45833333,41.925 46.46666667,41.925 46.46666667,41.93333333 46.475,41.93333333 46.475,41.94166667 46.475,41.95 46.46666667,41.95 46.46666667,41.94166667 46.45833333,41.94166667</coordinates></LinearRing></innerBoundaryIs><innerBoundaryIs><LinearRing><coordinates>46.45,41.91666667 46.44166667,41.91666667 46.44166667,41.90833333 46.45,41.90833333 46.45,41.91666667</coordinates></LinearRing></innerBoundaryIs><innerBoundaryIs><LinearRing><coordinates>46.55833333,41.96666667 46.56666667,41.96666667 46.575,41.96666667 46.575,41.975 46.56666667,41.975 46.56666667,41.98333333 46.55833333,41.98333333 46.55833333,41.99166667 46.55,41.99166667 46.54166667,41.99166667 46.54166667,41.98333333 46.55,41.98333333 46.55,41.975 46.55833333,41.975 46.55833333,41.96666667</coordinates></LinearRing></innerBoundaryIs><innerBoundaryIs><LinearRing><coordinates>46.575,41.96666667 46.575,41.95833333 46.58333333,41.95833333 46.58333333,41.96666667 46.575,41.96666667</coordinates></LinearRing></innerBoundaryIs><innerBoundaryIs><LinearRing><coordinates>46.58333333,41.96666667 46.59166667,41.96666667 46.59166667,41.975 46.58333333,41.975 46.58333333,41.96666667</coordinates></LinearRing></innerBoundaryIs><innerBoundaryIs><LinearRing><coordinates>46.49166667,42.05833333 46.49166667,42.05 46.48333333,42.05 46.475,42.05 46.475,42.04166667 46.48333333,42.04166667 46.49166667,42.04166667 46.5,42.04166667 46.5,42.05 46.5,42.05833333 46.49166667,42.05833333</coordinates></LinearRing></innerBoundaryIs><innerBoundaryIs><LinearRing><coordinates>46.5,42.05833333 46.50833333,42.05833333 46.51666667,42.05833333 46.525,42.05833333 46.525,42.06666667 46.53333333,42.06666667 46.54166667,42.06666667 46.54166667,42.075 46.54166667,42.08333333 46.53333333,42.08333333 46.525,42.08333333 46.525,42.075 46.51666667,42.075 46.51666667,42.06666667 46.50833333,42.06666667 46.5,42.06666667 46.5,42.05833333</coordinates></LinearRing></innerBoundaryIs><innerBoundaryIs><LinearRing><coordinates>46.54166667,42.08333333 46.55,42.08333333 46.55,42.09166667 46.54166667,42.09166667 46.54166667,42.08333333</coordinates></LinearRing></innerBoundaryIs><innerBoundaryIs><LinearRing><coordinates>46.35833333,42.16666667 46.35833333,42.15833333 46.36666667,42.15833333 46.36666667,42.16666667 46.35833333,42.16666667</coordinates></LinearRing></innerBoundaryIs><innerBoundaryIs><LinearRing><coordinates>46.36666667,42.16666667 46.375,42.16666667 46.375,42.175 46.36666667,42.175 46.36666667,42.16666667</coordinates></LinearRing></innerBoundaryIs><innerBoundaryIs><LinearRing><coordinates>46.40833333,42.10833333 46.40833333,42.1 46.41666667,42.1 46.41666667,42.10833333 46.40833333,42.10833333</coordinates></LinearRing></innerBoundaryIs><innerBoundaryIs><LinearRing><coordinates>46.41666667,42.10833333 46.425,42.10833333 46.425,42.11666667 46.41666667,42.11666667 46.41666667,42.10833333</coordinates></LinearRing></innerBoundaryIs><innerBoundaryIs><LinearRing><coordinates>45.91666667,42.45 45.925,42.45 45.925,42.45833333 45.91666667,42.45833333 45.91666667,42.45</coordinates></LinearRing></innerBoundaryIs><innerBoundaryIs><LinearRing><coordinates>45.925,42.45 45.925,42.44166667 45.93333333,42.44166667 45.93333333,42.45 45.925,42.45</coordinates></LinearRing></innerBoundaryIs><innerBoundaryIs><LinearRing><coordinates>39.58333333,43.80833333 39.59166667,43.80833333 39.6,43.80833333 39.60833333,43.80833333 39.60833333,43.81666667 39.6,43.81666667 39.59166667,43.81666667 39.59166667,43.825 39.58333333,43.825 39.58333333,43.81666667 39.58333333,43.80833333</coordinates></LinearRing></innerBoundaryIs><innerBoundaryIs><LinearRing><coordinates>39.58333333,43.825 39.58333333,43.83333333 39.575,43.83333333 39.575,43.825 39.58333333,43.825</coordinates></LinearRing></innerBoundaryIs><innerBoundaryIs><LinearRing><coordinates>39.1,44.19166667 39.1,44.18333333 39.10833333,44.18333333 39.10833333,44.19166667 39.1,44.19166667</coordinates></LinearRing></innerBoundaryIs><innerBoundaryIs><LinearRing><coordinates>39.1,44.18333333 39.09166667,44.18333333 39.09166667,44.175 39.1,44.175 39.1,44.18333333</coordinates></LinearRing></innerBoundaryIs><innerBoundaryIs><LinearRing><coordinates>39.10833333,44.18333333 39.10833333,44.175 39.11666667,44.175 39.11666667,44.18333333 39.10833333,44.18333333</coordinates></LinearRing></innerBoundaryIs><innerBoundaryIs><LinearRing><coordinates>41.80833333,44.025 41.80833333,44.01666667 41.81666667,44.01666667 41.81666667,44.025 41.80833333,44.025</coordinates></LinearRing></innerBoundaryIs><innerBoundaryIs><LinearRing><coordinates>41.80833333,44.01666667 41.8,44.01666667 41.8,44.00833333 41.80833333,44.00833333 41.80833333,44.01666667</coordinates></LinearRing></innerBoundaryIs><innerBoundaryIs><LinearRing><coordinates>39.13333333,44.45833333 39.13333333,44.45 39.14166667,44.45 39.14166667,44.45833333 39.13333333,44.45833333</coordinates></LinearRing></innerBoundaryIs><innerBoundaryIs><LinearRing><coordinates>39.13333333,44.45 39.125,44.45 39.125,44.44166667 39.13333333,44.44166667 39.13333333,44.45</coordinates></LinearRing></innerBoundaryIs><innerBoundaryIs><LinearRing><coordinates>38.95,44.36666667 38.95,44.35833333 38.95833333,44.35833333 38.95833333,44.36666667 38.95,44.36666667</coordinates></LinearRing></innerBoundaryIs><innerBoundaryIs><LinearRing><coordinates>38.95833333,44.36666667 38.96666667,44.36666667 38.96666667,44.375 38.95833333,44.375 38.95833333,44.36666667</coordinates></LinearRing></innerBoundaryIs><innerBoundaryIs><LinearRing><coordinates>39.15833333,44.36666667 39.16666667,44.36666667 39.16666667,44.375 39.16666667,44.38333333 39.175,44.38333333 39.175,44.375 39.18333333,44.375 39.18333333,44.36666667 39.18333333,44.35833333 39.18333333,44.35 39.175,44.35 39.175,44.34166667 39.175,44.33333333 39.175,44.325 39.18333333,44.325 39.18333333,44.33333333 39.18333333,44.34166667 39.19166667,44.34166667 39.19166667,44.33333333 39.19166667,44.325 39.19166667,44.31666667 39.2,44.31666667 39.20833333,44.31666667 39.20833333,44.325 39.20833333,44.33333333 39.20833333,44.34166667 39.20833333,44.35 39.2,44.35 39.2,44.35833333 39.2,44.36666667 39.2,44.375 39.19166667,44.375 39.19166667,44.38333333 39.19166667,44.39166667 39.2,44.39166667 39.20833333,44.39166667 39.20833333,44.4 39.20833333,44.40833333 39.2,44.40833333 39.2,44.4 39.19166667,44.4 39.18333333,44.4 39.18333333,44.39166667 39.175,44.39166667 39.16666667,44.39166667 39.15833333,44.39166667 39.15833333,44.38333333 39.15833333,44.375 39.15833333,44.36666667</coordinates></LinearRing></innerBoundaryIs><innerBoundaryIs><LinearRing><coordinates>39.16666667,44.36666667 39.16666667,44.35833333 39.175,44.35833333 39.175,44.36666667 39.16666667,44.36666667</coordinates></LinearRing></innerBoundaryIs><innerBoundaryIs><LinearRing><coordinates>38.975,44.30833333 38.975,44.3 38.98333333,44.3 38.98333333,44.30833333 38.975,44.30833333</coordinates></LinearRing></innerBoundaryIs><innerBoundaryIs><LinearRing><coordinates>38.975,44.3 38.96666667,44.3 38.95833333,44.3 38.95833333,44.29166667 38.95,44.29166667 38.94166667,44.29166667 38.94166667,44.28333333 38.95,44.28333333 38.95833333,44.28333333 38.96666667,44.28333333 38.96666667,44.29166667 38.975,44.29166667 38.975,44.3</coordinates></LinearRing></innerBoundaryIs><innerBoundaryIs><LinearRing><coordinates>38.98333333,44.3 38.98333333,44.29166667 38.99166667,44.29166667 38.99166667,44.3 38.98333333,44.3</coordinates></LinearRing></innerBoundaryIs><innerBoundaryIs><LinearRing><coordinates>38.95833333,44.55 38.95833333,44.54166667 38.96666667,44.54166667 38.96666667,44.53333333 38.975,44.53333333 38.975,44.54166667 38.98333333,44.54166667 38.98333333,44.55 38.99166667,44.55 38.99166667,44.55833333 38.98333333,44.55833333 38.975,44.55833333 38.975,44.55 38.96666667,44.55 38.95833333,44.55</coordinates></LinearRing></innerBoundaryIs><innerBoundaryIs><LinearRing><coordinates>38.95833333,44.54166667 38.95,44.54166667 38.95,44.53333333 38.95833333,44.53333333 38.95833333,44.54166667</coordinates></LinearRing></innerBoundaryIs><innerBoundaryIs><LinearRing><coordinates>38.95,44.53333333 38.94166667,44.53333333 38.94166667,44.525 38.95,44.525 38.95,44.53333333</coordinates></LinearRing></innerBoundaryIs><innerBoundaryIs><LinearRing><coordinates>46.8,42.19166667 46.80833333,42.19166667 46.80833333,42.2 46.8,42.2 46.8,42.19166667</coordinates></LinearRing></innerBoundaryIs><innerBoundaryIs><LinearRing><coordinates>46.61666667,42.23333333 46.625,42.23333333 46.625,42.24166667 46.61666667,42.24166667 46.61666667,42.23333333</coordinates></LinearRing></innerBoundaryIs><innerBoundaryIs><LinearRing><coordinates>45.95,42.31666667 45.95,42.30833333 45.95,42.3 45.95,42.29166667 45.95833333,42.29166667 45.95833333,42.3 45.95833333,42.30833333 45.96666667,42.30833333 45.96666667,42.31666667 45.95833333,42.31666667 45.95,42.31666667</coordinates></LinearRing></innerBoundaryIs><innerBoundaryIs><LinearRing><coordinates>46.2,42.31666667 46.20833333,42.31666667 46.21666667,42.31666667 46.21666667,42.325 46.21666667,42.33333333 46.20833333,42.33333333 46.20833333,42.34166667 46.20833333,42.35 46.2,42.35 46.19166667,42.35 46.19166667,42.35833333 46.18333333,42.35833333 46.18333333,42.35 46.175,42.35 46.175,42.34166667 46.18333333,42.34166667 46.18333333,42.33333333 46.19166667,42.33333333 46.19166667,42.325 46.2,42.325 46.2,42.31666667</coordinates></LinearRing></innerBoundaryIs><innerBoundaryIs><LinearRing><coordinates>46.54166667,42.325 46.54166667,42.31666667 46.55,42.31666667 46.55,42.325 46.54166667,42.325</coordinates></LinearRing></innerBoundaryIs><innerBoundaryIs><LinearRing><coordinates>46.86666667,41.54166667 46.875,41.54166667 46.88333333,41.54166667 46.89166667,41.54166667 46.9,41.54166667 46.90833333,41.54166667 46.90833333,41.55 46.9,41.55 46.89166667,41.55 46.88333333,41.55 46.875,41.55 46.86666667,41.55 46.86666667,41.54166667</coordinates></LinearRing></innerBoundaryIs><innerBoundaryIs><LinearRing><coordinates>46.93333333,41.54166667 46.93333333,41.53333333 46.94166667,41.53333333 46.95,41.53333333 46.95,41.54166667 46.95833333,41.54166667 46.95833333,41.55 46.95833333,41.55833333 46.95,41.55833333 46.95,41.55 46.94166667,41.55 46.94166667,41.54166667 46.93333333,41.54166667</coordinates></LinearRing></innerBoundaryIs><innerBoundaryIs><LinearRing><coordinates>46.96666667,41.54166667 46.96666667,41.53333333 46.975,41.53333333 46.98333333,41.53333333 46.98333333,41.525 46.99166667,41.525 46.99166667,41.53333333 46.99166667,41.54166667 46.98333333,41.54166667 46.975,41.54166667 46.96666667,41.54166667</coordinates></LinearRing></innerBoundaryIs><innerBoundaryIs><LinearRing><coordinates>47.025,41.51666667 47.025,41.50833333 47.03333333,41.50833333 47.03333333,41.51666667 47.025,41.51666667</coordinates></LinearRing></innerBoundaryIs><innerBoundaryIs><LinearRing><coordinates>47.0,41.50833333 47.0,41.5 47.00833333,41.5 47.00833333,41.50833333 47.0,41.50833333</coordinates></LinearRing></innerBoundaryIs><innerBoundaryIs><LinearRing><coordinates>46.84166667,41.55833333 46.84166667,41.55 46.85,41.55 46.85,41.55833333 46.84166667,41.55833333</coordinates></LinearRing></innerBoundaryIs><innerBoundaryIs><LinearRing><coordinates>46.84166667,41.59166667 46.84166667,41.58333333 46.85,41.58333333 46.85,41.59166667 46.84166667,41.59166667</coordinates></LinearRing></innerBoundaryIs><innerBoundaryIs><LinearRing><coordinates>44.48333333,41.075 44.48333333,41.06666667 44.49166667,41.06666667 44.49166667,41.075 44.48333333,41.075</coordinates></LinearRing></innerBoundaryIs><innerBoundaryIs><LinearRing><coordinates>44.375,41.2 44.375,41.19166667 44.38333333,41.19166667 44.38333333,41.18333333 44.39166667,41.18333333 44.39166667,41.19166667 44.39166667,41.2 44.38333333,41.2 44.375,41.2</coordinates></LinearRing></innerBoundaryIs><innerBoundaryIs><LinearRing><coordinates>43.69166667,41.325 43.7,41.325 43.7,41.33333333 43.69166667,41.33333333 43.69166667,41.325</coordinates></LinearRing></innerBoundaryIs><innerBoundaryIs><LinearRing><coordinates>44.04166667,41.45833333 44.04166667,41.45 44.05,41.45 44.05,41.45833333 44.04166667,41.45833333</coordinates></LinearRing></innerBoundaryIs><innerBoundaryIs><LinearRing><coordinates>43.54166667,41.53333333 43.54166667,41.525 43.55,41.525 43.55,41.53333333 43.54166667,41.53333333</coordinates></LinearRing></innerBoundaryIs><innerBoundaryIs><LinearRing><coordinates>43.55833333,41.53333333 43.56666667,41.53333333 43.56666667,41.54166667 43.55833333,41.54166667 43.55833333,41.53333333</coordinates></LinearRing></innerBoundaryIs><innerBoundaryIs><LinearRing><coordinates>42.10833333,41.13333333 42.11666667,41.13333333 42.125,41.13333333 42.125,41.14166667 42.11666667,41.14166667 42.10833333,41.14166667 42.10833333,41.13333333</coordinates></LinearRing></innerBoundaryIs><innerBoundaryIs><LinearRing><coordinates>41.025,41.13333333 41.025,41.125 41.03333333,41.125 41.03333333,41.13333333 41.025,41.13333333</coordinates></LinearRing></innerBoundaryIs><innerBoundaryIs><LinearRing><coordinates>42.14166667,40.98333333 42.14166667,40.975 42.15,40.975 42.15,40.98333333 42.14166667,40.98333333</coordinates></LinearRing></innerBoundaryIs><innerBoundaryIs><LinearRing><coordinates>42.15,40.925 42.15833333,40.925 42.16666667,40.925 42.16666667,40.93333333 42.175,40.93333333 42.18333333,40.93333333 42.19166667,40.93333333 42.2,40.93333333 42.20833333,40.93333333 42.21666667,40.93333333 42.21666667,40.94166667 42.20833333,40.94166667 42.2,40.94166667 42.19166667,40.94166667 42.18333333,40.94166667 42.175,40.94166667 42.16666667,40.94166667 42.15833333,40.94166667 42.15833333,40.93333333 42.15,40.93333333 42.15,40.925</coordinates></LinearRing></innerBoundaryIs><innerBoundaryIs><LinearRing><coordinates>40.0,40.90833333 40.00833333,40.90833333 40.00833333,40.91666667 40.0,40.91666667 40.0,40.90833333</coordinates></LinearRing></innerBoundaryIs><innerBoundaryIs><LinearRing><coordinates>40.56666667,40.85 40.56666667,40.84166667 40.55833333,40.84166667 40.55833333,40.85 40.55,40.85 40.54166667,40.85 40.54166667,40.84166667 40.53333333,40.84166667 40.53333333,40.83333333 40.525,40.83333333 40.51666667,40.83333333 40.51666667,40.825 40.525,40.825 40.53333333,40.825 40.54166667,40.825 40.55,40.825 40.55,40.83333333 40.55833333,40.83333333 40.56666667,40.83333333 40.575,40.83333333 40.575,40.825 40.58333333,40.825 40.59166667,40.825 40.6,40.825 40.6,40.83333333 40.59166667,40.83333333 40.59166667,40.84166667 40.58333333,40.84166667 40.58333333,40.85 40.575,40.85 40.56666667,40.85</coordinates></LinearRing></innerBoundaryIs><innerBoundaryIs><LinearRing><coordinates>40.04166667,40.81666667 40.04166667,40.80833333 40.03333333,40.80833333 40.03333333,40.8 40.04166667,40.8 40.04166667,40.79166667 40.05,40.79166667 40.05,40.8 40.05,40.80833333 40.05,40.81666667 40.04166667,40.81666667</coordinates></LinearRing></innerBoundaryIs><innerBoundaryIs><LinearRing><coordinates>40.15,40.81666667 40.15833333,40.81666667 40.15833333,40.825 40.15,40.825 40.15,40.81666667</coordinates></LinearRing></innerBoundaryIs><innerBoundaryIs><LinearRing><coordinates>40.675,40.81666667 40.675,40.80833333 40.68333333,40.80833333 40.68333333,40.81666667 40.675,40.81666667</coordinates></LinearRing></innerBoundaryIs><innerBoundaryIs><LinearRing><coordinates>40.70833333,40.825 40.70833333,40.83333333 40.7,40.83333333 40.7,40.825 40.70833333,40.825</coordinates></LinearRing></innerBoundaryIs><innerBoundaryIs><LinearRing><coordinates>41.20833333,40.975 41.20833333,40.96666667 41.21666667,40.96666667 41.21666667,40.975 41.20833333,40.975</coordinates></LinearRing></innerBoundaryIs><innerBoundaryIs><LinearRing><coordinates>41.39166667,40.96666667 41.39166667,40.95833333 41.4,40.95833333 41.40833333,40.95833333 41.41666667,40.95833333 41.41666667,40.96666667 41.40833333,40.96666667 41.4,40.96666667 41.39166667,40.96666667</coordinates></LinearRing></innerBoundaryIs><innerBoundaryIs><LinearRing><coordinates>41.45,40.96666667 41.45,40.95833333 41.45833333,40.95833333 41.46666667,40.95833333 41.46666667,40.96666667 41.45833333,40.96666667 41.45,40.96666667</coordinates></LinearRing></innerBoundaryIs><innerBoundaryIs><LinearRing><coordinates>41.875,41.06666667 41.88333333,41.06666667 41.88333333,41.075 41.875,41.075 41.875,41.06666667</coordinates></LinearRing></innerBoundaryIs><innerBoundaryIs><LinearRing><coordinates>41.95833333,41.06666667 41.96666667,41.06666667 41.975,41.06666667 41.98333333,41.06666667 41.98333333,41.075 41.975,41.075 41.96666667,41.075 41.95833333,41.075 41.95833333,41.06666667</coordinates></LinearRing></innerBoundaryIs><innerBoundaryIs><LinearRing><coordinates>41.975,41.025 41.975,41.01666667 41.98333333,41.01666667 41.98333333,41.025 41.975,41.025</coordinates></LinearRing></innerBoundaryIs><innerBoundaryIs><LinearRing><coordinates>41.99166667,41.03333333 41.99166667,41.04166667 41.98333333,41.04166667 41.98333333,41.03333333 41.99166667,41.03333333</coordinates></LinearRing></innerBoundaryIs><innerBoundaryIs><LinearRing><coordinates>41.35833333,41.05 41.36666667,41.05 41.36666667,41.05833333 41.35833333,41.05833333 41.35833333,41.05</coordinates></LinearRing></innerBoundaryIs><innerBoundaryIs><LinearRing><coordinates>42.00833333,41.1 42.00833333,41.09166667 42.01666667,41.09166667 42.01666667,41.1 42.00833333,41.1</coordinates></LinearRing></innerBoundaryIs><innerBoundaryIs><LinearRing><coordinates>42.0,41.075 42.00833333,41.075 42.01666667,41.075 42.025,41.075 42.025,41.08333333 42.01666667,41.08333333 42.00833333,41.08333333 42.0,41.08333333 42.0,41.075</coordinates></LinearRing></innerBoundaryIs><innerBoundaryIs><LinearRing><coordinates>41.89166667,41.08333333 41.89166667,41.075 41.9,41.075 41.9,41.08333333 41.89166667,41.08333333</coordinates></LinearRing></innerBoundaryIs><innerBoundaryIs><LinearRing><coordinates>41.8,41.2 41.80833333,41.2 41.80833333,41.20833333 41.8,41.20833333 41.8,41.2</coordinates></LinearRing></innerBoundaryIs><innerBoundaryIs><LinearRing><coordinates>41.99166667,41.2 41.99166667,41.19166667 42.0,41.19166667 42.0,41.2 41.99166667,41.2</coordinates></LinearRing></innerBoundaryIs><innerBoundaryIs><LinearRing><coordinates>41.84166667,41.175 41.85,41.175 41.85833333,41.175 41.85833333,41.18333333 41.85,41.18333333 41.84166667,41.18333333 41.84166667,41.19166667 41.83333333,41.19166667 41.825,41.19166667 41.825,41.18333333 41.83333333,41.18333333 41.83333333,41.175 41.84166667,41.175</coordinates></LinearRing></innerBoundaryIs><innerBoundaryIs><LinearRing><coordinates>42.65,41.20833333 42.65,41.2 42.65833333,41.2 42.65833333,41.20833333 42.65,41.20833333</coordinates></LinearRing></innerBoundaryIs><innerBoundaryIs><LinearRing><coordinates>41.31666667,41.31666667 41.31666667,41.30833333 41.325,41.30833333 41.33333333,41.30833333 41.33333333,41.31666667 41.325,41.31666667 41.31666667,41.31666667</coordinates></LinearRing></innerBoundaryIs><innerBoundaryIs><LinearRing><coordinates>41.93333333,41.6 41.925,41.6 41.925,41.59166667 41.93333333,41.59166667 41.94166667,41.59166667 41.95,41.59166667 41.95,41.6 41.94166667,41.6 41.93333333,41.6</coordinates></LinearRing></innerBoundaryIs><innerBoundaryIs><LinearRing><coordinates>43.15833333,41.425 43.16666667,41.425 43.175,41.425 43.175,41.43333333 43.175,41.44166667 43.175,41.45 43.16666667,41.45 43.15833333,41.45 43.15833333,41.44166667 43.16666667,41.44166667 43.16666667,41.43333333 43.15833333,41.43333333 43.15833333,41.425</coordinates></LinearRing></innerBoundaryIs><innerBoundaryIs><LinearRing><coordinates>41.69166667,41.40833333 41.7,41.40833333 41.7,41.41666667 41.7,41.425 41.69166667,41.425 41.69166667,41.41666667 41.69166667,41.40833333</coordinates></LinearRing></innerBoundaryIs><innerBoundaryIs><LinearRing><coordinates>41.78333333,41.51666667 41.79166667,41.51666667 41.79166667,41.525 41.78333333,41.525 41.78333333,41.51666667</coordinates></LinearRing></innerBoundaryIs><innerBoundaryIs><LinearRing><coordinates>44.91666667,41.875 44.925,41.875 44.925,41.88333333 44.91666667,41.88333333 44.91666667,41.875</coordinates></LinearRing></innerBoundaryIs><innerBoundaryIs><LinearRing><coordinates>45.09166667,41.875 45.09166667,41.86666667 45.1,41.86666667 45.10833333,41.86666667 45.10833333,41.875 45.1,41.875 45.09166667,41.875</coordinates></LinearRing></innerBoundaryIs><innerBoundaryIs><LinearRing><coordinates>45.10833333,41.88333333 45.11666667,41.88333333 45.11666667,41.89166667 45.10833333,41.89166667 45.10833333,41.88333333</coordinates></LinearRing></innerBoundaryIs><innerBoundaryIs><LinearRing><coordinates>45.04166667,42.03333333 45.04166667,42.025 45.05,42.025 45.05,42.03333333 45.04166667,42.03333333</coordinates></LinearRing></innerBoundaryIs><innerBoundaryIs><LinearRing><coordinates>45.06666667,42.03333333 45.075,42.03333333 45.075,42.04166667 45.06666667,42.04166667 45.06666667,42.03333333</coordinates></LinearRing></innerBoundaryIs><innerBoundaryIs><LinearRing><coordinates>42.0,42.1 42.0,42.09166667 42.0,42.08333333 42.00833333,42.08333333 42.01666667,42.08333333 42.01666667,42.075 42.00833333,42.075 42.00833333,42.06666667 42.0,42.06666667 42.0,42.05833333 42.00833333,42.05833333 42.01666667,42.05833333 42.01666667,42.06666667 42.025,42.06666667 42.025,42.05833333 42.03333333,42.05833333 42.03333333,42.06666667 42.04166667,42.06666667 42.05,42.06666667 42.05833333,42.06666667 42.06666667,42.06666667 42.075,42.06666667 42.075,42.05833333 42.08333333,42.05833333 42.08333333,42.06666667 42.09166667,42.06666667 42.09166667,42.075 42.1,42.075 42.10833333,42.075 42.11666667,42.075 42.125,42.075 42.125,42.08333333 42.13333333,42.08333333 42.13333333,42.075 42.14166667,42.075 42.14166667,42.08333333 42.14166667,42.09166667 42.13333333,42.09166667 42.125,42.09166667 42.11666667,42.09166667 42.11666667,42.1 42.10833333,42.1 42.10833333,42.10833333 42.1,42.10833333 42.1,42.11666667 42.09166667,42.11666667 42.09166667,42.10833333 42.08333333,42.10833333 42.08333333,42.11666667 42.075,42.11666667 42.06666667,42.11666667 42.05833333,42.11666667 42.05,42.11666667 42.04166667,42.11666667 42.03333333,42.11666667 42.025,42.11666667 42.01666667,42.11666667 42.01666667,42.10833333 42.00833333,42.10833333 42.00833333,42.1 42.0,42.1</coordinates></LinearRing></innerBoundaryIs><innerBoundaryIs><LinearRing><coordinates>43.5,41.94166667 43.5,41.93333333 43.50833333,41.93333333 43.50833333,41.94166667 43.5,41.94166667</coordinates></LinearRing></innerBoundaryIs><innerBoundaryIs><LinearRing><coordinates>43.43333333,41.88333333 43.44166667,41.88333333 43.44166667,41.89166667 43.43333333,41.89166667 43.43333333,41.88333333</coordinates></LinearRing></innerBoundaryIs><innerBoundaryIs><LinearRing><coordinates>42.20833333,41.95833333 42.20833333,41.95 42.21666667,41.95 42.21666667,41.95833333 42.20833333,41.95833333</coordinates></LinearRing></innerBoundaryIs><innerBoundaryIs><LinearRing><coordinates>43.75,41.95833333 43.75,41.95 43.75833333,41.95 43.75833333,41.95833333 43.75,41.95833333</coordinates></LinearRing></innerBoundaryIs><innerBoundaryIs><LinearRing><coordinates>41.90833333,42.05833333 41.90833333,42.05 41.91666667,42.05 41.91666667,42.05833333 41.90833333,42.05833333</coordinates></LinearRing></innerBoundaryIs><innerBoundaryIs><LinearRing><coordinates>41.975,42.05833333 41.975,42.05 41.98333333,42.05 41.98333333,42.05833333 41.975,42.05833333</coordinates></LinearRing></innerBoundaryIs><innerBoundaryIs><LinearRing><coordinates>41.96666667,42.075 41.96666667,42.06666667 41.975,42.06666667 41.975,42.075 41.96666667,42.075</coordinates></LinearRing></innerBoundaryIs><innerBoundaryIs><LinearRing><coordinates>41.98333333,42.075 41.98333333,42.06666667 41.99166667,42.06666667 41.99166667,42.075 41.99166667,42.08333333 41.98333333,42.08333333 41.98333333,42.075</coordinates></LinearRing></innerBoundaryIs><innerBoundaryIs><LinearRing><coordinates>42.15,42.08333333 42.15833333,42.08333333 42.15833333,42.09166667 42.15,42.09166667 42.15,42.08333333</coordinates></LinearRing></innerBoundaryIs><innerBoundaryIs><LinearRing><coordinates>46.61666667,41.85 46.61666667,41.84166667 46.60833333,41.84166667 46.60833333,41.85 46.60833333,41.85833333 46.60833333,41.86666667 46.6,41.86666667 46.59166667,41.86666667 46.58333333,41.86666667 46.58333333,41.85833333 46.59166667,41.85833333 46.6,41.85833333 46.6,41.85 46.59166667,41.85 46.59166667,41.84166667 46.6,41.84166667 46.6,41.83333333 46.6,41.825 46.60833333,41.825 46.61666667,41.825 46.625,41.825 46.63333333,41.825 46.63333333,41.83333333 46.64166667,41.83333333 46.64166667,41.84166667 46.65,41.84166667 46.65,41.85 46.65,41.85833333 46.65,41.86666667 46.65833333,41.86666667 46.65833333,41.875 46.65833333,41.88333333 46.65,41.88333333 46.65,41.875 46.64166667,41.875 46.64166667,41.86666667 46.64166667,41.85833333 46.63333333,41.85833333 46.63333333,41.86666667 46.63333333,41.875 46.63333333,41.88333333 46.625,41.88333333 46.625,41.89166667 46.625,41.9 46.61666667,41.9 46.61666667,41.89166667 46.60833333,41.89166667 46.6,41.89166667 46.59166667,41.89166667 46.59166667,41.88333333 46.6,41.88333333 46.60833333,41.88333333 46.61666667,41.88333333 46.61666667,41.875 46.61666667,41.86666667 46.61666667,41.85833333 46.61666667,41.85</coordinates></LinearRing></innerBoundaryIs><innerBoundaryIs><LinearRing><coordinates>46.66666667,41.85833333 46.66666667,41.85 46.65833333,41.85 46.65833333,41.84166667 46.66666667,41.84166667 46.66666667,41.83333333 46.675,41.83333333 46.675,41.84166667 46.68333333,41.84166667 46.68333333,41.85 46.68333333,41.85833333 46.675,41.85833333 46.66666667,41.85833333</coordinates></LinearRing></innerBoundaryIs><innerBoundaryIs><LinearRing><coordinates>46.5,41.91666667 46.5,41.90833333 46.50833333,41.90833333 46.50833333,41.91666667 46.5,41.91666667</coordinates></LinearRing></innerBoundaryIs><innerBoundaryIs><LinearRing><coordinates>46.675,41.91666667 46.675,41.90833333 46.68333333,41.90833333 46.68333333,41.91666667 46.675,41.91666667</coordinates></LinearRing></innerBoundaryIs><innerBoundaryIs><LinearRing><coordinates>46.48333333,41.90833333 46.48333333,41.9 46.49166667,41.9 46.49166667,41.90833333 46.48333333,41.90833333</coordinates></LinearRing></innerBoundaryIs><innerBoundaryIs><LinearRing><coordinates>46.31666667,42.00833333 46.31666667,42.0 46.325,42.0 46.325,42.00833333 46.33333333,42.00833333 46.33333333,42.01666667 46.325,42.01666667 46.31666667,42.01666667 46.31666667,42.00833333</coordinates></LinearRing></innerBoundaryIs><innerBoundaryIs><LinearRing><coordinates>46.34166667,42.00833333 46.35,42.00833333 46.35,42.01666667 46.34166667,42.01666667 46.34166667,42.00833333</coordinates></LinearRing></innerBoundaryIs><innerBoundaryIs><LinearRing><coordinates>46.625,41.96666667 46.63333333,41.96666667 46.63333333,41.975 46.625,41.975 46.625,41.96666667</coordinates></LinearRing></innerBoundaryIs><innerBoundaryIs><LinearRing><coordinates>46.45833333,42.05833333 46.46666667,42.05833333 46.475,42.05833333 46.475,42.06666667 46.46666667,42.06666667 46.45833333,42.06666667 46.45833333,42.05833333</coordinates></LinearRing></innerBoundaryIs><innerBoundaryIs><LinearRing><coordinates>46.23333333,42.04166667 46.24166667,42.04166667 46.24166667,42.05 46.23333333,42.05 46.23333333,42.04166667</coordinates></LinearRing></innerBoundaryIs><innerBoundaryIs><LinearRing><coordinates>46.425,42.04166667 46.425,42.03333333 46.425,42.025 46.43333333,42.025 46.43333333,42.03333333 46.43333333,42.04166667 46.425,42.04166667</coordinates></LinearRing></innerBoundaryIs><innerBoundaryIs><LinearRing><coordinates>46.275,42.05 46.275,42.04166667 46.28333333,42.04166667 46.28333333,42.05 46.275,42.05</coordinates></LinearRing></innerBoundaryIs><innerBoundaryIs><LinearRing><coordinates>46.33333333,42.05 46.33333333,42.04166667 46.34166667,42.04166667 46.34166667,42.05 46.33333333,42.05</coordinates></LinearRing></innerBoundaryIs><innerBoundaryIs><LinearRing><coordinates>46.48333333,42.06666667 46.49166667,42.06666667 46.49166667,42.075 46.49166667,42.08333333 46.48333333,42.08333333 46.48333333,42.075 46.48333333,42.06666667</coordinates></LinearRing></innerBoundaryIs><innerBoundaryIs><LinearRing><coordinates>46.28333333,42.20833333 46.29166667,42.20833333 46.3,42.20833333 46.30833333,42.20833333 46.31666667,42.20833333 46.325,42.20833333 46.325,42.21666667 46.31666667,42.21666667 46.30833333,42.21666667 46.3,42.21666667 46.29166667,42.21666667 46.28333333,42.21666667 46.28333333,42.20833333</coordinates></LinearRing></innerBoundaryIs><innerBoundaryIs><LinearRing><coordinates>46.5,42.14166667 46.50833333,42.14166667 46.51666667,42.14166667 46.51666667,42.15 46.50833333,42.15 46.5,42.15 46.5,42.14166667</coordinates></LinearRing></innerBoundaryIs><innerBoundaryIs><LinearRing><coordinates>44.68333333,42.15 44.68333333,42.14166667 44.69166667,42.14166667 44.69166667,42.15 44.68333333,42.15</coordinates></LinearRing></innerBoundaryIs><innerBoundaryIs><LinearRing><coordinates>46.40833333,42.2 46.40833333,42.19166667 46.41666667,42.19166667 46.41666667,42.2 46.40833333,42.2</coordinates></LinearRing></innerBoundaryIs><innerBoundaryIs><LinearRing><coordinates>46.41666667,42.25833333 46.41666667,42.25 46.425,42.25 46.425,42.25833333 46.41666667,42.25833333</coordinates></LinearRing></innerBoundaryIs><innerBoundaryIs><LinearRing><coordinates>46.44166667,42.26666667 46.45,42.26666667 46.45,42.25833333 46.45833333,42.25833333 46.45833333,42.26666667 46.45833333,42.275 46.45,42.275 46.45,42.28333333 46.44166667,42.28333333 46.44166667,42.275 46.44166667,42.26666667</coordinates></LinearRing></innerBoundaryIs><innerBoundaryIs><LinearRing><coordinates>46.46666667,42.26666667 46.46666667,42.25833333 46.475,42.25833333 46.475,42.26666667 46.475,42.275 46.46666667,42.275 46.46666667,42.26666667</coordinates></LinearRing></innerBoundaryIs><innerBoundaryIs><LinearRing><coordinates>46.48333333,42.26666667 46.48333333,42.25833333 46.48333333,42.25 46.48333333,42.24166667 46.49166667,42.24166667 46.49166667,42.25 46.5,42.25 46.5,42.25833333 46.5,42.26666667 46.50833333,42.26666667 46.50833333,42.275 46.50833333,42.28333333 46.5,42.28333333 46.49166667,42.28333333 46.49166667,42.29166667 46.48333333,42.29166667 46.48333333,42.3 46.475,42.3 46.475,42.29166667 46.475,42.28333333 46.48333333,42.28333333 46.48333333,42.275 46.48333333,42.26666667</coordinates></LinearRing></innerBoundaryIs><innerBoundaryIs><LinearRing><coordinates>46.48333333,42.225 46.49166667,42.225 46.49166667,42.23333333 46.48333333,42.23333333 46.48333333,42.225</coordinates></LinearRing></innerBoundaryIs><innerBoundaryIs><LinearRing><coordinates>46.5,42.23333333 46.50833333,42.23333333 46.50833333,42.225 46.51666667,42.225 46.51666667,42.23333333 46.525,42.23333333 46.525,42.24166667 46.51666667,42.24166667 46.50833333,42.24166667 46.5,42.24166667 46.5,42.23333333</coordinates></LinearRing></innerBoundaryIs><innerBoundaryIs><LinearRing><coordinates>46.46666667,42.23333333 46.46666667,42.225 46.475,42.225 46.475,42.23333333 46.46666667,42.23333333</coordinates></LinearRing></innerBoundaryIs><innerBoundaryIs><LinearRing><coordinates>46.58333333,42.275 46.59166667,42.275 46.59166667,42.28333333 46.58333333,42.28333333 46.58333333,42.275</coordinates></LinearRing></innerBoundaryIs><innerBoundaryIs><LinearRing><coordinates>46.275,42.41666667 46.275,42.40833333 46.275,42.4 46.28333333,42.4 46.28333333,42.40833333 46.28333333,42.41666667 46.275,42.41666667</coordinates></LinearRing></innerBoundaryIs><innerBoundaryIs><LinearRing><coordinates>46.11666667,42.375 46.125,42.375 46.125,42.38333333 46.125,42.39166667 46.11666667,42.39166667 46.10833333,42.39166667 46.10833333,42.38333333 46.11666667,42.38333333 46.11666667,42.375</coordinates></LinearRing></innerBoundaryIs><innerBoundaryIs><LinearRing><coordinates>46.25833333,42.375 46.26666667,42.375 46.26666667,42.36666667 46.275,42.36666667 46.275,42.375 46.275,42.38333333 46.26666667,42.38333333 46.25833333,42.38333333 46.25833333,42.375</coordinates></LinearRing></innerBoundaryIs><innerBoundaryIs><LinearRing><coordinates>45.91666667,42.35 45.91666667,42.34166667 45.925,42.34166667 45.925,42.35 45.91666667,42.35</coordinates></LinearRing></innerBoundaryIs><innerBoundaryIs><LinearRing><coordinates>46.23333333,42.35 46.23333333,42.34166667 46.23333333,42.33333333 46.24166667,42.33333333 46.25,42.33333333 46.25,42.34166667 46.25,42.35 46.24166667,42.35 46.23333333,42.35</coordinates></LinearRing></innerBoundaryIs><innerBoundaryIs><LinearRing><coordinates>46.26666667,42.35 46.26666667,42.34166667 46.275,42.34166667 46.275,42.35 46.26666667,42.35</coordinates></LinearRing></innerBoundaryIs><innerBoundaryIs><LinearRing><coordinates>46.09166667,42.35 46.09166667,42.35833333 46.08333333,42.35833333 46.08333333,42.35 46.09166667,42.35</coordinates></LinearRing></innerBoundaryIs><innerBoundaryIs><LinearRing><coordinates>46.225,42.48333333 46.23333333,42.48333333 46.24166667,42.48333333 46.24166667,42.49166667 46.23333333,42.49166667 46.225,42.49166667 46.225,42.48333333</coordinates></LinearRing></innerBoundaryIs><innerBoundaryIs><LinearRing><coordinates>46.25,42.48333333 46.25833333,42.48333333 46.25833333,42.49166667 46.25,42.49166667 46.25,42.48333333</coordinates></LinearRing></innerBoundaryIs><innerBoundaryIs><LinearRing><coordinates>46.29166667,42.45 46.29166667,42.44166667 46.3,42.44166667 46.30833333,42.44166667 46.31666667,42.44166667 46.31666667,42.45 46.30833333,42.45 46.3,42.45 46.3,42.45833333 46.3,42.46666667 46.29166667,42.46666667 46.29166667,42.45833333 46.29166667,42.45</coordinates></LinearRing></innerBoundaryIs><innerBoundaryIs><LinearRing><coordinates>45.725,42.58333333 45.73333333,42.58333333 45.74166667,42.58333333 45.74166667,42.59166667 45.73333333,42.59166667 45.73333333,42.6 45.725,42.6 45.725,42.59166667 45.725,42.58333333</coordinates></LinearRing></innerBoundaryIs><innerBoundaryIs><LinearRing><coordinates>45.79166667,42.66666667 45.79166667,42.65833333 45.8,42.65833333 45.8,42.66666667 45.79166667,42.66666667</coordinates></LinearRing></innerBoundaryIs><innerBoundaryIs><LinearRing><coordinates>45.44166667,42.71666667 45.45,42.71666667 45.45,42.725 45.44166667,42.725 45.44166667,42.71666667</coordinates></LinearRing></innerBoundaryIs><innerBoundaryIs><LinearRing><coordinates>39.475,43.85 39.48333333,43.85 39.49166667,43.85 39.49166667,43.85833333 39.48333333,43.85833333 39.475,43.85833333 39.475,43.85</coordinates></LinearRing></innerBoundaryIs><innerBoundaryIs><LinearRing><coordinates>44.075,43.24166667 44.08333333,43.24166667 44.08333333,43.25 44.075,43.25 44.075,43.24166667</coordinates></LinearRing></innerBoundaryIs><innerBoundaryIs><LinearRing><coordinates>39.88333333,43.55 39.88333333,43.54166667 39.89166667,43.54166667 39.89166667,43.55 39.88333333,43.55</coordinates></LinearRing></innerBoundaryIs><innerBoundaryIs><LinearRing><coordinates>43.38333333,43.55 43.38333333,43.54166667 43.39166667,43.54166667 43.39166667,43.55 43.38333333,43.55</coordinates></LinearRing></innerBoundaryIs><innerBoundaryIs><LinearRing><coordinates>39.65833333,43.7 39.65833333,43.69166667 39.66666667,43.69166667 39.66666667,43.7 39.66666667,43.70833333 39.65833333,43.70833333 39.65833333,43.7</coordinates></LinearRing></innerBoundaryIs><innerBoundaryIs><LinearRing><coordinates>39.73333333,43.63333333 39.73333333,43.625 39.73333333,43.61666667 39.74166667,43.61666667 39.74166667,43.625 39.74166667,43.63333333 39.73333333,43.63333333</coordinates></LinearRing></innerBoundaryIs><innerBoundaryIs><LinearRing><coordinates>39.8,43.575 39.8,43.56666667 39.80833333,43.56666667 39.80833333,43.575 39.8,43.575</coordinates></LinearRing></innerBoundaryIs><innerBoundaryIs><LinearRing><coordinates>39.60833333,43.69166667 39.60833333,43.68333333 39.61666667,43.68333333 39.61666667,43.69166667 39.60833333,43.69166667</coordinates></LinearRing></innerBoundaryIs><innerBoundaryIs><LinearRing><coordinates>42.65833333,43.73333333 42.66666667,43.73333333 42.675,43.73333333 42.675,43.74166667 42.675,43.75 42.66666667,43.75 42.65833333,43.75 42.65833333,43.74166667 42.65833333,43.73333333</coordinates></LinearRing></innerBoundaryIs><innerBoundaryIs><LinearRing><coordinates>39.56666667,43.78333333 39.56666667,43.775 39.575,43.775 39.575,43.78333333 39.56666667,43.78333333</coordinates></LinearRing></innerBoundaryIs><innerBoundaryIs><LinearRing><coordinates>39.04166667,44.19166667 39.05,44.19166667 39.05,44.2 39.04166667,44.2 39.04166667,44.19166667</coordinates></LinearRing></innerBoundaryIs><innerBoundaryIs><LinearRing><coordinates>39.09166667,44.225 39.09166667,44.21666667 39.1,44.21666667 39.1,44.225 39.1,44.23333333 39.09166667,44.23333333 39.09166667,44.225</coordinates></LinearRing></innerBoundaryIs><innerBoundaryIs><LinearRing><coordinates>38.94166667,44.225 38.94166667,44.21666667 38.95,44.21666667 38.95,44.225 38.94166667,44.225</coordinates></LinearRing></innerBoundaryIs><innerBoundaryIs><LinearRing><coordinates>39.475,43.94166667 39.48333333,43.94166667 39.48333333,43.95 39.475,43.95 39.475,43.94166667</coordinates></LinearRing></innerBoundaryIs><innerBoundaryIs><LinearRing><coordinates>39.49166667,43.94166667 39.49166667,43.93333333 39.5,43.93333333 39.50833333,43.93333333 39.50833333,43.94166667 39.5,43.94166667 39.49166667,43.94166667</coordinates></LinearRing></innerBoundaryIs><innerBoundaryIs><LinearRing><coordinates>39.45,43.86666667 39.45833333,43.86666667 39.45833333,43.875 39.45,43.875 39.45,43.86666667</coordinates></LinearRing></innerBoundaryIs><innerBoundaryIs><LinearRing><coordinates>42.55,43.86666667 42.55833333,43.86666667 42.55833333,43.875 42.55,43.875 42.55,43.86666667</coordinates></LinearRing></innerBoundaryIs><innerBoundaryIs><LinearRing><coordinates>42.35833333,43.91666667 42.36666667,43.91666667 42.36666667,43.925 42.35833333,43.925 42.35833333,43.91666667</coordinates></LinearRing></innerBoundaryIs><innerBoundaryIs><LinearRing><coordinates>41.81666667,43.99166667 41.825,43.99166667 41.83333333,43.99166667 41.84166667,43.99166667 41.84166667,44.0 41.83333333,44.0 41.825,44.0 41.81666667,44.0 41.81666667,43.99166667</coordinates></LinearRing></innerBoundaryIs><innerBoundaryIs><LinearRing><coordinates>41.83333333,44.01666667 41.83333333,44.00833333 41.84166667,44.00833333 41.84166667,44.01666667 41.83333333,44.01666667</coordinates></LinearRing></innerBoundaryIs><innerBoundaryIs><LinearRing><coordinates>38.825,44.38333333 38.83333333,44.38333333 38.83333333,44.39166667 38.825,44.39166667 38.825,44.38333333</coordinates></LinearRing></innerBoundaryIs><innerBoundaryIs><LinearRing><coordinates>39.49166667,44.40833333 39.5,44.40833333 39.50833333,44.40833333 39.50833333,44.41666667 39.5,44.41666667 39.49166667,44.41666667 39.49166667,44.40833333</coordinates></LinearRing></innerBoundaryIs><innerBoundaryIs><LinearRing><coordinates>39.16666667,44.41666667 39.175,44.41666667 39.175,44.425 39.16666667,44.425 39.16666667,44.41666667</coordinates></LinearRing></innerBoundaryIs><innerBoundaryIs><LinearRing><coordinates>38.65833333,44.51666667 38.65833333,44.50833333 38.66666667,44.50833333 38.66666667,44.51666667 38.65833333,44.51666667</coordinates></LinearRing></innerBoundaryIs><innerBoundaryIs><LinearRing><coordinates>39.18333333,44.51666667 39.18333333,44.50833333 39.19166667,44.50833333 39.2,44.50833333 39.2,44.51666667 39.19166667,44.51666667 39.18333333,44.51666667</coordinates></LinearRing></innerBoundaryIs><innerBoundaryIs><LinearRing><coordinates>38.45,44.65833333 38.44166667,44.65833333 38.43333333,44.65833333 38.425,44.65833333 38.425,44.65 38.43333333,44.65 38.44166667,44.65 38.45,44.65 38.45,44.65833333</coordinates></LinearRing></innerBoundaryIs></Polygon></MultiGeometry>
  </Placemark>
</Folder>
</Document></kml>
