# Supplementary material for: Species conservation profiles of a random sample of world spiders II: Gnaphosidae to Nemesiidae
Source: Biodivers Data J. 2018 Jun 29;(6):e26203. doi: 10.3897/BDJ.6.e26203 (PMC6065607; doi:10.3897/BDJ.6.e26203)
Supplement: Supplementary material 19 — Distribution of Parafroneta marrineri (Hogg, 1909) [file bdj-06-e26203-s019.kml]

<?xml version="1.0" encoding="utf-8" ?>
<kml xmlns="http://www.opengis.net/kml/2.2">
<Document id="root_doc">
<Schema name="Parafroneta_marrineri.kml" id="Parafroneta_marrineri.kml">
	<SimpleField name="layer" type="float"></SimpleField>
</Schema>
<Folder><name>Parafroneta_marrineri.kml</name>
  <Placemark>
	<Style><LineStyle><color>ff0000ff</color></LineStyle><PolyStyle><fill>0</fill></PolyStyle></Style>
	<ExtendedData><SchemaData schemaUrl="#Parafroneta_marrineri.kml">
		<SimpleData name="layer">1</SimpleData>
	</SchemaData></ExtendedData>
      <MultiGeometry><Polygon><outerBoundaryIs><LinearRing><coordinates>158.91666667000001,-54.75 158.91666667000001,-54.83333333 158.83333333,-54.83333333 158.75,-54.83333333 158.75,-54.75 158.75,-54.66666667 158.83333333,-54.66666667 158.83333333,-54.58333333 158.83333333,-54.5 158.83333333,-54.41666667 158.91666667000001,-54.41666667 159.0,-54.41666667 159.0,-54.5 159.0,-54.58333333 158.91666667000001,-54.58333333 158.91666667000001,-54.66666667 158.91666667000001,-54.75</coordinates></LinearRing></outerBoundaryIs></Polygon><Polygon><outerBoundaryIs><LinearRing><coordinates>169.25,-52.58333333 169.25,-52.66666667 169.16666667000001,-52.66666667 169.08333333,-52.66666667 169.08333333,-52.58333333 169.0,-52.58333333 169.0,-52.5 169.08333333,-52.5 169.08333333,-52.41666667 169.16666667000001,-52.41666667 169.25,-52.41666667 169.25,-52.5 169.33333333,-52.5 169.33333333,-52.58333333 169.25,-52.58333333</coordinates></LinearRing></outerBoundaryIs></Polygon><Polygon><outerBoundaryIs><LinearRing><coordinates>178.83333333,-49.66666667 178.83333333,-49.75 178.75,-49.75 178.75,-49.66666667 178.75,-49.58333333 178.83333333,-49.58333333 178.83333333,-49.66666667</coordinates></LinearRing></outerBoundaryIs></Polygon><Polygon><outerBoundaryIs><LinearRing><coordinates>166.25,-50.83333333 166.25,-50.91666667 166.16666667000001,-50.91666667 166.08333333,-50.91666667 166.0,-50.91666667 165.91666667000001,-50.91666667 165.83333333,-50.91666667 165.83333333,-50.83333333 165.83333333,-50.75 165.91666667000001,-50.75 165.91666667000001,-50.66666667 166.0,-50.66666667 166.0,-50.58333333 166.0,-50.5 166.08333333,-50.5 166.16666667000001,-50.5 166.25,-50.5 166.25,-50.41666667 166.33333333,-50.41666667 166.33333333,-50.5 166.33333333,-50.58333333 166.25,-50.58333333 166.25,-50.66666667 166.25,-50.75 166.25,-50.83333333</coordinates></LinearRing></outerBoundaryIs></Polygon></MultiGeometry>
  </Placemark>
</Folder>
</Document></kml>
