# Supplementary material for: Species conservation profiles of a random sample of world spiders II: Gnaphosidae to Nemesiidae
Source: Biodivers Data J. 2018 Jun 29;(6):e26203. doi: 10.3897/BDJ.6.e26203 (PMC6065607; doi:10.3897/BDJ.6.e26203)
Supplement: Supplementary material 20 — Distribution of Pelecopsis alticola (Berland, 1936) [file bdj-06-e26203-s020.kml]

<?xml version="1.0" encoding="utf-8" ?>
<kml xmlns="http://www.opengis.net/kml/2.2">
<Document id="root_doc">
<Schema name="Pelecopsis_alticola.kml" id="Pelecopsis_alticola.kml">
	<SimpleField name="layer" type="float"></SimpleField>
</Schema>
<Folder><name>Pelecopsis_alticola.kml</name>
  <Placemark>
	<Style><LineStyle><color>ff0000ff</color></LineStyle><PolyStyle><fill>0</fill></PolyStyle></Style>
	<ExtendedData><SchemaData schemaUrl="#Pelecopsis_alticola.kml">
		<SimpleData name="layer">1</SimpleData>
	</SchemaData></ExtendedData>
      <MultiGeometry><Polygon><outerBoundaryIs><LinearRing><coordinates>30.08333333,-4.58333333 30.08333333,-4.66666667 30.0,-4.66666667 30.0,-4.58333333 30.0,-4.5 30.08333333,-4.5 30.08333333,-4.58333333</coordinates></LinearRing></outerBoundaryIs></Polygon><Polygon><outerBoundaryIs><LinearRing><coordinates>30.08333333,-4.41666667 30.16666667,-4.41666667 30.16666667,-4.5 30.08333333,-4.5 30.08333333,-4.41666667</coordinates></LinearRing></outerBoundaryIs></Polygon><Polygon><outerBoundaryIs><LinearRing><coordinates>30.16666667,-4.33333333 30.25,-4.33333333 30.25,-4.41666667 30.16666667,-4.41666667 30.16666667,-4.33333333</coordinates></LinearRing></outerBoundaryIs></Polygon><Polygon><outerBoundaryIs><LinearRing><coordinates>27.5,-3.91666667 27.58333333,-3.91666667 27.58333333,-4.0 27.5,-4.0 27.5,-3.91666667</coordinates></LinearRing></outerBoundaryIs></Polygon><Polygon><outerBoundaryIs><LinearRing><coordinates>31.33333333,-2.0 31.41666667,-2.0 31.41666667,-2.08333333 31.33333333,-2.08333333 31.33333333,-2.0</coordinates></LinearRing></outerBoundaryIs></Polygon><Polygon><outerBoundaryIs><LinearRing><coordinates>31.5,-2.16666667 31.5,-2.25 31.41666667,-2.25 31.41666667,-2.16666667 31.41666667,-2.08333333 31.5,-2.08333333 31.5,-2.16666667</coordinates></LinearRing></outerBoundaryIs></Polygon><Polygon><outerBoundaryIs><LinearRing><coordinates>31.41666667,-0.91666667 31.41666667,-1.0 31.33333333,-1.0 31.25,-1.0 31.25,-0.91666667 31.16666667,-0.91666667 31.16666667,-0.83333333 31.08333333,-0.83333333 31.08333333,-0.75 31.16666667,-0.75 31.25,-0.75 31.33333333,-0.75 31.41666667,-0.75 31.5,-0.75 31.58333333,-0.75 31.58333333,-0.83333333 31.58333333,-0.91666667 31.66666667,-0.91666667 31.66666667,-1.0 31.58333333,-1.0 31.5,-1.0 31.5,-0.91666667 31.41666667,-0.91666667</coordinates></LinearRing></outerBoundaryIs><innerBoundaryIs><LinearRing><coordinates>31.41666667,-0.91666667 31.41666667,-0.83333333 31.33333333,-0.83333333 31.33333333,-0.91666667 31.41666667,-0.91666667</coordinates></LinearRing></innerBoundaryIs></Polygon><Polygon><outerBoundaryIs><LinearRing><coordinates>30.91666667,-1.08333333 31.0,-1.08333333 31.0,-1.16666667 30.91666667,-1.16666667 30.83333333,-1.16666667 30.83333333,-1.08333333 30.91666667,-1.08333333</coordinates></LinearRing></outerBoundaryIs></Polygon><Polygon><outerBoundaryIs><LinearRing><coordinates>27.25,0.75 27.33333333,0.75 27.33333333,0.66666667 27.25,0.66666667 27.25,0.75</coordinates></LinearRing></outerBoundaryIs></Polygon><Polygon><outerBoundaryIs><LinearRing><coordinates>37.16666667,1.08333333 37.25,1.08333333 37.25,1.0 37.16666667,1.0 37.16666667,1.08333333</coordinates></LinearRing></outerBoundaryIs></Polygon><Polygon><outerBoundaryIs><LinearRing><coordinates>37.33333333,1.16666667 37.41666667,1.16666667 37.41666667,1.08333333 37.33333333,1.08333333 37.25,1.08333333 37.25,1.16666667 37.16666667,1.16666667 37.16666667,1.25 37.16666667,1.33333333 37.25,1.33333333 37.33333333,1.33333333 37.33333333,1.25 37.33333333,1.16666667</coordinates></LinearRing></outerBoundaryIs></Polygon><Polygon><outerBoundaryIs><LinearRing><coordinates>36.0,1.25 36.0,1.16666667 35.91666667,1.16666667 35.91666667,1.25 35.91666667,1.33333333 36.0,1.33333333 36.0,1.25</coordinates></LinearRing></outerBoundaryIs></Polygon><Polygon><outerBoundaryIs><LinearRing><coordinates>37.25,1.0 37.33333333,1.0 37.41666667,1.0 37.41666667,0.91666667 37.33333333,0.91666667 37.25,0.91666667 37.25,1.0</coordinates></LinearRing></outerBoundaryIs></Polygon><Polygon><outerBoundaryIs><LinearRing><coordinates>37.08333333,1.83333333 37.16666667,1.83333333 37.16666667,1.75 37.08333333,1.75 37.0,1.75 36.91666667,1.75 36.91666667,1.83333333 37.0,1.83333333 37.08333333,1.83333333</coordinates></LinearRing></outerBoundaryIs></Polygon><Polygon><outerBoundaryIs><LinearRing><coordinates>34.25,3.5 34.25,3.41666667 34.16666667,3.41666667 34.16666667,3.5 34.08333333,3.5 34.08333333,3.58333333 34.08333333,3.66666667 34.0,3.66666667 34.0,3.75 33.91666667,3.75 33.91666667,3.83333333 34.0,3.83333333 34.08333333,3.83333333 34.08333333,3.75 34.16666667,3.75 34.25,3.75 34.25,3.66666667 34.33333333,3.66666667 34.33333333,3.58333333 34.33333333,3.5 34.25,3.5</coordinates></LinearRing></outerBoundaryIs></Polygon><Polygon><outerBoundaryIs><LinearRing><coordinates>32.58333333,4.08333333 32.66666667,4.08333333 32.66666667,4.0 32.58333333,4.0 32.58333333,4.08333333</coordinates></LinearRing></outerBoundaryIs></Polygon><Polygon><outerBoundaryIs><LinearRing><coordinates>32.91666667,3.83333333 32.91666667,3.75 32.83333333,3.75 32.83333333,3.83333333 32.83333333,3.91666667 32.75,3.91666667 32.66666667,3.91666667 32.66666667,4.0 32.75,4.0 32.83333333,4.0 32.83333333,4.08333333 32.91666667,4.08333333 32.91666667,4.0 33,4 33.08333333,4.0 33.08333333,3.91666667 33.08333333,3.83333333 33.0,3.83333333 32.91666667,3.83333333</coordinates></LinearRing></outerBoundaryIs></Polygon><Polygon><outerBoundaryIs><LinearRing><coordinates>29.25,3.0 29.33333333,3.0 29.33333333,2.91666667 29.25,2.91666667 29.25,3.0</coordinates></LinearRing></outerBoundaryIs></Polygon><Polygon><outerBoundaryIs><LinearRing><coordinates>30.08333333,2.75 30.16666667,2.75 30.16666667,2.66666667 30.08333333,2.66666667 30.08333333,2.75</coordinates></LinearRing></outerBoundaryIs></Polygon><Polygon><outerBoundaryIs><LinearRing><coordinates>34.83333333,2.41666667 34.83333333,2.33333333 34.75,2.33333333 34.75,2.41666667 34.66666667,2.41666667 34.66666667,2.5 34.66666667,2.58333333 34.75,2.58333333 34.83333333,2.58333333 34.83333333,2.5 34.83333333,2.41666667</coordinates></LinearRing></outerBoundaryIs></Polygon><Polygon><outerBoundaryIs><LinearRing><coordinates>38.08333333,4.16666667 38.16666667,4.16666667 38.16666667,4.08333333 38.08333333,4.08333333 38.08333333,4.16666667</coordinates></LinearRing></outerBoundaryIs></Polygon><Polygon><outerBoundaryIs><LinearRing><coordinates>33.58333333,4.33333333 33.66666667,4.33333333 33.66666667,4.25 33.58333333,4.25 33.58333333,4.33333333</coordinates></LinearRing></outerBoundaryIs></Polygon><Polygon><outerBoundaryIs><LinearRing><coordinates>38.16666667,4.83333333 38.16666667,4.75 38.08333333,4.75 38.08333333,4.83333333 38.0,4.83333333 38.0,4.91666667 38,5 38.08333333,5.0 38.08333333,4.91666667 38.16666667,4.91666667 38.16666667,4.83333333</coordinates></LinearRing></outerBoundaryIs></Polygon><Polygon><outerBoundaryIs><LinearRing><coordinates>35.33333333,5.66666667 35.33333333,5.58333333 35.25,5.58333333 35.25,5.66666667 35.25,5.75 35.33333333,5.75 35.33333333,5.66666667</coordinates></LinearRing></outerBoundaryIs></Polygon><Polygon><outerBoundaryIs><LinearRing><coordinates>33.75,4.16666667 33.83333333,4.16666667 33.83333333,4.08333333 33.75,4.08333333 33.75,4.16666667</coordinates></LinearRing></outerBoundaryIs></Polygon><Polygon><outerBoundaryIs><LinearRing><coordinates>34.25,2.08333333 34.33333333,2.08333333 34.33333333,2.0 34.25,2.0 34.25,2.08333333</coordinates></LinearRing></outerBoundaryIs></Polygon><Polygon><outerBoundaryIs><LinearRing><coordinates>35.25,2.0 35.25,1.91666667 35.16666667,1.91666667 35.08333333,1.91666667 35.08333333,2.0 35,2 35.0,2.08333333 35.0,2.16666667 34.91666667,2.16666667 34.91666667,2.25 34.91666667,2.33333333 35.0,2.33333333 35.0,2.41666667 35.08333333,2.41666667 35.08333333,2.33333333 35.16666667,2.33333333 35.16666667,2.25 35.08333333,2.25 35.08333333,2.16666667 35.08333333,2.08333333 35.16666667,2.08333333 35.25,2.08333333 35.25,2.0</coordinates></LinearRing></outerBoundaryIs></Polygon><Polygon><outerBoundaryIs><LinearRing><coordinates>27.16666667,2.16666667 27.25,2.16666667 27.25,2.08333333 27.16666667,2.08333333 27.16666667,2.16666667</coordinates></LinearRing></outerBoundaryIs></Polygon><Polygon><outerBoundaryIs><LinearRing><coordinates>36.83333333,2.16666667 36.91666667,2.16666667 36.91666667,2.08333333 36.83333333,2.08333333 36.75,2.08333333 36.75,2.16666667 36.75,2.25 36.83333333,2.25 36.83333333,2.16666667</coordinates></LinearRing></outerBoundaryIs></Polygon><Polygon><outerBoundaryIs><LinearRing><coordinates>27.41666667,2.25 27.41666667,2.16666667 27.33333333,2.16666667 27.33333333,2.25 27.33333333,2.33333333 27.41666667,2.33333333 27.41666667,2.25</coordinates></LinearRing></outerBoundaryIs></Polygon><Polygon><outerBoundaryIs><LinearRing><coordinates>37.16666667,1.75 37.25,1.75 37.25,1.66666667 37.16666667,1.66666667 37.16666667,1.75</coordinates></LinearRing></outerBoundaryIs></Polygon><Polygon><outerBoundaryIs><LinearRing><coordinates>34.83333333,1.75 34.83333333,1.66666667 34.75,1.66666667 34.66666667,1.66666667 34.66666667,1.75 34.66666667,1.83333333 34.75,1.83333333 34.75,1.91666667 34.83333333,1.91666667 34.83333333,1.83333333 34.83333333,1.75</coordinates></LinearRing></outerBoundaryIs></Polygon><Polygon><outerBoundaryIs><LinearRing><coordinates>33.91666667,0.33333333 33.91666667,0.25 33.83333333,0.25 33.75,0.25 33.75,0.33333333 33.66666667,0.33333333 33.58333333,0.33333333 33.5,0.33333333 33.5,0.41666667 33.41666667,0.41666667 33.41666667,0.5 33.33333333,0.5 33.33333333,0.58333333 33.25,0.58333333 33.25,0.66666667 33.33333333,0.66666667 33.41666667,0.66666667 33.41666667,0.58333333 33.5,0.58333333 33.5,0.66666667 33.58333333,0.66666667 33.58333333,0.58333333 33.66666667,0.58333333 33.66666667,0.66666667 33.75,0.66666667 33.75,0.58333333 33.83333333,0.58333333 33.91666667,0.58333333 33.91666667,0.66666667 33.91666667,0.75 34.0,0.75 34.08333333,0.75 34.16666667,0.75 34.16666667,0.83333333 34.16666667,0.91666667 34.16666667,1.0 34.16666667,1.08333333 34.25,1.08333333 34.25,1.16666667 34.25,1.25 34.33333333,1.25 34.33333333,1.33333333 34.33333333,1.41666667 34.41666667,1.41666667 34.41666667,1.5 34.5,1.5 34.58333333,1.5 34.66666667,1.5 34.66666667,1.41666667 34.75,1.41666667 34.83333333,1.41666667 34.83333333,1.5 34.83333333,1.58333333 34.91666667,1.58333333 35.0,1.58333333 35.0,1.5 35.08333333,1.5 35.16666667,1.5 35.16666667,1.58333333 35.16666667,1.66666667 35.16666667,1.75 35.25,1.75 35.33333333,1.75 35.41666667,1.75 35.41666667,1.66666667 35.41666667,1.58333333 35.41666667,1.5 35.5,1.5 35.5,1.41666667 35.58333333,1.41666667 35.58333333,1.33333333 35.58333333,1.25 35.66666667,1.25 35.66666667,1.16666667 35.66666667,1.08333333 35.58333333,1.08333333 35.58333333,1.0 35.58333333,0.91666667 35.58333333,0.83333333 35.58333333,0.75 35.58333333,0.66666667 35.58333333,0.58333333 35.58333333,0.5 35.58333333,0.41666667 35.66666667,0.41666667 35.66666667,0.5 35.66666667,0.58333333 35.66666667,0.66666667 35.75,0.66666667 35.75,0.75 35.75,0.83333333 35.75,0.91666667 35.83333333,0.91666667 35.83333333,0.83333333 35.83333333,0.75 35.91666667,0.75 35.91666667,0.66666667 35.91666667,0.58333333 35.83333333,0.58333333 35.83333333,0.5 35.91666667,0.5 35.91666667,0.41666667 35.91666667,0.33333333 35.91666667,0.25 36.0,0.25 36.0,0.16666667 36.08333333,0.16666667 36.16666667,0.16666667 36.16666667,0.25 36.16666667,0.33333333 36.16666667,0.41666667 36.16666667,0.5 36.25,0.5 36.25,0.58333333 36.25,0.66666667 36.25,0.75 36.33333333,0.75 36.33333333,0.83333333 36.33333333,0.91666667 36.41666667,0.91666667 36.41666667,1.0 36.41666667,1.08333333 36.41666667,1.16666667 36.5,1.16666667 36.5,1.25 36.5,1.33333333 36.58333333,1.33333333 36.58333333,1.41666667 36.66666667,1.41666667 36.66666667,1.5 36.66666667,1.58333333 36.75,1.58333333 36.75,1.5 36.75,1.41666667 36.75,1.33333333 36.75,1.25 36.83333333,1.25 36.91666667,1.25 37.0,1.25 37.0,1.16666667 36.91666667,1.16666667 36.91666667,1.08333333 36.91666667,1.0 37,1 37.08333333,1.0 37.16666667,1.0 37.16666667,0.91666667 37.08333333,0.91666667 37.08333333,0.83333333 37.0,0.83333333 37.0,0.75 37.08333333,0.75 37.08333333,0.66666667 37.08333333,0.58333333 37.16666667,0.58333333 37.16666667,0.5 37.25,0.5 37.25,0.41666667 37.33333333,0.41666667 37.33333333,0.33333333 37.41666667,0.33333333 37.41666667,0.41666667 37.5,0.41666667 37.5,0.33333333 37.58333333,0.33333333 37.66666667,0.33333333 37.75,0.33333333 37.83333333,0.33333333 37.83333333,0.41666667 37.91666667,0.41666667 37.91666667,0.5 38.0,0.5 38.08333333,0.5 38.08333333,0.41666667 38.08333333,0.33333333 38.0,0.33333333 38.0,0.25 38.0,0.16666667 37.91666667,0.16666667 37.91666667,0.08333333 37.83333333,0.08333333 37.75,0.08333333 37.75,0.0 37.75,-0.08333333 37.75,-0.16666667 37.66666667,-0.16666667 37.66666667,-0.25 37.66666667,-0.33333333 37.66666667,-0.41666667 37.58333333,-0.41666667 37.5,-0.41666667 37.5,-0.5 37.41666667,-0.5 37.33333333,-0.5 37.25,-0.5 37.25,-0.58333333 37.16666667,-0.58333333 37.16666667,-0.5 37.16666667,-0.41666667 37.08333333,-0.41666667 37.0,-0.41666667 37.0,-0.5 36.91666667,-0.5 36.91666667,-0.58333333 37.0,-0.58333333 37.0,-0.66666667 37.08333333,-0.66666667 37.08333333,-0.75 37.0,-0.75 37.0,-0.83333333 36.91666667,-0.83333333 36.91666667,-0.91666667 36.83333333,-0.91666667 36.83333333,-1.0 36.75,-1.0 36.75,-1.08333333 36.75,-1.16666667 36.66666667,-1.16666667 36.66666667,-1.25 36.66666667,-1.33333333 36.58333333,-1.33333333 36.5,-1.33333333 36.5,-1.25 36.5,-1.16666667 36.41666667,-1.16666667 36.41666667,-1.25 36.33333333,-1.25 36.25,-1.25 36.16666667,-1.25 36.08333333,-1.25 36.08333333,-1.33333333 36.0,-1.33333333 36.0,-1.41666667 36.0,-1.5 36.0,-1.58333333 36.0,-1.66666667 36.0,-1.75 35.91666667,-1.75 35.91666667,-1.83333333 35.83333333,-1.83333333 35.75,-1.83333333 35.75,-1.91666667 35.75,-2.0 35.75,-2.08333333 35.66666667,-2.08333333 35.66666667,-2.16666667 35.58333333,-2.16666667 35.58333333,-2.25 35.58333333,-2.33333333 35.58333333,-2.41666667 35.5,-2.41666667 35.5,-2.5 35.41666667,-2.5 35.41666667,-2.58333333 35.41666667,-2.66666667 35.5,-2.66666667 35.5,-2.75 35.41666667,-2.75 35.41666667,-2.83333333 35.33333333,-2.83333333 35.33333333,-2.75 35.25,-2.75 35.25,-2.83333333 35.16666667,-2.83333333 35.16666667,-2.91666667 35.08333333,-2.91666667 35.08333333,-3.0 35,-3 35.0,-3.08333333 35.08333333,-3.08333333 35.16666667,-3.08333333 35.25,-3.08333333 35.33333333,-3.08333333 35.41666667,-3.08333333 35.5,-3.08333333 35.5,-3.16666667 35.5,-3.25 35.58333333,-3.25 35.58333333,-3.16666667 35.58333333,-3.08333333 35.58333333,-3.0 35.58333333,-2.91666667 35.66666667,-2.91666667 35.66666667,-2.83333333 35.75,-2.83333333 35.75,-2.75 35.83333333,-2.75 35.91666667,-2.75 35.91666667,-2.83333333 35.91666667,-2.91666667 35.91666667,-3.0 35.91666667,-3.08333333 35.91666667,-3.16666667 35.91666667,-3.25 35.83333333,-3.25 35.75,-3.25 35.75,-3.33333333 35.66666667,-3.33333333 35.58333333,-3.33333333 35.5,-3.33333333 35.41666667,-3.33333333 35.41666667,-3.25 35.33333333,-3.25 35.25,-3.25 35.16666667,-3.25 35.08333333,-3.25 35.0,-3.25 35.0,-3.33333333 35.0,-3.41666667 35.08333333,-3.41666667 35.08333333,-3.5 35.0,-3.5 34.91666667,-3.5 34.83333333,-3.5 34.75,-3.5 34.75,-3.41666667 34.75,-3.33333333 34.66666667,-3.33333333 34.66666667,-3.25 34.66666667,-3.16666667 34.58333333,-3.16666667 34.58333333,-3.08333333 34.58333333,-3.0 34.58333333,-2.91666667 34.5,-2.91666667 34.5,-2.83333333 34.58333333,-2.83333333 34.58333333,-2.75 34.58333333,-2.66666667 34.5,-2.66666667 34.5,-2.58333333 34.5,-2.5 34.5,-2.41666667 34.58333333,-2.41666667 34.66666667,-2.41666667 34.75,-2.41666667 34.75,-2.33333333 34.83333333,-2.33333333 34.83333333,-2.41666667 34.91666667,-2.41666667 35.0,-2.41666667 35.0,-2.33333333 35.0,-2.25 34.91666667,-2.25 34.83333333,-2.25 34.83333333,-2.16666667 34.75,-2.16666667 34.66666667,-2.16666667 34.58333333,-2.16666667 34.5,-2.16666667 34.5,-2.08333333 34.41666667,-2.08333333 34.41666667,-2.0 34.33333333,-2.0 34.25,-2.0 34.16666667,-2.0 34.08333333,-2.0 34,-2 33.91666667,-2.0 33.83333333,-2.0 33.75,-2.0 33.75,-1.91666667 33.66666667,-1.91666667 33.58333333,-1.91666667 33.58333333,-1.83333333 33.66666667,-1.83333333 33.75,-1.83333333 33.83333333,-1.83333333 33.83333333,-1.75 33.75,-1.75 33.75,-1.66666667 33.75,-1.58333333 33.83333333,-1.58333333 33.91666667,-1.58333333 34.0,-1.58333333 34.0,-1.66666667 34.08333333,-1.66666667 34.16666667,-1.66666667 34.16666667,-1.75 34.25,-1.75 34.25,-1.66666667 34.33333333,-1.66666667 34.33333333,-1.75 34.41666667,-1.75 34.5,-1.75 34.5,-1.66666667 34.5,-1.58333333 34.41666667,-1.58333333 34.41666667,-1.5 34.41666667,-1.41666667 34.33333333,-1.41666667 34.25,-1.41666667 34.16666667,-1.41666667 34.16666667,-1.5 34.08333333,-1.5 34.0,-1.5 34.0,-1.41666667 34.0,-1.33333333 34.0,-1.25 34.0,-1.16666667 34.08333333,-1.16666667 34.08333333,-1.08333333 34.16666667,-1.08333333 34.16666667,-1.0 34.16666667,-0.91666667 34.25,-0.91666667 34.25,-0.83333333 34.16666667,-0.83333333 34.16666667,-0.75 34.08333333,-0.75 34.08333333,-0.66666667 34.08333333,-0.58333333 34.16666667,-0.58333333 34.16666667,-0.5 34.25,-0.5 34.25,-0.58333333 34.33333333,-0.58333333 34.33333333,-0.5 34.41666667,-0.5 34.41666667,-0.58333333 34.5,-0.58333333 34.5,-0.5 34.58333333,-0.5 34.58333333,-0.41666667 34.66666667,-0.41666667 34.75,-0.41666667 34.75,-0.33333333 34.83333333,-0.33333333 34.91666667,-0.33333333 34.91666667,-0.25 34.83333333,-0.25 34.83333333,-0.16666667 34.83333333,-0.08333333 34.83333333,0.0 34.75,0.0 34.75,-0.08333333 34.66666667,-0.08333333 34.58333333,-0.08333333 34.5,-0.08333333 34.5,-0.16666667 34.41666667,-0.16666667 34.33333333,-0.16666667 34.25,-0.16666667 34.16666667,-0.16666667 34.16666667,-0.08333333 34.16666667,0.0 34.25,0.0 34.25,0.08333333 34.16666667,0.08333333 34.08333333,0.08333333 34.0,0.08333333 34.0,0.16666667 34.08333333,0.16666667 34.08333333,0.25 34.0,0.25 34.0,0.33333333 33.91666667,0.33333333</coordinates></LinearRing></outerBoundaryIs><innerBoundaryIs><LinearRing><coordinates>35.66666667,0.41666667 35.66666667,0.33333333 35.75,0.33333333 35.75,0.41666667 35.66666667,0.41666667</coordinates></LinearRing></innerBoundaryIs><innerBoundaryIs><LinearRing><coordinates>34.75,-2.0 34.75,-2.08333333 34.83333333,-2.08333333 34.91666667,-2.08333333 34.91666667,-2.0 34.83333333,-2.0 34.75,-2.0</coordinates></LinearRing></innerBoundaryIs><innerBoundaryIs><LinearRing><coordinates>35.41666667,-0.58333333 35.41666667,-0.66666667 35.5,-0.66666667 35.5,-0.75 35.58333333,-0.75 35.66666667,-0.75 35.75,-0.75 35.75,-0.66666667 35.66666667,-0.66666667 35.58333333,-0.66666667 35.58333333,-0.58333333 35.5,-0.58333333 35.5,-0.5 35.5,-0.41666667 35.41666667,-0.41666667 35.33333333,-0.41666667 35.33333333,-0.5 35.41666667,-0.5 35.41666667,-0.58333333</coordinates></LinearRing></innerBoundaryIs><innerBoundaryIs><LinearRing><coordinates>36.16666667,-1.0 36.16666667,-1.08333333 36.16666667,-1.16666667 36.25,-1.16666667 36.25,-1.08333333 36.25,-1.0 36.25,-0.91666667 36.16666667,-0.91666667 36.16666667,-1.0</coordinates></LinearRing></innerBoundaryIs><innerBoundaryIs><LinearRing><coordinates>35.08333333,-0.83333333 35.08333333,-0.91666667 35.16666667,-0.91666667 35.16666667,-0.83333333 35.08333333,-0.83333333</coordinates></LinearRing></innerBoundaryIs><innerBoundaryIs><LinearRing><coordinates>35.83333333,-0.83333333 35.91666667,-0.83333333 35.91666667,-0.75 35.83333333,-0.75 35.83333333,-0.83333333</coordinates></LinearRing></innerBoundaryIs><innerBoundaryIs><LinearRing><coordinates>36.25,-0.83333333 36.33333333,-0.83333333 36.41666667,-0.83333333 36.41666667,-0.75 36.5,-0.75 36.5,-0.66666667 36.41666667,-0.66666667 36.33333333,-0.66666667 36.25,-0.66666667 36.25,-0.75 36.25,-0.83333333</coordinates></LinearRing></innerBoundaryIs><innerBoundaryIs><LinearRing><coordinates>35.66666667,-0.91666667 35.66666667,-1.0 35.75,-1.0 35.75,-0.91666667 35.66666667,-0.91666667</coordinates></LinearRing></innerBoundaryIs><innerBoundaryIs><LinearRing><coordinates>36.0,-0.33333333 36.08333333,-0.33333333 36.08333333,-0.41666667 36.16666667,-0.41666667 36.16666667,-0.33333333 36.16666667,-0.25 36.08333333,-0.25 36.0,-0.25 36.0,-0.33333333</coordinates></LinearRing></innerBoundaryIs></Polygon><Polygon><outerBoundaryIs><LinearRing><coordinates>30.66666667,-3.33333333 30.66666667,-3.41666667 30.58333333,-3.41666667 30.58333333,-3.33333333 30.5,-3.33333333 30.5,-3.41666667 30.41666667,-3.41666667 30.41666667,-3.5 30.33333333,-3.5 30.25,-3.5 30.25,-3.58333333 30.16666667,-3.58333333 30.16666667,-3.66666667 30.25,-3.66666667 30.25,-3.75 30.16666667,-3.75 30.16666667,-3.83333333 30.16666667,-3.91666667 30.08333333,-3.91666667 30.08333333,-3.83333333 30.0,-3.83333333 30.0,-3.91666667 29.91666667,-3.91666667 29.91666667,-4.0 29.91666667,-4.08333333 29.91666667,-4.16666667 29.91666667,-4.25 29.91666667,-4.33333333 29.91666667,-4.41666667 30.0,-4.41666667 30.0,-4.5 29.91666667,-4.5 29.83333333,-4.5 29.83333333,-4.58333333 29.75,-4.58333333 29.75,-4.5 29.75,-4.41666667 29.75,-4.33333333 29.75,-4.25 29.75,-4.16666667 29.66666667,-4.16666667 29.58333333,-4.16666667 29.58333333,-4.08333333 29.58333333,-4.0 29.58333333,-3.91666667 29.5,-3.91666667 29.5,-3.83333333 29.41666667,-3.83333333 29.41666667,-3.75 29.33333333,-3.75 29.33333333,-3.66666667 29.41666667,-3.66666667 29.41666667,-3.58333333 29.41666667,-3.5 29.41666667,-3.41666667 29.41666667,-3.33333333 29.5,-3.33333333 29.5,-3.25 29.5,-3.16666667 29.5,-3.08333333 29.41666667,-3.08333333 29.41666667,-3.0 29.41666667,-2.91666667 29.33333333,-2.91666667 29.33333333,-2.83333333 29.25,-2.83333333 29.16666667,-2.83333333 29.16666667,-2.75 29.08333333,-2.75 29.08333333,-2.66666667 29.16666667,-2.66666667 29.16666667,-2.58333333 29.08333333,-2.58333333 29.08333333,-2.5 29.0,-2.5 29.0,-2.41666667 29.08333333,-2.41666667 29.08333333,-2.33333333 29.16666667,-2.33333333 29.16666667,-2.25 29.25,-2.25 29.25,-2.16666667 29.33333333,-2.16666667 29.33333333,-2.08333333 29.41666667,-2.08333333 29.41666667,-2.0 29.33333333,-2.0 29.33333333,-1.91666667 29.33333333,-1.83333333 29.33333333,-1.75 29.33333333,-1.66666667 29.33333333,-1.58333333 29.25,-1.58333333 29.16666667,-1.58333333 29.08333333,-1.58333333 29.0,-1.58333333 29.0,-1.66666667 29.0,-1.75 29.0,-1.83333333 29.0,-1.91666667 28.91666667,-1.91666667 28.91666667,-2.0 28.91666667,-2.08333333 28.83333333,-2.08333333 28.83333333,-2.16666667 28.83333333,-2.25 28.83333333,-2.33333333 28.83333333,-2.41666667 28.83333333,-2.5 28.83333333,-2.58333333 28.83333333,-2.66666667 28.91666667,-2.66666667 28.91666667,-2.75 28.91666667,-2.83333333 28.91666667,-2.91666667 29.0,-2.91666667 29,-3 29.08333333,-3.0 29.08333333,-3.08333333 29.08333333,-3.16666667 29.08333333,-3.25 29.16666667,-3.25 29.16666667,-3.33333333 29.08333333,-3.33333333 29.08333333,-3.41666667 29.08333333,-3.5 29.08333333,-3.58333333 29.08333333,-3.66666667 29.08333333,-3.75 29.08333333,-3.83333333 29.08333333,-3.91666667 29.0,-3.91666667 28.91666667,-3.91666667 28.91666667,-4.0 28.83333333,-4.0 28.83333333,-4.08333333 28.83333333,-4.16666667 28.83333333,-4.25 28.83333333,-4.33333333 28.83333333,-4.41666667 28.75,-4.41666667 28.75,-4.5 28.66666667,-4.5 28.66666667,-4.58333333 28.58333333,-4.58333333 28.58333333,-4.5 28.58333333,-4.41666667 28.5,-4.41666667 28.5,-4.33333333 28.58333333,-4.33333333 28.58333333,-4.25 28.5,-4.25 28.5,-4.16666667 28.5,-4.08333333 28.5,-4.0 28.58333333,-4.0 28.58333333,-3.91666667 28.58333333,-3.83333333 28.58333333,-3.75 28.58333333,-3.66666667 28.5,-3.66666667 28.5,-3.75 28.41666667,-3.75 28.41666667,-3.83333333 28.5,-3.83333333 28.5,-3.91666667 28.41666667,-3.91666667 28.41666667,-4.0 28.33333333,-4.0 28.33333333,-4.08333333 28.25,-4.08333333 28.16666667,-4.08333333 28.16666667,-4.0 28.08333333,-4.0 28,-4 28.0,-3.91666667 28.0,-3.83333333 27.91666667,-3.83333333 27.91666667,-3.91666667 27.91666667,-4.0 27.91666667,-4.08333333 27.83333333,-4.08333333 27.83333333,-4.0 27.75,-4.0 27.66666667,-4.0 27.66666667,-3.91666667 27.58333333,-3.91666667 27.58333333,-3.83333333 27.5,-3.83333333 27.41666667,-3.83333333 27.33333333,-3.83333333 27.33333333,-3.75 27.25,-3.75 27.25,-3.83333333 27.16666667,-3.83333333 27.16666667,-3.75 27.16666667,-3.66666667 27.25,-3.66666667 27.33333333,-3.66666667 27.41666667,-3.66666667 27.41666667,-3.75 27.5,-3.75 27.58333333,-3.75 27.66666667,-3.75 27.66666667,-3.83333333 27.75,-3.83333333 27.75,-3.75 27.83333333,-3.75 27.83333333,-3.66666667 27.75,-3.66666667 27.66666667,-3.66666667 27.58333333,-3.66666667 27.5,-3.66666667 27.5,-3.58333333 27.41666667,-3.58333333 27.33333333,-3.58333333 27.25,-3.58333333 27.25,-3.5 27.25,-3.41666667 27.16666667,-3.41666667 27.08333333,-3.41666667 27.0,-3.41666667 27.0,-3.5 26.91666667,-3.5 26.83333333,-3.5 26.83333333,-3.58333333 26.75,-3.58333333 26.66666667,-3.58333333 26.58333333,-3.58333333 26.58333333,-3.5 26.58333333,-3.41666667 26.5,-3.41666667 26.5,-3.33333333 26.58333333,-3.33333333 26.58333333,-3.25 26.66666667,-3.25 26.66666667,-3.16666667 26.66666667,-3.08333333 26.75,-3.08333333 26.75,-3.0 26.66666667,-3.0 26.58333333,-3.0 26.5,-3.0 26.5,-2.91666667 26.5,-2.83333333 26.41666667,-2.83333333 26.41666667,-2.75 26.33333333,-2.75 26.33333333,-2.66666667 26.25,-2.66666667 26.25,-2.58333333 26.16666667,-2.58333333 26.16666667,-2.5 26.16666667,-2.41666667 26.16666667,-2.33333333 26.16666667,-2.25 26.08333333,-2.25 26.08333333,-2.16666667 26.08333333,-2.08333333 26.08333333,-2.0 26.16666667,-2.0 26.16666667,-2.08333333 26.25,-2.08333333 26.33333333,-2.08333333 26.33333333,-2.0 26.25,-2.0 26.25,-1.91666667 26.16666667,-1.91666667 26.16666667,-1.83333333 26.16666667,-1.75 26.16666667,-1.66666667 26.16666667,-1.58333333 26.25,-1.58333333 26.25,-1.66666667 26.33333333,-1.66666667 26.33333333,-1.58333333 26.33333333,-1.5 26.33333333,-1.41666667 26.33333333,-1.33333333 26.41666667,-1.33333333 26.41666667,-1.25 26.41666667,-1.16666667 26.41666667,-1.08333333 26.5,-1.08333333 26.5,-1.0 26.58333333,-1.0 26.66666667,-1.0 26.75,-1.0 26.83333333,-1.0 26.83333333,-0.91666667 26.75,-0.91666667 26.75,-0.83333333 26.75,-0.75 26.75,-0.66666667 26.75,-0.58333333 26.66666667,-0.58333333 26.58333333,-0.58333333 26.58333333,-0.5 26.66666667,-0.5 26.75,-0.5 26.83333333,-0.5 26.91666667,-0.5 26.91666667,-0.41666667 26.83333333,-0.41666667 26.83333333,-0.33333333 26.91666667,-0.33333333 26.91666667,-0.25 26.83333333,-0.25 26.75,-0.25 26.75,-0.16666667 26.66666667,-0.16666667 26.58333333,-0.16666667 26.58333333,-0.08333333 26.66666667,-0.08333333 26.66666667,0.0 26.58333333,0.0 26.58333333,0.08333333 26.5,0.08333333 26.5,0.16666667 26.41666667,0.16666667 26.41666667,0.25 26.33333333,0.25 26.33333333,0.33333333 26.41666667,0.33333333 26.5,0.33333333 26.5,0.25 26.58333333,0.25 26.58333333,0.33333333 26.66666667,0.33333333 26.66666667,0.41666667 26.75,0.41666667 26.75,0.5 26.75,0.58333333 26.83333333,0.58333333 26.91666667,0.58333333 26.91666667,0.66666667 26.83333333,0.66666667 26.83333333,0.75 26.91666667,0.75 27.0,0.75 27.0,0.66666667 27.08333333,0.66666667 27.16666667,0.66666667 27.16666667,0.58333333 27.25,0.58333333 27.33333333,0.58333333 27.33333333,0.66666667 27.41666667,0.66666667 27.41666667,0.58333333 27.41666667,0.5 27.5,0.5 27.5,0.41666667 27.58333333,0.41666667 27.58333333,0.5 27.66666667,0.5 27.75,0.5 27.83333333,0.5 27.83333333,0.58333333 27.83333333,0.66666667 27.91666667,0.66666667 28.0,0.66666667 28.0,0.75 27.91666667,0.75 27.91666667,0.83333333 27.83333333,0.83333333 27.83333333,0.91666667 27.83333333,1.0 27.75,1.0 27.75,1.08333333 27.66666667,1.08333333 27.66666667,1.16666667 27.58333333,1.16666667 27.58333333,1.25 27.66666667,1.25 27.75,1.25 27.75,1.16666667 27.83333333,1.16666667 27.83333333,1.08333333 27.91666667,1.08333333 28.0,1.08333333 28,1 28.0,0.91666667 28.08333333,0.91666667 28.08333333,0.83333333 28.16666667,0.83333333 28.16666667,0.91666667 28.16666667,1.0 28.25,1.0 28.25,1.08333333 28.16666667,1.08333333 28.16666667,1.16666667 28.25,1.16666667 28.33333333,1.16666667 28.41666667,1.16666667 28.41666667,1.25 28.33333333,1.25 28.33333333,1.33333333 28.25,1.33333333 28.25,1.41666667 28.16666667,1.41666667 28.08333333,1.41666667 28.08333333,1.5 28.0,1.5 27.91666667,1.5 27.91666667,1.58333333 27.91666667,1.66666667 28.0,1.66666667 28.0,1.75 28.0,1.83333333 27.91666667,1.83333333 27.91666667,1.75 27.83333333,1.75 27.83333333,1.83333333 27.75,1.83333333 27.75,1.91666667 27.66666667,1.91666667 27.58333333,1.91666667 27.5,1.91666667 27.41666667,1.91666667 27.41666667,1.83333333 27.33333333,1.83333333 27.33333333,1.91666667 27.33333333,2.0 27.25,2.0 27.25,2.08333333 27.33333333,2.08333333 27.41666667,2.08333333 27.41666667,2.16666667 27.5,2.16666667 27.5,2.25 27.58333333,2.25 27.58333333,2.33333333 27.66666667,2.33333333 27.66666667,2.25 27.66666667,2.16666667 27.75,2.16666667 27.83333333,2.16666667 27.91666667,2.16666667 27.91666667,2.25 28.0,2.25 28.08333333,2.25 28.08333333,2.33333333 28.16666667,2.33333333 28.25,2.33333333 28.25,2.25 28.33333333,2.25 28.41666667,2.25 28.5,2.25 28.58333333,2.25 28.58333333,2.16666667 28.66666667,2.16666667 28.66666667,2.25 28.75,2.25 28.75,2.33333333 28.83333333,2.33333333 28.91666667,2.33333333 28.91666667,2.41666667 29.0,2.41666667 29.0,2.5 29.08333333,2.5 29.08333333,2.58333333 29.16666667,2.58333333 29.16666667,2.5 29.25,2.5 29.33333333,2.5 29.33333333,2.58333333 29.33333333,2.66666667 29.33333333,2.75 29.33333333,2.83333333 29.33333333,2.91666667 29.41666667,2.91666667 29.41666667,2.83333333 29.5,2.83333333 29.5,2.91666667 29.58333333,2.91666667 29.66666667,2.91666667 29.66666667,2.83333333 29.75,2.83333333 29.75,2.75 29.83333333,2.75 29.91666667,2.75 29.91666667,2.66666667 30.0,2.66666667 30.08333333,2.66666667 30.08333333,2.58333333 30.16666667,2.58333333 30.16666667,2.66666667 30.25,2.66666667 30.25,2.58333333 30.33333333,2.58333333 30.41666667,2.58333333 30.41666667,2.5 30.5,2.5 30.58333333,2.5 30.58333333,2.58333333 30.58333333,2.66666667 30.66666667,2.66666667 30.66666667,2.75 30.75,2.75 30.75,2.83333333 30.83333333,2.83333333 30.91666667,2.83333333 30.91666667,2.75 30.83333333,2.75 30.83333333,2.66666667 30.91666667,2.66666667 30.91666667,2.58333333 30.91666667,2.5 30.91666667,2.41666667 31.0,2.41666667 31.0,2.33333333 31.08333333,2.33333333 31.08333333,2.25 31.08333333,2.16666667 31.0,2.16666667 31.0,2.08333333 31,2 30.91666667,2.0 30.91666667,1.91666667 30.83333333,1.91666667 30.83333333,1.83333333 30.75,1.83333333 30.75,1.75 30.66666667,1.75 30.66666667,1.66666667 30.58333333,1.66666667 30.58333333,1.58333333 30.5,1.58333333 30.41666667,1.58333333 30.41666667,1.5 30.33333333,1.5 30.33333333,1.41666667 30.25,1.41666667 30.25,1.33333333 30.25,1.25 30.25,1.16666667 30.16666667,1.16666667 30.16666667,1.08333333 30.08333333,1.08333333 30.0,1.08333333 30,1 29.91666667,1.0 29.91666667,0.91666667 29.91666667,0.83333333 29.83333333,0.83333333 29.75,0.83333333 29.75,0.75 29.66666667,0.75 29.66666667,0.66666667 29.66666667,0.58333333 29.66666667,0.5 29.75,0.5 29.75,0.58333333 29.83333333,0.58333333 29.91666667,0.58333333 30.0,0.58333333 30.0,0.66666667 30.08333333,0.66666667 30.08333333,0.75 30.16666667,0.75 30.16666667,0.83333333 30.25,0.83333333 30.25,0.75 30.33333333,0.75 30.33333333,0.83333333 30.41666667,0.83333333 30.41666667,0.91666667 30.5,0.91666667 30.58333333,0.91666667 30.58333333,1.0 30.66666667,1.0 30.75,1.0 30.75,0.91666667 30.83333333,0.91666667 30.83333333,1.0 30.91666667,1.0 31,1 31.0,0.91666667 31.08333333,0.91666667 31.08333333,1.0 31.08333333,1.08333333 31.0,1.08333333 30.91666667,1.08333333 30.91666667,1.16666667 30.83333333,1.16666667 30.83333333,1.25 30.91666667,1.25 30.91666667,1.33333333 31.0,1.33333333 31.0,1.25 31.0,1.16666667 31.08333333,1.16666667 31.16666667,1.16666667 31.25,1.16666667 31.25,1.08333333 31.16666667,1.08333333 31.16666667,1.0 31.16666667,0.91666667 31.16666667,0.83333333 31.25,0.83333333 31.33333333,0.83333333 31.33333333,0.91666667 31.41666667,0.91666667 31.5,0.91666667 31.58333333,0.91666667 31.58333333,0.83333333 31.58333333,0.75 31.66666667,0.75 31.66666667,0.66666667 31.75,0.66666667 31.75,0.58333333 31.75,0.5 31.66666667,0.5 31.58333333,0.5 31.58333333,0.41666667 31.5,0.41666667 31.5,0.5 31.41666667,0.5 31.41666667,0.58333333 31.33333333,0.58333333 31.33333333,0.5 31.25,0.5 31.16666667,0.5 31.16666667,0.41666667 31.08333333,0.41666667 31.08333333,0.33333333 31.0,0.33333333 31.0,0.25 30.91666667,0.25 30.83333333,0.25 30.83333333,0.16666667 30.91666667,0.16666667 30.91666667,0.08333333 30.91666667,0.0 30.91666667,-0.08333333 30.91666667,-0.16666667 30.91666667,-0.25 31.0,-0.25 31.0,-0.33333333 31.0,-0.41666667 30.91666667,-0.41666667 30.91666667,-0.5 30.83333333,-0.5 30.83333333,-0.58333333 30.91666667,-0.58333333 30.91666667,-0.66666667 30.83333333,-0.66666667 30.75,-0.66666667 30.75,-0.75 30.83333333,-0.75 30.83333333,-0.83333333 30.91666667,-0.83333333 31.0,-0.83333333 31.0,-0.91666667 30.91666667,-0.91666667 30.91666667,-1.0 30.83333333,-1.0 30.83333333,-1.08333333 30.75,-1.08333333 30.75,-1.0 30.66666667,-1.0 30.58333333,-1.0 30.5,-1.0 30.5,-1.08333333 30.5,-1.16666667 30.58333333,-1.16666667 30.58333333,-1.25 30.58333333,-1.33333333 30.58333333,-1.41666667 30.58333333,-1.5 30.66666667,-1.5 30.66666667,-1.58333333 30.66666667,-1.66666667 30.66666667,-1.75 30.75,-1.75 30.75,-1.83333333 30.66666667,-1.83333333 30.66666667,-1.91666667 30.66666667,-2.0 30.58333333,-2.0 30.58333333,-2.08333333 30.66666667,-2.08333333 30.66666667,-2.16666667 30.75,-2.16666667 30.75,-2.08333333 30.83333333,-2.08333333 30.83333333,-2.16666667 30.83333333,-2.25 30.83333333,-2.33333333 30.91666667,-2.33333333 30.91666667,-2.25 30.91666667,-2.16666667 31.0,-2.16666667 31.0,-2.08333333 31,-2 30.91666667,-2.0 30.91666667,-1.91666667 30.91666667,-1.83333333 31.0,-1.83333333 31.0,-1.75 30.91666667,-1.75 30.91666667,-1.66666667 31.0,-1.66666667 31.0,-1.58333333 31.0,-1.5 31.0,-1.41666667 31.0,-1.33333333 31.08333333,-1.33333333 31.08333333,-1.25 31.16666667,-1.25 31.16666667,-1.33333333 31.25,-1.33333333 31.25,-1.41666667 31.33333333,-1.41666667 31.33333333,-1.33333333 31.33333333,-1.25 31.33333333,-1.16666667 31.41666667,-1.16666667 31.41666667,-1.08333333 31.41666667,-1.0 31.5,-1.0 31.5,-1.08333333 31.5,-1.16666667 31.58333333,-1.16666667 31.66666667,-1.16666667 31.75,-1.16666667 31.75,-1.08333333 31.83333333,-1.08333333 31.83333333,-1.16666667 31.83333333,-1.25 31.83333333,-1.33333333 31.75,-1.33333333 31.75,-1.41666667 31.75,-1.5 31.75,-1.58333333 31.75,-1.66666667 31.66666667,-1.66666667 31.66666667,-1.75 31.66666667,-1.83333333 31.66666667,-1.91666667 31.58333333,-1.91666667 31.58333333,-2.0 31.5,-2.0 31.41666667,-2.0 31.41666667,-1.91666667 31.33333333,-1.91666667 31.33333333,-2.0 31.25,-2.0 31.25,-1.91666667 31.25,-1.83333333 31.16666667,-1.83333333 31.16666667,-1.91666667 31.16666667,-2.0 31.16666667,-2.08333333 31.25,-2.08333333 31.25,-2.16666667 31.16666667,-2.16666667 31.08333333,-2.16666667 31.08333333,-2.25 31.0,-2.25 31.0,-2.33333333 31.0,-2.41666667 31.0,-2.5 31.0,-2.58333333 30.91666667,-2.58333333 30.91666667,-2.66666667 30.91666667,-2.75 30.83333333,-2.75 30.83333333,-2.83333333 30.83333333,-2.91666667 30.83333333,-3.0 30.91666667,-3.0 30.91666667,-2.91666667 31.0,-2.91666667 31,-3 31.0,-3.08333333 30.91666667,-3.08333333 30.91666667,-3.16666667 30.83333333,-3.16666667 30.83333333,-3.25 30.75,-3.25 30.66666667,-3.25 30.66666667,-3.33333333</coordinates></LinearRing></outerBoundaryIs><innerBoundaryIs><LinearRing><coordinates>26.33333333,-2.08333333 26.33333333,-2.16666667 26.33333333,-2.25 26.41666667,-2.25 26.41666667,-2.33333333 26.5,-2.33333333 26.58333333,-2.33333333 26.58333333,-2.25 26.5,-2.25 26.5,-2.16666667 26.5,-2.08333333 26.41666667,-2.08333333 26.33333333,-2.08333333</coordinates></LinearRing></innerBoundaryIs><innerBoundaryIs><LinearRing><coordinates>26.41666667,-1.33333333 26.41666667,-1.41666667 26.5,-1.41666667 26.58333333,-1.41666667 26.66666667,-1.41666667 26.75,-1.41666667 26.75,-1.33333333 26.66666667,-1.33333333 26.58333333,-1.33333333 26.5,-1.33333333 26.41666667,-1.33333333</coordinates></LinearRing></innerBoundaryIs><innerBoundaryIs><LinearRing><coordinates>26.75,-1.33333333 26.83333333,-1.33333333 26.91666667,-1.33333333 26.91666667,-1.25 27.0,-1.25 27.0,-1.16666667 26.91666667,-1.16666667 26.83333333,-1.16666667 26.83333333,-1.25 26.75,-1.25 26.75,-1.33333333</coordinates></LinearRing></innerBoundaryIs><innerBoundaryIs><LinearRing><coordinates>27.58333333,0.41666667 27.58333333,0.33333333 27.66666667,0.33333333 27.66666667,0.41666667 27.58333333,0.41666667</coordinates></LinearRing></innerBoundaryIs><innerBoundaryIs><LinearRing><coordinates>27.83333333,0.5 27.83333333,0.41666667 27.83333333,0.33333333 27.91666667,0.33333333 27.91666667,0.41666667 27.91666667,0.5 27.83333333,0.5</coordinates></LinearRing></innerBoundaryIs><innerBoundaryIs><LinearRing><coordinates>28.0,0.66666667 28.0,0.58333333 28.08333333,0.58333333 28.08333333,0.66666667 28.0,0.66666667</coordinates></LinearRing></innerBoundaryIs><innerBoundaryIs><LinearRing><coordinates>28.41666667,1.16666667 28.41666667,1.08333333 28.5,1.08333333 28.5,1.16666667 28.41666667,1.16666667</coordinates></LinearRing></innerBoundaryIs><innerBoundaryIs><LinearRing><coordinates>28.5,1.08333333 28.5,1.0 28.58333333,1.0 28.66666667,1.0 28.66666667,1.08333333 28.58333333,1.08333333 28.5,1.08333333</coordinates></LinearRing></innerBoundaryIs><innerBoundaryIs><LinearRing><coordinates>28.41666667,1.25 28.5,1.25 28.5,1.33333333 28.41666667,1.33333333 28.41666667,1.25</coordinates></LinearRing></innerBoundaryIs><innerBoundaryIs><LinearRing><coordinates>27.91666667,2.16666667 27.91666667,2.08333333 28.0,2.08333333 28.0,2.16666667 27.91666667,2.16666667</coordinates></LinearRing></innerBoundaryIs><innerBoundaryIs><LinearRing><coordinates>30.83333333,-2.33333333 30.75,-2.33333333 30.66666667,-2.33333333 30.66666667,-2.41666667 30.75,-2.41666667 30.83333333,-2.41666667 30.83333333,-2.33333333</coordinates></LinearRing></innerBoundaryIs><innerBoundaryIs><LinearRing><coordinates>30.66666667,-2.41666667 30.58333333,-2.41666667 30.58333333,-2.5 30.66666667,-2.5 30.66666667,-2.41666667</coordinates></LinearRing></innerBoundaryIs><innerBoundaryIs><LinearRing><coordinates>31.75,-1.33333333 31.75,-1.25 31.66666667,-1.25 31.66666667,-1.33333333 31.75,-1.33333333</coordinates></LinearRing></innerBoundaryIs><innerBoundaryIs><LinearRing><coordinates>30.08333333,0.16666667 30.08333333,0.08333333 30.0,0.08333333 29.91666667,0.08333333 29.83333333,0.08333333 29.75,0.08333333 29.66666667,0.08333333 29.66666667,0.16666667 29.66666667,0.25 29.58333333,0.25 29.58333333,0.33333333 29.58333333,0.41666667 29.5,0.41666667 29.5,0.33333333 29.5,0.25 29.5,0.16666667 29.5,0.08333333 29.5,0.0 29.58333333,0.0 29.58333333,-0.08333333 29.5,-0.08333333 29.5,-0.16666667 29.41666667,-0.16666667 29.41666667,-0.25 29.41666667,-0.33333333 29.33333333,-0.33333333 29.33333333,-0.41666667 29.25,-0.41666667 29.25,-0.5 29.25,-0.58333333 29.25,-0.66666667 29.25,-0.75 29.25,-0.83333333 29.25,-0.91666667 29.33333333,-0.91666667 29.33333333,-1.0 29.33333333,-1.08333333 29.41666667,-1.08333333 29.5,-1.08333333 29.5,-1.0 29.5,-0.91666667 29.58333333,-0.91666667 29.58333333,-0.83333333 29.66666667,-0.83333333 29.66666667,-0.75 29.75,-0.75 29.83333333,-0.75 29.83333333,-0.66666667 29.91666667,-0.66666667 29.91666667,-0.58333333 29.83333333,-0.58333333 29.83333333,-0.5 29.83333333,-0.41666667 29.91666667,-0.41666667 29.91666667,-0.33333333 30.0,-0.33333333 30.08333333,-0.33333333 30.08333333,-0.25 30.16666667,-0.25 30.16666667,-0.16666667 30.25,-0.16666667 30.25,-0.08333333 30.33333333,-0.08333333 30.33333333,0.0 30.33333333,0.08333333 30.33333333,0.16666667 30.33333333,0.25 30.33333333,0.33333333 30.25,0.33333333 30.25,0.41666667 30.16666667,0.41666667 30.16666667,0.33333333 30.16666667,0.25 30.08333333,0.25 30.08333333,0.16666667</coordinates></LinearRing></innerBoundaryIs><innerBoundaryIs><LinearRing><coordinates>29.5,0.41666667 29.5,0.5 29.5,0.58333333 29.5,0.66666667 29.41666667,0.66666667 29.41666667,0.58333333 29.41666667,0.5 29.41666667,0.41666667 29.5,0.41666667</coordinates></LinearRing></innerBoundaryIs><innerBoundaryIs><LinearRing><coordinates>29.5,0.66666667 29.58333333,0.66666667 29.58333333,0.75 29.58333333,0.83333333 29.5,0.83333333 29.5,0.75 29.5,0.66666667</coordinates></LinearRing></innerBoundaryIs><innerBoundaryIs><LinearRing><coordinates>27.75,-1.33333333 27.83333333,-1.33333333 27.83333333,-1.41666667 27.83333333,-1.5 27.91666667,-1.5 27.91666667,-1.41666667 27.91666667,-1.33333333 27.91666667,-1.25 27.83333333,-1.25 27.75,-1.25 27.75,-1.33333333</coordinates></LinearRing></innerBoundaryIs><innerBoundaryIs><LinearRing><coordinates>27.91666667,-1.5 27.91666667,-1.58333333 28.0,-1.58333333 28.0,-1.5 27.91666667,-1.5</coordinates></LinearRing></innerBoundaryIs><innerBoundaryIs><LinearRing><coordinates>28.0,-1.58333333 28.0,-1.66666667 28.08333333,-1.66666667 28.08333333,-1.58333333 28.0,-1.58333333</coordinates></LinearRing></innerBoundaryIs><innerBoundaryIs><LinearRing><coordinates>28.08333333,-1.58333333 28.16666667,-1.58333333 28.16666667,-1.5 28.16666667,-1.41666667 28.08333333,-1.41666667 28.08333333,-1.5 28.08333333,-1.58333333</coordinates></LinearRing></innerBoundaryIs><innerBoundaryIs><LinearRing><coordinates>29.25,-1.25 29.25,-1.33333333 29.33333333,-1.33333333 29.33333333,-1.25 29.25,-1.25</coordinates></LinearRing></innerBoundaryIs><innerBoundaryIs><LinearRing><coordinates>29.33333333,-1.25 29.41666667,-1.25 29.41666667,-1.16666667 29.33333333,-1.16666667 29.33333333,-1.25</coordinates></LinearRing></innerBoundaryIs><innerBoundaryIs><LinearRing><coordinates>30.0,-2.41666667 30.08333333,-2.41666667 30.08333333,-2.33333333 30.0,-2.33333333 30.0,-2.41666667</coordinates></LinearRing></innerBoundaryIs><innerBoundaryIs><LinearRing><coordinates>30.08333333,-2.41666667 30.08333333,-2.5 30.0,-2.5 30.0,-2.58333333 30.08333333,-2.58333333 30.16666667,-2.58333333 30.16666667,-2.5 30.16666667,-2.41666667 30.08333333,-2.41666667</coordinates></LinearRing></innerBoundaryIs><innerBoundaryIs><LinearRing><coordinates>27.91666667,-3.41666667 27.91666667,-3.5 28.0,-3.5 28.0,-3.41666667 27.91666667,-3.41666667</coordinates></LinearRing></innerBoundaryIs><innerBoundaryIs><LinearRing><coordinates>27.91666667,-3.5 27.83333333,-3.5 27.75,-3.5 27.66666667,-3.5 27.66666667,-3.58333333 27.75,-3.58333333 27.83333333,-3.58333333 27.91666667,-3.58333333 27.91666667,-3.5</coordinates></LinearRing></innerBoundaryIs><innerBoundaryIs><LinearRing><coordinates>28.0,-3.41666667 28.08333333,-3.41666667 28.08333333,-3.33333333 28.16666667,-3.33333333 28.16666667,-3.25 28.16666667,-3.16666667 28.08333333,-3.16666667 28.08333333,-3.25 28.0,-3.25 28.0,-3.33333333 28.0,-3.41666667</coordinates></LinearRing></innerBoundaryIs><innerBoundaryIs><LinearRing><coordinates>27.08333333,-1.08333333 27.08333333,-1.16666667 27.16666667,-1.16666667 27.16666667,-1.08333333 27.08333333,-1.08333333</coordinates></LinearRing></innerBoundaryIs><innerBoundaryIs><LinearRing><coordinates>27.16666667,-1.16666667 27.16666667,-1.25 27.25,-1.25 27.33333333,-1.25 27.41666667,-1.25 27.5,-1.25 27.5,-1.16666667 27.41666667,-1.16666667 27.33333333,-1.16666667 27.25,-1.16666667 27.16666667,-1.16666667</coordinates></LinearRing></innerBoundaryIs><innerBoundaryIs><LinearRing><coordinates>29.66666667,0.41666667 29.66666667,0.33333333 29.75,0.33333333 29.75,0.41666667 29.66666667,0.41666667</coordinates></LinearRing></innerBoundaryIs><innerBoundaryIs><LinearRing><coordinates>28.0,0.41666667 28.0,0.33333333 28.08333333,0.33333333 28.08333333,0.41666667 28.08333333,0.5 28.0,0.5 28.0,0.41666667</coordinates></LinearRing></innerBoundaryIs><innerBoundaryIs><LinearRing><coordinates>29.58333333,-1.33333333 29.66666667,-1.33333333 29.66666667,-1.25 29.75,-1.25 29.75,-1.16666667 29.66666667,-1.16666667 29.58333333,-1.16666667 29.58333333,-1.25 29.58333333,-1.33333333</coordinates></LinearRing></innerBoundaryIs><innerBoundaryIs><LinearRing><coordinates>29.83333333,-1.33333333 29.91666667,-1.33333333 30.0,-1.33333333 30.0,-1.25 29.91666667,-1.25 29.83333333,-1.25 29.83333333,-1.33333333</coordinates></LinearRing></innerBoundaryIs><innerBoundaryIs><LinearRing><coordinates>30.33333333,-1.33333333 30.33333333,-1.41666667 30.41666667,-1.41666667 30.41666667,-1.33333333 30.33333333,-1.33333333</coordinates></LinearRing></innerBoundaryIs><innerBoundaryIs><LinearRing><coordinates>31.5,-1.33333333 31.5,-1.41666667 31.5,-1.5 31.58333333,-1.5 31.58333333,-1.41666667 31.58333333,-1.33333333 31.5,-1.33333333</coordinates></LinearRing></innerBoundaryIs><innerBoundaryIs><LinearRing><coordinates>30.25,-2.33333333 30.25,-2.41666667 30.25,-2.5 30.33333333,-2.5 30.41666667,-2.5 30.41666667,-2.41666667 30.41666667,-2.33333333 30.5,-2.33333333 30.5,-2.25 30.41666667,-2.25 30.41666667,-2.16666667 30.5,-2.16666667 30.5,-2.08333333 30.5,-2.0 30.41666667,-2.0 30.33333333,-2.0 30.33333333,-2.08333333 30.25,-2.08333333 30.25,-2.16666667 30.25,-2.25 30.25,-2.33333333</coordinates></LinearRing></innerBoundaryIs><innerBoundaryIs><LinearRing><coordinates>30.66666667,-2.66666667 30.66666667,-2.75 30.75,-2.75 30.75,-2.66666667 30.66666667,-2.66666667</coordinates></LinearRing></innerBoundaryIs><innerBoundaryIs><LinearRing><coordinates>28.75,-3.75 28.75,-3.83333333 28.75,-3.91666667 28.83333333,-3.91666667 28.83333333,-3.83333333 28.83333333,-3.75 28.75,-3.75</coordinates></LinearRing></innerBoundaryIs><innerBoundaryIs><LinearRing><coordinates>28.66666667,-3.58333333 28.66666667,-3.66666667 28.75,-3.66666667 28.75,-3.58333333 28.66666667,-3.58333333</coordinates></LinearRing></innerBoundaryIs><innerBoundaryIs><LinearRing><coordinates>27.33333333,-2.75 27.41666667,-2.75 27.41666667,-2.66666667 27.33333333,-2.66666667 27.33333333,-2.75</coordinates></LinearRing></innerBoundaryIs><innerBoundaryIs><LinearRing><coordinates>28.41666667,-2.75 28.41666667,-2.83333333 28.5,-2.83333333 28.5,-2.91666667 28.58333333,-2.91666667 28.66666667,-2.91666667 28.66666667,-2.83333333 28.58333333,-2.83333333 28.58333333,-2.75 28.5,-2.75 28.41666667,-2.75</coordinates></LinearRing></innerBoundaryIs><innerBoundaryIs><LinearRing><coordinates>26.58333333,-2.58333333 26.58333333,-2.66666667 26.66666667,-2.66666667 26.66666667,-2.58333333 26.66666667,-2.5 26.58333333,-2.5 26.58333333,-2.58333333</coordinates></LinearRing></innerBoundaryIs><innerBoundaryIs><LinearRing><coordinates>29.66666667,-1.75 29.66666667,-1.83333333 29.75,-1.83333333 29.75,-1.75 29.66666667,-1.75</coordinates></LinearRing></innerBoundaryIs><innerBoundaryIs><LinearRing><coordinates>30.33333333,-1.83333333 30.33333333,-1.91666667 30.41666667,-1.91666667 30.5,-1.91666667 30.5,-1.83333333 30.41666667,-1.83333333 30.33333333,-1.83333333</coordinates></LinearRing></innerBoundaryIs><innerBoundaryIs><LinearRing><coordinates>30,-2 30.08333333,-2.0 30.16666667,-2.0 30.16666667,-1.91666667 30.08333333,-1.91666667 30.0,-1.91666667 30,-2</coordinates></LinearRing></innerBoundaryIs><innerBoundaryIs><LinearRing><coordinates>29.75,-1.41666667 29.75,-1.5 29.83333333,-1.5 29.83333333,-1.41666667 29.75,-1.41666667</coordinates></LinearRing></innerBoundaryIs><innerBoundaryIs><LinearRing><coordinates>31.16666667,-1.75 31.25,-1.75 31.25,-1.66666667 31.16666667,-1.66666667 31.16666667,-1.75</coordinates></LinearRing></innerBoundaryIs><innerBoundaryIs><LinearRing><coordinates>30.33333333,-1.25 30.41666667,-1.25 30.41666667,-1.16666667 30.33333333,-1.16666667 30.33333333,-1.25</coordinates></LinearRing></innerBoundaryIs><innerBoundaryIs><LinearRing><coordinates>30.66666667,-0.58333333 30.58333333,-0.58333333 30.58333333,-0.66666667 30.66666667,-0.66666667 30.66666667,-0.58333333</coordinates></LinearRing></innerBoundaryIs><innerBoundaryIs><LinearRing><coordinates>29.25,0.16666667 29.25,0.08333333 29.33333333,0.08333333 29.33333333,0.16666667 29.25,0.16666667</coordinates></LinearRing></innerBoundaryIs><innerBoundaryIs><LinearRing><coordinates>29.66666667,1.58333333 29.66666667,1.5 29.66666667,1.41666667 29.75,1.41666667 29.83333333,1.41666667 29.91666667,1.41666667 29.91666667,1.33333333 30.0,1.33333333 30.0,1.41666667 30.08333333,1.41666667 30.16666667,1.41666667 30.16666667,1.5 30.16666667,1.58333333 30.08333333,1.58333333 30.0,1.58333333 29.91666667,1.58333333 29.83333333,1.58333333 29.75,1.58333333 29.66666667,1.58333333</coordinates></LinearRing></innerBoundaryIs><innerBoundaryIs><LinearRing><coordinates>29.25,0.58333333 29.33333333,0.58333333 29.33333333,0.66666667 29.25,0.66666667 29.25,0.58333333</coordinates></LinearRing></innerBoundaryIs><innerBoundaryIs><LinearRing><coordinates>29.0,1.33333333 29.08333333,1.33333333 29.08333333,1.41666667 29.0,1.41666667 29.0,1.33333333</coordinates></LinearRing></innerBoundaryIs><innerBoundaryIs><LinearRing><coordinates>29.66666667,1.33333333 29.66666667,1.25 29.75,1.25 29.75,1.33333333 29.66666667,1.33333333</coordinates></LinearRing></innerBoundaryIs><innerBoundaryIs><LinearRing><coordinates>29.91666667,1.75 29.91666667,1.66666667 30.0,1.66666667 30.0,1.75 29.91666667,1.75</coordinates></LinearRing></innerBoundaryIs><innerBoundaryIs><LinearRing><coordinates>30.08333333,2.41666667 30.16666667,2.41666667 30.16666667,2.5 30.08333333,2.5 30.08333333,2.41666667</coordinates></LinearRing></innerBoundaryIs></Polygon><Polygon><outerBoundaryIs><LinearRing><coordinates>31.33333333,0.5 31.41666667,0.5 31.41666667,0.41666667 31.33333333,0.41666667 31.33333333,0.5</coordinates></LinearRing></outerBoundaryIs></Polygon><Polygon><outerBoundaryIs><LinearRing><coordinates>36.33333333,6.25 36.33333333,6.16666667 36.25,6.16666667 36.25,6.25 36.25,6.33333333 36.33333333,6.33333333 36.33333333,6.25</coordinates></LinearRing></outerBoundaryIs></Polygon><Polygon><outerBoundaryIs><LinearRing><coordinates>36.33333333,6.58333333 36.33333333,6.5 36.25,6.5 36.25,6.58333333 36.25,6.66666667 36.33333333,6.66666667 36.41666667,6.66666667 36.5,6.66666667 36.5,6.58333333 36.41666667,6.58333333 36.33333333,6.58333333</coordinates></LinearRing></outerBoundaryIs></Polygon><Polygon><outerBoundaryIs><LinearRing><coordinates>36.5,6.75 36.58333333,6.75 36.58333333,6.66666667 36.5,6.66666667 36.5,6.75</coordinates></LinearRing></outerBoundaryIs></Polygon><Polygon><outerBoundaryIs><LinearRing><coordinates>41.08333333,8.66666667 41.16666667,8.66666667 41.16666667,8.58333333 41.08333333,8.58333333 41.0,8.58333333 41.0,8.66666667 41.08333333,8.66666667</coordinates></LinearRing></outerBoundaryIs></Polygon><Polygon><outerBoundaryIs><LinearRing><coordinates>38.5,12.75 38.58333333,12.75 38.58333333,12.66666667 38.5,12.66666667 38.5,12.75</coordinates></LinearRing></outerBoundaryIs></Polygon><Polygon><outerBoundaryIs><LinearRing><coordinates>35.25,6.0 35.25,5.91666667 35.16666667,5.91666667 35.16666667,6.0 35.16666667,6.08333333 35.25,6.08333333 35.25,6.16666667 35.16666667,6.16666667 35.16666667,6.25 35.25,6.25 35.33333333,6.25 35.33333333,6.16666667 35.41666667,6.16666667 35.41666667,6.25 35.5,6.25 35.5,6.33333333 35.58333333,6.33333333 35.58333333,6.41666667 35.5,6.41666667 35.5,6.5 35.41666667,6.5 35.41666667,6.58333333 35.41666667,6.66666667 35.41666667,6.75 35.33333333,6.75 35.33333333,6.83333333 35.25,6.83333333 35.25,6.75 35.16666667,6.75 35.16666667,6.66666667 35.08333333,6.66666667 35.0,6.66666667 35.0,6.75 34.91666667,6.75 34.91666667,6.83333333 34.91666667,6.91666667 34.83333333,6.91666667 34.83333333,7.0 34.91666667,7.0 35,7 35.08333333,7.0 35.08333333,6.91666667 35.16666667,6.91666667 35.16666667,7.0 35.16666667,7.08333333 35.25,7.08333333 35.25,7.16666667 35.16666667,7.16666667 35.16666667,7.25 35.08333333,7.25 35.08333333,7.33333333 35.08333333,7.41666667 35.08333333,7.5 35.0,7.5 35.0,7.58333333 35.0,7.66666667 34.91666667,7.66666667 34.91666667,7.75 34.91666667,7.83333333 34.91666667,7.91666667 34.91666667,8.0 34.91666667,8.08333333 35.0,8.08333333 35.0,8.16666667 35.08333333,8.16666667 35.16666667,8.16666667 35.16666667,8.25 35.08333333,8.25 35.08333333,8.33333333 35.16666667,8.33333333 35.16666667,8.41666667 35.25,8.41666667 35.25,8.5 35.25,8.58333333 35.25,8.66666667 35.25,8.75 35.16666667,8.75 35.08333333,8.75 35.0,8.75 35.0,8.66666667 35.0,8.58333333 34.91666667,8.58333333 34.91666667,8.5 34.83333333,8.5 34.83333333,8.41666667 34.75,8.41666667 34.75,8.5 34.66666667,8.5 34.58333333,8.5 34.58333333,8.58333333 34.5,8.58333333 34.5,8.66666667 34.58333333,8.66666667 34.58333333,8.75 34.58333333,8.83333333 34.58333333,8.91666667 34.5,8.91666667 34.5,9.0 34.5,9.08333333 34.5,9.16666667 34.5,9.25 34.5,9.33333333 34.41666667,9.33333333 34.41666667,9.41666667 34.5,9.41666667 34.5,9.5 34.58333333,9.5 34.66666667,9.5 34.75,9.5 34.83333333,9.5 34.91666667,9.5 34.91666667,9.41666667 35.0,9.41666667 35.0,9.5 35.0,9.58333333 35.0,9.66666667 34.91666667,9.66666667 34.91666667,9.75 34.91666667,9.83333333 34.91666667,9.91666667 34.91666667,10.0 35,10 35.0,9.91666667 35.08333333,9.91666667 35.08333333,10.0 35.16666667,10.0 35.16666667,9.91666667 35.25,9.91666667 35.33333333,9.91666667 35.33333333,9.83333333 35.41666667,9.83333333 35.41666667,9.75 35.5,9.75 35.58333333,9.75 35.58333333,9.66666667 35.66666667,9.66666667 35.66666667,9.58333333 35.75,9.58333333 35.75,9.5 35.75,9.41666667 35.83333333,9.41666667 35.83333333,9.33333333 35.91666667,9.33333333 36.0,9.33333333 36.0,9.25 36.08333333,9.25 36.08333333,9.16666667 36.16666667,9.16666667 36.16666667,9.25 36.25,9.25 36.33333333,9.25 36.41666667,9.25 36.41666667,9.33333333 36.5,9.33333333 36.58333333,9.33333333 36.66666667,9.33333333 36.75,9.33333333 36.75,9.41666667 36.75,9.5 36.75,9.58333333 36.66666667,9.58333333 36.66666667,9.66666667 36.58333333,9.66666667 36.58333333,9.58333333 36.5,9.58333333 36.41666667,9.58333333 36.41666667,9.66666667 36.33333333,9.66666667 36.33333333,9.58333333 36.25,9.58333333 36.25,9.66666667 36.16666667,9.66666667 36.16666667,9.75 36.08333333,9.75 36.08333333,9.83333333 36.08333333,9.91666667 36.08333333,10.0 36.08333333,10.08333333 36.16666667,10.08333333 36.25,10.08333333 36.25,10.16666667 36.16666667,10.16666667 36.08333333,10.16666667 36.08333333,10.25 36.08333333,10.33333333 36.0,10.33333333 36.0,10.41666667 36.0,10.5 35.91666667,10.5 35.91666667,10.41666667 35.91666667,10.33333333 35.91666667,10.25 35.91666667,10.16666667 35.83333333,10.16666667 35.83333333,10.25 35.75,10.25 35.75,10.33333333 35.66666667,10.33333333 35.66666667,10.41666667 35.58333333,10.41666667 35.58333333,10.5 35.58333333,10.58333333 35.5,10.58333333 35.5,10.66666667 35.5,10.75 35.5,10.83333333 35.58333333,10.83333333 35.66666667,10.83333333 35.66666667,10.75 35.75,10.75 35.75,10.66666667 35.83333333,10.66666667 35.91666667,10.66666667 35.91666667,10.58333333 36.0,10.58333333 36.0,10.66666667 36.08333333,10.66666667 36.16666667,10.66666667 36.16666667,10.75 36.25,10.75 36.25,10.83333333 36.33333333,10.83333333 36.33333333,10.91666667 36.33333333,11.0 36.41666667,11.0 36.41666667,11.08333333 36.5,11.08333333 36.5,11.16666667 36.5,11.25 36.5,11.33333333 36.58333333,11.33333333 36.66666667,11.33333333 36.66666667,11.41666667 36.66666667,11.5 36.66666667,11.58333333 36.66666667,11.66666667 36.58333333,11.66666667 36.58333333,11.75 36.66666667,11.75 36.66666667,11.83333333 36.66666667,11.91666667 36.66666667,12.0 36.66666667,12.08333333 36.66666667,12.16666667 36.75,12.16666667 36.83333333,12.16666667 36.83333333,12.25 36.91666667,12.25 36.91666667,12.33333333 36.91666667,12.41666667 36.91666667,12.5 37.0,12.5 37.0,12.58333333 37.0,12.66666667 37.08333333,12.66666667 37.08333333,12.75 37.16666667,12.75 37.25,12.75 37.33333333,12.75 37.33333333,12.83333333 37.41666667,12.83333333 37.5,12.83333333 37.58333333,12.83333333 37.58333333,12.91666667 37.58333333,13.0 37.58333333,13.08333333 37.66666667,13.08333333 37.66666667,13.16666667 37.66666667,13.25 37.75,13.25 37.83333333,13.25 37.91666667,13.25 38.0,13.25 38.0,13.33333333 38.08333333,13.33333333 38.08333333,13.41666667 38.16666667,13.41666667 38.16666667,13.5 38.25,13.5 38.33333333,13.5 38.33333333,13.58333333 38.33333333,13.66666667 38.41666667,13.66666667 38.41666667,13.58333333 38.5,13.58333333 38.58333333,13.58333333 38.58333333,13.5 38.58333333,13.41666667 38.58333333,13.33333333 38.58333333,13.25 38.66666667,13.25 38.66666667,13.16666667 38.58333333,13.16666667 38.58333333,13.08333333 38.5,13.08333333 38.5,13.0 38.41666667,13.0 38.41666667,12.91666667 38.41666667,12.83333333 38.33333333,12.83333333 38.25,12.83333333 38.16666667,12.83333333 38.16666667,12.91666667 38.08333333,12.91666667 38.08333333,12.83333333 38.0,12.83333333 38.0,12.75 38.0,12.66666667 38.0,12.58333333 38.08333333,12.58333333 38.08333333,12.66666667 38.16666667,12.66666667 38.16666667,12.58333333 38.25,12.58333333 38.25,12.5 38.25,12.41666667 38.33333333,12.41666667 38.41666667,12.41666667 38.41666667,12.33333333 38.41666667,12.25 38.41666667,12.16666667 38.5,12.16666667 38.5,12.25 38.58333333,12.25 38.58333333,12.33333333 38.5,12.33333333 38.5,12.41666667 38.5,12.5 38.5,12.58333333 38.58333333,12.58333333 38.58333333,12.66666667 38.66666667,12.66666667 38.75,12.66666667 38.75,12.75 38.83333333,12.75 38.83333333,12.83333333 38.75,12.83333333 38.75,12.91666667 38.83333333,12.91666667 38.91666667,12.91666667 38.91666667,12.83333333 39.0,12.83333333 39.08333333,12.83333333 39.08333333,12.91666667 39.16666667,12.91666667 39.16666667,13.0 39.16666667,13.08333333 39.16666667,13.16666667 39.08333333,13.16666667 39.0,13.16666667 38.91666667,13.16666667 38.91666667,13.25 39.0,13.25 39.08333333,13.25 39.08333333,13.33333333 39.08333333,13.41666667 39.08333333,13.5 39.0,13.5 38.91666667,13.5 38.91666667,13.58333333 38.83333333,13.58333333 38.75,13.58333333 38.75,13.66666667 38.75,13.75 38.83333333,13.75 38.91666667,13.75 39.0,13.75 39.0,13.83333333 39.08333333,13.83333333 39.08333333,13.91666667 39.0,13.91666667 38.91666667,13.91666667 38.83333333,13.91666667 38.83333333,13.83333333 38.75,13.83333333 38.66666667,13.83333333 38.66666667,13.75 38.58333333,13.75 38.58333333,13.83333333 38.58333333,13.91666667 38.5,13.91666667 38.5,13.83333333 38.41666667,13.83333333 38.41666667,13.91666667 38.41666667,14.0 38.33333333,14.0 38.25,14.0 38.25,13.91666667 38.16666667,13.91666667 38.16666667,14.0 38.16666667,14.08333333 38.16666667,14.16666667 38.16666667,14.25 38.08333333,14.25 38.08333333,14.33333333 38.16666667,14.33333333 38.16666667,14.41666667 38.16666667,14.5 38.25,14.5 38.25,14.41666667 38.25,14.33333333 38.33333333,14.33333333 38.41666667,14.33333333 38.41666667,14.25 38.5,14.25 38.58333333,14.25 38.66666667,14.25 38.75,14.25 38.83333333,14.25 38.83333333,14.33333333 38.83333333,14.41666667 38.91666667,14.41666667 39.0,14.41666667 39.08333333,14.41666667 39.08333333,14.5 39.16666667,14.5 39.25,14.5 39.25,14.58333333 39.25,14.66666667 39.33333333,14.66666667 39.33333333,14.75 39.25,14.75 39.25,14.83333333 39.16666667,14.83333333 39.16666667,14.91666667 39.08333333,14.91666667 39.0,14.91666667 39,15 38.91666667,15.0 38.91666667,14.91666667 38.91666667,14.83333333 38.91666667,14.75 38.91666667,14.66666667 38.91666667,14.58333333 38.83333333,14.58333333 38.83333333,14.66666667 38.75,14.66666667 38.66666667,14.66666667 38.66666667,14.75 38.75,14.75 38.75,14.83333333 38.66666667,14.83333333 38.58333333,14.83333333 38.58333333,14.75 38.5,14.75 38.5,14.83333333 38.5,14.91666667 38.5,15.0 38.58333333,15.0 38.58333333,15.08333333 38.66666667,15.08333333 38.66666667,15.16666667 38.66666667,15.25 38.58333333,15.25 38.58333333,15.33333333 38.66666667,15.33333333 38.66666667,15.41666667 38.58333333,15.41666667 38.58333333,15.5 38.66666667,15.5 38.66666667,15.58333333 38.66666667,15.66666667 38.66666667,15.75 38.75,15.75 38.75,15.66666667 38.83333333,15.66666667 38.83333333,15.58333333 38.91666667,15.58333333 38.91666667,15.5 38.91666667,15.41666667 38.91666667,15.33333333 38.83333333,15.33333333 38.83333333,15.25 38.91666667,15.25 39.0,15.25 39.0,15.16666667 39.08333333,15.16666667 39.08333333,15.08333333 39.16666667,15.08333333 39.25,15.08333333 39.33333333,15.08333333 39.33333333,15.0 39.41666667,15.0 39.41666667,14.91666667 39.5,14.91666667 39.5,14.83333333 39.5,14.75 39.5,14.66666667 39.58333333,14.66666667 39.58333333,14.58333333 39.58333333,14.5 39.58333333,14.41666667 39.58333333,14.33333333 39.58333333,14.25 39.66666667,14.25 39.75,14.25 39.75,14.16666667 39.75,14.08333333 39.83333333,14.08333333 39.83333333,14.0 39.83333333,13.91666667 39.83333333,13.83333333 39.83333333,13.75 39.83333333,13.66666667 39.83333333,13.58333333 39.75,13.58333333 39.75,13.5 39.75,13.41666667 39.75,13.33333333 39.66666667,13.33333333 39.66666667,13.25 39.66666667,13.16666667 39.75,13.16666667 39.75,13.08333333 39.75,13.0 39.75,12.91666667 39.75,12.83333333 39.66666667,12.83333333 39.66666667,12.75 39.66666667,12.66666667 39.58333333,12.66666667 39.58333333,12.58333333 39.58333333,12.5 39.58333333,12.41666667 39.5,12.41666667 39.5,12.33333333 39.58333333,12.33333333 39.58333333,12.25 39.58333333,12.16666667 39.58333333,12.08333333 39.58333333,12.0 39.66666667,12.0 39.66666667,11.91666667 39.66666667,11.83333333 39.66666667,11.75 39.75,11.75 39.75,11.66666667 39.66666667,11.66666667 39.66666667,11.58333333 39.66666667,11.5 39.66666667,11.41666667 39.66666667,11.33333333 39.75,11.33333333 39.75,11.41666667 39.83333333,11.41666667 39.91666667,11.41666667 39.91666667,11.33333333 39.91666667,11.25 40.0,11.25 40.0,11.16666667 39.91666667,11.16666667 39.91666667,11.08333333 39.91666667,11.0 40,11 40.0,10.91666667 39.91666667,10.91666667 39.91666667,10.83333333 40.0,10.83333333 40.0,10.75 40.0,10.66666667 40.0,10.58333333 40.0,10.5 40.0,10.41666667 40.0,10.33333333 39.91666667,10.33333333 39.91666667,10.25 39.91666667,10.16666667 39.83333333,10.16666667 39.83333333,10.08333333 39.83333333,10.0 39.83333333,9.91666667 39.83333333,9.83333333 39.91666667,9.83333333 39.91666667,9.75 39.83333333,9.75 39.83333333,9.66666667 39.83333333,9.58333333 39.83333333,9.5 39.83333333,9.41666667 39.75,9.41666667 39.66666667,9.41666667 39.66666667,9.33333333 39.66666667,9.25 39.66666667,9.16666667 39.58333333,9.16666667 39.58333333,9.08333333 39.5,9.08333333 39.5,9.0 39.58333333,9.0 39.58333333,8.91666667 39.58333333,8.83333333 39.5,8.83333333 39.5,8.75 39.41666667,8.75 39.41666667,8.66666667 39.41666667,8.58333333 39.5,8.58333333 39.5,8.5 39.41666667,8.5 39.41666667,8.41666667 39.41666667,8.33333333 39.5,8.33333333 39.5,8.41666667 39.58333333,8.41666667 39.66666667,8.41666667 39.66666667,8.5 39.75,8.5 39.83333333,8.5 39.91666667,8.5 40.0,8.5 40.0,8.58333333 40.08333333,8.58333333 40.08333333,8.66666667 40.16666667,8.66666667 40.16666667,8.75 40.25,8.75 40.25,8.83333333 40.33333333,8.83333333 40.33333333,8.91666667 40.41666667,8.91666667 40.5,8.91666667 40.5,9.0 40.58333333,9.0 40.58333333,9.08333333 40.66666667,9.08333333 40.75,9.08333333 40.75,9.16666667 40.83333333,9.16666667 40.91666667,9.16666667 40.91666667,9.25 41.0,9.25 41.0,9.33333333 41.08333333,9.33333333 41.08333333,9.41666667 41.16666667,9.41666667 41.25,9.41666667 41.33333333,9.41666667 41.41666667,9.41666667 41.41666667,9.5 41.5,9.5 41.58333333,9.5 41.66666667,9.5 41.75,9.5 41.83333333,9.5 41.91666667,9.5 42.0,9.5 42.0,9.58333333 42.08333333,9.58333333 42.16666667,9.58333333 42.25,9.58333333 42.33333333,9.58333333 42.41666667,9.58333333 42.41666667,9.66666667 42.5,9.66666667 42.58333333,9.66666667 42.58333333,9.58333333 42.66666667,9.58333333 42.66666667,9.66666667 42.75,9.66666667 42.75,9.75 42.83333333,9.75 42.83333333,9.66666667 42.91666667,9.66666667 42.91666667,9.58333333 43.0,9.58333333 43.0,9.5 42.91666667,9.5 42.83333333,9.5 42.75,9.5 42.66666667,9.5 42.66666667,9.41666667 42.58333333,9.41666667 42.58333333,9.5 42.5,9.5 42.5,9.41666667 42.41666667,9.41666667 42.41666667,9.33333333 42.33333333,9.33333333 42.33333333,9.41666667 42.25,9.41666667 42.16666667,9.41666667 42.16666667,9.33333333 42.08333333,9.33333333 42.08333333,9.25 42.16666667,9.25 42.16666667,9.16666667 42.16666667,9.08333333 42.08333333,9.08333333 42.08333333,9.16666667 42.0,9.16666667 41.91666667,9.16666667 41.91666667,9.08333333 41.91666667,9.0 41.91666667,8.91666667 41.83333333,8.91666667 41.75,8.91666667 41.66666667,8.91666667 41.66666667,8.83333333 41.66666667,8.75 41.58333333,8.75 41.58333333,8.83333333 41.5,8.83333333 41.5,8.91666667 41.5,9.0 41.41666667,9.0 41.41666667,8.91666667 41.33333333,8.91666667 41.33333333,8.83333333 41.25,8.83333333 41.25,8.91666667 41.16666667,8.91666667 41.16666667,8.83333333 41.08333333,8.83333333 41.08333333,8.75 41.0,8.75 41.0,8.66666667 40.91666667,8.66666667 40.91666667,8.58333333 40.91666667,8.5 40.91666667,8.41666667 40.83333333,8.41666667 40.83333333,8.5 40.75,8.5 40.66666667,8.5 40.66666667,8.58333333 40.58333333,8.58333333 40.58333333,8.5 40.58333333,8.41666667 40.66666667,8.41666667 40.66666667,8.33333333 40.58333333,8.33333333 40.5,8.33333333 40.5,8.41666667 40.41666667,8.41666667 40.33333333,8.41666667 40.25,8.41666667 40.16666667,8.41666667 40.16666667,8.33333333 40.16666667,8.25 40.08333333,8.25 40.08333333,8.16666667 40.16666667,8.16666667 40.16666667,8.08333333 40.08333333,8.08333333 40.0,8.08333333 40,8 40.08333333,8.0 40.08333333,7.91666667 40.08333333,7.83333333 40.16666667,7.83333333 40.16666667,7.75 40.25,7.75 40.25,7.66666667 40.25,7.58333333 40.25,7.5 40.33333333,7.5 40.41666667,7.5 40.5,7.5 40.58333333,7.5 40.66666667,7.5 40.75,7.5 40.75,7.41666667 40.75,7.33333333 40.83333333,7.33333333 40.91666667,7.33333333 40.91666667,7.25 40.83333333,7.25 40.83333333,7.16666667 40.75,7.16666667 40.75,7.08333333 40.75,7.0 40.66666667,7.0 40.66666667,6.91666667 40.66666667,6.83333333 40.58333333,6.83333333 40.5,6.83333333 40.5,6.75 40.5,6.66666667 40.5,6.58333333 40.41666667,6.58333333 40.41666667,6.66666667 40.41666667,6.75 40.33333333,6.75 40.33333333,6.83333333 40.25,6.83333333 40.16666667,6.83333333 40.08333333,6.83333333 40.08333333,6.75 40.08333333,6.66666667 40.0,6.66666667 40.0,6.58333333 39.91666667,6.58333333 39.91666667,6.5 39.83333333,6.5 39.75,6.5 39.75,6.41666667 39.66666667,6.41666667 39.58333333,6.41666667 39.5,6.41666667 39.5,6.33333333 39.5,6.25 39.5,6.16666667 39.58333333,6.16666667 39.58333333,6.08333333 39.5,6.08333333 39.5,6.0 39.58333333,6.0 39.58333333,5.91666667 39.66666667,5.91666667 39.75,5.91666667 39.83333333,5.91666667 39.91666667,5.91666667 39.91666667,5.83333333 40.0,5.83333333 40.0,5.75 39.91666667,5.75 39.91666667,5.66666667 39.91666667,5.58333333 39.83333333,5.58333333 39.75,5.58333333 39.75,5.66666667 39.75,5.75 39.66666667,5.75 39.66666667,5.83333333 39.58333333,5.83333333 39.58333333,5.75 39.5,5.75 39.5,5.66666667 39.58333333,5.66666667 39.66666667,5.66666667 39.66666667,5.58333333 39.58333333,5.58333333 39.58333333,5.5 39.5,5.5 39.5,5.41666667 39.41666667,5.41666667 39.41666667,5.33333333 39.33333333,5.33333333 39.33333333,5.41666667 39.25,5.41666667 39.25,5.5 39.16666667,5.5 39.16666667,5.41666667 39.08333333,5.41666667 39.08333333,5.33333333 39.0,5.33333333 39.0,5.25 38.91666667,5.25 38.91666667,5.33333333 38.83333333,5.33333333 38.83333333,5.41666667 38.75,5.41666667 38.75,5.5 38.66666667,5.5 38.66666667,5.58333333 38.58333333,5.58333333 38.5,5.58333333 38.5,5.5 38.5,5.41666667 38.41666667,5.41666667 38.41666667,5.33333333 38.41666667,5.25 38.33333333,5.25 38.33333333,5.16666667 38.33333333,5.08333333 38.33333333,5.0 38.33333333,4.91666667 38.25,4.91666667 38.25,5.0 38.16666667,5.0 38.08333333,5.0 38.08333333,5.08333333 38.0,5.08333333 38.0,5.16666667 37.91666667,5.16666667 37.91666667,5.25 37.91666667,5.33333333 37.83333333,5.33333333 37.83333333,5.41666667 37.75,5.41666667 37.75,5.5 37.75,5.58333333 37.75,5.66666667 37.75,5.75 37.75,5.83333333 37.75,5.91666667 37.83333333,5.91666667 37.83333333,6.0 37.83333333,6.08333333 37.91666667,6.08333333 37.91666667,6.0 37.91666667,5.91666667 37.91666667,5.83333333 37.91666667,5.75 38.0,5.75 38.08333333,5.75 38.08333333,5.83333333 38.08333333,5.91666667 38.08333333,6.0 38.08333333,6.08333333 38.0,6.08333333 38.0,6.16666667 38.0,6.25 38.08333333,6.25 38.16666667,6.25 38.16666667,6.33333333 38.25,6.33333333 38.33333333,6.33333333 38.33333333,6.41666667 38.33333333,6.5 38.25,6.5 38.25,6.58333333 38.16666667,6.58333333 38.16666667,6.66666667 38.16666667,6.75 38.16666667,6.83333333 38.16666667,6.91666667 38.08333333,6.91666667 38.0,6.91666667 38.0,6.83333333 37.91666667,6.83333333 37.91666667,6.75 37.83333333,6.75 37.83333333,6.66666667 37.75,6.66666667 37.75,6.58333333 37.75,6.5 37.66666667,6.5 37.66666667,6.41666667 37.75,6.41666667 37.75,6.33333333 37.75,6.25 37.66666667,6.25 37.66666667,6.16666667 37.58333333,6.16666667 37.58333333,6.08333333 37.5,6.08333333 37.5,6.0 37.41666667,6.0 37.41666667,5.91666667 37.33333333,5.91666667 37.33333333,5.83333333 37.33333333,5.75 37.33333333,5.66666667 37.41666667,5.66666667 37.41666667,5.58333333 37.33333333,5.58333333 37.33333333,5.5 37.25,5.5 37.16666667,5.5 37.16666667,5.58333333 37.16666667,5.66666667 37.25,5.66666667 37.25,5.75 37.25,5.83333333 37.16666667,5.83333333 37.16666667,5.91666667 37.16666667,6.0 37.16666667,6.08333333 37.16666667,6.16666667 37.25,6.16666667 37.25,6.25 37.33333333,6.25 37.33333333,6.33333333 37.41666667,6.33333333 37.41666667,6.41666667 37.33333333,6.41666667 37.33333333,6.5 37.33333333,6.58333333 37.25,6.58333333 37.25,6.66666667 37.33333333,6.66666667 37.33333333,6.75 37.33333333,6.83333333 37.41666667,6.83333333 37.5,6.83333333 37.5,6.91666667 37.58333333,6.91666667 37.58333333,7.0 37.5,7.0 37.5,7.08333333 37.5,7.16666667 37.41666667,7.16666667 37.41666667,7.08333333 37.33333333,7.08333333 37.33333333,7.0 37.33333333,6.91666667 37.25,6.91666667 37.25,6.83333333 37.16666667,6.83333333 37.16666667,6.75 37.08333333,6.75 37.08333333,6.83333333 37.0,6.83333333 36.91666667,6.83333333 36.91666667,6.75 36.83333333,6.75 36.83333333,6.83333333 36.83333333,6.91666667 36.83333333,7.0 36.83333333,7.08333333 36.75,7.08333333 36.75,7.0 36.75,6.91666667 36.66666667,6.91666667 36.66666667,6.83333333 36.58333333,6.83333333 36.58333333,6.91666667 36.5,6.91666667 36.41666667,6.91666667 36.41666667,6.83333333 36.33333333,6.83333333 36.33333333,6.91666667 36.25,6.91666667 36.25,6.83333333 36.16666667,6.83333333 36.08333333,6.83333333 36.0,6.83333333 36.0,6.75 36.0,6.66666667 36.0,6.58333333 35.91666667,6.58333333 35.91666667,6.5 35.91666667,6.41666667 35.83333333,6.41666667 35.75,6.41666667 35.75,6.33333333 35.75,6.25 35.75,6.16666667 35.75,6.08333333 35.66666667,6.08333333 35.58333333,6.08333333 35.58333333,6.0 35.5,6.0 35.5,6.08333333 35.41666667,6.08333333 35.41666667,6.0 35.33333333,6.0 35.25,6.0</coordinates></LinearRing></outerBoundaryIs><innerBoundaryIs><LinearRing><coordinates>36.16666667,9.16666667 36.16666667,9.08333333 36.08333333,9.08333333 36.08333333,9.0 36.08333333,8.91666667 36.16666667,8.91666667 36.25,8.91666667 36.33333333,8.91666667 36.33333333,9.0 36.25,9.0 36.25,9.08333333 36.25,9.16666667 36.16666667,9.16666667</coordinates></LinearRing></innerBoundaryIs><innerBoundaryIs><LinearRing><coordinates>36.25,10.16666667 36.33333333,10.16666667 36.33333333,10.25 36.41666667,10.25 36.41666667,10.33333333 36.5,10.33333333 36.5,10.25 36.58333333,10.25 36.66666667,10.25 36.75,10.25 36.83333333,10.25 36.91666667,10.25 37.0,10.25 37.0,10.16666667 37.08333333,10.16666667 37.16666667,10.16666667 37.16666667,10.08333333 37.16666667,10.0 37.25,10.0 37.25,9.91666667 37.33333333,9.91666667 37.33333333,9.83333333 37.41666667,9.83333333 37.5,9.83333333 37.58333333,9.83333333 37.66666667,9.83333333 37.66666667,9.75 37.75,9.75 37.75,9.83333333 37.83333333,9.83333333 37.83333333,9.75 37.91666667,9.75 38.0,9.75 38.08333333,9.75 38.16666667,9.75 38.16666667,9.83333333 38.08333333,9.83333333 38.08333333,9.91666667 38.08333333,10.0 38.16666667,10.0 38.16666667,10.08333333 38.08333333,10.08333333 38.0,10.08333333 37.91666667,10.08333333 37.91666667,10.0 37.83333333,10.0 37.83333333,9.91666667 37.75,9.91666667 37.75,10.0 37.66666667,10.0 37.66666667,10.08333333 37.66666667,10.16666667 37.58333333,10.16666667 37.5,10.16666667 37.5,10.08333333 37.41666667,10.08333333 37.41666667,10.16666667 37.33333333,10.16666667 37.25,10.16666667 37.25,10.25 37.16666667,10.25 37.16666667,10.33333333 37.16666667,10.41666667 37.08333333,10.41666667 37.08333333,10.33333333 37.0,10.33333333 37.0,10.41666667 36.91666667,10.41666667 36.83333333,10.41666667 36.83333333,10.5 36.75,10.5 36.66666667,10.5 36.66666667,10.58333333 36.58333333,10.58333333 36.5,10.58333333 36.41666667,10.58333333 36.33333333,10.58333333 36.33333333,10.66666667 36.25,10.66666667 36.25,10.58333333 36.25,10.5 36.25,10.41666667 36.25,10.33333333 36.25,10.25 36.25,10.16666667</coordinates></LinearRing></innerBoundaryIs><innerBoundaryIs><LinearRing><coordinates>38.16666667,10.08333333 38.25,10.08333333 38.33333333,10.08333333 38.41666667,10.08333333 38.41666667,10.16666667 38.33333333,10.16666667 38.25,10.16666667 38.16666667,10.16666667 38.16666667,10.08333333</coordinates></LinearRing></innerBoundaryIs><innerBoundaryIs><LinearRing><coordinates>38.41666667,10.08333333 38.41666667,10.0 38.5,10.0 38.5,10.08333333 38.41666667,10.08333333</coordinates></LinearRing></innerBoundaryIs><innerBoundaryIs><LinearRing><coordinates>38.41666667,10.16666667 38.5,10.16666667 38.5,10.25 38.5,10.33333333 38.41666667,10.33333333 38.41666667,10.25 38.41666667,10.16666667</coordinates></LinearRing></innerBoundaryIs><innerBoundaryIs><LinearRing><coordinates>38.5,10.33333333 38.58333333,10.33333333 38.66666667,10.33333333 38.75,10.33333333 38.75,10.41666667 38.66666667,10.41666667 38.58333333,10.41666667 38.5,10.41666667 38.5,10.33333333</coordinates></LinearRing></innerBoundaryIs><innerBoundaryIs><LinearRing><coordinates>38.5,10.41666667 38.5,10.5 38.5,10.58333333 38.41666667,10.58333333 38.41666667,10.5 38.41666667,10.41666667 38.5,10.41666667</coordinates></LinearRing></innerBoundaryIs><innerBoundaryIs><LinearRing><coordinates>40.25,7.5 40.16666667,7.5 40.08333333,7.5 40.08333333,7.41666667 40.16666667,7.41666667 40.25,7.41666667 40.25,7.5</coordinates></LinearRing></innerBoundaryIs><innerBoundaryIs><LinearRing><coordinates>39.5,5.75 39.5,5.83333333 39.41666667,5.83333333 39.41666667,5.75 39.5,5.75</coordinates></LinearRing></innerBoundaryIs><innerBoundaryIs><LinearRing><coordinates>37.41666667,6.41666667 37.5,6.41666667 37.58333333,6.41666667 37.58333333,6.5 37.58333333,6.58333333 37.66666667,6.58333333 37.66666667,6.66666667 37.58333333,6.66666667 37.58333333,6.75 37.5,6.75 37.5,6.66666667 37.5,6.58333333 37.5,6.5 37.41666667,6.5 37.41666667,6.41666667</coordinates></LinearRing></innerBoundaryIs><innerBoundaryIs><LinearRing><coordinates>37.41666667,7.58333333 37.41666667,7.5 37.41666667,7.41666667 37.5,7.41666667 37.5,7.5 37.5,7.58333333 37.58333333,7.58333333 37.58333333,7.66666667 37.5,7.66666667 37.41666667,7.66666667 37.41666667,7.58333333</coordinates></LinearRing></innerBoundaryIs><innerBoundaryIs><LinearRing><coordinates>37.41666667,7.41666667 37.33333333,7.41666667 37.33333333,7.33333333 37.33333333,7.25 37.41666667,7.25 37.41666667,7.33333333 37.41666667,7.41666667</coordinates></LinearRing></innerBoundaryIs><innerBoundaryIs><LinearRing><coordinates>39.25,8.58333333 39.25,8.5 39.33333333,8.5 39.33333333,8.58333333 39.25,8.58333333</coordinates></LinearRing></innerBoundaryIs><innerBoundaryIs><LinearRing><coordinates>39.25,8.5 39.16666667,8.5 39.08333333,8.5 39.08333333,8.41666667 39.0,8.41666667 39.0,8.33333333 39.08333333,8.33333333 39.16666667,8.33333333 39.16666667,8.41666667 39.25,8.41666667 39.25,8.5</coordinates></LinearRing></innerBoundaryIs><innerBoundaryIs><LinearRing><coordinates>39.25,8.41666667 39.25,8.33333333 39.33333333,8.33333333 39.33333333,8.41666667 39.25,8.41666667</coordinates></LinearRing></innerBoundaryIs><innerBoundaryIs><LinearRing><coordinates>34.58333333,9.08333333 34.66666667,9.08333333 34.66666667,9.16666667 34.58333333,9.16666667 34.58333333,9.08333333</coordinates></LinearRing></innerBoundaryIs><innerBoundaryIs><LinearRing><coordinates>34.66666667,9.16666667 34.75,9.16666667 34.83333333,9.16666667 34.83333333,9.25 34.75,9.25 34.66666667,9.25 34.66666667,9.16666667</coordinates></LinearRing></innerBoundaryIs><innerBoundaryIs><LinearRing><coordinates>39.83333333,10.66666667 39.83333333,10.58333333 39.91666667,10.58333333 39.91666667,10.66666667 39.91666667,10.75 39.83333333,10.75 39.83333333,10.66666667</coordinates></LinearRing></innerBoundaryIs><innerBoundaryIs><LinearRing><coordinates>39.83333333,10.75 39.83333333,10.83333333 39.75,10.83333333 39.75,10.75 39.83333333,10.75</coordinates></LinearRing></innerBoundaryIs><innerBoundaryIs><LinearRing><coordinates>38.66666667,10.0 38.75,10.0 38.75,10.08333333 38.66666667,10.08333333 38.66666667,10.0</coordinates></LinearRing></innerBoundaryIs><innerBoundaryIs><LinearRing><coordinates>38.75,10.0 38.75,9.91666667 38.83333333,9.91666667 38.83333333,10.0 38.75,10.0</coordinates></LinearRing></innerBoundaryIs><innerBoundaryIs><LinearRing><coordinates>38.41666667,11.0 38.5,11.0 38.5,11.08333333 38.41666667,11.08333333 38.41666667,11.0</coordinates></LinearRing></innerBoundaryIs><innerBoundaryIs><LinearRing><coordinates>38.5,11.0 38.5,10.91666667 38.58333333,10.91666667 38.58333333,11.0 38.5,11.0</coordinates></LinearRing></innerBoundaryIs><innerBoundaryIs><LinearRing><coordinates>37.33333333,11.58333333 37.41666667,11.58333333 37.41666667,11.66666667 37.41666667,11.75 37.5,11.75 37.5,11.83333333 37.5,11.91666667 37.58333333,11.91666667 37.58333333,12.0 37.58333333,12.08333333 37.58333333,12.16666667 37.58333333,12.25 37.5,12.25 37.5,12.33333333 37.41666667,12.33333333 37.33333333,12.33333333 37.33333333,12.25 37.25,12.25 37.16666667,12.25 37.08333333,12.25 37.08333333,12.16666667 37.0,12.16666667 37.0,12.08333333 37,12 37.0,11.91666667 37.0,11.83333333 37.08333333,11.83333333 37.16666667,11.83333333 37.25,11.83333333 37.25,11.75 37.33333333,11.75 37.33333333,11.66666667 37.33333333,11.58333333</coordinates></LinearRing></innerBoundaryIs><innerBoundaryIs><LinearRing><coordinates>38.75,8.83333333 38.83333333,8.83333333 38.83333333,8.91666667 38.83333333,9.0 38.83333333,9.08333333 38.75,9.08333333 38.66666667,9.08333333 38.66666667,9.0 38.66666667,8.91666667 38.75,8.91666667 38.75,8.83333333</coordinates></LinearRing></innerBoundaryIs><innerBoundaryIs><LinearRing><coordinates>38.41666667,7.58333333 38.41666667,7.5 38.33333333,7.5 38.33333333,7.41666667 38.41666667,7.41666667 38.5,7.41666667 38.5,7.33333333 38.58333333,7.33333333 38.58333333,7.41666667 38.66666667,7.41666667 38.66666667,7.5 38.75,7.5 38.83333333,7.5 38.83333333,7.58333333 38.83333333,7.66666667 38.83333333,7.75 38.75,7.75 38.75,7.66666667 38.66666667,7.66666667 38.58333333,7.66666667 38.5,7.66666667 38.5,7.58333333 38.41666667,7.58333333</coordinates></LinearRing></innerBoundaryIs><innerBoundaryIs><LinearRing><coordinates>38.33333333,7.0 38.41666667,7.0 38.5,7.0 38.5,7.08333333 38.5,7.16666667 38.41666667,7.16666667 38.41666667,7.08333333 38.33333333,7.08333333 38.33333333,7.0</coordinates></LinearRing></innerBoundaryIs><innerBoundaryIs><LinearRing><coordinates>36.0,6.91666667 36.08333333,6.91666667 36.08333333,7.0 36,7 36.0,6.91666667</coordinates></LinearRing></innerBoundaryIs><innerBoundaryIs><LinearRing><coordinates>37.08333333,7.25 37.08333333,7.16666667 37.16666667,7.16666667 37.16666667,7.25 37.08333333,7.25</coordinates></LinearRing></innerBoundaryIs><innerBoundaryIs><LinearRing><coordinates>38.58333333,7.25 38.58333333,7.16666667 38.66666667,7.16666667 38.66666667,7.25 38.58333333,7.25</coordinates></LinearRing></innerBoundaryIs><innerBoundaryIs><LinearRing><coordinates>37.58333333,8.25 37.58333333,8.16666667 37.66666667,8.16666667 37.66666667,8.25 37.58333333,8.25</coordinates></LinearRing></innerBoundaryIs><innerBoundaryIs><LinearRing><coordinates>37.58333333,7.91666667 37.66666667,7.91666667 37.66666667,8.0 37.58333333,8.0 37.58333333,7.91666667</coordinates></LinearRing></innerBoundaryIs><innerBoundaryIs><LinearRing><coordinates>38.66666667,7.91666667 38.75,7.91666667 38.75,7.83333333 38.83333333,7.83333333 38.91666667,7.83333333 38.91666667,7.91666667 38.91666667,8.0 39,8 39.0,8.08333333 38.91666667,8.08333333 38.83333333,8.08333333 38.83333333,8.16666667 38.75,8.16666667 38.75,8.08333333 38.75,8.0 38.66666667,8.0 38.66666667,7.91666667</coordinates></LinearRing></innerBoundaryIs><innerBoundaryIs><LinearRing><coordinates>37.58333333,9.33333333 37.66666667,9.33333333 37.75,9.33333333 37.75,9.41666667 37.75,9.5 37.66666667,9.5 37.66666667,9.58333333 37.66666667,9.66666667 37.58333333,9.66666667 37.58333333,9.58333333 37.58333333,9.5 37.58333333,9.41666667 37.58333333,9.33333333</coordinates></LinearRing></innerBoundaryIs><innerBoundaryIs><LinearRing><coordinates>38.08333333,9.58333333 38.16666667,9.58333333 38.16666667,9.66666667 38.08333333,9.66666667 38.08333333,9.58333333</coordinates></LinearRing></innerBoundaryIs><innerBoundaryIs><LinearRing><coordinates>37.16666667,9.41666667 37.25,9.41666667 37.25,9.5 37.25,9.58333333 37.16666667,9.58333333 37.16666667,9.5 37.16666667,9.41666667</coordinates></LinearRing></innerBoundaryIs><innerBoundaryIs><LinearRing><coordinates>38.5,10.66666667 38.58333333,10.66666667 38.58333333,10.75 38.58333333,10.83333333 38.5,10.83333333 38.5,10.75 38.5,10.66666667</coordinates></LinearRing></innerBoundaryIs><innerBoundaryIs><LinearRing><coordinates>38.91666667,9.83333333 39.0,9.83333333 39.0,9.91666667 38.91666667,9.91666667 38.91666667,9.83333333</coordinates></LinearRing></innerBoundaryIs><innerBoundaryIs><LinearRing><coordinates>38.83333333,10.16666667 38.83333333,10.08333333 38.91666667,10.08333333 39.0,10.08333333 39.0,10.16666667 38.91666667,10.16666667 38.83333333,10.16666667</coordinates></LinearRing></innerBoundaryIs><innerBoundaryIs><LinearRing><coordinates>38.83333333,10.33333333 38.91666667,10.33333333 38.91666667,10.41666667 38.83333333,10.41666667 38.83333333,10.33333333</coordinates></LinearRing></innerBoundaryIs></Polygon><Polygon><outerBoundaryIs><LinearRing><coordinates>36.75,5.75 36.75,5.66666667 36.66666667,5.66666667 36.58333333,5.66666667 36.58333333,5.75 36.5,5.75 36.5,5.83333333 36.5,5.91666667 36.5,6.0 36.5,6.08333333 36.58333333,6.08333333 36.58333333,6.16666667 36.58333333,6.25 36.58333333,6.33333333 36.5,6.33333333 36.5,6.41666667 36.5,6.5 36.58333333,6.5 36.58333333,6.58333333 36.66666667,6.58333333 36.66666667,6.66666667 36.75,6.66666667 36.83333333,6.66666667 36.91666667,6.66666667 36.91666667,6.58333333 36.83333333,6.58333333 36.83333333,6.5 36.91666667,6.5 37.0,6.5 37.0,6.58333333 37.08333333,6.58333333 37.08333333,6.5 37.08333333,6.41666667 37.0,6.41666667 37.0,6.33333333 36.91666667,6.33333333 36.91666667,6.25 36.91666667,6.16666667 36.91666667,6.08333333 36.83333333,6.08333333 36.83333333,6.0 36.75,6.0 36.75,5.91666667 36.75,5.83333333 36.83333333,5.83333333 36.83333333,5.91666667 36.91666667,5.91666667 36.91666667,5.83333333 36.91666667,5.75 36.83333333,5.75 36.75,5.75</coordinates></LinearRing></outerBoundaryIs><innerBoundaryIs><LinearRing><coordinates>36.83333333,6.5 36.75,6.5 36.75,6.41666667 36.83333333,6.41666667 36.83333333,6.5</coordinates></LinearRing></innerBoundaryIs></Polygon></MultiGeometry>
  </Placemark>
</Folder>
</Document></kml>
