# Supplementary material for: Species conservation profiles of a random sample of world spiders II: Gnaphosidae to Nemesiidae
Source: Biodivers Data J. 2018 Jun 29;(6):e26203. doi: 10.3897/BDJ.6.e26203 (PMC6065607; doi:10.3897/BDJ.6.e26203)
Supplement: Supplementary material 21 — Distribution of Pelecopsis parallela (Wider, 1834) [file bdj-06-e26203-s021.kml]

<?xml version="1.0" encoding="utf-8" ?>
<kml xmlns="http://www.opengis.net/kml/2.2">
<Document id="root_doc">
<Schema name="Pelecopsis_parallela.kml" id="Pelecopsis_parallela.kml">
	<SimpleField name="layer" type="float"></SimpleField>
</Schema>
<Folder><name>Pelecopsis_parallela.kml</name>
  <Placemark>
	<Style><LineStyle><color>ff0000ff</color></LineStyle><PolyStyle><fill>0</fill></PolyStyle></Style>
	<ExtendedData><SchemaData schemaUrl="#Pelecopsis_parallela.kml">
		<SimpleData name="layer">1</SimpleData>
	</SchemaData></ExtendedData>
      <MultiGeometry><Polygon><outerBoundaryIs><LinearRing><coordinates>10.16666667,36.41666667 10.25,36.41666667 10.25,36.33333333 10.16666667,36.33333333 10.08333333,36.33333333 10.08333333,36.41666667 10.08333333,36.5 10.16666667,36.5 10.16666667,36.41666667</coordinates></LinearRing></outerBoundaryIs></Polygon><Polygon><outerBoundaryIs><LinearRing><coordinates>6.16666667,36.58333333 6.25,36.58333333 6.33333333,36.58333333 6.33333333,36.5 6.25,36.5 6.16666667,36.5 6.16666667,36.58333333</coordinates></LinearRing></outerBoundaryIs></Polygon><Polygon><outerBoundaryIs><LinearRing><coordinates>8.25,36.58333333 8.33333333,36.58333333 8.33333333,36.5 8.25,36.5 8.25,36.58333333</coordinates></LinearRing></outerBoundaryIs></Polygon><Polygon><outerBoundaryIs><LinearRing><coordinates>29.91666667,36.5 29.91666667,36.41666667 29.83333333,36.41666667 29.75,36.41666667 29.66666667,36.41666667 29.66666667,36.5 29.75,36.5 29.83333333,36.5 29.83333333,36.58333333 29.91666667,36.58333333 29.91666667,36.5</coordinates></LinearRing></outerBoundaryIs></Polygon><Polygon><outerBoundaryIs><LinearRing><coordinates>27.08333333,36.58333333 27.16666667,36.58333333 27.16666667,36.5 27.08333333,36.5 27.08333333,36.58333333</coordinates></LinearRing></outerBoundaryIs></Polygon><Polygon><outerBoundaryIs><LinearRing><coordinates>29.16666667,36.58333333 29.25,36.58333333 29.25,36.5 29.16666667,36.5 29.16666667,36.58333333</coordinates></LinearRing></outerBoundaryIs></Polygon><Polygon><outerBoundaryIs><LinearRing><coordinates>32.5,36.66666667 32.58333333,36.66666667 32.58333333,36.58333333 32.5,36.58333333 32.5,36.66666667</coordinates></LinearRing></outerBoundaryIs></Polygon><Polygon><outerBoundaryIs><LinearRing><coordinates>32.25,36.66666667 32.33333333,36.66666667 32.33333333,36.58333333 32.25,36.58333333 32.25,36.66666667</coordinates></LinearRing></outerBoundaryIs></Polygon><Polygon><outerBoundaryIs><LinearRing><coordinates>4.83333333,36.75 4.91666667,36.75 4.91666667,36.66666667 4.83333333,36.66666667 4.83333333,36.75</coordinates></LinearRing></outerBoundaryIs></Polygon><Polygon><outerBoundaryIs><LinearRing><coordinates>29.58333333,36.5 29.58333333,36.41666667 29.5,36.41666667 29.5,36.5 29.5,36.58333333 29.5,36.66666667 29.5,36.75 29.58333333,36.75 29.66666667,36.75 29.66666667,36.66666667 29.66666667,36.58333333 29.66666667,36.5 29.58333333,36.5</coordinates></LinearRing></outerBoundaryIs></Polygon><Polygon><outerBoundaryIs><LinearRing><coordinates>30.58333333,36.58333333 30.58333333,36.5 30.5,36.5 30.5,36.58333333 30.5,36.66666667 30.5,36.75 30.58333333,36.75 30.58333333,36.66666667 30.58333333,36.58333333</coordinates></LinearRing></outerBoundaryIs></Polygon><Polygon><outerBoundaryIs><LinearRing><coordinates>29.08333333,36.66666667 29.16666667,36.66666667 29.16666667,36.58333333 29.08333333,36.58333333 29.08333333,36.66666667</coordinates></LinearRing></outerBoundaryIs></Polygon><Polygon><outerBoundaryIs><LinearRing><coordinates>28.83333333,36.66666667 28.91666667,36.66666667 28.91666667,36.58333333 28.83333333,36.58333333 28.83333333,36.66666667</coordinates></LinearRing></outerBoundaryIs></Polygon><Polygon><outerBoundaryIs><LinearRing><coordinates>27.91666667,36.66666667 28.0,36.66666667 28.0,36.58333333 27.91666667,36.58333333 27.91666667,36.66666667</coordinates></LinearRing></outerBoundaryIs></Polygon><Polygon><outerBoundaryIs><LinearRing><coordinates>27.16666667,36.66666667 27.25,36.66666667 27.25,36.58333333 27.16666667,36.58333333 27.16666667,36.66666667</coordinates></LinearRing></outerBoundaryIs></Polygon><Polygon><outerBoundaryIs><LinearRing><coordinates>25.33333333,36.66666667 25.41666667,36.66666667 25.41666667,36.58333333 25.33333333,36.58333333 25.33333333,36.66666667</coordinates></LinearRing></outerBoundaryIs></Polygon><Polygon><outerBoundaryIs><LinearRing><coordinates>25.16666667,36.66666667 25.16666667,36.58333333 25.08333333,36.58333333 25.08333333,36.66666667 25.08333333,36.75 25.16666667,36.75 25.16666667,36.66666667</coordinates></LinearRing></outerBoundaryIs></Polygon><Polygon><outerBoundaryIs><LinearRing><coordinates>24.83333333,36.66666667 24.91666667,36.66666667 24.91666667,36.58333333 24.83333333,36.58333333 24.83333333,36.66666667</coordinates></LinearRing></outerBoundaryIs></Polygon><Polygon><outerBoundaryIs><LinearRing><coordinates>28.91666667,36.75 29.0,36.75 29.0,36.66666667 28.91666667,36.66666667 28.91666667,36.75</coordinates></LinearRing></outerBoundaryIs></Polygon><Polygon><outerBoundaryIs><LinearRing><coordinates>27.33333333,36.75 27.41666667,36.75 27.41666667,36.66666667 27.33333333,36.66666667 27.33333333,36.75</coordinates></LinearRing></outerBoundaryIs></Polygon><Polygon><outerBoundaryIs><LinearRing><coordinates>6.83333333,36.75 6.91666667,36.75 6.91666667,36.66666667 6.83333333,36.66666667 6.83333333,36.75</coordinates></LinearRing></outerBoundaryIs></Polygon><Polygon><outerBoundaryIs><LinearRing><coordinates>7.25,37.08333333 7.33333333,37.08333333 7.41666667,37.08333333 7.41666667,37.0 7.33333333,37.0 7.25,37.0 7.25,37.08333333</coordinates></LinearRing></outerBoundaryIs></Polygon><Polygon><outerBoundaryIs><LinearRing><coordinates>9.33333333,37.08333333 9.41666667,37.08333333 9.41666667,37.0 9.33333333,37.0 9.33333333,37.08333333</coordinates></LinearRing></outerBoundaryIs></Polygon><Polygon><outerBoundaryIs><LinearRing><coordinates>49.75,36.83333333 49.75,36.75 49.66666667,36.75 49.58333333,36.75 49.5,36.75 49.5,36.83333333 49.5,36.91666667 49.58333333,36.91666667 49.66666667,36.91666667 49.75,36.91666667 49.83333333,36.91666667 49.83333333,36.83333333 49.75,36.83333333</coordinates></LinearRing></outerBoundaryIs></Polygon><Polygon><outerBoundaryIs><LinearRing><coordinates>29.83333333,36.91666667 29.91666667,36.91666667 29.91666667,36.83333333 29.83333333,36.83333333 29.83333333,36.91666667</coordinates></LinearRing></outerBoundaryIs></Polygon><Polygon><outerBoundaryIs><LinearRing><coordinates>27.25,36.91666667 27.33333333,36.91666667 27.33333333,36.83333333 27.25,36.83333333 27.25,36.75 27.16666667,36.75 27.16666667,36.83333333 27.08333333,36.83333333 27.08333333,36.91666667 27.16666667,36.91666667 27.25,36.91666667</coordinates></LinearRing></outerBoundaryIs></Polygon><Polygon><outerBoundaryIs><LinearRing><coordinates>29.33333333,36.91666667 29.41666667,36.91666667 29.41666667,36.83333333 29.33333333,36.83333333 29.25,36.83333333 29.25,36.91666667 29.33333333,36.91666667</coordinates></LinearRing></outerBoundaryIs></Polygon><Polygon><outerBoundaryIs><LinearRing><coordinates>30.75,36.91666667 30.83333333,36.91666667 30.83333333,36.83333333 30.75,36.83333333 30.66666667,36.83333333 30.58333333,36.83333333 30.58333333,36.91666667 30.58333333,37.0 30.66666667,37.0 30.75,37.0 30.75,36.91666667</coordinates></LinearRing></outerBoundaryIs></Polygon><Polygon><outerBoundaryIs><LinearRing><coordinates>9.41666667,36.91666667 9.5,36.91666667 9.5,36.83333333 9.41666667,36.83333333 9.41666667,36.91666667</coordinates></LinearRing></outerBoundaryIs></Polygon><Polygon><outerBoundaryIs><LinearRing><coordinates>6.83333333,36.91666667 6.91666667,36.91666667 7.0,36.91666667 7.08333333,36.91666667 7.08333333,36.83333333 7.0,36.83333333 6.91666667,36.83333333 6.83333333,36.83333333 6.83333333,36.91666667</coordinates></LinearRing></outerBoundaryIs></Polygon><Polygon><outerBoundaryIs><LinearRing><coordinates>5.16666667,36.75 5.16666667,36.66666667 5.08333333,36.66666667 5.0,36.66666667 5.0,36.75 4.91666667,36.75 4.91666667,36.83333333 5.0,36.83333333 5.08333333,36.83333333 5.16666667,36.83333333 5.16666667,36.75</coordinates></LinearRing></outerBoundaryIs></Polygon><Polygon><outerBoundaryIs><LinearRing><coordinates>5.5,36.58333333 5.5,36.5 5.41666667,36.5 5.41666667,36.58333333 5.33333333,36.58333333 5.25,36.58333333 5.16666667,36.58333333 5.16666667,36.66666667 5.25,36.66666667 5.33333333,36.66666667 5.41666667,36.66666667 5.5,36.66666667 5.5,36.75 5.58333333,36.75 5.58333333,36.83333333 5.66666667,36.83333333 5.75,36.83333333 5.83333333,36.83333333 5.91666667,36.83333333 6.0,36.83333333 6.0,36.91666667 6.08333333,36.91666667 6.16666667,36.91666667 6.25,36.91666667 6.25,37.0 6.25,37.08333333 6.33333333,37.08333333 6.41666667,37.08333333 6.5,37.08333333 6.58333333,37.08333333 6.58333333,37.0 6.66666667,37.0 6.75,37.0 6.75,36.91666667 6.75,36.83333333 6.83333333,36.83333333 6.83333333,36.75 6.75,36.75 6.66666667,36.75 6.66666667,36.83333333 6.58333333,36.83333333 6.58333333,36.75 6.58333333,36.66666667 6.5,36.66666667 6.5,36.58333333 6.41666667,36.58333333 6.41666667,36.66666667 6.33333333,36.66666667 6.25,36.66666667 6.16666667,36.66666667 6.16666667,36.58333333 6.08333333,36.58333333 6.0,36.58333333 5.91666667,36.58333333 5.91666667,36.66666667 5.83333333,36.66666667 5.83333333,36.58333333 5.75,36.58333333 5.66666667,36.58333333 5.58333333,36.58333333 5.5,36.58333333</coordinates></LinearRing></outerBoundaryIs></Polygon><Polygon><outerBoundaryIs><LinearRing><coordinates>32.16666667,36.5 32.16666667,36.41666667 32.08333333,36.41666667 32.08333333,36.5 32.0,36.5 31.91666667,36.5 31.91666667,36.58333333 31.83333333,36.58333333 31.83333333,36.66666667 31.75,36.66666667 31.75,36.75 31.66666667,36.75 31.66666667,36.83333333 31.75,36.83333333 31.83333333,36.83333333 31.83333333,36.75 31.91666667,36.75 32.0,36.75 32.0,36.66666667 32.0,36.58333333 32.08333333,36.58333333 32.16666667,36.58333333 32.16666667,36.5</coordinates></LinearRing></outerBoundaryIs></Polygon><Polygon><outerBoundaryIs><LinearRing><coordinates>30.16666667,36.58333333 30.16666667,36.5 30.08333333,36.5 30.0,36.5 30.0,36.58333333 30.0,36.66666667 30.08333333,36.66666667 30.16666667,36.66666667 30.16666667,36.75 30.25,36.75 30.25,36.83333333 30.25,36.91666667 30.33333333,36.91666667 30.33333333,36.83333333 30.41666667,36.83333333 30.41666667,36.75 30.33333333,36.75 30.33333333,36.66666667 30.25,36.66666667 30.25,36.58333333 30.16666667,36.58333333</coordinates></LinearRing></outerBoundaryIs></Polygon><Polygon><outerBoundaryIs><LinearRing><coordinates>24.33333333,36.66666667 24.41666667,36.66666667 24.41666667,36.75 24.5,36.75 24.5,36.83333333 24.58333333,36.83333333 24.58333333,36.75 24.58333333,36.66666667 24.5,36.66666667 24.5,36.58333333 24.41666667,36.58333333 24.33333333,36.58333333 24.33333333,36.66666667</coordinates></LinearRing></outerBoundaryIs></Polygon><Polygon><outerBoundaryIs><LinearRing><coordinates>25.33333333,36.75 25.33333333,36.66666667 25.25,36.66666667 25.25,36.75 25.25,36.83333333 25.33333333,36.83333333 25.33333333,36.75</coordinates></LinearRing></outerBoundaryIs></Polygon><Polygon><outerBoundaryIs><LinearRing><coordinates>21.83333333,36.75 21.91666667,36.75 21.91666667,36.66666667 21.83333333,36.66666667 21.75,36.66666667 21.75,36.75 21.75,36.83333333 21.83333333,36.83333333 21.83333333,36.75</coordinates></LinearRing></outerBoundaryIs></Polygon><Polygon><outerBoundaryIs><LinearRing><coordinates>28.83333333,36.75 28.83333333,36.66666667 28.75,36.66666667 28.75,36.75 28.75,36.83333333 28.83333333,36.83333333 28.83333333,36.75</coordinates></LinearRing></outerBoundaryIs></Polygon><Polygon><outerBoundaryIs><LinearRing><coordinates>27.75,36.75 27.75,36.66666667 27.66666667,36.66666667 27.66666667,36.75 27.58333333,36.75 27.5,36.75 27.41666667,36.75 27.41666667,36.83333333 27.5,36.83333333 27.58333333,36.83333333 27.66666667,36.83333333 27.75,36.83333333 27.83333333,36.83333333 27.83333333,36.75 27.75,36.75</coordinates></LinearRing></outerBoundaryIs></Polygon><Polygon><outerBoundaryIs><LinearRing><coordinates>32.41666667,36.75 32.41666667,36.66666667 32.33333333,36.66666667 32.33333333,36.75 32.33333333,36.83333333 32.41666667,36.83333333 32.41666667,36.75</coordinates></LinearRing></outerBoundaryIs></Polygon><Polygon><outerBoundaryIs><LinearRing><coordinates>32.66666667,36.75 32.66666667,36.66666667 32.58333333,36.66666667 32.58333333,36.75 32.5,36.75 32.5,36.83333333 32.58333333,36.83333333 32.66666667,36.83333333 32.66666667,36.75</coordinates></LinearRing></outerBoundaryIs></Polygon><Polygon><outerBoundaryIs><LinearRing><coordinates>27.0,36.75 27.0,36.66666667 26.91666667,36.66666667 26.91666667,36.75 26.91666667,36.83333333 27.0,36.83333333 27.0,36.75</coordinates></LinearRing></outerBoundaryIs></Polygon><Polygon><outerBoundaryIs><LinearRing><coordinates>31.41666667,36.83333333 31.5,36.83333333 31.5,36.75 31.41666667,36.75 31.33333333,36.75 31.25,36.75 31.25,36.83333333 31.33333333,36.83333333 31.41666667,36.83333333</coordinates></LinearRing></outerBoundaryIs></Polygon><Polygon><outerBoundaryIs><LinearRing><coordinates>28.58333333,36.83333333 28.66666667,36.83333333 28.66666667,36.75 28.58333333,36.75 28.58333333,36.83333333</coordinates></LinearRing></outerBoundaryIs></Polygon><Polygon><outerBoundaryIs><LinearRing><coordinates>28.25,36.83333333 28.33333333,36.83333333 28.33333333,36.75 28.25,36.75 28.25,36.83333333</coordinates></LinearRing></outerBoundaryIs></Polygon><Polygon><outerBoundaryIs><LinearRing><coordinates>22.83333333,36.83333333 22.91666667,36.83333333 22.91666667,36.75 22.83333333,36.75 22.83333333,36.83333333</coordinates></LinearRing></outerBoundaryIs></Polygon><Polygon><outerBoundaryIs><LinearRing><coordinates>25.75,36.83333333 25.83333333,36.83333333 25.91666667,36.83333333 25.91666667,36.75 25.83333333,36.75 25.75,36.75 25.75,36.83333333</coordinates></LinearRing></outerBoundaryIs></Polygon><Polygon><outerBoundaryIs><LinearRing><coordinates>22.75,36.83333333 22.75,36.75 22.66666667,36.75 22.66666667,36.83333333 22.66666667,36.91666667 22.75,36.91666667 22.75,36.83333333</coordinates></LinearRing></outerBoundaryIs></Polygon><Polygon><outerBoundaryIs><LinearRing><coordinates>9.33333333,36.83333333 9.41666667,36.83333333 9.41666667,36.75 9.33333333,36.75 9.33333333,36.83333333</coordinates></LinearRing></outerBoundaryIs></Polygon><Polygon><outerBoundaryIs><LinearRing><coordinates>21.91666667,36.83333333 22.0,36.83333333 22.0,36.75 21.91666667,36.75 21.91666667,36.83333333</coordinates></LinearRing></outerBoundaryIs></Polygon><Polygon><outerBoundaryIs><LinearRing><coordinates>35.41666667,37.0 35.41666667,36.91666667 35.33333333,36.91666667 35.25,36.91666667 35.25,37.0 35.25,37.08333333 35.33333333,37.08333333 35.41666667,37.08333333 35.41666667,37.0</coordinates></LinearRing></outerBoundaryIs></Polygon><Polygon><outerBoundaryIs><LinearRing><coordinates>23.08333333,36.91666667 23.08333333,36.83333333 23.0,36.83333333 23.0,36.91666667 22.91666667,36.91666667 22.91666667,37.0 22.91666667,37.08333333 23.0,37.08333333 23,37 23.08333333,37.0 23.08333333,36.91666667</coordinates></LinearRing></outerBoundaryIs></Polygon><Polygon><outerBoundaryIs><LinearRing><coordinates>26.91666667,37.0 27,37 27.0,36.91666667 26.91666667,36.91666667 26.91666667,37.0</coordinates></LinearRing></outerBoundaryIs></Polygon><Polygon><outerBoundaryIs><LinearRing><coordinates>24.75,37.0 24.83333333,37.0 24.83333333,36.91666667 24.75,36.91666667 24.66666667,36.91666667 24.66666667,37.0 24.75,37.0</coordinates></LinearRing></outerBoundaryIs></Polygon><Polygon><outerBoundaryIs><LinearRing><coordinates>9.5,37.0 9.58333333,37.0 9.58333333,37.08333333 9.66666667,37.08333333 9.75,37.08333333 9.75,37.0 9.66666667,37.0 9.66666667,36.91666667 9.58333333,36.91666667 9.5,36.91666667 9.5,37.0</coordinates></LinearRing></outerBoundaryIs></Polygon><Polygon><outerBoundaryIs><LinearRing><coordinates>26.5,37.41666667 26.58333333,37.41666667 26.58333333,37.33333333 26.5,37.33333333 26.5,37.41666667</coordinates></LinearRing></outerBoundaryIs></Polygon><Polygon><outerBoundaryIs><LinearRing><coordinates>-6.91666667,37.41666667 -6.83333333,37.41666667 -6.83333333,37.33333333 -6.91666667,37.33333333 -6.91666667,37.41666667</coordinates></LinearRing></outerBoundaryIs></Polygon><Polygon><outerBoundaryIs><LinearRing><coordinates>31.75,37.41666667 31.83333333,37.41666667 31.83333333,37.33333333 31.75,37.33333333 31.75,37.41666667</coordinates></LinearRing></outerBoundaryIs></Polygon><Polygon><outerBoundaryIs><LinearRing><coordinates>27.25,37.41666667 27.33333333,37.41666667 27.33333333,37.33333333 27.25,37.33333333 27.25,37.41666667</coordinates></LinearRing></outerBoundaryIs></Polygon><Polygon><outerBoundaryIs><LinearRing><coordinates>-6.0,37.41666667 -5.91666667,37.41666667 -5.91666667,37.33333333 -6.0,37.33333333 -6.08333333,37.33333333 -6.08333333,37.41666667 -6.0,37.41666667</coordinates></LinearRing></outerBoundaryIs></Polygon><Polygon><outerBoundaryIs><LinearRing><coordinates>34.41666667,37.41666667 34.5,37.41666667 34.5,37.33333333 34.41666667,37.33333333 34.41666667,37.41666667</coordinates></LinearRing></outerBoundaryIs></Polygon><Polygon><outerBoundaryIs><LinearRing><coordinates>30.25,37.75 30.33333333,37.75 30.33333333,37.66666667 30.25,37.66666667 30.25,37.75</coordinates></LinearRing></outerBoundaryIs></Polygon><Polygon><outerBoundaryIs><LinearRing><coordinates>27.25,37.75 27.33333333,37.75 27.33333333,37.66666667 27.25,37.66666667 27.25,37.75</coordinates></LinearRing></outerBoundaryIs></Polygon><Polygon><outerBoundaryIs><LinearRing><coordinates>27.08333333,37.75 27.16666667,37.75 27.16666667,37.66666667 27.08333333,37.66666667 27.0,37.66666667 27.0,37.75 27.08333333,37.75</coordinates></LinearRing></outerBoundaryIs></Polygon><Polygon><outerBoundaryIs><LinearRing><coordinates>-8.83333333,37.5 -8.75,37.5 -8.75,37.41666667 -8.83333333,37.41666667 -8.83333333,37.5</coordinates></LinearRing></outerBoundaryIs></Polygon><Polygon><outerBoundaryIs><LinearRing><coordinates>-8.75,37.58333333 -8.66666667,37.58333333 -8.66666667,37.5 -8.75,37.5 -8.75,37.58333333</coordinates></LinearRing></outerBoundaryIs></Polygon><Polygon><outerBoundaryIs><LinearRing><coordinates>26.25,37.58333333 26.25,37.5 26.16666667,37.5 26.08333333,37.5 26.08333333,37.58333333 26.08333333,37.66666667 26.16666667,37.66666667 26.25,37.66666667 26.25,37.75 26.33333333,37.75 26.33333333,37.66666667 26.33333333,37.58333333 26.25,37.58333333</coordinates></LinearRing></outerBoundaryIs></Polygon><Polygon><outerBoundaryIs><LinearRing><coordinates>25.08333333,37.58333333 25.16666667,37.58333333 25.25,37.58333333 25.25,37.5 25.16666667,37.5 25.08333333,37.5 25.08333333,37.58333333</coordinates></LinearRing></outerBoundaryIs></Polygon><Polygon><outerBoundaryIs><LinearRing><coordinates>22.75,37.58333333 22.83333333,37.58333333 22.83333333,37.5 22.75,37.5 22.75,37.58333333</coordinates></LinearRing></outerBoundaryIs></Polygon><Polygon><outerBoundaryIs><LinearRing><coordinates>23.41666667,37.58333333 23.41666667,37.5 23.33333333,37.5 23.33333333,37.58333333 23.33333333,37.66666667 23.41666667,37.66666667 23.41666667,37.58333333</coordinates></LinearRing></outerBoundaryIs></Polygon><Polygon><outerBoundaryIs><LinearRing><coordinates>22.25,37.58333333 22.25,37.5 22.16666667,37.5 22.16666667,37.58333333 22.16666667,37.66666667 22.25,37.66666667 22.25,37.58333333</coordinates></LinearRing></outerBoundaryIs></Polygon><Polygon><outerBoundaryIs><LinearRing><coordinates>25.41666667,37.41666667 25.41666667,37.33333333 25.33333333,37.33333333 25.25,37.33333333 25.25,37.41666667 25.25,37.5 25.33333333,37.5 25.41666667,37.5 25.5,37.5 25.5,37.41666667 25.41666667,37.41666667</coordinates></LinearRing></outerBoundaryIs></Polygon><Polygon><outerBoundaryIs><LinearRing><coordinates>25.0,37.41666667 25.0,37.33333333 24.91666667,37.33333333 24.83333333,37.33333333 24.83333333,37.41666667 24.83333333,37.5 24.91666667,37.5 25.0,37.5 25.0,37.41666667</coordinates></LinearRing></outerBoundaryIs></Polygon><Polygon><outerBoundaryIs><LinearRing><coordinates>49.0,37.41666667 49.0,37.33333333 48.91666667,37.33333333 48.91666667,37.41666667 48.91666667,37.5 49.0,37.5 49.0,37.41666667</coordinates></LinearRing></outerBoundaryIs></Polygon><Polygon><outerBoundaryIs><LinearRing><coordinates>26.91666667,37.5 27.0,37.5 27.0,37.41666667 26.91666667,37.41666667 26.91666667,37.5</coordinates></LinearRing></outerBoundaryIs></Polygon><Polygon><outerBoundaryIs><LinearRing><coordinates>31.08333333,37.5 31.16666667,37.5 31.16666667,37.41666667 31.08333333,37.41666667 31.08333333,37.5</coordinates></LinearRing></outerBoundaryIs></Polygon><Polygon><outerBoundaryIs><LinearRing><coordinates>35.91666667,37.5 35.91666667,37.41666667 35.83333333,37.41666667 35.83333333,37.5 35.83333333,37.58333333 35.91666667,37.58333333 35.91666667,37.66666667 36.0,37.66666667 36.0,37.58333333 36.08333333,37.58333333 36.16666667,37.58333333 36.25,37.58333333 36.33333333,37.58333333 36.41666667,37.58333333 36.41666667,37.5 36.41666667,37.41666667 36.33333333,37.41666667 36.33333333,37.5 36.25,37.5 36.25,37.41666667 36.16666667,37.41666667 36.16666667,37.5 36.08333333,37.5 36.0,37.5 35.91666667,37.5</coordinates></LinearRing></outerBoundaryIs></Polygon><Polygon><outerBoundaryIs><LinearRing><coordinates>31.25,37.66666667 31.33333333,37.66666667 31.33333333,37.58333333 31.25,37.58333333 31.25,37.66666667</coordinates></LinearRing></outerBoundaryIs></Polygon><Polygon><outerBoundaryIs><LinearRing><coordinates>-8.25,37.66666667 -8.16666667,37.66666667 -8.08333333,37.66666667 -8.08333333,37.58333333 -8.16666667,37.58333333 -8.25,37.58333333 -8.25,37.66666667</coordinates></LinearRing></outerBoundaryIs></Polygon><Polygon><outerBoundaryIs><LinearRing><coordinates>23.0,37.66666667 23.08333333,37.66666667 23.08333333,37.58333333 23.0,37.58333333 23.0,37.66666667</coordinates></LinearRing></outerBoundaryIs></Polygon><Polygon><outerBoundaryIs><LinearRing><coordinates>22.75,37.66666667 22.75,37.58333333 22.66666667,37.58333333 22.66666667,37.66666667 22.66666667,37.75 22.75,37.75 22.75,37.66666667</coordinates></LinearRing></outerBoundaryIs></Polygon><Polygon><outerBoundaryIs><LinearRing><coordinates>24.25,37.66666667 24.33333333,37.66666667 24.33333333,37.58333333 24.25,37.58333333 24.25,37.66666667</coordinates></LinearRing></outerBoundaryIs></Polygon><Polygon><outerBoundaryIs><LinearRing><coordinates>23.16666667,37.66666667 23.25,37.66666667 23.25,37.58333333 23.16666667,37.58333333 23.16666667,37.66666667</coordinates></LinearRing></outerBoundaryIs></Polygon><Polygon><outerBoundaryIs><LinearRing><coordinates>10.16666667,37.25 10.25,37.25 10.25,37.16666667 10.16666667,37.16666667 10.16666667,37.08333333 10.16666667,37.0 10.16666667,36.91666667 10.25,36.91666667 10.33333333,36.91666667 10.41666667,36.91666667 10.41666667,36.83333333 10.33333333,36.83333333 10.33333333,36.75 10.41666667,36.75 10.5,36.75 10.5,36.83333333 10.58333333,36.83333333 10.66666667,36.83333333 10.66666667,36.91666667 10.75,36.91666667 10.83333333,36.91666667 10.83333333,37.0 10.83333333,37.08333333 10.91666667,37.08333333 11.0,37.08333333 11.08333333,37.08333333 11.08333333,37.0 11.16666667,37.0 11.16666667,36.91666667 11.16666667,36.83333333 11.08333333,36.83333333 11.08333333,36.75 11.0,36.75 11.0,36.66666667 10.91666667,36.66666667 10.91666667,36.58333333 10.83333333,36.58333333 10.83333333,36.66666667 10.83333333,36.75 10.75,36.75 10.66666667,36.75 10.66666667,36.66666667 10.66666667,36.58333333 10.58333333,36.58333333 10.5,36.58333333 10.5,36.5 10.41666667,36.5 10.33333333,36.5 10.33333333,36.41666667 10.25,36.41666667 10.25,36.5 10.25,36.58333333 10.16666667,36.58333333 10.08333333,36.58333333 10.08333333,36.66666667 10.0,36.66666667 10.0,36.75 9.91666667,36.75 9.83333333,36.75 9.83333333,36.83333333 9.75,36.83333333 9.75,36.91666667 9.83333333,36.91666667 9.91666667,36.91666667 10.0,36.91666667 10,37 9.91666667,37.0 9.83333333,37.0 9.83333333,37.08333333 9.75,37.08333333 9.75,37.16666667 9.66666667,37.16666667 9.66666667,37.25 9.58333333,37.25 9.58333333,37.16666667 9.58333333,37.08333333 9.5,37.08333333 9.41666667,37.08333333 9.41666667,37.16666667 9.33333333,37.16666667 9.25,37.16666667 9.16666667,37.16666667 9.16666667,37.25 9.25,37.25 9.33333333,37.25 9.33333333,37.33333333 9.41666667,37.33333333 9.5,37.33333333 9.58333333,37.33333333 9.66666667,37.33333333 9.75,37.33333333 9.83333333,37.33333333 9.91666667,37.33333333 9.91666667,37.25 10.0,37.25 10.08333333,37.25 10.16666667,37.25</coordinates></LinearRing></outerBoundaryIs><innerBoundaryIs><LinearRing><coordinates>10.83333333,36.75 10.91666667,36.75 10.91666667,36.83333333 10.83333333,36.83333333 10.83333333,36.75</coordinates></LinearRing></innerBoundaryIs><innerBoundaryIs><LinearRing><coordinates>9.83333333,37.08333333 9.91666667,37.08333333 9.91666667,37.16666667 9.83333333,37.16666667 9.83333333,37.08333333</coordinates></LinearRing></innerBoundaryIs></Polygon><Polygon><outerBoundaryIs><LinearRing><coordinates>8.5,36.66666667 8.5,36.58333333 8.41666667,36.58333333 8.33333333,36.58333333 8.33333333,36.66666667 8.33333333,36.75 8.33333333,36.83333333 8.41666667,36.83333333 8.41666667,36.91666667 8.5,36.91666667 8.58333333,36.91666667 8.58333333,36.83333333 8.66666667,36.83333333 8.66666667,36.91666667 8.66666667,37.0 8.75,37.0 8.83333333,37.0 8.83333333,37.08333333 8.91666667,37.08333333 9.0,37.08333333 9.0,37.16666667 9.08333333,37.16666667 9.16666667,37.16666667 9.16666667,37.08333333 9.25,37.08333333 9.25,37.0 9.16666667,37.0 9.16666667,36.91666667 9.08333333,36.91666667 9.08333333,36.83333333 9.08333333,36.75 9.0,36.75 8.91666667,36.75 8.91666667,36.66666667 8.83333333,36.66666667 8.83333333,36.58333333 8.75,36.58333333 8.75,36.66666667 8.66666667,36.66666667 8.58333333,36.66666667 8.5,36.66666667</coordinates></LinearRing></outerBoundaryIs><innerBoundaryIs><LinearRing><coordinates>8.41666667,36.83333333 8.41666667,36.75 8.5,36.75 8.5,36.83333333 8.41666667,36.83333333</coordinates></LinearRing></innerBoundaryIs><innerBoundaryIs><LinearRing><coordinates>8.91666667,36.91666667 9.0,36.91666667 9,37 8.91666667,37.0 8.91666667,36.91666667</coordinates></LinearRing></innerBoundaryIs></Polygon><Polygon><outerBoundaryIs><LinearRing><coordinates>-7.41666667,37.25 -7.33333333,37.25 -7.25,37.25 -7.25,37.16666667 -7.33333333,37.16666667 -7.41666667,37.16666667 -7.5,37.16666667 -7.5,37.25 -7.41666667,37.25</coordinates></LinearRing></outerBoundaryIs></Polygon><Polygon><outerBoundaryIs><LinearRing><coordinates>34.5,37.25 34.58333333,37.25 34.58333333,37.16666667 34.5,37.16666667 34.5,37.25</coordinates></LinearRing></outerBoundaryIs></Polygon><Polygon><outerBoundaryIs><LinearRing><coordinates>31.83333333,37.25 31.91666667,37.25 31.91666667,37.16666667 31.83333333,37.16666667 31.83333333,37.25</coordinates></LinearRing></outerBoundaryIs></Polygon><Polygon><outerBoundaryIs><LinearRing><coordinates>31.58333333,37.25 31.66666667,37.25 31.66666667,37.16666667 31.58333333,37.16666667 31.5,37.16666667 31.5,37.25 31.5,37.33333333 31.58333333,37.33333333 31.58333333,37.25</coordinates></LinearRing></outerBoundaryIs></Polygon><Polygon><outerBoundaryIs><LinearRing><coordinates>31.41666667,37.25 31.41666667,37.16666667 31.33333333,37.16666667 31.33333333,37.25 31.33333333,37.33333333 31.33333333,37.41666667 31.41666667,37.41666667 31.41666667,37.33333333 31.41666667,37.25</coordinates></LinearRing></outerBoundaryIs></Polygon><Polygon><outerBoundaryIs><LinearRing><coordinates>28.33333333,37.25 28.41666667,37.25 28.41666667,37.16666667 28.33333333,37.16666667 28.33333333,37.25</coordinates></LinearRing></outerBoundaryIs></Polygon><Polygon><outerBoundaryIs><LinearRing><coordinates>30.0,37.25 30.08333333,37.25 30.08333333,37.33333333 30.16666667,37.33333333 30.16666667,37.25 30.16666667,37.16666667 30.08333333,37.16666667 30.0,37.16666667 30.0,37.25</coordinates></LinearRing></outerBoundaryIs></Polygon><Polygon><outerBoundaryIs><LinearRing><coordinates>50.33333333,37.08333333 50.41666667,37.08333333 50.41666667,37.0 50.33333333,37.0 50.25,37.0 50.25,37.08333333 50.16666667,37.08333333 50.08333333,37.08333333 50.08333333,37.16666667 50.0,37.16666667 50.0,37.08333333 49.91666667,37.08333333 49.83333333,37.08333333 49.83333333,37.16666667 49.91666667,37.16666667 49.91666667,37.25 49.91666667,37.33333333 49.83333333,37.33333333 49.75,37.33333333 49.66666667,37.33333333 49.66666667,37.25 49.58333333,37.25 49.58333333,37.16666667 49.5,37.16666667 49.41666667,37.16666667 49.41666667,37.08333333 49.5,37.08333333 49.5,37.0 49.5,36.91666667 49.41666667,36.91666667 49.33333333,36.91666667 49.33333333,37.0 49.33333333,37.08333333 49.25,37.08333333 49.25,37.16666667 49.16666667,37.16666667 49.16666667,37.25 49.08333333,37.25 49.08333333,37.33333333 49.08333333,37.41666667 49.08333333,37.5 49.0,37.5 49.0,37.58333333 49.0,37.66666667 49.08333333,37.66666667 49.08333333,37.58333333 49.16666667,37.58333333 49.25,37.58333333 49.25,37.5 49.33333333,37.5 49.41666667,37.5 49.5,37.5 49.5,37.41666667 49.58333333,37.41666667 49.66666667,37.41666667 49.75,37.41666667 49.83333333,37.41666667 49.91666667,37.41666667 50.0,37.41666667 50.08333333,37.41666667 50.16666667,37.41666667 50.16666667,37.33333333 50.25,37.33333333 50.25,37.25 50.25,37.16666667 50.33333333,37.16666667 50.33333333,37.08333333</coordinates></LinearRing></outerBoundaryIs></Polygon><Polygon><outerBoundaryIs><LinearRing><coordinates>49.75,37.08333333 49.75,37.0 49.66666667,37.0 49.66666667,37.08333333 49.58333333,37.08333333 49.58333333,37.16666667 49.66666667,37.16666667 49.75,37.16666667 49.75,37.08333333</coordinates></LinearRing></outerBoundaryIs></Polygon><Polygon><outerBoundaryIs><LinearRing><coordinates>34.08333333,37.08333333 34.08333333,37.0 34,37 33.91666667,37.0 33.91666667,37.08333333 33.91666667,37.16666667 34.0,37.16666667 34.08333333,37.16666667 34.08333333,37.25 34.08333333,37.33333333 34.16666667,37.33333333 34.16666667,37.25 34.25,37.25 34.25,37.16666667 34.33333333,37.16666667 34.41666667,37.16666667 34.41666667,37.08333333 34.33333333,37.08333333 34.25,37.08333333 34.16666667,37.08333333 34.08333333,37.08333333</coordinates></LinearRing></outerBoundaryIs></Polygon><Polygon><outerBoundaryIs><LinearRing><coordinates>28.33333333,37.08333333 28.33333333,37.0 28.25,37.0 28.25,37.08333333 28.25,37.16666667 28.33333333,37.16666667 28.33333333,37.08333333</coordinates></LinearRing></outerBoundaryIs></Polygon><Polygon><outerBoundaryIs><LinearRing><coordinates>27.5,37.08333333 27.5,37.0 27.41666667,37.0 27.33333333,37.0 27.33333333,37.08333333 27.41666667,37.08333333 27.41666667,37.16666667 27.5,37.16666667 27.5,37.08333333</coordinates></LinearRing></outerBoundaryIs></Polygon><Polygon><outerBoundaryIs><LinearRing><coordinates>24.58333333,37.16666667 24.58333333,37.08333333 24.5,37.08333333 24.5,37.16666667 24.41666667,37.16666667 24.41666667,37.25 24.5,37.25 24.58333333,37.25 24.58333333,37.16666667</coordinates></LinearRing></outerBoundaryIs></Polygon><Polygon><outerBoundaryIs><LinearRing><coordinates>32.25,36.83333333 32.25,36.75 32.16666667,36.75 32.16666667,36.83333333 32.08333333,36.83333333 32.0,36.83333333 31.91666667,36.83333333 31.91666667,36.91666667 31.83333333,36.91666667 31.83333333,37.0 31.83333333,37.08333333 31.91666667,37.08333333 31.91666667,37.16666667 32.0,37.16666667 32.0,37.08333333 32.08333333,37.08333333 32.08333333,37.0 32.16666667,37.0 32.16666667,36.91666667 32.25,36.91666667 32.25,36.83333333</coordinates></LinearRing></outerBoundaryIs></Polygon><Polygon><outerBoundaryIs><LinearRing><coordinates>25.16666667,37.0 25.16666667,36.91666667 25.08333333,36.91666667 25.0,36.91666667 25,37 25.0,37.08333333 25.08333333,37.08333333 25.08333333,37.16666667 25.16666667,37.16666667 25.25,37.16666667 25.33333333,37.16666667 25.41666667,37.16666667 25.41666667,37.08333333 25.41666667,37.0 25.33333333,37.0 25.25,37.0 25.16666667,37.0</coordinates></LinearRing></outerBoundaryIs></Polygon><Polygon><outerBoundaryIs><LinearRing><coordinates>31.0,37.33333333 31.08333333,37.33333333 31.08333333,37.25 31.0,37.25 31.0,37.33333333</coordinates></LinearRing></outerBoundaryIs></Polygon><Polygon><outerBoundaryIs><LinearRing><coordinates>-7.0,37.25 -7.0,37.16666667 -7.08333333,37.16666667 -7.16666667,37.16666667 -7.16666667,37.25 -7.25,37.25 -7.25,37.33333333 -7.16666667,37.33333333 -7.16666667,37.41666667 -7.08333333,37.41666667 -7.0,37.41666667 -7.0,37.33333333 -6.91666667,37.33333333 -6.91666667,37.25 -7.0,37.25</coordinates></LinearRing></outerBoundaryIs></Polygon><Polygon><outerBoundaryIs><LinearRing><coordinates>26.66666667,37.33333333 26.75,37.33333333 26.75,37.25 26.66666667,37.25 26.66666667,37.33333333</coordinates></LinearRing></outerBoundaryIs></Polygon><Polygon><outerBoundaryIs><LinearRing><coordinates>24.41666667,37.33333333 24.41666667,37.25 24.33333333,37.25 24.33333333,37.33333333 24.33333333,37.41666667 24.41666667,37.41666667 24.5,37.41666667 24.5,37.33333333 24.41666667,37.33333333</coordinates></LinearRing></outerBoundaryIs></Polygon><Polygon><outerBoundaryIs><LinearRing><coordinates>23.5,37.33333333 23.5,37.25 23.41666667,37.25 23.41666667,37.33333333 23.33333333,37.33333333 23.33333333,37.41666667 23.41666667,37.41666667 23.5,37.41666667 23.5,37.33333333</coordinates></LinearRing></outerBoundaryIs></Polygon><Polygon><outerBoundaryIs><LinearRing><coordinates>23.16666667,37.33333333 23.16666667,37.25 23.08333333,37.25 23.08333333,37.33333333 23.08333333,37.41666667 23.16666667,37.41666667 23.16666667,37.33333333</coordinates></LinearRing></outerBoundaryIs></Polygon><Polygon><outerBoundaryIs><LinearRing><coordinates>31.08333333,38.25 31.16666667,38.25 31.16666667,38.16666667 31.08333333,38.16666667 31.08333333,38.25</coordinates></LinearRing></outerBoundaryIs></Polygon><Polygon><outerBoundaryIs><LinearRing><coordinates>42.83333333,38.25 42.91666667,38.25 42.91666667,38.16666667 42.83333333,38.16666667 42.83333333,38.25</coordinates></LinearRing></outerBoundaryIs></Polygon><Polygon><outerBoundaryIs><LinearRing><coordinates>30.5,38.25 30.58333333,38.25 30.58333333,38.16666667 30.5,38.16666667 30.5,38.25</coordinates></LinearRing></outerBoundaryIs></Polygon><Polygon><outerBoundaryIs><LinearRing><coordinates>30.91666667,38.25 31.0,38.25 31.0,38.16666667 30.91666667,38.16666667 30.91666667,38.25</coordinates></LinearRing></outerBoundaryIs></Polygon><Polygon><outerBoundaryIs><LinearRing><coordinates>24.16666667,38.25 24.25,38.25 24.25,38.16666667 24.16666667,38.16666667 24.16666667,38.25</coordinates></LinearRing></outerBoundaryIs></Polygon><Polygon><outerBoundaryIs><LinearRing><coordinates>36.0,38.33333333 36.08333333,38.33333333 36.08333333,38.25 36.0,38.25 36.0,38.33333333</coordinates></LinearRing></outerBoundaryIs></Polygon><Polygon><outerBoundaryIs><LinearRing><coordinates>29.75,38.33333333 29.83333333,38.33333333 29.83333333,38.25 29.75,38.25 29.75,38.33333333</coordinates></LinearRing></outerBoundaryIs></Polygon><Polygon><outerBoundaryIs><LinearRing><coordinates>29.91666667,38.33333333 30.0,38.33333333 30.0,38.25 29.91666667,38.25 29.91666667,38.33333333</coordinates></LinearRing></outerBoundaryIs></Polygon><Polygon><outerBoundaryIs><LinearRing><coordinates>37.41666667,38.08333333 37.5,38.08333333 37.5,38.0 37.41666667,38.0 37.41666667,38.08333333</coordinates></LinearRing></outerBoundaryIs></Polygon><Polygon><outerBoundaryIs><LinearRing><coordinates>30.58333333,38.08333333 30.66666667,38.08333333 30.75,38.08333333 30.75,38.0 30.66666667,38.0 30.58333333,38.0 30.5,38.0 30.5,38.08333333 30.58333333,38.08333333</coordinates></LinearRing></outerBoundaryIs></Polygon><Polygon><outerBoundaryIs><LinearRing><coordinates>28.25,38.08333333 28.33333333,38.08333333 28.33333333,38.0 28.25,38.0 28.25,38.08333333</coordinates></LinearRing></outerBoundaryIs></Polygon><Polygon><outerBoundaryIs><LinearRing><coordinates>28.0,38.08333333 28.08333333,38.08333333 28.08333333,38.0 28,38 28.0,38.08333333</coordinates></LinearRing></outerBoundaryIs></Polygon><Polygon><outerBoundaryIs><LinearRing><coordinates>27.66666667,38.08333333 27.75,38.08333333 27.75,38.0 27.66666667,38.0 27.66666667,38.08333333</coordinates></LinearRing></outerBoundaryIs></Polygon><Polygon><outerBoundaryIs><LinearRing><coordinates>-6.41666667,38.08333333 -6.33333333,38.08333333 -6.25,38.08333333 -6.25,38.0 -6.33333333,38.0 -6.41666667,38.0 -6.41666667,38.08333333</coordinates></LinearRing></outerBoundaryIs></Polygon><Polygon><outerBoundaryIs><LinearRing><coordinates>26.91666667,38.08333333 27.0,38.08333333 27,38 26.91666667,38.0 26.91666667,38.08333333</coordinates></LinearRing></outerBoundaryIs></Polygon><Polygon><outerBoundaryIs><LinearRing><coordinates>31.16666667,38.16666667 31.25,38.16666667 31.25,38.08333333 31.16666667,38.08333333 31.16666667,38.16666667</coordinates></LinearRing></outerBoundaryIs></Polygon><Polygon><outerBoundaryIs><LinearRing><coordinates>26.75,38.16666667 26.83333333,38.16666667 26.83333333,38.08333333 26.75,38.08333333 26.75,38.16666667</coordinates></LinearRing></outerBoundaryIs></Polygon><Polygon><outerBoundaryIs><LinearRing><coordinates>24.5,38.16666667 24.58333333,38.16666667 24.58333333,38.08333333 24.5,38.08333333 24.41666667,38.08333333 24.41666667,38.16666667 24.5,38.16666667</coordinates></LinearRing></outerBoundaryIs></Polygon><Polygon><outerBoundaryIs><LinearRing><coordinates>22.91666667,38.91666667 23.0,38.91666667 23.0,38.83333333 22.91666667,38.83333333 22.91666667,38.91666667</coordinates></LinearRing></outerBoundaryIs></Polygon><Polygon><outerBoundaryIs><LinearRing><coordinates>48.83333333,39.0 48.91666667,39.0 48.91666667,38.91666667 48.83333333,38.91666667 48.83333333,39.0</coordinates></LinearRing></outerBoundaryIs></Polygon><Polygon><outerBoundaryIs><LinearRing><coordinates>8.83333333,38.91666667 8.91666667,38.91666667 8.91666667,38.83333333 8.83333333,38.83333333 8.83333333,38.91666667</coordinates></LinearRing></outerBoundaryIs></Polygon><Polygon><outerBoundaryIs><LinearRing><coordinates>0.08333333,38.91666667 0.16666667,38.91666667 0.16666667,38.83333333 0.08333333,38.83333333 0.08333333,38.91666667</coordinates></LinearRing></outerBoundaryIs></Polygon><Polygon><outerBoundaryIs><LinearRing><coordinates>-27.0,38.66666667 -27.0,38.58333333 -27.08333333,38.58333333 -27.16666667,38.58333333 -27.25,38.58333333 -27.33333333,38.58333333 -27.33333333,38.66666667 -27.41666667,38.66666667 -27.41666667,38.75 -27.41666667,38.83333333 -27.33333333,38.83333333 -27.25,38.83333333 -27.16666667,38.83333333 -27.08333333,38.83333333 -27.0,38.83333333 -27.0,38.75 -27.0,38.66666667</coordinates></LinearRing></outerBoundaryIs></Polygon><Polygon><outerBoundaryIs><LinearRing><coordinates>46.0,38.66666667 46.08333333,38.66666667 46.08333333,38.58333333 46.0,38.58333333 46.0,38.66666667</coordinates></LinearRing></outerBoundaryIs></Polygon><Polygon><outerBoundaryIs><LinearRing><coordinates>27.41666667,38.66666667 27.5,38.66666667 27.5,38.58333333 27.41666667,38.58333333 27.33333333,38.58333333 27.33333333,38.66666667 27.41666667,38.66666667</coordinates></LinearRing></outerBoundaryIs></Polygon><Polygon><outerBoundaryIs><LinearRing><coordinates>29.33333333,38.66666667 29.41666667,38.66666667 29.5,38.66666667 29.5,38.58333333 29.41666667,38.58333333 29.33333333,38.58333333 29.33333333,38.66666667</coordinates></LinearRing></outerBoundaryIs></Polygon><Polygon><outerBoundaryIs><LinearRing><coordinates>23.33333333,38.66666667 23.41666667,38.66666667 23.41666667,38.58333333 23.33333333,38.58333333 23.33333333,38.66666667</coordinates></LinearRing></outerBoundaryIs></Polygon><Polygon><outerBoundaryIs><LinearRing><coordinates>1.58333333,38.66666667 1.58333333,38.58333333 1.5,38.58333333 1.5,38.66666667 1.41666667,38.66666667 1.41666667,38.58333333 1.33333333,38.58333333 1.33333333,38.66666667 1.33333333,38.75 1.41666667,38.75 1.5,38.75 1.58333333,38.75 1.58333333,38.66666667</coordinates></LinearRing></outerBoundaryIs></Polygon><Polygon><outerBoundaryIs><LinearRing><coordinates>15.0,38.66666667 15.08333333,38.66666667 15.08333333,38.58333333 15.0,38.58333333 15.0,38.66666667</coordinates></LinearRing></outerBoundaryIs></Polygon><Polygon><outerBoundaryIs><LinearRing><coordinates>36.75,38.75 36.75,38.66666667 36.66666667,38.66666667 36.66666667,38.75 36.66666667,38.83333333 36.75,38.83333333 36.83333333,38.83333333 36.83333333,38.75 36.75,38.75</coordinates></LinearRing></outerBoundaryIs></Polygon><Polygon><outerBoundaryIs><LinearRing><coordinates>23.75,38.75 23.83333333,38.75 23.83333333,38.66666667 23.75,38.66666667 23.75,38.75</coordinates></LinearRing></outerBoundaryIs></Polygon><Polygon><outerBoundaryIs><LinearRing><coordinates>35.5,38.75 35.58333333,38.75 35.58333333,38.66666667 35.5,38.66666667 35.41666667,38.66666667 35.41666667,38.75 35.5,38.75</coordinates></LinearRing></outerBoundaryIs></Polygon><Polygon><outerBoundaryIs><LinearRing><coordinates>23.16666667,38.75 23.25,38.75 23.25,38.66666667 23.16666667,38.66666667 23.16666667,38.75</coordinates></LinearRing></outerBoundaryIs></Polygon><Polygon><outerBoundaryIs><LinearRing><coordinates>13.16666667,38.75 13.25,38.75 13.25,38.66666667 13.16666667,38.66666667 13.16666667,38.75</coordinates></LinearRing></outerBoundaryIs></Polygon><Polygon><outerBoundaryIs><LinearRing><coordinates>-4.16666667,38.75 -4.08333333,38.75 -4.08333333,38.66666667 -4.16666667,38.66666667 -4.16666667,38.75</coordinates></LinearRing></outerBoundaryIs></Polygon><Polygon><outerBoundaryIs><LinearRing><coordinates>0.25,38.75 0.25,38.66666667 0.16666667,38.66666667 0.16666667,38.75 0.16666667,38.83333333 0.25,38.83333333 0.25,38.75</coordinates></LinearRing></outerBoundaryIs></Polygon><Polygon><outerBoundaryIs><LinearRing><coordinates>-7.5,38.83333333 -7.41666667,38.83333333 -7.41666667,38.75 -7.5,38.75 -7.5,38.83333333</coordinates></LinearRing></outerBoundaryIs></Polygon><Polygon><outerBoundaryIs><LinearRing><coordinates>24.58333333,38.83333333 24.66666667,38.83333333 24.66666667,38.75 24.58333333,38.75 24.58333333,38.83333333</coordinates></LinearRing></outerBoundaryIs></Polygon><Polygon><outerBoundaryIs><LinearRing><coordinates>23.5,38.83333333 23.58333333,38.83333333 23.58333333,38.75 23.5,38.75 23.5,38.83333333</coordinates></LinearRing></outerBoundaryIs></Polygon><Polygon><outerBoundaryIs><LinearRing><coordinates>23.33333333,38.83333333 23.41666667,38.83333333 23.41666667,38.75 23.33333333,38.75 23.33333333,38.83333333</coordinates></LinearRing></outerBoundaryIs></Polygon><Polygon><outerBoundaryIs><LinearRing><coordinates>31.16666667,38.83333333 31.25,38.83333333 31.25,38.75 31.16666667,38.75 31.16666667,38.83333333</coordinates></LinearRing></outerBoundaryIs></Polygon><Polygon><outerBoundaryIs><LinearRing><coordinates>30.5,38.83333333 30.58333333,38.83333333 30.58333333,38.75 30.5,38.75 30.5,38.83333333</coordinates></LinearRing></outerBoundaryIs></Polygon><Polygon><outerBoundaryIs><LinearRing><coordinates>26.91666667,38.83333333 27.0,38.83333333 27.0,38.75 26.91666667,38.75 26.91666667,38.83333333</coordinates></LinearRing></outerBoundaryIs></Polygon><Polygon><outerBoundaryIs><LinearRing><coordinates>-28.0,38.41666667 -28.0,38.33333333 -28.08333333,38.33333333 -28.16666667,38.33333333 -28.25,38.33333333 -28.33333333,38.33333333 -28.33333333,38.41666667 -28.41666667,38.41666667 -28.5,38.41666667 -28.58333333,38.41666667 -28.58333333,38.5 -28.66666667,38.5 -28.75,38.5 -28.83333333,38.5 -28.83333333,38.58333333 -28.83333333,38.66666667 -28.75,38.66666667 -28.66666667,38.66666667 -28.58333333,38.66666667 -28.58333333,38.58333333 -28.5,38.58333333 -28.41666667,38.58333333 -28.33333333,38.58333333 -28.25,38.58333333 -28.25,38.5 -28.16666667,38.5 -28.08333333,38.5 -28.0,38.5 -28.0,38.41666667</coordinates></LinearRing></outerBoundaryIs></Polygon><Polygon><outerBoundaryIs><LinearRing><coordinates>14.91666667,38.41666667 14.83333333,38.41666667 14.83333333,38.5 14.75,38.5 14.75,38.58333333 14.83333333,38.58333333 14.91666667,38.58333333 15.0,38.58333333 15.0,38.5 15.0,38.41666667 15.0,38.33333333 14.91666667,38.33333333 14.91666667,38.41666667</coordinates></LinearRing></outerBoundaryIs></Polygon><Polygon><outerBoundaryIs><LinearRing><coordinates>36.25,38.5 36.33333333,38.5 36.33333333,38.41666667 36.25,38.41666667 36.16666667,38.41666667 36.16666667,38.5 36.25,38.5</coordinates></LinearRing></outerBoundaryIs></Polygon><Polygon><outerBoundaryIs><LinearRing><coordinates>31.25,38.5 31.25,38.41666667 31.16666667,38.41666667 31.08333333,38.41666667 31.0,38.41666667 31.0,38.33333333 30.91666667,38.33333333 30.91666667,38.41666667 30.91666667,38.5 31.0,38.5 31.08333333,38.5 31.08333333,38.58333333 31.16666667,38.58333333 31.25,38.58333333 31.25,38.5</coordinates></LinearRing></outerBoundaryIs></Polygon><Polygon><outerBoundaryIs><LinearRing><coordinates>30.25,38.5 30.33333333,38.5 30.33333333,38.41666667 30.25,38.41666667 30.25,38.5</coordinates></LinearRing></outerBoundaryIs></Polygon><Polygon><outerBoundaryIs><LinearRing><coordinates>29.33333333,38.5 29.41666667,38.5 29.41666667,38.41666667 29.33333333,38.41666667 29.25,38.41666667 29.25,38.5 29.33333333,38.5</coordinates></LinearRing></outerBoundaryIs></Polygon><Polygon><outerBoundaryIs><LinearRing><coordinates>24.16666667,38.33333333 24.16666667,38.25 24.08333333,38.25 24.08333333,38.33333333 24.0,38.33333333 23.91666667,38.33333333 23.83333333,38.33333333 23.83333333,38.41666667 23.83333333,38.5 23.91666667,38.5 23.91666667,38.41666667 24.0,38.41666667 24.08333333,38.41666667 24.08333333,38.5 24.08333333,38.58333333 24.0,38.58333333 24.0,38.66666667 24.08333333,38.66666667 24.16666667,38.66666667 24.16666667,38.58333333 24.25,38.58333333 24.25,38.5 24.25,38.41666667 24.25,38.33333333 24.16666667,38.33333333</coordinates></LinearRing></outerBoundaryIs></Polygon><Polygon><outerBoundaryIs><LinearRing><coordinates>26.0,38.25 26.08333333,38.25 26.08333333,38.33333333 26.08333333,38.41666667 26.16666667,38.41666667 26.16666667,38.33333333 26.16666667,38.25 26.16666667,38.16666667 26.08333333,38.16666667 26.0,38.16666667 26.0,38.25</coordinates></LinearRing></outerBoundaryIs></Polygon><Polygon><outerBoundaryIs><LinearRing><coordinates>-6.25,38.25 -6.25,38.16666667 -6.33333333,38.16666667 -6.33333333,38.25 -6.33333333,38.33333333 -6.25,38.33333333 -6.25,38.41666667 -6.16666667,38.41666667 -6.08333333,38.41666667 -6.08333333,38.33333333 -6.0,38.33333333 -6.0,38.25 -6.08333333,38.25 -6.16666667,38.25 -6.25,38.25</coordinates></LinearRing></outerBoundaryIs></Polygon><Polygon><outerBoundaryIs><LinearRing><coordinates>27.16666667,38.33333333 27.16666667,38.25 27.08333333,38.25 27.08333333,38.33333333 27.0,38.33333333 27.0,38.41666667 27.0,38.5 27.08333333,38.5 27.16666667,38.5 27.25,38.5 27.33333333,38.5 27.33333333,38.41666667 27.25,38.41666667 27.25,38.33333333 27.16666667,38.33333333</coordinates></LinearRing></outerBoundaryIs></Polygon><Polygon><outerBoundaryIs><LinearRing><coordinates>31.58333333,38.41666667 31.66666667,38.41666667 31.66666667,38.33333333 31.58333333,38.33333333 31.58333333,38.41666667</coordinates></LinearRing></outerBoundaryIs></Polygon><Polygon><outerBoundaryIs><LinearRing><coordinates>31.41666667,38.41666667 31.5,38.41666667 31.5,38.33333333 31.41666667,38.33333333 31.41666667,38.41666667</coordinates></LinearRing></outerBoundaryIs></Polygon><Polygon><outerBoundaryIs><LinearRing><coordinates>30.16666667,38.41666667 30.25,38.41666667 30.25,38.33333333 30.16666667,38.33333333 30.16666667,38.41666667</coordinates></LinearRing></outerBoundaryIs></Polygon><Polygon><outerBoundaryIs><LinearRing><coordinates>28.0,38.41666667 28.08333333,38.41666667 28.08333333,38.33333333 28.0,38.33333333 28.0,38.41666667</coordinates></LinearRing></outerBoundaryIs></Polygon><Polygon><outerBoundaryIs><LinearRing><coordinates>27.66666667,38.41666667 27.75,38.41666667 27.83333333,38.41666667 27.83333333,38.33333333 27.75,38.33333333 27.66666667,38.33333333 27.66666667,38.41666667</coordinates></LinearRing></outerBoundaryIs></Polygon><Polygon><outerBoundaryIs><LinearRing><coordinates>26.83333333,38.41666667 26.91666667,38.41666667 26.91666667,38.33333333 26.83333333,38.33333333 26.75,38.33333333 26.75,38.41666667 26.83333333,38.41666667</coordinates></LinearRing></outerBoundaryIs></Polygon><Polygon><outerBoundaryIs><LinearRing><coordinates>-8.25,38.41666667 -8.16666667,38.41666667 -8.16666667,38.33333333 -8.25,38.33333333 -8.25,38.41666667</coordinates></LinearRing></outerBoundaryIs></Polygon><Polygon><outerBoundaryIs><LinearRing><coordinates>-0.5,38.41666667 -0.41666667,38.41666667 -0.41666667,38.33333333 -0.5,38.33333333 -0.5,38.41666667</coordinates></LinearRing></outerBoundaryIs></Polygon><Polygon><outerBoundaryIs><LinearRing><coordinates>20.83333333,38.08333333 20.83333333,38.0 20.75,38.0 20.66666667,38.0 20.66666667,38.08333333 20.58333333,38.08333333 20.5,38.08333333 20.41666667,38.08333333 20.33333333,38.08333333 20.33333333,38.16666667 20.33333333,38.25 20.33333333,38.33333333 20.41666667,38.33333333 20.41666667,38.41666667 20.5,38.41666667 20.5,38.5 20.58333333,38.5 20.66666667,38.5 20.75,38.5 20.75,38.41666667 20.75,38.33333333 20.75,38.25 20.83333333,38.25 20.83333333,38.16666667 20.83333333,38.08333333</coordinates></LinearRing></outerBoundaryIs></Polygon><Polygon><outerBoundaryIs><LinearRing><coordinates>-6.75,38.5 -6.66666667,38.5 -6.66666667,38.41666667 -6.75,38.41666667 -6.75,38.5</coordinates></LinearRing></outerBoundaryIs></Polygon><Polygon><outerBoundaryIs><LinearRing><coordinates>28.08333333,38.5 28.16666667,38.5 28.16666667,38.41666667 28.08333333,38.41666667 28.08333333,38.5</coordinates></LinearRing></outerBoundaryIs></Polygon><Polygon><outerBoundaryIs><LinearRing><coordinates>35.41666667,38.58333333 35.5,38.58333333 35.5,38.5 35.41666667,38.5 35.41666667,38.58333333</coordinates></LinearRing></outerBoundaryIs></Polygon><Polygon><outerBoundaryIs><LinearRing><coordinates>30.83333333,38.58333333 30.91666667,38.58333333 30.91666667,38.5 30.83333333,38.5 30.83333333,38.58333333</coordinates></LinearRing></outerBoundaryIs></Polygon><Polygon><outerBoundaryIs><LinearRing><coordinates>-5.25,38.58333333 -5.16666667,38.58333333 -5.16666667,38.5 -5.25,38.5 -5.25,38.58333333</coordinates></LinearRing></outerBoundaryIs></Polygon><Polygon><outerBoundaryIs><LinearRing><coordinates>14.5,38.58333333 14.58333333,38.58333333 14.58333333,38.5 14.5,38.5 14.5,38.58333333</coordinates></LinearRing></outerBoundaryIs></Polygon><Polygon><outerBoundaryIs><LinearRing><coordinates>14.33333333,38.58333333 14.41666667,38.58333333 14.41666667,38.5 14.33333333,38.5 14.33333333,38.58333333</coordinates></LinearRing></outerBoundaryIs></Polygon><Polygon><outerBoundaryIs><LinearRing><coordinates>-0.16666667,38.58333333 -0.08333333,38.58333333 -0.08333333,38.5 -0.16666667,38.5 -0.16666667,38.58333333</coordinates></LinearRing></outerBoundaryIs></Polygon><Polygon><outerBoundaryIs><LinearRing><coordinates>-27.83333333,38.58333333 -27.75,38.58333333 -27.75,38.5 -27.83333333,38.5 -27.91666667,38.5 -28.0,38.5 -28.0,38.58333333 -28.08333333,38.58333333 -28.16666667,38.58333333 -28.25,38.58333333 -28.25,38.66666667 -28.33333333,38.66666667 -28.33333333,38.75 -28.25,38.75 -28.16666667,38.75 -28.08333333,38.75 -28.08333333,38.66666667 -28.0,38.66666667 -27.91666667,38.66666667 -27.83333333,38.66666667 -27.83333333,38.58333333</coordinates></LinearRing></outerBoundaryIs></Polygon><Polygon><outerBoundaryIs><LinearRing><coordinates>26.58333333,38.58333333 26.66666667,38.58333333 26.66666667,38.5 26.58333333,38.5 26.5,38.5 26.5,38.58333333 26.5,38.66666667 26.58333333,38.66666667 26.58333333,38.58333333</coordinates></LinearRing></outerBoundaryIs></Polygon><Polygon><outerBoundaryIs><LinearRing><coordinates>27.25,37.91666667 27.33333333,37.91666667 27.33333333,37.83333333 27.25,37.83333333 27.16666667,37.83333333 27.16666667,37.91666667 27.25,37.91666667</coordinates></LinearRing></outerBoundaryIs></Polygon><Polygon><outerBoundaryIs><LinearRing><coordinates>27.83333333,37.91666667 27.91666667,37.91666667 27.91666667,37.83333333 27.83333333,37.83333333 27.83333333,37.91666667</coordinates></LinearRing></outerBoundaryIs></Polygon><Polygon><outerBoundaryIs><LinearRing><coordinates>31.08333333,37.91666667 31.16666667,37.91666667 31.25,37.91666667 31.25,37.83333333 31.16666667,37.83333333 31.08333333,37.83333333 31.08333333,37.91666667</coordinates></LinearRing></outerBoundaryIs></Polygon><Polygon><outerBoundaryIs><LinearRing><coordinates>32.41666667,37.91666667 32.5,37.91666667 32.58333333,37.91666667 32.58333333,37.83333333 32.5,37.83333333 32.41666667,37.83333333 32.41666667,37.91666667</coordinates></LinearRing></outerBoundaryIs></Polygon><Polygon><outerBoundaryIs><LinearRing><coordinates>-25.5,37.75 -25.5,37.66666667 -25.58333333,37.66666667 -25.66666667,37.66666667 -25.75,37.66666667 -25.75,37.75 -25.83333333,37.75 -25.83333333,37.83333333 -25.91666667,37.83333333 -25.91666667,37.91666667 -25.83333333,37.91666667 -25.75,37.91666667 -25.66666667,37.91666667 -25.66666667,37.83333333 -25.58333333,37.83333333 -25.5,37.83333333 -25.5,37.75</coordinates></LinearRing></outerBoundaryIs></Polygon><Polygon><outerBoundaryIs><LinearRing><coordinates>-25.16666667,37.75 -25.16666667,37.66666667 -25.25,37.66666667 -25.33333333,37.66666667 -25.41666667,37.66666667 -25.41666667,37.75 -25.41666667,37.83333333 -25.33333333,37.83333333 -25.33333333,37.91666667 -25.25,37.91666667 -25.16666667,37.91666667 -25.08333333,37.91666667 -25.08333333,37.83333333 -25.08333333,37.75 -25.16666667,37.75</coordinates></LinearRing></outerBoundaryIs></Polygon><Polygon><outerBoundaryIs><LinearRing><coordinates>35.25,37.75 35.25,37.66666667 35.16666667,37.66666667 35.08333333,37.66666667 35.08333333,37.75 35.08333333,37.83333333 35.16666667,37.83333333 35.16666667,37.91666667 35.25,37.91666667 35.33333333,37.91666667 35.33333333,37.83333333 35.25,37.83333333 35.25,37.75</coordinates></LinearRing></outerBoundaryIs></Polygon><Polygon><outerBoundaryIs><LinearRing><coordinates>30.58333333,37.75 30.58333333,37.66666667 30.5,37.66666667 30.5,37.75 30.5,37.83333333 30.58333333,37.83333333 30.58333333,37.75</coordinates></LinearRing></outerBoundaryIs></Polygon><Polygon><outerBoundaryIs><LinearRing><coordinates>26.91666667,37.75 26.91666667,37.66666667 26.83333333,37.66666667 26.75,37.66666667 26.66666667,37.66666667 26.58333333,37.66666667 26.58333333,37.75 26.58333333,37.83333333 26.66666667,37.83333333 26.75,37.83333333 26.83333333,37.83333333 26.91666667,37.83333333 27.0,37.83333333 27.0,37.75 26.91666667,37.75</coordinates></LinearRing></outerBoundaryIs></Polygon><Polygon><outerBoundaryIs><LinearRing><coordinates>23.5,37.75 23.5,37.66666667 23.41666667,37.66666667 23.41666667,37.75 23.41666667,37.83333333 23.5,37.83333333 23.58333333,37.83333333 23.58333333,37.75 23.5,37.75</coordinates></LinearRing></outerBoundaryIs></Polygon><Polygon><outerBoundaryIs><LinearRing><coordinates>30.75,37.83333333 30.83333333,37.83333333 30.83333333,37.75 30.75,37.75 30.75,37.83333333</coordinates></LinearRing></outerBoundaryIs></Polygon><Polygon><outerBoundaryIs><LinearRing><coordinates>31.75,37.83333333 31.83333333,37.83333333 31.83333333,37.75 31.75,37.75 31.75,37.83333333</coordinates></LinearRing></outerBoundaryIs></Polygon><Polygon><outerBoundaryIs><LinearRing><coordinates>32.16666667,37.83333333 32.25,37.83333333 32.33333333,37.83333333 32.33333333,37.75 32.25,37.75 32.16666667,37.75 32.16666667,37.83333333</coordinates></LinearRing></outerBoundaryIs></Polygon><Polygon><outerBoundaryIs><LinearRing><coordinates>29.0,37.83333333 29.08333333,37.83333333 29.16666667,37.83333333 29.16666667,37.75 29.08333333,37.75 29.0,37.75 29.0,37.83333333</coordinates></LinearRing></outerBoundaryIs></Polygon><Polygon><outerBoundaryIs><LinearRing><coordinates>27.33333333,37.83333333 27.41666667,37.83333333 27.41666667,37.75 27.33333333,37.75 27.33333333,37.83333333</coordinates></LinearRing></outerBoundaryIs></Polygon><Polygon><outerBoundaryIs><LinearRing><coordinates>25.0,37.83333333 25.0,37.75 24.91666667,37.75 24.91666667,37.83333333 24.91666667,37.91666667 25.0,37.91666667 25.0,37.83333333</coordinates></LinearRing></outerBoundaryIs></Polygon><Polygon><outerBoundaryIs><LinearRing><coordinates>20.91666667,37.66666667 20.91666667,37.58333333 20.83333333,37.58333333 20.75,37.58333333 20.75,37.66666667 20.66666667,37.66666667 20.66666667,37.75 20.66666667,37.83333333 20.58333333,37.83333333 20.58333333,37.91666667 20.66666667,37.91666667 20.75,37.91666667 20.83333333,37.91666667 20.83333333,37.83333333 20.91666667,37.83333333 21.0,37.83333333 21.0,37.75 21.0,37.66666667 20.91666667,37.66666667</coordinates></LinearRing></outerBoundaryIs></Polygon><Polygon><outerBoundaryIs><LinearRing><coordinates>-6.75,37.91666667 -6.66666667,37.91666667 -6.66666667,37.83333333 -6.75,37.83333333 -6.75,37.91666667</coordinates></LinearRing></outerBoundaryIs></Polygon><Polygon><outerBoundaryIs><LinearRing><coordinates>23.08333333,37.91666667 23.16666667,37.91666667 23.16666667,37.83333333 23.08333333,37.83333333 23.08333333,37.91666667</coordinates></LinearRing></outerBoundaryIs></Polygon><Polygon><outerBoundaryIs><LinearRing><coordinates>-4.83333333,37.91666667 -4.75,37.91666667 -4.75,37.83333333 -4.83333333,37.83333333 -4.83333333,37.91666667</coordinates></LinearRing></outerBoundaryIs></Polygon><Polygon><outerBoundaryIs><LinearRing><coordinates>-5.58333333,37.91666667 -5.58333333,37.83333333 -5.66666667,37.83333333 -5.66666667,37.91666667 -5.66666667,38.0 -5.58333333,38.0 -5.5,38.0 -5.5,37.91666667 -5.58333333,37.91666667</coordinates></LinearRing></outerBoundaryIs></Polygon><Polygon><outerBoundaryIs><LinearRing><coordinates>31.66666667,38.0 31.75,38.0 31.75,37.91666667 31.66666667,37.91666667 31.66666667,38.0</coordinates></LinearRing></outerBoundaryIs></Polygon><Polygon><outerBoundaryIs><LinearRing><coordinates>24.41666667,38.0 24.41666667,37.91666667 24.33333333,37.91666667 24.33333333,38.0 24.25,38.0 24.25,38.08333333 24.33333333,38.08333333 24.41666667,38.08333333 24.41666667,38.0</coordinates></LinearRing></outerBoundaryIs></Polygon><Polygon><outerBoundaryIs><LinearRing><coordinates>12,38 12.08333333,38.0 12.08333333,37.91666667 12.0,37.91666667 12,38</coordinates></LinearRing></outerBoundaryIs></Polygon><Polygon><outerBoundaryIs><LinearRing><coordinates>26.0,39.25 26.08333333,39.25 26.08333333,39.16666667 26.0,39.16666667 26.0,39.25</coordinates></LinearRing></outerBoundaryIs></Polygon><Polygon><outerBoundaryIs><LinearRing><coordinates>9.5,39.25 9.5,39.16666667 9.41666667,39.16666667 9.41666667,39.25 9.41666667,39.33333333 9.5,39.33333333 9.5,39.25</coordinates></LinearRing></outerBoundaryIs></Polygon><Polygon><outerBoundaryIs><LinearRing><coordinates>-6.16666667,39.25 -6.08333333,39.25 -6.08333333,39.16666667 -6.16666667,39.16666667 -6.16666667,39.25</coordinates></LinearRing></outerBoundaryIs></Polygon><Polygon><outerBoundaryIs><LinearRing><coordinates>20.16666667,39.25 20.25,39.25 20.25,39.16666667 20.16666667,39.16666667 20.08333333,39.16666667 20.08333333,39.25 20.16666667,39.25</coordinates></LinearRing></outerBoundaryIs></Polygon><Polygon><outerBoundaryIs><LinearRing><coordinates>46.5,39.33333333 46.58333333,39.33333333 46.58333333,39.25 46.5,39.25 46.5,39.33333333</coordinates></LinearRing></outerBoundaryIs></Polygon><Polygon><outerBoundaryIs><LinearRing><coordinates>43.5,39.33333333 43.58333333,39.33333333 43.58333333,39.25 43.5,39.25 43.5,39.33333333</coordinates></LinearRing></outerBoundaryIs></Polygon><Polygon><outerBoundaryIs><LinearRing><coordinates>28.75,39.33333333 28.83333333,39.33333333 28.83333333,39.25 28.75,39.25 28.75,39.33333333</coordinates></LinearRing></outerBoundaryIs></Polygon><Polygon><outerBoundaryIs><LinearRing><coordinates>28.33333333,39.33333333 28.41666667,39.33333333 28.41666667,39.25 28.33333333,39.25 28.33333333,39.33333333</coordinates></LinearRing></outerBoundaryIs></Polygon><Polygon><outerBoundaryIs><LinearRing><coordinates>-7.0,39.33333333 -6.91666667,39.33333333 -6.91666667,39.25 -7.0,39.25 -7.0,39.33333333</coordinates></LinearRing></outerBoundaryIs></Polygon><Polygon><outerBoundaryIs><LinearRing><coordinates>-6.0,39.33333333 -5.91666667,39.33333333 -5.91666667,39.25 -6.0,39.25 -6.0,39.33333333</coordinates></LinearRing></outerBoundaryIs></Polygon><Polygon><outerBoundaryIs><LinearRing><coordinates>26.66666667,39.33333333 26.75,39.33333333 26.75,39.25 26.66666667,39.25 26.66666667,39.33333333</coordinates></LinearRing></outerBoundaryIs></Polygon><Polygon><outerBoundaryIs><LinearRing><coordinates>24.08333333,39.33333333 24.16666667,39.33333333 24.16666667,39.25 24.08333333,39.25 24.08333333,39.33333333</coordinates></LinearRing></outerBoundaryIs></Polygon><Polygon><outerBoundaryIs><LinearRing><coordinates>-9.08333333,39.83333333 -9.0,39.83333333 -9.0,39.75 -9.08333333,39.75 -9.08333333,39.83333333</coordinates></LinearRing></outerBoundaryIs></Polygon><Polygon><outerBoundaryIs><LinearRing><coordinates>46.83333333,39.66666667 46.83333333,39.58333333 46.75,39.58333333 46.75,39.66666667 46.75,39.75 46.83333333,39.75 46.91666667,39.75 46.91666667,39.66666667 46.83333333,39.66666667</coordinates></LinearRing></outerBoundaryIs></Polygon><Polygon><outerBoundaryIs><LinearRing><coordinates>45.83333333,39.66666667 45.91666667,39.66666667 45.91666667,39.58333333 45.83333333,39.58333333 45.75,39.58333333 45.75,39.66666667 45.75,39.75 45.83333333,39.75 45.83333333,39.66666667</coordinates></LinearRing></outerBoundaryIs></Polygon><Polygon><outerBoundaryIs><LinearRing><coordinates>-5.66666667,39.66666667 -5.58333333,39.66666667 -5.58333333,39.58333333 -5.66666667,39.58333333 -5.66666667,39.66666667</coordinates></LinearRing></outerBoundaryIs></Polygon><Polygon><outerBoundaryIs><LinearRing><coordinates>27.83333333,39.66666667 27.91666667,39.66666667 27.91666667,39.58333333 27.83333333,39.58333333 27.83333333,39.66666667</coordinates></LinearRing></outerBoundaryIs></Polygon><Polygon><outerBoundaryIs><LinearRing><coordinates>43.0,39.75 43.08333333,39.75 43.08333333,39.66666667 43.0,39.66666667 43.0,39.75</coordinates></LinearRing></outerBoundaryIs></Polygon><Polygon><outerBoundaryIs><LinearRing><coordinates>46.41666667,39.41666667 46.5,39.41666667 46.5,39.33333333 46.41666667,39.33333333 46.33333333,39.33333333 46.33333333,39.41666667 46.41666667,39.41666667</coordinates></LinearRing></outerBoundaryIs></Polygon><Polygon><outerBoundaryIs><LinearRing><coordinates>46.16666667,39.41666667 46.25,39.41666667 46.25,39.33333333 46.16666667,39.33333333 46.16666667,39.41666667</coordinates></LinearRing></outerBoundaryIs></Polygon><Polygon><outerBoundaryIs><LinearRing><coordinates>43.58333333,39.41666667 43.66666667,39.41666667 43.66666667,39.33333333 43.58333333,39.33333333 43.58333333,39.41666667</coordinates></LinearRing></outerBoundaryIs></Polygon><Polygon><outerBoundaryIs><LinearRing><coordinates>38.91666667,39.41666667 39.0,39.41666667 39.0,39.33333333 38.91666667,39.33333333 38.83333333,39.33333333 38.83333333,39.41666667 38.91666667,39.41666667</coordinates></LinearRing></outerBoundaryIs></Polygon><Polygon><outerBoundaryIs><LinearRing><coordinates>27.75,39.41666667 27.83333333,39.41666667 27.83333333,39.33333333 27.75,39.33333333 27.75,39.41666667</coordinates></LinearRing></outerBoundaryIs></Polygon><Polygon><outerBoundaryIs><LinearRing><coordinates>27.58333333,39.41666667 27.58333333,39.33333333 27.5,39.33333333 27.5,39.41666667 27.5,39.5 27.58333333,39.5 27.58333333,39.41666667</coordinates></LinearRing></outerBoundaryIs></Polygon><Polygon><outerBoundaryIs><LinearRing><coordinates>41.83333333,39.5 41.91666667,39.5 41.91666667,39.41666667 41.83333333,39.41666667 41.83333333,39.5</coordinates></LinearRing></outerBoundaryIs></Polygon><Polygon><outerBoundaryIs><LinearRing><coordinates>46.33333333,39.5 46.33333333,39.41666667 46.25,39.41666667 46.25,39.5 46.16666667,39.5 46.16666667,39.58333333 46.16666667,39.66666667 46.25,39.66666667 46.25,39.58333333 46.33333333,39.58333333 46.41666667,39.58333333 46.41666667,39.5 46.33333333,39.5</coordinates></LinearRing></outerBoundaryIs></Polygon><Polygon><outerBoundaryIs><LinearRing><coordinates>28.5,39.5 28.58333333,39.5 28.58333333,39.41666667 28.5,39.41666667 28.5,39.5</coordinates></LinearRing></outerBoundaryIs></Polygon><Polygon><outerBoundaryIs><LinearRing><coordinates>26.83333333,39.5 26.83333333,39.41666667 26.75,39.41666667 26.75,39.5 26.66666667,39.5 26.58333333,39.5 26.5,39.5 26.41666667,39.5 26.41666667,39.58333333 26.5,39.58333333 26.5,39.66666667 26.58333333,39.66666667 26.58333333,39.58333333 26.66666667,39.58333333 26.75,39.58333333 26.83333333,39.58333333 26.83333333,39.5</coordinates></LinearRing></outerBoundaryIs></Polygon><Polygon><outerBoundaryIs><LinearRing><coordinates>26.25,39.41666667 26.33333333,39.41666667 26.33333333,39.33333333 26.25,39.33333333 26.25,39.41666667</coordinates></LinearRing></outerBoundaryIs></Polygon><Polygon><outerBoundaryIs><LinearRing><coordinates>25.08333333,39.5 25.08333333,39.41666667 25.0,39.41666667 24.91666667,39.41666667 24.91666667,39.5 25.0,39.5 25.0,39.58333333 25.08333333,39.58333333 25.08333333,39.5</coordinates></LinearRing></outerBoundaryIs></Polygon><Polygon><outerBoundaryIs><LinearRing><coordinates>24.0,39.41666667 24.08333333,39.41666667 24.08333333,39.33333333 24.0,39.33333333 24.0,39.41666667</coordinates></LinearRing></outerBoundaryIs></Polygon><Polygon><outerBoundaryIs><LinearRing><coordinates>-5.33333333,39.5 -5.33333333,39.41666667 -5.41666667,39.41666667 -5.41666667,39.33333333 -5.5,39.33333333 -5.58333333,39.33333333 -5.66666667,39.33333333 -5.66666667,39.25 -5.75,39.25 -5.75,39.33333333 -5.75,39.41666667 -5.66666667,39.41666667 -5.58333333,39.41666667 -5.5,39.41666667 -5.5,39.5 -5.41666667,39.5 -5.41666667,39.58333333 -5.33333333,39.58333333 -5.33333333,39.5</coordinates></LinearRing></outerBoundaryIs></Polygon><Polygon><outerBoundaryIs><LinearRing><coordinates>-6.33333333,39.33333333 -6.33333333,39.25 -6.41666667,39.25 -6.41666667,39.33333333 -6.41666667,39.41666667 -6.5,39.41666667 -6.58333333,39.41666667 -6.66666667,39.41666667 -6.66666667,39.5 -6.66666667,39.58333333 -6.75,39.58333333 -6.75,39.5 -6.83333333,39.5 -6.83333333,39.58333333 -6.83333333,39.66666667 -6.75,39.66666667 -6.66666667,39.66666667 -6.58333333,39.66666667 -6.58333333,39.58333333 -6.5,39.58333333 -6.41666667,39.58333333 -6.33333333,39.58333333 -6.33333333,39.5 -6.25,39.5 -6.25,39.41666667 -6.16666667,39.41666667 -6.16666667,39.33333333 -6.25,39.33333333 -6.33333333,39.33333333</coordinates></LinearRing></outerBoundaryIs></Polygon><Polygon><outerBoundaryIs><LinearRing><coordinates>47.83333333,39.58333333 47.91666667,39.58333333 47.91666667,39.5 47.83333333,39.5 47.83333333,39.58333333</coordinates></LinearRing></outerBoundaryIs></Polygon><Polygon><outerBoundaryIs><LinearRing><coordinates>39.0,39.5 39.08333333,39.5 39.16666667,39.5 39.16666667,39.41666667 39.08333333,39.41666667 39.0,39.41666667 39.0,39.5</coordinates></LinearRing></outerBoundaryIs></Polygon><Polygon><outerBoundaryIs><LinearRing><coordinates>22.08333333,39.5 22.16666667,39.5 22.16666667,39.41666667 22.08333333,39.41666667 22.08333333,39.5</coordinates></LinearRing></outerBoundaryIs></Polygon><Polygon><outerBoundaryIs><LinearRing><coordinates>45.25,39.58333333 45.33333333,39.58333333 45.33333333,39.5 45.25,39.5 45.25,39.58333333</coordinates></LinearRing></outerBoundaryIs></Polygon><Polygon><outerBoundaryIs><LinearRing><coordinates>47.0,39.58333333 47.08333333,39.58333333 47.08333333,39.5 47.0,39.5 46.91666667,39.5 46.91666667,39.58333333 46.91666667,39.66666667 47.0,39.66666667 47.0,39.58333333</coordinates></LinearRing></outerBoundaryIs></Polygon><Polygon><outerBoundaryIs><LinearRing><coordinates>39.58333333,39.5 39.66666667,39.5 39.66666667,39.41666667 39.58333333,39.41666667 39.5,39.41666667 39.5,39.5 39.41666667,39.5 39.33333333,39.5 39.33333333,39.58333333 39.41666667,39.58333333 39.5,39.58333333 39.58333333,39.58333333 39.58333333,39.5</coordinates></LinearRing></outerBoundaryIs></Polygon><Polygon><outerBoundaryIs><LinearRing><coordinates>-4.41666667,39.58333333 -4.33333333,39.58333333 -4.33333333,39.5 -4.41666667,39.5 -4.41666667,39.58333333</coordinates></LinearRing></outerBoundaryIs></Polygon><Polygon><outerBoundaryIs><LinearRing><coordinates>-5.75,39.58333333 -5.66666667,39.58333333 -5.66666667,39.5 -5.75,39.5 -5.83333333,39.5 -5.91666667,39.5 -5.91666667,39.58333333 -5.83333333,39.58333333 -5.75,39.58333333</coordinates></LinearRing></outerBoundaryIs></Polygon><Polygon><outerBoundaryIs><LinearRing><coordinates>39.66666667,39.58333333 39.75,39.58333333 39.75,39.5 39.66666667,39.5 39.66666667,39.58333333</coordinates></LinearRing></outerBoundaryIs></Polygon><Polygon><outerBoundaryIs><LinearRing><coordinates>27.66666667,39.58333333 27.75,39.58333333 27.75,39.5 27.66666667,39.5 27.66666667,39.58333333</coordinates></LinearRing></outerBoundaryIs></Polygon><Polygon><outerBoundaryIs><LinearRing><coordinates>37.91666667,40.0 37.83333333,40.0 37.83333333,40.08333333 37.83333333,40.16666667 37.91666667,40.16666667 37.91666667,40.08333333 38.0,40.08333333 38,40 37.91666667,40.0</coordinates></LinearRing></outerBoundaryIs></Polygon><Polygon><outerBoundaryIs><LinearRing><coordinates>24.0,40.08333333 24.08333333,40.08333333 24.08333333,40.0 24,40 23.91666667,40.0 23.91666667,40.08333333 24.0,40.08333333</coordinates></LinearRing></outerBoundaryIs></Polygon><Polygon><outerBoundaryIs><LinearRing><coordinates>45.25,40.16666667 45.33333333,40.16666667 45.33333333,40.08333333 45.25,40.08333333 45.25,40.16666667</coordinates></LinearRing></outerBoundaryIs></Polygon><Polygon><outerBoundaryIs><LinearRing><coordinates>-2.16666667,40.08333333 -2.08333333,40.08333333 -2.08333333,40.0 -2.16666667,40.0 -2.16666667,40.08333333</coordinates></LinearRing></outerBoundaryIs></Polygon><Polygon><outerBoundaryIs><LinearRing><coordinates>-2.75,40.08333333 -2.66666667,40.08333333 -2.66666667,40.0 -2.75,40.0 -2.75,40.08333333</coordinates></LinearRing></outerBoundaryIs></Polygon><Polygon><outerBoundaryIs><LinearRing><coordinates>45.08333333,40.16666667 45.08333333,40.08333333 45.0,40.08333333 44.91666667,40.08333333 44.91666667,40.16666667 44.91666667,40.25 45.0,40.25 45.08333333,40.25 45.08333333,40.16666667</coordinates></LinearRing></outerBoundaryIs></Polygon><Polygon><outerBoundaryIs><LinearRing><coordinates>44.41666667,40.16666667 44.5,40.16666667 44.5,40.08333333 44.41666667,40.08333333 44.41666667,40.16666667</coordinates></LinearRing></outerBoundaryIs></Polygon><Polygon><outerBoundaryIs><LinearRing><coordinates>-4.75,40.16666667 -4.66666667,40.16666667 -4.66666667,40.08333333 -4.75,40.08333333 -4.75,40.16666667</coordinates></LinearRing></outerBoundaryIs></Polygon><Polygon><outerBoundaryIs><LinearRing><coordinates>23.41666667,40.16666667 23.5,40.16666667 23.5,40.08333333 23.41666667,40.08333333 23.33333333,40.08333333 23.33333333,40.16666667 23.41666667,40.16666667</coordinates></LinearRing></outerBoundaryIs></Polygon><Polygon><outerBoundaryIs><LinearRing><coordinates>28.08333333,40.16666667 28.16666667,40.16666667 28.16666667,40.08333333 28.08333333,40.08333333 28.08333333,40.16666667</coordinates></LinearRing></outerBoundaryIs></Polygon><Polygon><outerBoundaryIs><LinearRing><coordinates>45.91666667,40.25 46.0,40.25 46.0,40.16666667 45.91666667,40.16666667 45.91666667,40.25</coordinates></LinearRing></outerBoundaryIs></Polygon><Polygon><outerBoundaryIs><LinearRing><coordinates>-2.33333333,40.25 -2.25,40.25 -2.25,40.16666667 -2.33333333,40.16666667 -2.33333333,40.25</coordinates></LinearRing></outerBoundaryIs></Polygon><Polygon><outerBoundaryIs><LinearRing><coordinates>23.25,40.25 23.33333333,40.25 23.33333333,40.16666667 23.25,40.16666667 23.25,40.25</coordinates></LinearRing></outerBoundaryIs></Polygon><Polygon><outerBoundaryIs><LinearRing><coordinates>40.75,40.25 40.83333333,40.25 40.83333333,40.16666667 40.75,40.16666667 40.75,40.25</coordinates></LinearRing></outerBoundaryIs></Polygon><Polygon><outerBoundaryIs><LinearRing><coordinates>44.5,40.25 44.58333333,40.25 44.58333333,40.16666667 44.5,40.16666667 44.5,40.25</coordinates></LinearRing></outerBoundaryIs></Polygon><Polygon><outerBoundaryIs><LinearRing><coordinates>25.91666667,40.25 26.0,40.25 26.0,40.16666667 25.91666667,40.16666667 25.91666667,40.25</coordinates></LinearRing></outerBoundaryIs></Polygon><Polygon><outerBoundaryIs><LinearRing><coordinates>2.58333333,39.5 2.58333333,39.41666667 2.5,39.41666667 2.41666667,39.41666667 2.41666667,39.5 2.33333333,39.5 2.33333333,39.58333333 2.33333333,39.66666667 2.41666667,39.66666667 2.5,39.66666667 2.5,39.75 2.58333333,39.75 2.58333333,39.83333333 2.66666667,39.83333333 2.75,39.83333333 2.83333333,39.83333333 2.83333333,39.91666667 2.91666667,39.91666667 3.0,39.91666667 3,40 3.08333333,40.0 3.16666667,40.0 3.25,40.0 3.25,39.91666667 3.25,39.83333333 3.33333333,39.83333333 3.41666667,39.83333333 3.41666667,39.75 3.5,39.75 3.5,39.66666667 3.5,39.58333333 3.41666667,39.58333333 3.41666667,39.5 3.33333333,39.5 3.33333333,39.41666667 3.33333333,39.33333333 3.25,39.33333333 3.16666667,39.33333333 3.16666667,39.25 3.08333333,39.25 3.0,39.25 2.91666667,39.25 2.91666667,39.33333333 2.83333333,39.33333333 2.75,39.33333333 2.66666667,39.33333333 2.66666667,39.41666667 2.66666667,39.5 2.58333333,39.5</coordinates></LinearRing></outerBoundaryIs><innerBoundaryIs><LinearRing><coordinates>3.25,39.83333333 3.16666667,39.83333333 3.16666667,39.75 3.25,39.75 3.25,39.83333333</coordinates></LinearRing></innerBoundaryIs></Polygon><Polygon><outerBoundaryIs><LinearRing><coordinates>39.66666667,39.83333333 39.75,39.83333333 39.83333333,39.83333333 39.83333333,39.75 39.75,39.75 39.66666667,39.75 39.66666667,39.83333333</coordinates></LinearRing></outerBoundaryIs></Polygon><Polygon><outerBoundaryIs><LinearRing><coordinates>30.5,39.83333333 30.58333333,39.83333333 30.58333333,39.75 30.5,39.75 30.5,39.83333333</coordinates></LinearRing></outerBoundaryIs></Polygon><Polygon><outerBoundaryIs><LinearRing><coordinates>46.58333333,39.91666667 46.58333333,39.83333333 46.5,39.83333333 46.41666667,39.83333333 46.33333333,39.83333333 46.33333333,39.91666667 46.41666667,39.91666667 46.41666667,40.0 46.33333333,40.0 46.33333333,40.08333333 46.41666667,40.08333333 46.5,40.08333333 46.5,40.0 46.58333333,40.0 46.58333333,39.91666667</coordinates></LinearRing></outerBoundaryIs></Polygon><Polygon><outerBoundaryIs><LinearRing><coordinates>46.0,39.83333333 46.08333333,39.83333333 46.08333333,39.75 46.0,39.75 46.0,39.83333333</coordinates></LinearRing></outerBoundaryIs></Polygon><Polygon><outerBoundaryIs><LinearRing><coordinates>26.66666667,39.83333333 26.66666667,39.75 26.58333333,39.75 26.58333333,39.83333333 26.58333333,39.91666667 26.58333333,40.0 26.66666667,40.0 26.66666667,39.91666667 26.66666667,39.83333333</coordinates></LinearRing></outerBoundaryIs></Polygon><Polygon><outerBoundaryIs><LinearRing><coordinates>26.33333333,39.83333333 26.41666667,39.83333333 26.41666667,39.75 26.33333333,39.75 26.33333333,39.83333333</coordinates></LinearRing></outerBoundaryIs></Polygon><Polygon><outerBoundaryIs><LinearRing><coordinates>25.33333333,39.83333333 25.41666667,39.83333333 25.41666667,39.75 25.33333333,39.75 25.33333333,39.83333333</coordinates></LinearRing></outerBoundaryIs></Polygon><Polygon><outerBoundaryIs><LinearRing><coordinates>4.33333333,39.83333333 4.33333333,39.75 4.25,39.75 4.16666667,39.75 4.16666667,39.83333333 4.08333333,39.83333333 4.0,39.83333333 4.0,39.91666667 3.91666667,39.91666667 3.83333333,39.91666667 3.75,39.91666667 3.75,40.0 3.75,40.08333333 3.83333333,40.08333333 3.91666667,40.08333333 4.0,40.08333333 4.08333333,40.08333333 4.16666667,40.08333333 4.25,40.08333333 4.25,40.0 4.33333333,40.0 4.33333333,39.91666667 4.33333333,39.83333333</coordinates></LinearRing></outerBoundaryIs></Polygon><Polygon><outerBoundaryIs><LinearRing><coordinates>19.33333333,39.91666667 19.41666667,39.91666667 19.41666667,39.83333333 19.33333333,39.83333333 19.33333333,39.91666667</coordinates></LinearRing></outerBoundaryIs></Polygon><Polygon><outerBoundaryIs><LinearRing><coordinates>25.33333333,39.91666667 25.33333333,39.83333333 25.25,39.83333333 25.16666667,39.83333333 25.08333333,39.83333333 25.0,39.83333333 25.0,39.91666667 25.08333333,39.91666667 25.16666667,39.91666667 25.16666667,40.0 25.25,40.0 25.33333333,40.0 25.41666667,40.0 25.5,40.0 25.5,39.91666667 25.41666667,39.91666667 25.33333333,39.91666667</coordinates></LinearRing></outerBoundaryIs></Polygon><Polygon><outerBoundaryIs><LinearRing><coordinates>26.08333333,39.91666667 26.16666667,39.91666667 26.16666667,39.83333333 26.08333333,39.83333333 26.08333333,39.91666667</coordinates></LinearRing></outerBoundaryIs></Polygon><Polygon><outerBoundaryIs><LinearRing><coordinates>-2.5,39.91666667 -2.41666667,39.91666667 -2.41666667,39.83333333 -2.5,39.83333333 -2.5,39.91666667</coordinates></LinearRing></outerBoundaryIs></Polygon><Polygon><outerBoundaryIs><LinearRing><coordinates>-2.66666667,39.91666667 -2.58333333,39.91666667 -2.58333333,39.83333333 -2.66666667,39.83333333 -2.66666667,39.91666667</coordinates></LinearRing></outerBoundaryIs></Polygon><Polygon><outerBoundaryIs><LinearRing><coordinates>22.16666667,39.91666667 22.25,39.91666667 22.25,39.83333333 22.16666667,39.83333333 22.16666667,39.91666667</coordinates></LinearRing></outerBoundaryIs></Polygon><Polygon><outerBoundaryIs><LinearRing><coordinates>-7.16666667,39.91666667 -7.08333333,39.91666667 -7.08333333,39.83333333 -7.16666667,39.83333333 -7.16666667,39.91666667</coordinates></LinearRing></outerBoundaryIs></Polygon><Polygon><outerBoundaryIs><LinearRing><coordinates>41.33333333,39.91666667 41.33333333,39.83333333 41.25,39.83333333 41.25,39.91666667 41.16666667,39.91666667 41.16666667,40.0 41.25,40.0 41.33333333,40.0 41.33333333,39.91666667</coordinates></LinearRing></outerBoundaryIs></Polygon><Polygon><outerBoundaryIs><LinearRing><coordinates>33.16666667,40.0 33.25,40.0 33.25,39.91666667 33.16666667,39.91666667 33.16666667,40.0</coordinates></LinearRing></outerBoundaryIs></Polygon><Polygon><outerBoundaryIs><LinearRing><coordinates>-8.16666667,40.0 -8.08333333,40.0 -8.08333333,39.91666667 -8.16666667,39.91666667 -8.16666667,40.0</coordinates></LinearRing></outerBoundaryIs></Polygon><Polygon><outerBoundaryIs><LinearRing><coordinates>45.66666667,40.0 45.75,40.0 45.75,39.91666667 45.66666667,39.91666667 45.66666667,40.0</coordinates></LinearRing></outerBoundaryIs></Polygon><Polygon><outerBoundaryIs><LinearRing><coordinates>45.41666667,40.0 45.5,40.0 45.5,39.91666667 45.41666667,39.91666667 45.33333333,39.91666667 45.25,39.91666667 45.25,40.0 45.33333333,40.0 45.41666667,40.0</coordinates></LinearRing></outerBoundaryIs></Polygon><Polygon><outerBoundaryIs><LinearRing><coordinates>29.75,40.0 29.83333333,40.0 29.83333333,39.91666667 29.75,39.91666667 29.75,40.0</coordinates></LinearRing></outerBoundaryIs></Polygon><Polygon><outerBoundaryIs><LinearRing><coordinates>32.91666667,39.91666667 32.91666667,39.83333333 32.83333333,39.83333333 32.75,39.83333333 32.75,39.91666667 32.66666667,39.91666667 32.66666667,40.0 32.75,40.0 32.83333333,40.0 32.83333333,40.08333333 32.91666667,40.08333333 32.91666667,40.0 33,40 33.0,39.91666667 32.91666667,39.91666667</coordinates></LinearRing></outerBoundaryIs></Polygon><Polygon><outerBoundaryIs><LinearRing><coordinates>9.75,40.0 9.75,39.91666667 9.66666667,39.91666667 9.66666667,40.0 9.58333333,40.0 9.58333333,40.08333333 9.66666667,40.08333333 9.75,40.08333333 9.75,40.0</coordinates></LinearRing></outerBoundaryIs></Polygon><Polygon><outerBoundaryIs><LinearRing><coordinates>24.58333333,38.91666667 24.58333333,38.83333333 24.5,38.83333333 24.5,38.91666667 24.41666667,38.91666667 24.41666667,39.0 24.5,39.0 24.58333333,39.0 24.58333333,38.91666667</coordinates></LinearRing></outerBoundaryIs></Polygon><Polygon><outerBoundaryIs><LinearRing><coordinates>23.25,38.91666667 23.25,38.83333333 23.16666667,38.83333333 23.08333333,38.83333333 23.08333333,38.91666667 23.0,38.91666667 23,39 23.08333333,39.0 23.16666667,39.0 23.25,39.0 23.25,38.91666667</coordinates></LinearRing></outerBoundaryIs></Polygon><Polygon><outerBoundaryIs><LinearRing><coordinates>46.16666667,39.0 46.16666667,38.91666667 46.08333333,38.91666667 46.08333333,39.0 46.08333333,39.08333333 46.0,39.08333333 46.0,39.16666667 46.0,39.25 46.08333333,39.25 46.08333333,39.16666667 46.16666667,39.16666667 46.16666667,39.08333333 46.16666667,39.0</coordinates></LinearRing></outerBoundaryIs></Polygon><Polygon><outerBoundaryIs><LinearRing><coordinates>36.25,39.0 36.33333333,39.0 36.33333333,38.91666667 36.25,38.91666667 36.25,39.0</coordinates></LinearRing></outerBoundaryIs></Polygon><Polygon><outerBoundaryIs><LinearRing><coordinates>26.41666667,39.0 26.41666667,38.91666667 26.33333333,38.91666667 26.33333333,39.0 26.33333333,39.08333333 26.41666667,39.08333333 26.41666667,39.16666667 26.41666667,39.25 26.5,39.25 26.58333333,39.25 26.58333333,39.16666667 26.58333333,39.08333333 26.5,39.08333333 26.5,39.0 26.41666667,39.0</coordinates></LinearRing></outerBoundaryIs></Polygon><Polygon><outerBoundaryIs><LinearRing><coordinates>23.33333333,39.0 23.41666667,39.0 23.41666667,38.91666667 23.33333333,38.91666667 23.33333333,39.0</coordinates></LinearRing></outerBoundaryIs></Polygon><Polygon><outerBoundaryIs><LinearRing><coordinates>1.58333333,39.0 1.58333333,38.91666667 1.5,38.91666667 1.5,38.83333333 1.41666667,38.83333333 1.33333333,38.83333333 1.25,38.83333333 1.25,38.91666667 1.16666667,38.91666667 1.16666667,39.0 1.25,39.0 1.25,39.08333333 1.33333333,39.08333333 1.41666667,39.08333333 1.5,39.08333333 1.5,39.16666667 1.58333333,39.16666667 1.58333333,39.08333333 1.58333333,39.0</coordinates></LinearRing></outerBoundaryIs><innerBoundaryIs><LinearRing><coordinates>1.33333333,38.91666667 1.41666667,38.91666667 1.41666667,39.0 1.33333333,39.0 1.33333333,38.91666667</coordinates></LinearRing></innerBoundaryIs></Polygon><Polygon><outerBoundaryIs><LinearRing><coordinates>-7.5,38.91666667 -7.5,38.83333333 -7.58333333,38.83333333 -7.66666667,38.83333333 -7.66666667,38.91666667 -7.75,38.91666667 -7.83333333,38.91666667 -7.83333333,39.0 -7.75,39.0 -7.66666667,39.0 -7.58333333,39.0 -7.5,39.0 -7.5,39.08333333 -7.58333333,39.08333333 -7.66666667,39.08333333 -7.66666667,39.16666667 -7.75,39.16666667 -7.75,39.25 -7.66666667,39.25 -7.66666667,39.33333333 -7.75,39.33333333 -7.75,39.41666667 -7.75,39.5 -7.66666667,39.5 -7.66666667,39.58333333 -7.58333333,39.58333333 -7.58333333,39.5 -7.5,39.5 -7.41666667,39.5 -7.41666667,39.41666667 -7.33333333,39.41666667 -7.25,39.41666667 -7.25,39.5 -7.16666667,39.5 -7.16666667,39.41666667 -7.08333333,39.41666667 -7.08333333,39.33333333 -7.16666667,39.33333333 -7.25,39.33333333 -7.33333333,39.33333333 -7.33333333,39.25 -7.25,39.25 -7.16666667,39.25 -7.16666667,39.16666667 -7.16666667,39.08333333 -7.25,39.08333333 -7.25,39.0 -7.16666667,39.0 -7.16666667,38.91666667 -7.25,38.91666667 -7.25,38.83333333 -7.33333333,38.83333333 -7.33333333,38.91666667 -7.41666667,38.91666667 -7.5,38.91666667</coordinates></LinearRing></outerBoundaryIs></Polygon><Polygon><outerBoundaryIs><LinearRing><coordinates>-0.16666667,39.0 -0.16666667,38.91666667 -0.25,38.91666667 -0.25,39.0 -0.33333333,39.0 -0.33333333,39.08333333 -0.33333333,39.16666667 -0.41666667,39.16666667 -0.41666667,39.08333333 -0.5,39.08333333 -0.5,39.16666667 -0.5,39.25 -0.5,39.33333333 -0.58333333,39.33333333 -0.58333333,39.41666667 -0.66666667,39.41666667 -0.66666667,39.5 -0.58333333,39.5 -0.58333333,39.58333333 -0.58333333,39.66666667 -0.5,39.66666667 -0.41666667,39.66666667 -0.41666667,39.75 -0.33333333,39.75 -0.25,39.75 -0.25,39.83333333 -0.25,39.91666667 -0.33333333,39.91666667 -0.33333333,40.0 -0.25,40.0 -0.16666667,40.0 -0.16666667,40.08333333 -0.08333333,40.08333333 -0.0,40.08333333 0.08333333,40.08333333 0.08333333,40.16666667 0.16666667,40.16666667 0.16666667,40.08333333 0.16666667,40.0 0.08333333,40.0 0.08333333,39.91666667 -0.0,39.91666667 -0.0,39.83333333 -0.08333333,39.83333333 -0.08333333,39.75 -0.16666667,39.75 -0.16666667,39.66666667 -0.16666667,39.58333333 -0.25,39.58333333 -0.25,39.5 -0.25,39.41666667 -0.25,39.33333333 -0.25,39.25 -0.16666667,39.25 -0.16666667,39.16666667 -0.25,39.16666667 -0.25,39.08333333 -0.16666667,39.08333333 -0.16666667,39.0</coordinates></LinearRing></outerBoundaryIs></Polygon><Polygon><outerBoundaryIs><LinearRing><coordinates>-5.08333333,39.0 -5,39 -5.0,38.91666667 -5.08333333,38.91666667 -5.08333333,39.0</coordinates></LinearRing></outerBoundaryIs></Polygon><Polygon><outerBoundaryIs><LinearRing><coordinates>-6.08333333,39.0 -6,39 -6.0,38.91666667 -6.08333333,38.91666667 -6.08333333,39.0</coordinates></LinearRing></outerBoundaryIs></Polygon><Polygon><outerBoundaryIs><LinearRing><coordinates>9.08333333,39.0 9.08333333,38.91666667 9.0,38.91666667 8.91666667,38.91666667 8.91666667,39.0 8.91666667,39.08333333 9.0,39.08333333 9.0,39.16666667 9.08333333,39.16666667 9.08333333,39.08333333 9.08333333,39.0</coordinates></LinearRing></outerBoundaryIs></Polygon><Polygon><outerBoundaryIs><LinearRing><coordinates>49.0,37.75 49.0,37.66666667 48.91666667,37.66666667 48.91666667,37.75 48.83333333,37.75 48.83333333,37.83333333 48.75,37.83333333 48.75,37.91666667 48.75,38.0 48.83333333,38.0 48.83333333,38.08333333 48.83333333,38.16666667 48.75,38.16666667 48.75,38.25 48.66666667,38.25 48.66666667,38.33333333 48.66666667,38.41666667 48.58333333,38.41666667 48.58333333,38.5 48.58333333,38.58333333 48.5,38.58333333 48.5,38.66666667 48.41666667,38.66666667 48.41666667,38.75 48.33333333,38.75 48.25,38.75 48.25,38.83333333 48.16666667,38.83333333 48.16666667,38.91666667 48.16666667,39.0 48.25,39.0 48.25,38.91666667 48.33333333,38.91666667 48.33333333,38.83333333 48.41666667,38.83333333 48.41666667,38.91666667 48.41666667,39.0 48.33333333,39.0 48.33333333,39.08333333 48.33333333,39.16666667 48.41666667,39.16666667 48.41666667,39.08333333 48.5,39.08333333 48.58333333,39.08333333 48.58333333,39.0 48.66666667,39.0 48.66666667,38.91666667 48.66666667,38.83333333 48.75,38.83333333 48.83333333,38.83333333 48.83333333,38.75 48.83333333,38.66666667 48.83333333,38.58333333 48.83333333,38.5 48.83333333,38.41666667 48.83333333,38.33333333 48.91666667,38.33333333 48.91666667,38.25 48.91666667,38.16666667 48.91666667,38.08333333 48.91666667,38.0 48.91666667,37.91666667 48.91666667,37.83333333 49.0,37.83333333 49.0,37.75</coordinates></LinearRing></outerBoundaryIs></Polygon><Polygon><outerBoundaryIs><LinearRing><coordinates>46.41666667,39.08333333 46.5,39.08333333 46.5,39.0 46.41666667,39.0 46.41666667,39.08333333</coordinates></LinearRing></outerBoundaryIs></Polygon><Polygon><outerBoundaryIs><LinearRing><coordinates>-28.0,39.08333333 -27.91666667,39.08333333 -27.91666667,39.0 -28,39 -28.08333333,39.0 -28.08333333,39.08333333 -28.08333333,39.16666667 -28.0,39.16666667 -28.0,39.08333333</coordinates></LinearRing></outerBoundaryIs></Polygon><Polygon><outerBoundaryIs><LinearRing><coordinates>44.66666667,39.08333333 44.75,39.08333333 44.75,39.0 44.66666667,39.0 44.66666667,39.08333333</coordinates></LinearRing></outerBoundaryIs></Polygon><Polygon><outerBoundaryIs><LinearRing><coordinates>44.33333333,39.08333333 44.41666667,39.08333333 44.41666667,39.0 44.33333333,39.0 44.33333333,39.08333333</coordinates></LinearRing></outerBoundaryIs></Polygon><Polygon><outerBoundaryIs><LinearRing><coordinates>26.58333333,39.08333333 26.66666667,39.08333333 26.66666667,39.0 26.58333333,39.0 26.58333333,39.08333333</coordinates></LinearRing></outerBoundaryIs></Polygon><Polygon><outerBoundaryIs><LinearRing><coordinates>46.33333333,39.16666667 46.41666667,39.16666667 46.41666667,39.08333333 46.33333333,39.08333333 46.33333333,39.16666667</coordinates></LinearRing></outerBoundaryIs></Polygon><Polygon><outerBoundaryIs><LinearRing><coordinates>-5.91666667,39.08333333 -5.83333333,39.08333333 -5.83333333,39.16666667 -5.75,39.16666667 -5.75,39.08333333 -5.66666667,39.08333333 -5.66666667,39.0 -5.75,39.0 -5.83333333,39.0 -5.91666667,39.0 -5.91666667,39.08333333</coordinates></LinearRing></outerBoundaryIs></Polygon><Polygon><outerBoundaryIs><LinearRing><coordinates>28.58333333,39.16666667 28.66666667,39.16666667 28.66666667,39.08333333 28.58333333,39.08333333 28.58333333,39.16666667</coordinates></LinearRing></outerBoundaryIs></Polygon><Polygon><outerBoundaryIs><LinearRing><coordinates>23.66666667,39.16666667 23.75,39.16666667 23.83333333,39.16666667 23.83333333,39.25 23.91666667,39.25 23.91666667,39.16666667 23.91666667,39.08333333 23.83333333,39.08333333 23.75,39.08333333 23.66666667,39.08333333 23.66666667,39.16666667</coordinates></LinearRing></outerBoundaryIs></Polygon><Polygon><outerBoundaryIs><LinearRing><coordinates>26.25,39.16666667 26.25,39.08333333 26.16666667,39.08333333 26.16666667,39.16666667 26.16666667,39.25 26.25,39.25 26.33333333,39.25 26.33333333,39.16666667 26.25,39.16666667</coordinates></LinearRing></outerBoundaryIs></Polygon><Polygon><outerBoundaryIs><LinearRing><coordinates>9.5,39.16666667 9.58333333,39.16666667 9.58333333,39.08333333 9.5,39.08333333 9.5,39.16666667</coordinates></LinearRing></outerBoundaryIs></Polygon><Polygon><outerBoundaryIs><LinearRing><coordinates>8.25,39.16666667 8.33333333,39.16666667 8.33333333,39.08333333 8.25,39.08333333 8.25,39.16666667</coordinates></LinearRing></outerBoundaryIs></Polygon><Polygon><outerBoundaryIs><LinearRing><coordinates>31.5,40.58333333 31.58333333,40.58333333 31.58333333,40.5 31.5,40.5 31.5,40.58333333</coordinates></LinearRing></outerBoundaryIs></Polygon><Polygon><outerBoundaryIs><LinearRing><coordinates>34.91666667,40.58333333 35.0,40.58333333 35.0,40.5 34.91666667,40.5 34.91666667,40.58333333</coordinates></LinearRing></outerBoundaryIs></Polygon><Polygon><outerBoundaryIs><LinearRing><coordinates>45.25,40.58333333 45.33333333,40.58333333 45.33333333,40.5 45.25,40.5 45.25,40.58333333</coordinates></LinearRing></outerBoundaryIs></Polygon><Polygon><outerBoundaryIs><LinearRing><coordinates>45.83333333,40.58333333 45.91666667,40.58333333 45.91666667,40.5 45.83333333,40.5 45.83333333,40.58333333</coordinates></LinearRing></outerBoundaryIs></Polygon><Polygon><outerBoundaryIs><LinearRing><coordinates>39.66666667,40.58333333 39.75,40.58333333 39.75,40.5 39.66666667,40.5 39.66666667,40.58333333</coordinates></LinearRing></outerBoundaryIs></Polygon><Polygon><outerBoundaryIs><LinearRing><coordinates>14.16666667,40.58333333 14.25,40.58333333 14.25,40.5 14.16666667,40.5 14.16666667,40.58333333</coordinates></LinearRing></outerBoundaryIs></Polygon><Polygon><outerBoundaryIs><LinearRing><coordinates>45.16666667,40.66666667 45.25,40.66666667 45.25,40.58333333 45.16666667,40.58333333 45.16666667,40.66666667</coordinates></LinearRing></outerBoundaryIs></Polygon><Polygon><outerBoundaryIs><LinearRing><coordinates>38.75,40.58333333 38.83333333,40.58333333 38.83333333,40.5 38.75,40.5 38.75,40.58333333</coordinates></LinearRing></outerBoundaryIs></Polygon><Polygon><outerBoundaryIs><LinearRing><coordinates>-4.66666667,40.58333333 -4.66666667,40.5 -4.75,40.5 -4.75,40.58333333 -4.75,40.66666667 -4.66666667,40.66666667 -4.66666667,40.58333333</coordinates></LinearRing></outerBoundaryIs></Polygon><Polygon><outerBoundaryIs><LinearRing><coordinates>-1.66666667,40.58333333 -1.58333333,40.58333333 -1.58333333,40.5 -1.66666667,40.5 -1.66666667,40.58333333</coordinates></LinearRing></outerBoundaryIs></Polygon><Polygon><outerBoundaryIs><LinearRing><coordinates>28.5,40.58333333 28.58333333,40.58333333 28.58333333,40.5 28.5,40.5 28.5,40.58333333</coordinates></LinearRing></outerBoundaryIs></Polygon><Polygon><outerBoundaryIs><LinearRing><coordinates>-1.75,40.66666667 -1.66666667,40.66666667 -1.66666667,40.58333333 -1.75,40.58333333 -1.75,40.66666667</coordinates></LinearRing></outerBoundaryIs></Polygon><Polygon><outerBoundaryIs><LinearRing><coordinates>73.83333333,40.83333333 73.91666667,40.83333333 73.91666667,40.75 73.83333333,40.75 73.83333333,40.83333333</coordinates></LinearRing></outerBoundaryIs></Polygon><Polygon><outerBoundaryIs><LinearRing><coordinates>69.83333333,40.75 69.91666667,40.75 70.0,40.75 70.0,40.83333333 70.08333333,40.83333333 70.16666667,40.83333333 70.16666667,40.91666667 70.25,40.91666667 70.25,40.83333333 70.33333333,40.83333333 70.33333333,40.75 70.25,40.75 70.16666667,40.75 70.16666667,40.66666667 70.08333333,40.66666667 70.0,40.66666667 69.91666667,40.66666667 69.83333333,40.66666667 69.75,40.66666667 69.75,40.75 69.83333333,40.75</coordinates></LinearRing></outerBoundaryIs></Polygon><Polygon><outerBoundaryIs><LinearRing><coordinates>48.75,40.66666667 48.83333333,40.66666667 48.83333333,40.58333333 48.75,40.58333333 48.66666667,40.58333333 48.66666667,40.5 48.58333333,40.5 48.58333333,40.58333333 48.5,40.58333333 48.5,40.66666667 48.41666667,40.66666667 48.33333333,40.66666667 48.33333333,40.75 48.33333333,40.83333333 48.41666667,40.83333333 48.41666667,40.75 48.5,40.75 48.58333333,40.75 48.58333333,40.83333333 48.66666667,40.83333333 48.66666667,40.75 48.66666667,40.66666667 48.75,40.66666667</coordinates></LinearRing></outerBoundaryIs></Polygon><Polygon><outerBoundaryIs><LinearRing><coordinates>-2.83333333,40.58333333 -2.83333333,40.5 -2.91666667,40.5 -2.91666667,40.58333333 -2.91666667,40.66666667 -2.83333333,40.66666667 -2.83333333,40.75 -2.75,40.75 -2.75,40.66666667 -2.75,40.58333333 -2.83333333,40.58333333</coordinates></LinearRing></outerBoundaryIs></Polygon><Polygon><outerBoundaryIs><LinearRing><coordinates>35.83333333,40.75 35.91666667,40.75 35.91666667,40.66666667 35.83333333,40.66666667 35.83333333,40.75</coordinates></LinearRing></outerBoundaryIs></Polygon><Polygon><outerBoundaryIs><LinearRing><coordinates>-3.08333333,40.75 -3.0,40.75 -3.0,40.66666667 -3.08333333,40.66666667 -3.08333333,40.75</coordinates></LinearRing></outerBoundaryIs></Polygon><Polygon><outerBoundaryIs><LinearRing><coordinates>48.08333333,40.75 48.16666667,40.75 48.16666667,40.66666667 48.08333333,40.66666667 48.08333333,40.75</coordinates></LinearRing></outerBoundaryIs></Polygon><Polygon><outerBoundaryIs><LinearRing><coordinates>45.66666667,40.75 45.75,40.75 45.75,40.66666667 45.66666667,40.66666667 45.66666667,40.75</coordinates></LinearRing></outerBoundaryIs></Polygon><Polygon><outerBoundaryIs><LinearRing><coordinates>44.91666667,40.75 45.0,40.75 45.0,40.66666667 44.91666667,40.66666667 44.91666667,40.75</coordinates></LinearRing></outerBoundaryIs></Polygon><Polygon><outerBoundaryIs><LinearRing><coordinates>13.91666667,40.75 14.0,40.75 14.0,40.66666667 13.91666667,40.66666667 13.83333333,40.66666667 13.83333333,40.75 13.91666667,40.75</coordinates></LinearRing></outerBoundaryIs></Polygon><Polygon><outerBoundaryIs><LinearRing><coordinates>73.66666667,40.83333333 73.66666667,40.75 73.58333333,40.75 73.58333333,40.83333333 73.58333333,40.91666667 73.66666667,40.91666667 73.75,40.91666667 73.83333333,40.91666667 73.83333333,40.83333333 73.75,40.83333333 73.66666667,40.83333333</coordinates></LinearRing></outerBoundaryIs></Polygon><Polygon><outerBoundaryIs><LinearRing><coordinates>48.25,40.83333333 48.25,40.75 48.16666667,40.75 48.16666667,40.83333333 48.16666667,40.91666667 48.25,40.91666667 48.25,40.83333333</coordinates></LinearRing></outerBoundaryIs></Polygon><Polygon><outerBoundaryIs><LinearRing><coordinates>41.75,40.83333333 41.83333333,40.83333333 41.83333333,40.75 41.75,40.75 41.75,40.83333333</coordinates></LinearRing></outerBoundaryIs></Polygon><Polygon><outerBoundaryIs><LinearRing><coordinates>32.16666667,40.83333333 32.25,40.83333333 32.25,40.75 32.16666667,40.75 32.16666667,40.83333333</coordinates></LinearRing></outerBoundaryIs></Polygon><Polygon><outerBoundaryIs><LinearRing><coordinates>-3.0,40.83333333 -2.91666667,40.83333333 -2.91666667,40.91666667 -2.83333333,40.91666667 -2.75,40.91666667 -2.75,40.83333333 -2.83333333,40.83333333 -2.83333333,40.75 -2.91666667,40.75 -3.0,40.75 -3.0,40.83333333</coordinates></LinearRing></outerBoundaryIs></Polygon><Polygon><outerBoundaryIs><LinearRing><coordinates>48.91666667,40.91666667 49.0,40.91666667 49.08333333,40.91666667 49.08333333,40.83333333 49.0,40.83333333 48.91666667,40.83333333 48.91666667,40.91666667</coordinates></LinearRing></outerBoundaryIs></Polygon><Polygon><outerBoundaryIs><LinearRing><coordinates>20.08333333,40.91666667 20.16666667,40.91666667 20.25,40.91666667 20.25,40.83333333 20.16666667,40.83333333 20.08333333,40.83333333 20.08333333,40.91666667</coordinates></LinearRing></outerBoundaryIs></Polygon><Polygon><outerBoundaryIs><LinearRing><coordinates>-4.41666667,40.91666667 -4.33333333,40.91666667 -4.33333333,40.83333333 -4.41666667,40.83333333 -4.41666667,40.91666667</coordinates></LinearRing></outerBoundaryIs></Polygon><Polygon><outerBoundaryIs><LinearRing><coordinates>-3.08333333,40.91666667 -3.0,40.91666667 -3.0,40.83333333 -3.08333333,40.83333333 -3.08333333,40.91666667</coordinates></LinearRing></outerBoundaryIs></Polygon><Polygon><outerBoundaryIs><LinearRing><coordinates>48.0,40.91666667 48.08333333,40.91666667 48.08333333,40.83333333 48.0,40.83333333 48.0,40.91666667</coordinates></LinearRing></outerBoundaryIs></Polygon><Polygon><outerBoundaryIs><LinearRing><coordinates>42.25,41.25 42.33333333,41.25 42.33333333,41.16666667 42.25,41.16666667 42.16666667,41.16666667 42.16666667,41.25 42.25,41.25</coordinates></LinearRing></outerBoundaryIs></Polygon><Polygon><outerBoundaryIs><LinearRing><coordinates>42.41666667,41.25 42.5,41.25 42.5,41.16666667 42.41666667,41.16666667 42.41666667,41.25</coordinates></LinearRing></outerBoundaryIs></Polygon><Polygon><outerBoundaryIs><LinearRing><coordinates>35.33333333,41.25 35.41666667,41.25 35.41666667,41.16666667 35.33333333,41.16666667 35.25,41.16666667 35.25,41.25 35.33333333,41.25</coordinates></LinearRing></outerBoundaryIs></Polygon><Polygon><outerBoundaryIs><LinearRing><coordinates>27.08333333,41.25 27.16666667,41.25 27.16666667,41.16666667 27.08333333,41.16666667 27.08333333,41.25</coordinates></LinearRing></outerBoundaryIs></Polygon><Polygon><outerBoundaryIs><LinearRing><coordinates>33.66666667,41.25 33.75,41.25 33.75,41.16666667 33.66666667,41.16666667 33.66666667,41.25</coordinates></LinearRing></outerBoundaryIs></Polygon><Polygon><outerBoundaryIs><LinearRing><coordinates>-1.41666667,41.25 -1.33333333,41.25 -1.33333333,41.16666667 -1.41666667,41.16666667 -1.41666667,41.25</coordinates></LinearRing></outerBoundaryIs></Polygon><Polygon><outerBoundaryIs><LinearRing><coordinates>33.91666667,41.58333333 34.0,41.58333333 34.0,41.5 33.91666667,41.5 33.91666667,41.58333333</coordinates></LinearRing></outerBoundaryIs></Polygon><Polygon><outerBoundaryIs><LinearRing><coordinates>28.16666667,41.58333333 28.25,41.58333333 28.25,41.5 28.16666667,41.5 28.16666667,41.58333333</coordinates></LinearRing></outerBoundaryIs></Polygon><Polygon><outerBoundaryIs><LinearRing><coordinates>45.91666667,41.58333333 46.0,41.58333333 46.08333333,41.58333333 46.08333333,41.5 46.0,41.5 45.91666667,41.5 45.91666667,41.58333333</coordinates></LinearRing></outerBoundaryIs></Polygon><Polygon><outerBoundaryIs><LinearRing><coordinates>46.75,41.58333333 46.83333333,41.58333333 46.83333333,41.5 46.75,41.5 46.75,41.58333333</coordinates></LinearRing></outerBoundaryIs></Polygon><Polygon><outerBoundaryIs><LinearRing><coordinates>43.66666667,41.58333333 43.75,41.58333333 43.75,41.5 43.66666667,41.5 43.66666667,41.58333333</coordinates></LinearRing></outerBoundaryIs></Polygon><Polygon><outerBoundaryIs><LinearRing><coordinates>-2.83333333,41.41666667 -2.75,41.41666667 -2.75,41.33333333 -2.83333333,41.33333333 -2.83333333,41.41666667</coordinates></LinearRing></outerBoundaryIs></Polygon><Polygon><outerBoundaryIs><LinearRing><coordinates>48.33333333,41.41666667 48.41666667,41.41666667 48.5,41.41666667 48.58333333,41.41666667 48.58333333,41.33333333 48.5,41.33333333 48.41666667,41.33333333 48.33333333,41.33333333 48.33333333,41.41666667</coordinates></LinearRing></outerBoundaryIs></Polygon><Polygon><outerBoundaryIs><LinearRing><coordinates>42.41666667,41.41666667 42.5,41.41666667 42.58333333,41.41666667 42.58333333,41.33333333 42.5,41.33333333 42.41666667,41.33333333 42.41666667,41.41666667</coordinates></LinearRing></outerBoundaryIs></Polygon><Polygon><outerBoundaryIs><LinearRing><coordinates>41.25,41.41666667 41.33333333,41.41666667 41.33333333,41.33333333 41.25,41.33333333 41.25,41.41666667</coordinates></LinearRing></outerBoundaryIs></Polygon><Polygon><outerBoundaryIs><LinearRing><coordinates>21.58333333,41.41666667 21.66666667,41.41666667 21.66666667,41.33333333 21.58333333,41.33333333 21.58333333,41.41666667</coordinates></LinearRing></outerBoundaryIs></Polygon><Polygon><outerBoundaryIs><LinearRing><coordinates>69.25,41.33333333 69.33333333,41.33333333 69.33333333,41.25 69.25,41.25 69.16666667,41.25 69.16666667,41.33333333 69.16666667,41.41666667 69.25,41.41666667 69.25,41.33333333</coordinates></LinearRing></outerBoundaryIs></Polygon><Polygon><outerBoundaryIs><LinearRing><coordinates>-3.16666667,41.25 -3.08333333,41.25 -3.08333333,41.16666667 -3.16666667,41.16666667 -3.25,41.16666667 -3.25,41.25 -3.25,41.33333333 -3.16666667,41.33333333 -3.16666667,41.25</coordinates></LinearRing></outerBoundaryIs></Polygon><Polygon><outerBoundaryIs><LinearRing><coordinates>43.75,41.33333333 43.83333333,41.33333333 43.83333333,41.25 43.75,41.25 43.66666667,41.25 43.66666667,41.33333333 43.75,41.33333333</coordinates></LinearRing></outerBoundaryIs></Polygon><Polygon><outerBoundaryIs><LinearRing><coordinates>42.33333333,41.33333333 42.41666667,41.33333333 42.41666667,41.25 42.33333333,41.25 42.33333333,41.33333333</coordinates></LinearRing></outerBoundaryIs></Polygon><Polygon><outerBoundaryIs><LinearRing><coordinates>34.75,41.33333333 34.83333333,41.33333333 34.83333333,41.25 34.75,41.25 34.66666667,41.25 34.58333333,41.25 34.58333333,41.33333333 34.5,41.33333333 34.5,41.41666667 34.58333333,41.41666667 34.66666667,41.41666667 34.66666667,41.33333333 34.75,41.33333333</coordinates></LinearRing></outerBoundaryIs></Polygon><Polygon><outerBoundaryIs><LinearRing><coordinates>27.0,41.33333333 27.08333333,41.33333333 27.08333333,41.25 27.0,41.25 27.0,41.33333333</coordinates></LinearRing></outerBoundaryIs></Polygon><Polygon><outerBoundaryIs><LinearRing><coordinates>33.75,41.41666667 33.83333333,41.41666667 33.83333333,41.33333333 33.75,41.33333333 33.75,41.41666667</coordinates></LinearRing></outerBoundaryIs></Polygon><Polygon><outerBoundaryIs><LinearRing><coordinates>33.58333333,41.41666667 33.66666667,41.41666667 33.66666667,41.33333333 33.58333333,41.33333333 33.58333333,41.41666667</coordinates></LinearRing></outerBoundaryIs></Polygon><Polygon><outerBoundaryIs><LinearRing><coordinates>9.08333333,41.41666667 9.16666667,41.41666667 9.25,41.41666667 9.25,41.33333333 9.16666667,41.33333333 9.08333333,41.33333333 9.08333333,41.41666667</coordinates></LinearRing></outerBoundaryIs></Polygon><Polygon><outerBoundaryIs><LinearRing><coordinates>27.08333333,41.5 27.16666667,41.5 27.16666667,41.41666667 27.08333333,41.41666667 27.08333333,41.5</coordinates></LinearRing></outerBoundaryIs></Polygon><Polygon><outerBoundaryIs><LinearRing><coordinates>72.0,41.5 72.0,41.41666667 71.91666667,41.41666667 71.83333333,41.41666667 71.83333333,41.5 71.83333333,41.58333333 71.91666667,41.58333333 72.0,41.58333333 72.08333333,41.58333333 72.08333333,41.5 72.0,41.5</coordinates></LinearRing></outerBoundaryIs></Polygon><Polygon><outerBoundaryIs><LinearRing><coordinates>26.75,41.5 26.83333333,41.5 26.83333333,41.41666667 26.75,41.41666667 26.75,41.5</coordinates></LinearRing></outerBoundaryIs></Polygon><Polygon><outerBoundaryIs><LinearRing><coordinates>34.41666667,41.5 34.5,41.5 34.5,41.41666667 34.41666667,41.41666667 34.41666667,41.5</coordinates></LinearRing></outerBoundaryIs></Polygon><Polygon><outerBoundaryIs><LinearRing><coordinates>43.58333333,41.5 43.66666667,41.5 43.66666667,41.41666667 43.58333333,41.41666667 43.58333333,41.5</coordinates></LinearRing></outerBoundaryIs></Polygon><Polygon><outerBoundaryIs><LinearRing><coordinates>46.08333333,41.5 46.16666667,41.5 46.16666667,41.41666667 46.08333333,41.41666667 46.08333333,41.5</coordinates></LinearRing></outerBoundaryIs></Polygon><Polygon><outerBoundaryIs><LinearRing><coordinates>42.75,41.5 42.83333333,41.5 42.91666667,41.5 42.91666667,41.58333333 43.0,41.58333333 43.08333333,41.58333333 43.16666667,41.58333333 43.16666667,41.5 43.08333333,41.5 43.0,41.5 43.0,41.41666667 42.91666667,41.41666667 42.83333333,41.41666667 42.75,41.41666667 42.75,41.5</coordinates></LinearRing></outerBoundaryIs></Polygon><Polygon><outerBoundaryIs><LinearRing><coordinates>-3.91666667,41.5 -3.83333333,41.5 -3.83333333,41.41666667 -3.91666667,41.41666667 -4.0,41.41666667 -4.0,41.5 -4.0,41.58333333 -3.91666667,41.58333333 -3.91666667,41.5</coordinates></LinearRing></outerBoundaryIs></Polygon><Polygon><outerBoundaryIs><LinearRing><coordinates>-4.16666667,41.5 -4.08333333,41.5 -4.08333333,41.41666667 -4.16666667,41.41666667 -4.25,41.41666667 -4.25,41.5 -4.33333333,41.5 -4.33333333,41.58333333 -4.25,41.58333333 -4.16666667,41.58333333 -4.16666667,41.5</coordinates></LinearRing></outerBoundaryIs></Polygon><Polygon><outerBoundaryIs><LinearRing><coordinates>70.33333333,41.08333333 70.41666667,41.08333333 70.41666667,41.16666667 70.41666667,41.25 70.5,41.25 70.5,41.33333333 70.58333333,41.33333333 70.66666667,41.33333333 70.66666667,41.25 70.58333333,41.25 70.58333333,41.16666667 70.58333333,41.08333333 70.66666667,41.08333333 70.66666667,41.0 70.58333333,41.0 70.5,41.0 70.41666667,41.0 70.33333333,41.0 70.33333333,41.08333333</coordinates></LinearRing></outerBoundaryIs></Polygon><Polygon><outerBoundaryIs><LinearRing><coordinates>48.66666667,41.08333333 48.66666667,41.0 48.58333333,41.0 48.58333333,41.08333333 48.58333333,41.16666667 48.58333333,41.25 48.58333333,41.33333333 48.66666667,41.33333333 48.75,41.33333333 48.75,41.25 48.75,41.16666667 48.83333333,41.16666667 48.91666667,41.16666667 48.91666667,41.08333333 48.83333333,41.08333333 48.75,41.08333333 48.66666667,41.08333333</coordinates></LinearRing></outerBoundaryIs></Polygon><Polygon><outerBoundaryIs><LinearRing><coordinates>43.08333333,41.08333333 43.16666667,41.08333333 43.16666667,41.0 43.08333333,41.0 43.08333333,41.08333333</coordinates></LinearRing></outerBoundaryIs></Polygon><Polygon><outerBoundaryIs><LinearRing><coordinates>44.66666667,41.08333333 44.75,41.08333333 44.75,41.0 44.66666667,41.0 44.66666667,41.08333333</coordinates></LinearRing></outerBoundaryIs></Polygon><Polygon><outerBoundaryIs><LinearRing><coordinates>45.0,41.08333333 45.08333333,41.08333333 45.08333333,41.0 45,41 45.0,41.08333333</coordinates></LinearRing></outerBoundaryIs></Polygon><Polygon><outerBoundaryIs><LinearRing><coordinates>47.41666667,41.08333333 47.5,41.08333333 47.5,41.0 47.41666667,41.0 47.41666667,41.08333333</coordinates></LinearRing></outerBoundaryIs></Polygon><Polygon><outerBoundaryIs><LinearRing><coordinates>41.58333333,41.08333333 41.66666667,41.08333333 41.66666667,41.0 41.58333333,41.0 41.58333333,41.08333333</coordinates></LinearRing></outerBoundaryIs></Polygon><Polygon><outerBoundaryIs><LinearRing><coordinates>32.66666667,41.08333333 32.75,41.08333333 32.83333333,41.08333333 32.83333333,41.0 32.75,41.0 32.66666667,41.0 32.66666667,41.08333333</coordinates></LinearRing></outerBoundaryIs></Polygon><Polygon><outerBoundaryIs><LinearRing><coordinates>0.41666667,41.08333333 0.5,41.08333333 0.5,41.0 0.41666667,41.0 0.41666667,41.08333333</coordinates></LinearRing></outerBoundaryIs></Polygon><Polygon><outerBoundaryIs><LinearRing><coordinates>0.58333333,41.08333333 0.66666667,41.08333333 0.66666667,41.0 0.58333333,41.0 0.58333333,41.08333333</coordinates></LinearRing></outerBoundaryIs></Polygon><Polygon><outerBoundaryIs><LinearRing><coordinates>21.5,41.08333333 21.58333333,41.08333333 21.58333333,41.0 21.5,41.0 21.41666667,41.0 21.41666667,41.08333333 21.5,41.08333333</coordinates></LinearRing></outerBoundaryIs></Polygon><Polygon><outerBoundaryIs><LinearRing><coordinates>9.33333333,41.08333333 9.41666667,41.08333333 9.41666667,41.0 9.33333333,41.0 9.33333333,41.08333333</coordinates></LinearRing></outerBoundaryIs></Polygon><Polygon><outerBoundaryIs><LinearRing><coordinates>70.25,41.0 70.33333333,41.0 70.33333333,40.91666667 70.25,40.91666667 70.25,41.0</coordinates></LinearRing></outerBoundaryIs></Polygon><Polygon><outerBoundaryIs><LinearRing><coordinates>48.83333333,41.0 48.91666667,41.0 48.91666667,40.91666667 48.83333333,40.91666667 48.83333333,41.0</coordinates></LinearRing></outerBoundaryIs></Polygon><Polygon><outerBoundaryIs><LinearRing><coordinates>48.16666667,41.0 48.16666667,40.91666667 48.08333333,40.91666667 48.08333333,41.0 48.08333333,41.08333333 48.16666667,41.08333333 48.25,41.08333333 48.25,41.0 48.16666667,41.0</coordinates></LinearRing></outerBoundaryIs></Polygon><Polygon><outerBoundaryIs><LinearRing><coordinates>19.91666667,41.0 20,41 20.08333333,41.0 20.08333333,40.91666667 20.0,40.91666667 19.91666667,40.91666667 19.91666667,41.0</coordinates></LinearRing></outerBoundaryIs></Polygon><Polygon><outerBoundaryIs><LinearRing><coordinates>-3.91666667,40.75 -3.91666667,40.66666667 -3.91666667,40.58333333 -4.0,40.58333333 -4.08333333,40.58333333 -4.16666667,40.58333333 -4.25,40.58333333 -4.33333333,40.58333333 -4.41666667,40.58333333 -4.5,40.58333333 -4.58333333,40.58333333 -4.58333333,40.66666667 -4.5,40.66666667 -4.5,40.75 -4.41666667,40.75 -4.33333333,40.75 -4.25,40.75 -4.25,40.83333333 -4.25,40.91666667 -4.25,41.0 -4.25,41.08333333 -4.25,41.16666667 -4.16666667,41.16666667 -4.08333333,41.16666667 -4.0,41.16666667 -3.91666667,41.16666667 -3.91666667,41.08333333 -3.83333333,41.08333333 -3.83333333,41.16666667 -3.83333333,41.25 -3.75,41.25 -3.66666667,41.25 -3.58333333,41.25 -3.58333333,41.33333333 -3.66666667,41.33333333 -3.66666667,41.41666667 -3.58333333,41.41666667 -3.58333333,41.5 -3.5,41.5 -3.5,41.41666667 -3.5,41.33333333 -3.41666667,41.33333333 -3.33333333,41.33333333 -3.33333333,41.25 -3.41666667,41.25 -3.41666667,41.16666667 -3.41666667,41.08333333 -3.5,41.08333333 -3.5,41.0 -3.58333333,41.0 -3.66666667,41.0 -3.66666667,40.91666667 -3.66666667,40.83333333 -3.75,40.83333333 -3.75,40.75 -3.83333333,40.75 -3.91666667,40.75</coordinates></LinearRing></outerBoundaryIs><innerBoundaryIs><LinearRing><coordinates>-4.08333333,40.75 -4.0,40.75 -4.0,40.83333333 -4.08333333,40.83333333 -4.08333333,40.75</coordinates></LinearRing></innerBoundaryIs></Polygon><Polygon><outerBoundaryIs><LinearRing><coordinates>34.0,41.08333333 34.08333333,41.08333333 34.08333333,41.0 34,41 34.0,41.08333333</coordinates></LinearRing></outerBoundaryIs></Polygon><Polygon><outerBoundaryIs><LinearRing><coordinates>73.41666667,41.16666667 73.41666667,41.08333333 73.33333333,41.08333333 73.33333333,41.16666667 73.25,41.16666667 73.25,41.25 73.33333333,41.25 73.41666667,41.25 73.41666667,41.16666667</coordinates></LinearRing></outerBoundaryIs></Polygon><Polygon><outerBoundaryIs><LinearRing><coordinates>44.83333333,41.16666667 44.91666667,41.16666667 44.91666667,41.08333333 44.83333333,41.08333333 44.83333333,41.16666667</coordinates></LinearRing></outerBoundaryIs></Polygon><Polygon><outerBoundaryIs><LinearRing><coordinates>43.75,41.16666667 43.83333333,41.16666667 43.83333333,41.08333333 43.75,41.08333333 43.75,41.16666667</coordinates></LinearRing></outerBoundaryIs></Polygon><Polygon><outerBoundaryIs><LinearRing><coordinates>43.41666667,41.16666667 43.5,41.16666667 43.5,41.08333333 43.41666667,41.08333333 43.41666667,41.16666667</coordinates></LinearRing></outerBoundaryIs></Polygon><Polygon><outerBoundaryIs><LinearRing><coordinates>9.0,41.16666667 9.08333333,41.16666667 9.08333333,41.08333333 9.0,41.08333333 9.0,41.16666667</coordinates></LinearRing></outerBoundaryIs></Polygon><Polygon><outerBoundaryIs><LinearRing><coordinates>33.0,41.16666667 33.08333333,41.16666667 33.08333333,41.08333333 33.0,41.08333333 33.0,41.16666667</coordinates></LinearRing></outerBoundaryIs></Polygon><Polygon><outerBoundaryIs><LinearRing><coordinates>0.75,41.16666667 0.83333333,41.16666667 0.83333333,41.08333333 0.75,41.08333333 0.75,41.16666667</coordinates></LinearRing></outerBoundaryIs></Polygon><Polygon><outerBoundaryIs><LinearRing><coordinates>8.66666667,38.91666667 8.66666667,38.83333333 8.58333333,38.83333333 8.58333333,38.91666667 8.5,38.91666667 8.41666667,38.91666667 8.33333333,38.91666667 8.33333333,39.0 8.33333333,39.08333333 8.41666667,39.08333333 8.41666667,39.16666667 8.33333333,39.16666667 8.33333333,39.25 8.41666667,39.25 8.41666667,39.33333333 8.41666667,39.41666667 8.41666667,39.5 8.5,39.5 8.5,39.58333333 8.5,39.66666667 8.41666667,39.66666667 8.41666667,39.75 8.5,39.75 8.5,39.83333333 8.41666667,39.83333333 8.33333333,39.83333333 8.33333333,39.91666667 8.33333333,40.0 8.33333333,40.08333333 8.41666667,40.08333333 8.41666667,40.16666667 8.41666667,40.25 8.41666667,40.33333333 8.33333333,40.33333333 8.33333333,40.41666667 8.33333333,40.5 8.25,40.5 8.16666667,40.5 8.16666667,40.58333333 8.16666667,40.66666667 8.08333333,40.66666667 8.08333333,40.75 8.16666667,40.75 8.16666667,40.83333333 8.16666667,40.91666667 8.16666667,41.0 8.16666667,41.08333333 8.25,41.08333333 8.25,41.16666667 8.33333333,41.16666667 8.33333333,41.08333333 8.33333333,41.0 8.25,41.0 8.25,40.91666667 8.33333333,40.91666667 8.33333333,40.83333333 8.41666667,40.83333333 8.5,40.83333333 8.58333333,40.83333333 8.58333333,40.91666667 8.66666667,40.91666667 8.75,40.91666667 8.75,41.0 8.83333333,41.0 8.83333333,41.08333333 8.91666667,41.08333333 9.0,41.08333333 9,41 9.08333333,41.0 9.08333333,41.08333333 9.16666667,41.08333333 9.16666667,41.16666667 9.16666667,41.25 9.25,41.25 9.33333333,41.25 9.41666667,41.25 9.41666667,41.16666667 9.33333333,41.16666667 9.33333333,41.08333333 9.25,41.08333333 9.25,41.0 9.25,40.91666667 9.33333333,40.91666667 9.41666667,40.91666667 9.41666667,41.0 9.5,41.0 9.5,41.08333333 9.5,41.16666667 9.58333333,41.16666667 9.58333333,41.08333333 9.58333333,41.0 9.58333333,40.91666667 9.66666667,40.91666667 9.75,40.91666667 9.75,40.83333333 9.75,40.75 9.75,40.66666667 9.75,40.58333333 9.83333333,40.58333333 9.83333333,40.5 9.83333333,40.41666667 9.75,40.41666667 9.75,40.33333333 9.66666667,40.33333333 9.66666667,40.25 9.66666667,40.16666667 9.58333333,40.16666667 9.58333333,40.08333333 9.5,40.08333333 9.41666667,40.08333333 9.41666667,40.0 9.5,40.0 9.58333333,40.0 9.58333333,39.91666667 9.58333333,39.83333333 9.58333333,39.75 9.66666667,39.75 9.75,39.75 9.75,39.66666667 9.66666667,39.66666667 9.58333333,39.66666667 9.5,39.66666667 9.5,39.75 9.41666667,39.75 9.41666667,39.83333333 9.41666667,39.91666667 9.33333333,39.91666667 9.25,39.91666667 9.25,39.83333333 9.33333333,39.83333333 9.33333333,39.75 9.33333333,39.66666667 9.33333333,39.58333333 9.33333333,39.5 9.25,39.5 9.16666667,39.5 9.16666667,39.41666667 9.25,39.41666667 9.25,39.33333333 9.25,39.25 9.33333333,39.25 9.33333333,39.16666667 9.25,39.16666667 9.16666667,39.16666667 9.08333333,39.16666667 9.08333333,39.25 9.0,39.25 9.0,39.16666667 8.91666667,39.16666667 8.83333333,39.16666667 8.83333333,39.08333333 8.75,39.08333333 8.75,39.0 8.83333333,39.0 8.83333333,38.91666667 8.75,38.91666667 8.66666667,38.91666667</coordinates></LinearRing></outerBoundaryIs><innerBoundaryIs><LinearRing><coordinates>8.83333333,39.16666667 8.83333333,39.25 8.75,39.25 8.75,39.16666667 8.83333333,39.16666667</coordinates></LinearRing></innerBoundaryIs><innerBoundaryIs><LinearRing><coordinates>9.5,40.33333333 9.58333333,40.33333333 9.58333333,40.41666667 9.5,40.41666667 9.5,40.33333333</coordinates></LinearRing></innerBoundaryIs><innerBoundaryIs><LinearRing><coordinates>8.66666667,39.41666667 8.58333333,39.41666667 8.58333333,39.33333333 8.66666667,39.33333333 8.75,39.33333333 8.75,39.41666667 8.66666667,39.41666667</coordinates></LinearRing></innerBoundaryIs><innerBoundaryIs><LinearRing><coordinates>8.75,40.08333333 8.75,40.0 8.83333333,40.0 8.83333333,40.08333333 8.75,40.08333333</coordinates></LinearRing></innerBoundaryIs><innerBoundaryIs><LinearRing><coordinates>9.16666667,40.75 9.16666667,40.66666667 9.25,40.66666667 9.33333333,40.66666667 9.41666667,40.66666667 9.41666667,40.58333333 9.5,40.58333333 9.58333333,40.58333333 9.66666667,40.58333333 9.66666667,40.66666667 9.66666667,40.75 9.58333333,40.75 9.58333333,40.83333333 9.5,40.83333333 9.41666667,40.83333333 9.33333333,40.83333333 9.33333333,40.75 9.25,40.75 9.16666667,40.75</coordinates></LinearRing></innerBoundaryIs></Polygon><Polygon><outerBoundaryIs><LinearRing><coordinates>46.33333333,40.33333333 46.41666667,40.33333333 46.41666667,40.25 46.33333333,40.25 46.33333333,40.33333333</coordinates></LinearRing></outerBoundaryIs></Polygon><Polygon><outerBoundaryIs><LinearRing><coordinates>41.25,40.33333333 41.25,40.25 41.16666667,40.25 41.16666667,40.33333333 41.16666667,40.41666667 41.25,40.41666667 41.25,40.33333333</coordinates></LinearRing></outerBoundaryIs></Polygon><Polygon><outerBoundaryIs><LinearRing><coordinates>40.16666667,40.33333333 40.25,40.33333333 40.25,40.25 40.16666667,40.25 40.16666667,40.33333333</coordinates></LinearRing></outerBoundaryIs></Polygon><Polygon><outerBoundaryIs><LinearRing><coordinates>37.83333333,40.33333333 37.91666667,40.33333333 37.91666667,40.25 37.83333333,40.25 37.83333333,40.33333333</coordinates></LinearRing></outerBoundaryIs></Polygon><Polygon><outerBoundaryIs><LinearRing><coordinates>36.58333333,40.33333333 36.58333333,40.25 36.5,40.25 36.5,40.33333333 36.5,40.41666667 36.41666667,40.41666667 36.41666667,40.5 36.33333333,40.5 36.33333333,40.58333333 36.25,40.58333333 36.16666667,40.58333333 36.16666667,40.66666667 36.25,40.66666667 36.33333333,40.66666667 36.41666667,40.66666667 36.41666667,40.58333333 36.5,40.58333333 36.58333333,40.58333333 36.66666667,40.58333333 36.75,40.58333333 36.83333333,40.58333333 36.83333333,40.5 36.75,40.5 36.66666667,40.5 36.66666667,40.41666667 36.58333333,40.41666667 36.58333333,40.33333333</coordinates></LinearRing></outerBoundaryIs></Polygon><Polygon><outerBoundaryIs><LinearRing><coordinates>-8.91666667,40.41666667 -8.83333333,40.41666667 -8.83333333,40.33333333 -8.91666667,40.33333333 -8.91666667,40.41666667</coordinates></LinearRing></outerBoundaryIs></Polygon><Polygon><outerBoundaryIs><LinearRing><coordinates>39.08333333,40.41666667 39.16666667,40.41666667 39.16666667,40.33333333 39.08333333,40.33333333 39.0,40.33333333 39.0,40.41666667 38.91666667,40.41666667 38.91666667,40.5 39.0,40.5 39.08333333,40.5 39.08333333,40.41666667</coordinates></LinearRing></outerBoundaryIs></Polygon><Polygon><outerBoundaryIs><LinearRing><coordinates>24.08333333,40.41666667 24.16666667,40.41666667 24.16666667,40.33333333 24.08333333,40.33333333 24.0,40.33333333 24.0,40.41666667 24.08333333,40.41666667</coordinates></LinearRing></outerBoundaryIs></Polygon><Polygon><outerBoundaryIs><LinearRing><coordinates>-6.33333333,40.33333333 -6.25,40.33333333 -6.16666667,40.33333333 -6.08333333,40.33333333 -6.08333333,40.25 -6.16666667,40.25 -6.25,40.25 -6.33333333,40.25 -6.33333333,40.33333333</coordinates></LinearRing></outerBoundaryIs></Polygon><Polygon><outerBoundaryIs><LinearRing><coordinates>-3.66666667,40.33333333 -3.66666667,40.25 -3.75,40.25 -3.83333333,40.25 -3.83333333,40.33333333 -3.91666667,40.33333333 -3.91666667,40.41666667 -3.91666667,40.5 -3.83333333,40.5 -3.75,40.5 -3.66666667,40.5 -3.66666667,40.58333333 -3.58333333,40.58333333 -3.58333333,40.5 -3.5,40.5 -3.5,40.58333333 -3.41666667,40.58333333 -3.33333333,40.58333333 -3.33333333,40.5 -3.33333333,40.41666667 -3.41666667,40.41666667 -3.5,40.41666667 -3.58333333,40.41666667 -3.58333333,40.33333333 -3.66666667,40.33333333</coordinates></LinearRing></outerBoundaryIs></Polygon><Polygon><outerBoundaryIs><LinearRing><coordinates>-4.5,40.33333333 -4.5,40.25 -4.58333333,40.25 -4.58333333,40.33333333 -4.66666667,40.33333333 -4.75,40.33333333 -4.75,40.41666667 -4.66666667,40.41666667 -4.58333333,40.41666667 -4.5,40.41666667 -4.5,40.33333333</coordinates></LinearRing></outerBoundaryIs></Polygon><Polygon><outerBoundaryIs><LinearRing><coordinates>-2.33333333,40.33333333 -2.33333333,40.25 -2.41666667,40.25 -2.41666667,40.33333333 -2.41666667,40.41666667 -2.33333333,40.41666667 -2.33333333,40.33333333</coordinates></LinearRing></outerBoundaryIs></Polygon><Polygon><outerBoundaryIs><LinearRing><coordinates>30.0,40.41666667 30.08333333,40.41666667 30.08333333,40.33333333 30.0,40.33333333 30.0,40.41666667</coordinates></LinearRing></outerBoundaryIs></Polygon><Polygon><outerBoundaryIs><LinearRing><coordinates>23.83333333,40.41666667 23.91666667,40.41666667 23.91666667,40.33333333 23.83333333,40.33333333 23.83333333,40.41666667</coordinates></LinearRing></outerBoundaryIs></Polygon><Polygon><outerBoundaryIs><LinearRing><coordinates>24.33333333,40.16666667 24.41666667,40.16666667 24.41666667,40.08333333 24.33333333,40.08333333 24.25,40.08333333 24.25,40.16666667 24.16666667,40.16666667 24.16666667,40.25 24.16666667,40.33333333 24.25,40.33333333 24.33333333,40.33333333 24.33333333,40.25 24.33333333,40.16666667</coordinates></LinearRing></outerBoundaryIs></Polygon><Polygon><outerBoundaryIs><LinearRing><coordinates>46.66666667,40.25 46.66666667,40.16666667 46.58333333,40.16666667 46.58333333,40.25 46.5,40.25 46.5,40.33333333 46.41666667,40.33333333 46.41666667,40.41666667 46.5,40.41666667 46.58333333,40.41666667 46.66666667,40.41666667 46.66666667,40.33333333 46.66666667,40.25</coordinates></LinearRing></outerBoundaryIs></Polygon><Polygon><outerBoundaryIs><LinearRing><coordinates>0.33333333,40.25 0.33333333,40.16666667 0.25,40.16666667 0.25,40.25 0.25,40.33333333 0.33333333,40.33333333 0.33333333,40.41666667 0.41666667,40.41666667 0.41666667,40.5 0.5,40.5 0.5,40.41666667 0.5,40.33333333 0.41666667,40.33333333 0.41666667,40.25 0.33333333,40.25</coordinates></LinearRing></outerBoundaryIs></Polygon><Polygon><outerBoundaryIs><LinearRing><coordinates>-1.75,40.41666667 -1.66666667,40.41666667 -1.66666667,40.33333333 -1.75,40.33333333 -1.75,40.41666667</coordinates></LinearRing></outerBoundaryIs></Polygon><Polygon><outerBoundaryIs><LinearRing><coordinates>46.16666667,40.5 46.25,40.5 46.33333333,40.5 46.41666667,40.5 46.41666667,40.41666667 46.33333333,40.41666667 46.25,40.41666667 46.16666667,40.41666667 46.16666667,40.5</coordinates></LinearRing></outerBoundaryIs></Polygon><Polygon><outerBoundaryIs><LinearRing><coordinates>39.83333333,40.5 39.91666667,40.5 39.91666667,40.41666667 39.83333333,40.41666667 39.83333333,40.5</coordinates></LinearRing></outerBoundaryIs></Polygon><Polygon><outerBoundaryIs><LinearRing><coordinates>-0.33333333,40.5 -0.25,40.5 -0.25,40.41666667 -0.33333333,40.41666667 -0.33333333,40.5</coordinates></LinearRing></outerBoundaryIs></Polygon><Polygon><outerBoundaryIs><LinearRing><coordinates>0.16666667,40.5 0.25,40.5 0.25,40.41666667 0.16666667,40.41666667 0.16666667,40.5</coordinates></LinearRing></outerBoundaryIs></Polygon><Polygon><outerBoundaryIs><LinearRing><coordinates>32.58333333,40.5 32.66666667,40.5 32.66666667,40.41666667 32.58333333,40.41666667 32.58333333,40.5</coordinates></LinearRing></outerBoundaryIs></Polygon><Polygon><outerBoundaryIs><LinearRing><coordinates>25.66666667,40.5 25.75,40.5 25.75,40.41666667 25.66666667,40.41666667 25.58333333,40.41666667 25.58333333,40.5 25.66666667,40.5</coordinates></LinearRing></outerBoundaryIs></Polygon><Polygon><outerBoundaryIs><LinearRing><coordinates>44.25,40.5 44.25,40.41666667 44.16666667,40.41666667 44.08333333,40.41666667 44.08333333,40.5 44.08333333,40.58333333 44.16666667,40.58333333 44.25,40.58333333 44.25,40.5</coordinates></LinearRing></outerBoundaryIs></Polygon><Polygon><outerBoundaryIs><LinearRing><coordinates>-0.5,40.41666667 -0.41666667,40.41666667 -0.41666667,40.33333333 -0.5,40.33333333 -0.58333333,40.33333333 -0.66666667,40.33333333 -0.75,40.33333333 -0.75,40.41666667 -0.75,40.5 -0.66666667,40.5 -0.58333333,40.5 -0.58333333,40.58333333 -0.5,40.58333333 -0.41666667,40.58333333 -0.41666667,40.5 -0.5,40.5 -0.5,40.41666667</coordinates></LinearRing></outerBoundaryIs></Polygon><Polygon><outerBoundaryIs><LinearRing><coordinates>48.41666667,41.91666667 48.5,41.91666667 48.5,41.83333333 48.41666667,41.83333333 48.41666667,41.91666667</coordinates></LinearRing></outerBoundaryIs></Polygon><Polygon><outerBoundaryIs><LinearRing><coordinates>22.66666667,41.91666667 22.75,41.91666667 22.75,41.83333333 22.66666667,41.83333333 22.66666667,41.91666667</coordinates></LinearRing></outerBoundaryIs></Polygon><Polygon><outerBoundaryIs><LinearRing><coordinates>21.08333333,41.91666667 21.16666667,41.91666667 21.16666667,41.83333333 21.08333333,41.83333333 21.08333333,41.91666667</coordinates></LinearRing></outerBoundaryIs></Polygon><Polygon><outerBoundaryIs><LinearRing><coordinates>15.66666667,41.91666667 15.75,41.91666667 15.75,41.83333333 15.66666667,41.83333333 15.66666667,41.91666667</coordinates></LinearRing></outerBoundaryIs></Polygon><Polygon><outerBoundaryIs><LinearRing><coordinates>-3.25,41.91666667 -3.16666667,41.91666667 -3.16666667,41.83333333 -3.25,41.83333333 -3.25,41.91666667</coordinates></LinearRing></outerBoundaryIs></Polygon><Polygon><outerBoundaryIs><LinearRing><coordinates>74.16666667,42.16666667 74.25,42.16666667 74.25,42.08333333 74.16666667,42.08333333 74.16666667,42.16666667</coordinates></LinearRing></outerBoundaryIs></Polygon><Polygon><outerBoundaryIs><LinearRing><coordinates>72.41666667,42.25 72.5,42.25 72.5,42.16666667 72.41666667,42.16666667 72.41666667,42.25</coordinates></LinearRing></outerBoundaryIs></Polygon><Polygon><outerBoundaryIs><LinearRing><coordinates>10.91666667,42.41666667 11.0,42.41666667 11.0,42.33333333 10.91666667,42.33333333 10.83333333,42.33333333 10.83333333,42.41666667 10.91666667,42.41666667</coordinates></LinearRing></outerBoundaryIs></Polygon><Polygon><outerBoundaryIs><LinearRing><coordinates>69.58333333,42.33333333 69.66666667,42.33333333 69.66666667,42.25 69.58333333,42.25 69.58333333,42.33333333</coordinates></LinearRing></outerBoundaryIs></Polygon><Polygon><outerBoundaryIs><LinearRing><coordinates>42.08333333,42.33333333 42.16666667,42.33333333 42.16666667,42.25 42.08333333,42.25 42.0,42.25 42.0,42.33333333 42.08333333,42.33333333</coordinates></LinearRing></outerBoundaryIs></Polygon><Polygon><outerBoundaryIs><LinearRing><coordinates>42.33333333,42.33333333 42.41666667,42.33333333 42.41666667,42.25 42.33333333,42.25 42.33333333,42.33333333</coordinates></LinearRing></outerBoundaryIs></Polygon><Polygon><outerBoundaryIs><LinearRing><coordinates>43.66666667,42.33333333 43.75,42.33333333 43.75,42.25 43.66666667,42.25 43.66666667,42.33333333</coordinates></LinearRing></outerBoundaryIs></Polygon><Polygon><outerBoundaryIs><LinearRing><coordinates>-6.5,42.33333333 -6.41666667,42.33333333 -6.41666667,42.25 -6.5,42.25 -6.5,42.33333333</coordinates></LinearRing></outerBoundaryIs></Polygon><Polygon><outerBoundaryIs><LinearRing><coordinates>8.66666667,42.33333333 8.66666667,42.25 8.58333333,42.25 8.58333333,42.33333333 8.5,42.33333333 8.5,42.41666667 8.58333333,42.41666667 8.58333333,42.5 8.66666667,42.5 8.66666667,42.41666667 8.66666667,42.33333333</coordinates></LinearRing></outerBoundaryIs></Polygon><Polygon><outerBoundaryIs><LinearRing><coordinates>9.16666667,42.33333333 9.25,42.33333333 9.25,42.25 9.16666667,42.25 9.16666667,42.33333333</coordinates></LinearRing></outerBoundaryIs></Polygon><Polygon><outerBoundaryIs><LinearRing><coordinates>22.08333333,42.33333333 22.16666667,42.33333333 22.16666667,42.25 22.08333333,42.25 22.08333333,42.33333333</coordinates></LinearRing></outerBoundaryIs></Polygon><Polygon><outerBoundaryIs><LinearRing><coordinates>43.83333333,42.41666667 43.91666667,42.41666667 44.0,42.41666667 44.08333333,42.41666667 44.08333333,42.33333333 44.0,42.33333333 43.91666667,42.33333333 43.83333333,42.33333333 43.75,42.33333333 43.75,42.41666667 43.83333333,42.41666667</coordinates></LinearRing></outerBoundaryIs></Polygon><Polygon><outerBoundaryIs><LinearRing><coordinates>42.5,42.41666667 42.5,42.33333333 42.41666667,42.33333333 42.41666667,42.41666667 42.41666667,42.5 42.5,42.5 42.5,42.41666667</coordinates></LinearRing></outerBoundaryIs></Polygon><Polygon><outerBoundaryIs><LinearRing><coordinates>21.25,42.41666667 21.33333333,42.41666667 21.33333333,42.33333333 21.25,42.33333333 21.16666667,42.33333333 21.16666667,42.41666667 21.25,42.41666667</coordinates></LinearRing></outerBoundaryIs></Polygon><Polygon><outerBoundaryIs><LinearRing><coordinates>20.66666667,42.41666667 20.75,42.41666667 20.75,42.33333333 20.66666667,42.33333333 20.66666667,42.41666667</coordinates></LinearRing></outerBoundaryIs></Polygon><Polygon><outerBoundaryIs><LinearRing><coordinates>47.83333333,42.41666667 47.91666667,42.41666667 47.91666667,42.33333333 47.83333333,42.33333333 47.83333333,42.41666667</coordinates></LinearRing></outerBoundaryIs></Polygon><Polygon><outerBoundaryIs><LinearRing><coordinates>21.41666667,42.5 21.5,42.5 21.5,42.41666667 21.41666667,42.41666667 21.41666667,42.5</coordinates></LinearRing></outerBoundaryIs></Polygon><Polygon><outerBoundaryIs><LinearRing><coordinates>42.58333333,42.5 42.66666667,42.5 42.66666667,42.41666667 42.58333333,42.41666667 42.58333333,42.5</coordinates></LinearRing></outerBoundaryIs></Polygon><Polygon><outerBoundaryIs><LinearRing><coordinates>21.41666667,42.0 21.5,42.0 21.5,41.91666667 21.41666667,41.91666667 21.41666667,42.0</coordinates></LinearRing></outerBoundaryIs></Polygon><Polygon><outerBoundaryIs><LinearRing><coordinates>-0.08333333,42.0 0,42 -0.0,41.91666667 -0.08333333,41.91666667 -0.08333333,42.0</coordinates></LinearRing></outerBoundaryIs></Polygon><Polygon><outerBoundaryIs><LinearRing><coordinates>-1.33333333,42.0 -1.25,42.0 -1.25,41.91666667 -1.33333333,41.91666667 -1.33333333,42.0</coordinates></LinearRing></outerBoundaryIs></Polygon><Polygon><outerBoundaryIs><LinearRing><coordinates>45.08333333,42.0 45.08333333,41.91666667 45.0,41.91666667 45,42 44.91666667,42.0 44.91666667,42.08333333 45.0,42.08333333 45.08333333,42.08333333 45.08333333,42.0</coordinates></LinearRing></outerBoundaryIs></Polygon><Polygon><outerBoundaryIs><LinearRing><coordinates>45.25,42.0 45.33333333,42.0 45.33333333,41.91666667 45.25,41.91666667 45.25,42.0</coordinates></LinearRing></outerBoundaryIs></Polygon><Polygon><outerBoundaryIs><LinearRing><coordinates>46.08333333,42.0 46.16666667,42.0 46.16666667,41.91666667 46.08333333,41.91666667 46.08333333,42.0</coordinates></LinearRing></outerBoundaryIs></Polygon><Polygon><outerBoundaryIs><LinearRing><coordinates>44.58333333,42.0 44.66666667,42.0 44.66666667,41.91666667 44.58333333,41.91666667 44.5,41.91666667 44.41666667,41.91666667 44.41666667,42.0 44.33333333,42.0 44.33333333,42.08333333 44.41666667,42.08333333 44.5,42.08333333 44.58333333,42.08333333 44.58333333,42.0</coordinates></LinearRing></outerBoundaryIs></Polygon><Polygon><outerBoundaryIs><LinearRing><coordinates>73.33333333,41.91666667 73.33333333,41.83333333 73.25,41.83333333 73.25,41.91666667 73.16666667,41.91666667 73.08333333,41.91666667 73.0,41.91666667 73,42 72.91666667,42.0 72.91666667,42.08333333 73.0,42.08333333 73.0,42.16666667 73.08333333,42.16666667 73.08333333,42.08333333 73.16666667,42.08333333 73.16666667,42.0 73.25,42.0 73.33333333,42.0 73.33333333,41.91666667</coordinates></LinearRing></outerBoundaryIs></Polygon><Polygon><outerBoundaryIs><LinearRing><coordinates>73.58333333,41.91666667 73.58333333,41.83333333 73.5,41.83333333 73.41666667,41.83333333 73.41666667,41.91666667 73.41666667,42.0 73.33333333,42.0 73.33333333,42.08333333 73.41666667,42.08333333 73.41666667,42.16666667 73.33333333,42.16666667 73.33333333,42.25 73.41666667,42.25 73.5,42.25 73.58333333,42.25 73.66666667,42.25 73.66666667,42.33333333 73.75,42.33333333 73.75,42.41666667 73.83333333,42.41666667 73.83333333,42.33333333 73.91666667,42.33333333 73.91666667,42.25 73.83333333,42.25 73.83333333,42.16666667 73.83333333,42.08333333 73.83333333,42.0 73.75,42.0 73.75,42.08333333 73.75,42.16666667 73.66666667,42.16666667 73.66666667,42.08333333 73.58333333,42.08333333 73.58333333,42.0 73.58333333,41.91666667</coordinates></LinearRing></outerBoundaryIs></Polygon><Polygon><outerBoundaryIs><LinearRing><coordinates>0.25,41.91666667 0.33333333,41.91666667 0.33333333,41.83333333 0.25,41.83333333 0.16666667,41.83333333 0.08333333,41.83333333 0.08333333,41.91666667 0.08333333,42.0 0.16666667,42.0 0.16666667,41.91666667 0.25,41.91666667</coordinates></LinearRing></outerBoundaryIs></Polygon><Polygon><outerBoundaryIs><LinearRing><coordinates>74.0,42.08333333 74.08333333,42.08333333 74.08333333,42.0 74,42 74.0,42.08333333</coordinates></LinearRing></outerBoundaryIs></Polygon><Polygon><outerBoundaryIs><LinearRing><coordinates>70.58333333,42.0 70.66666667,42.0 70.66666667,41.91666667 70.58333333,41.91666667 70.58333333,42.0</coordinates></LinearRing></outerBoundaryIs></Polygon><Polygon><outerBoundaryIs><LinearRing><coordinates>71,42 71.08333333,42.0 71.08333333,41.91666667 71.0,41.91666667 71,42</coordinates></LinearRing></outerBoundaryIs></Polygon><Polygon><outerBoundaryIs><LinearRing><coordinates>70.66666667,42.08333333 70.75,42.08333333 70.75,42.0 70.66666667,42.0 70.66666667,42.08333333</coordinates></LinearRing></outerBoundaryIs></Polygon><Polygon><outerBoundaryIs><LinearRing><coordinates>46.0,42.08333333 46,42 45.91666667,42.0 45.91666667,42.08333333 45.91666667,42.16666667 46.0,42.16666667 46.0,42.08333333</coordinates></LinearRing></outerBoundaryIs></Polygon><Polygon><outerBoundaryIs><LinearRing><coordinates>44.75,42.08333333 44.75,42.0 44.66666667,42.0 44.66666667,42.08333333 44.66666667,42.16666667 44.66666667,42.25 44.75,42.25 44.83333333,42.25 44.83333333,42.16666667 44.75,42.16666667 44.75,42.08333333</coordinates></LinearRing></outerBoundaryIs></Polygon><Polygon><outerBoundaryIs><LinearRing><coordinates>42.0,42.08333333 42.08333333,42.08333333 42.08333333,42.0 42,42 42.0,42.08333333</coordinates></LinearRing></outerBoundaryIs></Polygon><Polygon><outerBoundaryIs><LinearRing><coordinates>48.25,42.08333333 48.33333333,42.08333333 48.33333333,42.0 48.25,42.0 48.25,42.08333333</coordinates></LinearRing></outerBoundaryIs></Polygon><Polygon><outerBoundaryIs><LinearRing><coordinates>70.75,42.16666667 70.83333333,42.16666667 70.83333333,42.08333333 70.75,42.08333333 70.75,42.16666667</coordinates></LinearRing></outerBoundaryIs></Polygon><Polygon><outerBoundaryIs><LinearRing><coordinates>21.5,42.16666667 21.58333333,42.16666667 21.58333333,42.08333333 21.5,42.08333333 21.41666667,42.08333333 21.33333333,42.08333333 21.25,42.08333333 21.25,42.16666667 21.25,42.25 21.33333333,42.25 21.41666667,42.25 21.5,42.25 21.5,42.16666667</coordinates></LinearRing></outerBoundaryIs></Polygon><Polygon><outerBoundaryIs><LinearRing><coordinates>20.33333333,42.16666667 20.41666667,42.16666667 20.41666667,42.08333333 20.33333333,42.08333333 20.33333333,42.16666667</coordinates></LinearRing></outerBoundaryIs></Polygon><Polygon><outerBoundaryIs><LinearRing><coordinates>78.66666667,42.83333333 78.75,42.83333333 78.75,42.75 78.66666667,42.75 78.66666667,42.83333333</coordinates></LinearRing></outerBoundaryIs></Polygon><Polygon><outerBoundaryIs><LinearRing><coordinates>74.66666667,42.91666667 74.75,42.91666667 74.75,42.83333333 74.66666667,42.83333333 74.58333333,42.83333333 74.5,42.83333333 74.5,42.91666667 74.58333333,42.91666667 74.66666667,42.91666667</coordinates></LinearRing></outerBoundaryIs></Polygon><Polygon><outerBoundaryIs><LinearRing><coordinates>74.25,42.91666667 74.33333333,42.91666667 74.33333333,42.83333333 74.25,42.83333333 74.25,42.91666667</coordinates></LinearRing></outerBoundaryIs></Polygon><Polygon><outerBoundaryIs><LinearRing><coordinates>47.58333333,42.91666667 47.66666667,42.91666667 47.66666667,42.83333333 47.58333333,42.83333333 47.5,42.83333333 47.5,42.91666667 47.58333333,42.91666667</coordinates></LinearRing></outerBoundaryIs></Polygon><Polygon><outerBoundaryIs><LinearRing><coordinates>46.33333333,42.83333333 46.41666667,42.83333333 46.41666667,42.75 46.33333333,42.75 46.33333333,42.83333333</coordinates></LinearRing></outerBoundaryIs></Polygon><Polygon><outerBoundaryIs><LinearRing><coordinates>21.83333333,42.83333333 21.91666667,42.83333333 21.91666667,42.75 21.83333333,42.75 21.83333333,42.83333333</coordinates></LinearRing></outerBoundaryIs></Polygon><Polygon><outerBoundaryIs><LinearRing><coordinates>22.08333333,42.83333333 22.08333333,42.75 22.0,42.75 22.0,42.83333333 22.0,42.91666667 22.08333333,42.91666667 22.08333333,42.83333333</coordinates></LinearRing></outerBoundaryIs></Polygon><Polygon><outerBoundaryIs><LinearRing><coordinates>21.41666667,42.83333333 21.5,42.83333333 21.5,42.75 21.41666667,42.75 21.41666667,42.83333333</coordinates></LinearRing></outerBoundaryIs></Polygon><Polygon><outerBoundaryIs><LinearRing><coordinates>41.33333333,42.83333333 41.41666667,42.83333333 41.41666667,42.75 41.33333333,42.75 41.33333333,42.83333333</coordinates></LinearRing></outerBoundaryIs></Polygon><Polygon><outerBoundaryIs><LinearRing><coordinates>41.25,42.83333333 41.25,42.75 41.16666667,42.75 41.08333333,42.75 41.08333333,42.83333333 41.08333333,42.91666667 41.16666667,42.91666667 41.25,42.91666667 41.25,42.83333333</coordinates></LinearRing></outerBoundaryIs></Polygon><Polygon><outerBoundaryIs><LinearRing><coordinates>16.5,42.83333333 16.58333333,42.83333333 16.58333333,42.75 16.5,42.75 16.5,42.83333333</coordinates></LinearRing></outerBoundaryIs></Polygon><Polygon><outerBoundaryIs><LinearRing><coordinates>47.41666667,43.0 47.5,43.0 47.5,42.91666667 47.41666667,42.91666667 47.41666667,43.0</coordinates></LinearRing></outerBoundaryIs></Polygon><Polygon><outerBoundaryIs><LinearRing><coordinates>20.83333333,42.91666667 20.91666667,42.91666667 20.91666667,42.83333333 20.83333333,42.83333333 20.83333333,42.91666667</coordinates></LinearRing></outerBoundaryIs></Polygon><Polygon><outerBoundaryIs><LinearRing><coordinates>21.33333333,42.91666667 21.41666667,42.91666667 21.41666667,42.83333333 21.33333333,42.83333333 21.25,42.83333333 21.25,42.91666667 21.33333333,42.91666667</coordinates></LinearRing></outerBoundaryIs></Polygon><Polygon><outerBoundaryIs><LinearRing><coordinates>16,43 16.08333333,43.0 16.08333333,42.91666667 16.0,42.91666667 16,43</coordinates></LinearRing></outerBoundaryIs></Polygon><Polygon><outerBoundaryIs><LinearRing><coordinates>78.25,43.33333333 78.33333333,43.33333333 78.33333333,43.25 78.25,43.25 78.25,43.33333333</coordinates></LinearRing></outerBoundaryIs></Polygon><Polygon><outerBoundaryIs><LinearRing><coordinates>21.41666667,43.41666667 21.5,43.41666667 21.58333333,43.41666667 21.66666667,43.41666667 21.66666667,43.33333333 21.58333333,43.33333333 21.5,43.33333333 21.41666667,43.33333333 21.33333333,43.33333333 21.25,43.33333333 21.25,43.41666667 21.33333333,43.41666667 21.41666667,43.41666667</coordinates></LinearRing></outerBoundaryIs></Polygon><Polygon><outerBoundaryIs><LinearRing><coordinates>44.91666667,43.33333333 45.0,43.33333333 45.0,43.25 44.91666667,43.25 44.91666667,43.33333333</coordinates></LinearRing></outerBoundaryIs></Polygon><Polygon><outerBoundaryIs><LinearRing><coordinates>44.33333333,43.33333333 44.41666667,43.33333333 44.41666667,43.25 44.33333333,43.25 44.33333333,43.33333333</coordinates></LinearRing></outerBoundaryIs></Polygon><Polygon><outerBoundaryIs><LinearRing><coordinates>44.08333333,43.33333333 44.08333333,43.25 44.0,43.25 44.0,43.33333333 43.91666667,43.33333333 43.91666667,43.41666667 44.0,43.41666667 44.08333333,43.41666667 44.08333333,43.33333333</coordinates></LinearRing></outerBoundaryIs></Polygon><Polygon><outerBoundaryIs><LinearRing><coordinates>43.5,43.33333333 43.58333333,43.33333333 43.58333333,43.25 43.5,43.25 43.5,43.33333333</coordinates></LinearRing></outerBoundaryIs></Polygon><Polygon><outerBoundaryIs><LinearRing><coordinates>22.0,43.33333333 22.0,43.25 21.91666667,43.25 21.83333333,43.25 21.83333333,43.33333333 21.83333333,43.41666667 21.91666667,43.41666667 22.0,43.41666667 22.0,43.33333333</coordinates></LinearRing></outerBoundaryIs></Polygon><Polygon><outerBoundaryIs><LinearRing><coordinates>44.08333333,43.5 44.16666667,43.5 44.16666667,43.41666667 44.08333333,43.41666667 44.08333333,43.5</coordinates></LinearRing></outerBoundaryIs></Polygon><Polygon><outerBoundaryIs><LinearRing><coordinates>23.75,43.41666667 23.83333333,43.41666667 23.83333333,43.33333333 23.75,43.33333333 23.75,43.41666667</coordinates></LinearRing></outerBoundaryIs></Polygon><Polygon><outerBoundaryIs><LinearRing><coordinates>26.0,43.41666667 26.08333333,43.41666667 26.08333333,43.33333333 26.0,43.33333333 26.0,43.41666667</coordinates></LinearRing></outerBoundaryIs></Polygon><Polygon><outerBoundaryIs><LinearRing><coordinates>9.83333333,43.5 9.91666667,43.5 9.91666667,43.41666667 9.83333333,43.41666667 9.83333333,43.5</coordinates></LinearRing></outerBoundaryIs></Polygon><Polygon><outerBoundaryIs><LinearRing><coordinates>44.16666667,43.08333333 44.25,43.08333333 44.33333333,43.08333333 44.33333333,43.0 44.25,43.0 44.16666667,43.0 44.16666667,43.08333333</coordinates></LinearRing></outerBoundaryIs></Polygon><Polygon><outerBoundaryIs><LinearRing><coordinates>9.83333333,43.08333333 9.91666667,43.08333333 9.91666667,43.0 9.83333333,43.0 9.83333333,43.08333333</coordinates></LinearRing></outerBoundaryIs></Polygon><Polygon><outerBoundaryIs><LinearRing><coordinates>16.08333333,43.08333333 16.16666667,43.08333333 16.25,43.08333333 16.25,43.0 16.16666667,43.0 16.08333333,43.0 16.08333333,43.08333333</coordinates></LinearRing></outerBoundaryIs></Polygon><Polygon><outerBoundaryIs><LinearRing><coordinates>15.75,43.08333333 15.83333333,43.08333333 15.83333333,43.0 15.75,43.0 15.75,43.08333333</coordinates></LinearRing></outerBoundaryIs></Polygon><Polygon><outerBoundaryIs><LinearRing><coordinates>22.33333333,43.08333333 22.41666667,43.08333333 22.41666667,43.0 22.33333333,43.0 22.33333333,43.08333333</coordinates></LinearRing></outerBoundaryIs></Polygon><Polygon><outerBoundaryIs><LinearRing><coordinates>22,43 22.0,42.91666667 21.91666667,42.91666667 21.91666667,43.0 21.91666667,43.08333333 22.0,43.08333333 22,43</coordinates></LinearRing></outerBoundaryIs></Polygon><Polygon><outerBoundaryIs><LinearRing><coordinates>21.58333333,43.0 21.58333333,42.91666667 21.5,42.91666667 21.41666667,42.91666667 21.41666667,43.0 21.33333333,43.0 21.33333333,43.08333333 21.41666667,43.08333333 21.5,43.08333333 21.5,43.16666667 21.58333333,43.16666667 21.58333333,43.08333333 21.58333333,43.0</coordinates></LinearRing></outerBoundaryIs></Polygon><Polygon><outerBoundaryIs><LinearRing><coordinates>44.75,43.25 44.83333333,43.25 44.83333333,43.16666667 44.75,43.16666667 44.75,43.25</coordinates></LinearRing></outerBoundaryIs></Polygon><Polygon><outerBoundaryIs><LinearRing><coordinates>44.5,43.25 44.58333333,43.25 44.58333333,43.16666667 44.5,43.16666667 44.5,43.25</coordinates></LinearRing></outerBoundaryIs></Polygon><Polygon><outerBoundaryIs><LinearRing><coordinates>42.33333333,43.16666667 42.41666667,43.16666667 42.41666667,43.08333333 42.33333333,43.08333333 42.33333333,43.16666667</coordinates></LinearRing></outerBoundaryIs></Polygon><Polygon><outerBoundaryIs><LinearRing><coordinates>22.0,43.16666667 22.08333333,43.16666667 22.08333333,43.08333333 22.0,43.08333333 22.0,43.16666667</coordinates></LinearRing></outerBoundaryIs></Polygon><Polygon><outerBoundaryIs><LinearRing><coordinates>40.83333333,43.25 40.91666667,43.25 40.91666667,43.16666667 40.83333333,43.16666667 40.83333333,43.25</coordinates></LinearRing></outerBoundaryIs></Polygon><Polygon><outerBoundaryIs><LinearRing><coordinates>25.0,43.25 25.08333333,43.25 25.08333333,43.16666667 25.0,43.16666667 25.0,43.25</coordinates></LinearRing></outerBoundaryIs></Polygon><Polygon><outerBoundaryIs><LinearRing><coordinates>77.0,43.25 77.0,43.16666667 76.91666667,43.16666667 76.83333333,43.16666667 76.75,43.16666667 76.75,43.25 76.75,43.33333333 76.83333333,43.33333333 76.83333333,43.41666667 76.91666667,43.41666667 77.0,43.41666667 77.0,43.33333333 77.0,43.25</coordinates></LinearRing></outerBoundaryIs></Polygon><Polygon><outerBoundaryIs><LinearRing><coordinates>22.25,43.16666667 22.33333333,43.16666667 22.33333333,43.08333333 22.25,43.08333333 22.16666667,43.08333333 22.16666667,43.16666667 22.08333333,43.16666667 22.08333333,43.25 22.08333333,43.33333333 22.08333333,43.41666667 22.16666667,43.41666667 22.16666667,43.33333333 22.25,43.33333333 22.25,43.25 22.25,43.16666667</coordinates></LinearRing></outerBoundaryIs></Polygon><Polygon><outerBoundaryIs><LinearRing><coordinates>41.5,42.66666667 41.58333333,42.66666667 41.58333333,42.58333333 41.5,42.58333333 41.5,42.66666667</coordinates></LinearRing></outerBoundaryIs></Polygon><Polygon><outerBoundaryIs><LinearRing><coordinates>21.5,42.58333333 21.58333333,42.58333333 21.58333333,42.5 21.5,42.5 21.5,42.58333333</coordinates></LinearRing></outerBoundaryIs></Polygon><Polygon><outerBoundaryIs><LinearRing><coordinates>9.0,42.58333333 9.0,42.5 8.91666667,42.5 8.83333333,42.5 8.75,42.5 8.66666667,42.5 8.66666667,42.58333333 8.75,42.58333333 8.75,42.66666667 8.83333333,42.66666667 8.91666667,42.66666667 9.0,42.66666667 9.08333333,42.66666667 9.08333333,42.58333333 9.0,42.58333333</coordinates></LinearRing></outerBoundaryIs></Polygon><Polygon><outerBoundaryIs><LinearRing><coordinates>21.25,42.66666667 21.25,42.58333333 21.16666667,42.58333333 21.16666667,42.66666667 21.16666667,42.75 21.25,42.75 21.25,42.66666667</coordinates></LinearRing></outerBoundaryIs></Polygon><Polygon><outerBoundaryIs><LinearRing><coordinates>45.75,42.75 45.83333333,42.75 45.83333333,42.66666667 45.75,42.66666667 45.75,42.75</coordinates></LinearRing></outerBoundaryIs></Polygon><Polygon><outerBoundaryIs><LinearRing><coordinates>21.0,42.75 21.08333333,42.75 21.08333333,42.66666667 21.0,42.66666667 21.0,42.75</coordinates></LinearRing></outerBoundaryIs></Polygon><Polygon><outerBoundaryIs><LinearRing><coordinates>21.83333333,42.66666667 21.91666667,42.66666667 21.91666667,42.75 22.0,42.75 22.0,42.66666667 22.0,42.58333333 21.91666667,42.58333333 21.83333333,42.58333333 21.75,42.58333333 21.75,42.66666667 21.66666667,42.66666667 21.58333333,42.66666667 21.5,42.66666667 21.5,42.75 21.58333333,42.75 21.58333333,42.83333333 21.66666667,42.83333333 21.66666667,42.91666667 21.75,42.91666667 21.75,42.83333333 21.75,42.75 21.83333333,42.75 21.83333333,42.66666667</coordinates></LinearRing></outerBoundaryIs></Polygon><Polygon><outerBoundaryIs><LinearRing><coordinates>17.0,42.75 17.0,42.66666667 16.91666667,42.66666667 16.83333333,42.66666667 16.75,42.66666667 16.75,42.75 16.75,42.83333333 16.83333333,42.83333333 16.91666667,42.83333333 17.0,42.83333333 17.0,42.75</coordinates></LinearRing></outerBoundaryIs></Polygon><Polygon><outerBoundaryIs><LinearRing><coordinates>9.08333333,41.5 9.08333333,41.41666667 9.0,41.41666667 9.0,41.5 8.91666667,41.5 8.91666667,41.58333333 8.83333333,41.58333333 8.83333333,41.66666667 8.75,41.66666667 8.75,41.75 8.83333333,41.75 8.83333333,41.83333333 8.75,41.83333333 8.66666667,41.83333333 8.66666667,41.91666667 8.58333333,41.91666667 8.58333333,42.0 8.58333333,42.08333333 8.58333333,42.16666667 8.66666667,42.16666667 8.75,42.16666667 8.75,42.25 8.83333333,42.25 8.83333333,42.33333333 8.91666667,42.33333333 8.91666667,42.41666667 9.0,42.41666667 9.08333333,42.41666667 9.08333333,42.33333333 9.0,42.33333333 9.0,42.25 9.08333333,42.25 9.16666667,42.25 9.16666667,42.16666667 9.16666667,42.08333333 9.25,42.08333333 9.33333333,42.08333333 9.33333333,42.16666667 9.41666667,42.16666667 9.41666667,42.25 9.33333333,42.25 9.33333333,42.33333333 9.25,42.33333333 9.25,42.41666667 9.33333333,42.41666667 9.33333333,42.5 9.25,42.5 9.16666667,42.5 9.16666667,42.58333333 9.16666667,42.66666667 9.25,42.66666667 9.25,42.75 9.33333333,42.75 9.33333333,42.83333333 9.33333333,42.91666667 9.33333333,43.0 9.33333333,43.08333333 9.41666667,43.08333333 9.41666667,43.0 9.5,43.0 9.5,42.91666667 9.5,42.83333333 9.5,42.75 9.5,42.66666667 9.5,42.58333333 9.58333333,42.58333333 9.58333333,42.5 9.58333333,42.41666667 9.58333333,42.33333333 9.58333333,42.25 9.58333333,42.16666667 9.58333333,42.08333333 9.58333333,42.0 9.5,42.0 9.41666667,42.0 9.41666667,41.91666667 9.33333333,41.91666667 9.33333333,42.0 9.25,42.0 9.25,41.91666667 9.25,41.83333333 9.25,41.75 9.16666667,41.75 9.16666667,41.66666667 9.08333333,41.66666667 9.08333333,41.58333333 9.16666667,41.58333333 9.16666667,41.5 9.08333333,41.5</coordinates></LinearRing></outerBoundaryIs><innerBoundaryIs><LinearRing><coordinates>8.75,42.16666667 8.75,42.08333333 8.83333333,42.08333333 8.91666667,42.08333333 8.91666667,42.0 9,42 9.0,42.08333333 9.08333333,42.08333333 9.08333333,42.16666667 9.0,42.16666667 8.91666667,42.16666667 8.83333333,42.16666667 8.75,42.16666667</coordinates></LinearRing></innerBoundaryIs><innerBoundaryIs><LinearRing><coordinates>9.08333333,41.66666667 9.08333333,41.75 9.08333333,41.83333333 9.0,41.83333333 8.91666667,41.83333333 8.91666667,41.75 9.0,41.75 9.0,41.66666667 9.08333333,41.66666667</coordinates></LinearRing></innerBoundaryIs><innerBoundaryIs><LinearRing><coordinates>9.41666667,42.41666667 9.41666667,42.33333333 9.5,42.33333333 9.5,42.41666667 9.41666667,42.41666667</coordinates></LinearRing></innerBoundaryIs></Polygon><Polygon><outerBoundaryIs><LinearRing><coordinates>70.83333333,41.08333333 70.83333333,41.0 70.75,41.0 70.75,41.08333333 70.66666667,41.08333333 70.66666667,41.16666667 70.75,41.16666667 70.75,41.25 70.83333333,41.25 70.83333333,41.33333333 70.83333333,41.41666667 70.75,41.41666667 70.66666667,41.41666667 70.66666667,41.5 70.58333333,41.5 70.5,41.5 70.41666667,41.5 70.33333333,41.5 70.33333333,41.41666667 70.41666667,41.41666667 70.41666667,41.33333333 70.33333333,41.33333333 70.33333333,41.25 70.33333333,41.16666667 70.25,41.16666667 70.25,41.08333333 70.16666667,41.08333333 70.08333333,41.08333333 70.0,41.08333333 69.91666667,41.08333333 69.83333333,41.08333333 69.83333333,41.16666667 69.83333333,41.25 69.83333333,41.33333333 69.91666667,41.33333333 69.91666667,41.41666667 69.91666667,41.5 70.0,41.5 70.0,41.58333333 70.08333333,41.58333333 70.16666667,41.58333333 70.16666667,41.66666667 70.16666667,41.75 70.08333333,41.75 70.08333333,41.66666667 70.0,41.66666667 70.0,41.75 69.91666667,41.75 69.91666667,41.66666667 69.83333333,41.66666667 69.75,41.66666667 69.66666667,41.66666667 69.66666667,41.75 69.75,41.75 69.83333333,41.75 69.83333333,41.83333333 69.91666667,41.83333333 69.91666667,41.91666667 69.91666667,42.0 70,42 70.0,42.08333333 70.0,42.16666667 70.08333333,42.16666667 70.16666667,42.16666667 70.25,42.16666667 70.25,42.25 70.33333333,42.25 70.33333333,42.33333333 70.41666667,42.33333333 70.41666667,42.41666667 70.5,42.41666667 70.58333333,42.41666667 70.58333333,42.5 70.66666667,42.5 70.75,42.5 70.83333333,42.5 70.91666667,42.5 70.91666667,42.41666667 71.0,42.41666667 71.08333333,42.41666667 71.16666667,42.41666667 71.25,42.41666667 71.33333333,42.41666667 71.33333333,42.5 71.41666667,42.5 71.5,42.5 71.5,42.41666667 71.58333333,42.41666667 71.66666667,42.41666667 71.75,42.41666667 71.83333333,42.41666667 71.91666667,42.41666667 71.91666667,42.33333333 72.0,42.33333333 72.08333333,42.33333333 72.16666667,42.33333333 72.16666667,42.41666667 72.25,42.41666667 72.33333333,42.41666667 72.41666667,42.41666667 72.5,42.41666667 72.5,42.5 72.41666667,42.5 72.41666667,42.58333333 72.33333333,42.58333333 72.25,42.58333333 72.16666667,42.58333333 72.16666667,42.66666667 72.08333333,42.66666667 72.0,42.66666667 71.91666667,42.66666667 71.91666667,42.75 71.83333333,42.75 71.83333333,42.83333333 71.91666667,42.83333333 72.0,42.83333333 72.08333333,42.83333333 72.16666667,42.83333333 72.25,42.83333333 72.33333333,42.83333333 72.41666667,42.83333333 72.41666667,42.75 72.5,42.75 72.58333333,42.75 72.58333333,42.66666667 72.66666667,42.66666667 72.75,42.66666667 72.83333333,42.66666667 72.83333333,42.75 72.91666667,42.75 73.0,42.75 73.0,42.66666667 73.08333333,42.66666667 73.08333333,42.75 73.16666667,42.75 73.25,42.75 73.33333333,42.75 73.41666667,42.75 73.5,42.75 73.5,42.66666667 73.58333333,42.66666667 73.66666667,42.66666667 73.75,42.66666667 73.83333333,42.66666667 73.91666667,42.66666667 73.91666667,42.58333333 74.0,42.58333333 74.0,42.5 73.91666667,42.5 73.91666667,42.41666667 73.83333333,42.41666667 73.83333333,42.5 73.75,42.5 73.66666667,42.5 73.66666667,42.58333333 73.58333333,42.58333333 73.5,42.58333333 73.5,42.5 73.41666667,42.5 73.33333333,42.5 73.33333333,42.41666667 73.41666667,42.41666667 73.41666667,42.33333333 73.33333333,42.33333333 73.33333333,42.25 73.25,42.25 73.16666667,42.25 73.08333333,42.25 73.0,42.25 73.0,42.33333333 72.91666667,42.33333333 72.91666667,42.25 72.83333333,42.25 72.75,42.25 72.75,42.33333333 72.66666667,42.33333333 72.58333333,42.33333333 72.58333333,42.25 72.5,42.25 72.5,42.33333333 72.41666667,42.33333333 72.41666667,42.25 72.33333333,42.25 72.33333333,42.16666667 72.41666667,42.16666667 72.41666667,42.08333333 72.5,42.08333333 72.58333333,42.08333333 72.66666667,42.08333333 72.75,42.08333333 72.83333333,42.08333333 72.83333333,42.0 72.83333333,41.91666667 72.75,41.91666667 72.75,42.0 72.66666667,42.0 72.58333333,42.0 72.5,42.0 72.5,41.91666667 72.58333333,41.91666667 72.58333333,41.83333333 72.66666667,41.83333333 72.66666667,41.75 72.58333333,41.75 72.58333333,41.66666667 72.5,41.66666667 72.5,41.75 72.41666667,41.75 72.41666667,41.66666667 72.33333333,41.66666667 72.25,41.66666667 72.16666667,41.66666667 72.08333333,41.66666667 72.08333333,41.75 72.0,41.75 71.91666667,41.75 71.91666667,41.66666667 71.83333333,41.66666667 71.83333333,41.58333333 71.75,41.58333333 71.75,41.5 71.66666667,41.5 71.58333333,41.5 71.5,41.5 71.5,41.41666667 71.41666667,41.41666667 71.33333333,41.41666667 71.25,41.41666667 71.25,41.33333333 71.25,41.25 71.16666667,41.25 71.16666667,41.16666667 71.08333333,41.16666667 71.08333333,41.25 71.0,41.25 71.0,41.16666667 70.91666667,41.16666667 70.91666667,41.08333333 70.83333333,41.08333333</coordinates></LinearRing></outerBoundaryIs><innerBoundaryIs><LinearRing><coordinates>70.91666667,42.41666667 70.83333333,42.41666667 70.75,42.41666667 70.66666667,42.41666667 70.66666667,42.33333333 70.66666667,42.25 70.66666667,42.16666667 70.66666667,42.08333333 70.58333333,42.08333333 70.58333333,42.16666667 70.58333333,42.25 70.5,42.25 70.5,42.16666667 70.41666667,42.16666667 70.41666667,42.08333333 70.33333333,42.08333333 70.33333333,42.0 70.41666667,42.0 70.5,42.0 70.5,41.91666667 70.58333333,41.91666667 70.58333333,41.83333333 70.66666667,41.83333333 70.75,41.83333333 70.83333333,41.83333333 70.91666667,41.83333333 70.91666667,41.91666667 71.0,41.91666667 71.0,41.83333333 71.08333333,41.83333333 71.16666667,41.83333333 71.16666667,41.91666667 71.25,41.91666667 71.25,42.0 71.16666667,42.0 71.08333333,42.0 71.08333333,42.08333333 71.16666667,42.08333333 71.25,42.08333333 71.33333333,42.08333333 71.33333333,42.16666667 71.41666667,42.16666667 71.5,42.16666667 71.5,42.25 71.41666667,42.25 71.33333333,42.25 71.33333333,42.33333333 71.25,42.33333333 71.16666667,42.33333333 71.08333333,42.33333333 71.0,42.33333333 70.91666667,42.33333333 70.91666667,42.41666667</coordinates></LinearRing></innerBoundaryIs><innerBoundaryIs><LinearRing><coordinates>70.33333333,42.0 70.25,42.0 70.25,41.91666667 70.33333333,41.91666667 70.33333333,42.0</coordinates></LinearRing></innerBoundaryIs><innerBoundaryIs><LinearRing><coordinates>71.5,42.41666667 71.41666667,42.41666667 71.41666667,42.33333333 71.5,42.33333333 71.5,42.41666667</coordinates></LinearRing></innerBoundaryIs><innerBoundaryIs><LinearRing><coordinates>72.5,42.5 72.58333333,42.5 72.58333333,42.58333333 72.5,42.58333333 72.5,42.5</coordinates></LinearRing></innerBoundaryIs><innerBoundaryIs><LinearRing><coordinates>72.41666667,42.75 72.33333333,42.75 72.33333333,42.66666667 72.41666667,42.66666667 72.41666667,42.75</coordinates></LinearRing></innerBoundaryIs><innerBoundaryIs><LinearRing><coordinates>73.0,42.66666667 72.91666667,42.66666667 72.91666667,42.58333333 73.0,42.58333333 73.0,42.66666667</coordinates></LinearRing></innerBoundaryIs><innerBoundaryIs><LinearRing><coordinates>72.41666667,42.08333333 72.33333333,42.08333333 72.33333333,42.0 72.41666667,42.0 72.41666667,42.08333333</coordinates></LinearRing></innerBoundaryIs><innerBoundaryIs><LinearRing><coordinates>71.5,41.5 71.5,41.58333333 71.41666667,41.58333333 71.41666667,41.5 71.5,41.5</coordinates></LinearRing></innerBoundaryIs><innerBoundaryIs><LinearRing><coordinates>71.0,41.25 71.0,41.33333333 70.91666667,41.33333333 70.91666667,41.25 71.0,41.25</coordinates></LinearRing></innerBoundaryIs><innerBoundaryIs><LinearRing><coordinates>70.33333333,41.66666667 70.41666667,41.66666667 70.41666667,41.75 70.5,41.75 70.5,41.83333333 70.41666667,41.83333333 70.33333333,41.83333333 70.33333333,41.75 70.33333333,41.66666667</coordinates></LinearRing></innerBoundaryIs><innerBoundaryIs><LinearRing><coordinates>70.58333333,41.66666667 70.66666667,41.66666667 70.75,41.66666667 70.83333333,41.66666667 70.91666667,41.66666667 70.91666667,41.75 70.83333333,41.75 70.75,41.75 70.66666667,41.75 70.58333333,41.75 70.58333333,41.66666667</coordinates></LinearRing></innerBoundaryIs><innerBoundaryIs><LinearRing><coordinates>71.25,41.66666667 71.25,41.58333333 71.33333333,41.58333333 71.33333333,41.66666667 71.25,41.66666667</coordinates></LinearRing></innerBoundaryIs><innerBoundaryIs><LinearRing><coordinates>71.41666667,41.66666667 71.5,41.66666667 71.5,41.75 71.58333333,41.75 71.66666667,41.75 71.66666667,41.83333333 71.75,41.83333333 71.75,41.91666667 71.83333333,41.91666667 71.91666667,41.91666667 71.91666667,42.0 72,42 72.08333333,42.0 72.16666667,42.0 72.25,42.0 72.25,42.08333333 72.25,42.16666667 72.16666667,42.16666667 72.08333333,42.16666667 72.0,42.16666667 72.0,42.25 71.91666667,42.25 71.83333333,42.25 71.83333333,42.33333333 71.75,42.33333333 71.75,42.25 71.66666667,42.25 71.58333333,42.25 71.58333333,42.16666667 71.58333333,42.08333333 71.66666667,42.08333333 71.66666667,42.16666667 71.75,42.16666667 71.83333333,42.16666667 71.91666667,42.16666667 71.91666667,42.08333333 71.83333333,42.08333333 71.83333333,42.0 71.75,42.0 71.66666667,42.0 71.66666667,41.91666667 71.58333333,41.91666667 71.5,41.91666667 71.5,41.83333333 71.41666667,41.83333333 71.33333333,41.83333333 71.33333333,41.75 71.41666667,41.75 71.41666667,41.66666667</coordinates></LinearRing></innerBoundaryIs><innerBoundaryIs><LinearRing><coordinates>71.58333333,41.66666667 71.58333333,41.58333333 71.66666667,41.58333333 71.66666667,41.66666667 71.58333333,41.66666667</coordinates></LinearRing></innerBoundaryIs><innerBoundaryIs><LinearRing><coordinates>70.83333333,41.5 70.91666667,41.5 70.91666667,41.58333333 70.83333333,41.58333333 70.83333333,41.5</coordinates></LinearRing></innerBoundaryIs><innerBoundaryIs><LinearRing><coordinates>70.0,41.91666667 70.0,41.83333333 70.08333333,41.83333333 70.08333333,41.91666667 70.0,41.91666667</coordinates></LinearRing></innerBoundaryIs><innerBoundaryIs><LinearRing><coordinates>73.08333333,42.41666667 73.08333333,42.33333333 73.16666667,42.33333333 73.16666667,42.41666667 73.08333333,42.41666667</coordinates></LinearRing></innerBoundaryIs></Polygon><Polygon><outerBoundaryIs><LinearRing><coordinates>74,41 74.0,40.91666667 73.91666667,40.91666667 73.83333333,40.91666667 73.83333333,41.0 73.83333333,41.08333333 73.75,41.08333333 73.66666667,41.08333333 73.66666667,41.16666667 73.58333333,41.16666667 73.58333333,41.25 73.5,41.25 73.41666667,41.25 73.41666667,41.33333333 73.33333333,41.33333333 73.33333333,41.41666667 73.25,41.41666667 73.16666667,41.41666667 73.16666667,41.33333333 73.08333333,41.33333333 73.08333333,41.25 73.0,41.25 72.91666667,41.25 72.83333333,41.25 72.75,41.25 72.66666667,41.25 72.58333333,41.25 72.5,41.25 72.5,41.33333333 72.41666667,41.33333333 72.33333333,41.33333333 72.33333333,41.41666667 72.41666667,41.41666667 72.41666667,41.5 72.5,41.5 72.58333333,41.5 72.58333333,41.58333333 72.66666667,41.58333333 72.75,41.58333333 72.75,41.66666667 72.75,41.75 72.83333333,41.75 72.83333333,41.66666667 72.91666667,41.66666667 73.0,41.66666667 73.0,41.58333333 73.08333333,41.58333333 73.08333333,41.66666667 73.16666667,41.66666667 73.25,41.66666667 73.25,41.58333333 73.33333333,41.58333333 73.41666667,41.58333333 73.5,41.58333333 73.5,41.66666667 73.5,41.75 73.58333333,41.75 73.58333333,41.83333333 73.66666667,41.83333333 73.75,41.83333333 73.75,41.91666667 73.83333333,41.91666667 73.83333333,41.83333333 73.91666667,41.83333333 74.0,41.83333333 74.0,41.75 74.08333333,41.75 74.08333333,41.66666667 74.0,41.66666667 74.0,41.58333333 74.08333333,41.58333333 74.16666667,41.58333333 74.16666667,41.5 74.08333333,41.5 74.0,41.5 73.91666667,41.5 73.83333333,41.5 73.83333333,41.41666667 73.91666667,41.41666667 74.0,41.41666667 74.08333333,41.41666667 74.08333333,41.33333333 74.08333333,41.25 74.0,41.25 74.0,41.16666667 73.91666667,41.16666667 73.91666667,41.08333333 74.0,41.08333333 74,41</coordinates></LinearRing></outerBoundaryIs><innerBoundaryIs><LinearRing><coordinates>73.58333333,41.25 73.66666667,41.25 73.66666667,41.33333333 73.58333333,41.33333333 73.58333333,41.25</coordinates></LinearRing></innerBoundaryIs><innerBoundaryIs><LinearRing><coordinates>73.58333333,41.33333333 73.58333333,41.41666667 73.5,41.41666667 73.5,41.33333333 73.58333333,41.33333333</coordinates></LinearRing></innerBoundaryIs><innerBoundaryIs><LinearRing><coordinates>72.75,41.58333333 72.75,41.5 72.83333333,41.5 72.83333333,41.41666667 72.83333333,41.33333333 72.91666667,41.33333333 73.0,41.33333333 73.0,41.41666667 73.0,41.5 72.91666667,41.5 72.91666667,41.58333333 72.83333333,41.58333333 72.75,41.58333333</coordinates></LinearRing></innerBoundaryIs><innerBoundaryIs><LinearRing><coordinates>73.25,41.58333333 73.16666667,41.58333333 73.16666667,41.5 73.25,41.5 73.25,41.58333333</coordinates></LinearRing></innerBoundaryIs><innerBoundaryIs><LinearRing><coordinates>73.5,41.58333333 73.5,41.5 73.58333333,41.5 73.66666667,41.5 73.66666667,41.58333333 73.58333333,41.58333333 73.5,41.58333333</coordinates></LinearRing></innerBoundaryIs><innerBoundaryIs><LinearRing><coordinates>73.83333333,41.41666667 73.75,41.41666667 73.75,41.33333333 73.75,41.25 73.83333333,41.25 73.83333333,41.33333333 73.83333333,41.41666667</coordinates></LinearRing></innerBoundaryIs><innerBoundaryIs><LinearRing><coordinates>73.83333333,41.75 73.83333333,41.66666667 73.91666667,41.66666667 73.91666667,41.75 73.83333333,41.75</coordinates></LinearRing></innerBoundaryIs></Polygon><Polygon><outerBoundaryIs><LinearRing><coordinates>73.0,41.75 73.08333333,41.75 73.08333333,41.66666667 73.0,41.66666667 73.0,41.75</coordinates></LinearRing></outerBoundaryIs></Polygon><Polygon><outerBoundaryIs><LinearRing><coordinates>21.5,41.75 21.58333333,41.75 21.58333333,41.66666667 21.5,41.66666667 21.41666667,41.66666667 21.41666667,41.58333333 21.41666667,41.5 21.33333333,41.5 21.33333333,41.58333333 21.33333333,41.66666667 21.33333333,41.75 21.25,41.75 21.25,41.83333333 21.25,41.91666667 21.16666667,41.91666667 21.16666667,42.0 21.25,42.0 21.33333333,42.0 21.33333333,41.91666667 21.33333333,41.83333333 21.41666667,41.83333333 21.5,41.83333333 21.5,41.75</coordinates></LinearRing></outerBoundaryIs></Polygon><Polygon><outerBoundaryIs><LinearRing><coordinates>9.33333333,41.58333333 9.33333333,41.5 9.25,41.5 9.25,41.58333333 9.16666667,41.58333333 9.16666667,41.66666667 9.25,41.66666667 9.33333333,41.66666667 9.33333333,41.58333333</coordinates></LinearRing></outerBoundaryIs></Polygon><Polygon><outerBoundaryIs><LinearRing><coordinates>72.41666667,41.66666667 72.5,41.66666667 72.5,41.58333333 72.41666667,41.58333333 72.41666667,41.66666667</coordinates></LinearRing></outerBoundaryIs></Polygon><Polygon><outerBoundaryIs><LinearRing><coordinates>46.58333333,41.66666667 46.66666667,41.66666667 46.66666667,41.58333333 46.58333333,41.58333333 46.58333333,41.66666667</coordinates></LinearRing></outerBoundaryIs></Polygon><Polygon><outerBoundaryIs><LinearRing><coordinates>44.0,41.66666667 44.08333333,41.66666667 44.16666667,41.66666667 44.16666667,41.58333333 44.08333333,41.58333333 44.0,41.58333333 43.91666667,41.58333333 43.91666667,41.66666667 44.0,41.66666667</coordinates></LinearRing></outerBoundaryIs></Polygon><Polygon><outerBoundaryIs><LinearRing><coordinates>-0.83333333,41.66666667 -0.83333333,41.58333333 -0.91666667,41.58333333 -0.91666667,41.66666667 -0.91666667,41.75 -0.83333333,41.75 -0.83333333,41.66666667</coordinates></LinearRing></outerBoundaryIs></Polygon><Polygon><outerBoundaryIs><LinearRing><coordinates>-4.41666667,41.66666667 -4.33333333,41.66666667 -4.33333333,41.58333333 -4.41666667,41.58333333 -4.41666667,41.66666667</coordinates></LinearRing></outerBoundaryIs></Polygon><Polygon><outerBoundaryIs><LinearRing><coordinates>45.83333333,41.66666667 45.91666667,41.66666667 45.91666667,41.58333333 45.83333333,41.58333333 45.83333333,41.66666667</coordinates></LinearRing></outerBoundaryIs></Polygon><Polygon><outerBoundaryIs><LinearRing><coordinates>34.0,41.66666667 34.08333333,41.66666667 34.08333333,41.58333333 34.0,41.58333333 34.0,41.66666667</coordinates></LinearRing></outerBoundaryIs></Polygon><Polygon><outerBoundaryIs><LinearRing><coordinates>44.75,41.66666667 44.75,41.58333333 44.66666667,41.58333333 44.58333333,41.58333333 44.58333333,41.66666667 44.66666667,41.66666667 44.66666667,41.75 44.66666667,41.83333333 44.75,41.83333333 44.75,41.91666667 44.75,42.0 44.83333333,42.0 44.83333333,41.91666667 44.83333333,41.83333333 44.83333333,41.75 44.91666667,41.75 44.91666667,41.66666667 44.83333333,41.66666667 44.75,41.66666667</coordinates></LinearRing></outerBoundaryIs></Polygon><Polygon><outerBoundaryIs><LinearRing><coordinates>44.5,41.66666667 44.5,41.58333333 44.41666667,41.58333333 44.33333333,41.58333333 44.33333333,41.66666667 44.33333333,41.75 44.41666667,41.75 44.41666667,41.83333333 44.5,41.83333333 44.58333333,41.83333333 44.58333333,41.75 44.5,41.75 44.5,41.66666667</coordinates></LinearRing></outerBoundaryIs></Polygon><Polygon><outerBoundaryIs><LinearRing><coordinates>47.83333333,41.08333333 47.83333333,41.0 47.75,41.0 47.75,41.08333333 47.66666667,41.08333333 47.66666667,41.16666667 47.58333333,41.16666667 47.5,41.16666667 47.41666667,41.16666667 47.33333333,41.16666667 47.25,41.16666667 47.25,41.25 47.16666667,41.25 47.16666667,41.16666667 47.08333333,41.16666667 47.08333333,41.25 47.08333333,41.33333333 47.16666667,41.33333333 47.25,41.33333333 47.25,41.41666667 47.16666667,41.41666667 47.08333333,41.41666667 47.0,41.41666667 46.91666667,41.41666667 46.91666667,41.5 46.91666667,41.58333333 46.91666667,41.66666667 47.0,41.66666667 47.0,41.58333333 47.0,41.5 47.08333333,41.5 47.16666667,41.5 47.16666667,41.58333333 47.25,41.58333333 47.33333333,41.58333333 47.33333333,41.5 47.41666667,41.5 47.5,41.5 47.5,41.41666667 47.41666667,41.41666667 47.33333333,41.41666667 47.33333333,41.33333333 47.41666667,41.33333333 47.41666667,41.25 47.5,41.25 47.58333333,41.25 47.66666667,41.25 47.75,41.25 47.75,41.33333333 47.83333333,41.33333333 47.91666667,41.33333333 48.0,41.33333333 48.08333333,41.33333333 48.08333333,41.25 48.08333333,41.16666667 48.0,41.16666667 48.0,41.08333333 48,41 47.91666667,41.0 47.91666667,41.08333333 47.91666667,41.16666667 47.83333333,41.16666667 47.83333333,41.08333333</coordinates></LinearRing></outerBoundaryIs></Polygon><Polygon><outerBoundaryIs><LinearRing><coordinates>47.08333333,41.75 47.16666667,41.75 47.16666667,41.66666667 47.08333333,41.66666667 47.08333333,41.75</coordinates></LinearRing></outerBoundaryIs></Polygon><Polygon><outerBoundaryIs><LinearRing><coordinates>46.83333333,41.75 46.91666667,41.75 46.91666667,41.66666667 46.83333333,41.66666667 46.83333333,41.75</coordinates></LinearRing></outerBoundaryIs></Polygon><Polygon><outerBoundaryIs><LinearRing><coordinates>45.5,41.75 45.58333333,41.75 45.58333333,41.66666667 45.5,41.66666667 45.5,41.75</coordinates></LinearRing></outerBoundaryIs></Polygon><Polygon><outerBoundaryIs><LinearRing><coordinates>-4.58333333,41.75 -4.5,41.75 -4.5,41.66666667 -4.58333333,41.66666667 -4.58333333,41.75</coordinates></LinearRing></outerBoundaryIs></Polygon><Polygon><outerBoundaryIs><LinearRing><coordinates>0.41666667,41.75 0.5,41.75 0.5,41.66666667 0.41666667,41.66666667 0.41666667,41.75</coordinates></LinearRing></outerBoundaryIs></Polygon><Polygon><outerBoundaryIs><LinearRing><coordinates>9.33333333,41.75 9.41666667,41.75 9.41666667,41.66666667 9.33333333,41.66666667 9.33333333,41.75</coordinates></LinearRing></outerBoundaryIs></Polygon><Polygon><outerBoundaryIs><LinearRing><coordinates>-0.16666667,41.83333333 -0.08333333,41.83333333 -0.08333333,41.75 -0.16666667,41.75 -0.16666667,41.83333333</coordinates></LinearRing></outerBoundaryIs></Polygon><Polygon><outerBoundaryIs><LinearRing><coordinates>45.66666667,41.83333333 45.75,41.83333333 45.75,41.75 45.66666667,41.75 45.66666667,41.83333333</coordinates></LinearRing></outerBoundaryIs></Polygon><Polygon><outerBoundaryIs><LinearRing><coordinates>44.91666667,41.83333333 45.0,41.83333333 45.08333333,41.83333333 45.16666667,41.83333333 45.16666667,41.75 45.08333333,41.75 45.0,41.75 44.91666667,41.75 44.91666667,41.83333333</coordinates></LinearRing></outerBoundaryIs></Polygon><Polygon><outerBoundaryIs><LinearRing><coordinates>22.5,41.83333333 22.58333333,41.83333333 22.66666667,41.83333333 22.66666667,41.75 22.58333333,41.75 22.5,41.75 22.5,41.83333333</coordinates></LinearRing></outerBoundaryIs></Polygon><Polygon><outerBoundaryIs><LinearRing><coordinates>48.5,41.83333333 48.58333333,41.83333333 48.58333333,41.75 48.5,41.75 48.5,41.83333333</coordinates></LinearRing></outerBoundaryIs></Polygon><Polygon><outerBoundaryIs><LinearRing><coordinates>0.33333333,41.83333333 0.41666667,41.83333333 0.41666667,41.75 0.33333333,41.75 0.33333333,41.83333333</coordinates></LinearRing></outerBoundaryIs></Polygon><Polygon><outerBoundaryIs><LinearRing><coordinates>44.16666667,41.75 44.08333333,41.75 44.0,41.75 44.0,41.83333333 44.08333333,41.83333333 44.08333333,41.91666667 44.0,41.91666667 44,42 44.08333333,42.0 44.08333333,42.08333333 44.16666667,42.08333333 44.16666667,42.0 44.16666667,41.91666667 44.25,41.91666667 44.33333333,41.91666667 44.33333333,41.83333333 44.33333333,41.75 44.25,41.75 44.16666667,41.75</coordinates></LinearRing></outerBoundaryIs></Polygon><Polygon><outerBoundaryIs><LinearRing><coordinates>43.33333333,43.83333333 43.41666667,43.83333333 43.41666667,43.75 43.33333333,43.75 43.33333333,43.83333333</coordinates></LinearRing></outerBoundaryIs></Polygon><Polygon><outerBoundaryIs><LinearRing><coordinates>41.91666667,43.83333333 42.0,43.83333333 42.0,43.75 41.91666667,43.75 41.83333333,43.75 41.83333333,43.83333333 41.91666667,43.83333333</coordinates></LinearRing></outerBoundaryIs></Polygon><Polygon><outerBoundaryIs><LinearRing><coordinates>21.83333333,43.83333333 21.91666667,43.83333333 21.91666667,43.75 21.83333333,43.75 21.83333333,43.83333333</coordinates></LinearRing></outerBoundaryIs></Polygon><Polygon><outerBoundaryIs><LinearRing><coordinates>40.58333333,43.91666667 40.66666667,43.91666667 40.66666667,43.83333333 40.58333333,43.83333333 40.58333333,43.91666667</coordinates></LinearRing></outerBoundaryIs></Polygon><Polygon><outerBoundaryIs><LinearRing><coordinates>25.91666667,43.91666667 26.0,43.91666667 26.0,43.83333333 25.91666667,43.83333333 25.91666667,43.91666667</coordinates></LinearRing></outerBoundaryIs></Polygon><Polygon><outerBoundaryIs><LinearRing><coordinates>21.41666667,43.91666667 21.5,43.91666667 21.5,43.83333333 21.41666667,43.83333333 21.33333333,43.83333333 21.33333333,43.91666667 21.41666667,43.91666667</coordinates></LinearRing></outerBoundaryIs></Polygon><Polygon><outerBoundaryIs><LinearRing><coordinates>20.33333333,43.91666667 20.41666667,43.91666667 20.41666667,43.83333333 20.33333333,43.83333333 20.33333333,43.91666667</coordinates></LinearRing></outerBoundaryIs></Polygon><Polygon><outerBoundaryIs><LinearRing><coordinates>78.33333333,44.16666667 78.41666667,44.16666667 78.5,44.16666667 78.5,44.08333333 78.41666667,44.08333333 78.33333333,44.08333333 78.33333333,44.16666667</coordinates></LinearRing></outerBoundaryIs></Polygon><Polygon><outerBoundaryIs><LinearRing><coordinates>42.0,44.25 42.08333333,44.25 42.08333333,44.16666667 42.0,44.16666667 42.0,44.25</coordinates></LinearRing></outerBoundaryIs></Polygon><Polygon><outerBoundaryIs><LinearRing><coordinates>38.83333333,44.25 38.91666667,44.25 38.91666667,44.16666667 38.83333333,44.16666667 38.75,44.16666667 38.75,44.25 38.66666667,44.25 38.66666667,44.33333333 38.75,44.33333333 38.83333333,44.33333333 38.83333333,44.25</coordinates></LinearRing></outerBoundaryIs></Polygon><Polygon><outerBoundaryIs><LinearRing><coordinates>22.25,44.25 22.25,44.16666667 22.16666667,44.16666667 22.16666667,44.25 22.16666667,44.33333333 22.25,44.33333333 22.25,44.25</coordinates></LinearRing></outerBoundaryIs></Polygon><Polygon><outerBoundaryIs><LinearRing><coordinates>18.0,44.25 18.0,44.16666667 17.91666667,44.16666667 17.83333333,44.16666667 17.83333333,44.25 17.91666667,44.25 17.91666667,44.33333333 18.0,44.33333333 18.0,44.25</coordinates></LinearRing></outerBoundaryIs></Polygon><Polygon><outerBoundaryIs><LinearRing><coordinates>23.75,44.33333333 23.83333333,44.33333333 23.83333333,44.25 23.75,44.25 23.75,44.33333333</coordinates></LinearRing></outerBoundaryIs></Polygon><Polygon><outerBoundaryIs><LinearRing><coordinates>19.41666667,44.33333333 19.5,44.33333333 19.5,44.25 19.41666667,44.25 19.41666667,44.33333333</coordinates></LinearRing></outerBoundaryIs></Polygon><Polygon><outerBoundaryIs><LinearRing><coordinates>17.16666667,44.33333333 17.25,44.33333333 17.25,44.25 17.16666667,44.25 17.16666667,44.33333333</coordinates></LinearRing></outerBoundaryIs></Polygon><Polygon><outerBoundaryIs><LinearRing><coordinates>42.91666667,44.08333333 43.0,44.08333333 43.08333333,44.08333333 43.08333333,44.0 43,44 42.91666667,44.0 42.91666667,44.08333333</coordinates></LinearRing></outerBoundaryIs></Polygon><Polygon><outerBoundaryIs><LinearRing><coordinates>42.66666667,44.0 42.75,44.0 42.75,43.91666667 42.66666667,43.91666667 42.66666667,44.0</coordinates></LinearRing></outerBoundaryIs></Polygon><Polygon><outerBoundaryIs><LinearRing><coordinates>42.5,44.0 42.58333333,44.0 42.58333333,43.91666667 42.5,43.91666667 42.5,44.0</coordinates></LinearRing></outerBoundaryIs></Polygon><Polygon><outerBoundaryIs><LinearRing><coordinates>41.08333333,44.0 41.16666667,44.0 41.25,44.0 41.25,43.91666667 41.16666667,43.91666667 41.08333333,43.91666667 41.08333333,44.0</coordinates></LinearRing></outerBoundaryIs></Polygon><Polygon><outerBoundaryIs><LinearRing><coordinates>20.91666667,44.0 20.91666667,43.91666667 20.83333333,43.91666667 20.83333333,44.0 20.83333333,44.08333333 20.91666667,44.08333333 21.0,44.08333333 21,44 20.91666667,44.0</coordinates></LinearRing></outerBoundaryIs></Polygon><Polygon><outerBoundaryIs><LinearRing><coordinates>20.66666667,44.0 20.75,44.0 20.75,43.91666667 20.66666667,43.91666667 20.66666667,44.0</coordinates></LinearRing></outerBoundaryIs></Polygon><Polygon><outerBoundaryIs><LinearRing><coordinates>20.5,44.0 20.58333333,44.0 20.58333333,43.91666667 20.5,43.91666667 20.5,44.0</coordinates></LinearRing></outerBoundaryIs></Polygon><Polygon><outerBoundaryIs><LinearRing><coordinates>39.25,44.0 39.25,43.91666667 39.16666667,43.91666667 39.16666667,44.0 39.16666667,44.08333333 39.25,44.08333333 39.25,44.0</coordinates></LinearRing></outerBoundaryIs></Polygon><Polygon><outerBoundaryIs><LinearRing><coordinates>18.75,44.0 18.83333333,44.0 18.91666667,44.0 19,44 19.0,43.91666667 18.91666667,43.91666667 18.83333333,43.91666667 18.75,43.91666667 18.75,44.0</coordinates></LinearRing></outerBoundaryIs></Polygon><Polygon><outerBoundaryIs><LinearRing><coordinates>20.16666667,44.0 20.16666667,43.91666667 20.08333333,43.91666667 20.08333333,44.0 20,44 19.91666667,44.0 19.91666667,44.08333333 19.91666667,44.16666667 20.0,44.16666667 20.08333333,44.16666667 20.16666667,44.16666667 20.25,44.16666667 20.25,44.08333333 20.16666667,44.08333333 20.16666667,44.0</coordinates></LinearRing></outerBoundaryIs></Polygon><Polygon><outerBoundaryIs><LinearRing><coordinates>23.33333333,44.08333333 23.41666667,44.08333333 23.41666667,44.0 23.33333333,44.0 23.33333333,44.08333333</coordinates></LinearRing></outerBoundaryIs></Polygon><Polygon><outerBoundaryIs><LinearRing><coordinates>20.25,44.08333333 20.33333333,44.08333333 20.33333333,44.0 20.25,44.0 20.25,44.08333333</coordinates></LinearRing></outerBoundaryIs></Polygon><Polygon><outerBoundaryIs><LinearRing><coordinates>15.83333333,44.08333333 15.91666667,44.08333333 15.91666667,44.0 15.83333333,44.0 15.83333333,44.08333333</coordinates></LinearRing></outerBoundaryIs></Polygon><Polygon><outerBoundaryIs><LinearRing><coordinates>39.0,44.16666667 39.08333333,44.16666667 39.16666667,44.16666667 39.16666667,44.08333333 39.08333333,44.08333333 39.0,44.08333333 39.0,44.16666667</coordinates></LinearRing></outerBoundaryIs></Polygon><Polygon><outerBoundaryIs><LinearRing><coordinates>40.75,44.16666667 40.83333333,44.16666667 40.83333333,44.08333333 40.75,44.08333333 40.75,44.16666667</coordinates></LinearRing></outerBoundaryIs></Polygon><Polygon><outerBoundaryIs><LinearRing><coordinates>20.5,44.16666667 20.58333333,44.16666667 20.58333333,44.08333333 20.5,44.08333333 20.41666667,44.08333333 20.41666667,44.16666667 20.5,44.16666667</coordinates></LinearRing></outerBoundaryIs></Polygon><Polygon><outerBoundaryIs><LinearRing><coordinates>19.75,44.16666667 19.83333333,44.16666667 19.83333333,44.08333333 19.75,44.08333333 19.66666667,44.08333333 19.58333333,44.08333333 19.58333333,44.16666667 19.5,44.16666667 19.5,44.25 19.58333333,44.25 19.66666667,44.25 19.66666667,44.16666667 19.75,44.16666667</coordinates></LinearRing></outerBoundaryIs></Polygon><Polygon><outerBoundaryIs><LinearRing><coordinates>19.0,44.16666667 19.08333333,44.16666667 19.08333333,44.08333333 19.0,44.08333333 18.91666667,44.08333333 18.83333333,44.08333333 18.83333333,44.16666667 18.91666667,44.16666667 18.91666667,44.25 19.0,44.25 19.0,44.16666667</coordinates></LinearRing></outerBoundaryIs></Polygon><Polygon><outerBoundaryIs><LinearRing><coordinates>18.16666667,44.16666667 18.16666667,44.08333333 18.08333333,44.08333333 18.0,44.08333333 18.0,44.16666667 18.08333333,44.16666667 18.08333333,44.25 18.16666667,44.25 18.25,44.25 18.25,44.16666667 18.16666667,44.16666667</coordinates></LinearRing></outerBoundaryIs></Polygon><Polygon><outerBoundaryIs><LinearRing><coordinates>79.0,44.66666667 79.08333333,44.66666667 79.16666667,44.66666667 79.16666667,44.58333333 79.08333333,44.58333333 79.0,44.58333333 79.0,44.66666667</coordinates></LinearRing></outerBoundaryIs></Polygon><Polygon><outerBoundaryIs><LinearRing><coordinates>41.91666667,44.66666667 42.0,44.66666667 42.0,44.58333333 41.91666667,44.58333333 41.91666667,44.66666667</coordinates></LinearRing></outerBoundaryIs></Polygon><Polygon><outerBoundaryIs><LinearRing><coordinates>16.33333333,44.66666667 16.41666667,44.66666667 16.41666667,44.58333333 16.33333333,44.58333333 16.33333333,44.66666667</coordinates></LinearRing></outerBoundaryIs></Polygon><Polygon><outerBoundaryIs><LinearRing><coordinates>19.0,44.66666667 19.0,44.58333333 18.91666667,44.58333333 18.91666667,44.66666667 18.91666667,44.75 19.0,44.75 19.0,44.66666667</coordinates></LinearRing></outerBoundaryIs></Polygon><Polygon><outerBoundaryIs><LinearRing><coordinates>16.25,44.75 16.33333333,44.75 16.33333333,44.66666667 16.25,44.66666667 16.25,44.75</coordinates></LinearRing></outerBoundaryIs></Polygon><Polygon><outerBoundaryIs><LinearRing><coordinates>78.75,44.41666667 78.83333333,44.41666667 78.91666667,44.41666667 78.91666667,44.33333333 78.83333333,44.33333333 78.75,44.33333333 78.75,44.41666667</coordinates></LinearRing></outerBoundaryIs></Polygon><Polygon><outerBoundaryIs><LinearRing><coordinates>26.16666667,44.41666667 26.16666667,44.33333333 26.08333333,44.33333333 26.08333333,44.41666667 26.0,44.41666667 26.0,44.5 26.08333333,44.5 26.16666667,44.5 26.25,44.5 26.25,44.41666667 26.16666667,44.41666667</coordinates></LinearRing></outerBoundaryIs></Polygon><Polygon><outerBoundaryIs><LinearRing><coordinates>38.5,44.41666667 38.58333333,44.41666667 38.58333333,44.33333333 38.5,44.33333333 38.5,44.41666667</coordinates></LinearRing></outerBoundaryIs></Polygon><Polygon><outerBoundaryIs><LinearRing><coordinates>38.25,44.41666667 38.33333333,44.41666667 38.41666667,44.41666667 38.41666667,44.33333333 38.33333333,44.33333333 38.25,44.33333333 38.25,44.41666667</coordinates></LinearRing></outerBoundaryIs></Polygon><Polygon><outerBoundaryIs><LinearRing><coordinates>21.58333333,44.41666667 21.66666667,44.41666667 21.66666667,44.33333333 21.58333333,44.33333333 21.58333333,44.41666667</coordinates></LinearRing></outerBoundaryIs></Polygon><Polygon><outerBoundaryIs><LinearRing><coordinates>20.41666667,44.41666667 20.41666667,44.33333333 20.33333333,44.33333333 20.33333333,44.41666667 20.33333333,44.5 20.41666667,44.5 20.41666667,44.41666667</coordinates></LinearRing></outerBoundaryIs></Polygon><Polygon><outerBoundaryIs><LinearRing><coordinates>17.0,44.41666667 17.08333333,44.41666667 17.08333333,44.33333333 17.0,44.33333333 17.0,44.41666667</coordinates></LinearRing></outerBoundaryIs></Polygon><Polygon><outerBoundaryIs><LinearRing><coordinates>17.58333333,44.25 17.58333333,44.16666667 17.5,44.16666667 17.41666667,44.16666667 17.33333333,44.16666667 17.25,44.16666667 17.25,44.25 17.33333333,44.25 17.33333333,44.33333333 17.33333333,44.41666667 17.41666667,44.41666667 17.41666667,44.33333333 17.41666667,44.25 17.5,44.25 17.5,44.33333333 17.5,44.41666667 17.58333333,44.41666667 17.58333333,44.5 17.66666667,44.5 17.66666667,44.41666667 17.75,44.41666667 17.83333333,44.41666667 17.91666667,44.41666667 17.91666667,44.33333333 17.83333333,44.33333333 17.75,44.33333333 17.66666667,44.33333333 17.66666667,44.25 17.58333333,44.25</coordinates></LinearRing></outerBoundaryIs></Polygon><Polygon><outerBoundaryIs><LinearRing><coordinates>18.66666667,44.33333333 18.66666667,44.25 18.58333333,44.25 18.58333333,44.33333333 18.5,44.33333333 18.41666667,44.33333333 18.41666667,44.41666667 18.41666667,44.5 18.5,44.5 18.5,44.41666667 18.58333333,44.41666667 18.66666667,44.41666667 18.66666667,44.33333333</coordinates></LinearRing></outerBoundaryIs></Polygon><Polygon><outerBoundaryIs><LinearRing><coordinates>22.16666667,44.08333333 22.16666667,44.0 22.08333333,44.0 22.08333333,44.08333333 22.0,44.08333333 21.91666667,44.08333333 21.91666667,44.0 21.91666667,43.91666667 21.83333333,43.91666667 21.75,43.91666667 21.75,43.83333333 21.66666667,43.83333333 21.66666667,43.91666667 21.58333333,43.91666667 21.58333333,44.0 21.66666667,44.0 21.66666667,44.08333333 21.66666667,44.16666667 21.75,44.16666667 21.83333333,44.16666667 21.83333333,44.25 21.75,44.25 21.75,44.33333333 21.75,44.41666667 21.83333333,44.41666667 21.83333333,44.33333333 21.91666667,44.33333333 21.91666667,44.25 22.0,44.25 22.08333333,44.25 22.08333333,44.16666667 22.16666667,44.16666667 22.16666667,44.08333333</coordinates></LinearRing></outerBoundaryIs></Polygon><Polygon><outerBoundaryIs><LinearRing><coordinates>17.41666667,44.5 17.5,44.5 17.5,44.41666667 17.41666667,44.41666667 17.41666667,44.5</coordinates></LinearRing></outerBoundaryIs></Polygon><Polygon><outerBoundaryIs><LinearRing><coordinates>16.33333333,44.5 16.41666667,44.5 16.41666667,44.41666667 16.33333333,44.41666667 16.25,44.41666667 16.25,44.5 16.16666667,44.5 16.16666667,44.58333333 16.25,44.58333333 16.33333333,44.58333333 16.33333333,44.5</coordinates></LinearRing></outerBoundaryIs></Polygon><Polygon><outerBoundaryIs><LinearRing><coordinates>16.5,44.58333333 16.58333333,44.58333333 16.58333333,44.5 16.5,44.5 16.5,44.58333333</coordinates></LinearRing></outerBoundaryIs></Polygon><Polygon><outerBoundaryIs><LinearRing><coordinates>18.5,44.58333333 18.58333333,44.58333333 18.58333333,44.5 18.5,44.5 18.5,44.58333333</coordinates></LinearRing></outerBoundaryIs></Polygon><Polygon><outerBoundaryIs><LinearRing><coordinates>39.66666667,45.25 39.75,45.25 39.75,45.16666667 39.66666667,45.16666667 39.66666667,45.25</coordinates></LinearRing></outerBoundaryIs></Polygon><Polygon><outerBoundaryIs><LinearRing><coordinates>21.0,45.08333333 21.08333333,45.08333333 21.08333333,45.0 21,45 21.0,45.08333333</coordinates></LinearRing></outerBoundaryIs></Polygon><Polygon><outerBoundaryIs><LinearRing><coordinates>11.25,45.08333333 11.33333333,45.08333333 11.33333333,45.0 11.25,45.0 11.25,45.08333333</coordinates></LinearRing></outerBoundaryIs></Polygon><Polygon><outerBoundaryIs><LinearRing><coordinates>37.58333333,45.41666667 37.66666667,45.41666667 37.66666667,45.33333333 37.58333333,45.33333333 37.58333333,45.41666667</coordinates></LinearRing></outerBoundaryIs></Polygon><Polygon><outerBoundaryIs><LinearRing><coordinates>21.16666667,45.41666667 21.25,45.41666667 21.25,45.33333333 21.16666667,45.33333333 21.16666667,45.41666667</coordinates></LinearRing></outerBoundaryIs></Polygon><Polygon><outerBoundaryIs><LinearRing><coordinates>11.16666667,45.25 11.25,45.25 11.33333333,45.25 11.33333333,45.16666667 11.25,45.16666667 11.16666667,45.16666667 11.16666667,45.25</coordinates></LinearRing></outerBoundaryIs></Polygon><Polygon><outerBoundaryIs><LinearRing><coordinates>33.33333333,45.25 33.41666667,45.25 33.41666667,45.16666667 33.33333333,45.16666667 33.33333333,45.25</coordinates></LinearRing></outerBoundaryIs></Polygon><Polygon><outerBoundaryIs><LinearRing><coordinates>19.41666667,45.25 19.5,45.25 19.5,45.16666667 19.41666667,45.16666667 19.33333333,45.16666667 19.33333333,45.25 19.41666667,45.25</coordinates></LinearRing></outerBoundaryIs></Polygon><Polygon><outerBoundaryIs><LinearRing><coordinates>19.66666667,45.25 19.75,45.25 19.75,45.33333333 19.83333333,45.33333333 19.91666667,45.33333333 19.91666667,45.25 20.0,45.25 20.0,45.16666667 19.91666667,45.16666667 19.83333333,45.16666667 19.75,45.16666667 19.66666667,45.16666667 19.66666667,45.25</coordinates></LinearRing></outerBoundaryIs></Polygon><Polygon><outerBoundaryIs><LinearRing><coordinates>38.41666667,45.25 38.5,45.25 38.5,45.16666667 38.41666667,45.16666667 38.41666667,45.25</coordinates></LinearRing></outerBoundaryIs></Polygon><Polygon><outerBoundaryIs><LinearRing><coordinates>15.16666667,45.25 15.25,45.25 15.25,45.16666667 15.16666667,45.16666667 15.16666667,45.25</coordinates></LinearRing></outerBoundaryIs></Polygon><Polygon><outerBoundaryIs><LinearRing><coordinates>13.66666667,45.08333333 13.66666667,45.0 13.58333333,45.0 13.58333333,45.08333333 13.58333333,45.16666667 13.58333333,45.25 13.5,45.25 13.5,45.33333333 13.58333333,45.33333333 13.66666667,45.33333333 13.66666667,45.25 13.66666667,45.16666667 13.75,45.16666667 13.83333333,45.16666667 13.83333333,45.08333333 13.75,45.08333333 13.66666667,45.08333333</coordinates></LinearRing></outerBoundaryIs></Polygon><Polygon><outerBoundaryIs><LinearRing><coordinates>39.25,45.16666667 39.25,45.08333333 39.16666667,45.08333333 39.16666667,45.16666667 39.16666667,45.25 39.25,45.25 39.25,45.16666667</coordinates></LinearRing></outerBoundaryIs></Polygon><Polygon><outerBoundaryIs><LinearRing><coordinates>28.5,45.16666667 28.5,45.08333333 28.41666667,45.08333333 28.41666667,45.16666667 28.33333333,45.16666667 28.25,45.16666667 28.25,45.25 28.33333333,45.25 28.41666667,45.25 28.5,45.25 28.5,45.16666667</coordinates></LinearRing></outerBoundaryIs></Polygon><Polygon><outerBoundaryIs><LinearRing><coordinates>21.25,45.16666667 21.33333333,45.16666667 21.33333333,45.08333333 21.25,45.08333333 21.25,45.16666667</coordinates></LinearRing></outerBoundaryIs></Polygon><Polygon><outerBoundaryIs><LinearRing><coordinates>39.08333333,45.33333333 39.16666667,45.33333333 39.16666667,45.25 39.08333333,45.25 39.08333333,45.33333333</coordinates></LinearRing></outerBoundaryIs></Polygon><Polygon><outerBoundaryIs><LinearRing><coordinates>38.83333333,45.33333333 38.91666667,45.33333333 38.91666667,45.25 38.83333333,45.25 38.83333333,45.33333333</coordinates></LinearRing></outerBoundaryIs></Polygon><Polygon><outerBoundaryIs><LinearRing><coordinates>27.91666667,45.33333333 28.0,45.33333333 28.0,45.25 27.91666667,45.25 27.91666667,45.33333333</coordinates></LinearRing></outerBoundaryIs></Polygon><Polygon><outerBoundaryIs><LinearRing><coordinates>20.41666667,45.33333333 20.41666667,45.25 20.33333333,45.25 20.33333333,45.33333333 20.33333333,45.41666667 20.41666667,45.41666667 20.41666667,45.33333333</coordinates></LinearRing></outerBoundaryIs></Polygon><Polygon><outerBoundaryIs><LinearRing><coordinates>20.58333333,45.33333333 20.66666667,45.33333333 20.66666667,45.41666667 20.75,45.41666667 20.75,45.33333333 20.75,45.25 20.66666667,45.25 20.58333333,45.25 20.58333333,45.33333333</coordinates></LinearRing></outerBoundaryIs></Polygon><Polygon><outerBoundaryIs><LinearRing><coordinates>29.41666667,45.75 29.5,45.75 29.58333333,45.75 29.58333333,45.66666667 29.5,45.66666667 29.41666667,45.66666667 29.41666667,45.75</coordinates></LinearRing></outerBoundaryIs></Polygon><Polygon><outerBoundaryIs><LinearRing><coordinates>21.5,45.75 21.58333333,45.75 21.58333333,45.66666667 21.5,45.66666667 21.5,45.75</coordinates></LinearRing></outerBoundaryIs></Polygon><Polygon><outerBoundaryIs><LinearRing><coordinates>20.58333333,46.08333333 20.66666667,46.08333333 20.66666667,46.0 20.58333333,46.0 20.58333333,46.08333333</coordinates></LinearRing></outerBoundaryIs></Polygon><Polygon><outerBoundaryIs><LinearRing><coordinates>18.5,45.91666667 18.58333333,45.91666667 18.58333333,45.83333333 18.5,45.83333333 18.5,45.91666667</coordinates></LinearRing></outerBoundaryIs></Polygon><Polygon><outerBoundaryIs><LinearRing><coordinates>20.58333333,45.91666667 20.66666667,45.91666667 20.66666667,45.83333333 20.58333333,45.83333333 20.58333333,45.91666667</coordinates></LinearRing></outerBoundaryIs></Polygon><Polygon><outerBoundaryIs><LinearRing><coordinates>29.33333333,45.75 29.33333333,45.66666667 29.25,45.66666667 29.25,45.75 29.16666667,45.75 29.16666667,45.83333333 29.16666667,45.91666667 29.16666667,46.0 29.25,46.0 29.25,45.91666667 29.33333333,45.91666667 29.33333333,45.83333333 29.41666667,45.83333333 29.41666667,45.75 29.33333333,45.75</coordinates></LinearRing></outerBoundaryIs></Polygon><Polygon><outerBoundaryIs><LinearRing><coordinates>37.83333333,45.83333333 37.91666667,45.83333333 37.91666667,45.75 37.83333333,45.75 37.83333333,45.83333333</coordinates></LinearRing></outerBoundaryIs></Polygon><Polygon><outerBoundaryIs><LinearRing><coordinates>29.66666667,45.83333333 29.66666667,45.75 29.58333333,45.75 29.58333333,45.83333333 29.58333333,45.91666667 29.5,45.91666667 29.41666667,45.91666667 29.33333333,45.91666667 29.33333333,46.0 29.33333333,46.08333333 29.41666667,46.08333333 29.5,46.08333333 29.5,46.0 29.58333333,46.0 29.58333333,46.08333333 29.66666667,46.08333333 29.75,46.08333333 29.75,46.0 29.75,45.91666667 29.66666667,45.91666667 29.66666667,45.83333333</coordinates></LinearRing></outerBoundaryIs></Polygon><Polygon><outerBoundaryIs><LinearRing><coordinates>27.91666667,45.83333333 27.91666667,45.75 27.83333333,45.75 27.83333333,45.83333333 27.83333333,45.91666667 27.91666667,45.91666667 27.91666667,45.83333333</coordinates></LinearRing></outerBoundaryIs></Polygon><Polygon><outerBoundaryIs><LinearRing><coordinates>20.66666667,45.83333333 20.75,45.83333333 20.75,45.75 20.66666667,45.75 20.66666667,45.83333333</coordinates></LinearRing></outerBoundaryIs></Polygon><Polygon><outerBoundaryIs><LinearRing><coordinates>20.41666667,45.83333333 20.5,45.83333333 20.5,45.75 20.41666667,45.75 20.41666667,45.83333333</coordinates></LinearRing></outerBoundaryIs></Polygon><Polygon><outerBoundaryIs><LinearRing><coordinates>19.08333333,45.83333333 19.16666667,45.83333333 19.16666667,45.75 19.08333333,45.75 19.08333333,45.83333333</coordinates></LinearRing></outerBoundaryIs></Polygon><Polygon><outerBoundaryIs><LinearRing><coordinates>16.0,45.83333333 16.08333333,45.83333333 16.08333333,45.75 16.0,45.75 15.91666667,45.75 15.83333333,45.75 15.83333333,45.83333333 15.91666667,45.83333333 15.91666667,45.91666667 16.0,45.91666667 16.0,45.83333333</coordinates></LinearRing></outerBoundaryIs></Polygon><Polygon><outerBoundaryIs><LinearRing><coordinates>37.91666667,45.08333333 37.91666667,45.0 37.83333333,45.0 37.83333333,45.08333333 37.83333333,45.16666667 37.75,45.16666667 37.66666667,45.16666667 37.66666667,45.25 37.75,45.25 37.83333333,45.25 37.83333333,45.33333333 37.75,45.33333333 37.75,45.41666667 37.75,45.5 37.75,45.58333333 37.83333333,45.58333333 37.83333333,45.5 37.91666667,45.5 38.0,45.5 38.08333333,45.5 38.08333333,45.58333333 38.16666667,45.58333333 38.16666667,45.66666667 38.25,45.66666667 38.25,45.58333333 38.33333333,45.58333333 38.33333333,45.5 38.33333333,45.41666667 38.33333333,45.33333333 38.33333333,45.25 38.33333333,45.16666667 38.25,45.16666667 38.16666667,45.16666667 38.08333333,45.16666667 38.08333333,45.08333333 38.0,45.08333333 37.91666667,45.08333333</coordinates></LinearRing></outerBoundaryIs><innerBoundaryIs><LinearRing><coordinates>38.08333333,45.5 38.08333333,45.41666667 38.16666667,45.41666667 38.16666667,45.33333333 38.25,45.33333333 38.25,45.41666667 38.25,45.5 38.16666667,45.5 38.08333333,45.5</coordinates></LinearRing></innerBoundaryIs><innerBoundaryIs><LinearRing><coordinates>38.08333333,45.41666667 38.0,45.41666667 38.0,45.33333333 38.08333333,45.33333333 38.08333333,45.41666667</coordinates></LinearRing></innerBoundaryIs></Polygon><Polygon><outerBoundaryIs><LinearRing><coordinates>20.75,45.58333333 20.83333333,45.58333333 20.83333333,45.5 20.75,45.5 20.75,45.58333333</coordinates></LinearRing></outerBoundaryIs></Polygon><Polygon><outerBoundaryIs><LinearRing><coordinates>20.0,45.58333333 20.08333333,45.58333333 20.08333333,45.5 20.0,45.5 20.0,45.58333333</coordinates></LinearRing></outerBoundaryIs></Polygon><Polygon><outerBoundaryIs><LinearRing><coordinates>28.58333333,45.58333333 28.58333333,45.5 28.5,45.5 28.5,45.58333333 28.5,45.66666667 28.41666667,45.66666667 28.33333333,45.66666667 28.33333333,45.75 28.41666667,45.75 28.5,45.75 28.58333333,45.75 28.66666667,45.75 28.66666667,45.66666667 28.58333333,45.66666667 28.58333333,45.58333333</coordinates></LinearRing></outerBoundaryIs></Polygon><Polygon><outerBoundaryIs><LinearRing><coordinates>23.75,45.58333333 23.83333333,45.58333333 23.83333333,45.5 23.75,45.5 23.75,45.58333333</coordinates></LinearRing></outerBoundaryIs></Polygon><Polygon><outerBoundaryIs><LinearRing><coordinates>38.5,45.5 38.58333333,45.5 38.58333333,45.41666667 38.5,45.41666667 38.5,45.5</coordinates></LinearRing></outerBoundaryIs></Polygon><Polygon><outerBoundaryIs><LinearRing><coordinates>33.58333333,45.5 33.66666667,45.5 33.66666667,45.41666667 33.58333333,45.41666667 33.58333333,45.5</coordinates></LinearRing></outerBoundaryIs></Polygon><Polygon><outerBoundaryIs><LinearRing><coordinates>28.25,45.5 28.33333333,45.5 28.33333333,45.41666667 28.25,45.41666667 28.25,45.5</coordinates></LinearRing></outerBoundaryIs></Polygon><Polygon><outerBoundaryIs><LinearRing><coordinates>27.91666667,45.5 28.0,45.5 28.08333333,45.5 28.08333333,45.41666667 28.0,45.41666667 27.91666667,45.41666667 27.91666667,45.5</coordinates></LinearRing></outerBoundaryIs></Polygon><Polygon><outerBoundaryIs><LinearRing><coordinates>20.83333333,45.5 20.91666667,45.5 20.91666667,45.41666667 20.83333333,45.41666667 20.83333333,45.5</coordinates></LinearRing></outerBoundaryIs></Polygon><Polygon><outerBoundaryIs><LinearRing><coordinates>21.5,45.5 21.5,45.41666667 21.41666667,45.41666667 21.41666667,45.5 21.41666667,45.58333333 21.5,45.58333333 21.5,45.5</coordinates></LinearRing></outerBoundaryIs></Polygon><Polygon><outerBoundaryIs><LinearRing><coordinates>28.33333333,45.58333333 28.41666667,45.58333333 28.41666667,45.5 28.33333333,45.5 28.33333333,45.58333333</coordinates></LinearRing></outerBoundaryIs></Polygon><Polygon><outerBoundaryIs><LinearRing><coordinates>29.08333333,45.66666667 29.16666667,45.66666667 29.16666667,45.58333333 29.08333333,45.58333333 29.08333333,45.66666667</coordinates></LinearRing></outerBoundaryIs></Polygon><Polygon><outerBoundaryIs><LinearRing><coordinates>29.33333333,45.66666667 29.41666667,45.66666667 29.41666667,45.58333333 29.33333333,45.58333333 29.33333333,45.66666667</coordinates></LinearRing></outerBoundaryIs></Polygon><Polygon><outerBoundaryIs><LinearRing><coordinates>28.66666667,45.66666667 28.75,45.66666667 28.75,45.75 28.83333333,45.75 28.83333333,45.66666667 28.83333333,45.58333333 28.75,45.58333333 28.66666667,45.58333333 28.66666667,45.66666667</coordinates></LinearRing></outerBoundaryIs></Polygon><Polygon><outerBoundaryIs><LinearRing><coordinates>28.25,45.66666667 28.25,45.58333333 28.16666667,45.58333333 28.16666667,45.66666667 28.16666667,45.75 28.25,45.75 28.25,45.66666667</coordinates></LinearRing></outerBoundaryIs></Polygon><Polygon><outerBoundaryIs><LinearRing><coordinates>20.08333333,45.66666667 20.16666667,45.66666667 20.16666667,45.58333333 20.08333333,45.58333333 20.08333333,45.66666667</coordinates></LinearRing></outerBoundaryIs></Polygon><Polygon><outerBoundaryIs><LinearRing><coordinates>19.0,45.66666667 19.08333333,45.66666667 19.08333333,45.58333333 19.0,45.58333333 19.0,45.66666667</coordinates></LinearRing></outerBoundaryIs></Polygon><Polygon><outerBoundaryIs><LinearRing><coordinates>19.58333333,45.66666667 19.66666667,45.66666667 19.66666667,45.58333333 19.58333333,45.58333333 19.58333333,45.66666667</coordinates></LinearRing></outerBoundaryIs></Polygon><Polygon><outerBoundaryIs><LinearRing><coordinates>29.0,45.66666667 29.0,45.58333333 28.91666667,45.58333333 28.91666667,45.66666667 28.91666667,45.75 28.91666667,45.83333333 29.0,45.83333333 29.08333333,45.83333333 29.08333333,45.75 29.08333333,45.66666667 29.0,45.66666667</coordinates></LinearRing></outerBoundaryIs></Polygon><Polygon><outerBoundaryIs><LinearRing><coordinates>34.08333333,44.41666667 34.08333333,44.33333333 34.0,44.33333333 33.91666667,44.33333333 33.83333333,44.33333333 33.75,44.33333333 33.66666667,44.33333333 33.66666667,44.41666667 33.58333333,44.41666667 33.5,44.41666667 33.5,44.5 33.41666667,44.5 33.33333333,44.5 33.33333333,44.58333333 33.41666667,44.58333333 33.41666667,44.66666667 33.5,44.66666667 33.5,44.75 33.5,44.83333333 33.58333333,44.83333333 33.66666667,44.83333333 33.66666667,44.91666667 33.75,44.91666667 33.75,45.0 33.83333333,45.0 33.91666667,45.0 33.91666667,45.08333333 33.83333333,45.08333333 33.75,45.08333333 33.75,45.16666667 33.66666667,45.16666667 33.66666667,45.08333333 33.58333333,45.08333333 33.58333333,45.16666667 33.58333333,45.25 33.66666667,45.25 33.75,45.25 33.83333333,45.25 33.83333333,45.33333333 33.75,45.33333333 33.75,45.41666667 33.83333333,45.41666667 33.91666667,45.41666667 33.91666667,45.5 34.0,45.5 34.0,45.58333333 34.08333333,45.58333333 34.16666667,45.58333333 34.25,45.58333333 34.33333333,45.58333333 34.33333333,45.5 34.33333333,45.41666667 34.41666667,45.41666667 34.41666667,45.33333333 34.41666667,45.25 34.5,45.25 34.5,45.16666667 34.58333333,45.16666667 34.66666667,45.16666667 34.66666667,45.08333333 34.75,45.08333333 34.75,45.0 34.83333333,45.0 34.91666667,45.0 34.91666667,45.08333333 35.0,45.08333333 35.08333333,45.08333333 35.16666667,45.08333333 35.16666667,45.0 35.25,45.0 35.25,44.91666667 35.16666667,44.91666667 35.16666667,44.83333333 35.08333333,44.83333333 35.08333333,44.75 35.0,44.75 35.0,44.83333333 34.91666667,44.83333333 34.91666667,44.75 34.83333333,44.75 34.75,44.75 34.66666667,44.75 34.58333333,44.75 34.58333333,44.66666667 34.5,44.66666667 34.41666667,44.66666667 34.41666667,44.58333333 34.33333333,44.58333333 34.33333333,44.5 34.25,44.5 34.16666667,44.5 34.16666667,44.41666667 34.08333333,44.41666667</coordinates></LinearRing></outerBoundaryIs><innerBoundaryIs><LinearRing><coordinates>33.91666667,45.0 33.91666667,44.91666667 33.91666667,44.83333333 34.0,44.83333333 34.0,44.91666667 34,45 33.91666667,45.0</coordinates></LinearRing></innerBoundaryIs><innerBoundaryIs><LinearRing><coordinates>34.08333333,44.66666667 34.16666667,44.66666667 34.25,44.66666667 34.25,44.75 34.16666667,44.75 34.08333333,44.75 34.08333333,44.66666667</coordinates></LinearRing></innerBoundaryIs></Polygon><Polygon><outerBoundaryIs><LinearRing><coordinates>38.5,44.83333333 38.5,44.75 38.41666667,44.75 38.41666667,44.83333333 38.41666667,44.91666667 38.5,44.91666667 38.5,44.83333333</coordinates></LinearRing></outerBoundaryIs></Polygon><Polygon><outerBoundaryIs><LinearRing><coordinates>39.83333333,44.83333333 39.91666667,44.83333333 39.91666667,44.75 39.83333333,44.75 39.83333333,44.83333333</coordinates></LinearRing></outerBoundaryIs></Polygon><Polygon><outerBoundaryIs><LinearRing><coordinates>23.33333333,44.83333333 23.41666667,44.83333333 23.41666667,44.91666667 23.5,44.91666667 23.5,44.83333333 23.5,44.75 23.41666667,44.75 23.33333333,44.75 23.33333333,44.83333333</coordinates></LinearRing></outerBoundaryIs></Polygon><Polygon><outerBoundaryIs><LinearRing><coordinates>19.66666667,44.83333333 19.75,44.83333333 19.75,44.75 19.66666667,44.75 19.66666667,44.83333333</coordinates></LinearRing></outerBoundaryIs></Polygon><Polygon><outerBoundaryIs><LinearRing><coordinates>28.58333333,44.83333333 28.58333333,44.75 28.5,44.75 28.41666667,44.75 28.41666667,44.83333333 28.33333333,44.83333333 28.33333333,44.91666667 28.41666667,44.91666667 28.41666667,45.0 28.5,45.0 28.5,44.91666667 28.58333333,44.91666667 28.58333333,44.83333333</coordinates></LinearRing></outerBoundaryIs></Polygon><Polygon><outerBoundaryIs><LinearRing><coordinates>21.25,44.66666667 21.25,44.58333333 21.16666667,44.58333333 21.16666667,44.66666667 21.16666667,44.75 21.16666667,44.83333333 21.25,44.83333333 21.25,44.75 21.25,44.66666667</coordinates></LinearRing></outerBoundaryIs></Polygon><Polygon><outerBoundaryIs><LinearRing><coordinates>20.66666667,44.75 20.66666667,44.66666667 20.58333333,44.66666667 20.58333333,44.75 20.5,44.75 20.41666667,44.75 20.33333333,44.75 20.33333333,44.83333333 20.33333333,44.91666667 20.41666667,44.91666667 20.5,44.91666667 20.58333333,44.91666667 20.66666667,44.91666667 20.66666667,44.83333333 20.75,44.83333333 20.75,44.75 20.66666667,44.75</coordinates></LinearRing></outerBoundaryIs></Polygon><Polygon><outerBoundaryIs><LinearRing><coordinates>16.16666667,44.75 16.16666667,44.66666667 16.08333333,44.66666667 16.08333333,44.75 16.0,44.75 16.0,44.83333333 16.08333333,44.83333333 16.16666667,44.83333333 16.16666667,44.75</coordinates></LinearRing></outerBoundaryIs></Polygon><Polygon><outerBoundaryIs><LinearRing><coordinates>38.0,44.91666667 38.0,44.83333333 37.91666667,44.83333333 37.91666667,44.91666667 37.91666667,45.0 38,45 38.08333333,45.0 38.16666667,45.0 38.25,45.0 38.25,44.91666667 38.16666667,44.91666667 38.08333333,44.91666667 38.0,44.91666667</coordinates></LinearRing></outerBoundaryIs></Polygon><Polygon><outerBoundaryIs><LinearRing><coordinates>39.16666667,44.91666667 39.25,44.91666667 39.25,44.83333333 39.16666667,44.83333333 39.16666667,44.91666667</coordinates></LinearRing></outerBoundaryIs></Polygon><Polygon><outerBoundaryIs><LinearRing><coordinates>40.0,44.91666667 40.08333333,44.91666667 40.08333333,44.83333333 40.0,44.83333333 40.0,44.91666667</coordinates></LinearRing></outerBoundaryIs></Polygon><Polygon><outerBoundaryIs><LinearRing><coordinates>28.66666667,44.91666667 28.75,44.91666667 28.75,44.83333333 28.66666667,44.83333333 28.66666667,44.91666667</coordinates></LinearRing></outerBoundaryIs></Polygon><Polygon><outerBoundaryIs><LinearRing><coordinates>38.16666667,44.5 38.25,44.5 38.25,44.41666667 38.16666667,44.41666667 38.08333333,44.41666667 38.08333333,44.5 38.0,44.5 37.91666667,44.5 37.91666667,44.58333333 37.91666667,44.66666667 37.83333333,44.66666667 37.83333333,44.58333333 37.75,44.58333333 37.75,44.66666667 37.66666667,44.66666667 37.58333333,44.66666667 37.5,44.66666667 37.41666667,44.66666667 37.41666667,44.75 37.33333333,44.75 37.33333333,44.83333333 37.25,44.83333333 37.25,44.91666667 37.25,45.0 37.25,45.08333333 37.25,45.16666667 37.16666667,45.16666667 37.08333333,45.16666667 37.0,45.16666667 37.0,45.25 37.0,45.33333333 36.91666667,45.33333333 36.91666667,45.41666667 37.0,45.41666667 37.08333333,45.41666667 37.16666667,45.41666667 37.16666667,45.33333333 37.08333333,45.33333333 37.08333333,45.25 37.16666667,45.25 37.25,45.25 37.25,45.33333333 37.33333333,45.33333333 37.41666667,45.33333333 37.41666667,45.25 37.5,45.25 37.58333333,45.25 37.58333333,45.16666667 37.58333333,45.08333333 37.5,45.08333333 37.5,45.0 37.5,44.91666667 37.58333333,44.91666667 37.66666667,44.91666667 37.66666667,45.0 37.75,45.0 37.75,44.91666667 37.75,44.83333333 37.83333333,44.83333333 37.91666667,44.83333333 37.91666667,44.75 38.0,44.75 38.0,44.66666667 38.08333333,44.66666667 38.16666667,44.66666667 38.16666667,44.58333333 38.16666667,44.5</coordinates></LinearRing></outerBoundaryIs><innerBoundaryIs><LinearRing><coordinates>37.5,44.83333333 37.5,44.75 37.58333333,44.75 37.58333333,44.83333333 37.5,44.83333333</coordinates></LinearRing></innerBoundaryIs></Polygon><Polygon><outerBoundaryIs><LinearRing><coordinates>50.25,45.0 50.33333333,45.0 50.33333333,44.91666667 50.25,44.91666667 50.25,45.0</coordinates></LinearRing></outerBoundaryIs></Polygon><Polygon><outerBoundaryIs><LinearRing><coordinates>42.08333333,45.0 42.16666667,45.0 42.16666667,44.91666667 42.08333333,44.91666667 42.08333333,45.0</coordinates></LinearRing></outerBoundaryIs></Polygon><Polygon><outerBoundaryIs><LinearRing><coordinates>42,45 42.0,44.91666667 41.91666667,44.91666667 41.91666667,45.0 41.91666667,45.08333333 41.91666667,45.16666667 42.0,45.16666667 42.0,45.08333333 42.08333333,45.08333333 42.08333333,45.0 42,45</coordinates></LinearRing></outerBoundaryIs></Polygon><Polygon><outerBoundaryIs><LinearRing><coordinates>39.66666667,45.0 39.75,45.0 39.75,44.91666667 39.66666667,44.91666667 39.66666667,45.0</coordinates></LinearRing></outerBoundaryIs></Polygon><Polygon><outerBoundaryIs><LinearRing><coordinates>23.25,45.0 23.33333333,45.0 23.33333333,44.91666667 23.25,44.91666667 23.25,45.0</coordinates></LinearRing></outerBoundaryIs></Polygon><Polygon><outerBoundaryIs><LinearRing><coordinates>19.58333333,45.0 19.66666667,45.0 19.66666667,44.91666667 19.58333333,44.91666667 19.58333333,45.0</coordinates></LinearRing></outerBoundaryIs></Polygon><Polygon><outerBoundaryIs><LinearRing><coordinates>19.33333333,45.0 19.41666667,45.0 19.41666667,44.91666667 19.33333333,44.91666667 19.33333333,45.0</coordinates></LinearRing></outerBoundaryIs></Polygon><Polygon><outerBoundaryIs><LinearRing><coordinates>39,45 39.0,44.91666667 38.91666667,44.91666667 38.91666667,45.0 38.83333333,45.0 38.83333333,45.08333333 38.75,45.08333333 38.75,45.16666667 38.83333333,45.16666667 38.91666667,45.16666667 39.0,45.16666667 39.0,45.08333333 39.08333333,45.08333333 39.16666667,45.08333333 39.16666667,45.0 39.08333333,45.0 39,45</coordinates></LinearRing></outerBoundaryIs></Polygon><Polygon><outerBoundaryIs><LinearRing><coordinates>20.33333333,45.0 20.33333333,44.91666667 20.25,44.91666667 20.25,45.0 20.25,45.08333333 20.25,45.16666667 20.33333333,45.16666667 20.33333333,45.08333333 20.41666667,45.08333333 20.41666667,45.0 20.33333333,45.0</coordinates></LinearRing></outerBoundaryIs></Polygon><Polygon><outerBoundaryIs><LinearRing><coordinates>41.5,46.5 41.58333333,46.5 41.58333333,46.41666667 41.5,46.41666667 41.5,46.5</coordinates></LinearRing></outerBoundaryIs></Polygon><Polygon><outerBoundaryIs><LinearRing><coordinates>30.16666667,46.5 30.25,46.5 30.25,46.58333333 30.33333333,46.58333333 30.33333333,46.5 30.41666667,46.5 30.41666667,46.41666667 30.33333333,46.41666667 30.25,46.41666667 30.16666667,46.41666667 30.16666667,46.5</coordinates></LinearRing></outerBoundaryIs></Polygon><Polygon><outerBoundaryIs><LinearRing><coordinates>21.58333333,46.5 21.66666667,46.5 21.66666667,46.41666667 21.58333333,46.41666667 21.58333333,46.5</coordinates></LinearRing></outerBoundaryIs></Polygon><Polygon><outerBoundaryIs><LinearRing><coordinates>14.83333333,46.58333333 14.91666667,46.58333333 14.91666667,46.5 14.83333333,46.5 14.75,46.5 14.75,46.58333333 14.83333333,46.58333333</coordinates></LinearRing></outerBoundaryIs></Polygon><Polygon><outerBoundaryIs><LinearRing><coordinates>-2.33333333,46.75 -2.25,46.75 -2.25,46.66666667 -2.33333333,46.66666667 -2.41666667,46.66666667 -2.41666667,46.75 -2.33333333,46.75</coordinates></LinearRing></outerBoundaryIs></Polygon><Polygon><outerBoundaryIs><LinearRing><coordinates>35.33333333,46.91666667 35.41666667,46.91666667 35.41666667,46.83333333 35.33333333,46.83333333 35.33333333,46.91666667</coordinates></LinearRing></outerBoundaryIs></Polygon><Polygon><outerBoundaryIs><LinearRing><coordinates>32,47 32.08333333,47.0 32.08333333,46.91666667 32.0,46.91666667 31.91666667,46.91666667 31.91666667,47.0 32,47</coordinates></LinearRing></outerBoundaryIs></Polygon><Polygon><outerBoundaryIs><LinearRing><coordinates>18.16666667,47.08333333 18.25,47.08333333 18.25,47.0 18.16666667,47.0 18.16666667,47.08333333</coordinates></LinearRing></outerBoundaryIs></Polygon><Polygon><outerBoundaryIs><LinearRing><coordinates>20.5,47.08333333 20.58333333,47.08333333 20.66666667,47.08333333 20.66666667,47.0 20.58333333,47.0 20.5,47.0 20.5,47.08333333</coordinates></LinearRing></outerBoundaryIs></Polygon><Polygon><outerBoundaryIs><LinearRing><coordinates>18.58333333,47.08333333 18.66666667,47.08333333 18.66666667,47.0 18.58333333,47.0 18.58333333,47.08333333</coordinates></LinearRing></outerBoundaryIs></Polygon><Polygon><outerBoundaryIs><LinearRing><coordinates>32.58333333,46.66666667 32.66666667,46.66666667 32.66666667,46.58333333 32.58333333,46.58333333 32.58333333,46.66666667</coordinates></LinearRing></outerBoundaryIs></Polygon><Polygon><outerBoundaryIs><LinearRing><coordinates>20.5,46.66666667 20.5,46.58333333 20.41666667,46.58333333 20.41666667,46.66666667 20.41666667,46.75 20.5,46.75 20.5,46.66666667</coordinates></LinearRing></outerBoundaryIs></Polygon><Polygon><outerBoundaryIs><LinearRing><coordinates>38.25,46.75 38.33333333,46.75 38.33333333,46.66666667 38.25,46.66666667 38.25,46.75</coordinates></LinearRing></outerBoundaryIs></Polygon><Polygon><outerBoundaryIs><LinearRing><coordinates>36.75,46.83333333 36.83333333,46.83333333 36.91666667,46.83333333 36.91666667,46.75 36.83333333,46.75 36.75,46.75 36.75,46.83333333</coordinates></LinearRing></outerBoundaryIs></Polygon><Polygon><outerBoundaryIs><LinearRing><coordinates>20.0,46.83333333 20.08333333,46.83333333 20.08333333,46.75 20.0,46.75 19.91666667,46.75 19.91666667,46.83333333 19.91666667,46.91666667 20.0,46.91666667 20.0,46.83333333</coordinates></LinearRing></outerBoundaryIs></Polygon><Polygon><outerBoundaryIs><LinearRing><coordinates>20.58333333,46.83333333 20.58333333,46.75 20.5,46.75 20.5,46.83333333 20.5,46.91666667 20.58333333,46.91666667 20.58333333,46.83333333</coordinates></LinearRing></outerBoundaryIs></Polygon><Polygon><outerBoundaryIs><LinearRing><coordinates>30.0,47.41666667 30.08333333,47.41666667 30.08333333,47.33333333 30.0,47.33333333 30.0,47.41666667</coordinates></LinearRing></outerBoundaryIs></Polygon><Polygon><outerBoundaryIs><LinearRing><coordinates>13.41666667,47.41666667 13.5,47.41666667 13.5,47.33333333 13.41666667,47.33333333 13.33333333,47.33333333 13.33333333,47.41666667 13.41666667,47.41666667</coordinates></LinearRing></outerBoundaryIs></Polygon><Polygon><outerBoundaryIs><LinearRing><coordinates>19.66666667,47.41666667 19.75,47.41666667 19.75,47.33333333 19.66666667,47.33333333 19.66666667,47.41666667</coordinates></LinearRing></outerBoundaryIs></Polygon><Polygon><outerBoundaryIs><LinearRing><coordinates>20.58333333,47.41666667 20.66666667,47.41666667 20.66666667,47.33333333 20.58333333,47.33333333 20.58333333,47.41666667</coordinates></LinearRing></outerBoundaryIs></Polygon><Polygon><outerBoundaryIs><LinearRing><coordinates>20.75,47.41666667 20.83333333,47.41666667 20.83333333,47.33333333 20.75,47.33333333 20.75,47.41666667</coordinates></LinearRing></outerBoundaryIs></Polygon><Polygon><outerBoundaryIs><LinearRing><coordinates>42.16666667,47.58333333 42.25,47.58333333 42.25,47.5 42.16666667,47.5 42.16666667,47.58333333</coordinates></LinearRing></outerBoundaryIs></Polygon><Polygon><outerBoundaryIs><LinearRing><coordinates>38.41666667,47.83333333 38.5,47.83333333 38.5,47.75 38.41666667,47.75 38.41666667,47.83333333</coordinates></LinearRing></outerBoundaryIs></Polygon><Polygon><outerBoundaryIs><LinearRing><coordinates>32.75,47.83333333 32.83333333,47.83333333 32.83333333,47.75 32.75,47.75 32.75,47.83333333</coordinates></LinearRing></outerBoundaryIs></Polygon><Polygon><outerBoundaryIs><LinearRing><coordinates>40.16666667,47.75 40.25,47.75 40.25,47.66666667 40.16666667,47.66666667 40.16666667,47.75</coordinates></LinearRing></outerBoundaryIs></Polygon><Polygon><outerBoundaryIs><LinearRing><coordinates>37.33333333,47.75 37.41666667,47.75 37.5,47.75 37.5,47.66666667 37.41666667,47.66666667 37.33333333,47.66666667 37.33333333,47.75</coordinates></LinearRing></outerBoundaryIs></Polygon><Polygon><outerBoundaryIs><LinearRing><coordinates>33.16666667,47.75 33.25,47.75 33.33333333,47.75 33.33333333,47.66666667 33.25,47.66666667 33.16666667,47.66666667 33.16666667,47.75</coordinates></LinearRing></outerBoundaryIs></Polygon><Polygon><outerBoundaryIs><LinearRing><coordinates>32.83333333,47.75 32.91666667,47.75 32.91666667,47.66666667 32.83333333,47.66666667 32.83333333,47.75</coordinates></LinearRing></outerBoundaryIs></Polygon><Polygon><outerBoundaryIs><LinearRing><coordinates>29.91666667,47.75 30.0,47.75 30.0,47.66666667 29.91666667,47.66666667 29.91666667,47.75</coordinates></LinearRing></outerBoundaryIs></Polygon><Polygon><outerBoundaryIs><LinearRing><coordinates>28.0,47.75 28.0,47.66666667 27.91666667,47.66666667 27.83333333,47.66666667 27.83333333,47.75 27.83333333,47.83333333 27.91666667,47.83333333 28.0,47.83333333 28.0,47.75</coordinates></LinearRing></outerBoundaryIs></Polygon><Polygon><outerBoundaryIs><LinearRing><coordinates>14.75,47.75 14.83333333,47.75 14.83333333,47.66666667 14.75,47.66666667 14.75,47.75</coordinates></LinearRing></outerBoundaryIs></Polygon><Polygon><outerBoundaryIs><LinearRing><coordinates>15.0,47.75 15.0,47.66666667 14.91666667,47.66666667 14.91666667,47.75 14.91666667,47.83333333 15.0,47.83333333 15.08333333,47.83333333 15.16666667,47.83333333 15.16666667,47.75 15.08333333,47.75 15.0,47.75</coordinates></LinearRing></outerBoundaryIs></Polygon><Polygon><outerBoundaryIs><LinearRing><coordinates>20.91666667,47.75 21.0,47.75 21.0,47.66666667 20.91666667,47.66666667 20.91666667,47.75</coordinates></LinearRing></outerBoundaryIs></Polygon><Polygon><outerBoundaryIs><LinearRing><coordinates>23.08333333,47.83333333 23.16666667,47.83333333 23.16666667,47.75 23.08333333,47.75 23.08333333,47.83333333</coordinates></LinearRing></outerBoundaryIs></Polygon><Polygon><outerBoundaryIs><LinearRing><coordinates>29.5,47.58333333 29.5,47.5 29.41666667,47.5 29.41666667,47.58333333 29.33333333,47.58333333 29.25,47.58333333 29.25,47.66666667 29.33333333,47.66666667 29.33333333,47.75 29.41666667,47.75 29.41666667,47.83333333 29.5,47.83333333 29.58333333,47.83333333 29.58333333,47.75 29.66666667,47.75 29.75,47.75 29.75,47.66666667 29.75,47.58333333 29.75,47.5 29.66666667,47.5 29.66666667,47.58333333 29.58333333,47.58333333 29.5,47.58333333</coordinates></LinearRing></outerBoundaryIs><innerBoundaryIs><LinearRing><coordinates>29.41666667,47.75 29.41666667,47.66666667 29.5,47.66666667 29.5,47.75 29.41666667,47.75</coordinates></LinearRing></innerBoundaryIs></Polygon><Polygon><outerBoundaryIs><LinearRing><coordinates>29.75,47.5 29.83333333,47.5 29.83333333,47.41666667 29.75,47.41666667 29.75,47.5</coordinates></LinearRing></outerBoundaryIs></Polygon><Polygon><outerBoundaryIs><LinearRing><coordinates>15.25,47.5 15.33333333,47.5 15.41666667,47.5 15.41666667,47.41666667 15.33333333,47.41666667 15.25,47.41666667 15.25,47.5</coordinates></LinearRing></outerBoundaryIs></Polygon><Polygon><outerBoundaryIs><LinearRing><coordinates>15.0,47.5 15.0,47.41666667 15.08333333,47.41666667 15.08333333,47.33333333 15.0,47.33333333 14.91666667,47.33333333 14.91666667,47.41666667 14.83333333,47.41666667 14.83333333,47.5 14.83333333,47.58333333 14.91666667,47.58333333 15.0,47.58333333 15.0,47.66666667 15.08333333,47.66666667 15.16666667,47.66666667 15.25,47.66666667 15.25,47.58333333 15.16666667,47.58333333 15.08333333,47.58333333 15.08333333,47.5 15.0,47.5</coordinates></LinearRing></outerBoundaryIs></Polygon><Polygon><outerBoundaryIs><LinearRing><coordinates>19.58333333,47.5 19.66666667,47.5 19.66666667,47.41666667 19.58333333,47.41666667 19.58333333,47.5</coordinates></LinearRing></outerBoundaryIs></Polygon><Polygon><outerBoundaryIs><LinearRing><coordinates>32.66666667,47.58333333 32.75,47.58333333 32.75,47.5 32.66666667,47.5 32.66666667,47.58333333</coordinates></LinearRing></outerBoundaryIs></Polygon><Polygon><outerBoundaryIs><LinearRing><coordinates>32.25,47.58333333 32.33333333,47.58333333 32.33333333,47.5 32.25,47.5 32.25,47.58333333</coordinates></LinearRing></outerBoundaryIs></Polygon><Polygon><outerBoundaryIs><LinearRing><coordinates>29.83333333,47.58333333 29.91666667,47.58333333 29.91666667,47.5 29.83333333,47.5 29.83333333,47.58333333</coordinates></LinearRing></outerBoundaryIs></Polygon><Polygon><outerBoundaryIs><LinearRing><coordinates>20.75,47.58333333 20.75,47.5 20.66666667,47.5 20.66666667,47.58333333 20.66666667,47.66666667 20.75,47.66666667 20.83333333,47.66666667 20.83333333,47.58333333 20.75,47.58333333</coordinates></LinearRing></outerBoundaryIs></Polygon><Polygon><outerBoundaryIs><LinearRing><coordinates>15.5,47.58333333 15.58333333,47.58333333 15.58333333,47.5 15.5,47.5 15.5,47.58333333</coordinates></LinearRing></outerBoundaryIs></Polygon><Polygon><outerBoundaryIs><LinearRing><coordinates>33.08333333,47.66666667 33.16666667,47.66666667 33.16666667,47.58333333 33.08333333,47.58333333 33.08333333,47.66666667</coordinates></LinearRing></outerBoundaryIs></Polygon><Polygon><outerBoundaryIs><LinearRing><coordinates>30.0,47.66666667 30.08333333,47.66666667 30.08333333,47.58333333 30.0,47.58333333 30.0,47.66666667</coordinates></LinearRing></outerBoundaryIs></Polygon><Polygon><outerBoundaryIs><LinearRing><coordinates>28.25,47.66666667 28.33333333,47.66666667 28.33333333,47.58333333 28.25,47.58333333 28.25,47.66666667</coordinates></LinearRing></outerBoundaryIs></Polygon><Polygon><outerBoundaryIs><LinearRing><coordinates>28.08333333,47.66666667 28.16666667,47.66666667 28.16666667,47.58333333 28.08333333,47.58333333 28.08333333,47.66666667</coordinates></LinearRing></outerBoundaryIs></Polygon><Polygon><outerBoundaryIs><LinearRing><coordinates>28.83333333,47.58333333 28.91666667,47.58333333 28.91666667,47.5 28.83333333,47.5 28.75,47.5 28.66666667,47.5 28.66666667,47.58333333 28.58333333,47.58333333 28.58333333,47.66666667 28.58333333,47.75 28.66666667,47.75 28.75,47.75 28.75,47.66666667 28.83333333,47.66666667 28.83333333,47.58333333</coordinates></LinearRing></outerBoundaryIs></Polygon><Polygon><outerBoundaryIs><LinearRing><coordinates>39.75,47.16666667 39.75,47.08333333 39.66666667,47.08333333 39.66666667,47.16666667 39.58333333,47.16666667 39.58333333,47.25 39.66666667,47.25 39.66666667,47.33333333 39.75,47.33333333 39.83333333,47.33333333 39.83333333,47.25 39.83333333,47.16666667 39.75,47.16666667</coordinates></LinearRing></outerBoundaryIs></Polygon><Polygon><outerBoundaryIs><LinearRing><coordinates>37.41666667,47.16666667 37.5,47.16666667 37.5,47.25 37.58333333,47.25 37.58333333,47.16666667 37.66666667,47.16666667 37.75,47.16666667 37.75,47.08333333 37.66666667,47.08333333 37.58333333,47.08333333 37.5,47.08333333 37.41666667,47.08333333 37.41666667,47.16666667</coordinates></LinearRing></outerBoundaryIs></Polygon><Polygon><outerBoundaryIs><LinearRing><coordinates>38.91666667,47.16666667 38.83333333,47.16666667 38.83333333,47.25 38.83333333,47.33333333 38.91666667,47.33333333 38.91666667,47.25 39.0,47.25 39.0,47.16666667 38.91666667,47.16666667</coordinates></LinearRing></outerBoundaryIs></Polygon><Polygon><outerBoundaryIs><LinearRing><coordinates>36.5,47.25 36.5,47.16666667 36.41666667,47.16666667 36.41666667,47.25 36.33333333,47.25 36.25,47.25 36.25,47.33333333 36.33333333,47.33333333 36.33333333,47.41666667 36.41666667,47.41666667 36.41666667,47.33333333 36.5,47.33333333 36.5,47.41666667 36.58333333,47.41666667 36.66666667,47.41666667 36.66666667,47.33333333 36.58333333,47.33333333 36.58333333,47.25 36.5,47.25</coordinates></LinearRing></outerBoundaryIs></Polygon><Polygon><outerBoundaryIs><LinearRing><coordinates>30.58333333,47.25 30.66666667,47.25 30.66666667,47.16666667 30.58333333,47.16666667 30.58333333,47.25</coordinates></LinearRing></outerBoundaryIs></Polygon><Polygon><outerBoundaryIs><LinearRing><coordinates>28.75,47.25 28.83333333,47.25 28.83333333,47.16666667 28.75,47.16666667 28.75,47.25</coordinates></LinearRing></outerBoundaryIs></Polygon><Polygon><outerBoundaryIs><LinearRing><coordinates>29.83333333,47.25 29.83333333,47.16666667 29.75,47.16666667 29.75,47.25 29.75,47.33333333 29.83333333,47.33333333 29.83333333,47.41666667 29.91666667,47.41666667 29.91666667,47.33333333 30.0,47.33333333 30.0,47.25 29.91666667,47.25 29.83333333,47.25</coordinates></LinearRing></outerBoundaryIs></Polygon><Polygon><outerBoundaryIs><LinearRing><coordinates>20.16666667,47.25 20.25,47.25 20.25,47.16666667 20.16666667,47.16666667 20.16666667,47.25</coordinates></LinearRing></outerBoundaryIs></Polygon><Polygon><outerBoundaryIs><LinearRing><coordinates>15.0,47.25 15.08333333,47.25 15.08333333,47.16666667 15.0,47.16666667 15.0,47.25</coordinates></LinearRing></outerBoundaryIs></Polygon><Polygon><outerBoundaryIs><LinearRing><coordinates>19.75,47.25 19.83333333,47.25 19.83333333,47.16666667 19.75,47.16666667 19.75,47.25</coordinates></LinearRing></outerBoundaryIs></Polygon><Polygon><outerBoundaryIs><LinearRing><coordinates>30.25,47.16666667 30.33333333,47.16666667 30.33333333,47.08333333 30.25,47.08333333 30.25,47.16666667</coordinates></LinearRing></outerBoundaryIs></Polygon><Polygon><outerBoundaryIs><LinearRing><coordinates>29.16666667,47.16666667 29.16666667,47.08333333 29.08333333,47.08333333 29.08333333,47.16666667 29.08333333,47.25 29.16666667,47.25 29.16666667,47.16666667</coordinates></LinearRing></outerBoundaryIs></Polygon><Polygon><outerBoundaryIs><LinearRing><coordinates>20.83333333,47.16666667 20.83333333,47.08333333 20.75,47.08333333 20.66666667,47.08333333 20.66666667,47.16666667 20.66666667,47.25 20.66666667,47.33333333 20.75,47.33333333 20.75,47.25 20.83333333,47.25 20.83333333,47.16666667</coordinates></LinearRing></outerBoundaryIs></Polygon><Polygon><outerBoundaryIs><LinearRing><coordinates>25.33333333,47.16666667 25.33333333,47.08333333 25.25,47.08333333 25.16666667,47.08333333 25.16666667,47.16666667 25.25,47.16666667 25.25,47.25 25.16666667,47.25 25.16666667,47.33333333 25.16666667,47.41666667 25.25,47.41666667 25.33333333,47.41666667 25.41666667,47.41666667 25.5,47.41666667 25.5,47.33333333 25.41666667,47.33333333 25.41666667,47.25 25.41666667,47.16666667 25.33333333,47.16666667</coordinates></LinearRing></outerBoundaryIs></Polygon><Polygon><outerBoundaryIs><LinearRing><coordinates>20.08333333,47.16666667 20.16666667,47.16666667 20.16666667,47.08333333 20.08333333,47.08333333 20.08333333,47.16666667</coordinates></LinearRing></outerBoundaryIs></Polygon><Polygon><outerBoundaryIs><LinearRing><coordinates>28.25,47.25 28.33333333,47.25 28.33333333,47.16666667 28.25,47.16666667 28.25,47.25</coordinates></LinearRing></outerBoundaryIs></Polygon><Polygon><outerBoundaryIs><LinearRing><coordinates>25.75,47.25 25.83333333,47.25 25.83333333,47.16666667 25.75,47.16666667 25.75,47.25</coordinates></LinearRing></outerBoundaryIs></Polygon><Polygon><outerBoundaryIs><LinearRing><coordinates>19.58333333,47.33333333 19.66666667,47.33333333 19.66666667,47.25 19.58333333,47.25 19.5,47.25 19.5,47.33333333 19.58333333,47.33333333</coordinates></LinearRing></outerBoundaryIs></Polygon><Polygon><outerBoundaryIs><LinearRing><coordinates>28.33333333,47.33333333 28.41666667,47.33333333 28.41666667,47.25 28.33333333,47.25 28.33333333,47.33333333</coordinates></LinearRing></outerBoundaryIs></Polygon><Polygon><outerBoundaryIs><LinearRing><coordinates>27.91666667,47.33333333 28.0,47.33333333 28.0,47.25 27.91666667,47.25 27.91666667,47.33333333</coordinates></LinearRing></outerBoundaryIs></Polygon><Polygon><outerBoundaryIs><LinearRing><coordinates>27.25,47.33333333 27.33333333,47.33333333 27.33333333,47.25 27.25,47.25 27.25,47.33333333</coordinates></LinearRing></outerBoundaryIs></Polygon><Polygon><outerBoundaryIs><LinearRing><coordinates>29.58333333,47.33333333 29.66666667,47.33333333 29.66666667,47.25 29.58333333,47.25 29.5,47.25 29.41666667,47.25 29.41666667,47.33333333 29.5,47.33333333 29.5,47.41666667 29.58333333,47.41666667 29.58333333,47.33333333</coordinates></LinearRing></outerBoundaryIs></Polygon><Polygon><outerBoundaryIs><LinearRing><coordinates>30.25,47.25 30.25,47.16666667 30.16666667,47.16666667 30.16666667,47.25 30.08333333,47.25 30.08333333,47.33333333 30.16666667,47.33333333 30.16666667,47.41666667 30.25,47.41666667 30.25,47.5 30.33333333,47.5 30.33333333,47.41666667 30.41666667,47.41666667 30.41666667,47.5 30.5,47.5 30.5,47.41666667 30.58333333,47.41666667 30.66666667,47.41666667 30.66666667,47.33333333 30.58333333,47.33333333 30.5,47.33333333 30.5,47.25 30.41666667,47.25 30.41666667,47.33333333 30.33333333,47.33333333 30.33333333,47.25 30.25,47.25</coordinates></LinearRing></outerBoundaryIs></Polygon><Polygon><outerBoundaryIs><LinearRing><coordinates>28.91666667,47.33333333 28.91666667,47.25 28.83333333,47.25 28.83333333,47.33333333 28.75,47.33333333 28.75,47.41666667 28.83333333,47.41666667 28.91666667,47.41666667 28.91666667,47.5 29.0,47.5 29.08333333,47.5 29.16666667,47.5 29.16666667,47.41666667 29.16666667,47.33333333 29.08333333,47.33333333 29.0,47.33333333 28.91666667,47.33333333</coordinates></LinearRing></outerBoundaryIs></Polygon><Polygon><outerBoundaryIs><LinearRing><coordinates>38.91666667,46.16666667 39.0,46.16666667 39.0,46.08333333 38.91666667,46.08333333 38.91666667,46.16666667</coordinates></LinearRing></outerBoundaryIs></Polygon><Polygon><outerBoundaryIs><LinearRing><coordinates>27.41666667,46.16666667 27.5,46.16666667 27.5,46.08333333 27.41666667,46.08333333 27.41666667,46.16666667</coordinates></LinearRing></outerBoundaryIs></Polygon><Polygon><outerBoundaryIs><LinearRing><coordinates>30.41666667,46.33333333 30.5,46.33333333 30.5,46.25 30.41666667,46.25 30.41666667,46.33333333</coordinates></LinearRing></outerBoundaryIs></Polygon><Polygon><outerBoundaryIs><LinearRing><coordinates>29.83333333,46.25 29.91666667,46.25 29.91666667,46.16666667 29.83333333,46.16666667 29.83333333,46.25</coordinates></LinearRing></outerBoundaryIs></Polygon><Polygon><outerBoundaryIs><LinearRing><coordinates>20.41666667,46.25 20.5,46.25 20.5,46.16666667 20.41666667,46.16666667 20.41666667,46.25</coordinates></LinearRing></outerBoundaryIs></Polygon><Polygon><outerBoundaryIs><LinearRing><coordinates>17.33333333,46.25 17.41666667,46.25 17.41666667,46.16666667 17.33333333,46.16666667 17.33333333,46.25</coordinates></LinearRing></outerBoundaryIs></Polygon><Polygon><outerBoundaryIs><LinearRing><coordinates>30.75,46.33333333 30.75,46.25 30.66666667,46.25 30.58333333,46.25 30.58333333,46.33333333 30.5,46.33333333 30.5,46.41666667 30.58333333,46.41666667 30.58333333,46.5 30.5,46.5 30.5,46.58333333 30.58333333,46.58333333 30.66666667,46.58333333 30.75,46.58333333 30.75,46.66666667 30.83333333,46.66666667 30.83333333,46.58333333 30.91666667,46.58333333 31.0,46.58333333 31.0,46.5 30.91666667,46.5 30.83333333,46.5 30.83333333,46.41666667 30.75,46.41666667 30.75,46.33333333</coordinates></LinearRing></outerBoundaryIs></Polygon><Polygon><outerBoundaryIs><LinearRing><coordinates>43.66666667,43.41666667 43.58333333,43.41666667 43.5,43.41666667 43.5,43.5 43.5,43.58333333 43.5,43.66666667 43.5,43.75 43.58333333,43.75 43.58333333,43.66666667 43.58333333,43.58333333 43.66666667,43.58333333 43.75,43.58333333 43.83333333,43.58333333 43.91666667,43.58333333 43.91666667,43.5 43.91666667,43.41666667 43.83333333,43.41666667 43.83333333,43.33333333 43.75,43.33333333 43.66666667,43.33333333 43.66666667,43.41666667</coordinates></LinearRing></outerBoundaryIs><innerBoundaryIs><LinearRing><coordinates>43.66666667,43.41666667 43.75,43.41666667 43.75,43.5 43.66666667,43.5 43.66666667,43.41666667</coordinates></LinearRing></innerBoundaryIs></Polygon><Polygon><outerBoundaryIs><LinearRing><coordinates>22.33333333,43.58333333 22.41666667,43.58333333 22.41666667,43.5 22.33333333,43.5 22.33333333,43.58333333</coordinates></LinearRing></outerBoundaryIs></Polygon><Polygon><outerBoundaryIs><LinearRing><coordinates>22.08333333,43.58333333 22.16666667,43.58333333 22.16666667,43.5 22.08333333,43.5 22.08333333,43.58333333</coordinates></LinearRing></outerBoundaryIs></Polygon><Polygon><outerBoundaryIs><LinearRing><coordinates>26.58333333,43.66666667 26.66666667,43.66666667 26.66666667,43.58333333 26.58333333,43.58333333 26.58333333,43.66666667</coordinates></LinearRing></outerBoundaryIs></Polygon><Polygon><outerBoundaryIs><LinearRing><coordinates>26.41666667,43.5 26.5,43.5 26.5,43.58333333 26.58333333,43.58333333 26.58333333,43.5 26.58333333,43.41666667 26.5,43.41666667 26.41666667,43.41666667 26.41666667,43.5</coordinates></LinearRing></outerBoundaryIs></Polygon><Polygon><outerBoundaryIs><LinearRing><coordinates>42.33333333,43.75 42.41666667,43.75 42.41666667,43.66666667 42.33333333,43.66666667 42.33333333,43.75</coordinates></LinearRing></outerBoundaryIs></Polygon><Polygon><outerBoundaryIs><LinearRing><coordinates>17.08333333,43.75 17.16666667,43.75 17.16666667,43.66666667 17.08333333,43.66666667 17.08333333,43.75</coordinates></LinearRing></outerBoundaryIs></Polygon><Polygon><outerBoundaryIs><LinearRing><coordinates>22.0,43.75 22.08333333,43.75 22.08333333,43.66666667 22.0,43.66666667 22.0,43.75</coordinates></LinearRing></outerBoundaryIs></Polygon><Polygon><outerBoundaryIs><LinearRing><coordinates>21.66666667,43.75 21.66666667,43.66666667 21.58333333,43.66666667 21.58333333,43.75 21.58333333,43.83333333 21.66666667,43.83333333 21.66666667,43.75</coordinates></LinearRing></outerBoundaryIs></Polygon><Polygon><outerBoundaryIs><LinearRing><coordinates>39.58333333,48.16666667 39.66666667,48.16666667 39.75,48.16666667 39.83333333,48.16666667 39.83333333,48.08333333 39.75,48.08333333 39.66666667,48.08333333 39.58333333,48.08333333 39.58333333,48.16666667</coordinates></LinearRing></outerBoundaryIs></Polygon><Polygon><outerBoundaryIs><LinearRing><coordinates>-5.0,48.41666667 -4.91666667,48.41666667 -4.91666667,48.33333333 -5.0,48.33333333 -5.0,48.41666667</coordinates></LinearRing></outerBoundaryIs></Polygon><Polygon><outerBoundaryIs><LinearRing><coordinates>-5.16666667,48.5 -5.08333333,48.5 -5.0,48.5 -5.0,48.41666667 -5.08333333,48.41666667 -5.16666667,48.41666667 -5.16666667,48.5</coordinates></LinearRing></outerBoundaryIs></Polygon><Polygon><outerBoundaryIs><LinearRing><coordinates>27.33333333,48.16666667 27.41666667,48.16666667 27.41666667,48.08333333 27.33333333,48.08333333 27.25,48.08333333 27.25,48.16666667 27.16666667,48.16666667 27.16666667,48.25 27.25,48.25 27.33333333,48.25 27.33333333,48.16666667</coordinates></LinearRing></outerBoundaryIs></Polygon><Polygon><outerBoundaryIs><LinearRing><coordinates>28.0,48.16666667 28.08333333,48.16666667 28.16666667,48.16666667 28.16666667,48.08333333 28.08333333,48.08333333 28.0,48.08333333 28.0,48.16666667</coordinates></LinearRing></outerBoundaryIs></Polygon><Polygon><outerBoundaryIs><LinearRing><coordinates>38.91666667,48.16666667 39.0,48.16666667 39.0,48.08333333 38.91666667,48.08333333 38.91666667,48.16666667</coordinates></LinearRing></outerBoundaryIs></Polygon><Polygon><outerBoundaryIs><LinearRing><coordinates>36.25,48.16666667 36.33333333,48.16666667 36.41666667,48.16666667 36.41666667,48.08333333 36.33333333,48.08333333 36.25,48.08333333 36.25,48.16666667</coordinates></LinearRing></outerBoundaryIs></Polygon><Polygon><outerBoundaryIs><LinearRing><coordinates>30.08333333,48.16666667 30.16666667,48.16666667 30.16666667,48.08333333 30.08333333,48.08333333 30.08333333,48.16666667</coordinates></LinearRing></outerBoundaryIs></Polygon><Polygon><outerBoundaryIs><LinearRing><coordinates>28.33333333,48.16666667 28.41666667,48.16666667 28.41666667,48.08333333 28.33333333,48.08333333 28.25,48.08333333 28.25,48.16666667 28.25,48.25 28.33333333,48.25 28.33333333,48.16666667</coordinates></LinearRing></outerBoundaryIs></Polygon><Polygon><outerBoundaryIs><LinearRing><coordinates>25.33333333,48.16666667 25.41666667,48.16666667 25.41666667,48.08333333 25.33333333,48.08333333 25.33333333,48.16666667</coordinates></LinearRing></outerBoundaryIs></Polygon><Polygon><outerBoundaryIs><LinearRing><coordinates>25.66666667,48.16666667 25.75,48.16666667 25.75,48.08333333 25.66666667,48.08333333 25.66666667,48.16666667</coordinates></LinearRing></outerBoundaryIs></Polygon><Polygon><outerBoundaryIs><LinearRing><coordinates>39.08333333,48.25 39.16666667,48.25 39.16666667,48.16666667 39.08333333,48.16666667 39.08333333,48.25</coordinates></LinearRing></outerBoundaryIs></Polygon><Polygon><outerBoundaryIs><LinearRing><coordinates>38.66666667,48.25 38.75,48.25 38.75,48.16666667 38.66666667,48.16666667 38.66666667,48.25</coordinates></LinearRing></outerBoundaryIs></Polygon><Polygon><outerBoundaryIs><LinearRing><coordinates>37.91666667,48.25 38.0,48.25 38.0,48.16666667 37.91666667,48.16666667 37.91666667,48.25</coordinates></LinearRing></outerBoundaryIs></Polygon><Polygon><outerBoundaryIs><LinearRing><coordinates>36.58333333,48.25 36.66666667,48.25 36.66666667,48.16666667 36.58333333,48.16666667 36.58333333,48.25</coordinates></LinearRing></outerBoundaryIs></Polygon><Polygon><outerBoundaryIs><LinearRing><coordinates>32.58333333,48.25 32.66666667,48.25 32.66666667,48.16666667 32.58333333,48.16666667 32.58333333,48.25</coordinates></LinearRing></outerBoundaryIs></Polygon><Polygon><outerBoundaryIs><LinearRing><coordinates>24.75,48.16666667 24.83333333,48.16666667 24.91666667,48.16666667 24.91666667,48.08333333 24.83333333,48.08333333 24.75,48.08333333 24.75,48.16666667</coordinates></LinearRing></outerBoundaryIs></Polygon><Polygon><outerBoundaryIs><LinearRing><coordinates>29.16666667,48.25 29.25,48.25 29.25,48.16666667 29.16666667,48.16666667 29.16666667,48.25</coordinates></LinearRing></outerBoundaryIs></Polygon><Polygon><outerBoundaryIs><LinearRing><coordinates>27.75,48.25 27.83333333,48.25 27.83333333,48.16666667 27.75,48.16666667 27.66666667,48.16666667 27.58333333,48.16666667 27.58333333,48.25 27.66666667,48.25 27.75,48.25</coordinates></LinearRing></outerBoundaryIs></Polygon><Polygon><outerBoundaryIs><LinearRing><coordinates>36.66666667,48.33333333 36.75,48.33333333 36.75,48.25 36.66666667,48.25 36.66666667,48.33333333</coordinates></LinearRing></outerBoundaryIs></Polygon><Polygon><outerBoundaryIs><LinearRing><coordinates>37.08333333,48.33333333 37.16666667,48.33333333 37.16666667,48.25 37.08333333,48.25 37.08333333,48.33333333</coordinates></LinearRing></outerBoundaryIs></Polygon><Polygon><outerBoundaryIs><LinearRing><coordinates>34.0,48.33333333 34.08333333,48.33333333 34.08333333,48.25 34.0,48.25 34.0,48.33333333</coordinates></LinearRing></outerBoundaryIs></Polygon><Polygon><outerBoundaryIs><LinearRing><coordinates>24.33333333,48.33333333 24.41666667,48.33333333 24.41666667,48.25 24.33333333,48.25 24.33333333,48.33333333</coordinates></LinearRing></outerBoundaryIs></Polygon><Polygon><outerBoundaryIs><LinearRing><coordinates>38.0,48.66666667 38.08333333,48.66666667 38.08333333,48.58333333 38.0,48.58333333 38.0,48.66666667</coordinates></LinearRing></outerBoundaryIs></Polygon><Polygon><outerBoundaryIs><LinearRing><coordinates>37.75,48.66666667 37.83333333,48.66666667 37.91666667,48.66666667 37.91666667,48.58333333 37.83333333,48.58333333 37.75,48.58333333 37.75,48.66666667</coordinates></LinearRing></outerBoundaryIs></Polygon><Polygon><outerBoundaryIs><LinearRing><coordinates>35.33333333,48.66666667 35.33333333,48.58333333 35.25,48.58333333 35.16666667,48.58333333 35.16666667,48.66666667 35.25,48.66666667 35.25,48.75 35.33333333,48.75 35.41666667,48.75 35.5,48.75 35.58333333,48.75 35.58333333,48.66666667 35.5,48.66666667 35.41666667,48.66666667 35.33333333,48.66666667</coordinates></LinearRing></outerBoundaryIs></Polygon><Polygon><outerBoundaryIs><LinearRing><coordinates>30.66666667,48.66666667 30.75,48.66666667 30.75,48.58333333 30.66666667,48.58333333 30.66666667,48.66666667</coordinates></LinearRing></outerBoundaryIs></Polygon><Polygon><outerBoundaryIs><LinearRing><coordinates>33.33333333,48.66666667 33.41666667,48.66666667 33.41666667,48.58333333 33.33333333,48.58333333 33.33333333,48.66666667</coordinates></LinearRing></outerBoundaryIs></Polygon><Polygon><outerBoundaryIs><LinearRing><coordinates>24.58333333,48.66666667 24.66666667,48.66666667 24.66666667,48.58333333 24.58333333,48.58333333 24.58333333,48.66666667</coordinates></LinearRing></outerBoundaryIs></Polygon><Polygon><outerBoundaryIs><LinearRing><coordinates>24.75,48.66666667 24.83333333,48.66666667 24.83333333,48.58333333 24.75,48.58333333 24.75,48.66666667</coordinates></LinearRing></outerBoundaryIs></Polygon><Polygon><outerBoundaryIs><LinearRing><coordinates>39.41666667,48.75 39.5,48.75 39.5,48.66666667 39.41666667,48.66666667 39.41666667,48.75</coordinates></LinearRing></outerBoundaryIs></Polygon><Polygon><outerBoundaryIs><LinearRing><coordinates>36.33333333,48.75 36.41666667,48.75 36.41666667,48.66666667 36.33333333,48.66666667 36.33333333,48.75</coordinates></LinearRing></outerBoundaryIs></Polygon><Polygon><outerBoundaryIs><LinearRing><coordinates>31.58333333,48.75 31.66666667,48.75 31.66666667,48.66666667 31.58333333,48.66666667 31.58333333,48.75</coordinates></LinearRing></outerBoundaryIs></Polygon><Polygon><outerBoundaryIs><LinearRing><coordinates>30.75,48.75 30.83333333,48.75 30.83333333,48.66666667 30.75,48.66666667 30.75,48.75</coordinates></LinearRing></outerBoundaryIs></Polygon><Polygon><outerBoundaryIs><LinearRing><coordinates>26.91666667,48.75 27.0,48.75 27.0,48.66666667 26.91666667,48.66666667 26.91666667,48.75</coordinates></LinearRing></outerBoundaryIs></Polygon><Polygon><outerBoundaryIs><LinearRing><coordinates>25.5,48.75 25.58333333,48.75 25.58333333,48.66666667 25.5,48.66666667 25.41666667,48.66666667 25.41666667,48.75 25.5,48.75</coordinates></LinearRing></outerBoundaryIs></Polygon><Polygon><outerBoundaryIs><LinearRing><coordinates>23.5,48.75 23.58333333,48.75 23.58333333,48.66666667 23.5,48.66666667 23.5,48.75</coordinates></LinearRing></outerBoundaryIs></Polygon><Polygon><outerBoundaryIs><LinearRing><coordinates>37.08333333,48.5 37.16666667,48.5 37.16666667,48.41666667 37.08333333,48.41666667 37.0,48.41666667 37.0,48.5 36.91666667,48.5 36.91666667,48.58333333 37.0,48.58333333 37.08333333,48.58333333 37.08333333,48.5</coordinates></LinearRing></outerBoundaryIs></Polygon><Polygon><outerBoundaryIs><LinearRing><coordinates>33.83333333,48.5 33.91666667,48.5 33.91666667,48.41666667 33.83333333,48.41666667 33.83333333,48.5</coordinates></LinearRing></outerBoundaryIs></Polygon><Polygon><outerBoundaryIs><LinearRing><coordinates>32.25,48.5 32.33333333,48.5 32.33333333,48.41666667 32.25,48.41666667 32.25,48.5</coordinates></LinearRing></outerBoundaryIs></Polygon><Polygon><outerBoundaryIs><LinearRing><coordinates>36.33333333,48.41666667 36.41666667,48.41666667 36.41666667,48.33333333 36.33333333,48.33333333 36.33333333,48.41666667</coordinates></LinearRing></outerBoundaryIs></Polygon><Polygon><outerBoundaryIs><LinearRing><coordinates>30.41666667,48.41666667 30.5,48.41666667 30.5,48.33333333 30.41666667,48.33333333 30.41666667,48.41666667</coordinates></LinearRing></outerBoundaryIs></Polygon><Polygon><outerBoundaryIs><LinearRing><coordinates>32.91666667,48.41666667 33.0,48.41666667 33.0,48.33333333 32.91666667,48.33333333 32.91666667,48.41666667</coordinates></LinearRing></outerBoundaryIs></Polygon><Polygon><outerBoundaryIs><LinearRing><coordinates>33.25,48.41666667 33.33333333,48.41666667 33.33333333,48.5 33.41666667,48.5 33.41666667,48.41666667 33.5,48.41666667 33.5,48.33333333 33.41666667,48.33333333 33.33333333,48.33333333 33.25,48.33333333 33.25,48.41666667</coordinates></LinearRing></outerBoundaryIs></Polygon><Polygon><outerBoundaryIs><LinearRing><coordinates>34.16666667,48.41666667 34.16666667,48.33333333 34.08333333,48.33333333 34.08333333,48.41666667 34.0,48.41666667 34.0,48.5 33.91666667,48.5 33.91666667,48.58333333 34.0,48.58333333 34.08333333,48.58333333 34.16666667,48.58333333 34.16666667,48.5 34.16666667,48.41666667</coordinates></LinearRing></outerBoundaryIs></Polygon><Polygon><outerBoundaryIs><LinearRing><coordinates>34.41666667,48.41666667 34.5,48.41666667 34.5,48.33333333 34.41666667,48.33333333 34.41666667,48.41666667</coordinates></LinearRing></outerBoundaryIs></Polygon><Polygon><outerBoundaryIs><LinearRing><coordinates>26.08333333,48.41666667 26.16666667,48.41666667 26.16666667,48.33333333 26.08333333,48.33333333 26.08333333,48.41666667</coordinates></LinearRing></outerBoundaryIs></Polygon><Polygon><outerBoundaryIs><LinearRing><coordinates>26.25,48.41666667 26.33333333,48.41666667 26.33333333,48.33333333 26.25,48.33333333 26.25,48.41666667</coordinates></LinearRing></outerBoundaryIs></Polygon><Polygon><outerBoundaryIs><LinearRing><coordinates>23.16666667,48.41666667 23.25,48.41666667 23.25,48.33333333 23.16666667,48.33333333 23.16666667,48.41666667</coordinates></LinearRing></outerBoundaryIs></Polygon><Polygon><outerBoundaryIs><LinearRing><coordinates>38.91666667,48.25 38.91666667,48.16666667 38.83333333,48.16666667 38.83333333,48.25 38.83333333,48.33333333 38.83333333,48.41666667 38.75,48.41666667 38.75,48.33333333 38.66666667,48.33333333 38.66666667,48.41666667 38.58333333,48.41666667 38.5,48.41666667 38.5,48.5 38.5,48.58333333 38.41666667,48.58333333 38.33333333,48.58333333 38.33333333,48.66666667 38.41666667,48.66666667 38.5,48.66666667 38.5,48.75 38.58333333,48.75 38.66666667,48.75 38.75,48.75 38.75,48.66666667 38.66666667,48.66666667 38.66666667,48.58333333 38.75,48.58333333 38.83333333,48.58333333 38.91666667,48.58333333 38.91666667,48.5 38.91666667,48.41666667 38.91666667,48.33333333 38.91666667,48.25</coordinates></LinearRing></outerBoundaryIs></Polygon><Polygon><outerBoundaryIs><LinearRing><coordinates>38.33333333,48.25 38.33333333,48.16666667 38.25,48.16666667 38.16666667,48.16666667 38.16666667,48.25 38.25,48.25 38.25,48.33333333 38.33333333,48.33333333 38.33333333,48.41666667 38.41666667,48.41666667 38.5,48.41666667 38.5,48.33333333 38.41666667,48.33333333 38.41666667,48.25 38.33333333,48.25</coordinates></LinearRing></outerBoundaryIs></Polygon><Polygon><outerBoundaryIs><LinearRing><coordinates>25.25,48.25 25.33333333,48.25 25.33333333,48.16666667 25.25,48.16666667 25.16666667,48.16666667 25.08333333,48.16666667 25.0,48.16666667 24.91666667,48.16666667 24.91666667,48.25 24.83333333,48.25 24.83333333,48.33333333 24.91666667,48.33333333 24.91666667,48.41666667 25.0,48.41666667 25.0,48.33333333 25.08333333,48.33333333 25.16666667,48.33333333 25.25,48.33333333 25.25,48.25</coordinates></LinearRing></outerBoundaryIs></Polygon><Polygon><outerBoundaryIs><LinearRing><coordinates>39.08333333,48.33333333 39.08333333,48.25 39.0,48.25 39.0,48.33333333 39.0,48.41666667 39.08333333,48.41666667 39.08333333,48.33333333</coordinates></LinearRing></outerBoundaryIs></Polygon><Polygon><outerBoundaryIs><LinearRing><coordinates>35.0,48.33333333 35.0,48.25 34.91666667,48.25 34.91666667,48.33333333 34.83333333,48.33333333 34.83333333,48.41666667 34.75,48.41666667 34.75,48.5 34.83333333,48.5 34.91666667,48.5 34.91666667,48.58333333 35.0,48.58333333 35.08333333,48.58333333 35.16666667,48.58333333 35.16666667,48.5 35.16666667,48.41666667 35.08333333,48.41666667 35.08333333,48.33333333 35.0,48.33333333</coordinates></LinearRing></outerBoundaryIs></Polygon><Polygon><outerBoundaryIs><LinearRing><coordinates>35.58333333,48.33333333 35.58333333,48.25 35.5,48.25 35.41666667,48.25 35.41666667,48.33333333 35.41666667,48.41666667 35.5,48.41666667 35.58333333,48.41666667 35.58333333,48.33333333</coordinates></LinearRing></outerBoundaryIs></Polygon><Polygon><outerBoundaryIs><LinearRing><coordinates>34.75,48.33333333 34.75,48.25 34.66666667,48.25 34.66666667,48.33333333 34.58333333,48.33333333 34.58333333,48.41666667 34.5,48.41666667 34.5,48.5 34.58333333,48.5 34.58333333,48.58333333 34.58333333,48.66666667 34.66666667,48.66666667 34.66666667,48.58333333 34.75,48.58333333 34.75,48.5 34.66666667,48.5 34.66666667,48.41666667 34.75,48.41666667 34.75,48.33333333</coordinates></LinearRing></outerBoundaryIs></Polygon><Polygon><outerBoundaryIs><LinearRing><coordinates>38.16666667,48.33333333 38.16666667,48.25 38.08333333,48.25 38.0,48.25 38.0,48.33333333 37.91666667,48.33333333 37.83333333,48.33333333 37.83333333,48.41666667 37.91666667,48.41666667 38.0,48.41666667 38.08333333,48.41666667 38.16666667,48.41666667 38.16666667,48.33333333</coordinates></LinearRing></outerBoundaryIs></Polygon><Polygon><outerBoundaryIs><LinearRing><coordinates>24.58333333,48.5 24.66666667,48.5 24.75,48.5 24.75,48.41666667 24.66666667,48.41666667 24.58333333,48.41666667 24.58333333,48.5</coordinates></LinearRing></outerBoundaryIs></Polygon><Polygon><outerBoundaryIs><LinearRing><coordinates>22.66666667,48.5 22.75,48.5 22.75,48.41666667 22.66666667,48.41666667 22.66666667,48.5</coordinates></LinearRing></outerBoundaryIs></Polygon><Polygon><outerBoundaryIs><LinearRing><coordinates>39.33333333,48.58333333 39.33333333,48.5 39.25,48.5 39.25,48.58333333 39.25,48.66666667 39.33333333,48.66666667 39.33333333,48.58333333</coordinates></LinearRing></outerBoundaryIs></Polygon><Polygon><outerBoundaryIs><LinearRing><coordinates>25.08333333,48.58333333 25.16666667,48.58333333 25.16666667,48.5 25.08333333,48.5 25.0,48.5 25.0,48.58333333 25.08333333,48.58333333</coordinates></LinearRing></outerBoundaryIs></Polygon><Polygon><outerBoundaryIs><LinearRing><coordinates>37.66666667,48.58333333 37.75,48.58333333 37.75,48.5 37.66666667,48.5 37.66666667,48.58333333</coordinates></LinearRing></outerBoundaryIs></Polygon><Polygon><outerBoundaryIs><LinearRing><coordinates>36.0,48.58333333 36.08333333,48.58333333 36.08333333,48.5 36.0,48.5 35.91666667,48.5 35.83333333,48.5 35.83333333,48.58333333 35.91666667,48.58333333 36.0,48.58333333</coordinates></LinearRing></outerBoundaryIs></Polygon><Polygon><outerBoundaryIs><LinearRing><coordinates>33.25,48.58333333 33.33333333,48.58333333 33.33333333,48.5 33.25,48.5 33.25,48.58333333</coordinates></LinearRing></outerBoundaryIs></Polygon><Polygon><outerBoundaryIs><LinearRing><coordinates>33.08333333,48.58333333 33.08333333,48.5 33.0,48.5 33.0,48.58333333 33.0,48.66666667 33.08333333,48.66666667 33.08333333,48.75 33.16666667,48.75 33.16666667,48.66666667 33.16666667,48.58333333 33.08333333,48.58333333</coordinates></LinearRing></outerBoundaryIs></Polygon><Polygon><outerBoundaryIs><LinearRing><coordinates>31.75,48.58333333 31.83333333,48.58333333 31.83333333,48.5 31.75,48.5 31.75,48.58333333</coordinates></LinearRing></outerBoundaryIs></Polygon><Polygon><outerBoundaryIs><LinearRing><coordinates>25.25,48.58333333 25.33333333,48.58333333 25.33333333,48.5 25.25,48.5 25.25,48.58333333</coordinates></LinearRing></outerBoundaryIs></Polygon><Polygon><outerBoundaryIs><LinearRing><coordinates>24.41666667,48.58333333 24.5,48.58333333 24.5,48.5 24.41666667,48.5 24.33333333,48.5 24.33333333,48.58333333 24.33333333,48.66666667 24.41666667,48.66666667 24.41666667,48.58333333</coordinates></LinearRing></outerBoundaryIs></Polygon><Polygon><outerBoundaryIs><LinearRing><coordinates>34.33333333,48.58333333 34.41666667,48.58333333 34.41666667,48.5 34.33333333,48.5 34.25,48.5 34.25,48.58333333 34.33333333,48.58333333</coordinates></LinearRing></outerBoundaryIs></Polygon><Polygon><outerBoundaryIs><LinearRing><coordinates>38.58333333,49.08333333 38.66666667,49.08333333 38.66666667,49.0 38.58333333,49.0 38.58333333,49.08333333</coordinates></LinearRing></outerBoundaryIs></Polygon><Polygon><outerBoundaryIs><LinearRing><coordinates>27.58333333,49.08333333 27.66666667,49.08333333 27.66666667,49.16666667 27.75,49.16666667 27.83333333,49.16666667 27.83333333,49.08333333 27.75,49.08333333 27.75,49.0 27.66666667,49.0 27.58333333,49.0 27.5,49.0 27.5,49.08333333 27.41666667,49.08333333 27.41666667,49.16666667 27.5,49.16666667 27.58333333,49.16666667 27.58333333,49.08333333</coordinates></LinearRing></outerBoundaryIs></Polygon><Polygon><outerBoundaryIs><LinearRing><coordinates>37.25,49.08333333 37.25,49.0 37.16666667,49.0 37.16666667,49.08333333 37.16666667,49.16666667 37.25,49.16666667 37.25,49.08333333</coordinates></LinearRing></outerBoundaryIs></Polygon><Polygon><outerBoundaryIs><LinearRing><coordinates>33.66666667,49.08333333 33.75,49.08333333 33.75,49.0 33.66666667,49.0 33.58333333,49.0 33.58333333,49.08333333 33.66666667,49.08333333</coordinates></LinearRing></outerBoundaryIs></Polygon><Polygon><outerBoundaryIs><LinearRing><coordinates>33.5,49.08333333 33.5,49.0 33.41666667,49.0 33.41666667,49.08333333 33.33333333,49.08333333 33.33333333,49.16666667 33.41666667,49.16666667 33.41666667,49.25 33.5,49.25 33.5,49.16666667 33.5,49.08333333</coordinates></LinearRing></outerBoundaryIs></Polygon><Polygon><outerBoundaryIs><LinearRing><coordinates>31.91666667,49.08333333 32.0,49.08333333 32,49 31.91666667,49.0 31.91666667,49.08333333</coordinates></LinearRing></outerBoundaryIs></Polygon><Polygon><outerBoundaryIs><LinearRing><coordinates>25.33333333,49.08333333 25.33333333,49.0 25.25,49.0 25.25,49.08333333 25.16666667,49.08333333 25.16666667,49.16666667 25.16666667,49.25 25.25,49.25 25.25,49.16666667 25.33333333,49.16666667 25.33333333,49.08333333</coordinates></LinearRing></outerBoundaryIs></Polygon><Polygon><outerBoundaryIs><LinearRing><coordinates>30.91666667,49.16666667 31.0,49.16666667 31.0,49.08333333 30.91666667,49.08333333 30.83333333,49.08333333 30.83333333,49.16666667 30.75,49.16666667 30.75,49.25 30.83333333,49.25 30.91666667,49.25 30.91666667,49.16666667</coordinates></LinearRing></outerBoundaryIs></Polygon><Polygon><outerBoundaryIs><LinearRing><coordinates>34.16666667,49.16666667 34.25,49.16666667 34.25,49.08333333 34.16666667,49.08333333 34.16666667,49.16666667</coordinates></LinearRing></outerBoundaryIs></Polygon><Polygon><outerBoundaryIs><LinearRing><coordinates>24.83333333,49.16666667 24.83333333,49.08333333 24.75,49.08333333 24.75,49.16666667 24.66666667,49.16666667 24.58333333,49.16666667 24.58333333,49.25 24.66666667,49.25 24.75,49.25 24.83333333,49.25 24.83333333,49.16666667</coordinates></LinearRing></outerBoundaryIs></Polygon><Polygon><outerBoundaryIs><LinearRing><coordinates>25.41666667,49.25 25.5,49.25 25.5,49.16666667 25.41666667,49.16666667 25.33333333,49.16666667 25.33333333,49.25 25.41666667,49.25</coordinates></LinearRing></outerBoundaryIs></Polygon><Polygon><outerBoundaryIs><LinearRing><coordinates>24.25,49.25 24.33333333,49.25 24.33333333,49.16666667 24.25,49.16666667 24.25,49.25</coordinates></LinearRing></outerBoundaryIs></Polygon><Polygon><outerBoundaryIs><LinearRing><coordinates>37.41666667,49.25 37.5,49.25 37.5,49.16666667 37.41666667,49.16666667 37.33333333,49.16666667 37.25,49.16666667 37.25,49.25 37.33333333,49.25 37.41666667,49.25</coordinates></LinearRing></outerBoundaryIs></Polygon><Polygon><outerBoundaryIs><LinearRing><coordinates>30.58333333,49.25 30.66666667,49.25 30.66666667,49.16666667 30.58333333,49.16666667 30.58333333,49.25</coordinates></LinearRing></outerBoundaryIs></Polygon><Polygon><outerBoundaryIs><LinearRing><coordinates>28.83333333,49.25 28.91666667,49.25 28.91666667,49.16666667 28.83333333,49.16666667 28.83333333,49.25</coordinates></LinearRing></outerBoundaryIs></Polygon><Polygon><outerBoundaryIs><LinearRing><coordinates>30.41666667,49.25 30.5,49.25 30.5,49.16666667 30.41666667,49.16666667 30.41666667,49.25</coordinates></LinearRing></outerBoundaryIs></Polygon><Polygon><outerBoundaryIs><LinearRing><coordinates>84.25,49.75 84.33333333,49.75 84.33333333,49.66666667 84.25,49.66666667 84.25,49.75</coordinates></LinearRing></outerBoundaryIs></Polygon><Polygon><outerBoundaryIs><LinearRing><coordinates>37.33333333,49.58333333 37.41666667,49.58333333 37.41666667,49.5 37.33333333,49.5 37.33333333,49.58333333</coordinates></LinearRing></outerBoundaryIs></Polygon><Polygon><outerBoundaryIs><LinearRing><coordinates>35.0,49.58333333 35.08333333,49.58333333 35.08333333,49.5 35.0,49.5 35.0,49.58333333</coordinates></LinearRing></outerBoundaryIs></Polygon><Polygon><outerBoundaryIs><LinearRing><coordinates>28.5,49.58333333 28.58333333,49.58333333 28.58333333,49.5 28.5,49.5 28.5,49.58333333</coordinates></LinearRing></outerBoundaryIs></Polygon><Polygon><outerBoundaryIs><LinearRing><coordinates>30.25,49.58333333 30.33333333,49.58333333 30.33333333,49.5 30.25,49.5 30.25,49.58333333</coordinates></LinearRing></outerBoundaryIs></Polygon><Polygon><outerBoundaryIs><LinearRing><coordinates>29.91666667,49.58333333 30.0,49.58333333 30.0,49.5 29.91666667,49.5 29.91666667,49.58333333</coordinates></LinearRing></outerBoundaryIs></Polygon><Polygon><outerBoundaryIs><LinearRing><coordinates>27.25,49.58333333 27.33333333,49.58333333 27.33333333,49.5 27.25,49.5 27.25,49.58333333</coordinates></LinearRing></outerBoundaryIs></Polygon><Polygon><outerBoundaryIs><LinearRing><coordinates>27.08333333,49.58333333 27.16666667,49.58333333 27.16666667,49.5 27.08333333,49.5 27.08333333,49.58333333</coordinates></LinearRing></outerBoundaryIs></Polygon><Polygon><outerBoundaryIs><LinearRing><coordinates>24.33333333,49.58333333 24.41666667,49.58333333 24.41666667,49.5 24.33333333,49.5 24.33333333,49.58333333</coordinates></LinearRing></outerBoundaryIs></Polygon><Polygon><outerBoundaryIs><LinearRing><coordinates>32.33333333,49.08333333 32.41666667,49.08333333 32.41666667,49.0 32.33333333,49.0 32.25,49.0 32.16666667,49.0 32.16666667,49.08333333 32.08333333,49.08333333 32.0,49.08333333 32.0,49.16666667 32.08333333,49.16666667 32.08333333,49.25 32.08333333,49.33333333 32.0,49.33333333 32.0,49.41666667 31.91666667,49.41666667 31.91666667,49.5 32.0,49.5 32.08333333,49.5 32.08333333,49.41666667 32.16666667,49.41666667 32.16666667,49.33333333 32.25,49.33333333 32.33333333,49.33333333 32.33333333,49.25 32.41666667,49.25 32.5,49.25 32.5,49.16666667 32.41666667,49.16666667 32.33333333,49.16666667 32.33333333,49.08333333</coordinates></LinearRing></outerBoundaryIs><innerBoundaryIs><LinearRing><coordinates>32.16666667,49.08333333 32.25,49.08333333 32.25,49.16666667 32.25,49.25 32.16666667,49.25 32.16666667,49.16666667 32.16666667,49.08333333</coordinates></LinearRing></innerBoundaryIs></Polygon><Polygon><outerBoundaryIs><LinearRing><coordinates>36.25,49.41666667 36.33333333,49.41666667 36.33333333,49.33333333 36.25,49.33333333 36.16666667,49.33333333 36.08333333,49.33333333 36.08333333,49.41666667 36.0,49.41666667 35.91666667,49.41666667 35.91666667,49.33333333 35.83333333,49.33333333 35.83333333,49.41666667 35.75,49.41666667 35.75,49.5 35.83333333,49.5 35.83333333,49.58333333 35.91666667,49.58333333 36.0,49.58333333 36.08333333,49.58333333 36.08333333,49.5 36.16666667,49.5 36.16666667,49.41666667 36.25,49.41666667</coordinates></LinearRing></outerBoundaryIs></Polygon><Polygon><outerBoundaryIs><LinearRing><coordinates>35.0,49.41666667 35.08333333,49.41666667 35.08333333,49.33333333 35.0,49.33333333 35.0,49.41666667</coordinates></LinearRing></outerBoundaryIs></Polygon><Polygon><outerBoundaryIs><LinearRing><coordinates>34.75,49.41666667 34.83333333,49.41666667 34.83333333,49.33333333 34.75,49.33333333 34.75,49.41666667</coordinates></LinearRing></outerBoundaryIs></Polygon><Polygon><outerBoundaryIs><LinearRing><coordinates>31.25,49.41666667 31.25,49.33333333 31.16666667,49.33333333 31.08333333,49.33333333 31.08333333,49.41666667 31.16666667,49.41666667 31.16666667,49.5 31.25,49.5 31.25,49.41666667</coordinates></LinearRing></outerBoundaryIs></Polygon><Polygon><outerBoundaryIs><LinearRing><coordinates>37.16666667,49.33333333 37.25,49.33333333 37.25,49.25 37.16666667,49.25 37.16666667,49.33333333</coordinates></LinearRing></outerBoundaryIs></Polygon><Polygon><outerBoundaryIs><LinearRing><coordinates>35.5,49.33333333 35.5,49.25 35.41666667,49.25 35.33333333,49.25 35.33333333,49.33333333 35.41666667,49.33333333 35.41666667,49.41666667 35.41666667,49.5 35.5,49.5 35.58333333,49.5 35.58333333,49.41666667 35.66666667,49.41666667 35.66666667,49.33333333 35.58333333,49.33333333 35.5,49.33333333</coordinates></LinearRing></outerBoundaryIs></Polygon><Polygon><outerBoundaryIs><LinearRing><coordinates>25.08333333,49.33333333 25.16666667,49.33333333 25.16666667,49.25 25.08333333,49.25 25.08333333,49.33333333</coordinates></LinearRing></outerBoundaryIs></Polygon><Polygon><outerBoundaryIs><LinearRing><coordinates>31.0,49.33333333 31.08333333,49.33333333 31.08333333,49.25 31.0,49.25 30.91666667,49.25 30.91666667,49.33333333 30.91666667,49.41666667 31.0,49.41666667 31.0,49.33333333</coordinates></LinearRing></outerBoundaryIs></Polygon><Polygon><outerBoundaryIs><LinearRing><coordinates>27.08333333,49.33333333 27.16666667,49.33333333 27.16666667,49.25 27.08333333,49.25 27.08333333,49.33333333</coordinates></LinearRing></outerBoundaryIs></Polygon><Polygon><outerBoundaryIs><LinearRing><coordinates>28.75,49.33333333 28.75,49.25 28.66666667,49.25 28.66666667,49.33333333 28.66666667,49.41666667 28.75,49.41666667 28.75,49.33333333</coordinates></LinearRing></outerBoundaryIs></Polygon><Polygon><outerBoundaryIs><LinearRing><coordinates>30.75,49.33333333 30.75,49.25 30.66666667,49.25 30.66666667,49.33333333 30.58333333,49.33333333 30.58333333,49.41666667 30.58333333,49.5 30.66666667,49.5 30.66666667,49.41666667 30.75,49.41666667 30.75,49.33333333</coordinates></LinearRing></outerBoundaryIs></Polygon><Polygon><outerBoundaryIs><LinearRing><coordinates>-2.08333333,49.25 -2.0,49.25 -2.0,49.16666667 -2.08333333,49.16666667 -2.16666667,49.16666667 -2.25,49.16666667 -2.25,49.25 -2.25,49.33333333 -2.16666667,49.33333333 -2.08333333,49.33333333 -2.08333333,49.25</coordinates></LinearRing></outerBoundaryIs></Polygon><Polygon><outerBoundaryIs><LinearRing><coordinates>31.91666667,49.25 32.0,49.25 32.0,49.16666667 31.91666667,49.16666667 31.83333333,49.16666667 31.75,49.16666667 31.75,49.25 31.83333333,49.25 31.83333333,49.33333333 31.91666667,49.33333333 31.91666667,49.25</coordinates></LinearRing></outerBoundaryIs></Polygon><Polygon><outerBoundaryIs><LinearRing><coordinates>-2.41666667,49.5 -2.33333333,49.5 -2.33333333,49.41666667 -2.41666667,49.41666667 -2.5,49.41666667 -2.58333333,49.41666667 -2.66666667,49.41666667 -2.66666667,49.5 -2.58333333,49.5 -2.58333333,49.58333333 -2.5,49.58333333 -2.5,49.5 -2.41666667,49.5</coordinates></LinearRing></outerBoundaryIs></Polygon><Polygon><outerBoundaryIs><LinearRing><coordinates>37.0,49.41666667 37.08333333,49.41666667 37.08333333,49.33333333 37.0,49.33333333 37.0,49.41666667</coordinates></LinearRing></outerBoundaryIs></Polygon><Polygon><outerBoundaryIs><LinearRing><coordinates>36.58333333,49.41666667 36.66666667,49.41666667 36.66666667,49.33333333 36.58333333,49.33333333 36.58333333,49.41666667</coordinates></LinearRing></outerBoundaryIs></Polygon><Polygon><outerBoundaryIs><LinearRing><coordinates>26.83333333,49.41666667 26.91666667,49.41666667 26.91666667,49.5 27.0,49.5 27.08333333,49.5 27.08333333,49.41666667 27.08333333,49.33333333 27.0,49.33333333 26.91666667,49.33333333 26.83333333,49.33333333 26.83333333,49.41666667</coordinates></LinearRing></outerBoundaryIs></Polygon><Polygon><outerBoundaryIs><LinearRing><coordinates>28.83333333,49.41666667 28.91666667,49.41666667 28.91666667,49.33333333 28.83333333,49.33333333 28.83333333,49.41666667</coordinates></LinearRing></outerBoundaryIs></Polygon><Polygon><outerBoundaryIs><LinearRing><coordinates>27.91666667,49.41666667 28.0,49.41666667 28.0,49.33333333 27.91666667,49.33333333 27.91666667,49.41666667</coordinates></LinearRing></outerBoundaryIs></Polygon><Polygon><outerBoundaryIs><LinearRing><coordinates>26.25,49.41666667 26.33333333,49.41666667 26.33333333,49.33333333 26.25,49.33333333 26.25,49.41666667</coordinates></LinearRing></outerBoundaryIs></Polygon><Polygon><outerBoundaryIs><LinearRing><coordinates>24.33333333,49.41666667 24.33333333,49.33333333 24.25,49.33333333 24.16666667,49.33333333 24.16666667,49.41666667 24.08333333,49.41666667 24.08333333,49.5 24.16666667,49.5 24.25,49.5 24.33333333,49.5 24.33333333,49.41666667</coordinates></LinearRing></outerBoundaryIs></Polygon><Polygon><outerBoundaryIs><LinearRing><coordinates>24.75,49.41666667 24.83333333,49.41666667 24.83333333,49.33333333 24.75,49.33333333 24.75,49.41666667</coordinates></LinearRing></outerBoundaryIs></Polygon><Polygon><outerBoundaryIs><LinearRing><coordinates>31.33333333,49.5 31.41666667,49.5 31.41666667,49.41666667 31.33333333,49.41666667 31.33333333,49.5</coordinates></LinearRing></outerBoundaryIs></Polygon><Polygon><outerBoundaryIs><LinearRing><coordinates>27.75,49.5 27.83333333,49.5 27.83333333,49.41666667 27.75,49.41666667 27.75,49.5</coordinates></LinearRing></outerBoundaryIs></Polygon><Polygon><outerBoundaryIs><LinearRing><coordinates>27.5,49.5 27.58333333,49.5 27.58333333,49.41666667 27.5,49.41666667 27.5,49.5</coordinates></LinearRing></outerBoundaryIs></Polygon><Polygon><outerBoundaryIs><LinearRing><coordinates>27.16666667,49.41666667 27.25,49.41666667 27.25,49.33333333 27.16666667,49.33333333 27.16666667,49.41666667</coordinates></LinearRing></outerBoundaryIs></Polygon><Polygon><outerBoundaryIs><LinearRing><coordinates>36.66666667,49.5 36.75,49.5 36.75,49.41666667 36.66666667,49.41666667 36.66666667,49.5</coordinates></LinearRing></outerBoundaryIs></Polygon><Polygon><outerBoundaryIs><LinearRing><coordinates>32.5,49.5 32.58333333,49.5 32.58333333,49.41666667 32.5,49.41666667 32.5,49.5</coordinates></LinearRing></outerBoundaryIs></Polygon><Polygon><outerBoundaryIs><LinearRing><coordinates>31.0,49.5 31.08333333,49.5 31.08333333,49.41666667 31.0,49.41666667 31.0,49.5</coordinates></LinearRing></outerBoundaryIs></Polygon><Polygon><outerBoundaryIs><LinearRing><coordinates>30.75,49.5 30.83333333,49.5 30.83333333,49.41666667 30.75,49.41666667 30.75,49.5</coordinates></LinearRing></outerBoundaryIs></Polygon><Polygon><outerBoundaryIs><LinearRing><coordinates>37.0,49.5 37.0,49.41666667 36.91666667,49.41666667 36.91666667,49.5 36.91666667,49.58333333 37.0,49.58333333 37.0,49.5</coordinates></LinearRing></outerBoundaryIs></Polygon><Polygon><outerBoundaryIs><LinearRing><coordinates>35.08333333,49.5 35.16666667,49.5 35.16666667,49.58333333 35.25,49.58333333 35.25,49.5 35.33333333,49.5 35.33333333,49.41666667 35.25,49.41666667 35.16666667,49.41666667 35.08333333,49.41666667 35.08333333,49.5</coordinates></LinearRing></outerBoundaryIs></Polygon><Polygon><outerBoundaryIs><LinearRing><coordinates>26.58333333,49.5 26.58333333,49.41666667 26.5,49.41666667 26.5,49.5 26.5,49.58333333 26.58333333,49.58333333 26.58333333,49.5</coordinates></LinearRing></outerBoundaryIs></Polygon><Polygon><outerBoundaryIs><LinearRing><coordinates>82.66666667,50.0 82.66666667,49.91666667 82.58333333,49.91666667 82.5,49.91666667 82.5,50.0 82.5,50.08333333 82.58333333,50.08333333 82.66666667,50.08333333 82.66666667,50.0</coordinates></LinearRing></outerBoundaryIs></Polygon><Polygon><outerBoundaryIs><LinearRing><coordinates>-6.25,49.91666667 -6.25,49.83333333 -6.33333333,49.83333333 -6.33333333,49.91666667 -6.41666667,49.91666667 -6.41666667,50.0 -6.33333333,50.0 -6.25,50.0 -6.25,49.91666667</coordinates></LinearRing></outerBoundaryIs></Polygon><Polygon><outerBoundaryIs><LinearRing><coordinates>31.16666667,49.91666667 31.25,49.91666667 31.25,49.83333333 31.16666667,49.83333333 31.16666667,49.91666667</coordinates></LinearRing></outerBoundaryIs></Polygon><Polygon><outerBoundaryIs><LinearRing><coordinates>35.58333333,49.91666667 35.66666667,49.91666667 35.66666667,49.83333333 35.58333333,49.83333333 35.58333333,49.91666667</coordinates></LinearRing></outerBoundaryIs></Polygon><Polygon><outerBoundaryIs><LinearRing><coordinates>28.58333333,49.91666667 28.66666667,49.91666667 28.66666667,49.83333333 28.58333333,49.83333333 28.58333333,49.91666667</coordinates></LinearRing></outerBoundaryIs></Polygon><Polygon><outerBoundaryIs><LinearRing><coordinates>28.41666667,49.91666667 28.5,49.91666667 28.5,49.83333333 28.41666667,49.83333333 28.41666667,49.91666667</coordinates></LinearRing></outerBoundaryIs></Polygon><Polygon><outerBoundaryIs><LinearRing><coordinates>27.41666667,49.91666667 27.5,49.91666667 27.5,49.83333333 27.41666667,49.83333333 27.41666667,49.91666667</coordinates></LinearRing></outerBoundaryIs></Polygon><Polygon><outerBoundaryIs><LinearRing><coordinates>26.5,49.91666667 26.5,49.83333333 26.41666667,49.83333333 26.41666667,49.91666667 26.33333333,49.91666667 26.25,49.91666667 26.25,50.0 26.33333333,50.0 26.33333333,50.08333333 26.41666667,50.08333333 26.41666667,50.0 26.5,50.0 26.5,49.91666667</coordinates></LinearRing></outerBoundaryIs></Polygon><Polygon><outerBoundaryIs><LinearRing><coordinates>41,50 41.08333333,50.0 41.08333333,49.91666667 41.0,49.91666667 41,50</coordinates></LinearRing></outerBoundaryIs></Polygon><Polygon><outerBoundaryIs><LinearRing><coordinates>72.91666667,50.08333333 73.0,50.08333333 73,50 72.91666667,50.0 72.91666667,50.08333333</coordinates></LinearRing></outerBoundaryIs></Polygon><Polygon><outerBoundaryIs><LinearRing><coordinates>35.33333333,50.0 35.41666667,50.0 35.41666667,49.91666667 35.33333333,49.91666667 35.33333333,50.0</coordinates></LinearRing></outerBoundaryIs></Polygon><Polygon><outerBoundaryIs><LinearRing><coordinates>26.75,50.0 26.83333333,50.0 26.83333333,49.91666667 26.75,49.91666667 26.75,50.0</coordinates></LinearRing></outerBoundaryIs></Polygon><Polygon><outerBoundaryIs><LinearRing><coordinates>30.16666667,50.0 30.25,50.0 30.25,49.91666667 30.16666667,49.91666667 30.16666667,50.0</coordinates></LinearRing></outerBoundaryIs></Polygon><Polygon><outerBoundaryIs><LinearRing><coordinates>28,50 28.08333333,50.0 28.08333333,49.91666667 28.0,49.91666667 28,50</coordinates></LinearRing></outerBoundaryIs></Polygon><Polygon><outerBoundaryIs><LinearRing><coordinates>36.66666667,50.08333333 36.75,50.08333333 36.75,50.0 36.66666667,50.0 36.66666667,50.08333333</coordinates></LinearRing></outerBoundaryIs></Polygon><Polygon><outerBoundaryIs><LinearRing><coordinates>32.16666667,50.08333333 32.25,50.08333333 32.25,50.0 32.16666667,50.0 32.16666667,50.08333333</coordinates></LinearRing></outerBoundaryIs></Polygon><Polygon><outerBoundaryIs><LinearRing><coordinates>31.0,50.08333333 31.08333333,50.08333333 31.16666667,50.08333333 31.25,50.08333333 31.25,50.0 31.16666667,50.0 31.08333333,50.0 31,50 30.91666667,50.0 30.91666667,50.08333333 31.0,50.08333333</coordinates></LinearRing></outerBoundaryIs></Polygon><Polygon><outerBoundaryIs><LinearRing><coordinates>29.08333333,50.0 29.16666667,50.0 29.16666667,49.91666667 29.08333333,49.91666667 29.08333333,50.0</coordinates></LinearRing></outerBoundaryIs></Polygon><Polygon><outerBoundaryIs><LinearRing><coordinates>26.16666667,50.0 26.16666667,49.91666667 26.08333333,49.91666667 26.08333333,50.0 26.08333333,50.08333333 26.16666667,50.08333333 26.16666667,50.0</coordinates></LinearRing></outerBoundaryIs></Polygon><Polygon><outerBoundaryIs><LinearRing><coordinates>32.91666667,50.08333333 33.0,50.08333333 33,50 32.91666667,50.0 32.91666667,50.08333333</coordinates></LinearRing></outerBoundaryIs></Polygon><Polygon><outerBoundaryIs><LinearRing><coordinates>32.75,50.08333333 32.83333333,50.08333333 32.83333333,50.0 32.75,50.0 32.66666667,50.0 32.66666667,50.08333333 32.75,50.08333333</coordinates></LinearRing></outerBoundaryIs></Polygon><Polygon><outerBoundaryIs><LinearRing><coordinates>28.75,50.08333333 28.83333333,50.08333333 28.83333333,50.0 28.75,50.0 28.66666667,50.0 28.66666667,50.08333333 28.75,50.08333333</coordinates></LinearRing></outerBoundaryIs></Polygon><Polygon><outerBoundaryIs><LinearRing><coordinates>27.58333333,50.08333333 27.66666667,50.08333333 27.66666667,50.0 27.58333333,50.0 27.58333333,50.08333333</coordinates></LinearRing></outerBoundaryIs></Polygon><Polygon><outerBoundaryIs><LinearRing><coordinates>83.83333333,50.33333333 83.91666667,50.33333333 83.91666667,50.25 83.83333333,50.25 83.83333333,50.33333333</coordinates></LinearRing></outerBoundaryIs></Polygon><Polygon><outerBoundaryIs><LinearRing><coordinates>83.33333333,50.33333333 83.41666667,50.33333333 83.41666667,50.25 83.33333333,50.25 83.33333333,50.33333333</coordinates></LinearRing></outerBoundaryIs></Polygon><Polygon><outerBoundaryIs><LinearRing><coordinates>83.5,50.41666667 83.58333333,50.41666667 83.58333333,50.33333333 83.5,50.33333333 83.5,50.41666667</coordinates></LinearRing></outerBoundaryIs></Polygon><Polygon><outerBoundaryIs><LinearRing><coordinates>82.08333333,50.41666667 82.16666667,50.41666667 82.16666667,50.33333333 82.08333333,50.33333333 82.08333333,50.41666667</coordinates></LinearRing></outerBoundaryIs></Polygon><Polygon><outerBoundaryIs><LinearRing><coordinates>36.83333333,50.41666667 36.91666667,50.41666667 36.91666667,50.33333333 36.83333333,50.33333333 36.75,50.33333333 36.75,50.41666667 36.83333333,50.41666667</coordinates></LinearRing></outerBoundaryIs></Polygon><Polygon><outerBoundaryIs><LinearRing><coordinates>35.91666667,50.41666667 36.0,50.41666667 36.0,50.33333333 35.91666667,50.33333333 35.91666667,50.41666667</coordinates></LinearRing></outerBoundaryIs></Polygon><Polygon><outerBoundaryIs><LinearRing><coordinates>35.16666667,50.41666667 35.25,50.41666667 35.25,50.33333333 35.16666667,50.33333333 35.16666667,50.41666667</coordinates></LinearRing></outerBoundaryIs></Polygon><Polygon><outerBoundaryIs><LinearRing><coordinates>37.83333333,50.41666667 37.83333333,50.33333333 37.75,50.33333333 37.75,50.41666667 37.75,50.5 37.83333333,50.5 37.83333333,50.41666667</coordinates></LinearRing></outerBoundaryIs></Polygon><Polygon><outerBoundaryIs><LinearRing><coordinates>37.58333333,50.5 37.66666667,50.5 37.66666667,50.41666667 37.58333333,50.41666667 37.58333333,50.5</coordinates></LinearRing></outerBoundaryIs></Polygon><Polygon><outerBoundaryIs><LinearRing><coordinates>36.41666667,50.5 36.5,50.5 36.5,50.41666667 36.41666667,50.41666667 36.41666667,50.5</coordinates></LinearRing></outerBoundaryIs></Polygon><Polygon><outerBoundaryIs><LinearRing><coordinates>35.66666667,50.5 35.75,50.5 35.75,50.41666667 35.66666667,50.41666667 35.66666667,50.5</coordinates></LinearRing></outerBoundaryIs></Polygon><Polygon><outerBoundaryIs><LinearRing><coordinates>33.83333333,50.5 33.91666667,50.5 33.91666667,50.41666667 33.83333333,50.41666667 33.75,50.41666667 33.75,50.5 33.83333333,50.5</coordinates></LinearRing></outerBoundaryIs></Polygon><Polygon><outerBoundaryIs><LinearRing><coordinates>33.58333333,50.5 33.66666667,50.5 33.66666667,50.41666667 33.58333333,50.41666667 33.58333333,50.5</coordinates></LinearRing></outerBoundaryIs></Polygon><Polygon><outerBoundaryIs><LinearRing><coordinates>38.08333333,50.25 38.16666667,50.25 38.16666667,50.16666667 38.08333333,50.16666667 38.08333333,50.25</coordinates></LinearRing></outerBoundaryIs></Polygon><Polygon><outerBoundaryIs><LinearRing><coordinates>35.75,50.25 35.83333333,50.25 35.83333333,50.16666667 35.75,50.16666667 35.66666667,50.16666667 35.66666667,50.25 35.75,50.25</coordinates></LinearRing></outerBoundaryIs></Polygon><Polygon><outerBoundaryIs><LinearRing><coordinates>32.33333333,50.25 32.41666667,50.25 32.5,50.25 32.58333333,50.25 32.58333333,50.16666667 32.5,50.16666667 32.5,50.08333333 32.58333333,50.08333333 32.58333333,50.0 32.5,50.0 32.41666667,50.0 32.41666667,50.08333333 32.41666667,50.16666667 32.33333333,50.16666667 32.33333333,50.25</coordinates></LinearRing></outerBoundaryIs></Polygon><Polygon><outerBoundaryIs><LinearRing><coordinates>31.33333333,50.25 31.41666667,50.25 31.41666667,50.16666667 31.33333333,50.16666667 31.33333333,50.25</coordinates></LinearRing></outerBoundaryIs></Polygon><Polygon><outerBoundaryIs><LinearRing><coordinates>29.08333333,50.25 29.16666667,50.25 29.16666667,50.16666667 29.08333333,50.16666667 29.08333333,50.25</coordinates></LinearRing></outerBoundaryIs></Polygon><Polygon><outerBoundaryIs><LinearRing><coordinates>36.83333333,50.16666667 36.91666667,50.16666667 36.91666667,50.08333333 36.83333333,50.08333333 36.83333333,50.16666667</coordinates></LinearRing></outerBoundaryIs></Polygon><Polygon><outerBoundaryIs><LinearRing><coordinates>36.08333333,50.16666667 36.16666667,50.16666667 36.16666667,50.08333333 36.08333333,50.08333333 36.08333333,50.16666667</coordinates></LinearRing></outerBoundaryIs></Polygon><Polygon><outerBoundaryIs><LinearRing><coordinates>33.5,50.16666667 33.58333333,50.16666667 33.58333333,50.08333333 33.5,50.08333333 33.5,50.16666667</coordinates></LinearRing></outerBoundaryIs></Polygon><Polygon><outerBoundaryIs><LinearRing><coordinates>33.83333333,50.16666667 33.91666667,50.16666667 34.0,50.16666667 34.0,50.08333333 33.91666667,50.08333333 33.83333333,50.08333333 33.83333333,50.16666667</coordinates></LinearRing></outerBoundaryIs></Polygon><Polygon><outerBoundaryIs><LinearRing><coordinates>35.83333333,50.16666667 35.91666667,50.16666667 35.91666667,50.08333333 35.83333333,50.08333333 35.83333333,50.16666667</coordinates></LinearRing></outerBoundaryIs></Polygon><Polygon><outerBoundaryIs><LinearRing><coordinates>31.41666667,50.16666667 31.5,50.16666667 31.5,50.08333333 31.41666667,50.08333333 31.41666667,50.16666667</coordinates></LinearRing></outerBoundaryIs></Polygon><Polygon><outerBoundaryIs><LinearRing><coordinates>31.25,50.16666667 31.33333333,50.16666667 31.33333333,50.08333333 31.25,50.08333333 31.25,50.16666667</coordinates></LinearRing></outerBoundaryIs></Polygon><Polygon><outerBoundaryIs><LinearRing><coordinates>28.25,50.16666667 28.33333333,50.16666667 28.33333333,50.08333333 28.25,50.08333333 28.25,50.16666667</coordinates></LinearRing></outerBoundaryIs></Polygon><Polygon><outerBoundaryIs><LinearRing><coordinates>26.66666667,50.16666667 26.75,50.16666667 26.75,50.08333333 26.66666667,50.08333333 26.66666667,50.16666667</coordinates></LinearRing></outerBoundaryIs></Polygon><Polygon><outerBoundaryIs><LinearRing><coordinates>29.75,50.0 29.75,49.91666667 29.66666667,49.91666667 29.66666667,50.0 29.66666667,50.08333333 29.66666667,50.16666667 29.75,50.16666667 29.75,50.25 29.83333333,50.25 29.83333333,50.16666667 29.91666667,50.16666667 29.91666667,50.25 30.0,50.25 30.0,50.16666667 30.0,50.08333333 29.91666667,50.08333333 29.83333333,50.08333333 29.75,50.08333333 29.75,50.0</coordinates></LinearRing></outerBoundaryIs></Polygon><Polygon><outerBoundaryIs><LinearRing><coordinates>31.75,50.08333333 31.75,50.0 31.66666667,50.0 31.66666667,50.08333333 31.66666667,50.16666667 31.66666667,50.25 31.66666667,50.33333333 31.75,50.33333333 31.83333333,50.33333333 31.91666667,50.33333333 31.91666667,50.25 31.83333333,50.25 31.75,50.25 31.75,50.16666667 31.75,50.08333333</coordinates></LinearRing></outerBoundaryIs></Polygon><Polygon><outerBoundaryIs><LinearRing><coordinates>35.5,50.25 35.58333333,50.25 35.58333333,50.16666667 35.5,50.16666667 35.5,50.25</coordinates></LinearRing></outerBoundaryIs></Polygon><Polygon><outerBoundaryIs><LinearRing><coordinates>26.33333333,50.25 26.41666667,50.25 26.41666667,50.16666667 26.33333333,50.16666667 26.33333333,50.25</coordinates></LinearRing></outerBoundaryIs></Polygon><Polygon><outerBoundaryIs><LinearRing><coordinates>36.91666667,50.33333333 37.0,50.33333333 37.0,50.25 36.91666667,50.25 36.91666667,50.33333333</coordinates></LinearRing></outerBoundaryIs></Polygon><Polygon><outerBoundaryIs><LinearRing><coordinates>34.33333333,50.25 34.33333333,50.16666667 34.25,50.16666667 34.25,50.25 34.25,50.33333333 34.25,50.41666667 34.33333333,50.41666667 34.33333333,50.5 34.41666667,50.5 34.41666667,50.41666667 34.41666667,50.33333333 34.5,50.33333333 34.5,50.25 34.41666667,50.25 34.33333333,50.25</coordinates></LinearRing></outerBoundaryIs></Polygon><Polygon><outerBoundaryIs><LinearRing><coordinates>27.25,50.33333333 27.33333333,50.33333333 27.33333333,50.25 27.25,50.25 27.25,50.33333333</coordinates></LinearRing></outerBoundaryIs></Polygon><Polygon><outerBoundaryIs><LinearRing><coordinates>34.16666667,50.33333333 34.16666667,50.25 34.08333333,50.25 34.0,50.25 33.91666667,50.25 33.91666667,50.33333333 34.0,50.33333333 34.0,50.41666667 34.08333333,50.41666667 34.08333333,50.5 34.16666667,50.5 34.25,50.5 34.25,50.41666667 34.16666667,50.41666667 34.16666667,50.33333333</coordinates></LinearRing></outerBoundaryIs></Polygon><Polygon><outerBoundaryIs><LinearRing><coordinates>35.41666667,49.58333333 35.41666667,49.5 35.33333333,49.5 35.33333333,49.58333333 35.25,49.58333333 35.25,49.66666667 35.16666667,49.66666667 35.08333333,49.66666667 35.0,49.66666667 35.0,49.58333333 34.91666667,49.58333333 34.91666667,49.5 34.83333333,49.5 34.75,49.5 34.66666667,49.5 34.66666667,49.58333333 34.58333333,49.58333333 34.58333333,49.5 34.5,49.5 34.5,49.41666667 34.58333333,49.41666667 34.58333333,49.33333333 34.5,49.33333333 34.5,49.25 34.41666667,49.25 34.33333333,49.25 34.33333333,49.33333333 34.41666667,49.33333333 34.41666667,49.41666667 34.33333333,49.41666667 34.33333333,49.5 34.33333333,49.58333333 34.33333333,49.66666667 34.33333333,49.75 34.25,49.75 34.16666667,49.75 34.16666667,49.66666667 34.08333333,49.66666667 34.0,49.66666667 34.0,49.75 34.08333333,49.75 34.08333333,49.83333333 34.0,49.83333333 33.91666667,49.83333333 33.91666667,49.75 33.83333333,49.75 33.83333333,49.66666667 33.75,49.66666667 33.75,49.75 33.75,49.83333333 33.75,49.91666667 33.83333333,49.91666667 33.91666667,49.91666667 34.0,49.91666667 34.08333333,49.91666667 34.08333333,50.0 34,50 34.0,50.08333333 34.08333333,50.08333333 34.08333333,50.16666667 34.16666667,50.16666667 34.25,50.16666667 34.25,50.08333333 34.33333333,50.08333333 34.41666667,50.08333333 34.41666667,50.16666667 34.5,50.16666667 34.58333333,50.16666667 34.66666667,50.16666667 34.66666667,50.08333333 34.66666667,50.0 34.58333333,50.0 34.58333333,49.91666667 34.58333333,49.83333333 34.58333333,49.75 34.58333333,49.66666667 34.66666667,49.66666667 34.66666667,49.75 34.66666667,49.83333333 34.66666667,49.91666667 34.75,49.91666667 34.75,50.0 34.83333333,50.0 34.83333333,50.08333333 34.91666667,50.08333333 35.0,50.08333333 35,50 35.08333333,50.0 35.16666667,50.0 35.16666667,50.08333333 35.25,50.08333333 35.25,50.0 35.25,49.91666667 35.33333333,49.91666667 35.33333333,49.83333333 35.33333333,49.75 35.33333333,49.66666667 35.41666667,49.66666667 35.41666667,49.58333333</coordinates></LinearRing></outerBoundaryIs><innerBoundaryIs><LinearRing><coordinates>34.58333333,50.0 34.58333333,50.08333333 34.5,50.08333333 34.5,50.0 34.58333333,50.0</coordinates></LinearRing></innerBoundaryIs><innerBoundaryIs><LinearRing><coordinates>34.83333333,49.75 34.91666667,49.75 35.0,49.75 35.0,49.83333333 34.91666667,49.83333333 34.91666667,49.91666667 34.83333333,49.91666667 34.83333333,49.83333333 34.83333333,49.75</coordinates></LinearRing></innerBoundaryIs><innerBoundaryIs><LinearRing><coordinates>35.0,49.83333333 35.08333333,49.83333333 35.08333333,49.91666667 35.0,49.91666667 35.0,49.83333333</coordinates></LinearRing></innerBoundaryIs><innerBoundaryIs><LinearRing><coordinates>34.33333333,49.91666667 34.33333333,49.83333333 34.41666667,49.83333333 34.41666667,49.91666667 34.33333333,49.91666667</coordinates></LinearRing></innerBoundaryIs></Polygon><Polygon><outerBoundaryIs><LinearRing><coordinates>37.66666667,49.66666667 37.75,49.66666667 37.83333333,49.66666667 37.91666667,49.66666667 37.91666667,49.58333333 37.83333333,49.58333333 37.75,49.58333333 37.66666667,49.58333333 37.58333333,49.58333333 37.5,49.58333333 37.41666667,49.58333333 37.41666667,49.66666667 37.41666667,49.75 37.5,49.75 37.5,49.66666667 37.58333333,49.66666667 37.58333333,49.75 37.66666667,49.75 37.66666667,49.66666667</coordinates></LinearRing></outerBoundaryIs></Polygon><Polygon><outerBoundaryIs><LinearRing><coordinates>37.08333333,49.66666667 37.16666667,49.66666667 37.16666667,49.58333333 37.08333333,49.58333333 37.08333333,49.66666667</coordinates></LinearRing></outerBoundaryIs></Polygon><Polygon><outerBoundaryIs><LinearRing><coordinates>33.83333333,49.66666667 33.91666667,49.66666667 33.91666667,49.58333333 33.83333333,49.58333333 33.83333333,49.66666667</coordinates></LinearRing></outerBoundaryIs></Polygon><Polygon><outerBoundaryIs><LinearRing><coordinates>27.58333333,49.66666667 27.66666667,49.66666667 27.66666667,49.58333333 27.58333333,49.58333333 27.58333333,49.66666667</coordinates></LinearRing></outerBoundaryIs></Polygon><Polygon><outerBoundaryIs><LinearRing><coordinates>31.83333333,49.58333333 31.83333333,49.5 31.75,49.5 31.66666667,49.5 31.58333333,49.5 31.5,49.5 31.5,49.58333333 31.58333333,49.58333333 31.66666667,49.58333333 31.66666667,49.66666667 31.75,49.66666667 31.83333333,49.66666667 31.83333333,49.58333333</coordinates></LinearRing></outerBoundaryIs></Polygon><Polygon><outerBoundaryIs><LinearRing><coordinates>36.58333333,49.58333333 36.66666667,49.58333333 36.66666667,49.5 36.58333333,49.5 36.5,49.5 36.41666667,49.5 36.41666667,49.58333333 36.41666667,49.66666667 36.5,49.66666667 36.5,49.75 36.5,49.83333333 36.58333333,49.83333333 36.58333333,49.91666667 36.66666667,49.91666667 36.75,49.91666667 36.75,49.83333333 36.83333333,49.83333333 36.83333333,49.75 36.75,49.75 36.66666667,49.75 36.58333333,49.75 36.58333333,49.66666667 36.58333333,49.58333333</coordinates></LinearRing></outerBoundaryIs></Polygon><Polygon><outerBoundaryIs><LinearRing><coordinates>32.33333333,49.58333333 32.41666667,49.58333333 32.41666667,49.5 32.33333333,49.5 32.25,49.5 32.16666667,49.5 32.16666667,49.58333333 32.16666667,49.66666667 32.25,49.66666667 32.25,49.75 32.33333333,49.75 32.33333333,49.66666667 32.33333333,49.58333333</coordinates></LinearRing></outerBoundaryIs></Polygon><Polygon><outerBoundaryIs><LinearRing><coordinates>24.25,49.66666667 24.33333333,49.66666667 24.33333333,49.58333333 24.25,49.58333333 24.25,49.66666667</coordinates></LinearRing></outerBoundaryIs></Polygon><Polygon><outerBoundaryIs><LinearRing><coordinates>36.33333333,49.75 36.41666667,49.75 36.41666667,49.66666667 36.33333333,49.66666667 36.25,49.66666667 36.25,49.75 36.25,49.83333333 36.25,49.91666667 36.16666667,49.91666667 36.08333333,49.91666667 36.08333333,49.83333333 36.0,49.83333333 36.0,49.75 35.91666667,49.75 35.91666667,49.66666667 35.83333333,49.66666667 35.75,49.66666667 35.75,49.75 35.66666667,49.75 35.66666667,49.83333333 35.75,49.83333333 35.75,49.91666667 35.83333333,49.91666667 35.91666667,49.91666667 36.0,49.91666667 36,50 36.08333333,50.0 36.16666667,50.0 36.16666667,50.08333333 36.25,50.08333333 36.33333333,50.08333333 36.41666667,50.08333333 36.41666667,50.0 36.5,50.0 36.5,49.91666667 36.41666667,49.91666667 36.41666667,49.83333333 36.33333333,49.83333333 36.33333333,49.75</coordinates></LinearRing></outerBoundaryIs></Polygon><Polygon><outerBoundaryIs><LinearRing><coordinates>28.58333333,49.75 28.66666667,49.75 28.66666667,49.66666667 28.58333333,49.66666667 28.58333333,49.75</coordinates></LinearRing></outerBoundaryIs></Polygon><Polygon><outerBoundaryIs><LinearRing><coordinates>28.83333333,49.75 28.91666667,49.75 28.91666667,49.66666667 28.83333333,49.66666667 28.83333333,49.75</coordinates></LinearRing></outerBoundaryIs></Polygon><Polygon><outerBoundaryIs><LinearRing><coordinates>29.91666667,49.75 30.0,49.75 30.0,49.83333333 30.08333333,49.83333333 30.16666667,49.83333333 30.16666667,49.75 30.08333333,49.75 30.08333333,49.66666667 30.0,49.66666667 29.91666667,49.66666667 29.91666667,49.75</coordinates></LinearRing></outerBoundaryIs></Polygon><Polygon><outerBoundaryIs><LinearRing><coordinates>31.25,49.75 31.33333333,49.75 31.33333333,49.66666667 31.25,49.66666667 31.25,49.75</coordinates></LinearRing></outerBoundaryIs></Polygon><Polygon><outerBoundaryIs><LinearRing><coordinates>30.5,49.75 30.58333333,49.75 30.58333333,49.66666667 30.5,49.66666667 30.41666667,49.66666667 30.41666667,49.75 30.5,49.75</coordinates></LinearRing></outerBoundaryIs></Polygon><Polygon><outerBoundaryIs><LinearRing><coordinates>32.0,49.75 32.08333333,49.75 32.08333333,49.83333333 32.16666667,49.83333333 32.16666667,49.75 32.16666667,49.66666667 32.08333333,49.66666667 32.0,49.66666667 31.91666667,49.66666667 31.91666667,49.75 32.0,49.75</coordinates></LinearRing></outerBoundaryIs></Polygon><Polygon><outerBoundaryIs><LinearRing><coordinates>31.41666667,49.75 31.5,49.75 31.5,49.66666667 31.41666667,49.66666667 31.41666667,49.75</coordinates></LinearRing></outerBoundaryIs></Polygon><Polygon><outerBoundaryIs><LinearRing><coordinates>26.75,49.5 26.75,49.41666667 26.66666667,49.41666667 26.66666667,49.5 26.66666667,49.58333333 26.75,49.58333333 26.75,49.66666667 26.83333333,49.66666667 26.83333333,49.75 26.91666667,49.75 27.0,49.75 27.08333333,49.75 27.08333333,49.66666667 27.0,49.66666667 27.0,49.58333333 26.91666667,49.58333333 26.83333333,49.58333333 26.83333333,49.5 26.75,49.5</coordinates></LinearRing></outerBoundaryIs></Polygon><Polygon><outerBoundaryIs><LinearRing><coordinates>73.08333333,49.83333333 73.16666667,49.83333333 73.16666667,49.75 73.08333333,49.75 73.08333333,49.83333333</coordinates></LinearRing></outerBoundaryIs></Polygon><Polygon><outerBoundaryIs><LinearRing><coordinates>-2.25,49.75 -2.16666667,49.75 -2.16666667,49.66666667 -2.25,49.66666667 -2.25,49.75</coordinates></LinearRing></outerBoundaryIs></Polygon><Polygon><outerBoundaryIs><LinearRing><coordinates>26.58333333,49.75 26.66666667,49.75 26.66666667,49.66666667 26.58333333,49.66666667 26.58333333,49.75</coordinates></LinearRing></outerBoundaryIs></Polygon><Polygon><outerBoundaryIs><LinearRing><coordinates>27.16666667,49.83333333 27.25,49.83333333 27.25,49.75 27.16666667,49.75 27.16666667,49.83333333</coordinates></LinearRing></outerBoundaryIs></Polygon><Polygon><outerBoundaryIs><LinearRing><coordinates>29.83333333,49.83333333 29.91666667,49.83333333 29.91666667,49.75 29.83333333,49.75 29.83333333,49.83333333</coordinates></LinearRing></outerBoundaryIs></Polygon><Polygon><outerBoundaryIs><LinearRing><coordinates>31.33333333,49.83333333 31.41666667,49.83333333 31.41666667,49.75 31.33333333,49.75 31.33333333,49.83333333</coordinates></LinearRing></outerBoundaryIs></Polygon><Polygon><outerBoundaryIs><LinearRing><coordinates>28.66666667,49.83333333 28.75,49.83333333 28.83333333,49.83333333 28.83333333,49.75 28.75,49.75 28.66666667,49.75 28.66666667,49.83333333</coordinates></LinearRing></outerBoundaryIs></Polygon><Polygon><outerBoundaryIs><LinearRing><coordinates>33.25,49.83333333 33.33333333,49.83333333 33.33333333,49.75 33.25,49.75 33.25,49.83333333</coordinates></LinearRing></outerBoundaryIs></Polygon><Polygon><outerBoundaryIs><LinearRing><coordinates>32.75,49.83333333 32.83333333,49.83333333 32.83333333,49.75 32.75,49.75 32.75,49.83333333</coordinates></LinearRing></outerBoundaryIs></Polygon><Polygon><outerBoundaryIs><LinearRing><coordinates>31.5,49.83333333 31.58333333,49.83333333 31.66666667,49.83333333 31.66666667,49.91666667 31.75,49.91666667 31.75,49.83333333 31.75,49.75 31.66666667,49.75 31.58333333,49.75 31.5,49.75 31.5,49.83333333</coordinates></LinearRing></outerBoundaryIs></Polygon><Polygon><outerBoundaryIs><LinearRing><coordinates>37.83333333,49.83333333 37.83333333,49.75 37.75,49.75 37.75,49.83333333 37.75,49.91666667 37.83333333,49.91666667 37.83333333,49.83333333</coordinates></LinearRing></outerBoundaryIs></Polygon><Polygon><outerBoundaryIs><LinearRing><coordinates>83.66666667,50.91666667 83.75,50.91666667 83.75,50.83333333 83.66666667,50.83333333 83.66666667,50.91666667</coordinates></LinearRing></outerBoundaryIs></Polygon><Polygon><outerBoundaryIs><LinearRing><coordinates>37.08333333,50.83333333 37.16666667,50.83333333 37.16666667,50.75 37.08333333,50.75 37.08333333,50.83333333</coordinates></LinearRing></outerBoundaryIs></Polygon><Polygon><outerBoundaryIs><LinearRing><coordinates>37.66666667,50.83333333 37.66666667,50.75 37.58333333,50.75 37.58333333,50.83333333 37.58333333,50.91666667 37.66666667,50.91666667 37.66666667,50.83333333</coordinates></LinearRing></outerBoundaryIs></Polygon><Polygon><outerBoundaryIs><LinearRing><coordinates>42.0,50.83333333 42.08333333,50.83333333 42.08333333,50.75 42.0,50.75 42.0,50.83333333</coordinates></LinearRing></outerBoundaryIs></Polygon><Polygon><outerBoundaryIs><LinearRing><coordinates>36.91666667,50.83333333 36.91666667,50.75 36.83333333,50.75 36.83333333,50.83333333 36.83333333,50.91666667 36.91666667,50.91666667 37.0,50.91666667 37.0,50.83333333 36.91666667,50.83333333</coordinates></LinearRing></outerBoundaryIs></Polygon><Polygon><outerBoundaryIs><LinearRing><coordinates>31.5,50.83333333 31.58333333,50.83333333 31.58333333,50.75 31.5,50.75 31.5,50.83333333</coordinates></LinearRing></outerBoundaryIs></Polygon><Polygon><outerBoundaryIs><LinearRing><coordinates>32.75,50.83333333 32.75,50.75 32.66666667,50.75 32.66666667,50.83333333 32.58333333,50.83333333 32.58333333,50.91666667 32.66666667,50.91666667 32.75,50.91666667 32.75,50.83333333</coordinates></LinearRing></outerBoundaryIs></Polygon><Polygon><outerBoundaryIs><LinearRing><coordinates>37.33333333,50.91666667 37.41666667,50.91666667 37.41666667,50.83333333 37.33333333,50.83333333 37.33333333,50.91666667</coordinates></LinearRing></outerBoundaryIs></Polygon><Polygon><outerBoundaryIs><LinearRing><coordinates>-4.75,51.25 -4.66666667,51.25 -4.66666667,51.16666667 -4.75,51.16666667 -4.75,51.25</coordinates></LinearRing></outerBoundaryIs></Polygon><Polygon><outerBoundaryIs><LinearRing><coordinates>82.33333333,51.33333333 82.41666667,51.33333333 82.41666667,51.25 82.33333333,51.25 82.33333333,51.33333333</coordinates></LinearRing></outerBoundaryIs></Polygon><Polygon><outerBoundaryIs><LinearRing><coordinates>71.41666667,51.25 71.5,51.25 71.5,51.16666667 71.41666667,51.16666667 71.41666667,51.25</coordinates></LinearRing></outerBoundaryIs></Polygon><Polygon><outerBoundaryIs><LinearRing><coordinates>35.75,51.25 35.83333333,51.25 35.91666667,51.25 36.0,51.25 36.08333333,51.25 36.08333333,51.16666667 36.0,51.16666667 35.91666667,51.16666667 35.83333333,51.16666667 35.75,51.16666667 35.75,51.25</coordinates></LinearRing></outerBoundaryIs></Polygon><Polygon><outerBoundaryIs><LinearRing><coordinates>33.66666667,51.25 33.75,51.25 33.75,51.16666667 33.66666667,51.16666667 33.66666667,51.25</coordinates></LinearRing></outerBoundaryIs></Polygon><Polygon><outerBoundaryIs><LinearRing><coordinates>34.66666667,51.25 34.75,51.25 34.75,51.16666667 34.66666667,51.16666667 34.66666667,51.25</coordinates></LinearRing></outerBoundaryIs></Polygon><Polygon><outerBoundaryIs><LinearRing><coordinates>31.91666667,51.25 32.0,51.25 32.0,51.16666667 31.91666667,51.16666667 31.83333333,51.16666667 31.75,51.16666667 31.75,51.25 31.83333333,51.25 31.91666667,51.25</coordinates></LinearRing></outerBoundaryIs></Polygon><Polygon><outerBoundaryIs><LinearRing><coordinates>36.58333333,51.25 36.58333333,51.16666667 36.5,51.16666667 36.5,51.25 36.5,51.33333333 36.58333333,51.33333333 36.58333333,51.25</coordinates></LinearRing></outerBoundaryIs></Polygon><Polygon><outerBoundaryIs><LinearRing><coordinates>36.25,51.25 36.33333333,51.25 36.33333333,51.16666667 36.25,51.16666667 36.25,51.25</coordinates></LinearRing></outerBoundaryIs></Polygon><Polygon><outerBoundaryIs><LinearRing><coordinates>37.0,51.33333333 37.08333333,51.33333333 37.08333333,51.25 37.0,51.25 37.0,51.33333333</coordinates></LinearRing></outerBoundaryIs></Polygon><Polygon><outerBoundaryIs><LinearRing><coordinates>36.75,51.33333333 36.83333333,51.33333333 36.83333333,51.25 36.75,51.25 36.75,51.33333333</coordinates></LinearRing></outerBoundaryIs></Polygon><Polygon><outerBoundaryIs><LinearRing><coordinates>33.75,51.33333333 33.83333333,51.33333333 33.83333333,51.25 33.75,51.25 33.75,51.33333333</coordinates></LinearRing></outerBoundaryIs></Polygon><Polygon><outerBoundaryIs><LinearRing><coordinates>34.25,51.33333333 34.33333333,51.33333333 34.33333333,51.25 34.25,51.25 34.25,51.33333333</coordinates></LinearRing></outerBoundaryIs></Polygon><Polygon><outerBoundaryIs><LinearRing><coordinates>31.16666667,51.33333333 31.25,51.33333333 31.25,51.25 31.16666667,51.25 31.16666667,51.33333333</coordinates></LinearRing></outerBoundaryIs></Polygon><Polygon><outerBoundaryIs><LinearRing><coordinates>39.5,51.0 39.58333333,51.0 39.58333333,50.91666667 39.5,50.91666667 39.41666667,50.91666667 39.41666667,51.0 39.41666667,51.08333333 39.5,51.08333333 39.5,51.0</coordinates></LinearRing></outerBoundaryIs></Polygon><Polygon><outerBoundaryIs><LinearRing><coordinates>82.41666667,51.0 82.5,51.0 82.5,50.91666667 82.41666667,50.91666667 82.41666667,51.0</coordinates></LinearRing></outerBoundaryIs></Polygon><Polygon><outerBoundaryIs><LinearRing><coordinates>34.91666667,51.0 35,51 35.0,50.91666667 34.91666667,50.91666667 34.91666667,51.0</coordinates></LinearRing></outerBoundaryIs></Polygon><Polygon><outerBoundaryIs><LinearRing><coordinates>30.75,51.0 30.83333333,51.0 30.83333333,50.91666667 30.75,50.91666667 30.75,51.0</coordinates></LinearRing></outerBoundaryIs></Polygon><Polygon><outerBoundaryIs><LinearRing><coordinates>30.91666667,51.0 31,51 31.0,50.91666667 30.91666667,50.91666667 30.91666667,51.0</coordinates></LinearRing></outerBoundaryIs></Polygon><Polygon><outerBoundaryIs><LinearRing><coordinates>33.25,51.0 33.25,50.91666667 33.16666667,50.91666667 33.16666667,51.0 33.08333333,51.0 33.08333333,51.08333333 33.08333333,51.16666667 33.08333333,51.25 33.16666667,51.25 33.16666667,51.16666667 33.25,51.16666667 33.25,51.25 33.33333333,51.25 33.41666667,51.25 33.41666667,51.33333333 33.5,51.33333333 33.58333333,51.33333333 33.66666667,51.33333333 33.66666667,51.25 33.58333333,51.25 33.58333333,51.16666667 33.5,51.16666667 33.41666667,51.16666667 33.33333333,51.16666667 33.33333333,51.08333333 33.41666667,51.08333333 33.41666667,51.0 33.33333333,51.0 33.25,51.0</coordinates></LinearRing></outerBoundaryIs></Polygon><Polygon><outerBoundaryIs><LinearRing><coordinates>32.83333333,51.0 32.91666667,51.0 32.91666667,50.91666667 32.83333333,50.91666667 32.83333333,51.0</coordinates></LinearRing></outerBoundaryIs></Polygon><Polygon><outerBoundaryIs><LinearRing><coordinates>31.58333333,51.08333333 31.58333333,51.0 31.5,51.0 31.5,51.08333333 31.5,51.16666667 31.58333333,51.16666667 31.58333333,51.08333333</coordinates></LinearRing></outerBoundaryIs></Polygon><Polygon><outerBoundaryIs><LinearRing><coordinates>34.58333333,50.83333333 34.58333333,50.75 34.5,50.75 34.5,50.83333333 34.41666667,50.83333333 34.41666667,50.91666667 34.41666667,51.0 34.5,51.0 34.5,51.08333333 34.58333333,51.08333333 34.66666667,51.08333333 34.66666667,51.0 34.66666667,50.91666667 34.66666667,50.83333333 34.58333333,50.83333333</coordinates></LinearRing></outerBoundaryIs></Polygon><Polygon><outerBoundaryIs><LinearRing><coordinates>34.91666667,50.83333333 34.91666667,50.75 34.83333333,50.75 34.83333333,50.83333333 34.75,50.83333333 34.75,50.91666667 34.75,51.0 34.83333333,51.0 34.83333333,50.91666667 34.91666667,50.91666667 34.91666667,50.83333333</coordinates></LinearRing></outerBoundaryIs></Polygon><Polygon><outerBoundaryIs><LinearRing><coordinates>33.5,50.91666667 33.58333333,50.91666667 33.58333333,50.83333333 33.5,50.83333333 33.41666667,50.83333333 33.41666667,50.91666667 33.41666667,51.0 33.5,51.0 33.5,50.91666667</coordinates></LinearRing></outerBoundaryIs></Polygon><Polygon><outerBoundaryIs><LinearRing><coordinates>39.25,51.08333333 39.33333333,51.08333333 39.33333333,51.0 39.25,51.0 39.25,51.08333333</coordinates></LinearRing></outerBoundaryIs></Polygon><Polygon><outerBoundaryIs><LinearRing><coordinates>32.91666667,51.08333333 33.0,51.08333333 33,51 32.91666667,51.0 32.91666667,51.08333333</coordinates></LinearRing></outerBoundaryIs></Polygon><Polygon><outerBoundaryIs><LinearRing><coordinates>32.75,51.08333333 32.83333333,51.08333333 32.83333333,51.0 32.75,51.0 32.75,51.08333333</coordinates></LinearRing></outerBoundaryIs></Polygon><Polygon><outerBoundaryIs><LinearRing><coordinates>31.83333333,51.08333333 31.91666667,51.08333333 31.91666667,51.0 31.83333333,51.0 31.83333333,51.08333333</coordinates></LinearRing></outerBoundaryIs></Polygon><Polygon><outerBoundaryIs><LinearRing><coordinates>35.75,51.08333333 35.83333333,51.08333333 35.83333333,51.0 35.75,51.0 35.75,51.08333333</coordinates></LinearRing></outerBoundaryIs></Polygon><Polygon><outerBoundaryIs><LinearRing><coordinates>-4.66666667,51.16666667 -4.58333333,51.16666667 -4.58333333,51.08333333 -4.66666667,51.08333333 -4.66666667,51.16666667</coordinates></LinearRing></outerBoundaryIs></Polygon><Polygon><outerBoundaryIs><LinearRing><coordinates>32.0,51.16666667 32.08333333,51.16666667 32.16666667,51.16666667 32.25,51.16666667 32.33333333,51.16666667 32.33333333,51.08333333 32.25,51.08333333 32.16666667,51.08333333 32.08333333,51.08333333 32.0,51.08333333 32.0,51.16666667</coordinates></LinearRing></outerBoundaryIs></Polygon><Polygon><outerBoundaryIs><LinearRing><coordinates>34.75,51.16666667 34.83333333,51.16666667 34.83333333,51.08333333 34.75,51.08333333 34.75,51.16666667</coordinates></LinearRing></outerBoundaryIs></Polygon><Polygon><outerBoundaryIs><LinearRing><coordinates>35.16666667,51.16666667 35.25,51.16666667 35.25,51.08333333 35.16666667,51.08333333 35.08333333,51.08333333 35.0,51.08333333 35.0,51.16666667 35.0,51.25 35.08333333,51.25 35.16666667,51.25 35.16666667,51.16666667</coordinates></LinearRing></outerBoundaryIs></Polygon><Polygon><outerBoundaryIs><LinearRing><coordinates>34.16666667,51.16666667 34.16666667,51.08333333 34.08333333,51.08333333 34.0,51.08333333 34.0,51.16666667 34.08333333,51.16666667 34.08333333,51.25 34.16666667,51.25 34.16666667,51.16666667</coordinates></LinearRing></outerBoundaryIs></Polygon><Polygon><outerBoundaryIs><LinearRing><coordinates>33.75,51.16666667 33.83333333,51.16666667 33.83333333,51.08333333 33.75,51.08333333 33.75,51.16666667</coordinates></LinearRing></outerBoundaryIs></Polygon><Polygon><outerBoundaryIs><LinearRing><coordinates>107.58333333,51.83333333 107.66666667,51.83333333 107.66666667,51.75 107.58333333,51.75 107.58333333,51.83333333</coordinates></LinearRing></outerBoundaryIs></Polygon><Polygon><outerBoundaryIs><LinearRing><coordinates>107.5,51.91666667 107.58333333,51.91666667 107.58333333,51.83333333 107.5,51.83333333 107.5,51.91666667</coordinates></LinearRing></outerBoundaryIs></Polygon><Polygon><outerBoundaryIs><LinearRing><coordinates>94.5,51.75 94.58333333,51.75 94.58333333,51.66666667 94.5,51.66666667 94.41666667,51.66666667 94.33333333,51.66666667 94.33333333,51.75 94.41666667,51.75 94.5,51.75</coordinates></LinearRing></outerBoundaryIs></Polygon><Polygon><outerBoundaryIs><LinearRing><coordinates>93.5,51.75 93.58333333,51.75 93.58333333,51.66666667 93.5,51.66666667 93.5,51.75</coordinates></LinearRing></outerBoundaryIs></Polygon><Polygon><outerBoundaryIs><LinearRing><coordinates>82.75,51.83333333 82.83333333,51.83333333 82.83333333,51.75 82.75,51.75 82.75,51.83333333</coordinates></LinearRing></outerBoundaryIs></Polygon><Polygon><outerBoundaryIs><LinearRing><coordinates>39.16666667,51.91666667 39.25,51.91666667 39.25,51.83333333 39.16666667,51.83333333 39.16666667,51.91666667</coordinates></LinearRing></outerBoundaryIs></Polygon><Polygon><outerBoundaryIs><LinearRing><coordinates>35.66666667,51.91666667 35.75,51.91666667 35.75,51.83333333 35.66666667,51.83333333 35.66666667,51.91666667</coordinates></LinearRing></outerBoundaryIs></Polygon><Polygon><outerBoundaryIs><LinearRing><coordinates>37.08333333,51.91666667 37.16666667,51.91666667 37.16666667,51.83333333 37.08333333,51.83333333 37.0,51.83333333 37.0,51.91666667 37.08333333,51.91666667</coordinates></LinearRing></outerBoundaryIs></Polygon><Polygon><outerBoundaryIs><LinearRing><coordinates>36.5,51.91666667 36.58333333,51.91666667 36.58333333,51.83333333 36.5,51.83333333 36.5,51.91666667</coordinates></LinearRing></outerBoundaryIs></Polygon><Polygon><outerBoundaryIs><LinearRing><coordinates>37.83333333,51.91666667 37.91666667,51.91666667 37.91666667,51.83333333 37.83333333,51.83333333 37.75,51.83333333 37.75,51.91666667 37.83333333,51.91666667</coordinates></LinearRing></outerBoundaryIs></Polygon><Polygon><outerBoundaryIs><LinearRing><coordinates>34.16666667,51.91666667 34.25,51.91666667 34.25,51.83333333 34.16666667,51.83333333 34.16666667,51.91666667</coordinates></LinearRing></outerBoundaryIs></Polygon><Polygon><outerBoundaryIs><LinearRing><coordinates>38.83333333,51.66666667 38.91666667,51.66666667 38.91666667,51.58333333 38.83333333,51.58333333 38.83333333,51.66666667</coordinates></LinearRing></outerBoundaryIs></Polygon><Polygon><outerBoundaryIs><LinearRing><coordinates>31.58333333,51.66666667 31.66666667,51.66666667 31.66666667,51.58333333 31.58333333,51.58333333 31.5,51.58333333 31.5,51.66666667 31.58333333,51.66666667</coordinates></LinearRing></outerBoundaryIs></Polygon><Polygon><outerBoundaryIs><LinearRing><coordinates>32.66666667,51.66666667 32.75,51.66666667 32.75,51.58333333 32.66666667,51.58333333 32.66666667,51.66666667</coordinates></LinearRing></outerBoundaryIs></Polygon><Polygon><outerBoundaryIs><LinearRing><coordinates>39.33333333,51.66666667 39.33333333,51.58333333 39.25,51.58333333 39.16666667,51.58333333 39.08333333,51.58333333 39.0,51.58333333 39.0,51.66666667 39.0,51.75 39.08333333,51.75 39.08333333,51.83333333 39.16666667,51.83333333 39.16666667,51.75 39.25,51.75 39.33333333,51.75 39.33333333,51.66666667</coordinates></LinearRing></outerBoundaryIs></Polygon><Polygon><outerBoundaryIs><LinearRing><coordinates>38.16666667,51.75 38.25,51.75 38.25,51.66666667 38.16666667,51.66666667 38.16666667,51.75</coordinates></LinearRing></outerBoundaryIs></Polygon><Polygon><outerBoundaryIs><LinearRing><coordinates>37.75,51.75 37.83333333,51.75 37.83333333,51.66666667 37.75,51.66666667 37.66666667,51.66666667 37.66666667,51.75 37.75,51.75</coordinates></LinearRing></outerBoundaryIs></Polygon><Polygon><outerBoundaryIs><LinearRing><coordinates>82.66666667,51.75 82.75,51.75 82.75,51.66666667 82.66666667,51.66666667 82.66666667,51.75</coordinates></LinearRing></outerBoundaryIs></Polygon><Polygon><outerBoundaryIs><LinearRing><coordinates>81.66666667,51.75 81.75,51.75 81.75,51.66666667 81.66666667,51.66666667 81.66666667,51.75</coordinates></LinearRing></outerBoundaryIs></Polygon><Polygon><outerBoundaryIs><LinearRing><coordinates>36.58333333,51.75 36.66666667,51.75 36.75,51.75 36.75,51.66666667 36.66666667,51.66666667 36.58333333,51.66666667 36.58333333,51.75</coordinates></LinearRing></outerBoundaryIs></Polygon><Polygon><outerBoundaryIs><LinearRing><coordinates>36.33333333,51.75 36.41666667,51.75 36.41666667,51.66666667 36.33333333,51.66666667 36.33333333,51.75</coordinates></LinearRing></outerBoundaryIs></Polygon><Polygon><outerBoundaryIs><LinearRing><coordinates>37.5,51.75 37.58333333,51.75 37.58333333,51.66666667 37.5,51.66666667 37.41666667,51.66666667 37.41666667,51.75 37.5,51.75</coordinates></LinearRing></outerBoundaryIs></Polygon><Polygon><outerBoundaryIs><LinearRing><coordinates>37.16666667,51.75 37.25,51.75 37.25,51.66666667 37.16666667,51.66666667 37.16666667,51.75</coordinates></LinearRing></outerBoundaryIs></Polygon><Polygon><outerBoundaryIs><LinearRing><coordinates>35.25,51.75 35.33333333,51.75 35.33333333,51.66666667 35.25,51.66666667 35.25,51.75</coordinates></LinearRing></outerBoundaryIs></Polygon><Polygon><outerBoundaryIs><LinearRing><coordinates>32.41666667,51.75 32.41666667,51.66666667 32.33333333,51.66666667 32.33333333,51.75 32.25,51.75 32.16666667,51.75 32.16666667,51.83333333 32.25,51.83333333 32.33333333,51.83333333 32.33333333,51.91666667 32.41666667,51.91666667 32.41666667,51.83333333 32.41666667,51.75</coordinates></LinearRing></outerBoundaryIs></Polygon><Polygon><outerBoundaryIs><LinearRing><coordinates>37.91666667,51.83333333 38.0,51.83333333 38.0,51.75 37.91666667,51.75 37.91666667,51.83333333</coordinates></LinearRing></outerBoundaryIs></Polygon><Polygon><outerBoundaryIs><LinearRing><coordinates>55.08333333,51.83333333 55.16666667,51.83333333 55.16666667,51.75 55.08333333,51.75 55.08333333,51.83333333</coordinates></LinearRing></outerBoundaryIs></Polygon><Polygon><outerBoundaryIs><LinearRing><coordinates>81.75,51.83333333 81.83333333,51.83333333 81.83333333,51.75 81.75,51.75 81.75,51.83333333</coordinates></LinearRing></outerBoundaryIs></Polygon><Polygon><outerBoundaryIs><LinearRing><coordinates>34.33333333,51.83333333 34.41666667,51.83333333 34.41666667,51.75 34.33333333,51.75 34.33333333,51.83333333</coordinates></LinearRing></outerBoundaryIs></Polygon><Polygon><outerBoundaryIs><LinearRing><coordinates>35.75,51.83333333 35.83333333,51.83333333 35.83333333,51.75 35.75,51.75 35.75,51.83333333</coordinates></LinearRing></outerBoundaryIs></Polygon><Polygon><outerBoundaryIs><LinearRing><coordinates>35.33333333,51.83333333 35.41666667,51.83333333 35.41666667,51.75 35.33333333,51.75 35.33333333,51.83333333</coordinates></LinearRing></outerBoundaryIs></Polygon><Polygon><outerBoundaryIs><LinearRing><coordinates>35.25,51.83333333 35.25,51.75 35.16666667,51.75 35.08333333,51.75 35.0,51.75 35.0,51.83333333 35.08333333,51.83333333 35.16666667,51.83333333 35.16666667,51.91666667 35.25,51.91666667 35.33333333,51.91666667 35.33333333,51.83333333 35.25,51.83333333</coordinates></LinearRing></outerBoundaryIs></Polygon><Polygon><outerBoundaryIs><LinearRing><coordinates>32.58333333,51.83333333 32.66666667,51.83333333 32.66666667,51.91666667 32.75,51.91666667 32.83333333,51.91666667 32.91666667,51.91666667 33.0,51.91666667 33.0,51.83333333 33.0,51.75 32.91666667,51.75 32.83333333,51.75 32.75,51.75 32.66666667,51.75 32.58333333,51.75 32.58333333,51.83333333</coordinates></LinearRing></outerBoundaryIs></Polygon><Polygon><outerBoundaryIs><LinearRing><coordinates>31.33333333,51.83333333 31.41666667,51.83333333 31.5,51.83333333 31.5,51.91666667 31.58333333,51.91666667 31.58333333,51.83333333 31.58333333,51.75 31.5,51.75 31.41666667,51.75 31.33333333,51.75 31.33333333,51.83333333</coordinates></LinearRing></outerBoundaryIs></Polygon><Polygon><outerBoundaryIs><LinearRing><coordinates>32.0,51.83333333 32.0,51.75 31.91666667,51.75 31.91666667,51.83333333 31.91666667,51.91666667 32.0,51.91666667 32.0,51.83333333</coordinates></LinearRing></outerBoundaryIs></Polygon><Polygon><outerBoundaryIs><LinearRing><coordinates>36.83333333,51.83333333 36.91666667,51.83333333 36.91666667,51.75 36.83333333,51.75 36.83333333,51.83333333</coordinates></LinearRing></outerBoundaryIs></Polygon><Polygon><outerBoundaryIs><LinearRing><coordinates>29.41666667,51.5 29.5,51.5 29.5,51.41666667 29.41666667,51.41666667 29.33333333,51.41666667 29.33333333,51.5 29.41666667,51.5</coordinates></LinearRing></outerBoundaryIs></Polygon><Polygon><outerBoundaryIs><LinearRing><coordinates>33.16666667,51.41666667 33.25,51.41666667 33.25,51.33333333 33.16666667,51.33333333 33.08333333,51.33333333 33.08333333,51.41666667 33.16666667,51.41666667</coordinates></LinearRing></outerBoundaryIs></Polygon><Polygon><outerBoundaryIs><LinearRing><coordinates>31.66666667,51.41666667 31.75,51.41666667 31.75,51.33333333 31.66666667,51.33333333 31.66666667,51.41666667</coordinates></LinearRing></outerBoundaryIs></Polygon><Polygon><outerBoundaryIs><LinearRing><coordinates>35.83333333,51.41666667 35.83333333,51.33333333 35.75,51.33333333 35.75,51.41666667 35.75,51.5 35.83333333,51.5 35.83333333,51.41666667</coordinates></LinearRing></outerBoundaryIs></Polygon><Polygon><outerBoundaryIs><LinearRing><coordinates>36.5,51.41666667 36.5,51.33333333 36.41666667,51.33333333 36.41666667,51.41666667 36.41666667,51.5 36.5,51.5 36.5,51.41666667</coordinates></LinearRing></outerBoundaryIs></Polygon><Polygon><outerBoundaryIs><LinearRing><coordinates>32.5,51.41666667 32.58333333,51.41666667 32.58333333,51.33333333 32.5,51.33333333 32.5,51.41666667</coordinates></LinearRing></outerBoundaryIs></Polygon><Polygon><outerBoundaryIs><LinearRing><coordinates>34.66666667,51.41666667 34.75,51.41666667 34.75,51.33333333 34.66666667,51.33333333 34.66666667,51.41666667</coordinates></LinearRing></outerBoundaryIs></Polygon><Polygon><outerBoundaryIs><LinearRing><coordinates>34.33333333,51.41666667 34.41666667,51.41666667 34.41666667,51.33333333 34.33333333,51.33333333 34.33333333,51.41666667</coordinates></LinearRing></outerBoundaryIs></Polygon><Polygon><outerBoundaryIs><LinearRing><coordinates>32.75,51.33333333 32.75,51.25 32.66666667,51.25 32.66666667,51.33333333 32.66666667,51.41666667 32.75,51.41666667 32.75,51.33333333</coordinates></LinearRing></outerBoundaryIs></Polygon><Polygon><outerBoundaryIs><LinearRing><coordinates>36.16666667,51.33333333 36.25,51.33333333 36.25,51.25 36.16666667,51.25 36.08333333,51.25 36.08333333,51.33333333 36.08333333,51.41666667 36.16666667,51.41666667 36.16666667,51.33333333</coordinates></LinearRing></outerBoundaryIs></Polygon><Polygon><outerBoundaryIs><LinearRing><coordinates>35.5,51.08333333 35.5,51.0 35.41666667,51.0 35.33333333,51.0 35.33333333,51.08333333 35.41666667,51.08333333 35.41666667,51.16666667 35.41666667,51.25 35.33333333,51.25 35.33333333,51.33333333 35.41666667,51.33333333 35.41666667,51.41666667 35.5,51.41666667 35.5,51.5 35.5,51.58333333 35.41666667,51.58333333 35.41666667,51.66666667 35.5,51.66666667 35.5,51.75 35.5,51.83333333 35.5,51.91666667 35.58333333,51.91666667 35.58333333,51.83333333 35.66666667,51.83333333 35.66666667,51.75 35.75,51.75 35.75,51.66666667 35.66666667,51.66666667 35.66666667,51.58333333 35.58333333,51.58333333 35.58333333,51.5 35.58333333,51.41666667 35.66666667,51.41666667 35.66666667,51.33333333 35.75,51.33333333 35.75,51.25 35.66666667,51.25 35.58333333,51.25 35.58333333,51.33333333 35.5,51.33333333 35.5,51.25 35.5,51.16666667 35.58333333,51.16666667 35.58333333,51.08333333 35.5,51.08333333</coordinates></LinearRing></outerBoundaryIs></Polygon><Polygon><outerBoundaryIs><LinearRing><coordinates>82.58333333,51.58333333 82.66666667,51.58333333 82.66666667,51.5 82.58333333,51.5 82.58333333,51.58333333</coordinates></LinearRing></outerBoundaryIs></Polygon><Polygon><outerBoundaryIs><LinearRing><coordinates>82.41666667,51.5 82.5,51.5 82.5,51.41666667 82.41666667,51.41666667 82.41666667,51.5</coordinates></LinearRing></outerBoundaryIs></Polygon><Polygon><outerBoundaryIs><LinearRing><coordinates>33.5,51.5 33.58333333,51.5 33.66666667,51.5 33.75,51.5 33.75,51.41666667 33.66666667,51.41666667 33.58333333,51.41666667 33.5,51.41666667 33.5,51.5</coordinates></LinearRing></outerBoundaryIs></Polygon><Polygon><outerBoundaryIs><LinearRing><coordinates>35.08333333,51.5 35.16666667,51.5 35.25,51.5 35.33333333,51.5 35.33333333,51.41666667 35.25,51.41666667 35.16666667,51.41666667 35.08333333,51.41666667 35.08333333,51.5</coordinates></LinearRing></outerBoundaryIs></Polygon><Polygon><outerBoundaryIs><LinearRing><coordinates>39.08333333,51.5 39.16666667,51.5 39.16666667,51.41666667 39.08333333,51.41666667 39.08333333,51.5</coordinates></LinearRing></outerBoundaryIs></Polygon><Polygon><outerBoundaryIs><LinearRing><coordinates>81.16666667,51.58333333 81.25,51.58333333 81.25,51.5 81.16666667,51.5 81.16666667,51.58333333</coordinates></LinearRing></outerBoundaryIs></Polygon><Polygon><outerBoundaryIs><LinearRing><coordinates>32.41666667,51.58333333 32.5,51.58333333 32.5,51.5 32.41666667,51.5 32.33333333,51.5 32.33333333,51.58333333 32.41666667,51.58333333</coordinates></LinearRing></outerBoundaryIs></Polygon><Polygon><outerBoundaryIs><LinearRing><coordinates>37.83333333,51.58333333 37.91666667,51.58333333 37.91666667,51.5 37.83333333,51.5 37.83333333,51.58333333</coordinates></LinearRing></outerBoundaryIs></Polygon><Polygon><outerBoundaryIs><LinearRing><coordinates>34.66666667,51.58333333 34.75,51.58333333 34.75,51.5 34.66666667,51.5 34.66666667,51.58333333</coordinates></LinearRing></outerBoundaryIs></Polygon><Polygon><outerBoundaryIs><LinearRing><coordinates>46.0,51.58333333 46.08333333,51.58333333 46.08333333,51.5 46.0,51.5 45.91666667,51.5 45.91666667,51.58333333 45.91666667,51.66666667 46.0,51.66666667 46.0,51.58333333</coordinates></LinearRing></outerBoundaryIs></Polygon><Polygon><outerBoundaryIs><LinearRing><coordinates>33.0,51.5 33.0,51.41666667 32.91666667,51.41666667 32.91666667,51.5 32.83333333,51.5 32.75,51.5 32.75,51.58333333 32.83333333,51.58333333 32.83333333,51.66666667 32.91666667,51.66666667 32.91666667,51.58333333 33.0,51.58333333 33.0,51.66666667 33.08333333,51.66666667 33.16666667,51.66666667 33.16666667,51.58333333 33.08333333,51.58333333 33.08333333,51.5 33.0,51.5</coordinates></LinearRing></outerBoundaryIs></Polygon><Polygon><outerBoundaryIs><LinearRing><coordinates>31.91666667,51.58333333 31.91666667,51.5 31.83333333,51.5 31.75,51.5 31.75,51.58333333 31.75,51.66666667 31.83333333,51.66666667 31.91666667,51.66666667 32.0,51.66666667 32.08333333,51.66666667 32.16666667,51.66666667 32.16666667,51.58333333 32.16666667,51.5 32.08333333,51.5 32.0,51.5 32.0,51.58333333 31.91666667,51.58333333</coordinates></LinearRing></outerBoundaryIs></Polygon><Polygon><outerBoundaryIs><LinearRing><coordinates>34.5,51.58333333 34.5,51.5 34.41666667,51.5 34.33333333,51.5 34.33333333,51.58333333 34.41666667,51.58333333 34.41666667,51.66666667 34.5,51.66666667 34.5,51.75 34.58333333,51.75 34.58333333,51.83333333 34.58333333,51.91666667 34.66666667,51.91666667 34.66666667,51.83333333 34.66666667,51.75 34.75,51.75 34.83333333,51.75 34.83333333,51.66666667 34.75,51.66666667 34.66666667,51.66666667 34.66666667,51.58333333 34.58333333,51.58333333 34.5,51.58333333</coordinates></LinearRing></outerBoundaryIs></Polygon><Polygon><outerBoundaryIs><LinearRing><coordinates>82.08333333,50.66666667 82.08333333,50.58333333 82.0,50.58333333 81.91666667,50.58333333 81.83333333,50.58333333 81.75,50.58333333 81.75,50.66666667 81.75,50.75 81.83333333,50.75 81.83333333,50.83333333 81.75,50.83333333 81.66666667,50.83333333 81.66666667,50.91666667 81.58333333,50.91666667 81.58333333,51.0 81.5,51.0 81.5,50.91666667 81.41666667,50.91666667 81.41666667,51.0 81.33333333,51.0 81.33333333,51.08333333 81.33333333,51.16666667 81.33333333,51.25 81.33333333,51.33333333 81.41666667,51.33333333 81.41666667,51.41666667 81.5,51.41666667 81.5,51.5 81.58333333,51.5 81.58333333,51.41666667 81.66666667,51.41666667 81.66666667,51.5 81.66666667,51.58333333 81.75,51.58333333 81.83333333,51.58333333 81.83333333,51.66666667 81.91666667,51.66666667 82.0,51.66666667 82.0,51.75 82.08333333,51.75 82.16666667,51.75 82.25,51.75 82.33333333,51.75 82.33333333,51.83333333 82.41666667,51.83333333 82.41666667,51.75 82.5,51.75 82.58333333,51.75 82.58333333,51.66666667 82.5,51.66666667 82.41666667,51.66666667 82.41666667,51.58333333 82.33333333,51.58333333 82.33333333,51.66666667 82.25,51.66666667 82.25,51.58333333 82.16666667,51.58333333 82.16666667,51.5 82.16666667,51.41666667 82.08333333,51.41666667 82.0,51.41666667 82.0,51.33333333 82.08333333,51.33333333 82.16666667,51.33333333 82.25,51.33333333 82.25,51.25 82.25,51.16666667 82.25,51.08333333 82.16666667,51.08333333 82.16666667,51.0 82.25,51.0 82.33333333,51.0 82.33333333,50.91666667 82.41666667,50.91666667 82.41666667,50.83333333 82.41666667,50.75 82.33333333,50.75 82.33333333,50.83333333 82.25,50.83333333 82.25,50.75 82.25,50.66666667 82.25,50.58333333 82.16666667,50.58333333 82.16666667,50.66666667 82.08333333,50.66666667</coordinates></LinearRing></outerBoundaryIs><innerBoundaryIs><LinearRing><coordinates>81.83333333,50.75 81.83333333,50.66666667 81.91666667,50.66666667 81.91666667,50.75 81.83333333,50.75</coordinates></LinearRing></innerBoundaryIs><innerBoundaryIs><LinearRing><coordinates>82.0,51.66666667 82.0,51.58333333 82.0,51.5 82.08333333,51.5 82.08333333,51.58333333 82.08333333,51.66666667 82.0,51.66666667</coordinates></LinearRing></innerBoundaryIs><innerBoundaryIs><LinearRing><coordinates>81.75,51.0 81.75,50.91666667 81.83333333,50.91666667 81.91666667,50.91666667 82.0,50.91666667 82,51 82.0,51.08333333 82.0,51.16666667 81.91666667,51.16666667 81.83333333,51.16666667 81.83333333,51.08333333 81.91666667,51.08333333 81.91666667,51.0 81.83333333,51.0 81.75,51.0</coordinates></LinearRing></innerBoundaryIs><innerBoundaryIs><LinearRing><coordinates>82.0,50.91666667 82.0,50.83333333 82.08333333,50.83333333 82.08333333,50.91666667 82.0,50.91666667</coordinates></LinearRing></innerBoundaryIs><innerBoundaryIs><LinearRing><coordinates>81.5,51.25 81.5,51.16666667 81.58333333,51.16666667 81.58333333,51.25 81.5,51.25</coordinates></LinearRing></innerBoundaryIs></Polygon><Polygon><outerBoundaryIs><LinearRing><coordinates>38.0,50.66666667 38.0,50.58333333 37.91666667,50.58333333 37.91666667,50.66666667 37.91666667,50.75 37.83333333,50.75 37.83333333,50.83333333 37.75,50.83333333 37.75,50.91666667 37.75,51.0 37.83333333,51.0 37.83333333,51.08333333 37.83333333,51.16666667 37.75,51.16666667 37.66666667,51.16666667 37.66666667,51.25 37.58333333,51.25 37.5,51.25 37.5,51.16666667 37.41666667,51.16666667 37.33333333,51.16666667 37.25,51.16666667 37.25,51.08333333 37.16666667,51.08333333 37.16666667,51.0 37.16666667,50.91666667 37.08333333,50.91666667 37.0,50.91666667 37,51 37.0,51.08333333 36.91666667,51.08333333 36.91666667,51.16666667 36.91666667,51.25 37.0,51.25 37.0,51.16666667 37.08333333,51.16666667 37.16666667,51.16666667 37.16666667,51.25 37.16666667,51.33333333 37.16666667,51.41666667 37.08333333,51.41666667 37.0,51.41666667 36.91666667,51.41666667 36.83333333,51.41666667 36.75,51.41666667 36.66666667,51.41666667 36.66666667,51.5 36.75,51.5 36.75,51.58333333 36.75,51.66666667 36.83333333,51.66666667 36.91666667,51.66666667 37.0,51.66666667 37.08333333,51.66666667 37.08333333,51.58333333 37.16666667,51.58333333 37.16666667,51.5 37.25,51.5 37.25,51.41666667 37.33333333,51.41666667 37.33333333,51.5 37.33333333,51.58333333 37.41666667,51.58333333 37.5,51.58333333 37.58333333,51.58333333 37.58333333,51.66666667 37.66666667,51.66666667 37.66666667,51.58333333 37.75,51.58333333 37.75,51.5 37.83333333,51.5 37.83333333,51.41666667 37.91666667,51.41666667 37.91666667,51.5 38.0,51.5 38.0,51.41666667 38.0,51.33333333 38.08333333,51.33333333 38.08333333,51.25 38.16666667,51.25 38.16666667,51.16666667 38.25,51.16666667 38.25,51.08333333 38.16666667,51.08333333 38.08333333,51.08333333 38.0,51.08333333 37.91666667,51.08333333 37.91666667,51.0 37.91666667,50.91666667 37.91666667,50.83333333 38.0,50.83333333 38.08333333,50.83333333 38.08333333,50.75 38.0,50.75 38.0,50.66666667</coordinates></LinearRing></outerBoundaryIs><innerBoundaryIs><LinearRing><coordinates>37.83333333,51.41666667 37.75,51.41666667 37.75,51.33333333 37.83333333,51.33333333 37.83333333,51.41666667</coordinates></LinearRing></innerBoundaryIs><innerBoundaryIs><LinearRing><coordinates>38.08333333,51.25 38.0,51.25 38.0,51.16666667 38.08333333,51.16666667 38.08333333,51.25</coordinates></LinearRing></innerBoundaryIs><innerBoundaryIs><LinearRing><coordinates>37.5,51.41666667 37.58333333,51.41666667 37.66666667,51.41666667 37.66666667,51.5 37.58333333,51.5 37.5,51.5 37.5,51.41666667</coordinates></LinearRing></innerBoundaryIs><innerBoundaryIs><LinearRing><coordinates>37.33333333,51.33333333 37.33333333,51.25 37.41666667,51.25 37.41666667,51.33333333 37.33333333,51.33333333</coordinates></LinearRing></innerBoundaryIs><innerBoundaryIs><LinearRing><coordinates>36.83333333,51.5 36.91666667,51.5 36.91666667,51.58333333 36.83333333,51.58333333 36.83333333,51.5</coordinates></LinearRing></innerBoundaryIs></Polygon><Polygon><outerBoundaryIs><LinearRing><coordinates>32.75,50.25 32.75,50.16666667 32.66666667,50.16666667 32.66666667,50.25 32.58333333,50.25 32.58333333,50.33333333 32.58333333,50.41666667 32.66666667,50.41666667 32.66666667,50.5 32.75,50.5 32.75,50.58333333 32.83333333,50.58333333 32.83333333,50.5 32.83333333,50.41666667 32.91666667,50.41666667 32.91666667,50.33333333 32.83333333,50.33333333 32.83333333,50.25 32.75,50.25</coordinates></LinearRing></outerBoundaryIs><innerBoundaryIs><LinearRing><coordinates>32.66666667,50.41666667 32.66666667,50.33333333 32.75,50.33333333 32.75,50.41666667 32.66666667,50.41666667</coordinates></LinearRing></innerBoundaryIs></Polygon><Polygon><outerBoundaryIs><LinearRing><coordinates>31.16666667,50.25 31.25,50.25 31.25,50.16666667 31.16666667,50.16666667 31.08333333,50.16666667 31.0,50.16666667 30.91666667,50.16666667 30.83333333,50.16666667 30.75,50.16666667 30.75,50.08333333 30.66666667,50.08333333 30.58333333,50.08333333 30.58333333,50.16666667 30.58333333,50.25 30.5,50.25 30.5,50.33333333 30.41666667,50.33333333 30.41666667,50.25 30.33333333,50.25 30.25,50.25 30.25,50.16666667 30.16666667,50.16666667 30.08333333,50.16666667 30.08333333,50.25 30.0,50.25 30.0,50.33333333 29.91666667,50.33333333 29.83333333,50.33333333 29.75,50.33333333 29.75,50.41666667 29.83333333,50.41666667 29.83333333,50.5 29.75,50.5 29.66666667,50.5 29.66666667,50.58333333 29.75,50.58333333 29.75,50.66666667 29.75,50.75 29.83333333,50.75 29.91666667,50.75 29.91666667,50.66666667 30.0,50.66666667 30.0,50.75 30.0,50.83333333 30.08333333,50.83333333 30.16666667,50.83333333 30.25,50.83333333 30.33333333,50.83333333 30.33333333,50.75 30.41666667,50.75 30.41666667,50.66666667 30.33333333,50.66666667 30.33333333,50.58333333 30.33333333,50.5 30.41666667,50.5 30.41666667,50.58333333 30.5,50.58333333 30.58333333,50.58333333 30.66666667,50.58333333 30.66666667,50.66666667 30.75,50.66666667 30.83333333,50.66666667 30.91666667,50.66666667 30.91666667,50.58333333 31.0,50.58333333 31.08333333,50.58333333 31.16666667,50.58333333 31.25,50.58333333 31.25,50.66666667 31.33333333,50.66666667 31.33333333,50.58333333 31.33333333,50.5 31.33333333,50.41666667 31.41666667,50.41666667 31.41666667,50.33333333 31.33333333,50.33333333 31.25,50.33333333 31.16666667,50.33333333 31.08333333,50.33333333 31.08333333,50.41666667 31.0,50.41666667 31.0,50.33333333 30.91666667,50.33333333 30.91666667,50.25 31.0,50.25 31.08333333,50.25 31.16666667,50.25</coordinates></LinearRing></outerBoundaryIs><innerBoundaryIs><LinearRing><coordinates>30.66666667,50.58333333 30.66666667,50.5 30.66666667,50.41666667 30.75,50.41666667 30.75,50.5 30.75,50.58333333 30.66666667,50.58333333</coordinates></LinearRing></innerBoundaryIs><innerBoundaryIs><LinearRing><coordinates>31.0,50.41666667 31.0,50.5 30.91666667,50.5 30.91666667,50.41666667 31.0,50.41666667</coordinates></LinearRing></innerBoundaryIs><innerBoundaryIs><LinearRing><coordinates>30.08333333,50.66666667 30.16666667,50.66666667 30.16666667,50.75 30.08333333,50.75 30.08333333,50.66666667</coordinates></LinearRing></innerBoundaryIs><innerBoundaryIs><LinearRing><coordinates>30.16666667,50.41666667 30.16666667,50.33333333 30.25,50.33333333 30.25,50.41666667 30.16666667,50.41666667</coordinates></LinearRing></innerBoundaryIs><innerBoundaryIs><LinearRing><coordinates>29.91666667,50.5 30.0,50.5 30.0,50.58333333 29.91666667,50.58333333 29.91666667,50.5</coordinates></LinearRing></innerBoundaryIs></Polygon><Polygon><outerBoundaryIs><LinearRing><coordinates>82.25,50.58333333 82.33333333,50.58333333 82.33333333,50.5 82.25,50.5 82.25,50.58333333</coordinates></LinearRing></outerBoundaryIs></Polygon><Polygon><outerBoundaryIs><LinearRing><coordinates>36.75,50.58333333 36.75,50.5 36.66666667,50.5 36.58333333,50.5 36.5,50.5 36.5,50.58333333 36.41666667,50.58333333 36.41666667,50.66666667 36.33333333,50.66666667 36.33333333,50.75 36.25,50.75 36.25,50.66666667 36.16666667,50.66666667 36.16666667,50.75 36.08333333,50.75 36.08333333,50.66666667 36.0,50.66666667 35.91666667,50.66666667 35.91666667,50.58333333 35.91666667,50.5 35.83333333,50.5 35.83333333,50.58333333 35.83333333,50.66666667 35.75,50.66666667 35.75,50.75 35.66666667,50.75 35.58333333,50.75 35.5,50.75 35.5,50.83333333 35.58333333,50.83333333 35.66666667,50.83333333 35.75,50.83333333 35.83333333,50.83333333 35.83333333,50.91666667 35.91666667,50.91666667 35.91666667,50.83333333 36.0,50.83333333 36.08333333,50.83333333 36.08333333,50.91666667 36.08333333,51.0 36,51 36.0,51.08333333 36.08333333,51.08333333 36.16666667,51.08333333 36.25,51.08333333 36.33333333,51.08333333 36.41666667,51.08333333 36.5,51.08333333 36.5,51.0 36.5,50.91666667 36.58333333,50.91666667 36.58333333,51.0 36.66666667,51.0 36.66666667,51.08333333 36.75,51.08333333 36.83333333,51.08333333 36.91666667,51.08333333 36.91666667,51.0 36.83333333,51.0 36.83333333,50.91666667 36.75,50.91666667 36.66666667,50.91666667 36.66666667,50.83333333 36.58333333,50.83333333 36.58333333,50.75 36.58333333,50.66666667 36.66666667,50.66666667 36.75,50.66666667 36.75,50.58333333</coordinates></LinearRing></outerBoundaryIs><innerBoundaryIs><LinearRing><coordinates>36.25,51.0 36.25,50.91666667 36.33333333,50.91666667 36.33333333,51.0 36.25,51.0</coordinates></LinearRing></innerBoundaryIs></Polygon><Polygon><outerBoundaryIs><LinearRing><coordinates>34.25,50.58333333 34.33333333,50.58333333 34.33333333,50.5 34.25,50.5 34.25,50.58333333</coordinates></LinearRing></outerBoundaryIs></Polygon><Polygon><outerBoundaryIs><LinearRing><coordinates>31.5,50.58333333 31.58333333,50.58333333 31.58333333,50.5 31.5,50.5 31.41666667,50.5 31.41666667,50.58333333 31.5,50.58333333</coordinates></LinearRing></outerBoundaryIs></Polygon><Polygon><outerBoundaryIs><LinearRing><coordinates>33.91666667,50.58333333 34.0,50.58333333 34.0,50.5 33.91666667,50.5 33.91666667,50.58333333</coordinates></LinearRing></outerBoundaryIs></Polygon><Polygon><outerBoundaryIs><LinearRing><coordinates>33.58333333,50.58333333 33.58333333,50.5 33.5,50.5 33.5,50.58333333 33.41666667,50.58333333 33.41666667,50.66666667 33.33333333,50.66666667 33.33333333,50.75 33.33333333,50.83333333 33.41666667,50.83333333 33.41666667,50.75 33.5,50.75 33.5,50.66666667 33.58333333,50.66666667 33.58333333,50.58333333</coordinates></LinearRing></outerBoundaryIs></Polygon><Polygon><outerBoundaryIs><LinearRing><coordinates>38.66666667,50.66666667 38.75,50.66666667 38.75,50.58333333 38.66666667,50.58333333 38.66666667,50.66666667</coordinates></LinearRing></outerBoundaryIs></Polygon><Polygon><outerBoundaryIs><LinearRing><coordinates>34.91666667,50.58333333 35.0,50.58333333 35.0,50.5 34.91666667,50.5 34.91666667,50.58333333</coordinates></LinearRing></outerBoundaryIs></Polygon><Polygon><outerBoundaryIs><LinearRing><coordinates>32.5,50.58333333 32.58333333,50.58333333 32.58333333,50.5 32.5,50.5 32.5,50.58333333</coordinates></LinearRing></outerBoundaryIs></Polygon><Polygon><outerBoundaryIs><LinearRing><coordinates>34.66666667,50.41666667 34.75,50.41666667 34.75,50.33333333 34.66666667,50.33333333 34.58333333,50.33333333 34.5,50.33333333 34.5,50.41666667 34.5,50.5 34.41666667,50.5 34.41666667,50.58333333 34.5,50.58333333 34.5,50.66666667 34.58333333,50.66666667 34.58333333,50.75 34.66666667,50.75 34.66666667,50.83333333 34.75,50.83333333 34.75,50.75 34.83333333,50.75 34.83333333,50.66666667 34.75,50.66666667 34.75,50.58333333 34.75,50.5 34.66666667,50.5 34.66666667,50.41666667</coordinates></LinearRing></outerBoundaryIs></Polygon><Polygon><outerBoundaryIs><LinearRing><coordinates>33.0,50.5 33.0,50.41666667 32.91666667,50.41666667 32.91666667,50.5 32.91666667,50.58333333 33.0,50.58333333 33.0,50.66666667 33.08333333,50.66666667 33.08333333,50.58333333 33.08333333,50.5 33.0,50.5</coordinates></LinearRing></outerBoundaryIs></Polygon><Polygon><outerBoundaryIs><LinearRing><coordinates>33.08333333,50.16666667 33.0,50.16666667 32.91666667,50.16666667 32.91666667,50.25 32.91666667,50.33333333 33.0,50.33333333 33.08333333,50.33333333 33.08333333,50.41666667 33.08333333,50.5 33.16666667,50.5 33.16666667,50.58333333 33.16666667,50.66666667 33.25,50.66666667 33.25,50.58333333 33.25,50.5 33.25,50.41666667 33.33333333,50.41666667 33.33333333,50.5 33.41666667,50.5 33.41666667,50.41666667 33.41666667,50.33333333 33.41666667,50.25 33.33333333,50.25 33.33333333,50.33333333 33.25,50.33333333 33.25,50.25 33.16666667,50.25 33.16666667,50.16666667 33.08333333,50.16666667</coordinates></LinearRing></outerBoundaryIs></Polygon><Polygon><outerBoundaryIs><LinearRing><coordinates>35.08333333,50.33333333 35.08333333,50.25 35.0,50.25 34.91666667,50.25 34.83333333,50.25 34.83333333,50.33333333 34.91666667,50.33333333 35.0,50.33333333 35.0,50.41666667 35.0,50.5 35.08333333,50.5 35.08333333,50.58333333 35.16666667,50.58333333 35.25,50.58333333 35.25,50.5 35.16666667,50.5 35.16666667,50.41666667 35.08333333,50.41666667 35.08333333,50.33333333</coordinates></LinearRing></outerBoundaryIs></Polygon><Polygon><outerBoundaryIs><LinearRing><coordinates>32.33333333,50.33333333 32.33333333,50.25 32.25,50.25 32.16666667,50.25 32.08333333,50.25 32.08333333,50.33333333 32.0,50.33333333 32.0,50.41666667 32.0,50.5 32.08333333,50.5 32.08333333,50.58333333 32.08333333,50.66666667 32.16666667,50.66666667 32.25,50.66666667 32.25,50.58333333 32.33333333,50.58333333 32.33333333,50.5 32.41666667,50.5 32.5,50.5 32.5,50.41666667 32.41666667,50.41666667 32.41666667,50.33333333 32.33333333,50.33333333</coordinates></LinearRing></outerBoundaryIs></Polygon><Polygon><outerBoundaryIs><LinearRing><coordinates>81.5,50.66666667 81.58333333,50.66666667 81.58333333,50.58333333 81.5,50.58333333 81.5,50.66666667</coordinates></LinearRing></outerBoundaryIs></Polygon><Polygon><outerBoundaryIs><LinearRing><coordinates>37.75,50.66666667 37.83333333,50.66666667 37.83333333,50.58333333 37.75,50.58333333 37.75,50.66666667</coordinates></LinearRing></outerBoundaryIs></Polygon><Polygon><outerBoundaryIs><LinearRing><coordinates>33.66666667,50.66666667 33.75,50.66666667 33.75,50.58333333 33.66666667,50.58333333 33.66666667,50.66666667</coordinates></LinearRing></outerBoundaryIs></Polygon><Polygon><outerBoundaryIs><LinearRing><coordinates>35.5,50.66666667 35.58333333,50.66666667 35.58333333,50.58333333 35.5,50.58333333 35.41666667,50.58333333 35.33333333,50.58333333 35.33333333,50.66666667 35.41666667,50.66666667 35.5,50.66666667</coordinates></LinearRing></outerBoundaryIs></Polygon><Polygon><outerBoundaryIs><LinearRing><coordinates>35.08333333,50.75 35.16666667,50.75 35.16666667,50.66666667 35.08333333,50.66666667 35.08333333,50.75</coordinates></LinearRing></outerBoundaryIs></Polygon><Polygon><outerBoundaryIs><LinearRing><coordinates>34.41666667,50.75 34.5,50.75 34.5,50.66666667 34.41666667,50.66666667 34.41666667,50.75</coordinates></LinearRing></outerBoundaryIs></Polygon><Polygon><outerBoundaryIs><LinearRing><coordinates>81.58333333,50.75 81.66666667,50.75 81.66666667,50.66666667 81.58333333,50.66666667 81.58333333,50.75</coordinates></LinearRing></outerBoundaryIs></Polygon><Polygon><outerBoundaryIs><LinearRing><coordinates>32.91666667,50.66666667 32.91666667,50.58333333 32.83333333,50.58333333 32.83333333,50.66666667 32.75,50.66666667 32.75,50.75 32.83333333,50.75 32.91666667,50.75 33.0,50.75 33.0,50.66666667 32.91666667,50.66666667</coordinates></LinearRing></outerBoundaryIs></Polygon><Polygon><outerBoundaryIs><LinearRing><coordinates>30.91666667,50.75 31.0,50.75 31.08333333,50.75 31.16666667,50.75 31.16666667,50.83333333 31.08333333,50.83333333 31.0,50.83333333 31.0,50.91666667 31.08333333,50.91666667 31.16666667,50.91666667 31.25,50.91666667 31.25,50.83333333 31.25,50.75 31.25,50.66666667 31.16666667,50.66666667 31.08333333,50.66666667 31.0,50.66666667 30.91666667,50.66666667 30.91666667,50.75</coordinates></LinearRing></outerBoundaryIs></Polygon><Polygon><outerBoundaryIs><LinearRing><coordinates>33.16666667,50.75 33.16666667,50.66666667 33.08333333,50.66666667 33.08333333,50.75 33.0,50.75 33.0,50.83333333 32.91666667,50.83333333 32.91666667,50.91666667 33.0,50.91666667 33.08333333,50.91666667 33.08333333,50.83333333 33.16666667,50.83333333 33.25,50.83333333 33.25,50.75 33.16666667,50.75</coordinates></LinearRing></outerBoundaryIs></Polygon><Polygon><outerBoundaryIs><LinearRing><coordinates>31.41666667,50.75 31.41666667,50.66666667 31.33333333,50.66666667 31.33333333,50.75 31.33333333,50.83333333 31.41666667,50.83333333 31.41666667,50.75</coordinates></LinearRing></outerBoundaryIs></Polygon><Polygon><outerBoundaryIs><LinearRing><coordinates>33.91666667,50.66666667 33.91666667,50.58333333 33.83333333,50.58333333 33.83333333,50.66666667 33.75,50.66666667 33.75,50.75 33.66666667,50.75 33.58333333,50.75 33.58333333,50.83333333 33.66666667,50.83333333 33.66666667,50.91666667 33.66666667,51.0 33.58333333,51.0 33.5,51.0 33.5,51.08333333 33.58333333,51.08333333 33.66666667,51.08333333 33.75,51.08333333 33.75,51.0 33.75,50.91666667 33.83333333,50.91666667 33.83333333,51.0 33.83333333,51.08333333 33.91666667,51.08333333 33.91666667,51.0 33.91666667,50.91666667 33.91666667,50.83333333 34.0,50.83333333 34.08333333,50.83333333 34.08333333,50.91666667 34.16666667,50.91666667 34.25,50.91666667 34.25,51.0 34.33333333,51.0 34.33333333,50.91666667 34.33333333,50.83333333 34.41666667,50.83333333 34.41666667,50.75 34.33333333,50.75 34.33333333,50.66666667 34.25,50.66666667 34.25,50.75 34.16666667,50.75 34.08333333,50.75 34.0,50.75 34.0,50.66666667 33.91666667,50.66666667</coordinates></LinearRing></outerBoundaryIs></Polygon><Polygon><outerBoundaryIs><LinearRing><coordinates>32.66666667,50.66666667 32.75,50.66666667 32.75,50.58333333 32.66666667,50.58333333 32.58333333,50.58333333 32.58333333,50.66666667 32.5,50.66666667 32.5,50.58333333 32.41666667,50.58333333 32.41666667,50.66666667 32.33333333,50.66666667 32.33333333,50.75 32.33333333,50.83333333 32.25,50.83333333 32.25,50.75 32.16666667,50.75 32.16666667,50.83333333 32.08333333,50.83333333 32.08333333,50.91666667 32.16666667,50.91666667 32.25,50.91666667 32.25,51.0 32.33333333,51.0 32.41666667,51.0 32.41666667,50.91666667 32.41666667,50.83333333 32.41666667,50.75 32.5,50.75 32.5,50.83333333 32.58333333,50.83333333 32.58333333,50.75 32.66666667,50.75 32.66666667,50.66666667</coordinates></LinearRing></outerBoundaryIs></Polygon><Polygon><outerBoundaryIs><LinearRing><coordinates>24.33333333,48.75 24.33333333,48.66666667 24.25,48.66666667 24.16666667,48.66666667 24.08333333,48.66666667 24.08333333,48.75 24.0,48.75 24.0,48.83333333 23.91666667,48.83333333 23.83333333,48.83333333 23.83333333,48.91666667 23.75,48.91666667 23.75,49.0 23.83333333,49.0 23.83333333,49.08333333 23.83333333,49.16666667 23.83333333,49.25 23.83333333,49.33333333 23.91666667,49.33333333 24.0,49.33333333 24.0,49.25 24.08333333,49.25 24.08333333,49.16666667 24.0,49.16666667 23.91666667,49.16666667 23.91666667,49.08333333 23.91666667,49.0 24,49 24.0,48.91666667 24.08333333,48.91666667 24.08333333,48.83333333 24.16666667,48.83333333 24.16666667,48.91666667 24.25,48.91666667 24.33333333,48.91666667 24.33333333,48.83333333 24.41666667,48.83333333 24.41666667,48.75 24.33333333,48.75</coordinates></LinearRing></outerBoundaryIs><innerBoundaryIs><LinearRing><coordinates>24.16666667,48.83333333 24.16666667,48.75 24.25,48.75 24.25,48.83333333 24.16666667,48.83333333</coordinates></LinearRing></innerBoundaryIs></Polygon><Polygon><outerBoundaryIs><LinearRing><coordinates>44.75,48.83333333 44.83333333,48.83333333 44.83333333,48.75 44.75,48.75 44.75,48.83333333</coordinates></LinearRing></outerBoundaryIs></Polygon><Polygon><outerBoundaryIs><LinearRing><coordinates>32.16666667,48.83333333 32.16666667,48.75 32.08333333,48.75 32.0,48.75 32.0,48.83333333 32.0,48.91666667 32.08333333,48.91666667 32.16666667,48.91666667 32.16666667,48.83333333</coordinates></LinearRing></outerBoundaryIs></Polygon><Polygon><outerBoundaryIs><LinearRing><coordinates>31.33333333,48.83333333 31.33333333,48.75 31.25,48.75 31.25,48.83333333 31.16666667,48.83333333 31.16666667,48.91666667 31.16666667,49.0 31.08333333,49.0 31,49 31.0,49.08333333 31.08333333,49.08333333 31.16666667,49.08333333 31.25,49.08333333 31.25,49.16666667 31.16666667,49.16666667 31.08333333,49.16666667 31.08333333,49.25 31.16666667,49.25 31.25,49.25 31.25,49.33333333 31.33333333,49.33333333 31.41666667,49.33333333 31.41666667,49.25 31.33333333,49.25 31.33333333,49.16666667 31.33333333,49.08333333 31.41666667,49.08333333 31.41666667,49.0 31.5,49.0 31.5,49.08333333 31.58333333,49.08333333 31.58333333,49.0 31.66666667,49.0 31.66666667,48.91666667 31.58333333,48.91666667 31.58333333,48.83333333 31.5,48.83333333 31.41666667,48.83333333 31.33333333,48.83333333</coordinates></LinearRing></outerBoundaryIs></Polygon><Polygon><outerBoundaryIs><LinearRing><coordinates>31.08333333,48.83333333 31.16666667,48.83333333 31.16666667,48.75 31.08333333,48.75 31.08333333,48.83333333</coordinates></LinearRing></outerBoundaryIs></Polygon><Polygon><outerBoundaryIs><LinearRing><coordinates>30.83333333,48.83333333 30.91666667,48.83333333 30.91666667,48.75 30.83333333,48.75 30.83333333,48.83333333</coordinates></LinearRing></outerBoundaryIs></Polygon><Polygon><outerBoundaryIs><LinearRing><coordinates>36.16666667,48.83333333 36.25,48.83333333 36.25,48.75 36.16666667,48.75 36.16666667,48.83333333</coordinates></LinearRing></outerBoundaryIs></Polygon><Polygon><outerBoundaryIs><LinearRing><coordinates>34.66666667,48.83333333 34.75,48.83333333 34.75,48.75 34.66666667,48.75 34.66666667,48.83333333</coordinates></LinearRing></outerBoundaryIs></Polygon><Polygon><outerBoundaryIs><LinearRing><coordinates>27.33333333,48.83333333 27.41666667,48.83333333 27.41666667,48.75 27.33333333,48.75 27.33333333,48.83333333</coordinates></LinearRing></outerBoundaryIs></Polygon><Polygon><outerBoundaryIs><LinearRing><coordinates>26.33333333,48.83333333 26.41666667,48.83333333 26.41666667,48.75 26.33333333,48.75 26.33333333,48.83333333</coordinates></LinearRing></outerBoundaryIs></Polygon><Polygon><outerBoundaryIs><LinearRing><coordinates>25.58333333,48.83333333 25.66666667,48.83333333 25.66666667,48.75 25.58333333,48.75 25.58333333,48.83333333</coordinates></LinearRing></outerBoundaryIs></Polygon><Polygon><outerBoundaryIs><LinearRing><coordinates>33.83333333,48.83333333 33.91666667,48.83333333 33.91666667,48.75 33.83333333,48.75 33.75,48.75 33.75,48.83333333 33.75,48.91666667 33.83333333,48.91666667 33.83333333,48.83333333</coordinates></LinearRing></outerBoundaryIs></Polygon><Polygon><outerBoundaryIs><LinearRing><coordinates>31.0,48.91666667 31.08333333,48.91666667 31.08333333,48.83333333 31.0,48.83333333 31.0,48.91666667</coordinates></LinearRing></outerBoundaryIs></Polygon><Polygon><outerBoundaryIs><LinearRing><coordinates>30.66666667,48.91666667 30.75,48.91666667 30.75,48.83333333 30.66666667,48.83333333 30.66666667,48.91666667</coordinates></LinearRing></outerBoundaryIs></Polygon><Polygon><outerBoundaryIs><LinearRing><coordinates>24.5,48.91666667 24.58333333,48.91666667 24.58333333,48.83333333 24.5,48.83333333 24.41666667,48.83333333 24.41666667,48.91666667 24.41666667,49.0 24.5,49.0 24.5,48.91666667</coordinates></LinearRing></outerBoundaryIs></Polygon><Polygon><outerBoundaryIs><LinearRing><coordinates>27.41666667,48.91666667 27.5,48.91666667 27.5,48.83333333 27.41666667,48.83333333 27.41666667,48.91666667</coordinates></LinearRing></outerBoundaryIs></Polygon><Polygon><outerBoundaryIs><LinearRing><coordinates>23.41666667,48.91666667 23.5,48.91666667 23.5,48.83333333 23.41666667,48.83333333 23.41666667,48.91666667</coordinates></LinearRing></outerBoundaryIs></Polygon><Polygon><outerBoundaryIs><LinearRing><coordinates>24.75,48.91666667 24.75,48.83333333 24.66666667,48.83333333 24.66666667,48.91666667 24.58333333,48.91666667 24.58333333,49.0 24.66666667,49.0 24.75,49.0 24.75,48.91666667</coordinates></LinearRing></outerBoundaryIs></Polygon><Polygon><outerBoundaryIs><LinearRing><coordinates>44.5,48.58333333 44.58333333,48.58333333 44.66666667,48.58333333 44.66666667,48.5 44.58333333,48.5 44.5,48.5 44.41666667,48.5 44.41666667,48.58333333 44.41666667,48.66666667 44.41666667,48.75 44.41666667,48.83333333 44.5,48.83333333 44.58333333,48.83333333 44.66666667,48.83333333 44.66666667,48.75 44.58333333,48.75 44.58333333,48.66666667 44.5,48.66666667 44.5,48.58333333</coordinates></LinearRing></outerBoundaryIs></Polygon><Polygon><outerBoundaryIs><LinearRing><coordinates>37.66666667,48.66666667 37.66666667,48.58333333 37.58333333,48.58333333 37.5,48.58333333 37.5,48.66666667 37.5,48.75 37.5,48.83333333 37.41666667,48.83333333 37.41666667,48.91666667 37.5,48.91666667 37.58333333,48.91666667 37.66666667,48.91666667 37.66666667,48.83333333 37.66666667,48.75 37.66666667,48.66666667</coordinates></LinearRing></outerBoundaryIs></Polygon><Polygon><outerBoundaryIs><LinearRing><coordinates>36.58333333,48.75 36.58333333,48.66666667 36.5,48.66666667 36.5,48.75 36.5,48.83333333 36.58333333,48.83333333 36.66666667,48.83333333 36.75,48.83333333 36.83333333,48.83333333 36.83333333,48.75 36.75,48.75 36.66666667,48.75 36.58333333,48.75</coordinates></LinearRing></outerBoundaryIs></Polygon><Polygon><outerBoundaryIs><LinearRing><coordinates>-1.91666667,48.91666667 -1.83333333,48.91666667 -1.83333333,48.83333333 -1.91666667,48.83333333 -1.91666667,48.91666667</coordinates></LinearRing></outerBoundaryIs></Polygon><Polygon><outerBoundaryIs><LinearRing><coordinates>40.33333333,48.91666667 40.41666667,48.91666667 40.41666667,48.83333333 40.33333333,48.83333333 40.33333333,48.91666667</coordinates></LinearRing></outerBoundaryIs></Polygon><Polygon><outerBoundaryIs><LinearRing><coordinates>38.25,48.91666667 38.33333333,48.91666667 38.33333333,48.83333333 38.25,48.83333333 38.25,48.91666667</coordinates></LinearRing></outerBoundaryIs></Polygon><Polygon><outerBoundaryIs><LinearRing><coordinates>31.66666667,48.91666667 31.75,48.91666667 31.75,48.83333333 31.66666667,48.83333333 31.66666667,48.91666667</coordinates></LinearRing></outerBoundaryIs></Polygon><Polygon><outerBoundaryIs><LinearRing><coordinates>30.5,48.91666667 30.58333333,48.91666667 30.58333333,48.83333333 30.5,48.83333333 30.5,48.91666667</coordinates></LinearRing></outerBoundaryIs></Polygon><Polygon><outerBoundaryIs><LinearRing><coordinates>38.5,48.91666667 38.5,48.83333333 38.41666667,48.83333333 38.41666667,48.91666667 38.33333333,48.91666667 38.33333333,49.0 38.25,49.0 38.16666667,49.0 38.08333333,49.0 38,49 38.0,49.08333333 38.08333333,49.08333333 38.16666667,49.08333333 38.25,49.08333333 38.33333333,49.08333333 38.41666667,49.08333333 38.5,49.08333333 38.5,49.0 38.58333333,49.0 38.58333333,48.91666667 38.5,48.91666667</coordinates></LinearRing></outerBoundaryIs></Polygon><Polygon><outerBoundaryIs><LinearRing><coordinates>37.08333333,48.91666667 37.08333333,48.83333333 37.0,48.83333333 37.0,48.91666667 37,49 37.08333333,49.0 37.08333333,48.91666667</coordinates></LinearRing></outerBoundaryIs></Polygon><Polygon><outerBoundaryIs><LinearRing><coordinates>36.41666667,48.91666667 36.5,48.91666667 36.5,48.83333333 36.41666667,48.83333333 36.33333333,48.83333333 36.33333333,48.91666667 36.25,48.91666667 36.25,49.0 36.33333333,49.0 36.41666667,49.0 36.41666667,48.91666667</coordinates></LinearRing></outerBoundaryIs></Polygon><Polygon><outerBoundaryIs><LinearRing><coordinates>37.83333333,49.0 37.83333333,48.91666667 37.75,48.91666667 37.66666667,48.91666667 37.66666667,49.0 37.75,49.0 37.75,49.08333333 37.83333333,49.08333333 37.83333333,49.0</coordinates></LinearRing></outerBoundaryIs></Polygon><Polygon><outerBoundaryIs><LinearRing><coordinates>38.66666667,49.0 38.75,49.0 38.75,48.91666667 38.66666667,48.91666667 38.66666667,49.0</coordinates></LinearRing></outerBoundaryIs></Polygon><Polygon><outerBoundaryIs><LinearRing><coordinates>33.91666667,49.0 34,49 34.0,48.91666667 33.91666667,48.91666667 33.91666667,49.0</coordinates></LinearRing></outerBoundaryIs></Polygon><Polygon><outerBoundaryIs><LinearRing><coordinates>32.5,49.0 32.58333333,49.0 32.58333333,48.91666667 32.5,48.91666667 32.5,49.0</coordinates></LinearRing></outerBoundaryIs></Polygon><Polygon><outerBoundaryIs><LinearRing><coordinates>32.75,48.91666667 32.75,48.83333333 32.66666667,48.83333333 32.66666667,48.91666667 32.66666667,49.0 32.58333333,49.0 32.58333333,49.08333333 32.5,49.08333333 32.5,49.16666667 32.58333333,49.16666667 32.66666667,49.16666667 32.66666667,49.08333333 32.75,49.08333333 32.75,49.0 32.75,48.91666667</coordinates></LinearRing></outerBoundaryIs></Polygon><Polygon><outerBoundaryIs><LinearRing><coordinates>30.83333333,49.0 30.91666667,49.0 31,49 31.0,48.91666667 30.91666667,48.91666667 30.83333333,48.91666667 30.75,48.91666667 30.75,49.0 30.66666667,49.0 30.66666667,49.08333333 30.66666667,49.16666667 30.75,49.16666667 30.75,49.08333333 30.83333333,49.08333333 30.83333333,49.0</coordinates></LinearRing></outerBoundaryIs></Polygon><Polygon><outerBoundaryIs><LinearRing><coordinates>31.83333333,49.0 31.83333333,48.91666667 31.75,48.91666667 31.75,49.0 31.75,49.08333333 31.83333333,49.08333333 31.83333333,49.0</coordinates></LinearRing></outerBoundaryIs></Polygon><Polygon><outerBoundaryIs><LinearRing><coordinates>24.16666667,49.0 24.16666667,48.91666667 24.08333333,48.91666667 24.08333333,49.0 24,49 24.0,49.08333333 24.08333333,49.08333333 24.08333333,49.16666667 24.16666667,49.16666667 24.16666667,49.08333333 24.25,49.08333333 24.33333333,49.08333333 24.41666667,49.08333333 24.41666667,49.0 24.33333333,49.0 24.25,49.0 24.16666667,49.0</coordinates></LinearRing></outerBoundaryIs></Polygon><Polygon><outerBoundaryIs><LinearRing><coordinates>23.66666667,49.0 23.66666667,48.91666667 23.58333333,48.91666667 23.58333333,49.0 23.5,49.0 23.41666667,49.0 23.41666667,49.08333333 23.5,49.08333333 23.58333333,49.08333333 23.66666667,49.08333333 23.66666667,49.0</coordinates></LinearRing></outerBoundaryIs></Polygon><Polygon><outerBoundaryIs><LinearRing><coordinates>106.91666667,48.0 107,48 107.0,47.91666667 106.91666667,47.91666667 106.83333333,47.91666667 106.83333333,48.0 106.91666667,48.0</coordinates></LinearRing></outerBoundaryIs></Polygon><Polygon><outerBoundaryIs><LinearRing><coordinates>38,48 38.0,47.91666667 37.91666667,47.91666667 37.83333333,47.91666667 37.75,47.91666667 37.66666667,47.91666667 37.58333333,47.91666667 37.5,47.91666667 37.5,48.0 37.5,48.08333333 37.58333333,48.08333333 37.66666667,48.08333333 37.66666667,48.16666667 37.66666667,48.25 37.75,48.25 37.75,48.16666667 37.83333333,48.16666667 37.91666667,48.16666667 37.91666667,48.08333333 38.0,48.08333333 38,48</coordinates></LinearRing></outerBoundaryIs></Polygon><Polygon><outerBoundaryIs><LinearRing><coordinates>35.41666667,48.0 35.5,48.0 35.5,47.91666667 35.41666667,47.91666667 35.41666667,48.0</coordinates></LinearRing></outerBoundaryIs></Polygon><Polygon><outerBoundaryIs><LinearRing><coordinates>36.5,48.0 36.58333333,48.0 36.58333333,47.91666667 36.5,47.91666667 36.5,48.0</coordinates></LinearRing></outerBoundaryIs></Polygon><Polygon><outerBoundaryIs><LinearRing><coordinates>30.41666667,48.0 30.41666667,47.91666667 30.33333333,47.91666667 30.33333333,48.0 30.25,48.0 30.25,48.08333333 30.33333333,48.08333333 30.41666667,48.08333333 30.5,48.08333333 30.5,48.0 30.41666667,48.0</coordinates></LinearRing></outerBoundaryIs></Polygon><Polygon><outerBoundaryIs><LinearRing><coordinates>28.33333333,48.0 28.41666667,48.0 28.41666667,47.91666667 28.33333333,47.91666667 28.33333333,48.0</coordinates></LinearRing></outerBoundaryIs></Polygon><Polygon><outerBoundaryIs><LinearRing><coordinates>28.16666667,48.0 28.25,48.0 28.25,47.91666667 28.16666667,47.91666667 28.16666667,48.0</coordinates></LinearRing></outerBoundaryIs></Polygon><Polygon><outerBoundaryIs><LinearRing><coordinates>25.08333333,48.0 25.16666667,48.0 25.16666667,47.91666667 25.08333333,47.91666667 25.08333333,48.0</coordinates></LinearRing></outerBoundaryIs></Polygon><Polygon><outerBoundaryIs><LinearRing><coordinates>35.25,47.83333333 35.25,47.75 35.16666667,47.75 35.08333333,47.75 35.08333333,47.83333333 35.0,47.83333333 35.0,47.91666667 35.08333333,47.91666667 35.16666667,47.91666667 35.25,47.91666667 35.33333333,47.91666667 35.33333333,47.83333333 35.25,47.83333333</coordinates></LinearRing></outerBoundaryIs></Polygon><Polygon><outerBoundaryIs><LinearRing><coordinates>30.33333333,47.83333333 30.33333333,47.75 30.25,47.75 30.25,47.83333333 30.16666667,47.83333333 30.08333333,47.83333333 30.08333333,47.91666667 30.0,47.91666667 29.91666667,47.91666667 29.91666667,48.0 30,48 30.08333333,48.0 30.16666667,48.0 30.25,48.0 30.25,47.91666667 30.33333333,47.91666667 30.33333333,47.83333333</coordinates></LinearRing></outerBoundaryIs></Polygon><Polygon><outerBoundaryIs><LinearRing><coordinates>29.25,47.75 29.25,47.66666667 29.16666667,47.66666667 29.16666667,47.75 29.08333333,47.75 29.0,47.75 29.0,47.66666667 28.91666667,47.66666667 28.83333333,47.66666667 28.83333333,47.75 28.83333333,47.83333333 28.91666667,47.83333333 29.0,47.83333333 29.08333333,47.83333333 29.08333333,47.91666667 29.0,47.91666667 29,48 29.08333333,48.0 29.16666667,48.0 29.16666667,47.91666667 29.25,47.91666667 29.25,47.83333333 29.25,47.75</coordinates></LinearRing></outerBoundaryIs></Polygon><Polygon><outerBoundaryIs><LinearRing><coordinates>33.5,47.91666667 33.5,47.83333333 33.41666667,47.83333333 33.33333333,47.83333333 33.25,47.83333333 33.25,47.91666667 33.33333333,47.91666667 33.33333333,48.0 33.25,48.0 33.25,48.08333333 33.25,48.16666667 33.33333333,48.16666667 33.41666667,48.16666667 33.5,48.16666667 33.5,48.25 33.58333333,48.25 33.66666667,48.25 33.66666667,48.16666667 33.58333333,48.16666667 33.58333333,48.08333333 33.5,48.08333333 33.5,48.0 33.5,47.91666667</coordinates></LinearRing></outerBoundaryIs></Polygon><Polygon><outerBoundaryIs><LinearRing><coordinates>32.58333333,47.91666667 32.58333333,47.83333333 32.5,47.83333333 32.41666667,47.83333333 32.41666667,47.91666667 32.5,47.91666667 32.5,48.0 32.58333333,48.0 32.58333333,47.91666667</coordinates></LinearRing></outerBoundaryIs></Polygon><Polygon><outerBoundaryIs><LinearRing><coordinates>30.58333333,47.91666667 30.66666667,47.91666667 30.66666667,47.83333333 30.58333333,47.83333333 30.58333333,47.91666667</coordinates></LinearRing></outerBoundaryIs></Polygon><Polygon><outerBoundaryIs><LinearRing><coordinates>29.83333333,47.91666667 29.91666667,47.91666667 29.91666667,47.83333333 29.83333333,47.83333333 29.83333333,47.91666667</coordinates></LinearRing></outerBoundaryIs></Polygon><Polygon><outerBoundaryIs><LinearRing><coordinates>29.66666667,47.91666667 29.66666667,47.83333333 29.58333333,47.83333333 29.58333333,47.91666667 29.58333333,48.0 29.66666667,48.0 29.66666667,47.91666667</coordinates></LinearRing></outerBoundaryIs></Polygon><Polygon><outerBoundaryIs><LinearRing><coordinates>25.16666667,47.91666667 25.25,47.91666667 25.25,47.83333333 25.16666667,47.83333333 25.16666667,47.91666667</coordinates></LinearRing></outerBoundaryIs></Polygon><Polygon><outerBoundaryIs><LinearRing><coordinates>27.83333333,47.91666667 27.83333333,47.83333333 27.75,47.83333333 27.75,47.91666667 27.75,48.0 27.75,48.08333333 27.83333333,48.08333333 27.91666667,48.08333333 27.91666667,48.0 27.83333333,48.0 27.83333333,47.91666667</coordinates></LinearRing></outerBoundaryIs></Polygon><Polygon><outerBoundaryIs><LinearRing><coordinates>28.75,47.91666667 28.75,47.83333333 28.66666667,47.83333333 28.66666667,47.91666667 28.66666667,48.0 28.75,48.0 28.83333333,48.0 28.83333333,47.91666667 28.75,47.91666667</coordinates></LinearRing></outerBoundaryIs></Polygon><Polygon><outerBoundaryIs><LinearRing><coordinates>28.25,47.91666667 28.33333333,47.91666667 28.33333333,47.83333333 28.25,47.83333333 28.25,47.91666667</coordinates></LinearRing></outerBoundaryIs></Polygon><Polygon><outerBoundaryIs><LinearRing><coordinates>39.91666667,48.08333333 40.0,48.08333333 40,48 39.91666667,48.0 39.91666667,48.08333333</coordinates></LinearRing></outerBoundaryIs></Polygon><Polygon><outerBoundaryIs><LinearRing><coordinates>39.5,48.08333333 39.58333333,48.08333333 39.58333333,48.0 39.5,48.0 39.5,48.08333333</coordinates></LinearRing></outerBoundaryIs></Polygon><Polygon><outerBoundaryIs><LinearRing><coordinates>39.0,48.08333333 39.08333333,48.08333333 39.08333333,48.0 39,48 39.0,48.08333333</coordinates></LinearRing></outerBoundaryIs></Polygon><Polygon><outerBoundaryIs><LinearRing><coordinates>25.0,48.08333333 25.08333333,48.08333333 25.08333333,48.0 25,48 24.91666667,48.0 24.91666667,48.08333333 25.0,48.08333333</coordinates></LinearRing></outerBoundaryIs></Polygon><Polygon><outerBoundaryIs><LinearRing><coordinates>29.5,48.08333333 29.58333333,48.08333333 29.58333333,48.0 29.5,48.0 29.5,48.08333333</coordinates></LinearRing></outerBoundaryIs></Polygon><Polygon><outerBoundaryIs><LinearRing><coordinates>28.91666667,48.08333333 29.0,48.08333333 29,48 28.91666667,48.0 28.83333333,48.0 28.83333333,48.08333333 28.91666667,48.08333333</coordinates></LinearRing></outerBoundaryIs></Polygon><Polygon><outerBoundaryIs><LinearRing><coordinates>22.83333333,48.08333333 22.91666667,48.08333333 22.91666667,48.0 22.83333333,48.0 22.83333333,48.08333333</coordinates></LinearRing></outerBoundaryIs></Polygon><Polygon><outerBoundaryIs><LinearRing><coordinates>38.58333333,48.08333333 38.66666667,48.08333333 38.66666667,48.0 38.58333333,48.0 38.5,48.0 38.41666667,48.0 38.33333333,48.0 38.25,48.0 38.25,48.08333333 38.33333333,48.08333333 38.33333333,48.16666667 38.41666667,48.16666667 38.41666667,48.25 38.5,48.25 38.5,48.16666667 38.5,48.08333333 38.58333333,48.08333333</coordinates></LinearRing></outerBoundaryIs></Polygon><Polygon><outerBoundaryIs><LinearRing><coordinates>37.41666667,48.08333333 37.41666667,48.0 37.33333333,48.0 37.33333333,48.08333333 37.25,48.08333333 37.25,48.16666667 37.25,48.25 37.25,48.33333333 37.33333333,48.33333333 37.33333333,48.25 37.41666667,48.25 37.41666667,48.16666667 37.41666667,48.08333333</coordinates></LinearRing></outerBoundaryIs></Polygon><Polygon><outerBoundaryIs><LinearRing><coordinates>32.83333333,48.08333333 32.83333333,48.0 32.75,48.0 32.75,48.08333333 32.66666667,48.08333333 32.66666667,48.16666667 32.75,48.16666667 32.83333333,48.16666667 32.83333333,48.08333333</coordinates></LinearRing></outerBoundaryIs></Polygon><Polygon><outerBoundaryIs><LinearRing><coordinates>32.25,48.08333333 32.25,48.0 32.16666667,48.0 32.08333333,48.0 32.08333333,48.08333333 32.08333333,48.16666667 32.16666667,48.16666667 32.25,48.16666667 32.25,48.08333333</coordinates></LinearRing></outerBoundaryIs></Polygon><Polygon><outerBoundaryIs><LinearRing><coordinates>104.33333333,52.33333333 104.41666667,52.33333333 104.41666667,52.25 104.33333333,52.25 104.33333333,52.33333333</coordinates></LinearRing></outerBoundaryIs></Polygon><Polygon><outerBoundaryIs><LinearRing><coordinates>104.25,52.33333333 104.25,52.25 104.16666667,52.25 104.16666667,52.33333333 104.16666667,52.41666667 104.25,52.41666667 104.25,52.33333333</coordinates></LinearRing></outerBoundaryIs></Polygon><Polygon><outerBoundaryIs><LinearRing><coordinates>93.0,52.25 93.08333333,52.25 93.08333333,52.16666667 93.0,52.16666667 93.0,52.25</coordinates></LinearRing></outerBoundaryIs></Polygon><Polygon><outerBoundaryIs><LinearRing><coordinates>82.33333333,52.25 82.41666667,52.25 82.41666667,52.16666667 82.33333333,52.16666667 82.33333333,52.25</coordinates></LinearRing></outerBoundaryIs></Polygon><Polygon><outerBoundaryIs><LinearRing><coordinates>32.83333333,52.25 32.91666667,52.25 32.91666667,52.16666667 32.83333333,52.16666667 32.83333333,52.25</coordinates></LinearRing></outerBoundaryIs></Polygon><Polygon><outerBoundaryIs><LinearRing><coordinates>34.0,52.25 34.08333333,52.25 34.08333333,52.16666667 34.0,52.16666667 34.0,52.25</coordinates></LinearRing></outerBoundaryIs></Polygon><Polygon><outerBoundaryIs><LinearRing><coordinates>103.91666667,52.58333333 104.0,52.58333333 104.0,52.5 103.91666667,52.5 103.83333333,52.5 103.83333333,52.58333333 103.83333333,52.66666667 103.91666667,52.66666667 103.91666667,52.58333333</coordinates></LinearRing></outerBoundaryIs></Polygon><Polygon><outerBoundaryIs><LinearRing><coordinates>86.08333333,52.58333333 86.16666667,52.58333333 86.16666667,52.5 86.08333333,52.5 86.08333333,52.58333333</coordinates></LinearRing></outerBoundaryIs></Polygon><Polygon><outerBoundaryIs><LinearRing><coordinates>85.75,52.58333333 85.83333333,52.58333333 85.83333333,52.5 85.75,52.5 85.75,52.58333333</coordinates></LinearRing></outerBoundaryIs></Polygon><Polygon><outerBoundaryIs><LinearRing><coordinates>44.16666667,52.58333333 44.25,52.58333333 44.25,52.5 44.16666667,52.5 44.16666667,52.58333333</coordinates></LinearRing></outerBoundaryIs></Polygon><Polygon><outerBoundaryIs><LinearRing><coordinates>37.08333333,52.58333333 37.16666667,52.58333333 37.16666667,52.5 37.08333333,52.5 37.08333333,52.58333333</coordinates></LinearRing></outerBoundaryIs></Polygon><Polygon><outerBoundaryIs><LinearRing><coordinates>34.33333333,52.58333333 34.41666667,52.58333333 34.41666667,52.5 34.33333333,52.5 34.25,52.5 34.25,52.58333333 34.33333333,52.58333333</coordinates></LinearRing></outerBoundaryIs></Polygon><Polygon><outerBoundaryIs><LinearRing><coordinates>32.33333333,52.58333333 32.41666667,52.58333333 32.41666667,52.5 32.33333333,52.5 32.33333333,52.58333333</coordinates></LinearRing></outerBoundaryIs></Polygon><Polygon><outerBoundaryIs><LinearRing><coordinates>40.33333333,52.58333333 40.41666667,52.58333333 40.41666667,52.5 40.33333333,52.5 40.33333333,52.58333333</coordinates></LinearRing></outerBoundaryIs></Polygon><Polygon><outerBoundaryIs><LinearRing><coordinates>39.75,52.58333333 39.83333333,52.58333333 39.83333333,52.5 39.75,52.5 39.75,52.58333333</coordinates></LinearRing></outerBoundaryIs></Polygon><Polygon><outerBoundaryIs><LinearRing><coordinates>34.58333333,52.41666667 34.66666667,52.41666667 34.66666667,52.33333333 34.58333333,52.33333333 34.5,52.33333333 34.5,52.25 34.5,52.16666667 34.41666667,52.16666667 34.41666667,52.25 34.41666667,52.33333333 34.41666667,52.41666667 34.5,52.41666667 34.5,52.5 34.58333333,52.5 34.58333333,52.41666667</coordinates></LinearRing></outerBoundaryIs></Polygon><Polygon><outerBoundaryIs><LinearRing><coordinates>57.83333333,52.41666667 57.91666667,52.41666667 57.91666667,52.33333333 57.83333333,52.33333333 57.83333333,52.41666667</coordinates></LinearRing></outerBoundaryIs></Polygon><Polygon><outerBoundaryIs><LinearRing><coordinates>38.91666667,52.41666667 39.0,52.41666667 39.0,52.33333333 38.91666667,52.33333333 38.91666667,52.41666667</coordinates></LinearRing></outerBoundaryIs></Polygon><Polygon><outerBoundaryIs><LinearRing><coordinates>37.58333333,52.41666667 37.66666667,52.41666667 37.66666667,52.33333333 37.58333333,52.33333333 37.5,52.33333333 37.5,52.41666667 37.5,52.5 37.58333333,52.5 37.58333333,52.41666667</coordinates></LinearRing></outerBoundaryIs></Polygon><Polygon><outerBoundaryIs><LinearRing><coordinates>36.83333333,52.25 36.83333333,52.16666667 36.75,52.16666667 36.75,52.25 36.75,52.33333333 36.83333333,52.33333333 36.83333333,52.25</coordinates></LinearRing></outerBoundaryIs></Polygon><Polygon><outerBoundaryIs><LinearRing><coordinates>37.08333333,52.25 37.08333333,52.16666667 37.0,52.16666667 37.0,52.25 37.0,52.33333333 37.08333333,52.33333333 37.08333333,52.25</coordinates></LinearRing></outerBoundaryIs></Polygon><Polygon><outerBoundaryIs><LinearRing><coordinates>39.08333333,52.25 39.08333333,52.16666667 39.0,52.16666667 39.0,52.25 39.0,52.33333333 39.08333333,52.33333333 39.08333333,52.25</coordinates></LinearRing></outerBoundaryIs></Polygon><Polygon><outerBoundaryIs><LinearRing><coordinates>84.0,52.33333333 84.08333333,52.33333333 84.08333333,52.25 84.0,52.25 84.0,52.33333333</coordinates></LinearRing></outerBoundaryIs></Polygon><Polygon><outerBoundaryIs><LinearRing><coordinates>34.16666667,52.33333333 34.25,52.33333333 34.25,52.25 34.16666667,52.25 34.16666667,52.33333333</coordinates></LinearRing></outerBoundaryIs></Polygon><Polygon><outerBoundaryIs><LinearRing><coordinates>81.5,52.33333333 81.58333333,52.33333333 81.58333333,52.25 81.5,52.25 81.5,52.33333333</coordinates></LinearRing></outerBoundaryIs></Polygon><Polygon><outerBoundaryIs><LinearRing><coordinates>46.91666667,52.33333333 46.91666667,52.25 46.83333333,52.25 46.83333333,52.33333333 46.83333333,52.41666667 46.91666667,52.41666667 47.0,52.41666667 47.08333333,52.41666667 47.08333333,52.33333333 47.0,52.33333333 46.91666667,52.33333333</coordinates></LinearRing></outerBoundaryIs></Polygon><Polygon><outerBoundaryIs><LinearRing><coordinates>41.58333333,52.33333333 41.66666667,52.33333333 41.66666667,52.25 41.58333333,52.25 41.58333333,52.33333333</coordinates></LinearRing></outerBoundaryIs></Polygon><Polygon><outerBoundaryIs><LinearRing><coordinates>31.5,52.33333333 31.58333333,52.33333333 31.58333333,52.25 31.5,52.25 31.5,52.33333333</coordinates></LinearRing></outerBoundaryIs></Polygon><Polygon><outerBoundaryIs><LinearRing><coordinates>33.25,52.33333333 33.33333333,52.33333333 33.33333333,52.25 33.25,52.25 33.25,52.33333333</coordinates></LinearRing></outerBoundaryIs></Polygon><Polygon><outerBoundaryIs><LinearRing><coordinates>84.5,52.41666667 84.58333333,52.41666667 84.58333333,52.33333333 84.5,52.33333333 84.5,52.41666667</coordinates></LinearRing></outerBoundaryIs></Polygon><Polygon><outerBoundaryIs><LinearRing><coordinates>84.33333333,52.41666667 84.41666667,52.41666667 84.41666667,52.33333333 84.33333333,52.33333333 84.25,52.33333333 84.25,52.41666667 84.33333333,52.41666667</coordinates></LinearRing></outerBoundaryIs></Polygon><Polygon><outerBoundaryIs><LinearRing><coordinates>83.58333333,52.41666667 83.66666667,52.41666667 83.66666667,52.33333333 83.58333333,52.33333333 83.58333333,52.41666667</coordinates></LinearRing></outerBoundaryIs></Polygon><Polygon><outerBoundaryIs><LinearRing><coordinates>37.08333333,52.41666667 37.16666667,52.41666667 37.16666667,52.33333333 37.08333333,52.33333333 37.08333333,52.41666667</coordinates></LinearRing></outerBoundaryIs></Polygon><Polygon><outerBoundaryIs><LinearRing><coordinates>39.58333333,52.41666667 39.66666667,52.41666667 39.66666667,52.33333333 39.58333333,52.33333333 39.5,52.33333333 39.5,52.41666667 39.58333333,52.41666667</coordinates></LinearRing></outerBoundaryIs></Polygon><Polygon><outerBoundaryIs><LinearRing><coordinates>85.33333333,52.5 85.33333333,52.41666667 85.25,52.41666667 85.25,52.5 85.16666667,52.5 85.08333333,52.5 85.08333333,52.58333333 85.16666667,52.58333333 85.25,52.58333333 85.33333333,52.58333333 85.33333333,52.5</coordinates></LinearRing></outerBoundaryIs></Polygon><Polygon><outerBoundaryIs><LinearRing><coordinates>85.0,52.41666667 85.0,52.33333333 84.91666667,52.33333333 84.91666667,52.41666667 84.83333333,52.41666667 84.83333333,52.5 84.91666667,52.5 85.0,52.5 85.08333333,52.5 85.08333333,52.41666667 85.0,52.41666667</coordinates></LinearRing></outerBoundaryIs></Polygon><Polygon><outerBoundaryIs><LinearRing><coordinates>35.08333333,52.41666667 35.08333333,52.33333333 35.0,52.33333333 35.0,52.41666667 34.91666667,52.41666667 34.91666667,52.5 34.91666667,52.58333333 35.0,52.58333333 35.08333333,52.58333333 35.16666667,52.58333333 35.25,52.58333333 35.33333333,52.58333333 35.33333333,52.5 35.25,52.5 35.25,52.41666667 35.16666667,52.41666667 35.16666667,52.5 35.08333333,52.5 35.08333333,52.41666667</coordinates></LinearRing></outerBoundaryIs></Polygon><Polygon><outerBoundaryIs><LinearRing><coordinates>39.91666667,52.41666667 39.91666667,52.33333333 39.83333333,52.33333333 39.83333333,52.41666667 39.83333333,52.5 39.91666667,52.5 40.0,52.5 40.0,52.41666667 39.91666667,52.41666667</coordinates></LinearRing></outerBoundaryIs></Polygon><Polygon><outerBoundaryIs><LinearRing><coordinates>81.58333333,52.5 81.66666667,52.5 81.66666667,52.41666667 81.58333333,52.41666667 81.58333333,52.5</coordinates></LinearRing></outerBoundaryIs></Polygon><Polygon><outerBoundaryIs><LinearRing><coordinates>43.58333333,52.5 43.66666667,52.5 43.66666667,52.41666667 43.58333333,52.41666667 43.58333333,52.5</coordinates></LinearRing></outerBoundaryIs></Polygon><Polygon><outerBoundaryIs><LinearRing><coordinates>37.25,52.5 37.33333333,52.5 37.33333333,52.41666667 37.25,52.41666667 37.25,52.5</coordinates></LinearRing></outerBoundaryIs></Polygon><Polygon><outerBoundaryIs><LinearRing><coordinates>37.0,52.5 37.08333333,52.5 37.08333333,52.41666667 37.0,52.41666667 37.0,52.5</coordinates></LinearRing></outerBoundaryIs></Polygon><Polygon><outerBoundaryIs><LinearRing><coordinates>36.83333333,52.5 36.91666667,52.5 36.91666667,52.41666667 36.83333333,52.41666667 36.83333333,52.5</coordinates></LinearRing></outerBoundaryIs></Polygon><Polygon><outerBoundaryIs><LinearRing><coordinates>42.08333333,52.5 42.16666667,52.5 42.16666667,52.41666667 42.08333333,52.41666667 42.08333333,52.5</coordinates></LinearRing></outerBoundaryIs></Polygon><Polygon><outerBoundaryIs><LinearRing><coordinates>41.5,52.5 41.58333333,52.5 41.58333333,52.41666667 41.5,52.41666667 41.5,52.5</coordinates></LinearRing></outerBoundaryIs></Polygon><Polygon><outerBoundaryIs><LinearRing><coordinates>32.41666667,52.5 32.5,52.5 32.5,52.41666667 32.41666667,52.41666667 32.41666667,52.5</coordinates></LinearRing></outerBoundaryIs></Polygon><Polygon><outerBoundaryIs><LinearRing><coordinates>89.83333333,52.91666667 89.91666667,52.91666667 89.91666667,52.83333333 89.83333333,52.83333333 89.83333333,52.91666667</coordinates></LinearRing></outerBoundaryIs></Polygon><Polygon><outerBoundaryIs><LinearRing><coordinates>85.41666667,52.91666667 85.5,52.91666667 85.5,52.83333333 85.41666667,52.83333333 85.41666667,52.91666667</coordinates></LinearRing></outerBoundaryIs></Polygon><Polygon><outerBoundaryIs><LinearRing><coordinates>82.16666667,52.91666667 82.16666667,52.83333333 82.08333333,52.83333333 82.08333333,52.91666667 82.0,52.91666667 82,53 82.08333333,53.0 82.16666667,53.0 82.16666667,52.91666667</coordinates></LinearRing></outerBoundaryIs></Polygon><Polygon><outerBoundaryIs><LinearRing><coordinates>31.75,52.91666667 31.83333333,52.91666667 31.83333333,52.83333333 31.75,52.83333333 31.75,52.91666667</coordinates></LinearRing></outerBoundaryIs></Polygon><Polygon><outerBoundaryIs><LinearRing><coordinates>47.08333333,52.91666667 47.16666667,52.91666667 47.16666667,53.0 47.25,53.0 47.25,52.91666667 47.25,52.83333333 47.16666667,52.83333333 47.08333333,52.83333333 47.08333333,52.91666667</coordinates></LinearRing></outerBoundaryIs></Polygon><Polygon><outerBoundaryIs><LinearRing><coordinates>46.91666667,52.91666667 47.0,52.91666667 47.0,52.83333333 46.91666667,52.83333333 46.91666667,52.91666667</coordinates></LinearRing></outerBoundaryIs></Polygon><Polygon><outerBoundaryIs><LinearRing><coordinates>40.75,52.91666667 40.83333333,52.91666667 40.83333333,52.83333333 40.75,52.83333333 40.75,52.91666667</coordinates></LinearRing></outerBoundaryIs></Polygon><Polygon><outerBoundaryIs><LinearRing><coordinates>36.75,52.91666667 36.83333333,52.91666667 36.83333333,52.83333333 36.75,52.83333333 36.75,52.91666667</coordinates></LinearRing></outerBoundaryIs></Polygon><Polygon><outerBoundaryIs><LinearRing><coordinates>35.5,52.91666667 35.58333333,52.91666667 35.58333333,52.83333333 35.5,52.83333333 35.5,52.91666667</coordinates></LinearRing></outerBoundaryIs></Polygon><Polygon><outerBoundaryIs><LinearRing><coordinates>35.08333333,52.91666667 35.08333333,52.83333333 35.0,52.83333333 34.91666667,52.83333333 34.91666667,52.91666667 35.0,52.91666667 35,53 35.08333333,53.0 35.08333333,52.91666667</coordinates></LinearRing></outerBoundaryIs></Polygon><Polygon><outerBoundaryIs><LinearRing><coordinates>41.91666667,52.91666667 42.0,52.91666667 42.0,52.83333333 41.91666667,52.83333333 41.91666667,52.91666667</coordinates></LinearRing></outerBoundaryIs></Polygon><Polygon><outerBoundaryIs><LinearRing><coordinates>83.25,52.91666667 83.33333333,52.91666667 83.33333333,52.83333333 83.25,52.83333333 83.25,52.91666667</coordinates></LinearRing></outerBoundaryIs></Polygon><Polygon><outerBoundaryIs><LinearRing><coordinates>89.75,53.0 89.83333333,53.0 89.83333333,52.91666667 89.75,52.91666667 89.66666667,52.91666667 89.66666667,53.0 89.75,53.0</coordinates></LinearRing></outerBoundaryIs></Polygon><Polygon><outerBoundaryIs><LinearRing><coordinates>86.58333333,53.0 86.66666667,53.0 86.66666667,52.91666667 86.58333333,52.91666667 86.58333333,53.0</coordinates></LinearRing></outerBoundaryIs></Polygon><Polygon><outerBoundaryIs><LinearRing><coordinates>84.58333333,53.0 84.66666667,53.0 84.66666667,52.91666667 84.58333333,52.91666667 84.58333333,53.0</coordinates></LinearRing></outerBoundaryIs></Polygon><Polygon><outerBoundaryIs><LinearRing><coordinates>83.58333333,53.0 83.66666667,53.0 83.66666667,52.91666667 83.58333333,52.91666667 83.58333333,53.0</coordinates></LinearRing></outerBoundaryIs></Polygon><Polygon><outerBoundaryIs><LinearRing><coordinates>45.58333333,53.0 45.66666667,53.0 45.66666667,52.91666667 45.58333333,52.91666667 45.58333333,53.0</coordinates></LinearRing></outerBoundaryIs></Polygon><Polygon><outerBoundaryIs><LinearRing><coordinates>45.41666667,53.0 45.5,53.0 45.5,52.91666667 45.41666667,52.91666667 45.41666667,53.0</coordinates></LinearRing></outerBoundaryIs></Polygon><Polygon><outerBoundaryIs><LinearRing><coordinates>45.16666667,53.0 45.25,53.0 45.33333333,53.0 45.33333333,52.91666667 45.25,52.91666667 45.16666667,52.91666667 45.16666667,53.0</coordinates></LinearRing></outerBoundaryIs></Polygon><Polygon><outerBoundaryIs><LinearRing><coordinates>41.75,53.0 41.83333333,53.0 41.83333333,52.91666667 41.75,52.91666667 41.75,53.0</coordinates></LinearRing></outerBoundaryIs></Polygon><Polygon><outerBoundaryIs><LinearRing><coordinates>31.66666667,53.0 31.75,53.0 31.75,52.91666667 31.66666667,52.91666667 31.66666667,53.0</coordinates></LinearRing></outerBoundaryIs></Polygon><Polygon><outerBoundaryIs><LinearRing><coordinates>37.25,53.0 37.33333333,53.0 37.33333333,52.91666667 37.25,52.91666667 37.25,53.0</coordinates></LinearRing></outerBoundaryIs></Polygon><Polygon><outerBoundaryIs><LinearRing><coordinates>45.83333333,53.0 45.91666667,53.0 45.91666667,52.91666667 45.83333333,52.91666667 45.83333333,53.0</coordinates></LinearRing></outerBoundaryIs></Polygon><Polygon><outerBoundaryIs><LinearRing><coordinates>89.75,53.16666667 89.83333333,53.16666667 89.91666667,53.16666667 89.91666667,53.08333333 90.0,53.08333333 90,53 89.91666667,53.0 89.83333333,53.0 89.83333333,53.08333333 89.75,53.08333333 89.75,53.16666667</coordinates></LinearRing></outerBoundaryIs></Polygon><Polygon><outerBoundaryIs><LinearRing><coordinates>87.41666667,53.16666667 87.5,53.16666667 87.5,53.08333333 87.41666667,53.08333333 87.41666667,53.16666667</coordinates></LinearRing></outerBoundaryIs></Polygon><Polygon><outerBoundaryIs><LinearRing><coordinates>83.5,53.16666667 83.58333333,53.16666667 83.58333333,53.08333333 83.5,53.08333333 83.5,53.0 83.41666667,53.0 83.41666667,53.08333333 83.33333333,53.08333333 83.33333333,53.16666667 83.41666667,53.16666667 83.5,53.16666667</coordinates></LinearRing></outerBoundaryIs></Polygon><Polygon><outerBoundaryIs><LinearRing><coordinates>33.75,53.16666667 33.83333333,53.16666667 33.83333333,53.08333333 33.75,53.08333333 33.75,53.16666667</coordinates></LinearRing></outerBoundaryIs></Polygon><Polygon><outerBoundaryIs><LinearRing><coordinates>58.41666667,53.16666667 58.5,53.16666667 58.5,53.08333333 58.41666667,53.08333333 58.41666667,53.16666667</coordinates></LinearRing></outerBoundaryIs></Polygon><Polygon><outerBoundaryIs><LinearRing><coordinates>46.0,53.08333333 46,53 45.91666667,53.0 45.91666667,53.08333333 45.83333333,53.08333333 45.83333333,53.16666667 45.91666667,53.16666667 46.0,53.16666667 46.0,53.08333333</coordinates></LinearRing></outerBoundaryIs></Polygon><Polygon><outerBoundaryIs><LinearRing><coordinates>46.66666667,53.08333333 46.66666667,53.0 46.58333333,53.0 46.58333333,53.08333333 46.58333333,53.16666667 46.66666667,53.16666667 46.66666667,53.08333333</coordinates></LinearRing></outerBoundaryIs></Polygon><Polygon><outerBoundaryIs><LinearRing><coordinates>48.41666667,53.08333333 48.41666667,53.0 48.33333333,53.0 48.33333333,53.08333333 48.33333333,53.16666667 48.41666667,53.16666667 48.41666667,53.08333333</coordinates></LinearRing></outerBoundaryIs></Polygon><Polygon><outerBoundaryIs><LinearRing><coordinates>42.66666667,53.08333333 42.75,53.08333333 42.75,53.0 42.66666667,53.0 42.66666667,53.08333333</coordinates></LinearRing></outerBoundaryIs></Polygon><Polygon><outerBoundaryIs><LinearRing><coordinates>56.5,53.08333333 56.58333333,53.08333333 56.58333333,53.0 56.5,53.0 56.5,53.08333333</coordinates></LinearRing></outerBoundaryIs></Polygon><Polygon><outerBoundaryIs><LinearRing><coordinates>32.08333333,52.91666667 32.08333333,52.83333333 32.0,52.83333333 32.0,52.91666667 31.91666667,52.91666667 31.83333333,52.91666667 31.83333333,53.0 31.91666667,53.0 32,53 32.0,53.08333333 32.08333333,53.08333333 32.08333333,53.0 32.08333333,52.91666667</coordinates></LinearRing></outerBoundaryIs></Polygon><Polygon><outerBoundaryIs><LinearRing><coordinates>85.33333333,53.0 85.41666667,53.0 85.41666667,52.91666667 85.33333333,52.91666667 85.25,52.91666667 85.25,53.0 85.25,53.08333333 85.33333333,53.08333333 85.33333333,53.0</coordinates></LinearRing></outerBoundaryIs></Polygon><Polygon><outerBoundaryIs><LinearRing><coordinates>83.25,53.0 83.25,52.91666667 83.16666667,52.91666667 83.08333333,52.91666667 83.0,52.91666667 83,53 83.08333333,53.0 83.08333333,53.08333333 83.16666667,53.08333333 83.25,53.08333333 83.25,53.0</coordinates></LinearRing></outerBoundaryIs></Polygon><Polygon><outerBoundaryIs><LinearRing><coordinates>57.66666667,53.0 57.66666667,52.91666667 57.58333333,52.91666667 57.5,52.91666667 57.5,53.0 57.58333333,53.0 57.58333333,53.08333333 57.58333333,53.16666667 57.66666667,53.16666667 57.75,53.16666667 57.75,53.08333333 57.75,53.0 57.66666667,53.0</coordinates></LinearRing></outerBoundaryIs></Polygon><Polygon><outerBoundaryIs><LinearRing><coordinates>39.16666667,53.0 39.16666667,52.91666667 39.08333333,52.91666667 39.08333333,53.0 39.08333333,53.08333333 39.16666667,53.08333333 39.16666667,53.0</coordinates></LinearRing></outerBoundaryIs></Polygon><Polygon><outerBoundaryIs><LinearRing><coordinates>33.41666667,53.0 33.41666667,52.91666667 33.33333333,52.91666667 33.33333333,53.0 33.33333333,53.08333333 33.41666667,53.08333333 33.41666667,53.0</coordinates></LinearRing></outerBoundaryIs></Polygon><Polygon><outerBoundaryIs><LinearRing><coordinates>31.5,53.0 31.5,52.91666667 31.41666667,52.91666667 31.41666667,53.0 31.41666667,53.08333333 31.5,53.08333333 31.5,53.16666667 31.58333333,53.16666667 31.58333333,53.08333333 31.58333333,53.0 31.5,53.0</coordinates></LinearRing></outerBoundaryIs></Polygon><Polygon><outerBoundaryIs><LinearRing><coordinates>35.41666667,53.0 35.41666667,52.91666667 35.33333333,52.91666667 35.33333333,53.0 35.33333333,53.08333333 35.41666667,53.08333333 35.5,53.08333333 35.5,53.0 35.41666667,53.0</coordinates></LinearRing></outerBoundaryIs></Polygon><Polygon><outerBoundaryIs><LinearRing><coordinates>34.75,53.0 34.75,52.91666667 34.66666667,52.91666667 34.66666667,53.0 34.66666667,53.08333333 34.75,53.08333333 34.75,53.0</coordinates></LinearRing></outerBoundaryIs></Polygon><Polygon><outerBoundaryIs><LinearRing><coordinates>43.25,53.16666667 43.33333333,53.16666667 43.41666667,53.16666667 43.41666667,53.08333333 43.33333333,53.08333333 43.25,53.08333333 43.25,53.16666667</coordinates></LinearRing></outerBoundaryIs></Polygon><Polygon><outerBoundaryIs><LinearRing><coordinates>42.58333333,53.16666667 42.66666667,53.16666667 42.66666667,53.08333333 42.58333333,53.08333333 42.58333333,53.16666667</coordinates></LinearRing></outerBoundaryIs></Polygon><Polygon><outerBoundaryIs><LinearRing><coordinates>42.83333333,53.16666667 42.91666667,53.16666667 42.91666667,53.08333333 42.83333333,53.08333333 42.75,53.08333333 42.75,53.16666667 42.83333333,53.16666667</coordinates></LinearRing></outerBoundaryIs></Polygon><Polygon><outerBoundaryIs><LinearRing><coordinates>44.75,53.16666667 44.83333333,53.16666667 44.83333333,53.08333333 44.75,53.08333333 44.75,53.16666667</coordinates></LinearRing></outerBoundaryIs></Polygon><Polygon><outerBoundaryIs><LinearRing><coordinates>44.0,53.16666667 44.08333333,53.16666667 44.08333333,53.08333333 44.0,53.08333333 44.0,53.16666667</coordinates></LinearRing></outerBoundaryIs></Polygon><Polygon><outerBoundaryIs><LinearRing><coordinates>39.83333333,53.16666667 39.91666667,53.16666667 39.91666667,53.08333333 39.83333333,53.08333333 39.83333333,53.16666667</coordinates></LinearRing></outerBoundaryIs></Polygon><Polygon><outerBoundaryIs><LinearRing><coordinates>49.83333333,53.16666667 49.91666667,53.16666667 50.0,53.16666667 50.0,53.08333333 49.91666667,53.08333333 49.83333333,53.08333333 49.83333333,53.16666667</coordinates></LinearRing></outerBoundaryIs></Polygon><Polygon><outerBoundaryIs><LinearRing><coordinates>56.41666667,53.16666667 56.5,53.16666667 56.5,53.08333333 56.41666667,53.08333333 56.41666667,53.16666667</coordinates></LinearRing></outerBoundaryIs></Polygon><Polygon><outerBoundaryIs><LinearRing><coordinates>34.75,53.16666667 34.83333333,53.16666667 34.83333333,53.08333333 34.75,53.08333333 34.75,53.16666667</coordinates></LinearRing></outerBoundaryIs></Polygon><Polygon><outerBoundaryIs><LinearRing><coordinates>36.58333333,53.16666667 36.66666667,53.16666667 36.66666667,53.08333333 36.58333333,53.08333333 36.58333333,53.16666667</coordinates></LinearRing></outerBoundaryIs></Polygon><Polygon><outerBoundaryIs><LinearRing><coordinates>36.33333333,53.16666667 36.41666667,53.16666667 36.41666667,53.08333333 36.33333333,53.08333333 36.33333333,53.16666667</coordinates></LinearRing></outerBoundaryIs></Polygon><Polygon><outerBoundaryIs><LinearRing><coordinates>33.08333333,52.33333333 33.08333333,52.25 33.0,52.25 32.91666667,52.25 32.91666667,52.33333333 32.91666667,52.41666667 32.91666667,52.5 32.83333333,52.5 32.83333333,52.41666667 32.75,52.41666667 32.75,52.5 32.66666667,52.5 32.66666667,52.58333333 32.75,52.58333333 32.83333333,52.58333333 32.91666667,52.58333333 32.91666667,52.66666667 33.0,52.66666667 33.0,52.58333333 33.08333333,52.58333333 33.16666667,52.58333333 33.16666667,52.5 33.25,52.5 33.33333333,52.5 33.41666667,52.5 33.41666667,52.41666667 33.33333333,52.41666667 33.25,52.41666667 33.25,52.33333333 33.16666667,52.33333333 33.08333333,52.33333333</coordinates></LinearRing></outerBoundaryIs><innerBoundaryIs><LinearRing><coordinates>33.16666667,52.5 33.08333333,52.5 33.08333333,52.41666667 33.16666667,52.41666667 33.16666667,52.5</coordinates></LinearRing></innerBoundaryIs></Polygon><Polygon><outerBoundaryIs><LinearRing><coordinates>89.83333333,52.75 89.83333333,52.66666667 89.75,52.66666667 89.66666667,52.66666667 89.66666667,52.75 89.58333333,52.75 89.5,52.75 89.5,52.66666667 89.5,52.58333333 89.41666667,52.58333333 89.41666667,52.66666667 89.41666667,52.75 89.41666667,52.83333333 89.5,52.83333333 89.58333333,52.83333333 89.66666667,52.83333333 89.75,52.83333333 89.83333333,52.83333333 89.83333333,52.75</coordinates></LinearRing></outerBoundaryIs></Polygon><Polygon><outerBoundaryIs><LinearRing><coordinates>44.25,52.75 44.33333333,52.75 44.33333333,52.66666667 44.25,52.66666667 44.16666667,52.66666667 44.16666667,52.75 44.25,52.75</coordinates></LinearRing></outerBoundaryIs></Polygon><Polygon><outerBoundaryIs><LinearRing><coordinates>33.91666667,52.75 34.0,52.75 34.0,52.66666667 33.91666667,52.66666667 33.91666667,52.75</coordinates></LinearRing></outerBoundaryIs></Polygon><Polygon><outerBoundaryIs><LinearRing><coordinates>34.66666667,52.75 34.66666667,52.66666667 34.58333333,52.66666667 34.58333333,52.75 34.58333333,52.83333333 34.5,52.83333333 34.5,52.75 34.41666667,52.75 34.41666667,52.83333333 34.33333333,52.83333333 34.33333333,52.75 34.25,52.75 34.25,52.83333333 34.25,52.91666667 34.25,53.0 34.33333333,53.0 34.41666667,53.0 34.5,53.0 34.58333333,53.0 34.58333333,52.91666667 34.66666667,52.91666667 34.66666667,52.83333333 34.66666667,52.75</coordinates></LinearRing></outerBoundaryIs></Polygon><Polygon><outerBoundaryIs><LinearRing><coordinates>35.33333333,52.75 35.41666667,52.75 35.41666667,52.66666667 35.33333333,52.66666667 35.33333333,52.75</coordinates></LinearRing></outerBoundaryIs></Polygon><Polygon><outerBoundaryIs><LinearRing><coordinates>83.58333333,52.75 83.66666667,52.75 83.66666667,52.66666667 83.58333333,52.66666667 83.58333333,52.75</coordinates></LinearRing></outerBoundaryIs></Polygon><Polygon><outerBoundaryIs><LinearRing><coordinates>23.83333333,52.75 23.91666667,52.75 23.91666667,52.66666667 23.83333333,52.66666667 23.83333333,52.75</coordinates></LinearRing></outerBoundaryIs></Polygon><Polygon><outerBoundaryIs><LinearRing><coordinates>42.91666667,52.75 43.0,52.75 43.0,52.66666667 42.91666667,52.66666667 42.91666667,52.75</coordinates></LinearRing></outerBoundaryIs></Polygon><Polygon><outerBoundaryIs><LinearRing><coordinates>86.5,52.58333333 86.58333333,52.58333333 86.58333333,52.5 86.5,52.5 86.41666667,52.5 86.33333333,52.5 86.33333333,52.58333333 86.33333333,52.66666667 86.41666667,52.66666667 86.5,52.66666667 86.5,52.58333333</coordinates></LinearRing></outerBoundaryIs></Polygon><Polygon><outerBoundaryIs><LinearRing><coordinates>42.83333333,52.58333333 42.83333333,52.5 42.75,52.5 42.75,52.58333333 42.75,52.66666667 42.83333333,52.66666667 42.83333333,52.58333333</coordinates></LinearRing></outerBoundaryIs></Polygon><Polygon><outerBoundaryIs><LinearRing><coordinates>39.66666667,52.58333333 39.66666667,52.5 39.58333333,52.5 39.5,52.5 39.5,52.58333333 39.41666667,52.58333333 39.33333333,52.58333333 39.33333333,52.66666667 39.41666667,52.66666667 39.5,52.66666667 39.58333333,52.66666667 39.58333333,52.75 39.66666667,52.75 39.66666667,52.83333333 39.75,52.83333333 39.75,52.75 39.83333333,52.75 39.83333333,52.83333333 39.91666667,52.83333333 39.91666667,52.75 39.91666667,52.66666667 39.83333333,52.66666667 39.75,52.66666667 39.75,52.58333333 39.66666667,52.58333333</coordinates></LinearRing></outerBoundaryIs></Polygon><Polygon><outerBoundaryIs><LinearRing><coordinates>86.16666667,52.66666667 86.25,52.66666667 86.25,52.58333333 86.16666667,52.58333333 86.16666667,52.66666667</coordinates></LinearRing></outerBoundaryIs></Polygon><Polygon><outerBoundaryIs><LinearRing><coordinates>38.5,52.66666667 38.58333333,52.66666667 38.58333333,52.58333333 38.5,52.58333333 38.41666667,52.58333333 38.41666667,52.66666667 38.5,52.66666667</coordinates></LinearRing></outerBoundaryIs></Polygon><Polygon><outerBoundaryIs><LinearRing><coordinates>33.16666667,52.66666667 33.25,52.66666667 33.25,52.58333333 33.16666667,52.58333333 33.16666667,52.66666667</coordinates></LinearRing></outerBoundaryIs></Polygon><Polygon><outerBoundaryIs><LinearRing><coordinates>34.5,52.66666667 34.58333333,52.66666667 34.58333333,52.58333333 34.5,52.58333333 34.5,52.66666667</coordinates></LinearRing></outerBoundaryIs></Polygon><Polygon><outerBoundaryIs><LinearRing><coordinates>81.58333333,52.66666667 81.66666667,52.66666667 81.66666667,52.58333333 81.58333333,52.58333333 81.58333333,52.66666667</coordinates></LinearRing></outerBoundaryIs></Polygon><Polygon><outerBoundaryIs><LinearRing><coordinates>41.5,52.66666667 41.5,52.58333333 41.41666667,52.58333333 41.41666667,52.66666667 41.33333333,52.66666667 41.33333333,52.75 41.41666667,52.75 41.41666667,52.83333333 41.5,52.83333333 41.5,52.75 41.5,52.66666667</coordinates></LinearRing></outerBoundaryIs></Polygon><Polygon><outerBoundaryIs><LinearRing><coordinates>42.0,52.66666667 42.0,52.58333333 41.91666667,52.58333333 41.91666667,52.66666667 41.91666667,52.75 42.0,52.75 42.0,52.66666667</coordinates></LinearRing></outerBoundaryIs></Polygon><Polygon><outerBoundaryIs><LinearRing><coordinates>36.08333333,52.66666667 36.16666667,52.66666667 36.16666667,52.58333333 36.08333333,52.58333333 36.08333333,52.66666667</coordinates></LinearRing></outerBoundaryIs></Polygon><Polygon><outerBoundaryIs><LinearRing><coordinates>36.41666667,52.66666667 36.5,52.66666667 36.5,52.58333333 36.41666667,52.58333333 36.33333333,52.58333333 36.33333333,52.66666667 36.25,52.66666667 36.25,52.75 36.25,52.83333333 36.25,52.91666667 36.16666667,52.91666667 36.16666667,52.83333333 36.08333333,52.83333333 36.0,52.83333333 35.91666667,52.83333333 35.91666667,52.91666667 36.0,52.91666667 36,53 36.08333333,53.0 36.08333333,53.08333333 36.08333333,53.16666667 36.16666667,53.16666667 36.16666667,53.08333333 36.25,53.08333333 36.33333333,53.08333333 36.33333333,53.0 36.33333333,52.91666667 36.33333333,52.83333333 36.41666667,52.83333333 36.41666667,52.75 36.41666667,52.66666667</coordinates></LinearRing></outerBoundaryIs></Polygon><Polygon><outerBoundaryIs><LinearRing><coordinates>36.83333333,52.66666667 36.91666667,52.66666667 36.91666667,52.58333333 36.83333333,52.58333333 36.83333333,52.66666667</coordinates></LinearRing></outerBoundaryIs></Polygon><Polygon><outerBoundaryIs><LinearRing><coordinates>32.5,52.66666667 32.58333333,52.66666667 32.58333333,52.58333333 32.5,52.58333333 32.5,52.66666667</coordinates></LinearRing></outerBoundaryIs></Polygon><Polygon><outerBoundaryIs><LinearRing><coordinates>32.25,52.33333333 32.25,52.25 32.16666667,52.25 32.08333333,52.25 32.08333333,52.33333333 32.08333333,52.41666667 32.0,52.41666667 32.0,52.5 31.91666667,52.5 31.83333333,52.5 31.83333333,52.58333333 31.75,52.58333333 31.66666667,52.58333333 31.58333333,52.58333333 31.58333333,52.66666667 31.66666667,52.66666667 31.66666667,52.75 31.75,52.75 31.75,52.66666667 31.83333333,52.66666667 31.91666667,52.66666667 31.91666667,52.75 32.0,52.75 32.08333333,52.75 32.08333333,52.83333333 32.16666667,52.83333333 32.16666667,52.91666667 32.25,52.91666667 32.25,52.83333333 32.33333333,52.83333333 32.33333333,52.75 32.25,52.75 32.25,52.66666667 32.16666667,52.66666667 32.16666667,52.58333333 32.16666667,52.5 32.16666667,52.41666667 32.25,52.41666667 32.25,52.5 32.33333333,52.5 32.33333333,52.41666667 32.33333333,52.33333333 32.25,52.33333333</coordinates></LinearRing></outerBoundaryIs></Polygon><Polygon><outerBoundaryIs><LinearRing><coordinates>33.58333333,52.5 33.58333333,52.41666667 33.5,52.41666667 33.5,52.5 33.5,52.58333333 33.5,52.66666667 33.5,52.75 33.58333333,52.75 33.66666667,52.75 33.66666667,52.66666667 33.66666667,52.58333333 33.58333333,52.58333333 33.58333333,52.5</coordinates></LinearRing></outerBoundaryIs></Polygon><Polygon><outerBoundaryIs><LinearRing><coordinates>34.83333333,52.5 34.83333333,52.41666667 34.75,52.41666667 34.66666667,52.41666667 34.66666667,52.5 34.58333333,52.5 34.58333333,52.58333333 34.66666667,52.58333333 34.66666667,52.66666667 34.75,52.66666667 34.75,52.58333333 34.83333333,52.58333333 34.83333333,52.5</coordinates></LinearRing></outerBoundaryIs></Polygon><Polygon><outerBoundaryIs><LinearRing><coordinates>103.58333333,52.83333333 103.66666667,52.83333333 103.66666667,52.75 103.58333333,52.75 103.58333333,52.83333333</coordinates></LinearRing></outerBoundaryIs></Polygon><Polygon><outerBoundaryIs><LinearRing><coordinates>86.66666667,52.83333333 86.75,52.83333333 86.75,52.75 86.66666667,52.75 86.66666667,52.83333333</coordinates></LinearRing></outerBoundaryIs></Polygon><Polygon><outerBoundaryIs><LinearRing><coordinates>87.83333333,52.83333333 87.91666667,52.83333333 87.91666667,52.75 87.83333333,52.75 87.83333333,52.83333333</coordinates></LinearRing></outerBoundaryIs></Polygon><Polygon><outerBoundaryIs><LinearRing><coordinates>83.08333333,52.83333333 83.16666667,52.83333333 83.16666667,52.75 83.08333333,52.75 83.08333333,52.83333333</coordinates></LinearRing></outerBoundaryIs></Polygon><Polygon><outerBoundaryIs><LinearRing><coordinates>33.41666667,52.75 33.41666667,52.66666667 33.33333333,52.66666667 33.25,52.66666667 33.25,52.75 33.25,52.83333333 33.33333333,52.83333333 33.41666667,52.83333333 33.5,52.83333333 33.5,52.75 33.41666667,52.75</coordinates></LinearRing></outerBoundaryIs></Polygon><Polygon><outerBoundaryIs><LinearRing><coordinates>42.25,52.83333333 42.33333333,52.83333333 42.33333333,52.75 42.25,52.75 42.25,52.83333333</coordinates></LinearRing></outerBoundaryIs></Polygon><Polygon><outerBoundaryIs><LinearRing><coordinates>40.5,52.83333333 40.58333333,52.83333333 40.58333333,52.75 40.5,52.75 40.5,52.83333333</coordinates></LinearRing></outerBoundaryIs></Polygon><Polygon><outerBoundaryIs><LinearRing><coordinates>34.0,52.83333333 34.08333333,52.83333333 34.08333333,52.75 34.0,52.75 34.0,52.83333333</coordinates></LinearRing></outerBoundaryIs></Polygon><Polygon><outerBoundaryIs><LinearRing><coordinates>35.25,52.83333333 35.33333333,52.83333333 35.33333333,52.75 35.25,52.75 35.16666667,52.75 35.16666667,52.83333333 35.25,52.83333333</coordinates></LinearRing></outerBoundaryIs></Polygon><Polygon><outerBoundaryIs><LinearRing><coordinates>55.75,52.83333333 55.83333333,52.83333333 55.83333333,52.75 55.75,52.75 55.75,52.83333333</coordinates></LinearRing></outerBoundaryIs></Polygon><Polygon><outerBoundaryIs><LinearRing><coordinates>45.08333333,52.83333333 45.08333333,52.75 45.0,52.75 45.0,52.83333333 45.0,52.91666667 45.08333333,52.91666667 45.08333333,52.83333333</coordinates></LinearRing></outerBoundaryIs></Polygon><Polygon><outerBoundaryIs><LinearRing><coordinates>44.66666667,52.83333333 44.75,52.83333333 44.75,52.75 44.66666667,52.75 44.58333333,52.75 44.58333333,52.83333333 44.66666667,52.83333333</coordinates></LinearRing></outerBoundaryIs></Polygon><Polygon><outerBoundaryIs><LinearRing><coordinates>43.66666667,52.83333333 43.75,52.83333333 43.75,52.75 43.66666667,52.75 43.58333333,52.75 43.58333333,52.83333333 43.66666667,52.83333333</coordinates></LinearRing></outerBoundaryIs></Polygon><Polygon><outerBoundaryIs><LinearRing><coordinates>81.91666667,52.83333333 82.0,52.83333333 82.0,52.75 81.91666667,52.75 81.91666667,52.83333333</coordinates></LinearRing></outerBoundaryIs></Polygon><Polygon><outerBoundaryIs><LinearRing><coordinates>32.91666667,52.83333333 33.0,52.83333333 33.0,52.75 32.91666667,52.75 32.91666667,52.83333333</coordinates></LinearRing></outerBoundaryIs></Polygon><Polygon><outerBoundaryIs><LinearRing><coordinates>85.0,52.83333333 85.0,52.75 84.91666667,52.75 84.91666667,52.83333333 84.83333333,52.83333333 84.83333333,52.91666667 84.83333333,53.0 84.91666667,53.0 84.91666667,53.08333333 84.91666667,53.16666667 85.0,53.16666667 85.0,53.08333333 85.08333333,53.08333333 85.16666667,53.08333333 85.16666667,53.0 85.16666667,52.91666667 85.08333333,52.91666667 85.08333333,53.0 85,53 85.0,52.91666667 85.0,52.83333333</coordinates></LinearRing></outerBoundaryIs></Polygon><Polygon><outerBoundaryIs><LinearRing><coordinates>33.91666667,52.83333333 33.91666667,52.75 33.83333333,52.75 33.75,52.75 33.75,52.83333333 33.75,52.91666667 33.66666667,52.91666667 33.58333333,52.91666667 33.58333333,53.0 33.58333333,53.08333333 33.66666667,53.08333333 33.66666667,53.0 33.75,53.0 33.83333333,53.0 33.91666667,53.0 34,53 34.0,52.91666667 33.91666667,52.91666667 33.91666667,52.83333333</coordinates></LinearRing></outerBoundaryIs></Polygon><Polygon><outerBoundaryIs><LinearRing><coordinates>93.0,53.58333333 93.08333333,53.58333333 93.08333333,53.5 93.0,53.5 93.0,53.58333333</coordinates></LinearRing></outerBoundaryIs></Polygon><Polygon><outerBoundaryIs><LinearRing><coordinates>89.41666667,53.5 89.5,53.5 89.5,53.41666667 89.41666667,53.41666667 89.41666667,53.5</coordinates></LinearRing></outerBoundaryIs></Polygon><Polygon><outerBoundaryIs><LinearRing><coordinates>86.16666667,53.5 86.25,53.5 86.25,53.41666667 86.16666667,53.41666667 86.16666667,53.5</coordinates></LinearRing></outerBoundaryIs></Polygon><Polygon><outerBoundaryIs><LinearRing><coordinates>85.33333333,53.5 85.41666667,53.5 85.5,53.5 85.5,53.41666667 85.41666667,53.41666667 85.33333333,53.41666667 85.25,53.41666667 85.25,53.5 85.25,53.58333333 85.33333333,53.58333333 85.33333333,53.5</coordinates></LinearRing></outerBoundaryIs></Polygon><Polygon><outerBoundaryIs><LinearRing><coordinates>31.75,53.5 31.83333333,53.5 31.83333333,53.41666667 31.75,53.41666667 31.75,53.5</coordinates></LinearRing></outerBoundaryIs></Polygon><Polygon><outerBoundaryIs><LinearRing><coordinates>39.66666667,53.5 39.75,53.5 39.75,53.41666667 39.66666667,53.41666667 39.66666667,53.5</coordinates></LinearRing></outerBoundaryIs></Polygon><Polygon><outerBoundaryIs><LinearRing><coordinates>41.83333333,53.5 41.91666667,53.5 41.91666667,53.41666667 41.83333333,53.41666667 41.75,53.41666667 41.75,53.5 41.83333333,53.5</coordinates></LinearRing></outerBoundaryIs></Polygon><Polygon><outerBoundaryIs><LinearRing><coordinates>47.25,53.5 47.33333333,53.5 47.33333333,53.41666667 47.25,53.41666667 47.25,53.5</coordinates></LinearRing></outerBoundaryIs></Polygon><Polygon><outerBoundaryIs><LinearRing><coordinates>84.08333333,53.5 84.16666667,53.5 84.16666667,53.41666667 84.08333333,53.41666667 84.08333333,53.5</coordinates></LinearRing></outerBoundaryIs></Polygon><Polygon><outerBoundaryIs><LinearRing><coordinates>56.75,53.5 56.75,53.41666667 56.66666667,53.41666667 56.66666667,53.5 56.66666667,53.58333333 56.75,53.58333333 56.83333333,53.58333333 56.83333333,53.5 56.75,53.5</coordinates></LinearRing></outerBoundaryIs></Polygon><Polygon><outerBoundaryIs><LinearRing><coordinates>57.83333333,53.5 57.91666667,53.5 57.91666667,53.41666667 57.83333333,53.41666667 57.83333333,53.5</coordinates></LinearRing></outerBoundaryIs></Polygon><Polygon><outerBoundaryIs><LinearRing><coordinates>44.66666667,53.5 44.75,53.5 44.75,53.41666667 44.66666667,53.41666667 44.66666667,53.5</coordinates></LinearRing></outerBoundaryIs></Polygon><Polygon><outerBoundaryIs><LinearRing><coordinates>44.16666667,53.5 44.25,53.5 44.25,53.41666667 44.16666667,53.41666667 44.08333333,53.41666667 44.08333333,53.5 44.0,53.5 43.91666667,53.5 43.91666667,53.58333333 44.0,53.58333333 44.08333333,53.58333333 44.16666667,53.58333333 44.16666667,53.5</coordinates></LinearRing></outerBoundaryIs></Polygon><Polygon><outerBoundaryIs><LinearRing><coordinates>85.0,53.58333333 85.08333333,53.58333333 85.08333333,53.5 85.0,53.5 85.0,53.58333333</coordinates></LinearRing></outerBoundaryIs></Polygon><Polygon><outerBoundaryIs><LinearRing><coordinates>84.83333333,53.58333333 84.91666667,53.58333333 84.91666667,53.5 84.83333333,53.5 84.83333333,53.58333333</coordinates></LinearRing></outerBoundaryIs></Polygon><Polygon><outerBoundaryIs><LinearRing><coordinates>83.08333333,53.58333333 83.16666667,53.58333333 83.16666667,53.5 83.08333333,53.5 83.08333333,53.58333333</coordinates></LinearRing></outerBoundaryIs></Polygon><Polygon><outerBoundaryIs><LinearRing><coordinates>58.16666667,53.58333333 58.25,53.58333333 58.25,53.5 58.16666667,53.5 58.08333333,53.5 58.08333333,53.58333333 58.16666667,53.58333333</coordinates></LinearRing></outerBoundaryIs></Polygon><Polygon><outerBoundaryIs><LinearRing><coordinates>49.25,53.58333333 49.33333333,53.58333333 49.41666667,53.58333333 49.5,53.58333333 49.58333333,53.58333333 49.58333333,53.5 49.5,53.5 49.41666667,53.5 49.33333333,53.5 49.25,53.5 49.25,53.58333333</coordinates></LinearRing></outerBoundaryIs></Polygon><Polygon><outerBoundaryIs><LinearRing><coordinates>43.75,53.58333333 43.83333333,53.58333333 43.83333333,53.5 43.75,53.5 43.75,53.58333333</coordinates></LinearRing></outerBoundaryIs></Polygon><Polygon><outerBoundaryIs><LinearRing><coordinates>47.58333333,53.58333333 47.66666667,53.58333333 47.75,53.58333333 47.75,53.5 47.66666667,53.5 47.58333333,53.5 47.58333333,53.58333333</coordinates></LinearRing></outerBoundaryIs></Polygon><Polygon><outerBoundaryIs><LinearRing><coordinates>32.16666667,53.58333333 32.25,53.58333333 32.25,53.5 32.16666667,53.5 32.16666667,53.58333333</coordinates></LinearRing></outerBoundaryIs></Polygon><Polygon><outerBoundaryIs><LinearRing><coordinates>31.58333333,53.58333333 31.66666667,53.58333333 31.66666667,53.5 31.58333333,53.5 31.5,53.5 31.5,53.58333333 31.58333333,53.58333333</coordinates></LinearRing></outerBoundaryIs></Polygon><Polygon><outerBoundaryIs><LinearRing><coordinates>40.75,53.58333333 40.83333333,53.58333333 40.83333333,53.5 40.75,53.5 40.75,53.58333333</coordinates></LinearRing></outerBoundaryIs></Polygon><Polygon><outerBoundaryIs><LinearRing><coordinates>57.5,53.58333333 57.58333333,53.58333333 57.58333333,53.5 57.5,53.5 57.5,53.58333333</coordinates></LinearRing></outerBoundaryIs></Polygon><Polygon><outerBoundaryIs><LinearRing><coordinates>56.91666667,53.58333333 57.0,53.58333333 57.0,53.5 56.91666667,53.5 56.91666667,53.58333333</coordinates></LinearRing></outerBoundaryIs></Polygon><Polygon><outerBoundaryIs><LinearRing><coordinates>56.5,53.58333333 56.58333333,53.58333333 56.58333333,53.5 56.5,53.5 56.5,53.58333333</coordinates></LinearRing></outerBoundaryIs></Polygon><Polygon><outerBoundaryIs><LinearRing><coordinates>40.0,53.58333333 40.08333333,53.58333333 40.08333333,53.5 40.0,53.5 40.0,53.58333333</coordinates></LinearRing></outerBoundaryIs></Polygon><Polygon><outerBoundaryIs><LinearRing><coordinates>37.33333333,53.58333333 37.41666667,53.58333333 37.41666667,53.5 37.33333333,53.5 37.33333333,53.58333333</coordinates></LinearRing></outerBoundaryIs></Polygon><Polygon><outerBoundaryIs><LinearRing><coordinates>102,54 102.08333333,54.0 102.08333333,53.91666667 102.0,53.91666667 102,54</coordinates></LinearRing></outerBoundaryIs></Polygon><Polygon><outerBoundaryIs><LinearRing><coordinates>86.5,53.91666667 86.5,53.83333333 86.41666667,53.83333333 86.41666667,53.91666667 86.33333333,53.91666667 86.33333333,54.0 86.41666667,54.0 86.5,54.0 86.5,53.91666667</coordinates></LinearRing></outerBoundaryIs></Polygon><Polygon><outerBoundaryIs><LinearRing><coordinates>83.25,53.91666667 83.33333333,53.91666667 83.33333333,53.83333333 83.25,53.83333333 83.25,53.91666667</coordinates></LinearRing></outerBoundaryIs></Polygon><Polygon><outerBoundaryIs><LinearRing><coordinates>38.83333333,53.91666667 38.91666667,53.91666667 38.91666667,53.83333333 38.83333333,53.83333333 38.83333333,53.91666667</coordinates></LinearRing></outerBoundaryIs></Polygon><Polygon><outerBoundaryIs><LinearRing><coordinates>39.91666667,53.91666667 40.0,53.91666667 40.0,53.83333333 39.91666667,53.83333333 39.91666667,53.91666667</coordinates></LinearRing></outerBoundaryIs></Polygon><Polygon><outerBoundaryIs><LinearRing><coordinates>40.66666667,53.91666667 40.66666667,53.83333333 40.58333333,53.83333333 40.58333333,53.91666667 40.58333333,54.0 40.66666667,54.0 40.66666667,53.91666667</coordinates></LinearRing></outerBoundaryIs></Polygon><Polygon><outerBoundaryIs><LinearRing><coordinates>37.75,53.91666667 37.83333333,53.91666667 37.83333333,53.83333333 37.75,53.83333333 37.75,53.91666667</coordinates></LinearRing></outerBoundaryIs></Polygon><Polygon><outerBoundaryIs><LinearRing><coordinates>42.75,53.91666667 42.83333333,53.91666667 42.83333333,53.83333333 42.75,53.83333333 42.75,53.91666667</coordinates></LinearRing></outerBoundaryIs></Polygon><Polygon><outerBoundaryIs><LinearRing><coordinates>35.33333333,53.91666667 35.33333333,53.83333333 35.25,53.83333333 35.25,53.91666667 35.25,54.0 35.33333333,54.0 35.33333333,53.91666667</coordinates></LinearRing></outerBoundaryIs></Polygon><Polygon><outerBoundaryIs><LinearRing><coordinates>36.08333333,53.91666667 36.16666667,53.91666667 36.16666667,53.83333333 36.08333333,53.83333333 36.08333333,53.91666667</coordinates></LinearRing></outerBoundaryIs></Polygon><Polygon><outerBoundaryIs><LinearRing><coordinates>34.16666667,53.91666667 34.25,53.91666667 34.25,53.83333333 34.16666667,53.83333333 34.16666667,53.91666667</coordinates></LinearRing></outerBoundaryIs></Polygon><Polygon><outerBoundaryIs><LinearRing><coordinates>34.58333333,53.91666667 34.66666667,53.91666667 34.66666667,53.83333333 34.58333333,53.83333333 34.58333333,53.91666667</coordinates></LinearRing></outerBoundaryIs></Polygon><Polygon><outerBoundaryIs><LinearRing><coordinates>35.16666667,53.91666667 35.16666667,53.83333333 35.08333333,53.83333333 35.08333333,53.91666667 35.08333333,54.0 35.16666667,54.0 35.16666667,53.91666667</coordinates></LinearRing></outerBoundaryIs></Polygon><Polygon><outerBoundaryIs><LinearRing><coordinates>34.08333333,53.91666667 34.08333333,53.83333333 34.0,53.83333333 34.0,53.91666667 34,54 34.08333333,54.0 34.08333333,53.91666667</coordinates></LinearRing></outerBoundaryIs></Polygon><Polygon><outerBoundaryIs><LinearRin
[truncated: 1,416,665 more chars]
