# Supplementary material for: Species conservation profiles of a random sample of world spiders II: Gnaphosidae to Nemesiidae
Source: Biodivers Data J. 2018 Jun 29;(6):e26203. doi: 10.3897/BDJ.6.e26203 (PMC6065607; doi:10.3897/BDJ.6.e26203)
Supplement: Supplementary material 22 — Distribution of Scotinotylus sacer (Crosby, 1929) [file bdj-06-e26203-s022.kml]

<?xml version="1.0" encoding="utf-8" ?>
<kml xmlns="http://www.opengis.net/kml/2.2">
<Document id="root_doc">
<Schema name="Scotinotylus_sacer.kml" id="Scotinotylus_sacer.kml">
	<SimpleField name="layer" type="float"></SimpleField>
</Schema>
<Folder><name>Scotinotylus_sacer.kml</name>
  <Placemark>
	<Style><LineStyle><color>ff0000ff</color></LineStyle><PolyStyle><fill>0</fill></PolyStyle></Style>
	<ExtendedData><SchemaData schemaUrl="#Scotinotylus_sacer.kml">
		<SimpleData name="layer">1</SimpleData>
	</SchemaData></ExtendedData>
      <MultiGeometry><Polygon><outerBoundaryIs><LinearRing><coordinates>-118.25,36.16666667 -118.33333333,36.16666667 -118.41666667,36.16666667 -118.41666667,36.25 -118.33333333,36.25 -118.33333333,36.33333333 -118.25,36.33333333 -118.16666667,36.33333333 -118.16666667,36.25 -118.16666667,36.16666667 -118.25,36.16666667</coordinates></LinearRing></outerBoundaryIs></Polygon><Polygon><outerBoundaryIs><LinearRing><coordinates>-120.16666667,39.0 -120.08333333,39.0 -120.08333333,38.91666667 -120.16666667,38.91666667 -120.16666667,39.0</coordinates></LinearRing></outerBoundaryIs></Polygon><Polygon><outerBoundaryIs><LinearRing><coordinates>-119.58333333,38.91666667 -119.5,38.91666667 -119.5,38.83333333 -119.58333333,38.83333333 -119.58333333,38.91666667</coordinates></LinearRing></outerBoundaryIs></Polygon><Polygon><outerBoundaryIs><LinearRing><coordinates>-120.08333333,39.91666667 -120.08333333,39.83333333 -120.16666667,39.83333333 -120.25,39.83333333 -120.33333333,39.83333333 -120.33333333,39.91666667 -120.33333333,40.0 -120.33333333,40.08333333 -120.25,40.08333333 -120.25,40.0 -120.16666667,40.0 -120.08333333,40.0 -120.08333333,39.91666667</coordinates></LinearRing></outerBoundaryIs></Polygon><Polygon><outerBoundaryIs><LinearRing><coordinates>-122.41666667,40.58333333 -122.33333333,40.58333333 -122.33333333,40.5 -122.41666667,40.5 -122.41666667,40.58333333</coordinates></LinearRing></outerBoundaryIs></Polygon><Polygon><outerBoundaryIs><LinearRing><coordinates>-122.0,40.41666667 -121.91666667,40.41666667 -121.91666667,40.33333333 -122.0,40.33333333 -122.0,40.41666667</coordinates></LinearRing></outerBoundaryIs></Polygon><Polygon><outerBoundaryIs><LinearRing><coordinates>-120.5,41.16666667 -120.41666667,41.16666667 -120.41666667,41.08333333 -120.5,41.08333333 -120.58333333,41.08333333 -120.58333333,41.16666667 -120.5,41.16666667</coordinates></LinearRing></outerBoundaryIs></Polygon><Polygon><outerBoundaryIs><LinearRing><coordinates>-110.75,42.25 -110.66666667,42.25 -110.66666667,42.16666667 -110.75,42.16666667 -110.75,42.25</coordinates></LinearRing></outerBoundaryIs></Polygon><Polygon><outerBoundaryIs><LinearRing><coordinates>-121.08333333,42.33333333 -121.0,42.33333333 -121.0,42.25 -121.08333333,42.25 -121.08333333,42.33333333</coordinates></LinearRing></outerBoundaryIs></Polygon><Polygon><outerBoundaryIs><LinearRing><coordinates>-109.0,42.58333333 -108.91666667,42.58333333 -108.91666667,42.66666667 -109.0,42.66666667 -109.0,42.75 -109.08333333,42.75 -109.08333333,42.83333333 -109.08333333,42.91666667 -109.0,42.91666667 -109.0,42.83333333 -108.91666667,42.83333333 -108.91666667,42.75 -108.83333333,42.75 -108.83333333,42.66666667 -108.83333333,42.58333333 -108.83333333,42.5 -108.91666667,42.5 -109.0,42.5 -109.0,42.58333333</coordinates></LinearRing></outerBoundaryIs></Polygon><Polygon><outerBoundaryIs><LinearRing><coordinates>-110.83333333,42.75 -110.83333333,42.66666667 -110.91666667,42.66666667 -110.91666667,42.75 -110.91666667,42.83333333 -110.91666667,42.91666667 -110.83333333,42.91666667 -110.83333333,42.83333333 -110.83333333,42.75</coordinates></LinearRing></outerBoundaryIs></Polygon><Polygon><outerBoundaryIs><LinearRing><coordinates>-121.58333333,42.16666667 -121.5,42.16666667 -121.5,42.08333333 -121.58333333,42.08333333 -121.66666667,42.08333333 -121.66666667,42.16666667 -121.66666667,42.25 -121.58333333,42.25 -121.58333333,42.16666667</coordinates></LinearRing></outerBoundaryIs></Polygon><Polygon><outerBoundaryIs><LinearRing><coordinates>-109.83333333,43.25 -109.75,43.25 -109.75,43.16666667 -109.83333333,43.16666667 -109.83333333,43.25</coordinates></LinearRing></outerBoundaryIs></Polygon><Polygon><outerBoundaryIs><LinearRing><coordinates>-109.5,43.33333333 -109.41666667,43.33333333 -109.41666667,43.25 -109.5,43.25 -109.5,43.33333333</coordinates></LinearRing></outerBoundaryIs></Polygon><Polygon><outerBoundaryIs><LinearRing><coordinates>-124.25,43.66666667 -124.16666667,43.66666667 -124.16666667,43.58333333 -124.25,43.58333333 -124.25,43.66666667</coordinates></LinearRing></outerBoundaryIs></Polygon><Polygon><outerBoundaryIs><LinearRing><coordinates>-110.83333333,43.66666667 -110.75,43.66666667 -110.75,43.58333333 -110.83333333,43.58333333 -110.83333333,43.66666667</coordinates></LinearRing></outerBoundaryIs></Polygon><Polygon><outerBoundaryIs><LinearRing><coordinates>-111.33333333,43.25 -111.33333333,43.16666667 -111.41666667,43.16666667 -111.41666667,43.25 -111.5,43.25 -111.5,43.33333333 -111.5,43.41666667 -111.41666667,43.41666667 -111.33333333,43.41666667 -111.33333333,43.33333333 -111.25,43.33333333 -111.25,43.25 -111.33333333,43.25</coordinates></LinearRing></outerBoundaryIs></Polygon><Polygon><outerBoundaryIs><LinearRing><coordinates>-109.58333333,43.41666667 -109.5,43.41666667 -109.5,43.33333333 -109.58333333,43.33333333 -109.58333333,43.41666667</coordinates></LinearRing></outerBoundaryIs></Polygon><Polygon><outerBoundaryIs><LinearRing><coordinates>-110.25,44.16666667 -110.16666667,44.16666667 -110.16666667,44.08333333 -110.25,44.08333333 -110.33333333,44.08333333 -110.33333333,44.16666667 -110.25,44.16666667</coordinates></LinearRing></outerBoundaryIs></Polygon><Polygon><outerBoundaryIs><LinearRing><coordinates>-109.5,44.08333333 -109.41666667,44.08333333 -109.41666667,44.0 -109.5,44.0 -109.5,44.08333333</coordinates></LinearRing></outerBoundaryIs></Polygon><Polygon><outerBoundaryIs><LinearRing><coordinates>-115.0,43.83333333 -114.91666667,43.83333333 -114.91666667,43.75 -115.0,43.75 -115.0,43.83333333</coordinates></LinearRing></outerBoundaryIs></Polygon><Polygon><outerBoundaryIs><LinearRing><coordinates>-119.83333333,43.75 -119.75,43.75 -119.75,43.66666667 -119.83333333,43.66666667 -119.83333333,43.75</coordinates></LinearRing></outerBoundaryIs></Polygon><Polygon><outerBoundaryIs><LinearRing><coordinates>-119.33333333,44.75 -119.25,44.75 -119.25,44.66666667 -119.33333333,44.66666667 -119.33333333,44.75</coordinates></LinearRing></outerBoundaryIs></Polygon><Polygon><outerBoundaryIs><LinearRing><coordinates>-113.25,44.75 -113.16666667,44.75 -113.16666667,44.66666667 -113.25,44.66666667 -113.25,44.75</coordinates></LinearRing></outerBoundaryIs></Polygon><Polygon><outerBoundaryIs><LinearRing><coordinates>-113.16666667,44.66666667 -113.08333333,44.66666667 -113.08333333,44.58333333 -113.16666667,44.58333333 -113.16666667,44.66666667</coordinates></LinearRing></outerBoundaryIs></Polygon><Polygon><outerBoundaryIs><LinearRing><coordinates>-112.66666667,45.08333333 -112.58333333,45.08333333 -112.58333333,45.0 -112.66666667,45.0 -112.66666667,45.08333333</coordinates></LinearRing></outerBoundaryIs></Polygon><Polygon><outerBoundaryIs><LinearRing><coordinates>-111.58333333,44.75 -111.58333333,44.66666667 -111.66666667,44.66666667 -111.66666667,44.75 -111.75,44.75 -111.83333333,44.75 -111.83333333,44.83333333 -111.75,44.83333333 -111.75,44.91666667 -111.83333333,44.91666667 -111.83333333,45.0 -111.91666667,45.0 -111.91666667,45.08333333 -111.83333333,45.08333333 -111.75,45.08333333 -111.75,45.0 -111.66666667,45.0 -111.66666667,44.91666667 -111.58333333,44.91666667 -111.58333333,44.83333333 -111.5,44.83333333 -111.5,44.75 -111.58333333,44.75</coordinates></LinearRing></outerBoundaryIs></Polygon><Polygon><outerBoundaryIs><LinearRing><coordinates>-112.25,44.83333333 -112.16666667,44.83333333 -112.16666667,44.75 -112.25,44.75 -112.25,44.83333333</coordinates></LinearRing></outerBoundaryIs></Polygon><Polygon><outerBoundaryIs><LinearRing><coordinates>-112.91666667,44.83333333 -112.83333333,44.83333333 -112.83333333,44.75 -112.91666667,44.75 -112.91666667,44.83333333</coordinates></LinearRing></outerBoundaryIs></Polygon><Polygon><outerBoundaryIs><LinearRing><coordinates>-113.08333333,44.83333333 -113.08333333,44.75 -113.16666667,44.75 -113.16666667,44.83333333 -113.16666667,44.91666667 -113.08333333,44.91666667 -113.08333333,44.83333333</coordinates></LinearRing></outerBoundaryIs></Polygon><Polygon><outerBoundaryIs><LinearRing><coordinates>-113.58333333,44.58333333 -113.58333333,44.5 -113.66666667,44.5 -113.66666667,44.58333333 -113.75,44.58333333 -113.75,44.66666667 -113.83333333,44.66666667 -113.83333333,44.75 -113.83333333,44.83333333 -113.91666667,44.83333333 -113.91666667,44.91666667 -113.91666667,45.0 -113.91666667,45.08333333 -113.83333333,45.08333333 -113.75,45.08333333 -113.75,45.0 -113.75,44.91666667 -113.75,44.83333333 -113.75,44.75 -113.66666667,44.75 -113.58333333,44.75 -113.58333333,44.66666667 -113.5,44.66666667 -113.5,44.58333333 -113.58333333,44.58333333</coordinates></LinearRing></outerBoundaryIs></Polygon><Polygon><outerBoundaryIs><LinearRing><coordinates>-120.0,44.91666667 -120.0,44.83333333 -120.08333333,44.83333333 -120.16666667,44.83333333 -120.16666667,44.91666667 -120.16666667,45.0 -120.08333333,45.0 -120,45 -120.0,45.08333333 -119.91666667,45.08333333 -119.83333333,45.08333333 -119.83333333,45.0 -119.75,45.0 -119.75,45.08333333 -119.66666667,45.08333333 -119.66666667,45.0 -119.58333333,45.0 -119.5,45.0 -119.5,44.91666667 -119.5,44.83333333 -119.58333333,44.83333333 -119.66666667,44.83333333 -119.66666667,44.91666667 -119.75,44.91666667 -119.83333333,44.91666667 -119.91666667,44.91666667 -120.0,44.91666667</coordinates></LinearRing></outerBoundaryIs></Polygon><Polygon><outerBoundaryIs><LinearRing><coordinates>-113.41666667,44.41666667 -113.33333333,44.41666667 -113.33333333,44.33333333 -113.41666667,44.33333333 -113.5,44.33333333 -113.5,44.41666667 -113.58333333,44.41666667 -113.58333333,44.5 -113.5,44.5 -113.5,44.58333333 -113.41666667,44.58333333 -113.33333333,44.58333333 -113.33333333,44.5 -113.41666667,44.5 -113.41666667,44.41666667</coordinates></LinearRing></outerBoundaryIs></Polygon><Polygon><outerBoundaryIs><LinearRing><coordinates>-113.33333333,44.5 -113.25,44.5 -113.25,44.41666667 -113.33333333,44.41666667 -113.33333333,44.5</coordinates></LinearRing></outerBoundaryIs></Polygon><Polygon><outerBoundaryIs><LinearRing><coordinates>-109.16666667,43.0 -109.08333333,43.0 -109.08333333,42.91666667 -109.16666667,42.91666667 -109.25,42.91666667 -109.25,43.0 -109.25,43.08333333 -109.33333333,43.08333333 -109.41666667,43.08333333 -109.41666667,43.16666667 -109.41666667,43.25 -109.33333333,43.25 -109.25,43.25 -109.25,43.16666667 -109.16666667,43.16666667 -109.16666667,43.08333333 -109.16666667,43.0</coordinates></LinearRing></outerBoundaryIs></Polygon><Polygon><outerBoundaryIs><LinearRing><coordinates>-120.83333333,43.0 -120.75,43.0 -120.75,42.91666667 -120.83333333,42.91666667 -120.83333333,43.0</coordinates></LinearRing></outerBoundaryIs></Polygon><Polygon><outerBoundaryIs><LinearRing><coordinates>-111.08333333,46.25 -111.0,46.25 -111.0,46.16666667 -111.08333333,46.16666667 -111.08333333,46.25</coordinates></LinearRing></outerBoundaryIs></Polygon><Polygon><outerBoundaryIs><LinearRing><coordinates>-110.41666667,46.0 -110.33333333,46.0 -110.33333333,45.91666667 -110.41666667,45.91666667 -110.41666667,46.0</coordinates></LinearRing></outerBoundaryIs></Polygon><Polygon><outerBoundaryIs><LinearRing><coordinates>-111.33333333,46.08333333 -111.25,46.08333333 -111.25,46.0 -111.33333333,46.0 -111.33333333,46.08333333</coordinates></LinearRing></outerBoundaryIs></Polygon><Polygon><outerBoundaryIs><LinearRing><coordinates>-111,46 -111.0,45.91666667 -111.08333333,45.91666667 -111.08333333,46.0 -111.08333333,46.08333333 -111.0,46.08333333 -111.0,46.16666667 -110.91666667,46.16666667 -110.91666667,46.08333333 -110.91666667,46.0 -111,46</coordinates></LinearRing></outerBoundaryIs></Polygon><Polygon><outerBoundaryIs><LinearRing><coordinates>-121.91666667,46.16666667 -121.83333333,46.16666667 -121.83333333,46.08333333 -121.91666667,46.08333333 -121.91666667,46.16666667</coordinates></LinearRing></outerBoundaryIs></Polygon><Polygon><outerBoundaryIs><LinearRing><coordinates>-111.83333333,45.5 -111.83333333,45.41666667 -111.91666667,45.41666667 -112.0,45.41666667 -112.08333333,45.41666667 -112.08333333,45.5 -112.16666667,45.5 -112.16666667,45.58333333 -112.16666667,45.66666667 -112.16666667,45.75 -112.08333333,45.75 -112.0,45.75 -111.91666667,45.75 -111.91666667,45.66666667 -111.83333333,45.66666667 -111.83333333,45.58333333 -111.83333333,45.5</coordinates></LinearRing></outerBoundaryIs></Polygon><Polygon><outerBoundaryIs><LinearRing><coordinates>-122.41666667,46.58333333 -122.33333333,46.58333333 -122.33333333,46.5 -122.41666667,46.5 -122.41666667,46.58333333</coordinates></LinearRing></outerBoundaryIs></Polygon><Polygon><outerBoundaryIs><LinearRing><coordinates>-122.5,46.66666667 -122.41666667,46.66666667 -122.41666667,46.58333333 -122.5,46.58333333 -122.58333333,46.58333333 -122.58333333,46.66666667 -122.58333333,46.75 -122.5,46.75 -122.5,46.66666667</coordinates></LinearRing></outerBoundaryIs></Polygon><Polygon><outerBoundaryIs><LinearRing><coordinates>-122.25,46.66666667 -122.16666667,46.66666667 -122.16666667,46.58333333 -122.25,46.58333333 -122.25,46.66666667</coordinates></LinearRing></outerBoundaryIs></Polygon><Polygon><outerBoundaryIs><LinearRing><coordinates>-123.41666667,47.33333333 -123.33333333,47.33333333 -123.33333333,47.25 -123.41666667,47.25 -123.41666667,47.33333333</coordinates></LinearRing></outerBoundaryIs></Polygon><Polygon><outerBoundaryIs><LinearRing><coordinates>-109.33333333,47.16666667 -109.25,47.16666667 -109.25,47.08333333 -109.33333333,47.08333333 -109.33333333,47.16666667</coordinates></LinearRing></outerBoundaryIs></Polygon><Polygon><outerBoundaryIs><LinearRing><coordinates>-122.16666667,47.25 -122.16666667,47.16666667 -122.25,47.16666667 -122.25,47.25 -122.33333333,47.25 -122.33333333,47.33333333 -122.25,47.33333333 -122.16666667,47.33333333 -122.16666667,47.25</coordinates></LinearRing></outerBoundaryIs></Polygon><Polygon><outerBoundaryIs><LinearRing><coordinates>-122.83333333,47.25 -122.83333333,47.16666667 -122.91666667,47.16666667 -122.91666667,47.25 -122.91666667,47.33333333 -122.83333333,47.33333333 -122.83333333,47.25</coordinates></LinearRing></outerBoundaryIs></Polygon><Polygon><outerBoundaryIs><LinearRing><coordinates>-122.33333333,47.16666667 -122.25,47.16666667 -122.25,47.08333333 -122.33333333,47.08333333 -122.33333333,47.16666667</coordinates></LinearRing></outerBoundaryIs></Polygon><Polygon><outerBoundaryIs><LinearRing><coordinates>-123.0,47.16666667 -122.91666667,47.16666667 -122.91666667,47.08333333 -123.0,47.08333333 -123.0,47.16666667</coordinates></LinearRing></outerBoundaryIs></Polygon><Polygon><outerBoundaryIs><LinearRing><coordinates>-109.25,47.25 -109.16666667,47.25 -109.16666667,47.16666667 -109.25,47.16666667 -109.25,47.25</coordinates></LinearRing></outerBoundaryIs></Polygon><Polygon><outerBoundaryIs><LinearRing><coordinates>-120.25,47.25 -120.16666667,47.25 -120.16666667,47.16666667 -120.25,47.16666667 -120.25,47.25</coordinates></LinearRing></outerBoundaryIs></Polygon><Polygon><outerBoundaryIs><LinearRing><coordinates>-123.08333333,46.91666667 -123.08333333,46.83333333 -123.16666667,46.83333333 -123.25,46.83333333 -123.25,46.91666667 -123.25,47.0 -123.25,47.08333333 -123.25,47.16666667 -123.16666667,47.16666667 -123.16666667,47.08333333 -123.08333333,47.08333333 -123.08333333,47.0 -123.08333333,46.91666667</coordinates></LinearRing></outerBoundaryIs></Polygon><Polygon><outerBoundaryIs><LinearRing><coordinates>-109.16666667,46.75 -109.16666667,46.66666667 -109.25,46.66666667 -109.33333333,46.66666667 -109.41666667,46.66666667 -109.5,46.66666667 -109.5,46.75 -109.58333333,46.75 -109.66666667,46.75 -109.66666667,46.83333333 -109.58333333,46.83333333 -109.5,46.83333333 -109.41666667,46.83333333 -109.33333333,46.83333333 -109.25,46.83333333 -109.16666667,46.83333333 -109.16666667,46.91666667 -109.08333333,46.91666667 -109.0,46.91666667 -109.0,46.83333333 -108.91666667,46.83333333 -108.91666667,46.75 -109.0,46.75 -109.08333333,46.75 -109.16666667,46.75</coordinates></LinearRing></outerBoundaryIs></Polygon><Polygon><outerBoundaryIs><LinearRing><coordinates>-110.33333333,46.66666667 -110.33333333,46.58333333 -110.41666667,46.58333333 -110.5,46.58333333 -110.5,46.66666667 -110.58333333,46.66666667 -110.66666667,46.66666667 -110.75,46.66666667 -110.83333333,46.66666667 -110.91666667,46.66666667 -111.0,46.66666667 -111.0,46.75 -110.91666667,46.75 -110.91666667,46.83333333 -111.0,46.83333333 -111.08333333,46.83333333 -111.16666667,46.83333333 -111.25,46.83333333 -111.25,46.75 -111.33333333,46.75 -111.33333333,46.83333333 -111.33333333,46.91666667 -111.33333333,47.0 -111.33333333,47.08333333 -111.25,47.08333333 -111.25,47.16666667 -111.16666667,47.16666667 -111.08333333,47.16666667 -111.0,47.16666667 -110.91666667,47.16666667 -110.83333333,47.16666667 -110.83333333,47.08333333 -110.75,47.08333333 -110.75,47.16666667 -110.66666667,47.16666667 -110.58333333,47.16666667 -110.5,47.16666667 -110.5,47.08333333 -110.41666667,47.08333333 -110.41666667,47.0 -110.33333333,47.0 -110.33333333,46.91666667 -110.33333333,46.83333333 -110.25,46.83333333 -110.16666667,46.83333333 -110.16666667,46.75 -110.08333333,46.75 -110.0,46.75 -109.91666667,46.75 -109.91666667,46.66666667 -110.0,46.66666667 -110.08333333,46.66666667 -110.16666667,46.66666667 -110.25,46.66666667 -110.33333333,46.66666667</coordinates></LinearRing></outerBoundaryIs></Polygon><Polygon><outerBoundaryIs><LinearRing><coordinates>-122.0,46.75 -121.91666667,46.75 -121.83333333,46.75 -121.83333333,46.66666667 -121.91666667,46.66666667 -122.0,46.66666667 -122.08333333,46.66666667 -122.16666667,46.66666667 -122.16666667,46.75 -122.25,46.75 -122.33333333,46.75 -122.41666667,46.75 -122.5,46.75 -122.5,46.83333333 -122.41666667,46.83333333 -122.33333333,46.83333333 -122.25,46.83333333 -122.16666667,46.83333333 -122.16666667,46.91666667 -122.08333333,46.91666667 -122.08333333,47.0 -122.16666667,47.0 -122.16666667,47.08333333 -122.08333333,47.08333333 -122.0,47.08333333 -121.91666667,47.08333333 -121.91666667,47.0 -122,47 -122.0,46.91666667 -122.0,46.83333333 -122.08333333,46.83333333 -122.08333333,46.75 -122.0,46.75</coordinates></LinearRing></outerBoundaryIs></Polygon><Polygon><outerBoundaryIs><LinearRing><coordinates>-122.58333333,47.0 -122.58333333,46.91666667 -122.66666667,46.91666667 -122.75,46.91666667 -122.75,47.0 -122.83333333,47.0 -122.83333333,47.08333333 -122.75,47.08333333 -122.66666667,47.08333333 -122.66666667,47.16666667 -122.58333333,47.16666667 -122.5,47.16666667 -122.41666667,47.16666667 -122.41666667,47.08333333 -122.33333333,47.08333333 -122.33333333,47.0 -122.41666667,47.0 -122.5,47.0 -122.58333333,47.0</coordinates></LinearRing></outerBoundaryIs></Polygon><Polygon><outerBoundaryIs><LinearRing><coordinates>-122.58333333,46.33333333 -122.58333333,46.25 -122.66666667,46.25 -122.66666667,46.33333333 -122.66666667,46.41666667 -122.66666667,46.5 -122.58333333,46.5 -122.5,46.5 -122.41666667,46.5 -122.41666667,46.41666667 -122.5,46.41666667 -122.5,46.33333333 -122.58333333,46.33333333</coordinates></LinearRing></outerBoundaryIs></Polygon><Polygon><outerBoundaryIs><LinearRing><coordinates>-110.16666667,46.0 -110.16666667,45.91666667 -110.25,45.91666667 -110.25,46.0 -110.25,46.08333333 -110.33333333,46.08333333 -110.41666667,46.08333333 -110.41666667,46.0 -110.5,46.0 -110.5,46.08333333 -110.5,46.16666667 -110.58333333,46.16666667 -110.58333333,46.25 -110.58333333,46.33333333 -110.5,46.33333333 -110.41666667,46.33333333 -110.33333333,46.33333333 -110.33333333,46.25 -110.25,46.25 -110.25,46.16666667 -110.16666667,46.16666667 -110.16666667,46.08333333 -110.16666667,46.0</coordinates></LinearRing></outerBoundaryIs></Polygon><Polygon><outerBoundaryIs><LinearRing><coordinates>-110.66666667,46.5 -110.66666667,46.41666667 -110.75,46.41666667 -110.83333333,46.41666667 -110.83333333,46.5 -110.83333333,46.58333333 -110.75,46.58333333 -110.66666667,46.58333333 -110.58333333,46.58333333 -110.5,46.58333333 -110.5,46.5 -110.58333333,46.5 -110.66666667,46.5</coordinates></LinearRing></outerBoundaryIs></Polygon><Polygon><outerBoundaryIs><LinearRing><coordinates>-106.91666667,47.58333333 -106.83333333,47.58333333 -106.83333333,47.5 -106.91666667,47.5 -106.91666667,47.58333333</coordinates></LinearRing></outerBoundaryIs></Polygon><Polygon><outerBoundaryIs><LinearRing><coordinates>-108.0,47.58333333 -107.91666667,47.58333333 -107.91666667,47.5 -108.0,47.5 -108.0,47.58333333</coordinates></LinearRing></outerBoundaryIs></Polygon><Polygon><outerBoundaryIs><LinearRing><coordinates>-108.25,47.66666667 -108.16666667,47.66666667 -108.16666667,47.58333333 -108.25,47.58333333 -108.25,47.66666667</coordinates></LinearRing></outerBoundaryIs></Polygon><Polygon><outerBoundaryIs><LinearRing><coordinates>-108.58333333,47.66666667 -108.5,47.66666667 -108.5,47.58333333 -108.58333333,47.58333333 -108.58333333,47.66666667</coordinates></LinearRing></outerBoundaryIs></Polygon><Polygon><outerBoundaryIs><LinearRing><coordinates>-117.5,47.66666667 -117.41666667,47.66666667 -117.41666667,47.58333333 -117.5,47.58333333 -117.5,47.66666667</coordinates></LinearRing></outerBoundaryIs></Polygon><Polygon><outerBoundaryIs><LinearRing><coordinates>-106.58333333,47.91666667 -106.58333333,47.83333333 -106.66666667,47.83333333 -106.66666667,47.91666667 -106.75,47.91666667 -106.75,48.0 -106.66666667,48.0 -106.58333333,48.0 -106.58333333,47.91666667</coordinates></LinearRing></outerBoundaryIs></Polygon><Polygon><outerBoundaryIs><LinearRing><coordinates>-109.08333333,47.83333333 -109.0,47.83333333 -109.0,47.75 -109.08333333,47.75 -109.08333333,47.83333333</coordinates></LinearRing></outerBoundaryIs></Polygon><Polygon><outerBoundaryIs><LinearRing><coordinates>-109.16666667,47.83333333 -109.16666667,47.75 -109.25,47.75 -109.25,47.83333333 -109.25,47.91666667 -109.16666667,47.91666667 -109.16666667,47.83333333</coordinates></LinearRing></outerBoundaryIs></Polygon><Polygon><outerBoundaryIs><LinearRing><coordinates>-108.75,47.66666667 -108.75,47.58333333 -108.83333333,47.58333333 -108.91666667,47.58333333 -108.91666667,47.66666667 -108.83333333,47.66666667 -108.83333333,47.75 -108.75,47.75 -108.75,47.66666667</coordinates></LinearRing></outerBoundaryIs></Polygon><Polygon><outerBoundaryIs><LinearRing><coordinates>-122.08333333,47.66666667 -122.08333333,47.58333333 -122.16666667,47.58333333 -122.16666667,47.66666667 -122.25,47.66666667 -122.33333333,47.66666667 -122.33333333,47.75 -122.25,47.75 -122.25,47.83333333 -122.25,47.91666667 -122.16666667,47.91666667 -122.16666667,47.83333333 -122.16666667,47.75 -122.08333333,47.75 -122.08333333,47.66666667</coordinates></LinearRing></outerBoundaryIs></Polygon><Polygon><outerBoundaryIs><LinearRing><coordinates>-107.0,47.75 -107.0,47.66666667 -107.08333333,47.66666667 -107.08333333,47.75 -107.08333333,47.83333333 -107.0,47.83333333 -107.0,47.75</coordinates></LinearRing></outerBoundaryIs></Polygon><Polygon><outerBoundaryIs><LinearRing><coordinates>-116.83333333,47.66666667 -116.83333333,47.58333333 -116.91666667,47.58333333 -116.91666667,47.66666667 -117.0,47.66666667 -117.0,47.58333333 -117.08333333,47.58333333 -117.16666667,47.58333333 -117.25,47.58333333 -117.33333333,47.58333333 -117.33333333,47.66666667 -117.25,47.66666667 -117.16666667,47.66666667 -117.16666667,47.75 -117.08333333,47.75 -117.0,47.75 -116.91666667,47.75 -116.83333333,47.75 -116.83333333,47.66666667</coordinates></LinearRing></outerBoundaryIs></Polygon><Polygon><outerBoundaryIs><LinearRing><coordinates>-121.33333333,47.75 -121.25,47.75 -121.25,47.66666667 -121.33333333,47.66666667 -121.41666667,47.66666667 -121.41666667,47.75 -121.33333333,47.75</coordinates></LinearRing></outerBoundaryIs></Polygon><Polygon><outerBoundaryIs><LinearRing><coordinates>-114.25,47.83333333 -114.16666667,47.83333333 -114.16666667,47.75 -114.25,47.75 -114.25,47.83333333</coordinates></LinearRing></outerBoundaryIs></Polygon><Polygon><outerBoundaryIs><LinearRing><coordinates>-109.58333333,47.91666667 -109.5,47.91666667 -109.5,47.83333333 -109.58333333,47.83333333 -109.58333333,47.91666667</coordinates></LinearRing></outerBoundaryIs></Polygon><Polygon><outerBoundaryIs><LinearRing><coordinates>-106.83333333,47.91666667 -106.75,47.91666667 -106.75,47.83333333 -106.83333333,47.83333333 -106.83333333,47.91666667</coordinates></LinearRing></outerBoundaryIs></Polygon><Polygon><outerBoundaryIs><LinearRing><coordinates>-123.91666667,48.16666667 -123.83333333,48.16666667 -123.83333333,48.08333333 -123.91666667,48.08333333 -123.91666667,48.16666667</coordinates></LinearRing></outerBoundaryIs></Polygon><Polygon><outerBoundaryIs><LinearRing><coordinates>-123.58333333,48.08333333 -123.5,48.08333333 -123.41666667,48.08333333 -123.33333333,48.08333333 -123.33333333,48.0 -123.41666667,48.0 -123.5,48.0 -123.58333333,48.0 -123.66666667,48.0 -123.66666667,48.08333333 -123.58333333,48.08333333</coordinates></LinearRing></outerBoundaryIs></Polygon><Polygon><outerBoundaryIs><LinearRing><coordinates>-108.5,48.0 -108.41666667,48.0 -108.41666667,47.91666667 -108.5,47.91666667 -108.58333333,47.91666667 -108.66666667,47.91666667 -108.66666667,48.0 -108.58333333,48.0 -108.5,48.0</coordinates></LinearRing></outerBoundaryIs></Polygon><Polygon><outerBoundaryIs><LinearRing><coordinates>-109.16666667,48.0 -109.08333333,48.0 -109,48 -109.0,47.91666667 -109.08333333,47.91666667 -109.16666667,47.91666667 -109.16666667,48.0</coordinates></LinearRing></outerBoundaryIs></Polygon><Polygon><outerBoundaryIs><LinearRing><coordinates>-107.08333333,47.91666667 -107.08333333,47.83333333 -107.16666667,47.83333333 -107.16666667,47.91666667 -107.25,47.91666667 -107.33333333,47.91666667 -107.33333333,48.0 -107.25,48.0 -107.25,48.08333333 -107.16666667,48.08333333 -107.16666667,48.0 -107.08333333,48.0 -107,48 -106.91666667,48.0 -106.91666667,47.91666667 -107.0,47.91666667 -107.08333333,47.91666667</coordinates></LinearRing></outerBoundaryIs></Polygon><Polygon><outerBoundaryIs><LinearRing><coordinates>-123.0,49.16666667 -122.91666667,49.16666667 -122.91666667,49.08333333 -123.0,49.08333333 -123.0,49.16666667</coordinates></LinearRing></outerBoundaryIs></Polygon><Polygon><outerBoundaryIs><LinearRing><coordinates>-122.25,48.91666667 -122.16666667,48.91666667 -122.16666667,48.83333333 -122.25,48.83333333 -122.25,48.91666667</coordinates></LinearRing></outerBoundaryIs></Polygon><Polygon><outerBoundaryIs><LinearRing><coordinates>-119.41666667,48.91666667 -119.33333333,48.91666667 -119.25,48.91666667 -119.25,48.83333333 -119.33333333,48.83333333 -119.41666667,48.83333333 -119.41666667,48.91666667</coordinates></LinearRing></outerBoundaryIs></Polygon><Polygon><outerBoundaryIs><LinearRing><coordinates>-123.66666667,48.83333333 -123.58333333,48.83333333 -123.5,48.83333333 -123.5,48.75 -123.58333333,48.75 -123.66666667,48.75 -123.66666667,48.83333333</coordinates></LinearRing></outerBoundaryIs></Polygon><Polygon><outerBoundaryIs><LinearRing><coordinates>-123.25,48.83333333 -123.25,48.75 -123.33333333,48.75 -123.33333333,48.83333333 -123.33333333,48.91666667 -123.25,48.91666667 -123.25,48.83333333</coordinates></LinearRing></outerBoundaryIs></Polygon><Polygon><outerBoundaryIs><LinearRing><coordinates>-123.16666667,48.83333333 -123.08333333,48.83333333 -123.08333333,48.75 -123.16666667,48.75 -123.16666667,48.83333333</coordinates></LinearRing></outerBoundaryIs></Polygon><Polygon><outerBoundaryIs><LinearRing><coordinates>-123.41666667,49.0 -123.33333333,49.0 -123.33333333,48.91666667 -123.41666667,48.91666667 -123.5,48.91666667 -123.5,49.0 -123.41666667,49.0</coordinates></LinearRing></outerBoundaryIs></Polygon><Polygon><outerBoundaryIs><LinearRing><coordinates>-119.5,48.58333333 -119.41666667,48.58333333 -119.41666667,48.5 -119.5,48.5 -119.5,48.58333333</coordinates></LinearRing></outerBoundaryIs></Polygon><Polygon><outerBoundaryIs><LinearRing><coordinates>-123.0,48.58333333 -122.91666667,48.58333333 -122.91666667,48.5 -123.0,48.5 -123.0,48.58333333</coordinates></LinearRing></outerBoundaryIs></Polygon><Polygon><outerBoundaryIs><LinearRing><coordinates>-122.75,48.58333333 -122.66666667,48.58333333 -122.66666667,48.5 -122.75,48.5 -122.83333333,48.5 -122.83333333,48.58333333 -122.91666667,48.58333333 -122.91666667,48.66666667 -122.91666667,48.75 -122.83333333,48.75 -122.75,48.75 -122.75,48.66666667 -122.75,48.58333333</coordinates></LinearRing></outerBoundaryIs></Polygon><Polygon><outerBoundaryIs><LinearRing><coordinates>-123.25,47.33333333 -123.33333333,47.33333333 -123.33333333,47.41666667 -123.33333333,47.5 -123.25,47.5 -123.16666667,47.5 -123.16666667,47.58333333 -123.08333333,47.58333333 -123.08333333,47.66666667 -123.16666667,47.66666667 -123.16666667,47.75 -123.08333333,47.75 -123.0,47.75 -123.0,47.83333333 -123.0,47.91666667 -123.08333333,47.91666667 -123.16666667,47.91666667 -123.25,47.91666667 -123.25,48.0 -123.16666667,48.0 -123.16666667,48.08333333 -123.08333333,48.08333333 -123.0,48.08333333 -123,48 -122.91666667,48.0 -122.91666667,47.91666667 -122.91666667,47.83333333 -122.83333333,47.83333333 -122.83333333,47.75 -122.83333333,47.66666667 -122.75,47.66666667 -122.75,47.75 -122.66666667,47.75 -122.66666667,47.66666667 -122.66666667,47.58333333 -122.66666667,47.5 -122.66666667,47.41666667 -122.66666667,47.33333333 -122.75,47.33333333 -122.83333333,47.33333333 -122.83333333,47.41666667 -122.91666667,47.41666667 -122.91666667,47.33333333 -123.0,47.33333333 -123.0,47.25 -123.08333333,47.25 -123.08333333,47.16666667 -123.16666667,47.16666667 -123.16666667,47.25 -123.25,47.25 -123.25,47.33333333</coordinates></LinearRing></outerBoundaryIs><innerBoundaryIs><LinearRing><coordinates>-123.25,47.41666667 -123.25,47.33333333 -123.16666667,47.33333333 -123.16666667,47.41666667 -123.25,47.41666667</coordinates></LinearRing></innerBoundaryIs></Polygon><Polygon><outerBoundaryIs><LinearRing><coordinates>-110.58333333,47.5 -110.5,47.5 -110.5,47.41666667 -110.58333333,47.41666667 -110.66666667,47.41666667 -110.66666667,47.5 -110.58333333,47.5</coordinates></LinearRing></outerBoundaryIs></Polygon><Polygon><outerBoundaryIs><LinearRing><coordinates>-122.58333333,47.41666667 -122.5,47.41666667 -122.5,47.33333333 -122.58333333,47.33333333 -122.58333333,47.41666667</coordinates></LinearRing></outerBoundaryIs></Polygon><Polygon><outerBoundaryIs><LinearRing><coordinates>-117.5,47.5 -117.41666667,47.5 -117.41666667,47.41666667 -117.5,47.41666667 -117.58333333,47.41666667 -117.58333333,47.5 -117.5,47.5</coordinates></LinearRing></outerBoundaryIs></Polygon><Polygon><outerBoundaryIs><LinearRing><coordinates>-121.83333333,47.16666667 -121.75,47.16666667 -121.75,47.08333333 -121.83333333,47.08333333 -121.91666667,47.08333333 -121.91666667,47.16666667 -121.91666667,47.25 -121.91666667,47.33333333 -122.0,47.33333333 -122.08333333,47.33333333 -122.16666667,47.33333333 -122.16666667,47.41666667 -122.16666667,47.5 -122.08333333,47.5 -122.08333333,47.41666667 -122.0,47.41666667 -122.0,47.5 -121.91666667,47.5 -121.83333333,47.5 -121.83333333,47.58333333 -121.91666667,47.58333333 -121.91666667,47.66666667 -121.83333333,47.66666667 -121.83333333,47.75 -121.91666667,47.75 -121.91666667,47.83333333 -121.83333333,47.83333333 -121.75,47.83333333 -121.75,47.75 -121.75,47.66666667 -121.75,47.58333333 -121.75,47.5 -121.66666667,47.5 -121.66666667,47.41666667 -121.75,47.41666667 -121.83333333,47.41666667 -121.83333333,47.33333333 -121.75,47.33333333 -121.75,47.25 -121.83333333,47.25 -121.83333333,47.16666667</coordinates></LinearRing></outerBoundaryIs></Polygon><Polygon><outerBoundaryIs><LinearRing><coordinates>-114.5,47.5 -114.41666667,47.5 -114.41666667,47.41666667 -114.5,47.41666667 -114.5,47.5</coordinates></LinearRing></outerBoundaryIs></Polygon><Polygon><outerBoundaryIs><LinearRing><coordinates>-109.0,47.58333333 -108.91666667,47.58333333 -108.91666667,47.5 -109.0,47.5 -109.0,47.58333333</coordinates></LinearRing></outerBoundaryIs></Polygon><Polygon><outerBoundaryIs><LinearRing><coordinates>-117.41666667,47.58333333 -117.33333333,47.58333333 -117.33333333,47.5 -117.41666667,47.5 -117.41666667,47.58333333</coordinates></LinearRing></outerBoundaryIs></Polygon><Polygon><outerBoundaryIs><LinearRing><coordinates>-122.08333333,47.58333333 -122.0,47.58333333 -122.0,47.5 -122.08333333,47.5 -122.08333333,47.58333333</coordinates></LinearRing></outerBoundaryIs></Polygon><Polygon><outerBoundaryIs><LinearRing><coordinates>-122.25,47.58333333 -122.16666667,47.58333333 -122.16666667,47.5 -122.25,47.5 -122.25,47.58333333</coordinates></LinearRing></outerBoundaryIs></Polygon><Polygon><outerBoundaryIs><LinearRing><coordinates>-109.25,45.08333333 -109.25,45.0 -109.33333333,45.0 -109.41666667,45.0 -109.41666667,45.08333333 -109.41666667,45.16666667 -109.5,45.16666667 -109.58333333,45.16666667 -109.66666667,45.16666667 -109.75,45.16666667 -109.75,45.25 -109.75,45.33333333 -109.83333333,45.33333333 -109.83333333,45.25 -109.91666667,45.25 -110.0,45.25 -110.0,45.33333333 -110.08333333,45.33333333 -110.16666667,45.33333333 -110.16666667,45.25 -110.16666667,45.16666667 -110.16666667,45.08333333 -110.08333333,45.08333333 -110.0,45.08333333 -109.91666667,45.08333333 -109.83333333,45.08333333 -109.75,45.08333333 -109.75,45.0 -109.66666667,45.0 -109.58333333,45.0 -109.58333333,44.91666667 -109.5,44.91666667 -109.41666667,44.91666667 -109.33333333,44.91666667 -109.33333333,44.83333333 -109.33333333,44.75 -109.33333333,44.66666667 -109.41666667,44.66666667 -109.41666667,44.58333333 -109.41666667,44.5 -109.5,44.5 -109.5,44.41666667 -109.41666667,44.41666667 -109.41666667,44.33333333 -109.5,44.33333333 -109.5,44.25 -109.41666667,44.25 -109.33333333,44.25 -109.33333333,44.16666667 -109.41666667,44.16666667 -109.5,44.16666667 -109.5,44.08333333 -109.58333333,44.08333333 -109.58333333,44.0 -109.66666667,44.0 -109.66666667,43.91666667 -109.58333333,43.91666667 -109.5,43.91666667 -109.5,43.83333333 -109.41666667,43.83333333 -109.33333333,43.83333333 -109.33333333,43.75 -109.25,43.75 -109.25,43.66666667 -109.33333333,43.66666667 -109.41666667,43.66666667 -109.5,43.66666667 -109.58333333,43.66666667 -109.66666667,43.66666667 -109.75,43.66666667 -109.83333333,43.66666667 -109.83333333,43.58333333 -109.75,43.58333333 -109.75,43.5 -109.66666667,43.5 -109.58333333,43.5 -109.58333333,43.41666667 -109.66666667,43.41666667 -109.75,43.41666667 -109.83333333,43.41666667 -109.83333333,43.33333333 -109.83333333,43.25 -109.91666667,43.25 -109.91666667,43.16666667 -109.83333333,43.16666667 -109.83333333,43.08333333 -109.75,43.08333333 -109.75,43.0 -109.66666667,43.0 -109.66666667,42.91666667 -109.75,42.91666667 -109.83333333,42.91666667 -109.83333333,43.0 -109.91666667,43.0 -109.91666667,43.08333333 -110.0,43.08333333 -110.0,43.16666667 -110.08333333,43.16666667 -110.16666667,43.16666667 -110.16666667,43.08333333 -110.25,43.08333333 -110.25,43.16666667 -110.33333333,43.16666667 -110.33333333,43.25 -110.41666667,43.25 -110.41666667,43.16666667 -110.41666667,43.08333333 -110.41666667,43.0 -110.41666667,42.91666667 -110.41666667,42.83333333 -110.5,42.83333333 -110.5,42.75 -110.5,42.66666667 -110.5,42.58333333 -110.5,42.5 -110.41666667,42.5 -110.41666667,42.41666667 -110.5,42.41666667 -110.58333333,42.41666667 -110.58333333,42.33333333 -110.58333333,42.25 -110.66666667,42.25 -110.66666667,42.33333333 -110.75,42.33333333 -110.75,42.25 -110.83333333,42.25 -110.83333333,42.33333333 -110.83333333,42.41666667 -110.83333333,42.5 -110.75,42.5 -110.66666667,42.5 -110.66666667,42.58333333 -110.75,42.58333333 -110.75,42.66666667 -110.75,42.75 -110.75,42.83333333 -110.75,42.91666667 -110.83333333,42.91666667 -110.83333333,43.0 -110.91666667,43.0 -111,43 -111.0,43.08333333 -111.0,43.16666667 -111.08333333,43.16666667 -111.08333333,43.08333333 -111.16666667,43.08333333 -111.25,43.08333333 -111.33333333,43.08333333 -111.33333333,43.16666667 -111.25,43.16666667 -111.16666667,43.16666667 -111.16666667,43.25 -111.16666667,43.33333333 -111.25,43.33333333 -111.25,43.41666667 -111.25,43.5 -111.33333333,43.5 -111.41666667,43.5 -111.41666667,43.58333333 -111.5,43.58333333 -111.5,43.66666667 -111.58333333,43.66666667 -111.58333333,43.75 -111.5,43.75 -111.41666667,43.75 -111.41666667,43.83333333 -111.33333333,43.83333333 -111.33333333,43.75 -111.25,43.75 -111.25,43.66666667 -111.25,43.58333333 -111.16666667,43.58333333 -111.08333333,43.58333333 -111.08333333,43.66666667 -111.0,43.66666667 -111.0,43.75 -111.0,43.83333333 -111.08333333,43.83333333 -111.08333333,43.91666667 -111.16666667,43.91666667 -111.16666667,44.0 -111.16666667,44.08333333 -111.25,44.08333333 -111.33333333,44.08333333 -111.33333333,44.16666667 -111.41666667,44.16666667 -111.5,44.16666667 -111.5,44.25 -111.58333333,44.25 -111.58333333,44.33333333 -111.66666667,44.33333333 -111.66666667,44.41666667 -111.58333333,44.41666667 -111.5,44.41666667 -111.5,44.5 -111.58333333,44.5 -111.66666667,44.5 -111.75,44.5 -111.83333333,44.5 -111.91666667,44.5 -111.91666667,44.41666667 -112.0,44.41666667 -112.08333333,44.41666667 -112.16666667,44.41666667 -112.16666667,44.5 -112.16666667,44.58333333 -112.08333333,44.58333333 -112.0,44.58333333 -111.91666667,44.58333333 -111.83333333,44.58333333 -111.75,44.58333333 -111.66666667,44.58333333 -111.58333333,44.58333333 -111.5,44.58333333 -111.5,44.66666667 -111.41666667,44.66666667 -111.41666667,44.75 -111.41666667,44.83333333 -111.41666667,44.91666667 -111.41666667,45.0 -111.41666667,45.08333333 -111.5,45.08333333 -111.5,45.0 -111.58333333,45.0 -111.58333333,45.08333333 -111.58333333,45.16666667 -111.58333333,45.25 -111.58333333,45.33333333 -111.58333333,45.41666667 -111.66666667,45.41666667 -111.66666667,45.5 -111.58333333,45.5 -111.58333333,45.58333333 -111.5,45.58333333 -111.5,45.5 -111.41666667,45.5 -111.33333333,45.5 -111.25,45.5 -111.16666667,45.5 -111.16666667,45.58333333 -111.08333333,45.58333333 -111.0,45.58333333 -111.0,45.66666667 -111.0,45.75 -111.0,45.83333333 -111.0,45.91666667 -110.91666667,45.91666667 -110.83333333,45.91666667 -110.75,45.91666667 -110.75,45.83333333 -110.66666667,45.83333333 -110.66666667,45.75 -110.75,45.75 -110.75,45.66666667 -110.75,45.58333333 -110.75,45.5 -110.75,45.41666667 -110.83333333,45.41666667 -110.83333333,45.33333333 -110.91666667,45.33333333 -110.91666667,45.25 -110.91666667,45.16666667 -110.83333333,45.16666667 -110.83333333,45.25 -110.75,45.25 -110.75,45.33333333 -110.66666667,45.33333333 -110.58333333,45.33333333 -110.58333333,45.41666667 -110.58333333,45.5 -110.5,45.5 -110.5,45.58333333 -110.58333333,45.58333333 -110.58333333,45.66666667 -110.5,45.66666667 -110.41666667,45.66666667 -110.41666667,45.58333333 -110.33333333,45.58333333 -110.25,45.58333333 -110.16666667,45.58333333 -110.08333333,45.58333333 -110.08333333,45.66666667 -110.0,45.66666667 -109.91666667,45.66666667 -109.83333333,45.66666667 -109.75,45.66666667 -109.75,45.58333333 -109.75,45.5 -109.83333333,45.5 -109.91666667,45.5 -109.91666667,45.41666667 -109.83333333,45.41666667 -109.75,45.41666667 -109.66666667,45.41666667 -109.66666667,45.33333333 -109.58333333,45.33333333 -109.58333333,45.25 -109.5,45.25 -109.41666667,45.25 -109.33333333,45.25 -109.33333333,45.16666667 -109.25,45.16666667 -109.25,45.08333333</coordinates></LinearRing></outerBoundaryIs><innerBoundaryIs><LinearRing><coordinates>-110.16666667,45.08333333 -110.25,45.08333333 -110.25,45.0 -110.16666667,45.0 -110.16666667,45.08333333</coordinates></LinearRing></innerBoundaryIs><innerBoundaryIs><LinearRing><coordinates>-109.66666667,44.0 -109.66666667,44.08333333 -109.75,44.08333333 -109.75,44.0 -109.66666667,44.0</coordinates></LinearRing></innerBoundaryIs><innerBoundaryIs><LinearRing><coordinates>-109.66666667,43.91666667 -109.75,43.91666667 -109.75,43.83333333 -109.66666667,43.83333333 -109.66666667,43.91666667</coordinates></LinearRing></innerBoundaryIs><innerBoundaryIs><LinearRing><coordinates>-111.16666667,43.33333333 -111.08333333,43.33333333 -111.08333333,43.41666667 -111.16666667,43.41666667 -111.16666667,43.33333333</coordinates></LinearRing></innerBoundaryIs><innerBoundaryIs><LinearRing><coordinates>-111.0,43.66666667 -111.0,43.58333333 -110.91666667,43.58333333 -110.83333333,43.58333333 -110.83333333,43.5 -110.83333333,43.41666667 -110.83333333,43.33333333 -110.75,43.33333333 -110.75,43.41666667 -110.75,43.5 -110.66666667,43.5 -110.58333333,43.5 -110.58333333,43.58333333 -110.58333333,43.66666667 -110.58333333,43.75 -110.58333333,43.83333333 -110.58333333,43.91666667 -110.66666667,43.91666667 -110.75,43.91666667 -110.83333333,43.91666667 -110.83333333,44.0 -110.91666667,44.0 -110.91666667,43.91666667 -110.91666667,43.83333333 -110.91666667,43.75 -110.91666667,43.66666667 -111.0,43.66666667</coordinates></LinearRing></innerBoundaryIs><innerBoundaryIs><LinearRing><coordinates>-111.41666667,44.66666667 -111.41666667,44.58333333 -111.33333333,44.58333333 -111.33333333,44.66666667 -111.41666667,44.66666667</coordinates></LinearRing></innerBoundaryIs><innerBoundaryIs><LinearRing><coordinates>-110.83333333,45.16666667 -110.83333333,45.08333333 -110.75,45.08333333 -110.75,45.16666667 -110.83333333,45.16666667</coordinates></LinearRing></innerBoundaryIs><innerBoundaryIs><LinearRing><coordinates>-110.75,45.08333333 -110.75,45.0 -110.66666667,45.0 -110.66666667,45.08333333 -110.75,45.08333333</coordinates></LinearRing></innerBoundaryIs><innerBoundaryIs><LinearRing><coordinates>-110.66666667,45.0 -110.66666667,44.91666667 -110.58333333,44.91666667 -110.5,44.91666667 -110.5,45.0 -110.58333333,45.0 -110.66666667,45.0</coordinates></LinearRing></innerBoundaryIs><innerBoundaryIs><LinearRing><coordinates>-111.0,44.33333333 -111.0,44.25 -110.91666667,44.25 -110.91666667,44.33333333 -110.91666667,44.41666667 -111.0,44.41666667 -111.0,44.33333333</coordinates></LinearRing></innerBoundaryIs><innerBoundaryIs><LinearRing><coordinates>-111.0,44.41666667 -111.0,44.5 -111.08333333,44.5 -111.16666667,44.5 -111.16666667,44.41666667 -111.08333333,44.41666667 -111.0,44.41666667</coordinates></LinearRing></innerBoundaryIs><innerBoundaryIs><LinearRing><coordinates>-111.0,44.5 -110.91666667,44.5 -110.91666667,44.58333333 -111.0,44.58333333 -111.0,44.5</coordinates></LinearRing></innerBoundaryIs><innerBoundaryIs><LinearRing><coordinates>-110.41666667,44.33333333 -110.33333333,44.33333333 -110.33333333,44.25 -110.41666667,44.25 -110.41666667,44.16666667 -110.41666667,44.08333333 -110.41666667,44.0 -110.33333333,44.0 -110.25,44.0 -110.16666667,44.0 -110.16666667,44.08333333 -110.08333333,44.08333333 -110.08333333,44.16666667 -110.16666667,44.16666667 -110.16666667,44.25 -110.25,44.25 -110.25,44.33333333 -110.25,44.41666667 -110.25,44.5 -110.25,44.58333333 -110.33333333,44.58333333 -110.41666667,44.58333333 -110.41666667,44.5 -110.5,44.5 -110.58333333,44.5 -110.58333333,44.41666667 -110.5,44.41666667 -110.41666667,44.41666667 -110.41666667,44.33333333</coordinates></LinearRing></innerBoundaryIs><innerBoundaryIs><LinearRing><coordinates>-110.25,44.58333333 -110.16666667,44.58333333 -110.08333333,44.58333333 -110.08333333,44.66666667 -110.16666667,44.66666667 -110.16666667,44.75 -110.25,44.75 -110.25,44.66666667 -110.25,44.58333333</coordinates></LinearRing></innerBoundaryIs><innerBoundaryIs><LinearRing><coordinates>-109.91666667,43.83333333 -109.83333333,43.83333333 -109.83333333,43.91666667 -109.83333333,44.0 -109.91666667,44.0 -109.91666667,43.91666667 -109.91666667,43.83333333</coordinates></LinearRing></innerBoundaryIs><innerBoundaryIs><LinearRing><coordinates>-109.91666667,44.0 -109.91666667,44.08333333 -110.0,44.08333333 -110,44 -109.91666667,44.0</coordinates></LinearRing></innerBoundaryIs><innerBoundaryIs><LinearRing><coordinates>-110.58333333,43.41666667 -110.58333333,43.33333333 -110.5,43.33333333 -110.41666667,43.33333333 -110.33333333,43.33333333 -110.25,43.33333333 -110.25,43.41666667 -110.33333333,43.41666667 -110.41666667,43.41666667 -110.41666667,43.5 -110.5,43.5 -110.5,43.41666667 -110.58333333,43.41666667</coordinates></LinearRing></innerBoundaryIs><innerBoundaryIs><LinearRing><coordinates>-110.25,43.33333333 -110.25,43.25 -110.16666667,43.25 -110.08333333,43.25 -110.08333333,43.33333333 -110.16666667,43.33333333 -110.25,43.33333333</coordinates></LinearRing></innerBoundaryIs><innerBoundaryIs><LinearRing><coordinates>-110.08333333,43.33333333 -110.0,43.33333333 -110.0,43.41666667 -110.08333333,43.41666667 -110.08333333,43.33333333</coordinates></LinearRing></innerBoundaryIs><innerBoundaryIs><LinearRing><coordinates>-110.41666667,43.66666667 -110.41666667,43.58333333 -110.33333333,43.58333333 -110.25,43.58333333 -110.25,43.66666667 -110.33333333,43.66666667 -110.41666667,43.66666667</coordinates></LinearRing></innerBoundaryIs><innerBoundaryIs><LinearRing><coordinates>-110.25,43.58333333 -110.25,43.5 -110.16666667,43.5 -110.16666667,43.58333333 -110.25,43.58333333</coordinates></LinearRing></innerBoundaryIs><innerBoundaryIs><LinearRing><coordinates>-110.66666667,43.08333333 -110.66666667,43.0 -110.66666667,42.91666667 -110.66666667,42.83333333 -110.58333333,42.83333333 -110.58333333,42.91666667 -110.58333333,43.0 -110.58333333,43.08333333 -110.66666667,43.08333333</coordinates></LinearRing></innerBoundaryIs><innerBoundaryIs><LinearRing><coordinates>-110.66666667,42.75 -110.66666667,42.66666667 -110.58333333,42.66666667 -110.58333333,42.75 -110.66666667,42.75</coordinates></LinearRing></innerBoundaryIs><innerBoundaryIs><LinearRing><coordinates>-111.16666667,44.33333333 -111.16666667,44.25 -111.08333333,44.25 -111.08333333,44.33333333 -111.16666667,44.33333333</coordinates></LinearRing></innerBoundaryIs><innerBoundaryIs><LinearRing><coordinates>-110.08333333,44.33333333 -110.08333333,44.25 -110.0,44.25 -109.91666667,44.25 -109.91666667,44.33333333 -110.0,44.33333333 -110.08333333,44.33333333</coordinates></LinearRing></innerBoundaryIs><innerBoundaryIs><LinearRing><coordinates>-110.16666667,43.83333333 -110.16666667,43.75 -110.08333333,43.75 -110.08333333,43.83333333 -110.16666667,43.83333333</coordinates></LinearRing></innerBoundaryIs><innerBoundaryIs><LinearRing><coordinates>-111.0,43.25 -110.91666667,43.25 -110.91666667,43.33333333 -111.0,43.33333333 -111.0,43.25</coordinates></LinearRing></innerBoundaryIs><innerBoundaryIs><LinearRing><coordinates>-110.66666667,44.16666667 -110.58333333,44.16666667 -110.5,44.16666667 -110.5,44.25 -110.58333333,44.25 -110.66666667,44.25 -110.66666667,44.16666667</coordinates></LinearRing></innerBoundaryIs><innerBoundaryIs><LinearRing><coordinates>-109.83333333,44.16666667 -109.75,44.16666667 -109.75,44.25 -109.83333333,44.25 -109.83333333,44.16666667</coordinates></LinearRing></innerBoundaryIs><innerBoundaryIs><LinearRing><coordinates>-111.08333333,44.83333333 -111.08333333,44.75 -111.08333333,44.66666667 -111.0,44.66666667 -111.0,44.75 -110.91666667,44.75 -110.83333333,44.75 -110.75,44.75 -110.75,44.83333333 -110.83333333,44.83333333 -110.83333333,44.91666667 -110.83333333,45.0 -110.91666667,45.0 -110.91666667,44.91666667 -110.91666667,44.83333333 -111.0,44.83333333 -111.08333333,44.83333333</coordinates></LinearRing></innerBoundaryIs><innerBoundaryIs><LinearRing><coordinates>-110.08333333,44.83333333 -110.0,44.83333333 -109.91666667,44.83333333 -109.91666667,44.91666667 -110.0,44.91666667 -110.08333333,44.91666667 -110.08333333,44.83333333</coordinates></LinearRing></innerBoundaryIs><innerBoundaryIs><LinearRing><coordinates>-110.0,44.58333333 -109.91666667,44.58333333 -109.83333333,44.58333333 -109.75,44.58333333 -109.75,44.66666667 -109.83333333,44.66666667 -109.83333333,44.75 -109.91666667,44.75 -109.91666667,44.66666667 -110.0,44.66666667 -110.0,44.58333333</coordinates></LinearRing></innerBoundaryIs><innerBoundaryIs><LinearRing><coordinates>-110.58333333,44.58333333 -110.5,44.58333333 -110.5,44.66666667 -110.58333333,44.66666667 -110.58333333,44.58333333</coordinates></LinearRing></innerBoundaryIs><innerBoundaryIs><LinearRing><coordinates>-110.41666667,45.0 -110.41666667,44.91666667 -110.33333333,44.91666667 -110.33333333,45.0 -110.41666667,45.0</coordinates></LinearRing></innerBoundaryIs></Polygon><Polygon><outerBoundaryIs><LinearRing><coordinates>-108.33333333,45.16666667 -108.25,45.16666667 -108.25,45.08333333 -108.33333333,45.08333333 -108.41666667,45.08333333 -108.41666667,45.16666667 -108.5,45.16666667 -108.58333333,45.16666667 -108.58333333,45.25 -108.58333333,45.33333333 -108.5,45.33333333 -108.41666667,45.33333333 -108.41666667,45.25 -108.33333333,45.25 -108.33333333,45.16666667</coordinates></LinearRing></outerBoundaryIs></Polygon><Polygon><outerBoundaryIs><LinearRing><coordinates>-122.25,45.25 -122.16666667,45.25 -122.16666667,45.16666667 -122.25,45.16666667 -122.33333333,45.16666667 -122.33333333,45.25 -122.25,45.25</coordinates></LinearRing></outerBoundaryIs></Polygon><Polygon><outerBoundaryIs><LinearRing><coordinates>-112.16666667,45.33333333 -112.16666667,45.25 -112.25,45.25 -112.33333333,45.25 -112.33333333,45.33333333 -112.25,45.33333333 -112.25,45.41666667 -112.16666667,45.41666667 -112.16666667,45.33333333</coordinates></LinearRing></outerBoundaryIs></Polygon><Polygon><outerBoundaryIs><LinearRing><coordinates>-111.91666667,45.16666667 -111.91666667,45.08333333 -112.0,45.08333333 -112.08333333,45.08333333 -112.08333333,45.16666667 -112.08333333,45.25 -112.0,45.25 -111.91666667,45.25 -111.83333333,45.25 -111.83333333,45.16666667 -111.91666667,45.16666667</coordinates></LinearRing></outerBoundaryIs></Polygon><Polygon><outerBoundaryIs><LinearRing><coordinates>-110.08333333,49.66666667 -110.0,49.66666667 -109.91666667,49.66666667 -109.91666667,49.58333333 -110.0,49.58333333 -110.08333333,49.58333333 -110.08333333,49.66666667</coordinates></LinearRing></outerBoundaryIs></Polygon><Polygon><outerBoundaryIs><LinearRing><coordinates>-110.33333333,49.66666667 -110.25,49.66666667 -110.25,49.58333333 -110.33333333,49.58333333 -110.33333333,49.66666667</coordinates></LinearRing></outerBoundaryIs></Polygon><Polygon><outerBoundaryIs><LinearRing><coordinates>-122.66666667,49.75 -122.58333333,49.75 -122.58333333,49.66666667 -122.66666667,49.66666667 -122.66666667,49.75</coordinates></LinearRing></outerBoundaryIs></Polygon><Polygon><outerBoundaryIs><LinearRing><coordinates>-122.75,49.83333333 -122.66666667,49.83333333 -122.66666667,49.75 -122.75,49.75 -122.83333333,49.75 -122.83333333,49.83333333 -122.75,49.83333333</coordinates></LinearRing></outerBoundaryIs></Polygon><Polygon><outerBoundaryIs><LinearRing><coordinates>-125.0,49.83333333 -124.91666667,49.83333333 -124.91666667,49.75 -125.0,49.75 -125.0,49.83333333</coordinates></LinearRing></outerBoundaryIs></Polygon><Polygon><outerBoundaryIs><LinearRing><coordinates>-116.83333333,50.58333333 -116.75,50.58333333 -116.75,50.5 -116.83333333,50.5 -116.83333333,50.58333333</coordinates></LinearRing></outerBoundaryIs></Polygon><Polygon><outerBoundaryIs><LinearRing><coordinates>-116.75,50.41666667 -116.66666667,50.41666667 -116.66666667,50.33333333 -116.75,50.33333333 -116.75,50.41666667</coordinates></LinearRing></outerBoundaryIs></Polygon><Polygon><outerBoundaryIs><LinearRing><coordinates>-128.66666667000001,50.83333333 -128.58333333,50.83333333 -128.58333333,50.75 -128.66666667000001,50.75 -128.75,50.75 -128.75,50.83333333 -128.66666667000001,50.83333333</coordinates></LinearRing></outerBoundaryIs></Polygon><Polygon><outerBoundaryIs><LinearRing><coordinates>-117.58333333,50.91666667 -117.5,50.91666667 -117.5,50.83333333 -117.58333333,50.83333333 -117.58333333,50.91666667</coordinates></LinearRing></outerBoundaryIs></Polygon><Polygon><outerBoundaryIs><LinearRing><coordinates>-124.75,50.91666667 -124.66666667,50.91666667 -124.66666667,50.83333333 -124.75,50.83333333 -124.75,50.91666667</coordinates></LinearRing></outerBoundaryIs></Polygon><Polygon><outerBoundaryIs><LinearRing><coordinates>-94.5,51.0 -94.41666667,51.0 -94.41666667,50.91666667 -94.5,50.91666667 -94.5,51.0</coordinates></LinearRing></outerBoundaryIs></Polygon><Polygon><outerBoundaryIs><LinearRing><coordinates>-124.0,50.91666667 -123.91666667,50.91666667 -123.91666667,50.83333333 -124.0,50.83333333 -124.0,50.91666667</coordinates></LinearRing></outerBoundaryIs></Polygon><Polygon><outerBoundaryIs><LinearRing><coordinates>-117.75,51.25 -117.66666667,51.25 -117.58333333,51.25 -117.58333333,51.16666667 -117.66666667,51.16666667 -117.75,51.16666667 -117.75,51.25</coordinates></LinearRing></outerBoundaryIs></Polygon><Polygon><outerBoundaryIs><LinearRing><coordinates>-128.25,50.91666667 -128.16666667000001,50.91666667 -128.08333333,50.91666667 -128.0,50.91666667 -127.91666667,50.91666667 -127.91666667,51.0 -127.83333333,51.0 -127.83333333,50.91666667 -127.75,50.91666667 -127.66666667,50.91666667 -127.66666667,50.83333333 -127.75,50.83333333 -127.83333333,50.83333333 -127.91666667,50.83333333 -128.0,50.83333333 -128.08333333,50.83333333 -128.16666667000001,50.83333333 -128.25,50.83333333 -128.25,50.91666667</coordinates></LinearRing></outerBoundaryIs></Polygon><Polygon><outerBoundaryIs><LinearRing><coordinates>-117.25,51.0 -117.16666667,51.0 -117.16666667,50.91666667 -117.25,50.91666667 -117.25,51.0</coordinates></LinearRing></outerBoundaryIs></Polygon><Polygon><outerBoundaryIs><LinearRing><coordinates>-124.25,51.0 -124.16666667,51.0 -124.16666667,50.91666667 -124.25,50.91666667 -124.33333333,50.91666667 -124.41666667,50.91666667 -124.41666667,51.0 -124.33333333,51.0 -124.25,51.0</coordinates></LinearRing></outerBoundaryIs></Polygon><Polygon><outerBoundaryIs><LinearRing><coordinates>-96.0,51.08333333 -95.91666667,51.08333333 -95.83333333,51.08333333 -95.83333333,51.0 -95.91666667,51.0 -96,51 -96.0,51.08333333</coordinates></LinearRing></outerBoundaryIs></Polygon><Polygon><outerBoundaryIs><LinearRing><coordinates>-127.83333333,51.16666667 -127.75,51.16666667 -127.66666667,51.16666667 -127.66666667,51.08333333 -127.75,51.08333333 -127.83333333,51.08333333 -127.83333333,51.16666667</coordinates></LinearRing></outerBoundaryIs></Polygon><Polygon><outerBoundaryIs><LinearRing><coordinates>-125.0,51.08333333 -125,51 -125.08333333,51.0 -125.08333333,51.08333333 -125.08333333,51.16666667 -125.0,51.16666667 -125.0,51.08333333</coordinates></LinearRing></outerBoundaryIs></Polygon><Polygon><outerBoundaryIs><LinearRing><coordinates>-117.83333333,51.58333333 -117.75,51.58333333 -117.75,51.5 -117.83333333,51.5 -117.83333333,51.58333333</coordinates></LinearRing></outerBoundaryIs></Polygon><Polygon><outerBoundaryIs><LinearRing><coordinates>-116.83333333,51.58333333 -116.75,51.58333333 -116.75,51.5 -116.83333333,51.5 -116.91666667,51.5 -116.91666667,51.58333333 -116.83333333,51.58333333</coordinates></LinearRing></outerBoundaryIs></Polygon><Polygon><outerBoundaryIs><LinearRing><coordinates>-125.58333333,51.58333333 -125.5,51.58333333 -125.41666667,51.58333333 -125.41666667,51.5 -125.5,51.5 -125.58333333,51.5 -125.58333333,51.58333333</coordinates></LinearRing></outerBoundaryIs></Polygon><Polygon><outerBoundaryIs><LinearRing><coordinates>-118.08333333,51.91666667 -118.0,51.91666667 -118.0,51.83333333 -118.08333333,51.83333333 -118.08333333,51.91666667</coordinates></LinearRing></outerBoundaryIs></Polygon><Polygon><outerBoundaryIs><LinearRing><coordinates>-96.83333333,51.91666667 -96.75,51.91666667 -96.75,51.83333333 -96.83333333,51.83333333 -96.83333333,51.91666667</coordinates></LinearRing></outerBoundaryIs></Polygon><Polygon><outerBoundaryIs><LinearRing><coordinates>-100.75,51.75 -100.75,51.66666667 -100.83333333,51.66666667 -100.83333333,51.75 -100.83333333,51.83333333 -100.75,51.83333333 -100.75,51.75</coordinates></LinearRing></outerBoundaryIs></Polygon><Polygon><outerBoundaryIs><LinearRing><coordinates>-96.33333333,51.75 -96.25,51.75 -96.16666667,51.75 -96.16666667,51.66666667 -96.25,51.66666667 -96.33333333,51.66666667 -96.33333333,51.75</coordinates></LinearRing></outerBoundaryIs></Polygon><Polygon><outerBoundaryIs><LinearRing><coordinates>-117.41666667,51.75 -117.41666667,51.66666667 -117.5,51.66666667 -117.5,51.75 -117.5,51.83333333 -117.41666667,51.83333333 -117.33333333,51.83333333 -117.33333333,51.91666667 -117.25,51.91666667 -117.25,51.83333333 -117.25,51.75 -117.33333333,51.75 -117.41666667,51.75</coordinates></LinearRing></outerBoundaryIs></Polygon><Polygon><outerBoundaryIs><LinearRing><coordinates>-95.16666667,51.66666667 -95.08333333,51.66666667 -95.08333333,51.58333333 -95.16666667,51.58333333 -95.25,51.58333333 -95.25,51.66666667 -95.16666667,51.66666667</coordinates></LinearRing></outerBoundaryIs></Polygon><Polygon><outerBoundaryIs><LinearRing><coordinates>-126.5,51.58333333 -126.41666667,51.58333333 -126.41666667,51.66666667 -126.33333333,51.66666667 -126.25,51.66666667 -126.16666667,51.66666667 -126.16666667,51.58333333 -126.25,51.58333333 -126.33333333,51.58333333 -126.33333333,51.5 -126.41666667,51.5 -126.5,51.5 -126.5,51.58333333</coordinates></LinearRing></outerBoundaryIs></Polygon><Polygon><outerBoundaryIs><LinearRing><coordinates>-96.16666667,51.66666667 -96.08333333,51.66666667 -96.08333333,51.58333333 -96.16666667,51.58333333 -96.16666667,51.66666667</coordinates></LinearRing></outerBoundaryIs></Polygon><Polygon><outerBoundaryIs><LinearRing><coordinates>-118.75,51.66666667 -118.66666667,51.66666667 -118.66666667,51.58333333 -118.75,51.58333333 -118.75,51.66666667</coordinates></LinearRing></outerBoundaryIs></Polygon><Polygon><outerBoundaryIs><LinearRing><coordinates>-116.66666667,51.66666667 -116.66666667,51.58333333 -116.75,51.58333333 -116.75,51.66666667 -116.75,51.75 -116.66666667,51.75 -116.66666667,51.66666667</coordinates></LinearRing></outerBoundaryIs></Polygon><Polygon><outerBoundaryIs><LinearRing><coordinates>-117.75,51.66666667 -117.66666667,51.66666667 -117.66666667,51.58333333 -117.75,51.58333333 -117.75,51.66666667</coordinates></LinearRing></outerBoundaryIs></Polygon><Polygon><outerBoundaryIs><LinearRing><coordinates>-126.16666667,51.83333333 -126.08333333,51.83333333 -126.08333333,51.75 -126.16666667,51.75 -126.25,51.75 -126.25,51.83333333 -126.33333333,51.83333333 -126.33333333,51.91666667 -126.25,51.91666667 -126.16666667,51.91666667 -126.16666667,51.83333333</coordinates></LinearRing></outerBoundaryIs></Polygon><Polygon><outerBoundaryIs><LinearRing><coordinates>-94.66666667,51.41666667 -94.58333333,51.41666667 -94.58333333,51.33333333 -94.66666667,51.33333333 -94.75,51.33333333 -94.83333333,51.33333333 -94.83333333,51.41666667 -94.91666667,51.41666667 -95.0,51.41666667 -95.0,51.5 -94.91666667,51.5 -94.83333333,51.5 -94.75,51.5 -94.66666667,51.5 -94.66666667,51.41666667</coordinates></LinearRing></outerBoundaryIs></Polygon><Polygon><outerBoundaryIs><LinearRing><coordinates>-126.41666667,51.41666667 -126.33333333,51.41666667 -126.33333333,51.33333333 -126.41666667,51.33333333 -126.41666667,51.41666667</coordinates></LinearRing></outerBoundaryIs></Polygon><Polygon><outerBoundaryIs><LinearRing><coordinates>-125.66666667,51.25 -125.66666667,51.16666667 -125.75,51.16666667 -125.75,51.25 -125.83333333,51.25 -125.83333333,51.33333333 -125.83333333,51.41666667 -125.75,51.41666667 -125.66666667,51.41666667 -125.66666667,51.5 -125.58333333,51.5 -125.58333333,51.41666667 -125.5,51.41666667 -125.5,51.33333333 -125.58333333,51.33333333 -125.58333333,51.25 -125.66666667,51.25</coordinates></LinearRing></outerBoundaryIs></Polygon><Polygon><outerBoundaryIs><LinearRing><coordinates>-126.25,51.33333333 -126.16666667,51.33333333 -126.16666667,51.25 -126.25,51.25 -126.25,51.33333333</coordinates></LinearRing></outerBoundaryIs></Polygon><Polygon><outerBoundaryIs><LinearRing><coordinates>-117.75,51.41666667 -117.66666667,51.41666667 -117.58333333,51.41666667 -117.58333333,51.33333333 -117.66666667,51.33333333 -117.75,51.33333333 -117.75,51.41666667</coordinates></LinearRing></outerBoundaryIs></Polygon><Polygon><outerBoundaryIs><LinearRing><coordinates>-117.16666667,50.75 -117.08333333,50.75 -117.08333333,50.66666667 -117.16666667,50.66666667 -117.16666667,50.75</coordinates></LinearRing></outerBoundaryIs></Polygon><Polygon><outerBoundaryIs><LinearRing><coordinates>-126.91666667,50.5 -126.91666667,50.41666667 -127.0,50.41666667 -127.0,50.5 -127.08333333,50.5 -127.16666667,50.5 -127.16666667,50.58333333 -127.25,50.58333333 -127.33333333,50.58333333 -127.41666667,50.58333333 -127.41666667,50.66666667 -127.33333333,50.66666667 -127.25,50.66666667 -127.16666667,50.66666667 -127.08333333,50.66666667 -127.0,50.66666667 -127.0,50.58333333 -126.91666667,50.58333333 -126.91666667,50.66666667 -126.83333333,50.66666667 -126.83333333,50.58333333 -126.75,50.58333333 -126.75,50.5 -126.83333333,50.5 -126.91666667,50.5</coordinates></LinearRing></outerBoundaryIs></Polygon><Polygon><outerBoundaryIs><LinearRing><coordinates>-124.41666667,50.66666667 -124.33333333,50.66666667 -124.33333333,50.58333333 -124.41666667,50.58333333 -124.41666667,50.66666667</coordinates></LinearRing></outerBoundaryIs></Polygon><Polygon><outerBoundaryIs><LinearRing><coordinates>-123.91666667,50.66666667 -123.83333333,50.66666667 -123.83333333,50.58333333 -123.91666667,50.58333333 -124.0,50.58333333 -124.0,50.66666667 -123.91666667,50.66666667</coordinates></LinearRing></outerBoundaryIs></Polygon><Polygon><outerBoundaryIs><LinearRing><coordinates>-124.25,50.75 -124.16666667,50.75 -124.16666667,50.66666667 -124.25,50.66666667 -124.25,50.75</coordinates></LinearRing></outerBoundaryIs></Polygon><Polygon><outerBoundaryIs><LinearRing><coordinates>-127.5,50.75 -127.41666667,50.75 -127.41666667,50.66666667 -127.5,50.66666667 -127.58333333,50.66666667 -127.58333333,50.75 -127.58333333,50.83333333 -127.5,50.83333333 -127.5,50.75</coordinates></LinearRing></outerBoundaryIs></Polygon><Polygon><outerBoundaryIs><LinearRing><coordinates>-116.75,50.83333333 -116.66666667,50.83333333 -116.66666667,50.75 -116.75,50.75 -116.75,50.83333333</coordinates></LinearRing></outerBoundaryIs></Polygon><Polygon><outerBoundaryIs><LinearRing><coordinates>-117.33333333,50.83333333 -117.25,50.83333333 -117.25,50.75 -117.33333333,50.75 -117.41666667,50.75 -117.41666667,50.83333333 -117.33333333,50.83333333</coordinates></LinearRing></outerBoundaryIs></Polygon><Polygon><outerBoundaryIs><LinearRing><coordinates>-124.41666667,50.83333333 -124.41666667,50.75 -124.5,50.75 -124.58333333,50.75 -124.66666667,50.75 -124.66666667,50.83333333 -124.58333333,50.83333333 -124.5,50.83333333 -124.5,50.91666667 -124.41666667,50.91666667 -124.41666667,50.83333333</coordinates></LinearRing></outerBoundaryIs></Polygon><Polygon><outerBoundaryIs><LinearRing><coordinates>-118.5,52.25 -118.41666667,52.25 -118.41666667,52.16666667 -118.5,52.16666667 -118.5,52.25</coordinates></LinearRing></outerBoundaryIs></Polygon><Polygon><outerBoundaryIs><LinearRing><coordinates>-117.5,52.25 -117.41666667,52.25 -117.41666667,52.16666667 -117.5,52.16666667 -117.5,52.25</coordinates></LinearRing></outerBoundaryIs></Polygon><Polygon><outerBoundaryIs><LinearRing><coordinates>-126.33333333,52.25 -126.25,52.25 -126.25,52.16666667 -126.33333333,52.16666667 -126.33333333,52.25</coordinates></LinearRing></outerBoundaryIs></Polygon><Polygon><outerBoundaryIs><LinearRing><coordinates>-126.66666667,52.58333333 -126.58333333,52.58333333 -126.58333333,52.5 -126.66666667,52.5 -126.66666667,52.58333333</coordinates></LinearRing></outerBoundaryIs></Polygon><Polygon><outerBoundaryIs><LinearRing><coordinates>-98.58333333,52.41666667 -98.5,52.41666667 -98.5,52.33333333 -98.58333333,52.33333333 -98.66666667,52.33333333 -98.66666667,52.41666667 -98.58333333,52.41666667</coordinates></LinearRing></outerBoundaryIs></Polygon><Polygon><outerBoundaryIs><LinearRing><coordinates>-118.08333333,52.25 -118.08333333,52.16666667 -118.16666667,52.16666667 -118.25,52.16666667 -118.25,52.25 -118.16666667,52.25 -118.16666667,52.33333333 -118.08333333,52.33333333 -118.08333333,52.25</coordinates></LinearRing></outerBoundaryIs></Polygon><Polygon><outerBoundaryIs><LinearRing><coordinates>-127.08333333,52.33333333 -127.0,52.33333333 -127.0,52.25 -127.08333333,52.25 -127.08333333,52.33333333</coordinates></LinearRing></outerBoundaryIs></Polygon><Polygon><outerBoundaryIs><LinearRing><coordinates>-96.58333333,52.33333333 -96.5,52.33333333 -96.5,52.25 -96.58333333,52.25 -96.58333333,52.33333333</coordinates></LinearRing></outerBoundaryIs></Polygon><Polygon><outerBoundaryIs><LinearRing><coordinates>-96.75,52.33333333 -96.75,52.25 -96.83333333,52.25 -96.91666667,52.25 -96.91666667,52.33333333 -96.91666667,52.41666667 -96.83333333,52.41666667 -96.75,52.41666667 -96.66666667,52.41666667 -96.66666667,52.33333333 -96.75,52.33333333</coordinates></LinearRing></outerBoundaryIs></Polygon><Polygon><outerBoundaryIs><LinearRing><coordinates>-126.75,52.33333333 -126.66666667,52.33333333 -126.66666667,52.25 -126.75,52.25 -126.75,52.33333333</coordinates></LinearRing></outerBoundaryIs></Polygon><Polygon><outerBoundaryIs><LinearRing><coordinates>-119.66666667,52.33333333 -119.58333333,52.33333333 -119.58333333,52.25 -119.66666667,52.25 -119.66666667,52.33333333</coordinates></LinearRing></outerBoundaryIs></Polygon><Polygon><outerBoundaryIs><LinearRing><coordinates>-127.0,52.41666667 -126.91666667,52.41666667 -126.91666667,52.33333333 -127.0,52.33333333 -127.0,52.41666667</coordinates></LinearRing></outerBoundaryIs></Polygon><Polygon><outerBoundaryIs><LinearRing><coordinates>-96.66666667,52.5 -96.58333333,52.5 -96.58333333,52.41666667 -96.66666667,52.41666667 -96.66666667,52.5</coordinates></LinearRing></outerBoundaryIs></Polygon><Polygon><outerBoundaryIs><LinearRing><coordinates>-96.58333333,52.91666667 -96.5,52.91666667 -96.41666667,52.91666667 -96.41666667,52.83333333 -96.5,52.83333333 -96.58333333,52.83333333 -96.58333333,52.91666667</coordinates></LinearRing></outerBoundaryIs></Polygon><Polygon><outerBoundaryIs><LinearRing><coordinates>-127.08333333,52.91666667 -127.0,52.91666667 -127.0,52.83333333 -127.08333333,52.83333333 -127.08333333,52.91666667</coordinates></LinearRing></outerBoundaryIs></Polygon><Polygon><outerBoundaryIs><LinearRing><coordinates>-122.41666667,52.91666667 -122.33333333,52.91666667 -122.33333333,52.83333333 -122.41666667,52.83333333 -122.41666667,52.91666667</coordinates></LinearRing></outerBoundaryIs></Polygon><Polygon><outerBoundaryIs><LinearRing><coordinates>-120.0,52.91666667 -119.91666667,52.91666667 -119.91666667,52.83333333 -120.0,52.83333333 -120.0,52.91666667</coordinates></LinearRing></outerBoundaryIs></Polygon><Polygon><outerBoundaryIs><LinearRing><coordinates>-127.16666667,53.08333333 -127.08333333,53.08333333 -127.08333333,53.0 -127.16666667,53.0 -127.16666667,53.08333333</coordinates></LinearRing></outerBoundaryIs></Polygon><Polygon><outerBoundaryIs><LinearRing><coordinates>-120.33333333,53.08333333 -120.25,53.08333333 -120.25,53.0 -120.33333333,53.0 -120.33333333,53.08333333</coordinates></LinearRing></outerBoundaryIs></Polygon><Polygon><outerBoundaryIs><LinearRing><coordinates>-96.75,53.0 -96.66666667,53.0 -96.66666667,52.91666667 -96.75,52.91666667 -96.75,53.0</coordinates></LinearRing></outerBoundaryIs></Polygon><Polygon><outerBoundaryIs><LinearRing><coordinates>-101.16666667,53.0 -101.08333333,53.0 -101.08333333,52.91666667 -101.16666667,52.91666667 -101.16666667,53.0</coordinates></LinearRing></outerBoundaryIs></Polygon><Polygon><outerBoundaryIs><LinearRing><coordinates>-96.16666667,53.16666667 -96.08333333,53.16666667 -96.08333333,53.08333333 -96.16666667,53.08333333 -96.16666667,53.16666667</coordinates></LinearRing></outerBoundaryIs></Polygon><Polygon><outerBoundaryIs><LinearRing><coordinates>-101.25,53.08333333 -101.16666667,53.08333333 -101.16666667,53.0 -101.25,53.0 -101.25,53.08333333</coordinates></LinearRing></outerBoundaryIs></Polygon><Polygon><outerBoundaryIs><LinearRing><coordinates>-99.33333333,53.16666667 -99.25,53.16666667 -99.25,53.08333333 -99.33333333,53.08333333 -99.33333333,53.16666667</coordinates></LinearRing></outerBoundaryIs></Polygon><Polygon><outerBoundaryIs><LinearRing><coordinates>-115.5,53.16666667 -115.41666667,53.16666667 -115.41666667,53.08333333 -115.5,53.08333333 -115.5,53.16666667</coordinates></LinearRing></outerBoundaryIs></Polygon><Polygon><outerBoundaryIs><LinearRing><coordinates>-96.0,52.66666667 -96.0,52.58333333 -96.08333333,52.58333333 -96.08333333,52.66666667 -96.16666667,52.66666667 -96.25,52.66666667 -96.33333333,52.66666667 -96.33333333,52.58333333 -96.25,52.58333333 -96.16666667,52.58333333 -96.16666667,52.5 -96.16666667,52.41666667 -96.08333333,52.41666667 -96.08333333,52.33333333 -96.16666667,52.33333333 -96.16666667,52.25 -96.25,52.25 -96.33333333,52.25 -96.41666667,52.25 -96.41666667,52.33333333 -96.5,52.33333333 -96.5,52.41666667 -96.5,52.5 -96.58333333,52.5 -96.58333333,52.58333333 -96.66666667,52.58333333 -96.66666667,52.5 -96.75,52.5 -96.83333333,52.5 -96.83333333,52.58333333 -96.75,52.58333333 -96.75,52.66666667 -96.66666667,52.66666667 -96.58333333,52.66666667 -96.5,52.66666667 -96.5,52.58333333 -96.41666667,52.58333333 -96.41666667,52.66666667 -96.41666667,52.75 -96.41666667,52.83333333 -96.33333333,52.83333333 -96.33333333,52.91666667 -96.25,52.91666667 -96.25,52.83333333 -96.16666667,52.83333333 -96.08333333,52.83333333 -96.08333333,52.75 -96.0,52.75 -96.0,52.66666667</coordinates></LinearRing></outerBoundaryIs></Polygon><Polygon><outerBoundaryIs><LinearRing><coordinates>-126.75,52.75 -126.66666667,52.75 -126.66666667,52.66666667 -126.75,52.66666667 -126.75,52.75</coordinates></LinearRing></outerBoundaryIs></Polygon><Polygon><outerBoundaryIs><LinearRing><coordinates>-96.83333333,52.75 -96.75,52.75 -96.75,52.66666667 -96.83333333,52.66666667 -96.83333333,52.75</coordinates></LinearRing></outerBoundaryIs></Polygon><Polygon><outerBoundaryIs><LinearRing><coordinates>-101.0,52.75 -100.91666667,52.75 -100.91666667,52.66666667 -101.0,52.66666667 -101.0,52.75</coordinates></LinearRing></outerBoundaryIs></Polygon><Polygon><outerBoundaryIs><LinearRing><coordinates>-127.0,52.58333333 -127.0,52.5 -127.08333333,52.5 -127.08333333,52.58333333 -127.08333333,52.66666667 -127.08333333,52.75 -127.0,52.75 -127.0,52.66666667 -126.91666667,52.66666667 -126.91666667,52.58333333 -127.0,52.58333333</coordinates></LinearRing></outerBoundaryIs></Polygon><Polygon><outerBoundaryIs><LinearRing><coordinates>-101.33333333,52.66666667 -101.25,52.66666667 -101.16666667,52.66666667 -101.16666667,52.58333333 -101.25,52.58333333 -101.33333333,52.58333333 -101.41666667,52.58333333 -101.41666667,52.66666667 -101.5,52.66666667 -101.5,52.58333333 -101.58333333,52.58333333 -101.58333333,52.66666667 -101.58333333,52.75 -101.5,52.75 -101.41666667,52.75 -101.33333333,52.75 -101.33333333,52.66666667</coordinates></LinearRing></outerBoundaryIs></Polygon><Polygon><outerBoundaryIs><LinearRing><coordinates>-98.83333333,52.33333333 -98.83333333,52.25 -98.91666667,52.25 -98.91666667,52.33333333 -99.0,52.33333333 -99.0,52.41666667 -98.91666667,52.41666667 -98.91666667,52.5 -98.83333333,52.5 -98.83333333,52.58333333 -98.91666667,52.58333333 -98.91666667,52.66666667 -98.83333333,52.66666667 -98.75,52.66666667 -98.75,52.58333333 -98.66666667,52.58333333 -98.66666667,52.5 -98.66666667,52.41666667 -98.75,52.41666667 -98.75,52.33333333 -98.83333333,52.33333333</coordinates></LinearRing></outerBoundaryIs></Polygon><Polygon><outerBoundaryIs><LinearRing><coordinates>-99.0,52.5 -99.0,52.41666667 -99.08333333,52.41666667 -99.08333333,52.5 -99.16666667,52.5 -99.25,52.5 -99.25,52.58333333 -99.25,52.66666667 -99.25,52.75 -99.33333333,52.75 -99.33333333,52.83333333 -99.25,52.83333333 -99.25,52.91666667 -99.33333333,52.91666667 -99.41666667,52.91666667 -99.5,52.91666667 -99.58333333,52.91666667 -99.66666667,52.91666667 -99.75,52.91666667 -99.75,53.0 -99.83333333,53.0 -99.91666667,53.0 -99.91666667,53.08333333 -99.83333333,53.08333333 -99.75,53.08333333 -99.66666667,53.08333333 -99.66666667,53.0 -99.58333333,53.0 -99.5,53.0 -99.41666667,53.0 -99.33333333,53.0 -99.25,53.0 -99.16666667,53.0 -99.08333333,53.0 -99,53 -98.91666667,53.0 -98.91666667,52.91666667 -99.0,52.91666667 -99.0,52.83333333 -99.0,52.75 -98.91666667,52.75 -98.91666667,52.66666667 -99.0,52.66666667 -99.0,52.58333333 -99.0,52.5</coordinates></LinearRing></outerBoundaryIs></Polygon><Polygon><outerBoundaryIs><LinearRing><coordinates>-120.08333333,52.75 -120.0,52.75 -120.0,52.66666667 -120.08333333,52.66666667 -120.08333333,52.75</coordinates></LinearRing></outerBoundaryIs></Polygon><Polygon><outerBoundaryIs><LinearRing><coordinates>-101.16666667,52.83333333 -101.08333333,52.83333333 -101.08333333,52.75 -101.16666667,52.75 -101.16666667,52.83333333</coordinates></LinearRing></outerBoundaryIs></Polygon><Polygon><outerBoundaryIs><LinearRing><coordinates>-115.0,52.83333333 -114.91666667,52.83333333 -114.91666667,52.75 -115.0,52.75 -115.0,52.83333333</coordinates></LinearRing></outerBoundaryIs></Polygon><Polygon><outerBoundaryIs><LinearRing><coordinates>-119.91666667,52.83333333 -119.83333333,52.83333333 -119.83333333,52.75 -119.91666667,52.75 -119.91666667,52.83333333</coordinates></LinearRing></outerBoundaryIs></Polygon><Polygon><outerBoundaryIs><LinearRing><coordinates>-97.08333333,52.83333333 -97.08333333,52.75 -97.16666667,52.75 -97.16666667,52.83333333 -97.25,52.83333333 -97.33333333,52.83333333 -97.33333333,52.91666667 -97.25,52.91666667 -97.16666667,52.91666667 -97.16666667,53.0 -97.08333333,53.0 -97.08333333,53.08333333 -97.0,53.08333333 -97,53 -97.0,52.91666667 -97.08333333,52.91666667 -97.08333333,52.83333333</coordinates></LinearRing></outerBoundaryIs></Polygon><Polygon><outerBoundaryIs><LinearRing><coordinates>-96.66666667,53.5 -96.58333333,53.5 -96.58333333,53.41666667 -96.66666667,53.41666667 -96.66666667,53.5</coordinates></LinearRing></outerBoundaryIs></Polygon><Polygon><outerBoundaryIs><LinearRing><coordinates>-116.0,53.5 -115.91666667,53.5 -115.91666667,53.41666667 -116.0,53.41666667 -116.0,53.5</coordinates></LinearRing></outerBoundaryIs></Polygon><Polygon><outerBoundaryIs><LinearRing><coordinates>-104.16666667,53.58333333 -104.08333333,53.58333333 -104.08333333,53.5 -104.16666667,53.5 -104.16666667,53.58333333</coordinates></LinearRing></outerBoundaryIs></Polygon><Polygon><outerBoundaryIs><LinearRing><coordinates>-101.0,53.58333333 -100.91666667,53.58333333 -100.91666667,53.5 -101.0,53.5 -101.0,53.58333333</coordinates></LinearRing></outerBoundaryIs></Polygon><Polygon><outerBoundaryIs><LinearRing><coordinates>-100.83333333,53.66666667 -100.75,53.66666667 -100.75,53.58333333 -100.83333333,53.58333333 -100.83333333,53.66666667</coordinates></LinearRing></outerBoundaryIs></Polygon><Polygon><outerBoundaryIs><LinearRing><coordinates>-127.41666667,53.66666667 -127.33333333,53.66666667 -127.33333333,53.58333333 -127.41666667,53.58333333 -127.41666667,53.66666667</coordinates></LinearRing></outerBoundaryIs></Polygon><Polygon><outerBoundaryIs><LinearRing><coordinates>-127.58333333,53.66666667 -127.5,53.66666667 -127.5,53.58333333 -127.58333333,53.58333333 -127.58333333,53.66666667</coordinates></LinearRing></outerBoundaryIs></Polygon><Polygon><outerBoundaryIs><LinearRing><coordinates>-99.91666667,54.0 -99.83333333,54.0 -99.75,54.0 -99.75,53.91666667 -99.83333333,53.91666667 -99.91666667,53.91666667 -99.91666667,54.0</coordinates></LinearRing></outerBoundaryIs></Polygon><Polygon><outerBoundaryIs><LinearRing><coordinates>-122.91666667,54.0 -122.83333333,54.0 -122.83333333,53.91666667 -122.91666667,53.91666667 -122.91666667,54.0</coordinates></LinearRing></outerBoundaryIs></Polygon><Polygon><outerBoundaryIs><LinearRing><coordinates>-122.58333333,54.08333333 -122.5,54.08333333 -122.5,54.0 -122.58333333,54.0 -122.58333333,54.08333333</coordinates></LinearRing></outerBoundaryIs></Polygon><Polygon><outerBoundaryIs><LinearRing><coordinates>-100.91666667,54.16666667 -100.83333333,54.16666667 -100.83333333,54.08333333 -100.91666667,54.08333333 -100.91666667,54.16666667</coordinates></LinearRing></outerBoundaryIs></Polygon><Polygon><outerBoundaryIs><LinearRing><coordinates>-101.41666667,54.16666667 -101.33333333,54.16666667 -101.33333333,54.08333333 -101.41666667,54.08333333 -101.41666667,54.16666667</coordinates></LinearRing></outerBoundaryIs></Polygon><Polygon><outerBoundaryIs><LinearRing><coordinates>-107.33333333,54.16666667 -107.25,54.16666667 -107.25,54.08333333 -107.33333333,54.08333333 -107.33333333,54.16666667</coordinates></LinearRing></outerBoundaryIs></Polygon><Polygon><outerBoundaryIs><LinearRing><coordinates>-127.5,53.75 -127.41666667,53.75 -127.41666667,53.66666667 -127.5,53.66666667 -127.5,53.75</coordinates></LinearRing></outerBoundaryIs></Polygon><Polygon><outerBoundaryIs><LinearRing><coordinates>-99.08333333,53.75 -99.0,53.75 -99.0,53.66666667 -99.08333333,53.66666667 -99.08333333,53.75</coordinates></LinearRing></outerBoundaryIs></Polygon><Polygon><outerBoundaryIs><LinearRing><coordinates>-130.5,53.83333333 -130.5,53.75 -130.58333333,53.75 -130.58333333,53.83333333 -130.66666667000001,53.83333333 -130.66666667000001,53.91666667 -130.58333333,53.91666667 -130.5,53.91666667 -130.5,53.83333333</coordinates></LinearRing></outerBoundaryIs></Polygon><Polygon><outerBoundaryIs><LinearRing><coordinates>-115.83333333,53.75 -115.75,53.75 -115.75,53.66666667 -115.83333333,53.66666667 -115.91666667,53.66666667 -115.91666667,53.75 -115.83333333,53.75</coordinates></LinearRing></outerBoundaryIs></Polygon><Polygon><outerBoundaryIs><LinearRing><coordinates>-116.33333333,53.75 -116.25,53.75 -116.25,53.66666667 -116.33333333,53.66666667 -116.33333333,53.75</coordinates></LinearRing></outerBoundaryIs></Polygon><Polygon><outerBoundaryIs><LinearRing><coordinates>-101.16666667,53.66666667 -101.16666667,53.58333333 -101.25,53.58333333 -101.25,53.66666667 -101.25,53.75 -101.25,53.83333333 -101.16666667,53.83333333 -101.08333333,53.83333333 -101.08333333,53.75 -101.08333333,53.66666667 -101.16666667,53.66666667</coordinates></LinearRing></outerBoundaryIs></Polygon><Polygon><outerBoundaryIs><LinearRing><coordinates>-97.83333333,53.91666667 -97.75,53.91666667 -97.75,53.83333333 -97.83333333,53.83333333 -97.83333333,53.91666667</coordinates></LinearRing></outerBoundaryIs></Polygon><Polygon><outerBoundaryIs><LinearRing><coordinates>-98.41666667,53.91666667 -98.33333333,53.91666667 -98.33333333,53.83333333 -98.41666667,53.83333333 -98.5,53.83333333 -98.58333333,53.83333333 -98.58333333,53.91666667 -98.5,53.91666667 -98.41666667,53.91666667</coordinates></LinearRing></outerBoundaryIs></Polygon><Polygon><outerBoundaryIs><LinearRing><coordinates>-98.75,53.91666667 -98.66666667,53.91666667 -98.66666667,53.83333333 -98.75,53.83333333 -98.75,53.91666667</coordinates></LinearRing></outerBoundaryIs></Polygon><Polygon><outerBoundaryIs><LinearRing><coordinates>-127.83333333,53.91666667 -127.75,53.91666667 -127.75,53.83333333 -127.83333333,53.83333333 -127.83333333,53.91666667</coordinates></LinearRing></outerBoundaryIs></Polygon><Polygon><outerBoundaryIs><LinearRing><coordinates>-100.08333333,53.91666667 -100.0,53.91666667 -100.0,53.83333333 -100.08333333,53.83333333 -100.08333333,53.91666667</coordinates></LinearRing></outerBoundaryIs></Polygon><Polygon><outerBoundaryIs><LinearRing><coordinates>-108.58333333,53.91666667 -108.5,53.91666667 -108.5,53.83333333 -108.58333333,53.83333333 -108.58333333,53.91666667</coordinates></LinearRing></outerBoundaryIs></Polygon><Polygon><outerBoundaryIs><LinearRing><coordinates>-101.33333333,53.33333333 -101.33333333,53.25 -101.41666667,53.25 -101.41666667,53.16666667 -101.5,53.16666667 -101.58333333,53.16666667 -101.58333333,53.08333333 -101.66666667,53.08333333 -101.66666667,53.0 -101.75,53.0 -101.83333333,53.0 -101.91666667,53.0 -102,53 -102.0,53.08333333 -101.91666667,53.08333333 -101.83333333,53.08333333 -101.75,53.08333333 -101.75,53.16666667 -101.83333333,53.16666667 -101.83333333,53.25 -101.91666667,53.25 -102.0,53.25 -102.0,53.33333333 -102.0,53.41666667 -102.08333333,53.41666667 -102.08333333,53.5 -102.0,53.5 -101.91666667,53.5 -101.83333333,53.5 -101.75,53.5 -101.66666667,53.5 -101.58333333,53.5 -101.58333333,53.58333333 -101.5,53.58333333 -101.41666667,53.58333333 -101.33333333,53.58333333 -101.25,53.58333333 -101.25,53.5 -101.25,53.41666667 -101.25,53.33333333 -101.33333333,53.33333333</coordinates></LinearRing></outerBoundaryIs><innerBoundaryIs><LinearRing><coordinates>-101.75,53.16666667 -101.66666667,53.16666667 -101.66666667,53.25 -101.75,53.25 -101.75,53.16666667</coordinates></LinearRing></innerBoundaryIs></Polygon><Polygon><outerBoundaryIs><LinearRing><coordinates>-100.5,53.25 -100.41666667,53.25 -100.41666667,53.16666667 -100.5,53.16666667 -100.58333333,53.16666667 -100.58333333,53.25 -100.5,53.25</coordinates></LinearRing></outerBoundaryIs></Polygon><Polygon><outerBoundaryIs><LinearRing><coordinates>-100.91666667,53.25 -100.83333333,53.25 -100.83333333,53.16666667 -100.91666667,53.16666667 -101.0,53.16666667 -101.08333333,53.16666667 -101.08333333,53.25 -101.0,53.25 -100.91666667,53.25</coordinates></LinearRing></outerBoundaryIs></Polygon><Polygon><outerBoundaryIs><LinearRing><coordinates>-104.91666667,53.25 -104.83333333,53.25 -104.83333333,53.16666667 -104.91666667,53.16666667 -104.91666667,53.25</coordinates></LinearRing></outerBoundaryIs></Polygon><Polygon><outerBoundaryIs><LinearRing><coordinates>-102.83333333,53.0 -102.91666667,53.0 -103,53 -103.08333333,53.0 -103.08333333,53.08333333 -103.0,53.08333333 -102.91666667,53.08333333 -102.91666667,53.16666667 -102.83333333,53.16666667 -102.83333333,53.25 -102.75,53.25 -102.66666667,53.25 -102.66666667,53.33333333 -102.58333333,53.33333333 -102.5,53.33333333 -102.5,53.41666667 -102.41666667,53.41666667 -102.41666667,53.5 -102.33333333,53.5 -102.25,53.5 -102.25,53.41666667 -102.16666667,53.41666667 -102.16666667,53.33333333 -102.25,53.33333333 -102.33333333,53.33333333 -102.33333333,53.25 -102.33333333,53.16666667 -102.41666667,53.16666667 -102.41666667,53.08333333 -102.5,53.08333333 -102.58333333,53.08333333 -102.58333333,53.0 -102.66666667,53.0 -102.75,53.0 -102.83333333,53.0</coordinates></LinearRing></outerBoundaryIs></Polygon><Polygon><outerBoundaryIs><LinearRing><coordinates>-127.25,53.16666667 -127.16666667,53.16666667 -127.16666667,53.08333333 -127.25,53.08333333 -127.33333333,53.08333333 -127.33333333,53.16666667 -127.41666667,53.16666667 -127.41666667,53.25 -127.41666667,53.33333333 -127.33333333,53.33333333 -127.33333333,53.25 -127.25,53.25 -127.25,53.16666667</coordinates></LinearRing></outerBoundaryIs></Polygon><Polygon><outerBoundaryIs><LinearRing><coordinates>-96.75,53.08333333 -96.75,53.0 -96.83333333,53.0 -96.83333333,53.08333333 -96.83333333,53.16666667 -96.91666667,53.16666667 -97.0,53.16666667 -97.0,53.25 -97.0,53.33333333 -97.08333333,53.33333333 -97.16666667,53.33333333 -97.16666667,53.25 -97.16666667,53.16666667 -97.16666667,53.08333333 -97.25,53.08333333 -97.25,53.16666667 -97.33333333,53.16666667 -97.33333333,53.08333333 -97.41666667,53.08333333 -97.41666667,53.16666667 -97.5,53.16666667 -97.5,53.25 -97.58333333,53.25 -97.58333333,53.33333333 -97.58333333,53.41666667 -97.58333333,53.5 -97.58333333,53.58333333 -97.5,53.58333333 -97.5,53.66666667 -97.58333333,53.66666667 -97.66666667,53.66666667 -97.66666667,53.75 -97.75,53.75 -97.75,53.83333333 -97.66666667,53.83333333 -97.58333333,53.83333333 -97.58333333,53.91666667 -97.5,53.91666667 -97.5,53.83333333 -97.5,53.75 -97.41666667,53.75 -97.41666667,53.66666667 -97.41666667,53.58333333 -97.33333333,53.58333333 -97.25,53.58333333 -97.16666667,53.58333333 -97.16666667,53.5 -97.08333333,53.5 -97.0,53.5 -97.0,53.41666667 -96.91666667,53.41666667 -96.83333333,53.41666667 -96.75,53.41666667 -96.75,53.33333333 -96.75,53.25 -96.66666667,53.25 -96.58333333,53.25 -96.5,53.25 -96.41666667,53.25 -96.41666667,53.16666667 -96.5,53.16666667 -96.5,53.08333333 -96.58333333,53.08333333 -96.66666667,53.08333333 -96.75,53.08333333</coordinates></LinearRing></outerBoundaryIs></Polygon><Polygon><outerBoundaryIs><LinearRing><coordinates>-101.41666667,53.16666667 -101.33333333,53.16666667 -101.33333333,53.25 -101.25,53.25 -101.25,53.16666667 -101.25,53.08333333 -101.33333333,53.08333333 -101.41666667,53.08333333 -101.41666667,53.16666667</coordinates></LinearRing></outerBoundaryIs></Polygon><Polygon><outerBoundaryIs><LinearRing><coordinates>-127.5,53.41666667 -127.41666667,53.41666667 -127.41666667,53.33333333 -127.5,53.33333333 -127.5,53.41666667</coordinates></LinearRing></outerBoundaryIs></Polygon><Polygon><outerBoundaryIs><LinearRing><coordinates>-104.91666667,53.41666667 -104.83333333,53.41666667 -104.83333333,53.33333333 -104.91666667,53.33333333 -104.91666667,53.41666667</coordinates></LinearRing></outerBoundaryIs></Polygon><Polygon><outerBoundaryIs><LinearRing><coordinates>-99.33333333,53.41666667 -99.25,53.41666667 -99.25,53.33333333 -99.33333333,53.33333333 -99.33333333,53.41666667</coordinates></LinearRing></outerBoundaryIs></Polygon><Polygon><outerBoundaryIs><LinearRing><coordinates>-94.5,50.5 -94.5,50.41666667 -94.58333333,50.41666667 -94.58333333,50.5 -94.66666667,50.5 -94.75,50.5 -94.75,50.41666667 -94.83333333,50.41666667 -94.91666667,50.41666667 -95.0,50.41666667 -95.0,50.33333333 -95.08333333,50.33333333 -95.16666667,50.33333333 -95.16666667,50.41666667 -95.16666667,50.5 -95.25,50.5 -95.25,50.58333333 -95.33333333,50.58333333 -95.41666667,50.58333333 -95.41666667,50.66666667 -95.5,50.66666667 -95.58333333,50.66666667 -95.66666667,50.66666667 -95.75,50.66666667 -95.83333333,50.66666667 -95.83333333,50.75 -95.91666667,50.75 -95.91666667,50.83333333 -95.83333333,50.83333333 -95.83333333,50.91666667 -95.75,50.91666667 -95.66666667,50.91666667 -95.66666667,51.0 -95.66666667,51.08333333 -95.75,51.08333333 -95.75,51.16666667 -95.83333333,51.16666667 -95.91666667,51.16666667 -96.0,51.16666667 -96.0,51.25 -96.08333333,51.25 -96.16666667,51.25 -96.25,51.25 -96.25,51.33333333 -96.25,51.41666667 -96.33333333,51.41666667 -96.33333333,51.5 -96.25,51.5 -96.16666667,51.5 -96.16666667,51.41666667 -96.08333333,51.41666667 -96.08333333,51.5 -96.0,51.5 -96.0,51.58333333 -96.0,51.66666667 -96.0,51.75 -96.0,51.83333333 -96.0,51.91666667 -95.91666667,51.91666667 -95.91666667,51.83333333 -95.83333333,51.83333333 -95.75,51.83333333 -95.66666667,51.83333333 -95.58333333,51.83333333 -95.5,51.83333333 -95.41666667,51.83333333 -95.41666667,51.91666667 -95.41666667,52.0 -95.41666667,52.08333333 -95.33333333,52.08333333 -95.25,52.08333333 -95.16666667,52.08333333 -95.16666667,52.0 -95.25,52.0 -95.33333333,52.0 -95.33333333,51.91666667 -95.25,51.91666667 -95.25,51.83333333 -95.33333333,51.83333333 -95.33333333,51.75 -95.41666667,51.75 -95.41666667,51.66666667 -95.5,51.66666667 -95.5,51.58333333 -95.58333333,51.58333333 -95.66666667,51.58333333 -95.66666667,51.5 -95.58333333,51.5 -95.5,51.5 -95.41666667,51.5 -95.33333333,51.5 -95.25,51.5 -95.25,51.41666667 -95.16666667,51.41666667 -95.08333333,51.41666667 -95.0,51.41666667 -95.0,51.33333333 -94.91666667,51.33333333 -94.91666667,51.25 -94.83333333,51.25 -94.75,51.25 -94.66666667,51.25 -94.58333333,51.25 -94.58333333,51.16666667 -94.66666667,51.16666667 -94.66666667,51.08333333 -94.66666667,51.0 -94.75,51.0 -94.75,50.91666667 -94.66666667,50.91666667 -94.58333333,50.91666667 -94.5,50.91666667 -94.5,50.83333333 -94.41666667,50.83333333 -94.41666667,50.75 -94.5,50.75 -94.5,50.66666667 -94.5,50.58333333 -94.5,50.5</coordinates></LinearRing></outerBoundaryIs><innerBoundaryIs><LinearRing><coordinates>-95.16666667,50.5 -95.08333333,50.5 -95.0,50.5 -95.0,50.58333333 -95.08333333,50.58333333 -95.16666667,50.58333333 -95.16666667,50.5</coordinates></LinearRing></innerBoundaryIs><innerBoundaryIs><LinearRing><coordinates>-95.66666667,50.91666667 -95.66666667,50.83333333 -95.58333333,50.83333333 -95.5,50.83333333 -95.5,50.91666667 -95.58333333,50.91666667 -95.66666667,50.91666667</coordinates></LinearRing></innerBoundaryIs><innerBoundaryIs><LinearRing><coordinates>-95.5,50.83333333 -95.5,50.75 -95.41666667,50.75 -95.33333333,50.75 -95.33333333,50.66666667 -95.25,50.66666667 -95.25,50.75 -95.16666667,50.75 -95.16666667,50.83333333 -95.25,50.83333333 -95.25,50.91666667 -95.25,51.0 -95.25,51.08333333 -95.16666667,51.08333333 -95.16666667,51.16666667 -95.25,51.16666667 -95.33333333,51.16666667 -95.33333333,51.08333333 -95.41666667,51.08333333 -95.5,51.08333333 -95.58333333,51.08333333 -95.58333333,51.0 -95.5,51.0 -95.41666667,51.0 -95.41666667,50.91666667 -95.41666667,50.83333333 -95.5,50.83333333</coordinates></LinearRing></innerBoundaryIs><innerBoundaryIs><LinearRing><coordinates>-95.33333333,51.16666667 -95.33333333,51.25 -95.41666667,51.25 -95.41666667,51.16666667 -95.33333333,51.16666667</coordinates></LinearRing></innerBoundaryIs><innerBoundaryIs><LinearRing><coordinates>-95.66666667,51.58333333 -95.66666667,51.66666667 -95.75,51.66666667 -95.75,51.75 -95.83333333,51.75 -95.83333333,51.66666667 -95.91666667,51.66666667 -95.91666667,51.58333333 -95.83333333,51.58333333 -95.75,51.58333333 -95.66666667,51.58333333</coordinates></LinearRing></innerBoundaryIs><innerBoundaryIs><LinearRing><coordinates>-94.75,50.91666667 -94.83333333,50.91666667 -94.83333333,50.83333333 -94.91666667,50.83333333 -94.91666667,50.91666667 -95.0,50.91666667 -95.0,50.83333333 -95.0,50.75 -94.91666667,50.75 -94.91666667,50.66666667 -94.83333333,50.66666667 -94.83333333,50.75 -94.75,50.75 -94.75,50.83333333 -94.75,50.91666667</coordinates></LinearRing></innerBoundaryIs><innerBoundaryIs><LinearRing><coordinates>-95.58333333,51.33333333 -95.5,51.33333333 -95.5,51.41666667 -95.58333333,51.41666667 -95.58333333,51.33333333</coordinates></LinearRing></innerBoundaryIs></Polygon><Polygon><outerBoundaryIs><LinearRing><coordinates>-131,52 -131.0,51.91666667 -131.08333333,51.91666667 -131.08333333,52.0 -131.08333333,52.08333333 -131.16666667000001,52.08333333 -131.25,52.08333333 -131.33333333,52.08333333 -131.33333333,52.16666667 -131.25,52.16666667 -131.16666667000001,52.16666667 -131.16666667000001,52.25 -131.08333333,52.25 -131.0,52.25 -131.0,52.16666667 -130.91666667000001,52.16666667 -130.91666667000001,52.08333333 -130.91666667000001,52.0 -131,52</coordinates></LinearRing></outerBoundaryIs></Polygon><Polygon><outerBoundaryIs><LinearRing><coordinates>-96.41666667,52.08333333 -96.33333333,52.08333333 -96.33333333,52.16666667 -96.25,52.16666667 -96.25,52.08333333 -96.25,52.0 -96.33333333,52.0 -96.41666667,52.0 -96.5,52.0 -96.58333333,52.0 -96.66666667,52.0 -96.75,52.0 -96.83333333,52.0 -96.91666667,52.0 -96.91666667,52.08333333 -96.83333333,52.08333333 -96.83333333,52.16666667 -96.75,52.16666667 -96.75,52.08333333 -96.66666667,52.08333333 -96.66666667,52.16666667 -96.58333333,52.16666667 -96.5,52.16666667 -96.41666667,52.16666667 -96.41666667,52.08333333</coordinates></LinearRing></outerBoundaryIs></Polygon><Polygon><outerBoundaryIs><LinearRing><coordinates>-117.91666667,52.08333333 -117.83333333,52.08333333 -117.83333333,52.0 -117.91666667,52.0 -117.91666667,52.08333333</coordinates></LinearRing></outerBoundaryIs></Polygon><Polygon><outerBoundaryIs><LinearRing><coordinates>-95.66666667,52.0 -95.66666667,51.91666667 -95.75,51.91666667 -95.83333333,51.91666667 -95.91666667,51.91666667 -95.91666667,52.0 -95.91666667,52.08333333 -96.0,52.08333333 -96.08333333,52.08333333 -96.08333333,52.16666667 -96.0,52.16666667 -95.91666667,52.16666667 -95.91666667,52.25 -95.83333333,52.25 -95.83333333,52.16666667 -95.83333333,52.08333333 -95.75,52.08333333 -95.66666667,52.08333333 -95.58333333,52.08333333 -95.58333333,52.0 -95.66666667,52.0</coordinates></LinearRing></outerBoundaryIs></Polygon><Polygon><outerBoundaryIs><LinearRing><coordinates>-118,52 -117.91666667,52.0 -117.91666667,51.91666667 -118.0,51.91666667 -118,52</coordinates></LinearRing></outerBoundaryIs></Polygon><Polygon><outerBoundaryIs><LinearRing><coordinates>-118.75,52.0 -118.66666667,52.0 -118.66666667,51.91666667 -118.75,51.91666667 -118.75,52.0</coordinates></LinearRing></outerBoundaryIs></Polygon><Polygon><outerBoundaryIs><LinearRing><coordinates>-117.75,51.83333333 -117.75,51.75 -117.83333333,51.75 -117.83333333,51.83333333 -117.91666667,51.83333333 -117.91666667,51.91666667 -117.83333333,51.91666667 -117.83333333,52.0 -117.75,52.0 -117.66666667,52.0 -117.66666667,51.91666667 -117.75,51.91666667 -117.75,51.83333333</coordinates></LinearRing></outerBoundaryIs></Polygon><Polygon><outerBoundaryIs><LinearRing><coordinates>-97.0,52.16666667 -96.91666667,52.16666667 -96.91666667,52.08333333 -97.0,52.08333333 -97.0,52.16666667</coordinates></LinearRing></outerBoundaryIs></Polygon><Polygon><outerBoundaryIs><LinearRing><coordinates>-98.5,52.16666667 -98.5,52.08333333 -98.58333333,52.08333333 -98.58333333,52.16666667 -98.58333333,52.25 -98.5,52.25 -98.5,52.16666667</coordinates></LinearRing></outerBoundaryIs></Polygon><Polygon><outerBoundaryIs><LinearRing><coordinates>-118.08333333,52.16666667 -118.0,52.16666667 -118.0,52.08333333 -118.08333333,52.08333333 -118.08333333,52.16666667</coordinates></LinearRing></outerBoundaryIs></Polygon><Polygon><outerBoundaryIs><LinearRing><coordinates>-126.83333333,52.16666667 -126.83333333,52.08333333 -126.91666667,52.08333333 -126.91666667,52.16666667 -127.0,52.16666667 -127.0,52.25 -126.91666667,52.25 -126.91666667,52.33333333 -126.83333333,52.33333333 -126.83333333,52.25 -126.83333333,52.16666667</coordinates></LinearRing></outerBoundaryIs></Polygon><Polygon><outerBoundaryIs><LinearRing><coordinates>-123.58333333,48.33333333 -123.58333333,48.25 -123.66666667,48.25 -123.66666667,48.33333333 -123.75,48.33333333 -123.75,48.41666667 -123.83333333,48.41666667 -123.91666667,48.41666667 -123.91666667,48.5 -123.91666667,48.58333333 -124.0,48.58333333 -124.0,48.66666667 -124.0,48.75 -124.08333333,48.75 -124.08333333,48.83333333 -124.08333333,48.91666667 -124.16666667,48.91666667 -124.16666667,49.0 -124.25,49.0 -124.33333333,49.0 -124.41666667,49.0 -124.41666667,49.08333333 -124.5,49.08333333 -124.58333333,49.08333333 -124.58333333,49.16666667 -124.66666667,49.16666667 -124.75,49.16666667 -124.83333333,49.16666667 -124.83333333,49.25 -124.75,49.25 -124.75,49.33333333 -124.66666667,49.33333333 -124.58333333,49.33333333 -124.5,49.33333333 -124.5,49.25 -124.41666667,49.25 -124.33333333,49.25 -124.25,49.25 -124.16666667,49.25 -124.08333333,49.25 -124.08333333,49.16666667 -124.0,49.16666667 -124.0,49.08333333 -123.91666667,49.08333333 -123.91666667,49.0 -123.83333333,49.0 -123.75,49.0 -123.75,48.91666667 -123.75,48.83333333 -123.83333333,48.83333333 -123.83333333,48.75 -123.83333333,48.66666667 -123.75,48.66666667 -123.66666667,48.66666667 -123.58333333,48.66666667 -123.58333333,48.58333333 -123.5,48.58333333 -123.41666667,48.58333333 -123.41666667,48.5 -123.5,48.5 -123.5,48.41666667 -123.58333333,48.41666667 -123.58333333,48.33333333</coordinates></LinearRing></outerBoundaryIs></Polygon><Polygon><outerBoundaryIs><LinearRing><coordinates>-99.33333333,54.66666667 -99.25,54.66666667 -99.25,54.58333333 -99.33333333,54.58333333 -99.33333333,54.66666667</coordinates></LinearRing></outerBoundaryIs></Polygon><Polygon><outerBoundaryIs><LinearRing><coordinates>-99.25,54.5 -99.16666667,54.5 -99.16666667,54.41666667 -99.25,54.41666667 -99.25,54.5</coordinates></LinearRing></outerBoundaryIs></Polygon><Polygon><outerBoundaryIs><LinearRing><coordinates>-115.75,54.5 -115.66666667,54.5 -115.66666667,54.41666667 -115.75,54.41666667 -115.83333333,54.41666667 -115.83333333,54.5 -115.75,54.5</coordinates></LinearRing></outerBoundaryIs></Polygon><Polygon><outerBoundaryIs><LinearRing><coordinates>-117.16666667,54.5 -117.08333333,54.5 -117.08333333,54.41666667 -117.16666667,54.41666667 -117.16666667,54.5</coordinates></LinearRing></outerBoundaryIs></Polygon><Polygon><outerBoundaryIs><LinearRing><coordinates>-116.66666667,54.58333333 -116.58333333,54.58333333 -116.5,54.58333333 -116.41666667,54.58333333 -116.41666667,54.5 -116.5,54.5 -116.58333333,54.5 -116.66666667,54.5 -116.66666667,54.58333333</coordinates></LinearRing></outerBoundaryIs></Polygon><Polygon><outerBoundaryIs><LinearRing><coordinates>-108.66666667,54.58333333 -108.58333333,54.58333333 -108.5,54.58333333 -108.41666667,54.58333333 -108.41666667,54.5 -108.5,54.5 -108.58333333,54.5 -108.66666667,54.5 -108.66666667,54.58333333</coordinates></LinearRing></outerBoundaryIs></Polygon><Polygon><outerBoundaryIs><LinearRing><coordinates>-107.66666667,54.58333333 -107.58333333,54.58333333 -107.58333333,54.5 -107.66666667,54.5 -107.66666667,54.58333333</coordinates></LinearRing></outerBoundaryIs></Polygon><Polygon><outerBoundaryIs><LinearRing><coordinates>-132.16666667000001,54.75 -132.08333333,54.75 -132.08333333,54.66666667 -132.16666667000001,54.66666667 -132.25,54.66666667 -132.33333333,54.66666667 -132.33333333,54.75 -132.25,54.75 -132.16666667000001,54.75</coordinates></LinearRing></outerBoundaryIs></Polygon><Polygon><outerBoundaryIs><LinearRing><coordinates>-99.5,54.91666667 -99.41666667,54.91666667 -99.41666667,54.83333333 -99.5,54.83333333 -99.5,54.91666667</coordinates></LinearRing></outerBoundaryIs></Polygon><Polygon><outerBoundaryIs><LinearRing><coordinates>-131.41666667000001,54.91666667 -131.33333333,54.91666667 -131.33333333,54.83333333 -131.41666667000001,54.83333333 -131.41666667000001,54.91666667</coordinates></LinearRing></outerBoundaryIs></Polygon><Polygon><outerBoundaryIs><LinearRing><coordinates>-131.25,54.91666667 -131.16666667000001,54.91666667 -131.16666667000001,54.83333333 -131.25,54.83333333 -131.25,54.91666667</coordinates></LinearRing></outerBoundaryIs></Polygon><Polygon><outerBoundaryIs><LinearRing><coordinates>-119.5,54.91666667 -119.41666667,54.91666667 -119.41666667,54.83333333 -119.5,54.83333333 -119.5,54.91666667</coordinates></LinearRing></outerBoundaryIs></Polygon><Polygon><outerBoundaryIs><LinearRing><coordinates>-108.25,54.91666667 -108.25,54.83333333 -108.33333333,54.83333333 -108.33333333,54.91666667 -108.33333333,55.0 -108.25,55.0 -108.25,54.91666667</coordinates></LinearRing></outerBoundaryIs></Polygon><Polygon><outerBoundaryIs><LinearRing><coordinates>-128.83333333,55.0 -128.75,55.0 -128.75,54.91666667 -128.83333333,54.91666667 -128.83333333,55.0</coordinates></LinearRing></outerBoundaryIs></Polygon><Polygon><outerBoundaryIs><LinearRing><coordinates>-131.08333333,54.66666667 -131.0,54.66666667 -131.0,54.58333333 -131.08333333,54.58333333 -131.08333333,54.66666667</coordinates></LinearRing></outerBoundaryIs></Polygon><Polygon><outerBoundaryIs><LinearRing><coordinates>-99.66666667,54.75 -99.66666667,54.66666667 -99.75,54.66666667 -99.75,54.75 -99.75,54.83333333 -99.66666667,54.83333333 -99.66666667,54.75</coordinates></LinearRing></outerBoundaryIs></Polygon><Polygon><outerBoundaryIs><LinearRing><coordinates>-100.16666667,54.75 -100.08333333,54.75 -100.08333333,54.66666667 -100.16666667,54.66666667 -100.16666667,54.75</coordinates></LinearRing></outerBoundaryIs></Polygon><Polygon><outerBoundaryIs><LinearRing><coordinates>-100.33333333,54.75 -100.33333333,54.66666667 -100.41666667,54.66666667 -100.5,54.66666667 -100.5,54.75 -100.58333333,54.75 -100.58333333,54.83333333 -100.58333333,54.91666667 -100.5,54.91666667 -100.5,55.0 -100.41666667,55.0 -100.33333333,55.0 -100.33333333,54.91666667 -100.41666667,54.91666667 -100.41666667,54.83333333 -100.33333333,54.83333333 -100.33333333,54.75</coordinates></LinearRing></outerBoundaryIs></Polygon><Polygon><outerBoundaryIs><LinearRing><coordinates>-115.83333333,54.66666667 -115.75,54.66666667 -115.75,54.58333333 -115.83333333,54.58333333 -115.83333333,54.66666667</coordinates></LinearRing></outerBoundaryIs></Polygon><Polygon><outerBoundaryIs><LinearRing><coordinates>-109.0,54.66666667 -108.91666667,54.66666667 -108.91666667,54.58333333 -109.0,54.58333333 -109.0,54.66666667</coordinates></LinearRing></outerBoundaryIs></Polygon><Polygon><outerBoundaryIs><LinearRing><coordinates>-109.16666667,54.66666667 -109.08333333,54.66666667 -109.08333333,54.58333333 -109.16666667,54.58333333 -109.16666667,54.66666667</coordinates></LinearRing></outerBoundaryIs></Polygon><Polygon><outerBoundaryIs><LinearRing><coordinates>-108.41666667,54.66666667 -108.33333333,54.66666667 -108.33333333,54.58333333 -108.41666667,54.58333333 -108.41666667,54.66666667</coordinates></LinearRing></outerBoundaryIs></Polygon><Polygon><outerBoundaryIs><LinearRing><coordinates>-107.25,54.66666667 -107.16666667,54.66666667 -107.16666667,54.58333333 -107.25,54.58333333 -107.25,54.66666667</coordinates></LinearRing></outerBoundaryIs></Polygon><Polygon><outerBoundaryIs><LinearRing><coordinates>-108.16666667,54.66666667 -108.08333333,54.66666667 -108.08333333,54.58333333 -108.16666667,54.58333333 -108.25,54.58333333 -108.25,54.66666667 -108.16666667,54.66666667</coordinates></LinearRing></outerBoundaryIs></Polygon><Polygon><outerBoundaryIs><LinearRing><coordinates>-116.08333333,54.75 -116.0,54.75 -116.0,54.66666667 -116.08333333,54.66666667 -116.16666667,54.66666667 -116.16666667,54.75 -116.08333333,54.75</coordinates></LinearRing></outerBoundaryIs></Polygon><Polygon><outerBoundaryIs><LinearRing><coordinates>-130.91666667000001,54.5 -130.91666667000001,54.41666667 -131.0,54.41666667 -131.0,54.5 -131.0,54.58333333 -130.91666667000001,54.58333333 -130.91666667000001,54.66666667 -130.83333333,54.66666667 -130.75,54.66666667 -130.75,54.58333333 -130.75,54.5 -130.75,54.41666667 -130.83333333,54.41666667 -130.83333333,54.5 -130.91666667000001,54.5</coordinates></LinearRing></outerBoundaryIs></Polygon><Polygon><outerBoundaryIs><LinearRing><coordinates>-100.33333333,54.58333333 -100.25,54.58333333 -100.25,54.66666667 -100.16666667,54.66666667 -100.16666667,54.58333333 -100.16666667,54.5 -100.25,54.5 -100.33333333,54.5 -100.41666667,54.5 -100.41666667,54.58333333 -100.33333333,54.58333333</coordinates></LinearRing></outerBoundaryIs></Polygon><Polygon><outerBoundaryIs><LinearRing><coordinates>-128.75,54.58333333 -128.75,54.5 -128.83333333,54.5 -128.83333333,54.58333333 -128.91666667000001,54.58333333 -128.91666667000001,54.66666667 -128.83333333,54.66666667 -128.83333333,54.75 -128.83333333,54.83333333 -128.75,54.83333333 -128.75,54.91666667 -128.66666667000001,54.91666667 -128.66666667000001,54.83333333 -128.66666667000001,54.75 -128.75,54.75 -128.75,54.66666667 -128.66666667000001,54.66666667 -128.66666667000001,54.58333333 -128.75,54.58333333</coordinates></LinearRing></outerBoundaryIs></Polygon><Polygon><outerBoundaryIs><LinearRing><coordinates>-118.33333333,54.58333333 -118.25,54.58333333 -118.16666667,54.58333333 -118.08333333,54.58333333 -118.0,54.58333333 -118.0,54.5 -118.08333333,54.5 -118.16666667,54.5 -118.25,54.5 -118.33333333,54.5 -118.41666667,54.5 -118.41666667,54.58333333 -118.41666667,54.66666667 -118.33333333,54.66666667 -118.33333333,54.58333333</coordinates></LinearRing></outerBoundaryIs></Polygon><Polygon><outerBoundaryIs><LinearRing><coordinates>-99.58333333,54.83333333 -99.5,54.83333333 -99.5,54.75 -99.58333333,54.75 -99.58333333,54.83333333</coordinates></LinearRing></outerBoundaryIs></Polygon><Polygon><outerBoundaryIs><LinearRing><coordinates>-130.66666667000001,54.66666667 -130.75,54.66666667 -130.75,54.75 -130.83333333,54.75 -130.91666667000001,54.75 -130.91666667000001,54.83333333 -131.0,54.83333333 -131.0,54.91666667 -131,55 -130.91666667000001,55.0 -130.91666667000001,54.91666667 -130.83333333,54.91666667 -130.83333333,54.83333333 -130.75,54.83333333 -130.75,54.91666667 -130.66666667000001,54.91666667 -130.66666667000001,54.83333333 -130.58333333,54.83333333 -130.5,54.83333333 -130.5,54.75 -130.41666667000001,54.75 -130.33333333,54.75 -130.33333333,54.66666667 -130.41666667000001,54.66666667 -130.5,54.66666667 -130.58333333,54.66666667 -130.66666667000001,54.66666667</coordinates></LinearRing></outerBoundaryIs></Polygon><Polygon><outerBoundaryIs><LinearRing><coordinates>-116.33333333,54.75 -116.25,54.75 -116.25,54.66666667 -116.33333333,54.66666667 -116.33333333,54.75</coordinates></LinearRing></outerBoundaryIs></Polygon><Polygon><outerBoundaryIs><LinearRing><coordinates>-108.0,54.75 -107.91666667,54.75 -107.91666667,54.66666667 -108.0,54.66666667 -108.08333333,54.66666667 -108.08333333,54.75 -108.0,54.75</coordinates></LinearRing></outerBoundaryIs></Polygon><Polygon><outerBoundaryIs><LinearRing><coordinates>-129.08333333,54.83333333 -129.0,54.83333333 -128.91666667000001,54.83333333 -128.91666667000001,54.75 -129.0,54.75 -129.08333333,54.75 -129.08333333,54.83333333</coordinates></LinearRing></outerBoundaryIs></Polygon><Polygon><outerBoundaryIs><LinearRing><coordinates>-109.66666667,54.83333333 -109.58333333,54.83333333 -109.58333333,54.75 -109.66666667,54.75 -109.66666667,54.83333333</coordinates></LinearRing></outerBoundaryIs></Polygon><Polygon><outerBoundaryIs><LinearRing><coordinates>-109.91666667,54.83333333 -109.83333333,54.83333333 -109.83333333,54.75 -109.91666667,54.75 -109.91666667,54.83333333</coordinates></LinearRing></outerBoundaryIs></Polygon><Polygon><outerBoundaryIs><LinearRing><coordinates>-109.08333333,54.83333333 -109.0,54.83333333 -109.0,54.75 -109.08333333,54.75 -109.08333333,54.83333333</coordinates></LinearRing></outerBoundaryIs></Polygon><Polygon><outerBoundaryIs><LinearRing><coordinates>-109.58333333,54.75 -109.5,54.75 -109.5,54.83333333 -109.41666667,54.83333333 -109.41666667,54.91666667 -109.41666667,55.0 -109.33333333,55.0 -109.25,55.0 -109.16666667,55.0 -109.08333333,55.0 -109.08333333,54.91666667 -109.08333333,54.83333333 -109.16666667,54.83333333 -109.25,54.83333333 -109.33333333,54.83333333 -109.33333333,54.75 -109.41666667,54.75 -109.41666667,54.66666667 -109.5,54.66666667 -109.58333333,54.66666667 -109.58333333,54.75</coordinates></LinearRing></outerBoundaryIs></Polygon><Polygon><outerBoundaryIs><LinearRing><coordinates>-103.25,55.33333333 -103.16666667,55.33333333 -103.08333333,55.33333333 -103.08333333,55.25 -103.16666667,55.25 -103.25,55.25 -103.25,55.33333333</coordinates></LinearRing></outerBoundaryIs></Polygon><Polygon><outerBoundaryIs><LinearRing><coordinates>-104.58333333,55.33333333 -104.5,55.33333333 -104.5,55.25 -104.58333333,55.25 -104.58333333,55.33333333</coordinates></LinearRing></outerBoundaryIs></Polygon><Polygon><outerBoundaryIs><LinearRing><coordinates>-101.58333333,55.33333333 -101.5,55.33333333 -101.5,55.25 -101.58333333,55.25 -101.58333333,55.33333333</coordinates></LinearRing></outerBoundaryIs></Polygon><Polygon><outerBoundaryIs><LinearRing><coordinates>-129.66666667000001,55.41666667 -129.58333333,55.41666667 -129.58333333,55.33333333 -129.66666667000001,55.33333333 -129.66666667000001,55.41666667</coordinates></LinearRing></outerBoundaryIs></Polygon><Polygon><outerBoundaryIs><LinearRing><coordinates>-114.25,55.41666667 -114.16666667,55.41666667 -114.16666667,55.33333333 -114.25,55.33333333 -114.25,55.41666667</coordinates></LinearRing></outerBoundaryIs></Polygon><Polygon><outerBoundaryIs><LinearRing><coordinates>-113.0,55.41666667 -112.91666667,55.41666667 -112.91666667,55.33333333 -113.0,55.33333333 -113.0,55.41666667</coordinates></LinearRing></outerBoundaryIs></Polygon><Polygon><outerBoundaryIs><LinearRing><coordinates>-130.08333333,55.5 -130.0,55.5 -130.0,55.41666667 -130.08333333,55.41666667 -130.08333333,55.5</coordinates></LinearRing></outerBoundaryIs></Polygon><Polygon><outerBoundaryIs><LinearRing><coordinates>-129.75,55.5 -129.66666667000001,55.5 -129.66666667000001,55.41666667 -129.75,55.41666667 -129.75,55.5</coordinates></LinearRing></outerBoundaryIs></Polygon><Polygon><outerBoundaryIs><LinearRing><coordinates>-103.33333333,55.5 -103.25,55.5 -103.25,55.41666667 -103.33333333,55.41666667 -103.33333333,55.5</coordinates></LinearRing></outerBoundaryIs></Polygon><Polygon><outerBoundaryIs><LinearRing><coordinates>-114.33333333,55.5 -114.25,55.5 -114.25,55.41666667 -114.33333333,55.41666667 -114.33333333,55.5</coordinates></LinearRing></outerBoundaryIs></Polygon><Polygon><outerBoundaryIs><LinearRing><coordinates>-103.91666667,55.5 -103.83333333,55.5 -103.75,55.5 -103.66666667,55.5 -103.58333333,55.5 -103.58333333,55.41666667 -103.66666667,55.41666667 -103.75,55.41666667 -103.83333333,55.41666667 -103.91666667,55.41666667 -103.91666667,55.5</coordinates></LinearRing></outerBoundaryIs></Polygon><Polygon><outerBoundaryIs><LinearRing><coordinates>-104.25,55.5 -104.16666667,55.5 -104.08333333,55.5 -104.08333333,55.41666667 -104.16666667,55.41666667 -104.25,55.41666667 -104.25,55.5</coordinates></LinearRing></outerBoundaryIs></Polygon><Polygon><outerBoundaryIs><LinearRing><coordinates>-120.75,55.5 -120.66666667,55.5 -120.66666667,55.41666667 -120.75,55.41666667 -120.75,55.5</coordinates></LinearRing></outerBoundaryIs></Polygon><Polygon><outerBoundaryIs><LinearRing><coordinates>-86.91666667,55.83333333 -86.83333333,55.83333333 -86.83333333,55.75 -86.91666667,55.75 -86.91666667,55.83333333</coordinates></LinearRing></outerBoundaryIs></Polygon><Polygon><outerBoundaryIs><LinearRing><coordinates>-87.08333333,55.83333333 -87.0,55.83333333 -87.0,55.75 -87.08333333,55.75 -87.08333333,55.83333333</coordinates></LinearRing></outerBoundaryIs></Polygon><Polygon><outerBoundaryIs><LinearRing><coordinates>-130.08333333,55.91666667 -130.0,55.91666667 -130.0,55.83333333 -130.08333333,55.83333333 -130.08333333,55.91666667</coordinates></LinearRing></outerBoundaryIs></Polygon><Polygon><outerBoundaryIs><LinearRing><coordinates>-114.16666667,55.91666667 -114.08333333,55.91666667 -114.08333333,55.83333333 -114.16666667,55.83333333 -114.16666667,55.91666667</coordinates></LinearRing></outerBoundaryIs></Polygon><Polygon><outerBoundaryIs><LinearRing><coordinates>-114.75,55.83333333 -114.66666667,55.83333333 -114.66666667,55.75 -114.75,55.75 -114.75,55.83333333</coordinates></LinearRing></outerBoundaryIs></Polygon><Polygon><outerBoundaryIs><LinearRing><coordinates>-114.08333333,55.83333333 -114.0,55.83333333 -113.91666667,55.83333333 -113.91666667,55.75 -114.0,55.75 -114.08333333,55.75 -114.08333333,55.83333333</coordinates></LinearRing></outerBoundaryIs></Polygon><Polygon><outerBoundaryIs><LinearRing><coordinates>-130,56 -129.91666667000001,56.0 -129.91666667000001,55.91666667 -130.0,55.91666667 -130,56</coordinates></LinearRing></outerBoundaryIs></Polygon><Polygon><outerBoundaryIs><LinearRing><coordinates>-122.0,55.91666667 -121.91666667,55.91666667 -121.91666667,55.83333333 -122.0,55.83333333 -122.0,55.91666667</coordinates></LinearRing></outerBoundaryIs></Polygon><Polygon><outerBoundaryIs><LinearRing><coordinates>-114.41666667,56.0 -114.33333333,56.0 -114.33333333,55.91666667 -114.41666667,55.91666667 -114.41666667,56.0</coordinates></LinearRing></outerBoundaryIs></Polygon><Polygon><outerBoundaryIs><LinearRing><coordinates>-113.5,55.58333333 -113.5,55.5 -113.58333333,55.5 -113.66666667,55.5 -113.66666667,55.58333333 -113.66666667,55.66666667 -113.58333333,55.66666667 -113.5,55.66666667 -113.5,55.58333333</coordinates></LinearRing></outerBoundaryIs></Polygon><Polygon><outerBoundaryIs><LinearRing><coordinates>-129.5,55.66666667 -129.5,55.58333333 -129.58333333,55.58333333 -129.58333333,55.66666667 -129.58333333,55.75 -129.5,55.75 -129.5,55.66666667</coordinates></LinearRing></outerBoundaryIs></Polygon><Polygon><outerBoundaryIs><LinearRing><coordinates>-85.75,55.25 -85.75,55.16666667 -85.83333333,55.16666667 -85.91666667,55.16666667 -86.0,55.16666667 -86.0,55.25 -86.08333333,55.25 -86.08333333,55.33333333 -86.16666667,55.33333333 -86.25,55.33333333 -86.33333333,55.33333333 -86.41666667,55.33333333 -86.41666667,55.41666667 -86.41666667,55.5 -86.5,55.5 -86.58333333,55.5 -86.58333333,55.58333333 -86.66666667,55.58333333 -86.75,55.58333333 -86.83333333,55.58333333 -86.91666667,55.58333333 -86.91666667,55.66666667 -86.83333333,55.66666667 -86.83333333,55.75 -86.75,55.75 -86.66666667,55.75 -86.66666667,55.66666667 -86.58333333,55.66666667 -86.5,55.66666667 -86.41666667,55.66666667 -86.33333333,55.66666667 -86.33333333,55.58333333 -86.25,55.58333333 -86.25,55.5 -86.16666667,55.5 -86.16666667,55.41666667 -86.08333333,55.41666667 -86.0,55.41666667 -85.91666667,55.41666667 -85.83333333,55.41666667 -85.83333333,55.33333333 -85.75,55.33333333 -85.75,55.25</coordinates></LinearRing></outerBoundaryIs></Polygon><Polygon><outerBoundaryIs><LinearRing><coordinates>-113.16666667,55.5 -113.08333333,55.5 -113.08333333,55.41666667 -113.16666667,55.41666667 -113.25,55.41666667 -113.25,55.5 -113.33333333,55.5 -113.41666667,55.5 -113.41666667,55.58333333 -113.33333333,55.58333333 -113.25,55.58333333 -113.25,55.66666667 -113.16666667,55.66666667 -113.16666667,55.58333333 -113.16666667,55.5</coordinates></LinearRing></outerBoundaryIs></Polygon><Polygon><outerBoundaryIs><LinearRing><coordinates>-114.08333333,55.5 -114.08333333,55.41666667 -114.16666667,55.41666667 -114.16666667,55.5 -114.16666667,55.58333333 -114.16666667,55.66666667 -114.08333333,55.66666667 -114.0,55.66666667 -114.0,55.58333333 -114.0,55.5 -114.08333333,55.5</coordinates></LinearRing></outerBoundaryIs></Polygon><Polygon><outerBoundaryIs><LinearRing><coordinates>-104.33333333,55.5 -104.33333333,55.41666667 -104.41666667,55.41666667 -104.41666667,55.5 -104.41666667,55.58333333 -104.33333333,55.58333333 -104.25,55.58333333 -104.25,55.5 -104.33333333,55.5</coordinates></LinearRing></outerBoundaryIs></Polygon><Polygon><outerBoundaryIs><LinearRing><coordinates>-114.58333333,55.5 -114.58333333,55.41666667 -114.66666667,55.41666667 -114.75,55.41666667 -114.75,55.5 -114.75,55.58333333 -114.66666667,55.58333333 -114.66666667,55.66666667 -114.66666667,55.75 -114.58333333,55.75 -114.58333333,55.83333333 -114.5,55.83333333 -114.5,55.75 -114.5,55.66666667 -114.58333333,55.66666667 -114.58333333,55.58333333 -114.5,55.58333333 -114.5,55.5 -114.58333333,55.5</coordinates></LinearRing></outerBoundaryIs></Polygon><Polygon><outerBoundaryIs><LinearRing><coordinates>-129.83333333,55.66666667 -129.75,55.66666667 -129.75,55.58333333 -129.83333333,55.58333333 -129.83333333,55.66666667</coordinates></LinearRing></outerBoundaryIs></Polygon><Polygon><outerBoundaryIs><LinearRing><coordinates>-114.5,55.66666667 -114.41666667,55.66666667 -114.41666667,55.58333333 -114.5,55.58333333 -114.5,55.66666667</coordinates></LinearRing></outerBoundaryIs></Polygon><Polygon><outerBoundaryIs><LinearRing><coordinates>-130.0,55.66666667 -130.0,55.58333333 -130.08333333,55.58333333 -130.08333333,55.66666667 -130.16666667000001,55.66666667 -130.16666667000001,55.75 -130.16666667000001,55.83333333 -130.08333333,55.83333333 -130.08333333,55.75 -130.0,55.75 -130.0,55.66666667</coordinates></LinearRing></outerBoundaryIs></Polygon><Polygon><outerBoundaryIs><LinearRing><coordinates>-100.58333333,55.08333333 -100.5,55.08333333 -100.5,55.0 -100.58333333,55.0 -100.58333333,55.08333333</coordinates></LinearRing></outerBoundaryIs></Polygon><Polygon><outerBoundaryIs><LinearRing><coordinates>-101.41666667,55.08333333 -101.33333333,55.08333333 -101.25,55.08333333 -101.25,55.16666667 -101.16666667,55.16666667 -101.16666667,55.08333333 -101.16666667,55.0 -101.25,55.0 -101.33333333,55.0 -101.41666667,55.0 -101.41666667,55.08333333</coordinates></LinearRing></outerBoundaryIs></Polygon><Polygon><outerBoundaryIs><LinearRing><coordinates>-103.0,55.08333333 -102.91666667,55.08333333 -102.91666667,55.0 -103,55 -103.0,55.08333333</coordinates></LinearRing></outerBoundaryIs></Polygon><Polygon><outerBoundaryIs><LinearRing><coordinates>-115.33333333,54.58333333 -115.33333333,54.5 -115.41666667,54.5 -115.5,54.5 -115.5,54.58333333 -115.58333333,54.58333333 -115.58333333,54.5 -115.66666667,54.5 -115.66666667,54.58333333 -115.66666667,54.66666667 -115.66666667,54.75 -115.75,54.75 -115.83333333,54.75 -115.91666667,54.75 -116.0,54.75 -116.0,54.83333333 -116.08333333,54.83333333 -116.16666667,54.83333333 -116.25,54.83333333 -116.33333333,54.83333333 -116.41666667,54.83333333 -116.41666667,54.75 -116.41666667,54.66666667 -116.5,54.66666667 -116.58333333,54.66666667 -116.58333333,54.75 -116.58333333,54.83333333 -116.5,54.83333333 -116.5,54.91666667 -116.41666667,54.91666667 -116.33333333,54.91666667 -116.25,54.91666667 -116.16666667,54.91666667 -116.08333333,54.91666667 -116.0,54.91666667 -115.91666667,54.91666667 -115.91666667,55.0 -115.91666667,55.08333333 -115.91666667,55.16666667 -115.83333333,55.16666667 -115.75,55.16666667 -115.75,55.08333333 -115.66666667,55.08333333 -115.66666667,55.0 -115.58333333,55.0 -115.5,55.0 -115.41666667,55.0 -115.41666667,54.91666667 -115.41666667,54.83333333 -115.33333333,54.83333333 -115.33333333,54.75 -115.25,54.75 -115.25,54.83333333 -115.16666667,54.83333333 -115.16666667,54.91666667 -115.25,54.91666667 -115.25,55.0 -115.25,55.08333333 -115.16666667,55.08333333 -115.08333333,55.08333333 -115.08333333,55.16666667 -115.0,55.16666667 -115.0,55.08333333 -115,55 -115.0,54.91666667 -114.91666667,54.91666667 -114.91666667,54.83333333 -115.0,54.83333333 -115.08333333,54.83333333 -115.08333333,54.75 -115.08333333,54.66666667 -115.08333333,54.58333333 -115.08333333,54.5 -115.16666667,54.5 -115.16666667,54.58333333 -115.25,54.58333333 -115.33333333,54.58333333</coordinates></LinearRing></outerBoundaryIs><innerBoundaryIs><LinearRing><coordinates>-115.75,54.91666667 -115.75,54.83333333 -115.66666667,54.83333333 -115.66666667,54.91666667 -115.75,54.91666667</coordinates></LinearRing></innerBoundaryIs></Polygon><Polygon><outerBoundaryIs><LinearRing><coordinates>-129.5,54.83333333 -129.5,54.75 -129.58333333,54.75 -129.58333333,54.83333333 -129.58333333,54.91666667 -129.66666667000001,54.91666667 -129.75,54.91666667 -129.83333333,54.91666667 -129.91666667000001,54.91666667 -130.0,54.91666667 -130.08333333,54.91666667 -130.08333333,54.83333333 -130.16666667000001,54.83333333 -130.16666667000001,54.91666667 -130.16666667000001,55.0 -130.16666667000001,55.08333333 -130.16666667000001,55.16666667 -130.08333333,55.16666667 -130.08333333,55.08333333 -130.08333333,55.0 -130,55 -130.0,55.08333333 -129.91666667000001,55.08333333 -129.91666667000001,55.16666667 -129.83333333,55.16666667 -129.83333333,55.08333333 -129.75,55.08333333 -129.75,55.0 -129.66666667000001,55.0 -129.58333333,55.0 -129.5,55.0 -129.5,54.91666667 -129.5,54.83333333</coordinates></LinearRing></outerBoundaryIs></Polygon><Polygon><outerBoundaryIs><LinearRing><coordinates>-129.58333333,55.16666667 -129.5,55.16666667 -129.5,55.08333333 -129.58333333,55.08333333 -129.58333333,55.16666667</coordinates></LinearRing></outerBoundaryIs></Polygon><Polygon><outerBoundaryIs><LinearRing><coordinates>-102.91666667,55.16666667 -102.83333333,55.16666667 -102.83333333,55.08333333 -102.91666667,55.08333333 -102.91666667,55.16666667</coordinates></LinearRing></outerBoundaryIs></Polygon><Polygon><outerBoundaryIs><LinearRing><coordinates>-129.91666667000001,55.25 -129.91666667000001,55.16666667 -130.0,55.16666667 -130.08333333,55.16666667 -130.08333333,55.25 -130.0,55.25 -130.0,55.33333333 -129.91666667000001,55.33333333 -129.91666667000001,55.25</coordinates></LinearRing></outerBoundaryIs></Polygon><Polygon><outerBoundaryIs><LinearRing><coordinates>-129.66666667000001,55.25 -129.66666667000001,55.16666667 -129.75,55.16666667 -129.83333333,55.16666667 -129.83333333,55.25 -129.75,55.25 -129.75,55.33333333 -129.66666667000001,55.33333333 -129.66666667000001,55.25</coordinates></LinearRing></outerBoundaryIs></Polygon><Polygon><outerBoundaryIs><LinearRing><coordinates>-130.58333333,56.5 -130.5,56.5 -130.5,56.41666667 -130.58333333,56.41666667 -130.58333333,56.5</coordinates></LinearRing></outerBoundaryIs></Polygon><Polygon><outerBoundaryIs><LinearRing><coordinates>-129.16666667000001,56.33333333 -129.16666667000001,56.25 -129.25,56.25 -129.25,56.33333333 -129.25,56.41666667 -129.16666667000001,56.41666667 -129.16666667000001,56.33333333</coordinates></LinearRing></outerBoundaryIs></Polygon><Polygon><outerBoundaryIs><LinearRing><coordinates>-114.83333333,56.33333333 -114.75,56.33333333 -114.75,56.25 -114.83333333,56.25 -114.83333333,56.33333333</coordinates></LinearRing></outerBoundaryIs></Polygon><Polygon><outerBoundaryIs><LinearRing><coordinates>-114.83333333,56.5 -114.75,56.5 -114.75,56.41666667 -114.83333333,56.41666667 -114.83333333,56.5</coordinates></LinearRing></outerBoundaryIs></Polygon><Polygon><outerBoundaryIs><LinearRing><coordinates>-92.5,57.08333333 -92.41666667,57.08333333 -92.41666667,57.0 -92.5,57.0 -92.5,57.08333333</coordinates></LinearRing></outerBoundaryIs></Polygon><Polygon><outerBoundaryIs><LinearRing><coordinates>-115.91666667,56.83333333 -115.83333333,56.83333333 -115.83333333,56.75 -115.91666667,56.75 -115.91666667,56.83333333</coordinates></LinearRing></outerBoundaryIs></Polygon><Polygon><outerBoundaryIs><LinearRing><coordinates>-129.66666667000001,56.83333333 -129.58333333,56.83333333 -129.58333333,56.75 -129.66666667000001,56.75 -129.75,56.75 -129.75,56.83333333 -129.66666667000001,56.83333333</coordinates></LinearRing></outerBoundaryIs></Polygon><Polygon><outerBoundaryIs><LinearRing><coordinates>-118.25,56.83333333 -118.16666667,56.83333333 -118.16666667,56.75 -118.25,56.75 -118.33333333,56.75 -118.33333333,56.83333333 -118.25,56.83333333</coordinates></LinearRing></outerBoundaryIs></Polygon><Polygon><outerBoundaryIs><LinearRing><coordinates>-118.08333333,56.91666667 -118.0,56.91666667 -118.0,56.83333333 -118.08333333,56.83333333 -118.08333333,56.91666667</coordinates></LinearRing></outerBoundaryIs></Polygon><Polygon><outerBoundaryIs><LinearRing><coordinates>-130.08333333,56.91666667 -130.0,56.91666667 -130.0,56.83333333 -130.08333333,56.83333333 -130.08333333,56.91666667</coordinates></LinearRing></outerBoundaryIs></Polygon><Polygon><outerBoundaryIs><LinearRing><coordinates>-115.75,57.0 -115.66666667,57.0 -115.66666667,56.91666667 -115.75,56.91666667 -115.75,57.0</coordinates></LinearRing></outerBoundaryIs></Polygon><Polygon><outerBoundaryIs><LinearRing><coordinates>-113.83333333,56.58333333 -113.83333333,56.5 -113.91666667,56.5 -114.0,56.5 -114.0,56.58333333 -114.0,56.66666667 -113.91666667,56.66666667 -113.83333333,56.66666667 -113.83333333,56.58333333</coordinates></LinearRing></outerBoundaryIs></Polygon><Polygon><outerBoundaryIs><LinearRing><coordinates>-114.66666667,56.58333333 -114.58333333,56.58333333 -114.58333333,56.5 -114.66666667,56.5 -114.66666667,56.58333333</coordinates></LinearRing></outerBoundaryIs></Polygon><Polygon><outerBoundaryIs><LinearRing><coordinates>-120.25,56.58333333 -120.16666667,56.58333333 -120.08333333,56.58333333 -120.0,56.58333333 -120.0,56.5 -120.08333333,56.5 -120.16666667,56.5 -120.25,56.5 -120.25,56.58333333</coordinates></LinearRing></outerBoundaryIs></Polygon><Polygon><outerBoundaryIs><LinearRing><coordinates>-130.5,56.58333333 -130.41666667000001,56.58333333 -130.41666667000001,56.5 -130.5,56.5 -130.5,56.58333333</coordinates></LinearRing></outerBoundaryIs></Polygon><Polygon><outerBoundaryIs><LinearRing><coordinates>-129.75,56.58333333 -129.66666667000001,56.58333333 -129.58333333,56.58333333 -129.58333333,56.5 -129.66666667000001,56.5 -129.75,56.5 -129.75,56.58333333</coordinates></LinearRing></outerBoundaryIs></Polygon><Polygon><outerBoundaryIs><LinearRing><coordinates>-114.91666667,56.58333333 -114.83333333,56.58333333 -114.83333333,56.5 -114.91666667,56.5 -114.91666667,56.58333333</coordinates></LinearRing></outerBoundaryIs></Polygon><Polygon><outerBoundaryIs><LinearRing><coordinates>-115.0,56.58333333 -115.0,56.5 -115.08333333,56.5 -115.08333333,56.58333333 -115.16666667,56.58333333 -115.16666667,56.66666667 -115.08333333,56.66666667 -115.0,56.66666667 -115.0,56.58333333</coordinates></LinearRing></outerBoundaryIs></Polygon><Polygon><outerBoundaryIs><LinearRing><coordinates>-130.41666667000001,56.66666667 -130.33333333,56.66666667 -130.33333333,56.58333333 -130.41666667000001,56.58333333 -130.41666667000001,56.66666667</coordinates></LinearRing></outerBoundaryIs></Polygon><Polygon><outerBoundaryIs><LinearRing><coordinates>-129.25,56.66666667 -129.16666667000001,56.66666667 -129.16666667000001,56.58333333 -129.25,56.58333333 -129.33333333,56.58333333 -129.33333333,56.66666667 -129.25,56.66666667</coordinates></LinearRing></outerBoundaryIs></Polygon><Polygon><outerBoundaryIs><LinearRing><coordinates>-122.16666667,56.66666667 -122.08333333,56.66666667 -122.08333333,56.58333333 -122.16666667,56.58333333 -122.16666667,56.66666667</coordinates></LinearRing></outerBoundaryIs></Polygon><Polygon><outerBoundaryIs><LinearRing><coordinates>-114.16666667,56.33333333 -114.08333333,56.33333333 -114.08333333,56.25 -114.16666667,56.25 -114.25,56.25 -114.25,56.33333333 -114.33333333,56.33333333 -114.41666667,56.33333333 -114.41666667,56.41666667 -114.5,56.41666667 -114.58333333,56.41666667 -114.58333333,56.5 -114.5,56.5 -114.5,56.58333333 -114.58333333,56.58333333 -114.58333333,56.66666667 -114.58333333,56.75 -114.5,56.75 -114.41666667,56.75 -114.41666667,56.66666667 -114.33333333,56.66666667 -114.33333333,56.75 -114.25,56.75 -114.16666667,56.75 -114.08333333,56.75 -114.08333333,56.66666667 -114.08333333,56.58333333 -114.08333333,56.5 -114.16666667,56.5 -114.16666667,56.41666667 -114.16666667,56.33333333</coordinates></LinearRing></outerBoundaryIs><innerBoundaryIs><LinearRing><coordinates>-114.33333333,56.41666667 -114.25,56.41666667 -114.25,56.5 -114.33333333,56.5 -114.33333333,56.41666667</coordinates></LinearRing></innerBoundaryIs></Polygon><Polygon><outerBoundaryIs><LinearRing><coordinates>-116.08333333,56.66666667 -116.0,56.66666667 -116.0,56.58333333 -116.08333333,56.58333333 -116.08333333,56.66666667</coordinates></LinearRing></outerBoundaryIs></Polygon><Polygon><outerBoundaryIs><LinearRing><coordinates>-130.08333333,56.75 -130.0,56.75 -130.0,56.66666667 -130.08333333,56.66666667 -130.08333333,56.75</coordinates></LinearRing></outerBoundaryIs></Polygon><Polygon><outerBoundaryIs><LinearRing><coordinates>-115.0,56.75 -114.91666667,56.75 -114.83333333,56.75 -114.75,56.75 -114.75,56.66666667 -114.83333333,56.66666667 -114.91666667,56.66666667 -115.0,56.66666667 -115.0,56.75</coordinates></LinearRing></outerBoundaryIs></Polygon><Polygon><outerBoundaryIs><LinearRing><coordinates>-113.75,56.75 -113.66666667,56.75 -113.66666667,56.66666667 -113.75,56.66666667 -113.75,56.75</coordinates></LinearRing></outerBoundaryIs></Polygon><Polygon><outerBoundaryIs><LinearRing><coordinates>-120.33333333,56.75 -120.25,56.75 -120.25,56.66666667 -120.33333333,56.66666667 -120.33333333,56.75</coordinates></LinearRing></outerBoundaryIs></Polygon><Polygon><outerBoundaryIs><LinearRing><coordinates>-120.08333333,56.75 -120.0,56.75 -120.0,56.66666667 -120.08333333,56.66666667 -120.08333333,56.75</coordinates></LinearRing></outerBoundaryIs></Polygon><Polygon><outerBoundaryIs><LinearRing><coordinates>-118.0,57.33333333 -117.91666667,57.33333333 -117.91666667,57.25 -118.0,57.25 -118.0,57.33333333</coordinates></LinearRing></outerBoundaryIs></Polygon><Polygon><outerBoundaryIs><LinearRing><coordinates>-109.75,57.33333333 -109.66666667,57.33333333 -109.66666667,57.41666667 -109.58333333,57.41666667 -109.5,57.41666667 -109.41666667,57.41666667 -109.41666667,57.33333333 -109.41666667,57.25 -109.5,57.25 -109.58333333,57.25 -109.66666667,57.25 -109.75,57.25 -109.75,57.33333333</coordinates></LinearRing></outerBoundaryIs></Polygon><Polygon><outerBoundaryIs><LinearRing><coordinates>-118.83333333,57.33333333 -118.75,57.33333333 -118.75,57.25 -118.83333333,57.25 -118.83333333,57.33333333</coordinates></LinearRing></outerBoundaryIs></Polygon><Polygon><outerBoundaryIs><LinearRing><coordinates>-131.75,57.41666667 -131.75,57.33333333 -131.83333333,57.33333333 -131.83333333,57.41666667 -131.83333333,57.5 -131.75,57.5 -131.75,57.41666667</coordinates></LinearRing></outerBoundaryIs></Polygon><Polygon><outerBoundaryIs><LinearRing><coordinates>-118.91666667,57.41666667 -118.83333333,57.41666667 -118.83333333,57.33333333 -118.91666667,57.33333333 -118.91666667,57.41666667</coordinates></LinearRing></outerBoundaryIs></Polygon><Polygon><outerBoundaryIs><LinearRing><coordinates>-127.5,57.41666667 -127.41666667,57.41666667 -127.41666667,57.33333333 -127.5,57.33333333 -127.58333333,57.33333333 -127.58333333,57.41666667 -127.5,57.41666667</coordinates></LinearRing></outerBoundaryIs></Polygon><Polygon><outerBoundaryIs><LinearRing><coordinates>-128.08333333,57.41666667 -128.0,57.41666667 -128.0,57.33333333 -128.08333333,57.33333333 -128.16666667000001,57.33333333 -128.16666667000001,57.41666667 -128.08333333,57.41666667</coordinates></LinearRing></outerBoundaryIs></Polygon><Polygon><outerBoundaryIs><LinearRing><coordinates>-115.0,57.5 -114.91666667,57.5 -114.83333333,57.5 -114.83333333,57.41666667 -114.91666667,57.41666667 -115.0,57.41666667 -115.08333333,57.41666667 -115.08333333,57.5 -115.0,57.5</coordinates></LinearRing></outerBoundaryIs></Polygon><Polygon><outerBoundaryIs><LinearRing><coordinates>-112.25,57.5 -112.16666667,57.5 -112.16666667,57.41666667 -112.25,57.41666667 -112.25,57.5</coordinates></LinearRing></outerBoundaryIs></Polygon><Polygon><outerBoundaryIs><LinearRing><coordinates>-127.33333333,57.5 -127.25,57.5 -127.25,57.41666667 -127.33333333,57.41666667 -127.33333333,57.5</coordinates></LinearRing></outerBoundaryIs></Polygon><Polygon><outerBoundaryIs><LinearRing><coordinates>-106.83333333,57.83333333 -106.83333333,57.75 -106.91666667,57.75 -107.0,57.75 -107.08333333,57.75 -107.16666667,57.75 -107.16666667,57.83333333 -107.08333333,57.83333333 -107.08333333,57.91666667 -107.0,57.91666667 -106.91666667,57.91666667 -106.83333333,57.91666667 -106.83333333,57.83333333</coordinates></LinearRing></outerBoundaryIs></Polygon><Polygon><outerBoundaryIs><LinearRing><coordinates>-135.91666667000001,57.83333333 -135.83333333,57.83333333 -135.83333333,57.75 -135.91666667000001,57.75 -135.91666667000001,57.83333333</coordinates></LinearRing></outerBoundaryIs></Polygon><Polygon><outerBoundaryIs><LinearRing><coordinates>-125.25,57.83333333 -125.16666667,57.83333333 -125.16666667,57.75 -125.25,57.75 -125.25,57.83333333</coordinates></LinearRing></outerBoundaryIs></Polygon><Polygon><outerBoundaryIs><LinearRing><coordinates>-116.16666667,57.83333333 -116.16666667,57.75 -116.25,57.75 -116.33333333,57.75 -116.33333333,57.83333333 -116.25,57.83333333 -116.25,57.91666667 -116.16666667,57.91666667 -116.08333333,57.91666667 -116.0,57.91666667 -116.0,57.83333333 -116.08333333,57.83333333 -116.16666667,57.83333333</coordinates></LinearRing></outerBoundaryIs></Polygon><Polygon><outerBoundaryIs><LinearRing><coordinates>-132.0,57.91666667 -131.91666667000001,57.91666667 -131.91666667000001,57.83333333 -132.0,57.83333333 -132.0,57.91666667</coordinates></LinearRing></outerBoundaryIs></Polygon><Polygon><outerBoundaryIs><LinearRing><coordinates>-116.5,57.91666667 -116.41666667,57.91666667 -116.41666667,57.83333333 -116.5,57.83333333 -116.5,57.91666667</coordinates></LinearRing></outerBoundaryIs></Polygon><Polygon><outerBoundaryIs><LinearRing><coordinates>-118.83333333,58.0 -118.75,58.0 -118.75,57.91666667 -118.83333333,57.91666667 -118.83333333,58.0</coordinates></LinearRing></outerBoundaryIs></Polygon><Polygon><outerBoundaryIs><LinearRing><coordinates>-152.16666667000001,57.58333333 -152.16666667000001,57.5 -152.25,57.5 -152.25,57.58333333 -152.33333333,57.58333333 -152.33333333,57.66666667 -152.25,57.66666667 -152.16666667000001,57.66666667 -152.16666667000001,57.58333333</coordinates></LinearRing></outerBoundaryIs></Polygon><Polygon><outerBoundaryIs><LinearRing><coordinates>-131.41666667000001,57.66666667 -131.33333333,57.66666667 -131.33333333,57.58333333 -131.41666667000001,57.58333333 -131.41666667000001,57.66666667</coordinates></LinearRing></outerBoundaryIs></Polygon><Polygon><outerBoundaryIs><LinearRing><coordinates>-114.16666667,57.66666667 -114.08333333,57.66666667 -114.08333333,57.58333333 -114.16666667,57.58333333 -114.16666667,57.66666667</coordinates></LinearRing></outerBoundaryIs></Polygon><Polygon><outerBoundaryIs><LinearRing><coordinates>-115.25,57.66666667 -115.16666667,57.66666667 -115.16666667,57.58333333 -115.25,57.58333333 -115.25,57.66666667</coordinates></LinearRing></outerBoundaryIs></Polygon><Polygon><outerBoundaryIs><LinearRing><coordinates>-131.66666667000001,57.58333333 -131.58333333,57.58333333 -131.58333333,57.5 -131.66666667000001,57.5 -131.66666667000001,57.58333333</coordinates></LinearRing></outerBoundaryIs></Polygon><Polygon><outerBoundaryIs><LinearRing><coordinates>-113.08333333,57.58333333 -113.0,57.58333333 -113.0,57.5 -113.08333333,57.5 -113.08333333,57.58333333</coordinates></LinearRing></outerBoundaryIs></Polygon><Polygon><outerBoundaryIs><LinearRing><coordinates>-114.41666667,57.58333333 -114.33333333,57.58333333 -114.33333333,57.5 -114.41666667,57.5 -114.41666667,57.58333333</coordinates></LinearRing></outerBoundaryIs></Polygon><Polygon><outerBoundaryIs><LinearRing><coordinates>-116.25,57.58333333 -116.16666667,57.58333333 -116.16666667,57.5 -116.25,57.5 -116.25,57.58333333</coordinates></LinearRing></outerBoundaryIs></Polygon><Polygon><outerBoundaryIs><LinearRing><coordinates>-117.66666667,57.5 -117.66666667,57.41666667 -117.75,57.41666667 -117.75,57.5 -117.83333333,57.5 -117.91666667,57.5 -118.0,57.5 -118.08333333,57.5 -118.16666667,57.5 -118.16666667,57.58333333 -118.08333333,57.58333333 -118.0,57.58333333 -118.0,57.66666667 -117.91666667,57.66666667 -117.83333333,57.66666667 -117.75,57.66666667 -117.75,57.58333333 -117.66666667,57.58333333 -117.58333333,57.58333333 -117.58333333,57.5 -117.66666667,57.5</coordinates></LinearRing></outerBoundaryIs></Polygon><Polygon><outerBoundaryIs><LinearRing><coordinates>-109.83333333,57.66666667 -109.75,57.66666667 -109.75,57.58333333 -109.83333333,57.58333333 -109.83333333,57.66666667</coordinates></LinearRing></outerBoundaryIs></Polygon><Polygon><outerBoundaryIs><LinearRing><coordinates>-131.58333333,57.66666667 -131.5,57.66666667 -131.5,57.58333333 -131.58333333,57.58333333 -131.58333333,57.66666667</coordinates></LinearRing></outerBoundaryIs></Polygon><Polygon><outerBoundaryIs><LinearRing><coordinates>-114.5,57.75 -114.41666667,57.75 -114.33333333,57.75 -114.33333333,57.66666667 -114.41666667,57.66666667 -114.5,57.66666667 -114.5,57.75</coordinates></LinearRing></outerBoundaryIs></Polygon><Polygon><outerBoundaryIs><LinearRing><coordinates>-131.5,57.75 -131.41666667000001,57.75 -131.41666667000001,57.66666667 -131.5,57.66666667 -131.5,57.75</coordinates></LinearRing></outerBoundaryIs></Polygon><Polygon><outerBoundaryIs><LinearRing><coordinates>-114.83333333,57.75 -114.75,57.75 -114.75,57.83333333 -114.66666667,57.83333333 -114.58333333,57.83333333 -114.5,57.83333333 -114.5,57.75 -114.58333333,57.75 -114.58333333,57.66666667 -114.66666667,57.66666667 -114.75,57.66666667 -114.83333333,57.66666667 -114.83333333,57.75</coordinates></LinearRing></outerBoundaryIs></Polygon><Polygon><outerBoundaryIs><LinearRing><coordinates>-104.91666667,57.08333333 -104.91666667,57.0 -105,57 -105.0,57.08333333 -105.08333333,57.08333333 -105.08333333,57.16666667 -105.0,57.16666667 -104.91666667,57.16666667 -104.91666667,57.08333333</coordinates></LinearRing></outerBoundaryIs></Polygon><Polygon><outerBoundaryIs><LinearRing><coordinates>-131.66666667000001,57.0 -131.66666667000001,56.91666667 -131.75,56.91666667 -131.75,57.0 -131.75,57.08333333 -131.66666667000001,57.08333333 -131.66666667000001,57.0</coordinates></LinearRing></outerBoundaryIs></Polygon><Polygon><outerBoundaryIs><LinearRing><coordinates>-106.83333333,57.08333333 -106.75,57.08333333 -106.66666667,57.08333333 -106.66666667,57.0 -106.75,57.0 -106.83333333,57.0 -106.83333333,57.08333333</coordinates></LinearRing></outerBoundaryIs></Polygon><Polygon><outerBoundaryIs><LinearRing><coordinates>-130.58333333,57.08333333 -130.5,57.08333333 -130.5,57.0 -130.58333333,57.0 -130.58333333,57.08333333</coordinates></LinearRing></outerBoundaryIs></Polygon><Polygon><outerBoundaryIs><LinearRing><coordinates>-105.58333333,57.16666667 -105.5,57.16666667 -105.41666667,57.16666667 -105.33333333,57.16666667 -105.33333333,57.25 -105.25,57.25 -105.25,57.16666667 -105.16666667,57.16666667 -105.16666667,57.08333333 -105.08333333,57.08333333 -105.08333333,57.0 -105.08333333,56.91666667 -105.16666667,56.91666667 -105.25,56.91666667 -105.25,57.0 -105.33333333,57.0 -105.33333333,57.08333333 -105.41666667,57.08333333 -105.5,57.08333333 -105.58333333,57.08333333 -105.58333333,57.16666667</coordinates></LinearRing></outerBoundaryIs></Polygon><Polygon><outerBoundaryIs><LinearRing><coordinates>-130.25,57.16666667 -130.16666667000001,57.16666667 -130.16666667000001,57.08333333 -130.25,57.08333333 -130.25,57.16666667</coordinates></LinearRing></outerBoundaryIs></Polygon><Polygon><outerBoundaryIs><LinearRing><coordinates>-115.66666667,57.16666667 -115.58333333,57.16666667 -115.58333333,57.08333333 -115.66666667,57.08333333 -115.75,57.08333333 -115.83333333,57.08333333 -115.83333333,57.16666667 -115.83333333,57.25 -115.83333333,57.33333333 -115.91666667,57.33333333 -115.91666667,57.41666667 -115.83333333,57.41666667 -115.83333333,57.5 -115.75,57.5 -115.75,57.41666667 -115.66666667,57.41666667 -115.58333333,57.41666667 -115.58333333,57.33333333 -115.58333333,57.25 -115.66666667,57.25 -115.66666667,57.16666667</coordinates></LinearRing></outerBoundaryIs></Polygon><Polygon><outerBoundaryIs><LinearRing><coordinates>-118.0,57.16666667 -117.91666667,57.16666667 -117.91666667,57.08333333 -118.0,57.08333333 -118.0,57.16666667</coordinates></LinearRing></outerBoundaryIs></Polygon><Polygon><outerBoundaryIs><LinearRing><coordinates>-115.25,57.16666667 -115.16666667,57.16666667 -115.16666667,57.08333333 -115.25,57.08333333 -115.25,57.16666667</coordinates></LinearRing></outerBoundaryIs></Polygon><Polygon><outerBoundaryIs><LinearRing><coordinates>-116.75,56.91666667 -116.66666667,56.91666667 -116.66666667,57.0 -116.58333333,57.0 -116.58333333,57.08333333 -116.58333333,57.16666667 -116.5,57.16666667 -116.41666667,57.16666667 -116.33333333,57.16666667 -116.33333333,57.08333333 -116.33333333,57.0 -116.33333333,56.91666667 -116.33333333,56.83333333 -116.41666667,56.83333333 -116.41666667,56.91666667 -116.5,56.91666667 -116.58333333,56.91666667 -116.58333333,56.83333333 -116.66666667,56.83333333 -116.75,56.83333333 -116.75,56.91666667</coordinates></LinearRing></outerBoundaryIs></Polygon><Polygon><outerBoundaryIs><LinearRing><coordinates>-131.08333333,56.66666667 -131.08333333,56.58333333 -131.16666667000001,56.58333333 -131.16666667000001,56.66666667 -131.25,56.66666667 -131.25,56.75 -131.16666667000001,56.75 -131.08333333,56.75 -131.0,56.75 -130.91666667000001,56.75 -130.91666667000001,56.83333333 -130.83333333,56.83333333 -130.83333333,56.75 -130.75,56.75 -130.66666667000001,56.75 -130.66666667000001,56.83333333 -130.58333333,56.83333333 -130.5,56.83333333 -130.5,56.91666667 -130.41666667000001,56.91666667 -130.41666667000001,57.0 -130.41666667000001,57.08333333 -130.33333333,57.08333333 -130.25,57.08333333 -130.25,57.0 -130.16666667000001,57.0 -130.08333333,57.0 -130.08333333,56.91666667 -130.16666667000001,56.91666667 -130.16666667000001,56.83333333 -130.25,56.83333333 -130.33333333,56.83333333 -130.33333333,56.75 -130.41666667000001,56.75 -130.5,56.75 -130.58333333,56.75 -130.58333333,56.66666667 -130.66666667000001,56.66666667 -130.75,56.66666667 -130.83333333,56.66666667 -130.91666667000001,56.66666667 -131.0,56.66666667 -131.08333333,56.66666667</coordinates></LinearRing></outerBoundaryIs></Polygon><Polygon><outerBoundaryIs><LinearRing><coordinates>-107.16666667,57.25 -107.08333333,57.25 -107.08333333,57.16666667 -107.16666667,57.16666667 -107.16666667,57.25</coordinates></LinearRing></outerBoundaryIs></Polygon><Polygon><outerBoundaryIs><LinearRing><coordinates>-106.25,57.25 -106.16666667,57.25 -106.08333333,57.25 -106.08333333,57.16666667 -106.16666667,57.16666667 -106.25,57.16666667 -106.25,57.25</coordinates></LinearRing></outerBoundaryIs></Polygon><Polygon><outerBoundaryIs><LinearRing><coordinates>-131.83333333,57.25 -131.75,57.25 -131.75,57.16666667 -131.83333333,57.16666667 -131.83333333,57.25</coordinates></LinearRing></outerBoundaryIs></Polygon><Polygon><outerBoundaryIs><LinearRing><coordinates>-128.58333333,57.16666667 -128.5,57.16666667 -128.5,57.08333333 -128.58333333,57.08333333 -128.58333333,57.16666667</coordinates></LinearRing></outerBoundaryIs></Polygon><Polygon><outerBoundaryIs><LinearRing><coordinates>-112.0,57.25 -111.91666667,57.25 -111.91666667,57.16666667 -112.0,57.16666667 -112.08333333,57.16666667 -112.08333333,57.25 -112.0,57.25</coordinates></LinearRing></outerBoundaryIs></Polygon><Polygon><outerBoundaryIs><LinearRing><coordinates>-117.91666667,57.25 -117.83333333,57.25 -117.83333333,57.16666667 -117.91666667,57.16666667 -117.91666667,57.25</coordinates></LinearRing></outerBoundaryIs></Polygon><Polygon><outerBoundaryIs><LinearRing><coordinates>-119.75,57.25 -119.66666667,57.25 -119.66666667,57.16666667 -119.75,57.16666667 -119.75,57.25</coordinates></LinearRing></outerBoundaryIs></Polygon><Polygon><outerBoundaryIs><LinearRing><coordinates>-115.91666667,57.25 -115.91666667,57.16666667 -116.0,57.16666667 -116.0,57.25 -116.0,57.33333333 -115.91666667,57.33333333 -115.91666667,57.25</coordinates></LinearRing></outerBoundaryIs></Polygon><Polygon><outerBoundaryIs><LinearRing><coordinates>-155.33333333,58.16666667 -155.25,58.16666667 -155.25,58.08333333 -155.33333333,58.08333333 -155.33333333,58.16666667</coordinates></LinearRing></outerBoundaryIs></Polygon><Polygon><outerBoundaryIs><LinearRing><coordinates>-136.25,58.33333333 -136.16666667000001,58.33333333 -136.08333333,58.33333333 -136.08333333,58.25 -136.16666667000001,58.25 -136.25,58.25 -136.25,58.33333333</coordinates></LinearRing></outerBoundaryIs></Polygon><Polygon><outerBoundaryIs><LinearRing><coordinates>-154.5,58.33333333 -154.41666667000001,58.33333333 -154.41666667000001,58.25 -154.5,58.25 -154.5,58.33333333</coordinates></LinearRing></outerBoundaryIs></Polygon><Polygon><outerBoundaryIs><LinearRing><coordinates>-125.16666667,58.33333333 -125.08333333,58.33333333 -125.08333333,58.25 -125.16666667,58.25 -125.16666667,58.33333333</coordinates></LinearRing></outerBoundaryIs></Polygon><Polygon><outerBoundaryIs><LinearRing><coordinates>-119.08333333,58.33333333 -119.0,58.33333333 -119.0,58.25 -119.08333333,58.25 -119.16666667,58.25 -119.16666667,58.33333333 -119.08333333,58.33333333</coordinates></LinearRing></outerBoundaryIs></Polygon><Polygon><outerBoundaryIs><LinearRing><coordinates>-113.5,58.66666667 -113.41666667,58.66666667 -113.41666667,58.58333333 -113.5,58.58333333 -113.5,58.66666667</coordinates></LinearRing></outerBoundaryIs></Polygon><Polygon><outerBoundaryIs><LinearRing><coordinates>-121.83333333,58.66666667 -121.75,58.66666667 -121.66666667,58.66666667 -121.66666667,58.58333333 -121.75,58.58333333 -121.83333333,58.58333333 -121.83333333,58.66666667</coordinates></LinearRing></outerBoundaryIs></Polygon><Polygon><outerBoundaryIs><LinearRing><coordinates>-131.08333333,58.66666667 -131.0,58.66666667 -131.0,58.58333333 -131.08333333,58.58333333 -131.08333333,58.66666667</coordinates></LinearRing></outerBoundaryIs></Polygon><Polygon><outerBoundaryIs><LinearRing><coordinates>-130.83333333,58.66666667 -130.75,58.66666667 -130.75,58.58333333 -130.83333333,58.58333333 -130.83333333,58.66666667</coordinates></LinearRing></outerBoundaryIs></Polygon><Polygon><outerBoundaryIs><LinearRing><coordinates>-110.75,58.33333333 -110.66666667,58.33333333 -110.66666667,58.41666667 -110.58333333,58.41666667 -110.58333333,58.33333333 -110.5,58.33333333 -110.5,58.25 -110.58333333,58.25 -110.66666667,58.25 -110.75,58.25 -110.83333333,58.25 -110.91666667,58.25 -110.91666667,58.33333333 -110.83333333,58.33333333 -110.83333333,58.41666667 -110.83333333,58.5 -110.75,58.5 -110.75,58.41666667 -110.75,58.33333333</coordinates></LinearRing></outerBoundaryIs></Polygon><Polygon><outerBoundaryIs><LinearRing><coordinates>-131.33333333,58.33333333 -131.33333333,58.25 -131.41666667000001,58.25 -131.5,58.25 -131.58333333,58.25 -131.66666667000001,58.25 -131.66666667000001,58.33333333 -131.58333333,58.33333333 -131.58333333,58.41666667 -131.58333333,58.5 -131.5,58.5 -131.41666667000001,58.5 -131.33333333,58.5 -131.25,58.5 -131.25,58.41666667 -131.25,58.33333333 -131.33333333,58.33333333</coordinates></LinearRing></outerBoundaryIs></Polygon><Polygon><outerBoundaryIs><LinearRing><coordinates>-131.83333333,58.33333333 -131.83333333,58.25 -131.91666667000001,58.25 -132.0,58.25 -132.08333333,58.25 -132.08333333,58.33333333 -132.0,58.33333333 -132.0,58.41666667 -131.91666667000001,58.41666667 -131.83333333,58.41666667 -131.75,58.41666667 -131.75,58.33333333 -131.83333333,58.33333333</coordinates></LinearRing></outerBoundaryIs></Polygon><Polygon><outerBoundaryIs><LinearRing><coordinates>-152.75,58.33333333 -152.75,58.25 -152.83333333,58.25 -152.83333333,58.33333333 -152.83333333,58.41666667 -152.75,58.41666667 -152.66666667000001,58.41666667 -152.66666667000001,58.5 -152.66666667000001,58.58333333 -152.58333333,58.58333333 -152.5,58.58333333 -152.5,58.66666667 -152.41666667000001,58.66666667 -152.33333333,58.66666667 -152.33333333,58.58333333 -152.33333333,58.5 -152.41666667000001,58.5 -152.41666667000001,58.41666667 -152.5,58.41666667 -152.5,58.33333333 -152.58333333,58.33333333 -152.66666667000001,58.33333333 -152.75,58.33333333</coordinates></LinearRing></outerBoundaryIs></Polygon><Polygon><outerBoundaryIs><LinearRing><coordinates>-135.33333333,58.33333333 -135.33333333,58.25 -135.41666667000001,58.25 -135.41666667000001,58.33333333 -135.5,58.33333333 -135.5,58.25 -135.58333333,58.25 -135.66666667000001,58.25 -135.66666667000001,58.33333333 -135.66666667000001,58.41666667 -135.58333333,58.41666667 -135.58333333,58.5 -135.58333333,58.58333333 -135.5,58.58333333 -135.5,58.5 -135.5,58.41666667 -135.41666667000001,58.41666667 -135.33333333,58.41666667 -135.33333333,58.33333333</coordinates></LinearRing></outerBoundaryIs></Polygon><Polygon><outerBoundaryIs><LinearRing><coordinates>-131.16666667000001,58.41666667 -131.08333333,58.41666667 -131.08333333,58.33333333 -131.16666667000001,58.33333333 -131.16666667000001,58.41666667</coordinates></LinearRing></outerBoundaryIs></Polygon><Polygon><outerBoundaryIs><LinearRing><coordinates>-119.83333333,58.41666667 -119.75,58.41666667 -119.75,58.33333333 -119.83333333,58.33333333 -119.83333333,58.41666667</coordinates></LinearRing></outerBoundaryIs></Polygon><Polygon><outerBoundaryIs><LinearRing><coordinates>-113.58333333,58.41666667 -113.5,58.41666667 -113.41666667,58.41666667 -113.41666667,58.33333333 -113.5,58.33333333 -113.58333333,58.33333333 -113.58333333,58.41666667</coordinates></LinearRing></outerBoundaryIs></Polygon><Polygon><outerBoundaryIs><LinearRing><coordinates>-136.0,58.41666667 -136.0,58.33333333 -136.08333333,58.33333333 -136.08333333,58.41666667 -136.08333333,58.5 -136.0,58.5 -136.0,58.41666667</coordinates></LinearRing></outerBoundaryIs></Polygon><Polygon><outerBoundaryIs><LinearRing><coordinates>-135.75,58.41666667 -135.75,58.33333333 -135.83333333,58.33333333 -135.91666667000001,58.33333333 -135.91666667000001,58.41666667 -135.91666667000001,58.5 -135.91666667000001,58.58333333 -135.83333333,58.58333333 -135.83333333,58.66666667 -135.75,58.66666667 -135.75,58.58333333 -135.66666667000001,58.58333333 -135.66666667000001,58.5 -135.66666667000001,58.41666667 -135.75,58.41666667</coordinates></LinearRing></outerBoundaryIs></Polygon><Polygon><outerBoundaryIs><LinearRing><coordinates>-109.41666667,58.5 -109.33333333,58.5 -109.33333333,58.41666667 -109.41666667,58.41666667 -109.41666667,58.5</coordinates></LinearRing></outerBoundaryIs></Polygon><Polygon><outerBoundaryIs><LinearRing><coordinates>-155.5,58.5 -155.41666667000001,58.5 -155.41666667000001,58.41666667 -155.5,58.41666667 -155.5,58.5</coordinates></LinearRing></outerBoundaryIs></Polygon><Polygon><outerBoundaryIs><LinearRing><coordinates>-110.58333333,58.5 -110.5,58.5 -110.41666667,58.5 -110.41666667,58.41666667 -110.5,58.41666667 -110.58333333,58.41666667 -110.58333333,58.5</coordinates></LinearRing></outerBoundaryIs></Polygon><Polygon><outerBoundaryIs><LinearRing><coordinates>-119.5,58.5 -119.41666667,58.5 -119.41666667,58.41666667 -119.5,58.41666667 -119.5,58.5</coordinates></LinearRing></outerBoundaryIs></Polygon><Polygon><outerBoundaryIs><LinearRing><coordinates>-119.33333333,58.5 -119.25,58.5 -119.25,58.41666667 -119.33333333,58.41666667 -119.33333333,58.5</coordinates></LinearRing></outerBoundaryIs></Polygon><Polygon><outerBoundaryIs><LinearRing><coordinates>-154.66666667000001,58.5 -154.58333333,58.5 -154.58333333,58.41666667 -154.66666667000001,58.41666667 -154.66666667000001,58.5</coordinates></LinearRing></outerBoundaryIs></Polygon><Polygon><outerBoundaryIs><LinearRing><coordinates>-129.66666667000001,58.5 -129.58333333,58.5 -129.5,58.5 -129.41666667000001,58.5 -129.33333333,58.5 -129.33333333,58.41666667 -129.41666667000001,58.41666667 -129.5,58.41666667 -129.58333333,58.41666667 -129.66666667000001,58.41666667 -129.66666667000001,58.5</coordinates></LinearRing></outerBoundaryIs></Polygon><Polygon><outerBoundaryIs><LinearRing><coordinates>-135.16666667000001,58.5 -135.08333333,58.5 -135.08333333,58.41666667 -135.16666667000001,58.41666667 -135.16666667000001,58.5</coordinates></LinearRing></outerBoundaryIs></Polygon><Polygon><outerBoundaryIs><LinearRing><coordinates>-121.83333333,58.5 -121.75,58.5 -121.75,58.41666667 -121.83333333,58.41666667 -121.83333333,58.5</coordinates></LinearRing></outerBoundaryIs></Polygon><Polygon><outerBoundaryIs><LinearRing><coordinates>-110.75,58.58333333 -110.66666667,58.58333333 -110.58333333,58.58333333 -110.58333333,58.5 -110.66666667,58.5 -110.75,58.5 -110.75,58.58333333</coordinates></LinearRing></outerBoundaryIs></Polygon><Polygon><outerBoundaryIs><LinearRing><coordinates>-154.58333333,58.58333333 -154.5,58.58333333 -154.5,58.5 -154.58333333,58.5 -154.58333333,58.58333333</coordinates></LinearRing></outerBoundaryIs></Polygon><Polygon><outerBoundaryIs><LinearRing><coordinates>-118.5,58.58333333 -118.41666667,58.58333333 -118.41666667,58.5 -118.5,58.5 -118.5,58.58333333</coordinates></LinearRing></outerBoundaryIs></Polygon><Polygon><outerBoundaryIs><LinearRing><coordinates>-119.41666667,58.58333333 -119.33333333,58.58333333 -119.33333333,58.5 -119.41666667,58.5 -119.41666667,58.58333333</coordinates></LinearRing></outerBoundaryIs></Polygon><Polygon><outerBoundaryIs><LinearRing><coordinates>-119.66666667,58.58333333 -119.58333333,58.58333333 -119.58333333,58.5 -119.66666667,58.5 -119.66666667,58.58333333</coordinates></LinearRing></outerBoundaryIs></Polygon><Polygon><outerBoundaryIs><LinearRing><coordinates>-120.33333333,58.58333333 -120.25,58.58333333 -120.25,58.5 -120.33333333,58.5 -120.33333333,58.58333333</coordinates></LinearRing></outerBoundaryIs></Polygon><Polygon><outerBoundaryIs><LinearRing><coordinates>-121.08333333,58.58333333 -121.0,58.58333333 -121.0,58.5 -121.08333333,58.5 -121.08333333,58.58333333</coordinates></LinearRing></outerBoundaryIs></Polygon><Polygon><outerBoundaryIs><LinearRing><coordinates>-133.66666667000001,58.58333333 -133.58333333,58.58333333 -133.58333333,58.5 -133.66666667000001,58.5 -133.66666667000001,58.58333333</coordinates></LinearRing></outerBoundaryIs></Polygon><Polygon><outerBoundaryIs><LinearRing><coordinates>-136.25,58.58333333 -136.16666667000001,58.58333333 -136.16666667000001,58.5 -136.25,58.5 -136.33333333,58.5 -136.33333333,58.58333333 -136.25,58.58333333</coordinates></LinearRing></outerBoundaryIs></Polygon><Polygon><outerBoundaryIs><LinearRing><coordinates>-114.33333333,59.0 -114.25,59.0 -114.25,58.91666667 -114.33333333,58.91666667 -114.33333333,59.0</coordinates></LinearRing></outerBoundaryIs></Polygon><Polygon><outerBoundaryIs><LinearRing><coordinates>-128.75,59.0 -128.66666667000001,59.0 -128.66666667000001,58.91666667 -128.75,58.91666667 -128.75,59.0</coordinates></LinearRing></outerBoundaryIs></Polygon><Polygon><outerBoundaryIs><LinearRing><coordinates>-135.41666667000001,59.0 -135.33333333,59.0 -135.33333333,58.91666667 -135.41666667000001,58.91666667 -135.41666667000001,59.0</coordinates></LinearRing></outerBoundaryIs></Polygon><Polygon><outerBoundaryIs><LinearRing><coordinates>-133.41666667000001,59.0 -133.33333333,59.0 -133.33333333,58.91666667 -133.41666667000001,58.91666667 -133.41666667000001,59.0</coordinates></LinearRing></outerBoundaryIs></Polygon><Polygon><outerBoundaryIs><LinearRing><coordinates>-111.75,59.0 -111.66666667,59.0 -111.66666667,58.91666667 -111.75,58.91666667 -111.75,59.0</coordinates></LinearRing></outerBoundaryIs></Polygon><Polygon><outerBoundaryIs><LinearRing><coordinates>-111.5,59.0 -111.41666667,59.0 -111.33333333,59.0 -111.33333333,58.91666667 -111.41666667,58.91666667 -111.5,58.91666667 -111.5,59.0</coordinates></LinearRing></outerBoundaryIs></Polygon><Polygon><outerBoundaryIs><LinearRing><coordinates>-113.33333333,59.0 -113.25,59.0 -113.16666667,59.0 -113.16666667,58.91666667 -113.25,58.91666667 -113.33333333,58.91666667 -113.33333333,59.0</coordinates></LinearRing></outerBoundaryIs></Polygon><Polygon><outerBoundaryIs><LinearRing><coordinates>-117.5,59.0 -117.41666667,59.0 -117.41666667,58.91666667 -117.5,58.91666667 -117.58333333,58.91666667 -117.58333333,59.0 -117.5,59.0</coordinates></LinearRing></outerBoundaryIs></Polygon><Polygon><outerBoundaryIs><LinearRing><coordinates>-115.08333333,59.0 -115,59 -115.0,58.91666667 -115.08333333,58.91666667 -115.08333333,59.0</coordinates></LinearRing></outerBoundaryIs></Polygon><Polygon><outerBoundaryIs><LinearRing><coordinates>-112.16666667,59.0 -112.08333333,59.0 -112.08333333,58.91666667 -112.16666667,58.91666667 -112.16666667,59.0</coordinates></LinearRing></outerBoundaryIs></Polygon><Polygon><outerBoundaryIs><LinearRing><coordinates>-122.91666667,59.0 -122.83333333,59.0 -122.75,59.0 -122.75,58.91666667 -122.83333333,58.91666667 -122.91666667,58.91666667 -123.0,58.91666667 -123.08333333,58.91666667 -123.08333333,59.0 -123.16666667,59.0 -123.25,59.0 -123.33333333,59.0 -123.33333333,59.08333333 -123.25,59.08333333 -123.16666667,59.08333333 -123.08333333,59.08333333 -123.0,59.08333333 -123,59 -122.91666667,59.0</coordinates></LinearRing></outerBoundaryIs></Polygon><Polygon><outerBoundaryIs><LinearRing><coordinates>-120.66666667,58.91666667 -120.75,58.91666667 -120.75,59.0 -120.83333333,59.0 -120.91666667,59.0 -120.91666667,59.08333333 -120.83333333,59.08333333 -120.75,59.08333333 -120.66666667,59.08333333 -120.58333333,59.08333333 -120.58333333,59.0 -120.58333333,58.91666667 -120.66666667,58.91666667</coordinates></LinearRing></outerBoundaryIs></Polygon><Polygon><outerBoundaryIs><LinearRing><coordinates>-111.83333333,59.08333333 -111.75,59.08333333 -111.75,59.0 -111.83333333,59.0 -111.83333333,59.08333333</coordinates></LinearRing></outerBoundaryIs></Polygon><Polygon><outerBoundaryIs><LinearRing><coordinates>-119.66666667,59.08333333 -119.58333333,59.08333333 -119.5,59.08333333 -119.5,59.0 -119.58333333,59.0 -119.66666667,59.0 -119.66666667,59.08333333</coordinates></LinearRing></outerBoundaryIs></Polygon><Polygon><outerBoundaryIs><LinearRing><coordinates>-116.91666667,59.08333333 -116.83333333,59.08333333 -116.83333333,59.0 -116.91666667,59.0 -116.91666667,59.08333333</coordinates></LinearRing></outerBoundaryIs></Polygon><Polygon><outerBoundaryIs><LinearRing><coordinates>-131.5,59.08333333 -131.41666667000001,59.08333333 -131.41666667000001,59.0 -131.5,59.0 -131.5,59.08333333</coordinates></LinearRing></outerBoundaryIs></Polygon><Polygon><outerBoundaryIs><LinearRing><coordinates>-122.58333333,59.08333333 -122.5,59.08333333 -122.5,59.0 -122.58333333,59.0 -122.58333333,59.08333333</coordinates></LinearRing></outerBoundaryIs></Polygon><Polygon><outerBoundaryIs><LinearRing><coordinates>-113.41666667,59.16666667 -113.33333333,59.16666667 -113.33333333,59.08333333 -113.41666667,59.08333333 -113.41666667,59.16666667</coordinates></LinearRing></outerBoundaryIs></Polygon><Polygon><outerBoundaryIs><LinearRing><coordinates>-114.33333333,59.16666667 -114.33333333,59.08333333 -114.41666667,59.08333333 -114.41666667,59.16666667 -114.41666667,59.25 -114.33333333,59.25 -114.33333333,59.16666667</coordinates></LinearRing></outerBoundaryIs></Polygon><Polygon><outerBoundaryIs><LinearRing><coordinates>-116.25,59.16666667 -116.16666667,59.16666667 -116.16666667,59.08333333 -116.25,59.08333333 -116.33333333,59.08333333 -116.33333333,59.16666667 -116.25,59.16666667</coordinates></LinearRing></outerBoundaryIs></Polygon><Polygon><outerBoundaryIs><LinearRing><coordinates>-131.66666667000001,59.16666667 -131.58333333,59.16666667 -131.58333333,59.08333333 -131.66666667000001,59.08333333 -131.66666667000001,59.16666667</coordinates></LinearRing></outerBoundaryIs></Polygon><Polygon><outerBoundaryIs><LinearRing><coordinates>-135.16666667000001,59.16666667 -135.16666667000001,59.08333333 -135.25,59.08333333 -135.25,59.16666667 -135.25,59.25 -135.16666667000001,59.25 -135.16666667000001,59.16666667</coordinates></LinearRing></outerBoundaryIs></Polygon><Polygon><outerBoundaryIs><LinearRing><coordinates>-154.58333333,59.16666667 -154.5,59.16666667 -154.5,59.08333333 -154.58333333,59.08333333 -154.58333333,59.16666667</coordinates></LinearRing></outerBoundaryIs></Polygon><Polygon><outerBoundaryIs><LinearRing><coordinates>-121.0,59.16666667 -120.91666667,59.16666667 -120.91666667,59.08333333 -121.0,59.08333333 -121.0,59.16666667</coordinates></LinearRing></outerBoundaryIs></Polygon><Polygon><outerBoundaryIs><LinearRing><coordinates>-123.41666667,59.16666667 -123.33333333,59.16666667 -123.33333333,59.08333333 -123.41666667,59.08333333 -123.41666667,59.16666667</coordinates></LinearRing></outerBoundaryIs></Polygon><Polygon><outerBoundaryIs><LinearRing><coordinates>-119.0,59.16666667 -118.91666667,59.16666667 -118.91666667,59.08333333 -119.0,59.08333333 -119.0,59.16666667</coordinates></LinearRing></outerBoundaryIs></Polygon><Polygon><outerBoundaryIs><LinearRing><coordinates>-123.5,59.25 -123.41666667,59.25 -123.41666667,59.16666667 -123.5,59.16666667 -123.5,59.25</coordinates></LinearRing></outerBoundaryIs></Polygon><Polygon><outerBoundaryIs><LinearRing><coordinates>-120.33333333,59.25 -120.25,59.25 -120.25,59.16666667 -120.33333333,59.16666667 -120.33333333,59.25</coordinates></LinearRing></outerBoundaryIs></Polygon><Polygon><outerBoundaryIs><LinearRing><coordinates>-114.75,59.25 -114.66666667,59.25 -114.66666667,59.16666667 -114.75,59.16666667 -114.75,59.25</coordinates></LinearRing></outerBoundaryIs></Polygon><Polygon><outerBoundaryIs><LinearRing><coordinates>-115.25,59.25 -115.16666667,59.25 -115.16666667,59.16666667 -115.25,59.16666667 -115.25,59.25</coordinates></LinearRing></outerBoundaryIs></Polygon><Polygon><outerBoundaryIs><LinearRing><coordinates>-116.16666667,59.25 -116.08333333,59.25 -116.08333333,59.16666667 -116.16666667,59.16666667 -116.16666667,59.25</coordinates></LinearRing></outerBoundaryIs></Polygon><Polygon><outerBoundaryIs><LinearRing><coordinates>-154.41666667000001,59.25 -154.33333333,59.25 -154.33333333,59.16666667 -154.41666667000001,59.16666667 -154.41666667000001,59.25</coordinates></LinearRing></outerBoundaryIs></Polygon><Polygon><outerBoundaryIs><LinearRing><coordinates>-112.83333333,58.83333333 -112.83333333,58.75 -112.91666667,58.75 -112.91666667,58.83333333 -113.0,58.83333333 -113.08333333,58.83333333 -113.08333333,58.75 -113.16666667,58.75 -113.16666667,58.83333333 -113.16666667,58.91666667 -113.08333333,58.91666667 -113.08333333,59.0 -113.08333333,59.08333333 -113.0,59.08333333 -113.0,59.16666667 -112.91666667,59.16666667 -112.91666667,59.08333333 -112.83333333,59.08333333 -112.75,59.08333333 -112.75,59.16666667 -112.66666667,59.16666667 -112.58333333,59.16666667 -112.5,59.16666667 -112.41666667,59.16666667 -112.41666667,59.08333333 -112.33333333,59.08333333 -112.25,59.08333333 -112.25,59.0 -112.33333333,59.0 -112.33333333,58.91666667 -112.41666667,58.91666667 -112.41666667,59.0 -112.5,59.0 -112.58333333,59.0 -112.58333333,59.08333333 -112.66666667,59.08333333 -112.66666667,59.0 -112.75,59.0 -112.83333333,59.0 -112.83333333,58.91666667 -112.75,58.91666667 -112.75,58.83333333 -112.83333333,58.83333333</coordinates></LinearRing></outerBoundaryIs><innerBoundaryIs><LinearRing><coordinates>-113.0,58.91666667 -112.91666667,58.91666667 -112.91666667,59.0 -113,59 -113.0,58.91666667</coordinates></LinearRing></innerBoundaryIs></Polygon><Polygon><outerBoundaryIs><LinearRing><coordinates>-113.91666667,58.83333333 -113.83333333,58.83333333 -113.83333333,58.75 -113.91666667,58.75 -114.0,58.75 -114.0,58.83333333 -113.91666667,58.83333333</coordinates></LinearRing></outerBoundaryIs></Polygon><Polygon><outerBoundaryIs><LinearRing><coordinates>-117.0,58.83333333 -117.0,58.75 -117.08333333,58.75 -117.08333333,58.83333333 -117.16666667,58.83333333 -117.16666667,58.91666667 -117.08333333,58.91666667 -117.0,58.91666667 -116.91666667,58.91666667 -116.91666667,58.83333333 -117.0,58.83333333</coordinates></LinearRing></outerBoundaryIs></Polygon><Polygon><outerBoundaryIs><LinearRing><coordinates>-131.5,58.83333333 -131.41666667000001,58.83333333 -131.41666667000001,58.75 -131.5,58.75 -131.5,58.83333333</coordinates></LinearRing></outerBoundaryIs></Polygon><Polygon><outerBoundaryIs><LinearRing><coordinates>-129.66666667000001,58.66666667 -129.66666667000001,58.58333333 -129.75,58.58333333 -129.75,58.66666667 -129.75,58.75 -129.75,58.83333333 -129.66666667000001,58.83333333 -129.66666667000001,58.75 -129.66666667000001,58.66666667</coordinates></LinearRing></outerBoundaryIs></Polygon><Polygon><outerBoundaryIs><LinearRing><coordinates>-154.5,58.75 -154.5,58.66666667 -154.58333333,58.66666667 -154.66666667000001,58.66666667 -154.66666667000001,58.75 -154.75,58.75 -154.83333333,58.75 -154.83333333,58.83333333 -154.75,58.83333333 -154.66666667000001,58.83333333 -154.58333333,58.83333333 -154.5,58.83333333 -154.5,58.75</coordinates></LinearRing></outerBoundaryIs></Polygon><Polygon><outerBoundaryIs><LinearRing><coordinates>-153.91666667000001,58.75 -153.83333333,58.75 -153.75,58.75 -153.75,58.66666667 -153.83333333,58.66666667 -153.91666667000001,58.66666667 -154.0,58.66666667 -154.0,58.75 -154.0,58.83333333 -153.91666667000001,58.83333333 -153.91666667000001,58.75</coordinates></LinearRing></outerBoundaryIs></Polygon><Polygon><outerBoundaryIs><LinearRing><coordinates>-113.41666667,58.75 -113.33333333,58.75 -113.25,58.75 -113.25,58.66666667 -113.33333333,58.66666667 -113.41666667,58.66666667 -113.41666667,58.75</coordinates></LinearRing></outerBoundaryIs></Polygon><Polygon><outerBoundaryIs><LinearRing><coordinates>-131.33333333,58.75 -131.25,58.75 -131.16666667000001,58.75 -131.16666667000001,58.66666667 -131.25,58.66666667 -131.33333333,58.66666667 -131.33333333,58.75</coordinates></LinearRing></outerBoundaryIs></Polygon><Polygon><outerBoundaryIs><LinearRing><coordinates>-129.58333333,58.75 -129.5,58.75 -129.5,58.66666667 -129.58333333,58.66666667 -129.58333333,58.75</coordinates></LinearRing></outerBoundaryIs></Polygon><Polygon><outerBoundaryIs><LinearRing><coordinates>-121.91666667,58.75 -121.83333333,58.75 -121.83333333,58.66666667 -121.91666667,58.66666667 -121.91666667,58.75</coordinates></LinearRing></outerBoundaryIs></Polygon><Polygon><outerBoundaryIs><LinearRing><coordinates>-117.5,58.75 -117.41666667,58.75 -117.41666667,58.66666667 -117.5,58.66666667 -117.5,58.75</coordinates></LinearRing></outerBoundaryIs></Polygon><Polygon><outerBoundaryIs><LinearRing><coordinates>-115.16666667,58.75 -115.08333333,58.75 -115.08333333,58.83333333 -115.0,58.83333333 -115.0,58.75 -114.91666667,58.75 -114.83333333,58.75 -114.83333333,58.83333333 -114.91666667,58.83333333 -114.91666667,58.91666667 -114.83333333,58.91666667 -114.75,58.91666667 -114.75,59.0 -114.66666667,59.0 -114.66666667,58.91666667 -114.58333333,58.91666667 -114.58333333,59.0 -114.5,59.0 -114.41666667,59.0 -114.41666667,58.91666667 -114.33333333,58.91666667 -114.33333333,58.83333333 -114.41666667,58.83333333 -114.41666667,58.75 -114.5,58.75 -114.58333333,58.75 -114.66666667,58.75 -114.66666667,58.66666667 -114.75,58.66666667 -114.83333333,58.66666667 -114.91666667,58.66666667 -115.0,58.66666667 -115.08333333,58.66666667 -115.16666667,58.66666667 -115.16666667,58.75</coordinates></LinearRing></outerBoundaryIs></Polygon><Polygon><outerBoundaryIs><LinearRing><coordinates>-135.25,58.75 -135.16666667000001,58.75 -135.16666667000001,58.66666667 -135.25,58.66666667 -135.25,58.75</coordinates></LinearRing></outerBoundaryIs></Polygon><Polygon><outerBoundaryIs><LinearRing><coordinates>-122.16666667,58.75 -122.08333333,58.75 -122.08333333,58.66666667 -122.16666667,58.66666667 -122.16666667,58.75</coordinates></LinearRing></outerBoundaryIs></Polygon><Polygon><outerBoundaryIs><LinearRing><coordinates>-130.5,58.75 -130.41666667000001,58.75 -130.41666667000001,58.66666667 -130.5,58.66666667 -130.5,58.75</coordinates></LinearRing></outerBoundaryIs></Polygon><Polygon><outerBoundaryIs><LinearRing><coordinates>-134.66666667000001,58.5 -134.66666667000001,58.41666667 -134.75,58.41666667 -134.83333333,58.41666667 -134.83333333,58.5 -134.91666667000001,58.5 -134.91666667000001,58.58333333 -135.0,58.58333333 -135.0,58.66666667 -134.91666667000001,58.66666667 -134.91666667000001,58.75 -134.83333333,58.75 -134.83333333,58.66666667 -134.83333333,58.58333333 -134.75,58.58333333 -134.66666667000001,58.58333333 -134.66666667000001,58.5</coordinates></LinearRing></outerBoundaryIs></Polygon><Polygon><outerBoundaryIs><LinearRing><coordinates>-154.16666667000001,58.58333333 -154.16666667000001,58.5 -154.25,58.5 -154.33333333,58.5 -154.41666667000001,58.5 -154.41666667000001,58.58333333 -154.41666667000001,58.66666667 -154.33333333,58.66666667 -154.25,58.66666667 -154.25,58.75 -154.16666667000001,58.75 -154.16666667000001,58.66666667 -154.16666667000001,58.58333333</coordinates></LinearRing></outerBoundaryIs></Polygon><Polygon><outerBoundaryIs><LinearRing><coordinates>-135.08333333,58.83333333 -135.0,58.83333333 -135.0,58.75 -135.08333333,58.75 -135.08333333,58.83333333</coordinates></LinearRing></outerBoundaryIs></Polygon><Polygon><outerBoundaryIs><LinearRing><coordinates>-113.58333333,58.91666667 -113.5,58.91666667 -113.41666667,58.91666667 -113.41666667,58.83333333 -113.5,58.83333333 -113.58333333,58.83333333 -113.58333333,58.91666667</coordinates></LinearRing></outerBoundaryIs></Polygon><Polygon><outerBoundaryIs><LinearRing><coordinates>-121.25,58.91666667 -121.16666667,58.91666667 -121.16666667,58.83333333 -121.25,58.83333333 -121.25,58.91666667</coordinates></LinearRing></outerBoundaryIs></Polygon><Polygon><outerBoundaryIs><LinearRing><coordinates>-120.33333333,58.91666667 -120.25,58.91666667 -120.25,58.83333333 -120.33333333,58.83333333 -120.33333333,58.91666667</coordinates></LinearRing></outerBoundaryIs></Polygon><Polygon><outerBoundaryIs><LinearRing><coordinates>-122.66666667,58.91666667 -122.58333333,58.91666667 -122.58333333,58.83333333 -122.66666667,58.83333333 -122.66666667,58.91666667</coordinates></LinearRing></outerBoundaryIs></Polygon><Polygon><outerBoundaryIs><LinearRing><coordinates>-154.08333333,58.91666667 -154.0,58.91666667 -154.0,58.83333333 -154.08333333,58.83333333 -154.08333333,58.91666667</coordinates></LinearRing></outerBoundaryIs></Polygon><Polygon><outerBoundaryIs><LinearRing><coordinates>-120.91666667,58.91666667 -120.91666667,58.83333333 -121.0,58.83333333 -121.0,58.91666667 -121.08333333,58.91666667 -121.16666667,58.91666667 -121.16666667,59.0 -121.08333333,59.0 -121,59 -120.91666667,59.0 -120.91666667,58.91666667</coordinates></LinearRing></outerBoundaryIs></Polygon><Polygon><outerBoundaryIs><LinearRing><coordinates>-131.16666667000001,58.91666667 -131.16666667000001,58.83333333 -131.25,58.83333333 -131.25,58.91666667 -131.25,59.0 -131.16666667000001,59.0 -131.16666667000001,58.91666667</coordinates></LinearRing></outerBoundaryIs></Polygon><Polygon><outerBoundaryIs><LinearRing><coordinates>-156.83333333,59.41666667 -156.75,59.41666667 -156.75,59.33333333 -156.83333333,59.33333333 -156.83333333,59.41666667</coordinates></LinearRing></outerBoundaryIs></Polygon><Polygon><outerBoundaryIs><LinearRing><coordinates>-108.83333333,59.75 -108.75,59.75 -108.75,59.66666667 -108.83333333,59.66666667 -108.83333333,59.75</coordinates></LinearRing></outerBoundaryIs></Polygon><Polygon><outerBoundaryIs><LinearRing><coordinates>-109.33333333,59.66666667 -109.25,59.66666667 -109.25,59.58333333 -109.33333333,59.58333333 -109.33333333,59.66666667</coordinates></LinearRing></outerBoundaryIs></Polygon><Polygon><outerBoundaryIs><LinearRing><coordinates>-110.08333333,59.58333333 -110.0,59.58333333 -110.0,59.5 -110.08333333,59.5 -110.08333333,59.58333333</coordinates></LinearRing></outerBoundaryIs></Polygon><Polygon><outerBoundaryIs><LinearRing><coordinates>-157.41666667000001,59.58333333 -157.33333333,59.58333333 -157.33333333,59.5 -157.41666667000001,59.5 -157.41666667000001,59.58333333</coordinates></LinearRing></outerBoundaryIs></Polygon><Polygon><outerBoundaryIs><LinearRing><coordinates>-150.66666667000001,59.58333333 -150.58333333,59.58333333 -150.58333333,59.5 -150.66666667000001,59.5 -150.66666667000001,59.58333333</coordinates></LinearRing></outerBoundaryIs></Polygon><Polygon><outerBoundaryIs><LinearRing><coordinates>-134.75,59.58333333 -134.66666667000001,59.58333333 -134.66666667000001,59.5 -134.75,59.5 -134.75,59.58333333</coordinates></LinearRing></outerBoundaryIs></Polygon><Polygon><outerBoundaryIs><LinearRing><coordinates>-123.33333333,59.58333333 -123.25,59.58333333 -123.25,59.5 -123.33333333,59.5 -123.41666667,59.5 -123.41666667,59.58333333 -123.33333333,59.58333333</coordinates></LinearRing></outerBoundaryIs></Polygon><Polygon><outerBoundaryIs><LinearRing><coordinates>-110.5,60.0 -110.41666667,60.0 -110.33333333,60.0 -110.33333333,59.91666667 -110.41666667,59.91666667 -110.5,59.91666667 -110.58333333,59.91666667 -110.58333333,60.0 -110.5,60.0</coordinates></LinearRing></outerBoundaryIs></Polygon><Polygon><outerBoundaryIs><LinearRing><coordinates>-111.25,59.91666667 -111.16666667,59.91666667 -111.08333333,59.91666667 -111.08333333,59.83333333 -111.16666667,59.83333333 -111.25,59.83333333 -111.25,59.91666667</coordinates></LinearRing></outerBoundaryIs></Polygon><Polygon><outerBoundaryIs><LinearRing><coordinates>-110.75,60.0 -110.66666667,60.0 -110.66666667,59.91666667 -110.75,59.91666667 -110.75,60.0</coordinates></LinearRing></outerBoundaryIs></Polygon><Polygon><outerBoundaryIs><LinearRing><coordinates>-154.75,59.91666667 -154.66666667000001,59.91666667 -154.66666667000001,59.83333333 -154.75,59.83333333 -154.83333333,59.83333333 -154.83333333,59.91666667 -154.75,59.91666667</coordinates></LinearRing></outerBoundaryIs></Polygon><Polygon><outerBoundaryIs><LinearRing><coordinates>-136.83333333,59.91666667 -136.75,59.91666667 -136.75,59.83333333 -136.83333333,59.83333333 -136.83333333,59.91666667</coordinates></LinearRing></outerBoundaryIs></Polygon><Polygon><outerBoundaryIs><LinearRing><coordinates>-123.16666667,59.91666667 -123.08333333,59.91666667 -123.08333333,59.83333333 -123.16666667,59.83333333 -123.16666667,59.91666667</coordinates></LinearRing></outerBoundaryIs></Polygon><Polygon><outerBoundaryIs><LinearRing><coordinates>-119.5,59.91666667 -119.41666667,59.91666667 -119.41666667,59.83333333 -119.5,59.83333333 -119.5,59.91666667</coordinates></LinearRing></outerBoundaryIs></Polygon><Polygon><outerBoundaryIs><LinearRing><coordinates>-114.33333333,59.91666667 -114.33333333,59.83333333 -114.41666667,59.83333333 -114.5,59.83333333 -114.5,59.91666667 -114.5,60.0 -114.41666667,60.0 -114.33333333,60.0 -114.33333333,59.91666667</coordinates></LinearRing></outerBoundaryIs></Polygon><Polygon><outerBoundaryIs><LinearRing><coordinates>-119.58333333,60.0 -119.5,60.0 -119.5,59.91666667 -119.58333333,59.91666667 -119.58333333,60.0</coordinates></LinearRing></outerBoundaryIs></Polygon><Polygon><outerBoundaryIs><LinearRing><coordinates>-115.41666667,60.0 -115.33333333,60.0 -115.33333333,59.91666667 -115.41666667,59.91666667 -115.41666667,60.0</coordinates></LinearRing></outerBoundaryIs></Polygon><Polygon><outerBoundaryIs><LinearRing><coordinates>-122.83333333,60.0 -122.75,60.0 -122.75,59.91666667 -122.83333333,59.91666667 -122.83333333,60.0</coordinates></LinearRing></outerBoundaryIs></Polygon><Polygon><outerBoundaryIs><LinearRing><coordinates>-153.25,60.0 -153.16666667000001,60.0 -153.16666667000001,59.91666667 -153.25,59.91666667 -153.25,60.0</coordinates></LinearRing></outerBoundaryIs></Polygon><Polygon><outerBoundaryIs><LinearRing><coordinates>-148.75,60.0 -148.66666667000001,60.0 -148.58333333,60.0 -148.58333333,59.91666667 -148.66666667000001,59.91666667 -148.75,59.91666667 -148.75,60.0</coordinates></LinearRing></outerBoundaryIs></Polygon><Polygon><outerBoundaryIs><LinearRing><coordinates>-149.66666667000001,60.0 -149.58333333,60.0 -149.58333333,59.91666667 -149.66666667000001,59.91666667 -149.66666667000001,60.0</coordinates></LinearRing></outerBoundaryIs></Polygon><Polygon><outerBoundaryIs><LinearRing><coordinates>-148.91666667000001,60.0 -148.83333333,60.0 -148.83333333,59.91666667 -148.91666667000001,59.91666667 -149.0,59.91666667 -149,60 -148.91666667000001,60.0</coordinates></LinearRing></outerBoundaryIs></Polygon><Polygon><outerBoundaryIs><LinearRing><coordinates>-109.75,59.66666667 -109.75,59.58333333 -109.83333333,59.58333333 -109.83333333,59.66666667 -109.83333333,59.75 -109.75,59.75 -109.66666667,59.75 -109.58333333,59.75 -109.58333333,59.83333333 -109.5,59.83333333 -109.41666667,59.83333333 -109.41666667,59.75 -109.41666667,59.66666667 -109.41666667,59.58333333 -109.5,59.58333333 -109.5,59.66666667 -109.58333333,59.66666667 -109.66666667,59.66666667 -109.75,59.66666667</coordinates></LinearRing></outerBoundaryIs></Polygon><Polygon><outerBoundaryIs><LinearRing><coordinates>-110.66666667,59.75 -110.58333333,59.75 -110.58333333,59.66666667 -110.66666667,59.66666667 -110.75,59.66666667 -110.83333333,59.66666667 -110.83333333,59.75 -110.83333333,59.83333333 -110.83333333,59.91666667 -110.75,59.91666667 -110.75,59.83333333 -110.66666667,59.83333333 -110.66666667,59.75</coordinates></LinearRing></outerBoundaryIs></Polygon><Polygon><outerBoundaryIs><LinearRing><coordinates>-136.58333333,59.75 -136.5,59.75 -136.5,59.66666667 -136.58333333,59.66666667 -136.66666667000001,59.66666667 -136.66666667000001,59.75 -136.75,59.75 -136.75,59.83333333 -136.66666667000001,59.83333333 -136.58333333,59.83333333 -136.58333333,59.75</coordinates></LinearRing></outerBoundaryIs></Polygon><Polygon><outerBoundaryIs><LinearRing><coordinates>-150.66666667000001,59.75 -150.66666667000001,59.66666667 -150.75,59.66666667 -150.75,59.75 -150.75,59.83333333 -150.75,59.91666667 -150.66666667000001,59.91666667 -150.58333333,59.91666667 -150.58333333,59.83333333 -150.66666667000001,59.83333333 -150.66666667000001,59.75</coordinates></LinearRing></outerBoundaryIs></Polygon><Polygon><outerBoundaryIs><LinearRing><coordinates>-135.83333333,59.75 -135.75,59.75 -135.75,59.66666667 -135.83333333,59.66666667 -135.83333333,59.75</coordinates></LinearRing></outerBoundaryIs></Polygon><Polygon><outerBoundaryIs><LinearRing><coordinates>-123.25,59.75 -123.16666667,59.75 -123.16666667,59.66666667 -123.25,59.66666667 -123.33333333,59.66666667 -123.33333333,59.75 -123.41666667,59.75 -123.41666667,59.66666667 -123.41666667,59.58333333 -123.5,59.58333333 -123.5,59.5 -123.58333333,59.5 -123.66666667,59.5 -123.66666667,59.58333333 -123.75,59.58333333 -123.83333333,59.58333333 -123.83333333,59.66666667 -123.75,59.66666667 -123.75,59.75 -123.75,59.83333333 -123.66666667,59.83333333 -123.58333333,59.83333333 -123.58333333,59.75 -123.5,59.75 -123.5,59.83333333 -123.41666667,59.83333333 -123.33333333,59.83333333 -123.25,59.83333333 -123.25,59.75</coordinates></LinearRing></outerBoundaryIs></Polygon><Polygon><outerBoundaryIs><LinearRing><coordinates>-119.83333333,59.75 -119.75,59.75 -119.75,59.66666667 -119.83333333,59.66666667 -119.83333333,59.75</coordinates></LinearRing></outerBoundaryIs></Polygon><Polygon><outerBoundaryIs><LinearRing><coordinates>-135.16666667000001,59.75 -135.08333333,59.75 -135.08333333,59.66666667 -135.16666667000001,59.66666667 -135.16666667000001,59.75</coordinates></LinearRing></outerBoundaryIs></Polygon><Polygon><outerBoundaryIs><LinearRing><coordinates>-133.66666667000001,59.75 -133.66666667000001,59.66666667 -133.75,59.66666667 -133.75,59.75 -133.75,59.83333333 -133.83333333,59.83333333 -133.83333333,59.91666667 -133.75,59.91666667 -133.75,60.0 -133.66666667000001,60.0 -133.66666667000001,59.91666667 -133.66666667000001,59.83333333 -133.66666667000001,59.75</coordinates></LinearRing></outerBoundaryIs></Polygon><Polygon><outerBoundaryIs><LinearRing><coordinates>-135.0,59.66666667 -134.91666667000001,59.66666667 -134.83333333,59.66666667 -134.83333333,59.58333333 -134.91666667000001,59.58333333 -135.0,59.58333333 -135.08333333,59.58333333 -135.08333333,59.66666667 -135.0,59.66666667</coordinates></LinearRing></outerBoundaryIs></Polygon><Polygon><outerBoundaryIs><LinearRing><coordinates>-135.91666667000001,59.66666667 -135.83333333,59.66666667 -135.83333333,59.58333333 -135.91666667000001,59.58333333 -135.91666667000001,59.66666667</coordinates></LinearRing></outerBoundaryIs></Polygon><Polygon><outerBoundaryIs><LinearRing><coordinates>-154.41666667000001,59.66666667 -154.33333333,59.66666667 -154.33333333,59.58333333 -154.41666667000001,59.58333333 -154.41666667000001,59.66666667</coordinates></LinearRing></outerBoundaryIs></Polygon><Polygon><outerBoundaryIs><LinearRing><coordinates>-150.25,59.66666667 -150.16666667000001,59.66666667 -150.16666667000001,59.58333333 -150.25,59.58333333 -150.25,59.66666667</coordinates></LinearRing></outerBoundaryIs></Polygon><Polygon><outerBoundaryIs><LinearRing><coordinates>-136.5,59.66666667 -136.41666667000001,59.66666667 -136.41666667000001,59.58333333 -136.5,59.58333333 -136.5,59.66666667</coordinates></LinearRing></outerBoundaryIs></Polygon><Polygon><outerBoundaryIs><LinearRing><coordinates>-111.08333333,59.83333333 -111.0,59.83333333 -111.0,59.75 -111.08333333,59.75 -111.08333333,59.83333333</coordinates></LinearRing></outerBoundaryIs></Polygon><Polygon><outerBoundaryIs><LinearRing><coordinates>-149.83333333,59.83333333 -149.75,59.83333333 -149.75,59.75 -149.83333333,59.75 -149.83333333,59.83333333</coordinates></LinearRing></outerBoundaryIs></Polygon><Polygon><outerBoundaryIs><LinearRing><coordinates>-137.41666667000001,59.83333333 -137.33333333,59.83333333 -137.33333333,59.75 -137.41666667000001,59.75 -137.41666667000001,59.83333333</coordinates></LinearRing></outerBoundaryIs></Polygon><Polygon><outerBoundaryIs><LinearRing><coordinates>-147.66666667000001,59.83333333 -147.58333333,59.83333333 -147.58333333,59.75 -147.66666667000001,59.75 -147.66666667000001,59.83333333</coordinates></LinearRing></outerBoundaryIs></Polygon><Polygon><outerBoundaryIs><LinearRing><coordinates>-136.5,59.83333333 -136.41666667000001,59.83333333 -136.33333333,59.83333333 -136.33333333,59.75 -136.41666667000001,59.75 -136.5,59.75 -136.5,59.83333333</coordinates></LinearRing></outerBoundaryIs></Polygon><Polygon><outerBoundaryIs><LinearRing><coordinates>-155.16666667000001,59.83333333 -155.08333333,59.83333333 -155.08333333,59.75 -155.16666667000001,59.75 -155.16666667000001,59.83333333</coordinates></LinearRing></outerBoundaryIs></Polygon><Polygon><outerBoundaryIs><LinearRing><coordinates>-114.25,59.83333333 -114.16666667,59.83333333 -114.16666667,59.75 -114.25,59.75 -114.25,59.83333333</coordinates></LinearRing></outerBoundaryIs></Polygon><Polygon><outerBoundaryIs><LinearRing><coordinates>-119.58333333,59.83333333 -119.5,59.83333333 -119.5,59.75 -119.58333333,59.75 -119.58333333,59.83333333</coordinates></LinearRing></outerBoundaryIs></Polygon><Polygon><outerBoundaryIs><LinearRing><coordinates>-132.16666667000001,58.41666667 -132.16666667000001,58.33333333 -132.25,58.33333333 -132.25,58.41666667 -132.33333333,58.41666667 -132.41666667000001,58.41666667 -132.5,58.41666667 -132.58333333,58.41666667 -132.58333333,58.5 -132.66666667000001,58.5 -132.66666667000001,58.58333333 -132.75,58.58333333 -132.83333333,58.58333333 -132.83333333,58.66666667 -132.91666667000001,58.66666667 -132.91666667000001,58.58333333 -133.0,58.58333333 -133.0,58.66666667 -133.08333333,58.66666667 -133.16666667000001,58.66666667 -133.16666667000001,58.75 -133.25,58.75 -133.25,58.83333333 -133.16666667000001,58.83333333 -133.16666667000001,58.91666667 -133.16666667000001,59.0 -133.25,59.0 -133.33333333,59.0 -133.33333333,59.08333333 -133.33333333,59.16666667 -133.41666667000001,59.16666667 -133.41666667000001,59.25 -133.5,59.25 -133.58333333,59.25 -133.66666667000001,59.25 -133.75,59.25 -133.75,59.33333333 -133.66666667000001,59.33333333 -133.58333333,59.33333333 -133.58333333,59.41666667 -133.5,59.41666667 -133.5,59.33333333 -133.41666667000001,59.33333333 -133.33333333,59.33333333 -133.25,59.33333333 -133.25,59.25 -133.16666667000001,59.25 -133.08333333,59.25 -133.0,59.25 -133.0,59.16666667 -132.91666667000001,59.16666667 -132.91666667000001,59.08333333 -132.83333333,59.08333333 -132.83333333,59.0 -132.75,59.0 -132.66666667000001,59.0 -132.66666667000001,59.08333333 -132.58333333,59.08333333 -132.58333333,59.0 -132.58333333,58.91666667 -132.5,58.91666667 -132.41666667000001,58.91666667 -132.41666667000001,59.0 -132.33333333,59.0 -132.25,59.0 -132.25,59.08333333 -132.16666667000001,59.08333333 -132.08333333,59.08333333 -132.08333333,59.0 -132,59 -131.91666667000001,59.0 -131.91666667000001,58.91666667 -131.83333333,58.91666667 -131.75,58.91666667 -131.66666667000001,58.91666667 -131.58333333,58.91666667 -131.58333333,58.83333333 -131.58333333,58.75 -131.66666667000001,58.75 -131.75,58.75 -131.75,58.66666667 -131.83333333,58.66666667 -131.91666667000001,58.66666667 -131.91666667000001,58.58333333 -131.91666667000001,58.5 -132.0,58.5 -132.0,58.41666667 -132.08333333,58.41666667 -132.16666667000001,58.41666667</coordinates></LinearRing></outerBoundaryIs><innerBoundaryIs><LinearRing><coordinates>-133.16666667000001,59.0 -133.08333333,59.0 -133.08333333,59.08333333 -133.16666667000001,59.08333333 -133.16666667000001,59.0</coordinates></LinearRing></innerBoundaryIs><innerBoundaryIs><LinearRing><coordinates>-132.58333333,58.91666667 -132.66666667000001,58.91666667 -132.66666667000001,58.83333333 -132.75,58.83333333 -132.83333333,58.83333333 -132.83333333,58.75 -132.75,58.75 -132.66666667000001,58.75 -132.58333333,58.75 -132.5,58.75 -132.5,58.66666667 -132.58333333,58.66666667 -132.58333333,58.58333333 -132.5,58.58333333 -132.41666667000001,58.58333333 -132.33333333,58.58333333 -132.33333333,58.66666667 -132.25,58.66666667 -132.25,58.75 -132.25,58.83333333 -132.33333333,58.83333333 -132.41666667000001,58.83333333 -132.5,58.83333333 -132.58333333,58.83333333 -132.58333333,58.91666667</coordinates></LinearRing></innerBoundaryIs><innerBoundaryIs><LinearRing><coordinates>-132.83333333,58.83333333 -132.83333333,58.91666667 -132.91666667000001,58.91666667 -133.0,58.91666667 -133.0,58.83333333 -132.91666667000001,58.83333333 -132.83333333,58.83333333</coordinates></LinearRing></innerBoundaryIs><innerBoundaryIs><LinearRing><coordinates>-132.25,58.66666667 -132.25,58.58333333 -132.25,58.5 -132.16666667000001,58.5 -132.08333333,58.5 -132.08333333,58.58333333 -132.08333333,58.66666667 -132.16666667000001,58.66666667 -132.25,58.66666667</coordinates></LinearRing></innerBoundaryIs><innerBoundaryIs><LinearRing><coordinates>-132.16666667000001,58.83333333 -132.16666667000001,58.75 -132.08333333,58.75 -132.0,58.75 -132.0,58.83333333 -132.08333333,58.83333333 -132.16666667000001,58.83333333</coordinates></LinearRing></innerBoundaryIs></Polygon><Polygon><outerBoundaryIs><LinearRing><coordinates>-155.58333333,59.75 -155.5,59.75 -155.5,59.66666667 -155.58333333,59.66666667 -155.66666667000001,59.66666667 -155.66666667000001,59.75 -155.75,59.75 -155.75,59.66666667 -155.83333333,59.66666667 -155.91666667000001,59.66666667 -156.0,59.66666667 -156.0,59.58333333 -156.08333333,59.58333333 -156.08333333,59.5 -156.16666667000001,59.5 -156.25,59.5 -156.33333333,59.5 -156.33333333,59.41666667 -156.41666667000001,59.41666667 -156.5,59.41666667 -156.58333333,59.41666667 -156.66666667000001,59.41666667 -156.66666667000001,59.5 -156.75,59.5 -156.75,59.58333333 -156.66666667000001,59.58333333 -156.58333333,59.58333333 -156.58333333,59.66666667 -156.5,59.66666667 -156.5,59.75 -156.58333333,59.75 -156.58333333,59.83333333 -156.5,59.83333333 -156.5,59.91666667 -156.41666667000001,59.91666667 -156.33333333,59.91666667 -156.33333333,59.83333333 -156.33333333,59.75 -156.25,59.75 -156.25,59.83333333 -156.16666667000001,59.83333333 -156.16666667000001,59.75 -156.08333333,59.75 -156.08333333,59.83333333 -156.0,59.83333333 -155.91666667000001,59.83333333 -155.83333333,59.83333333 -155.75,59.83333333 -155.66666667000001,59.83333333 -155.58333333,59.83333333 -155.58333333,59.75</coordinates></LinearRing></outerBoundaryIs><innerBoundaryIs><LinearRing><coordinates>-156.5,59.66666667 -156.5,59.58333333 -156.41666667000001,59.58333333 -156.33333333,59.58333333 -156.25,59.58333333 -156.16666667000001,59.58333333 -156.16666667000001,59.66666667 -156.25,59.66666667 -156.33333333,59.66666667 -156.41666667000001,59.66666667 -156.5,59.66666667</coordinates></LinearRing></innerBoundaryIs></Polygon><Polygon><outerBoundaryIs><LinearRing><coordinates>-125.41666667,59.33333333 -125.33333333,59.33333333 -125.25,59.33333333 -125.25,59.25 -125.33333333,59.25 -125.41666667,59.25 -125.41666667,59.33333333</coordinates></LinearRing></outerBoundaryIs></Polygon><Polygon><outerBoundaryIs><LinearRing><coordinates>-114.5,59.33333333 -114.41666667,59.33333333 -114.41666667,59.25 -114.5,59.25 -114.58333333,59.25 -114.58333333,59.33333333 -114.5,59.33333333</coordinates></LinearRing></outerBoundaryIs></Polygon><Polygon><outerBoundaryIs><LinearRing><coordinates>-123.16666667,59.33333333 -123.16666667,59.25 -123.25,59.25 -123.25,59.33333333 -123.25,59.41666667 -123.16666667,59.41666667 -123.16666667,59.33333333</coordinates></LinearRing></outerBoundaryIs></Polygon><Polygon><outerBoundaryIs><LinearRing><coordinates>-123.5,59.33333333 -123.5,59.25 -123.58333333,59.25 -123.58333333,59.33333333 -123.66666667,59.33333333 -123.75,59.33333333 -123.83333333,59.33333333 -123.83333333,59.41666667 -123.75,59.41666667 -123.66666667,59.41666667 -123.58333333,59.41666667 -123.5,59.41666667 -123.41666667,59.41666667 -123.33333333,59.41666667 -123.33333333,59.33333333 -123.41666667,59.33333333 -123.5,59.33333333</coordinates></LinearRing></outerBoundaryIs></Polygon><Polygon><outerBoundaryIs><LinearRing><coordinates>-135.83333333,59.33333333 -135.75,59.33333333 -135.75,59.25 -135.83333333,59.25 -135.83333333,59.33333333</coordinates></LinearRing></outerBoundaryIs></Polygon><Polygon><outerBoundaryIs><LinearRing><coordinates>-135.5,59.33333333 -135.41666667000001,59.33333333 -135.41666667000001,59.25 -135.5,59.25 -135.5,59.33333333</coordinates></LinearRing></outerBoundaryIs></Polygon><Polygon><outerBoundaryIs><LinearRing><coordinates>-134.0,59.41666667 -134.0,59.33333333 -134.08333333,59.33333333 -134.08333333,59.25 -134.0,59.25 -134.0,59.16666667 -133.91666667000001,59.16666667 -133.83333333,59.16666667 -133.75,59.16666667 -133.66666667000001,59.16666667 -133.58333333,59.16666667 -133.5,59.16666667 -133.41666667000001,59.16666667 -133.41666667000001,59.08333333 -133.5,59.08333333 -133.58333333,59.08333333 -133.58333333,59.0 -133.66666667000001,59.0 -133.75,59.0 -133.83333333,59.0 -133.91666667000001,59.0 -134,59 -134.0,59.08333333 -134.08333333,59.08333333 -134.16666667000001,59.08333333 -134.16666667000001,59.16666667 -134.16666667000001,59.25 -134.25,59.25 -134.33333333,59.25 -134.33333333,59.33333333 -134.25,59.33333333 -134.25,59.41666667 -134.25,59.5 -134.16666667000001,59.5 -134.08333333,59.5 -134.08333333,59.58333333 -134.0,59.58333333 -134.0,59.5 -134.0,59.41666667</coordinates></LinearRing></outerBoundaryIs></Polygon><Polygon><outerBoundaryIs><LinearRing><coordinates>-111.58333333,59.16666667 -111.58333333,59.08333333 -111.66666667,59.08333333 -111.66666667,59.16666667 -111.75,59.16666667 -111.83333333,59.16666667 -111.83333333,59.25 -111.83333333,59.33333333 -111.83333333,59.41666667 -111.75,59.41666667 -111.66666667,59.41666667 -111.66666667,59.33333333 -111.58333333,59.33333333 -111.58333333,59.25 -111.58333333,59.16666667</coordinates></LinearRing></outerBoundaryIs></Polygon><Polygon><outerBoundaryIs><LinearRing><coordinates>-131.25,59.16666667 -131.25,59.08333333 -131.33333333,59.08333333 -131.33333333,59.16666667 -131.41666667000001,59.16666667 -131.41666667000001,59.25 -131.41666667000001,59.33333333 -131.5,59.33333333 -131.58333333,59.33333333 -131.58333333,59.41666667 -131.5,59.41666667 -131.41666667000001,59.41666667 -131.41666667000001,59.5 -131.33333333,59.5 -131.33333333,59.41666667 -131.25,59.41666667 -131.25,59.33333333 -131.16666667000001,59.33333333 -131.08333333,59.33333333 -131.08333333,59.25 -131.0,59.25 -130.91666667000001,59.25 -130.91666667000001,59.16666667 -131.0,59.16666667 -131.08333333,59.16666667 -131.16666667000001,59.16666667 -131.25,59.16666667</coordinates></LinearRing></outerBoundaryIs></Polygon><Polygon><outerBoundaryIs><LinearRing><coordinates>-122.25,59.16666667 -122.25,59.08333333 -122.33333333,59.08333333 -122.41666667,59.08333333 -122.41666667,59.16666667 -122.41666667,59.25 -122.5,59.25 -122.5,59.16666667 -122.58333333,59.16666667 -122.58333333,59.25 -122.58333333,59.33333333 -122.5,59.33333333 -122.41666667,59.33333333 -122.33333333,59.33333333 -122.33333333,59.25 -122.25,59.25 -122.25,59.16666667</coordinates></LinearRing></outerBoundaryIs></Polygon><Polygon><outerBoundaryIs><LinearRing><coordinates>-151.25,59.25 -151.16666667000001,59.25 -151.16666667000001,59.16666667 -151.25,59.16666667 -151.33333333,59.16666667 -151.41666667000001,59.16666667 -151.41666667000001,59.25 -151.33333333,59.25 -151.33333333,59.33333333 -151.33333333,59.41666667 -151.25,59.41666667 -151.25,59.5 -151.33333333,59.5 -151.33333333,59.58333333 -151.25,59.58333333 -151.16666667000001,59.58333333 -151.08333333,59.58333333 -151.08333333,59.66666667 -151.0,59.66666667 -151.0,59.58333333 -151.0,59.5 -151.08333333,59.5 -151.08333333,59.41666667 -151.16666667000001,59.41666667 -151.16666667000001,59.33333333 -151.25,59.33333333 -151.25,59.25</coordinates></LinearRing></outerBoundaryIs></Polygon><Polygon><outerBoundaryIs><LinearRing><coordinates>-154.91666667000001,58.75 -154.91666667000001,58.66666667 -155.0,58.66666667 -155.08333333,58.66666667 -155.08333333,58.75 -155.16666667000001,58.75 -155.16666667000001,58.83333333 -155.25,58.83333333 -155.25,58.91666667 -155.16666667000001,58.91666667 -155.08333333,58.91666667 -155.08333333,59.0 -155.08333333,59.08333333 -155.0,59.08333333 -154.91666667000001,59.08333333 -154.91666667000001,59.16666667 -154.91666667000001,59.25 -154.83333333,59.25 -154.83333333,59.33333333 -154.75,59.33333333 -154.66666667000001,59.33333333 -154.66666667000001,59.25 -154.58333333,59.25 -154.58333333,59.16666667 -154.66666667000001,59.16666667 -154.66666667000001,59.08333333 -154.66666667000001,59.0 -154.66666667000001,58.91666667 -154.75,58.91666667 -154.75,59.0 -154.75,59.08333333 -154.83333333,59.08333333 -154.83333333,59.0 -154.91666667000001,59.0 -154.91666667000001,58.91666667 -154.91666667000001,58.83333333 -154.91666667000001,58.75</coordinates></LinearRing></outerBoundaryIs></Polygon><Polygon><outerBoundaryIs><LinearRing><coordinates>-153.41666667000001,59.41666667 -153.33333333,59.41666667 -153.33333333,59.33333333 -153.41666667000001,59.33333333 -153.5,59.33333333 -153.5,59.41666667 -153.41666667000001,59.41666667</coordinates></LinearRing></outerBoundaryIs></Polygon><Polygon><outerBoundaryIs><LinearRing><coordinates>-150.83333333,59.41666667 -150.75,59.41666667 -150.75,59.33333333 -150.83333333,59.33333333 -150.91666667000001,59.33333333 -150.91666667000001,59.41666667 -150.83333333,59.41666667</coordinates></LinearRing></outerBoundaryIs></Polygon><Polygon><outerBoundaryIs><LinearRing><coordinates>-134.5,59.41666667 -134.41666667000001,59.41666667 -134.41666667000001,59.33333333 -134.5,59.33333333 -134.58333333,59.33333333 -134.58333333,59.41666667 -134.5,59.41666667</coordinates></LinearRing></outerBoundaryIs></Polygon><Polygon><outerBoundaryIs><LinearRing><coordinates>-135.83333333,59.41666667 -135.83333333,59.33333333 -135.91666667000001,59.33333333 -135.91666667000001,59.41666667 -135.91666667000001,59.5 -135.83333333,59.5 -135.83333333,59.41666667</coordinates></LinearRing></outerBoundaryIs></Polygon><Polygon><outerBoundaryIs><LinearRing><coordinates>-135.41666667000001,59.41666667 -135.33333333,59.41666667 -135.33333333,59.5 -135.33333333,59.58333333 -135.25,59.58333333 -135.25,59.5 -135.25,59.41666667 -135.25,59.33333333 -135.33333333,59.33333333 -135.41666667000001,59.33333333 -135.41666667000001,59.41666667</coordinates></LinearRing></outerBoundaryIs></Polygon><Polygon><outerBoundaryIs><LinearRing><coordinates>-154.16666667000001,59.5 -154.08333333,59.5 -154.08333333,59.41666667 -154.16666667000001,59.41666667 -154.16666667000001,59.5</coordinates></LinearRing></outerBoundaryIs></Polygon><Polygon><outerBoundaryIs><LinearRing><coordinates>-151.41666667000001,59.5 -151.33333333,59.5 -151.33333333,59.41666667 -151.41666667000001,59.41666667 -151.5,59.41666667 -151.5,59.5 -151.41666667000001,59.5</coordinates></LinearRing></outerBoundaryIs></Polygon><Polygon><outerBoundaryIs><LinearRing><coordinates>-150.75,59.5 -150.66666667000001,59.5 -150.66666667000001,59.41666667 -150.75,59.41666667 -150.75,59.5</coordinates></LinearRing></outerBoundaryIs></Polygon><Polygon><outerBoundaryIs><LinearRing><coordinates>-133.83333333,59.5 -133.75,59.5 -133.75,59.41666667 -133.83333333,59.41666667 -133.83333333,59.5</coordinates></LinearRing></outerBoundaryIs></Polygon><Polygon><outerBoundaryIs><LinearRing><coordinates>-132.58333333,59.5 -132.5,59.5 -132.5,59.41666667 -132.58333333,59.41666667 -132.58333333,59.5</coordinates></LinearRing></outerBoundaryIs></Polygon><Polygon><outerBoundaryIs><LinearRing><coordinates>-113.33333333,59.5 -113.25,59.5 -113.25,59.41666667 -113.33333333,59.41666667 -113.33333333,59.5</coordinates></LinearRing></outerBoundaryIs></Polygon><Polygon><outerBoundaryIs><LinearRing><coordinates>-131.08333333,59.5 -131.0,59.5 -131.0,59.41666667 -131.08333333,59.41666667 -131.16666667000001,59.41666667 -131.25,59.41666667 -131.25,59.5 -131.16666667000001,59.5 -131.08333333,59.5</coordinates></LinearRing></outerBoundaryIs></Polygon><Polygon><outerBoundaryIs><LinearRing><coordinates>-153.83333333,59.5 -153.83333333,59.41666667 -153.91666667000001,59.41666667 -153.91666667000001,59.5 -154.0,59.5 -154.0,59.58333333 -153.91666667000001,59.58333333 -153.91666667000001,59.66666667 -153.83333333,59.66666667 -153.75,59.66666667 -153.75,59.58333333 -153.83333333,59.58333333 -153.83333333,59.5</coordinates></LinearRing></outerBoundaryIs></Polygon><Polygon><outerBoundaryIs><LinearRing><coordinates>-134.66666667000001,57.91666667 -134.66666667000001,57.83333333 -134.75,57.83333333 -134.75,57.91666667 -134.75,58.0 -134.83333333,58.0 -134.83333333,58.08333333 -134.83333333,58.16666667 -134.91666667000001,58.16666667 -134.91666667000001,58.25 -134.91666667000001,58.33333333 -134.91666667000001,58.41666667 -134.83333333,58.41666667 -134.83333333,58.33333333 -134.75,58.33333333 -134.75,58.25 -134.66666667000001,58.25 -134.66666667000001,58.33333333 -134.66666667000001,58.41666667 -134.58333333,58.41666667 -134.5,58.41666667 -134.5,58.33333333 -134.41666667000001,58.33333333 -134.33333333,58.33333333 -134.33333333,58.25 -134.33333333,58.16666667 -134.41666667000001,58.16666667 -134.41666667000001,58.25 -134.5,58.25 -134.5,58.16666667 -134.5,58.08333333 -134.58333333,58.08333333 -134.58333333,58.0 -134.66666667000001,58.0 -134.66666667000001,57.91666667</coordinates></LinearRing></outerBoundaryIs><innerBoundaryIs><LinearRing><coordinates>-134.66666667000001,58.25 -134.66666667000001,58.16666667 -134.58333333,58.16666667 -134.58333333,58.25 -134.66666667000001,58.25</coordinates></LinearRing></innerBoundaryIs></Polygon><Polygon><outerBoundaryIs><LinearRing><coordinates>-109.66666667,57.75 -109.66666667,57.66666667 -109.75,57.66666667 -109.75,57.75 -109.83333333,57.75 -109.91666667,57.75 -109.91666667,57.83333333 -109.83333333,57.83333333 -109.83333333,57.91666667 -109.91666667,57.91666667 -110.0,57.91666667 -110.08333333,57.91666667 -110.08333333,57.83333333 -110.08333333,57.75 -110.16666667,57.75 -110.16666667,57.83333333 -110.16666667,57.91666667 -110.25,57.91666667 -110.25,58.0 -110.33333333,58.0 -110.33333333,58.08333333 -110.33333333,58.16666667 -110.41666667,58.16666667 -110.41666667,58.25 -110.33333333,58.25 -110.33333333,58.33333333 -110.41666667,58.33333333 -110.41666667,58.41666667 -110.33333333,58.41666667 -110.25,58.41666667 -110.25,58.33333333 -110.16666667,58.33333333 -110.08333333,58.33333333 -110.0,58.33333333 -109.91666667,58.33333333 -109.91666667,58.25 -109.83333333,58.25 -109.75,58.25 -109.75,58.16666667 -109.75,58.08333333 -109.75,58.0 -109.66666667,58.0 -109.58333333,58.0 -109.58333333,57.91666667 -109.58333333,57.83333333 -109.58333333,57.75 -109.66666667,57.75</coordinates></LinearRing></outerBoundaryIs><innerBoundaryIs><LinearRing><coordinates>-110.25,58.0 -110.16666667,58.0 -110.08333333,58.0 -110,58 -110.0,58.08333333 -110.08333333,58.08333333 -110.16666667,58.08333333 -110.25,58.08333333 -110.25,58.0</coordinates></LinearRing></innerBoundaryIs><innerBoundaryIs><LinearRing><coordinates>-109.91666667,58.16666667 -109.91666667,58.08333333 -109.83333333,58.08333333 -109.83333333,58.16666667 -109.91666667,58.16666667</coordinates></LinearRing></innerBoundaryIs></Polygon><Polygon><outerBoundaryIs><LinearRing><coordinates>-111.16666667,58.16666667 -111.08333333,58.16666667 -111.08333333,58.08333333 -111.16666667,58.08333333 -111.16666667,58.16666667</coordinates></LinearRing></outerBoundaryIs></Polygon><Polygon><outerBoundaryIs><LinearRing><coordinates>-154.75,58.08333333 -154.75,58.0 -154.83333333,58.0 -154.91666667000001,58.0 -155,58 -155.0,58.08333333 -155.08333333,58.08333333 -155.08333333,58.16666667 -155.0,58.16666667 -155.0,58.25 -154.91666667000001,58.25 -154.83333333,58.25 -154.75,58.25 -154.75,58.16666667 -154.66666667000001,58.16666667 -154.66666667000001,58.25 -154.58333333,58.25 -154.5,58.25 -154.5,58.16666667 -154.5,58.08333333 -154.58333333,58.08333333 -154.66666667000001,58.08333333 -154.75,58.08333333</coordinates></LinearRing></outerBoundaryIs></Polygon><Polygon><outerBoundaryIs><LinearRing><coordinates>-152.75,58.0 -152.75,57.91666667 -152.83333333,57.91666667 -152.83333333,58.0 -152.83333333,58.08333333 -152.75,58.08333333 -152.66666667000001,58.08333333 -152.58333333,58.08333333 -152.58333333,58.0 -152.66666667000001,58.0 -152.75,58.0</coordinates></LinearRing></outerBoundaryIs></Polygon><Polygon><outerBoundaryIs><LinearRing><coordinates>-135.91666667000001,58.16666667 -135.91666667000001,58.08333333 -136.0,58.08333333 -136.0,58.16666667 -136.0,58.25 -135.91666667000001,58.25 -135.83333333,58.25 -135.75,58.25 -135.66666667000001,58.25 -135.66666667000001,58.16666667 -135.66666667000001,58.08333333 -135.66666667000001,58.0 -135.58333333,58.0 -135.58333333,57.91666667 -135.5,57.91666667 -135.5,57.83333333 -135.41666667000001,57.83333333 -135.33333333,57.83333333 -135.25,57.83333333 -135.25,57.75 -135.16666667000001,57.75 -135.08333333,57.75 -135.08333333,57.83333333 -135.08333333,57.91666667 -135.0,57.91666667 -135.0,57.83333333 -135.0,57.75 -135.0,57.66666667 -135.08333333,57.66666667 -135.16666667000001,57.66666667 -135.25,57.66666667 -135.25,57.58333333 -135.25,57.5 -135.33333333,57.5 -135.41666667000001,57.5 -135.5,57.5 -135.5,57.41666667 -135.58333333,57.41666667 -135.58333333,57.5 -135.66666667000001,57.5 -135.66666667000001,57.58333333 -135.75,57.58333333 -135.75,57.66666667 -135.83333333,57.66666667 -135.83333333,57.75 -135.75,57.75 -135.66666667000001,57.75 -135.66666667000001,57.83333333 -135.75,57.83333333 -135.75,57.91666667 -135.83333333,57.91666667 -135.83333333,58.0 -135.75,58.0 -135.75,58.08333333 -135.75,58.16666667 -135.83333333,58.16666667 -135.91666667000001,58.16666667</coordinates></LinearRing></outerBoundaryIs></Polygon><Polygon><outerBoundaryIs><LinearRing><coordinates>-152.16666667000001,58.16666667 -152.08333333,58.16666667 -152.08333333,58.08333333 -152.16666667000001,58.08333333 -152.16666667000001,58.16666667</coordinates></LinearRing></outerBoundaryIs></Polygon><Polygon><outerBoundaryIs><LinearRing><coordinates>-136.25,58.16666667 -136.16666667000001,58.16666667 -136.16666667000001,58.08333333 -136.25,58.08333333 -136.33333333,58.08333333 -136.33333333,58.16666667 -136.33333333,58.25 -136.25,58.25 -136.25,58.16666667</coordinates></LinearRing></outerBoundaryIs></Polygon><Polygon><outerBoundaryIs><LinearRing><coordinates>-152.58333333,58.16666667 -152.5,58.16666667 -152.5,58.08333333 -152.58333333,58.08333333 -152.58333333,58.16666667</coordinates></LinearRing></outerBoundaryIs></Polygon><Polygon><outerBoundaryIs><LinearRing><coordinates>-152.33333333,58.16666667 -152.33333333,58.08333333 -152.41666667000001,58.08333333 -152.41666667000001,58.16666667 -152.5,58.16666667 -152.5,58.25 -152.5,58.33333333 -152.41666667000001,58.33333333 -152.41666667000001,58.41666667 -152.33333333,58.41666667 -152.25,58.41666667 -152.16666667000001,58.41666667 -152.08333333,58.41666667 -152.08333333,58.33333333 -152.0,58.33333333 -151.91666667000001,58.33333333 -151.91666667000001,58.25 -152.0,58.25 -152.08333333,58.25 -152.16666667000001,58.25 -152.16666667000001,58.16666667 -152.25,58.16666667 -152.25,58.25 -152.33333333,58.25 -152.33333333,58.16666667</coordinates></LinearRing></outerBoundaryIs></Polygon><Polygon><outerBoundaryIs><LinearRing><coordinates>-111.33333333,58.08333333 -111.33333333,58.0 -111.41666667,58.0 -111.5,58.0 -111.5,58.08333333 -111.5,58.16666667 -111.58333333,58.16666667 -111.58333333,58.25 -111.58333333,58.33333333 -111.58333333,58.41666667 -111.5,58.41666667 -111.5,58.33333333 -111.41666667,58.33333333 -111.41666667,58.41666667 -111.33333333,58.41666667 -111.25,58.41666667 -111.25,58.33333333 -111.16666667,58.33333333 -111.16666667,58.25 -111.25,58.25 -111.25,58.16666667 -111.25,58.08333333 -111.33333333,58.08333333</coordinates></LinearRing></outerBoundaryIs></Polygon><Polygon><outerBoundaryIs><LinearRing><coordinates>-110.91666667,58.08333333 -110.83333333,58.08333333 -110.83333333,58.0 -110.91666667,58.0 -110.91666667,58.08333333</coordinates></LinearRing></outerBoundaryIs></Polygon><Polygon><outerBoundaryIs><LinearRing><coordinates>-135.5,58.08333333 -135.41666667000001,58.08333333 -135.41666667000001,58.16666667 -135.33333333,58.16666667 -135.33333333,58.08333333 -135.33333333,58.0 -135.41666667000001,58.0 -135.5,58.0 -135.58333333,58.0 -135.58333333,58.08333333 -135.5,58.08333333</coordinates></LinearRing></outerBoundaryIs></Polygon><Polygon><outerBoundaryIs><LinearRing><coordinates>-131.5,57.83333333 -131.5,57.75 -131.58333333,57.75 -131.66666667000001,57.75 -131.66666667000001,57.83333333 -131.58333333,57.83333333 -131.58333333,57.91666667 -131.66666667000001,57.91666667 -131.66666667000001,58.0 -131.66666667000001,58.08333333 -131.75,58.08333333 -131.83333333,58.08333333 -131.91666667000001,58.08333333 -131.91666667000001,58.16666667 -131.83333333,58.16666667 -131.83333333,58.25 -131.75,58.25 -131.66666667000001,58.25 -131.66666667000001,58.16666667 -131.58333333,58.16666667 -131.5,58.16666667 -131.41666667000001,58.16666667 -131.33333333,58.16666667 -131.25,58.16666667 -131.25,58.25 -131.16666667000001,58.25 -131.16666667000001,58.16666667 -131.08333333,58.16666667 -131.0,58.16666667 -131.0,58.08333333 -131.08333333,58.08333333 -131.16666667000001,58.08333333 -131.25,58.08333333 -131.33333333,58.08333333 -131.33333333,58.0 -131.41666667000001,58.0 -131.41666667000001,57.91666667 -131.41666667000001,57.83333333 -131.5,57.83333333</coordinates></LinearRing></outerBoundaryIs></Polygon><Polygon><outerBoundaryIs><LinearRing><coordinates>-110.5,58.0 -110.5,57.91666667 -110.58333333,57.91666667 -110.66666667,57.91666667 -110.75,57.91666667 -110.83333333,57.91666667 -110.83333333,58.0 -110.75,58.0 -110.66666667,58.0 -110.58333333,58.0 -110.58333333,58.08333333 -110.66666667,58.08333333 -110.66666667,58.16666667 -110.58333333,58.16666667 -110.5,58.16666667 -110.41666667,58.16666667 -110.41666667,58.08333333 -110.41666667,58.0 -110.5,58.0</coordinates></LinearRing></outerBoundaryIs></Polygon><Polygon><outerBoundaryIs><LinearRing><coordinates>-134.91666667000001,58.0 -134.91666667000001,57.91666667 -135.0,57.91666667 -135,58 -135.08333333,58.0 -135.16666667000001,58.0 -135.16666667000001,57.91666667 -135.25,57.91666667 -135.25,58.0 -135.25,58.08333333 -135.16666667000001,58.08333333 -135.08333333,58.08333333 -135.0,58.08333333 -134.91666667000001,58.08333333 -134.91666667000001,58.0</coordinates></LinearRing></outerBoundaryIs></Polygon><Polygon><outerBoundaryIs><LinearRing><coordinates>-107.16666667,58.25 -107.08333333,58.25 -107.08333333,58.16666667 -107.16666667,58.16666667 -107.16666667,58.25</coordinates></LinearRing></outerBoundaryIs></Polygon><Polygon><outerBoundaryIs><LinearRing><coordinates>-111.66666667,58.16666667 -111.58333333,58.16666667 -111.58333333,58.08333333 -111.66666667,58.08333333 -111.75,58.08333333 -111.75,58.16666667 -111.66666667,58.16666667</coordinates></LinearRing></outerBoundaryIs></Polygon><Polygon><outerBoundaryIs><LinearRing><coordinates>-113.91666667,58.16666667 -113.83333333,58.16666667 -113.83333333,58.08333333 -113.91666667,58.08333333 -113.91666667,58.16666667</coordinates></LinearRing></outerBoundaryIs></Polygon><Polygon><outerBoundaryIs><LinearRing><coordinates>-118.25,58.16666667 -118.25,58.08333333 -118.33333333,58.08333333 -118.33333333,58.16666667 -118.33333333,58.25 -118.25,58.25 -118.25,58.16666667</coordinates></LinearRing></outerBoundaryIs></Polygon><Polygon><outerBoundaryIs><LinearRing><coordinates>-109.5,58.25 -109.41666667,58.25 -109.41666667,58.16666667 -109.5,58.16666667 -109.58333333,58.16666667 -109.66666667,58.16666667 -109.66666667,58.25 -109.66666667,58.33333333 -109.58333333,58.33333333 -109.5,58.33333333 -109.5,58.25</coordinates></LinearRing></outerBoundaryIs></Polygon><Polygon><outerBoundaryIs><LinearRing><coordinates>-151.83333333,58.25 -151.75,58.25 -151.75,58.16666667 -151.83333333,58.16666667 -151.91666667000001,58.16666667 -151.91666667000001,58.25 -151.83333333,58.25</coordinates></LinearRing></outerBoundaryIs></Polygon><Polygon><outerBoundaryIs><LinearRing><coordinates>-135.25,58.25 -135.16666667000001,58.25 -135.16666667000001,58.33333333 -135.08333333,58.33333333 -135.0,58.33333333 -135.0,58.25 -135.08333333,58.25 -135.08333333,58.16666667 -135.16666667000001,58.16666667 -135.25,58.16666667 -135.33333333,58.16666667 -135.33333333,58.25 -135.25,58.25</coordinates></LinearRing></outerBoundaryIs></Polygon><Polygon><outerBoundaryIs><LinearRing><coordinates>-130.91666667000001,58.25 -130.83333333,58.25 -130.83333333,58.16666667 -130.91666667000001,58.16666667 -130.91666667000001,58.25</coordinates></LinearRing></outerBoundaryIs></Polygon><Polygon><outerBoundaryIs><LinearRing><coordinates>-125.33333333,58.25 -125.25,58.25 -125.25,58.16666667 -125.33333333,58.16666667 -125.41666667,58.16666667 -125.41666667,58.25 -125.41666667,58.33333333 -125.33333333,58.33333333 -125.33333333,58.25</coordinates></LinearRing></outerBoundaryIs></Polygon><Polygon><outerBoundaryIs><LinearRing><coordinates>-114.25,58.25 -114.16666667,58.25 -114.16666667,58.16666667 -114.25,58.16666667 -114.25,58.25</coordinates></LinearRing></outerBoundaryIs></Polygon><Polygon><outerBoundaryIs><LinearRing><coordinates>-119.5,58.25 -119.41666667,58.25 -119.41666667,58.16666667 -119.5,58.16666667 -119.5,58.25</coordinates></LinearRing></outerBoundaryIs></Polygon><Polygon><outerBoundaryIs><LinearRing><coordinates>-132.25,58.25 -132.16666667000001,58.25 -132.16666667000001,58.16666667 -132.25,58.16666667 -132.25,58.25</coordinates></LinearRing></outerBoundaryIs></Polygon><Polygon><outerBoundaryIs><LinearRing><coordinates>-130.0,58.25 -129.91666667000001,58.25 -129.91666667000001,58.16666667 -130.0,58.16666667 -130.0,58.25</coordinates></LinearRing></outerBoundaryIs></Polygon><Polygon><outerBoundaryIs><LinearRing><coordinates>-155.41666667000001,58.16666667 -155.41666667000001,58.08333333 -155.5,58.08333333 -155.5,58.16666667 -155.58333333,58.16666667 -155.58333333,58.25 -155.58333333,58.33333333 -155.5,58.33333333 -155.41666667000001,58.33333333 -155.41666667000001,58.41666667 -155.33333333,58.41666667 -155.25,58.41666667 -155.16666667000001,58.41666667 -155.08333333,58.41666667 -155.0,58.41666667 -155.0,58.5 -154.91666667000001,58.5 -154.83333333,58.5 -154.75,58.5 -154.75,58.41666667 -154.75,58.33333333 -154.83333333,58.33333333 -154.91666667000001,58.33333333 -155.0,58.33333333 -155.08333333,58.33333333 -155.08333333,58.25 -155.08333333,58.16666667 -155.16666667000001,58.16666667 -155.16666667000001,58.25 -155.25,58.25 -155.33333333,58.25 -155.33333333,58.16666667 -155.41666667000001,58.16666667</coordinates></LinearRing></outerBoundaryIs></Polygon><Polygon><outerBoundaryIs><LinearRing><coordinates>-121.41666667,58.25 -121.33333333,58.25 -121.33333333,58.16666667 -121.41666667,58.16666667 -121.5,58.16666667 -121.5,58.25 -121.5,58.33333333 -121.58333333,58.33333333 -121.66666667,58.33333333 -121.66666667,58.41666667 -121.66666667,58.5 -121.66666667,58.58333333 -121.58333333,58.58333333 -121.5,58.58333333 -121.5,58.5 -121.41666667,58.5 -121.33333333,58.5 -121.25,58.5 -121.16666667,58.5 -121.16666667,58.41666667 -121.25,58.41666667 -121.33333333,58.41666667 -121.33333333,58.33333333 -121.41666667,58.33333333 -121.41666667,58.25</coordinates></LinearRing></outerBoundaryIs></Polygon><Polygon><outerBoundaryIs><LinearRing><coordinates>-112.08333333,60.5 -112.0,60.5 -112.0,60.41666667 -112.08333333,60.41666667 -112.16666667,60.41666667 -112.16666667,60.5 -112.08333333,60.5</coordinates></LinearRing></outerBoundaryIs></Polygon><Polygon><outerBoundaryIs><LinearRing><coordinates>-161.75,60.33333333 -161.66666667000001,60.33333333 -161.66666667000001,60.25 -161.75,60.25 -161.75,60.33333333</coordinates></LinearRing></outerBoundaryIs></Polygon><Polygon><outerBoundaryIs><LinearRing><coordinates>-150.08333333,60.33333333 -150.0,60.33333333 -150.0,60.25 -150.08333333,60.25 -150.16666667000001,60.25 -150.16666667000001,60.33333333 -150.08333333,60.33333333</coordinates></LinearRing></outerBoundaryIs></Polygon><Polygon><outerBoundaryIs><LinearRing><coordinates>-147.83333333,60.33333333 -147.75,60.33333333 -147.75,60.25 -147.83333333,60.25 -147.83333333,60.33333333</coordinates></LinearRing></outerBoundaryIs></Polygon><Polygon><outerBoundaryIs><LinearRing><coordinates>-111.83333333,60.33333333 -111.75,60.33333333 -111.75,60.25 -111.83333333,60.25 -111.83333333,60.33333333</coordinates></LinearRing></outerBoundaryIs></Polygon><Polygon><outerBoundaryIs><LinearRing><coordinates>-154.41666667000001,60.41666667 -154.33333333,60.41666667 -154.33333333,60.33333333 -154.41666667000001,60.33333333 -154.5,60.33333333 -154.5,60.41666667 -154.41666667000001,60.41666667</coordinates></LinearRing></outerBoundaryIs></Polygon><Polygon><outerBoundaryIs><LinearRing><coordinates>-154.66666667000001,60.41666667 -154.58333333,60.41666667 -154.58333333,60.33333333 -154.66666667000001,60.33333333 -154.66666667000001,60.41666667</coordinates></LinearRing></outerBoundaryIs></Polygon><Polygon><outerBoundaryIs><LinearRing><coordinates>-112.0,60.41666667 -111.91666667,60.41666667 -111.83333333,60.41666667 -111.83333333,60.33333333 -111.91666667,60.33333333 -112.0,60.33333333 -112.0,60.41666667</coordinates></LinearRing></outerBoundaryIs></Polygon><Polygon><outerBoundaryIs><LinearRing><coordinates>-121.66666667,60.41666667 -121.58333333,60.41666667 -121.58333333,60.33333333 -121.66666667,60.33333333 -121.66666667,60.41666667</coordinates></LinearRing></outerBoundaryIs></Polygon><Polygon><outerBoundaryIs><LinearRing><coordinates>-154.16666667000001,60.41666667 -154.08333333,60.41666667 -154.08333333,60.33333333 -154.16666667000001,60.33333333 -154.16666667000001,60.41666667</coordinates></LinearRing></outerBoundaryIs></Polygon><Polygon><outerBoundaryIs><LinearRing><coordinates>-147.75,60.41666667 -147.66666667000001,60.41666667 -147.66666667000001,60.33333333 -147.75,60.33333333 -147.75,60.41666667</coordinates></LinearRing></outerBoundaryIs></Polygon><Polygon><outerBoundaryIs><LinearRing><coordinates>-137.66666667000001,60.41666667 -137.58333333,60.41666667 -137.58333333,60.33333333 -137.66666667000001,60.33333333 -137.66666667000001,60.41666667</coordinates></LinearRing></outerBoundaryIs></Polygon><Polygon><outerBoundaryIs><LinearRing><coordinates>-131.08333333,60.41666667 -131.0,60.41666667 -131.0,60.33333333 -131.08333333,60.33333333 -131.08333333,60.41666667</coordinates></LinearRing></outerBoundaryIs></Polygon><Polygon><outerBoundaryIs><LinearRing><coordinates>-117.58333333,60.75 -117.5,60.75 -117.5,60.66666667 -117.58333333,60.66666667 -117.58333333,60.75</coordinates></LinearRing></outerBoundaryIs></Polygon><Polygon><outerBoundaryIs><LinearRing><coordinates>-115.91666667,60.75 -115.83333333,60.75 -115.75,60.75 -115.75,60.66666667 -115.83333333,60.66666667 -115.91666667,60.66666667 -115.91666667,60.75</coordinates></LinearRing></outerBoundaryIs></Polygon><Polygon><outerBoundaryIs><LinearRing><coordinates>-114.91666667,60.75 -114.91666667,60.66666667 -115.0,60.66666667 -115.0,60.75 -115.0,60.83333333 -114.91666667,60.83333333 -114.91666667,60.75</coordinates></LinearRing></outerBoundaryIs></Polygon><Polygon><outerBoundaryIs><LinearRing><coordinates>-161.08333333,60.75 -161.0,60.75 -161.0,60.66666667 -161.08333333,60.66666667 -161.08333333,60.75</coordinates></LinearRing></outerBoundaryIs></Polygon><Polygon><outerBoundaryIs><LinearRing><coordinates>-145.91666667000001,60.75 -145.91666667000001,60.66666667 -146.0,60.66666667 -146.08333333,60.66666667 -146.08333333,60.75 -146.0,60.75 -146.0,60.83333333 -145.91666667000001,60.83333333 -145.83333333,60.83333333 -145.83333333,60.75 -145.91666667000001,60.75</coordinates></LinearRing></outerBoundaryIs></Polygon><Polygon><outerBoundaryIs><LinearRing><coordinates>-148.25,60.75 -148.16666667000001,60.75 -148.16666667000001,60.66666667 -148.25,60.66666667 -148.33333333,60.66666667 -148.33333333,60.75 -148.25,60.75</coordinates></LinearRing></outerBoundaryIs></Polygon><Polygon><outerBoundaryIs><LinearRing><coordinates>-123.66666667,60.75 -123.66666667,60.66666667 -123.75,60.66666667 -123.75,60.75 -123.75,60.83333333 -123.66666667,60.83333333 -123.66666667,60.75</coordinates></LinearRing></outerBoundaryIs></Polygon><Polygon><outerBoundaryIs><LinearRing><coordinates>-149.91666667000001,60.75 -149.83333333,60.75 -149.83333333,60.66666667 -149.91666667000001,60.66666667 -149.91666667000001,60.75</coordinates></LinearRing></outerBoundaryIs></Polygon><Polygon><outerBoundaryIs><LinearRing><coordinates>-149.16666667000001,60.75 -149.08333333,60.75 -149.08333333,60.66666667 -149.16666667000001,60.66666667 -149.16666667000001,60.75</coordinates></LinearRing></outerBoundaryIs></Polygon><Polygon><outerBoundaryIs><LinearRing><coordinates>-153.0,60.75 -152.91666667000001,60.75 -152.91666667000001,60.66666667 -153.0,60.66666667 -153.0,60.75</coordinates></LinearRing></outerBoundaryIs></Polygon><Polygon><outerBoundaryIs><LinearRing><coordinates>-161.25,60.83333333 -161.16666667000001,60.83333333 -161.16666667000001,60.75 -161.25,60.75 -161.25,60.83333333</coordinates></LinearRing></outerBoundaryIs></Polygon><Polygon><outerBoundaryIs><LinearRing><coordinates>-154.66666667000001,60.83333333 -154.58333333,60.83333333 -154.58333333,60.75 -154.66666667000001,60.75 -154.66666667000001,60.83333333</coordinates></LinearRing></outerBoundaryIs></Polygon><Polygon><outerBoundaryIs><LinearRing><coordinates>-113.66666667,60.83333333 -113.58333333,60.83333333 -113.58333333,60.75 -113.66666667,60.75 -113.75,60.75 -113.75,60.83333333 -113.83333333,60.83333333 -113.91666667,60.83333333 -113.91666667,60.91666667 -113.83333333,60.91666667 -113.75,60.91666667 -113.66666667,60.91666667 -113.66666667,60.83333333</coordinates></LinearRing></outerBoundaryIs></Polygon><Polygon><outerBoundaryIs><LinearRing><coordinates>-114.83333333,60.83333333 -114.75,60.83333333 -114.66666667,60.83333333 -114.66666667,60.75 -114.75,60.75 -114.83333333,60.75 -114.83333333,60.83333333</coordinates></LinearRing></outerBoundaryIs></Polygon><Polygon><outerBoundaryIs><LinearRing><coordinates>-152.5,60.83333333 -152.41666667000001,60.83333333 -152.41666667000001,60.75 -152.5,60.75 -152.5,60.83333333</coordinates></LinearRing></outerBoundaryIs></Polygon><Polygon><outerBoundaryIs><LinearRing><coordinates>-152.25,60.83333333 -152.16666667000001,60.83333333 -152.16666667000001,60.75 -152.25,60.75 -152.25,60.83333333</coordinates></LinearRing></outerBoundaryIs></Polygon><Polygon><outerBoundaryIs><LinearRing><coordinates>-136.58333333,60.83333333 -136.58333333,60.75 -136.66666667000001,60.75 -136.66666667000001,60.83333333 -136.66666667000001,60.91666667 -136.58333333,60.91666667 -136.58333333,60.83333333</coordinates></LinearRing></outerBoundaryIs></Polygon><Polygon><outerBoundaryIs><LinearRing><coordinates>-135.58333333,60.83333333 -135.5,60.83333333 -135.5,60.75 -135.58333333,60.75 -135.58333333,60.83333333</coordinates></LinearRing></outerBoundaryIs></Polygon><Polygon><outerBoundaryIs><LinearRing><coordinates>-118.66666667,60.83333333 -118.58333333,60.83333333 -118.5,60.83333333 -118.5,60.75 -118.58333333,60.75 -118.66666667,60.75 -118.66666667,60.83333333</coordinates></LinearRing></outerBoundaryIs></Polygon><Polygon><outerBoundaryIs><LinearRing><coordinates>-121.16666667,60.83333333 -121.08333333,60.83333333 -121.08333333,60.75 -121.16666667,60.75 -121.16666667,60.83333333</coordinates></LinearRing></outerBoundaryIs></Polygon><Polygon><outerBoundaryIs><LinearRing><coordinates>-149.25,60.83333333 -149.25,60.75 -149.33333333,60.75 -149.33333333,60.83333333 -149.33333333,60.91666667 -149.25,60.91666667 -149.25,60.83333333</coordinates></LinearRing></outerBoundaryIs></Polygon><Polygon><outerBoundaryIs><LinearRing><coordinates>-148.16666667000001,60.83333333 -148.08333333,60.83333333 -148.08333333,60.75 -148.16666667000001,60.75 -148.16666667000001,60.83333333</coordinates></LinearRing></outerBoundaryIs></Polygon><Polygon><outerBoundaryIs><LinearRing><coordinates>-146.16666667000001,60.83333333 -146.08333333,60.83333333 -146.08333333,60.75 -146.16666667000001,60.75 -146.16666667000001,60.83333333</coordinates></LinearRing></outerBoundaryIs></Polygon><Polygon><outerBoundaryIs><LinearRing><coordinates>-126.16666667,60.83333333 -126.08333333,60.83333333 -126.08333333,60.75 -126.16666667,60.75 -126.16666667,60.83333333</coordinates></LinearRing></outerBoundaryIs></Polygon><Polygon><outerBoundaryIs><LinearRing><coordinates>-136.33333333,60.83333333 -136.25,60.83333333 -136.25,60.75 -136.33333333,60.75 -136.33333333,60.83333333</coordinates></LinearRing></outerBoundaryIs></Polygon><Polygon><outerBoundaryIs><LinearRing><coordinates>-151.75,60.91666667 -151.66666667000001,60.91666667 -151.66666667000001,60.83333333 -151.75,60.83333333 -151.75,60.91666667</coordinates></LinearRing></outerBoundaryIs></Polygon><Polygon><outerBoundaryIs><LinearRing><coordinates>-146.33333333,60.91666667 -146.25,60.91666667 -146.25,60.83333333 -146.33333333,60.83333333 -146.33333333,60.91666667</coordinates></LinearRing></outerBoundaryIs></Polygon><Polygon><outerBoundaryIs><LinearRing><coordinates>-146.66666667000001,60.91666667 -146.58333333,60.91666667 -146.58333333,60.83333333 -146.66666667000001,60.83333333 -146.66666667000001,60.91666667</coordinates></LinearRing></outerBoundaryIs></Polygon><Polygon><outerBoundaryIs><LinearRing><coordinates>-147.91666667000001,60.91666667 -147.83333333,60.91666667 -147.83333333,60.83333333 -147.91666667000001,60.83333333 -147.91666667000001,60.91666667</coordinates></LinearRing></outerBoundaryIs></Polygon><Polygon><outerBoundaryIs><LinearRing><coordinates>-148.08333333,60.91666667 -148.0,60.91666667 -148.0,60.83333333 -148.08333333,60.83333333 -148.08333333,60.91666667</coordinates></LinearRing></outerBoundaryIs></Polygon><Polygon><outerBoundaryIs><LinearRing><coordinates>-138.25,60.91666667 -138.16666667000001,60.91666667 -138.08333333,60.91666667 -138.08333333,60.83333333 -138.16666667000001,60.83333333 -138.25,60.83333333 -138.25,60.91666667</coordinates></LinearRing></outerBoundaryIs></Polygon><Polygon><outerBoundaryIs><LinearRing><coordinates>-120.5,60.91666667 -120.41666667,60.91666667 -120.41666667,60.83333333 -120.5,60.83333333 -120.5,60.91666667</coordinates></LinearRing></outerBoundaryIs></Polygon><Polygon><outerBoundaryIs><LinearRing><coordinates>-127.5,60.91666667 -127.41666667,60.91666667 -127.41666667,60.83333333 -127.5,60.83333333 -127.58333333,60.83333333 -127.58333333,60.91666667 -127.5,60.91666667</coordinates></LinearRing></outerBoundaryIs></Polygon><Polygon><outerBoundaryIs><LinearRing><coordinates>-126.58333333,60.91666667 -126.5,60.91666667 -126.5,60.83333333 -126.58333333,60.83333333 -126.66666667,60.83333333 -126.75,60.83333333 -126.75,60.91666667 -126.66666667,60.91666667 -126.58333333,60.91666667</coordinates></LinearRing></outerBoundaryIs></Polygon><Polygon><outerBoundaryIs><LinearRing><coordinates>-154.58333333,60.5 -154.5,60.5 -154.5,60.41666667 -154.58333333,60.41666667 -154.58333333,60.5</coordinates></LinearRing></outerBoundaryIs></Polygon><Polygon><outerBoundaryIs><LinearRing><coordinates>-114.83333333,60.5 -114.75,60.5 -114.75,60.41666667 -114.83333333,60.41666667 -114.83333333,60.5</coordinates></LinearRing></outerBoundaryIs></Polygon><Polygon><outerBoundaryIs><LinearRing><coordinates>-118.66666667,60.5 -118.58333333,60.5 -118.58333333,60.41666667 -118.66666667,60.41666667 -118.75,60.41666667 -118.83333333,60.41666667 -118.83333333,60.5 -118.83333333,60.58333333 -118.75,60.58333333 -118.75,60.5 -118.66666667,60.5</coordinates></LinearRing></outerBoundaryIs></Polygon><Polygon><outerBoundaryIs><LinearRing><coordinates>-152.58333333,60.5 -152.5,60.5 -152.5,60.41666667 -152.58333333,60.41666667 -152.66666667000001,60.41666667 -152.66666667000001,60.5 -152.66666667000001,60.58333333 -152.58333333,60.58333333 -152.58333333,60.5</coordinates></LinearRing></outerBoundaryIs></Polygon><Polygon><outerBoundaryIs><LinearRing><coordinates>-149.41666667000001,60.5 -149.41666667000001,60.41666667 -149.5,60.41666667 -149.58333333,60.41666667 -149.66666667000001,60.41666667 -149.66666667000001,60.5 -149.58333333,60.5 -149.58333333,60.58333333 -149.5,60.58333333 -149.5,60.66666667 -149.41666667000001,60.66666667 -149.41666667000001,60.75 -149.33333333,60.75 -149.33333333,60.66666667 -149.25,60.66666667 -149.25,60.58333333 -149.33333333,60.58333333 -149.33333333,60.5 -149.41666667000001,60.5</coordinates></LinearRing></outerBoundaryIs></Polygon><Polygon><outerBoundaryIs><LinearRing><coordinates>-138.08333333,60.5 -138.0,60.5 -138.0,60.58333333 -137.91666667000001,60.58333333 -137.91666667000001,60.5 -137.91666667000001,60.41666667 -138.0,60.41666667 -138.08333333,60.41666667 -138.08333333,60.5</coordinates></LinearRing></outerBoundaryIs></Polygon><Polygon><outerBoundaryIs><LinearRing><coordinates>-159.25,60.58333333 -159.16666667000001,60.58333333 -159.16666667000001,60.5 -159.25,60.5 -159.25,60.58333333</coordinates></LinearRing></outerBoundaryIs></Polygon><Polygon><outerBoundaryIs><LinearRing><coordinates>-137.75,60.5 -137.66666667000001,60.5 -137.66666667000001,60.41666667 -137.75,60.41666667 -137.75,60.5</coordinates></LinearRing></outerBoundaryIs></Polygon><Polygon><outerBoundaryIs><LinearRing><coordinates>-131.16666667000001,60.5 -131.08333333,60.5 -131.08333333,60.41666667 -131.16666667000001,60.41666667 -131.16666667000001,60.5</coordinates></LinearRing></outerBoundaryIs></Polygon><Polygon><outerBoundaryIs><LinearRing><coordinates>-123.83333333,60.58333333 -123.75,60.58333333 -123.75,60.5 -123.83333333,60.5 -123.83333333,60.41666667 -123.91666667,60.41666667 -123.91666667,60.33333333 -124.0,60.33333333 -124.08333333,60.33333333 -124.08333333,60.41666667 -124.0,60.41666667 -124.0,60.5 -124.08333333,60.5 -124.08333333,60.58333333 -124.16666667,60.58333333 -124.16666667,60.66666667 -124.16666667,60.75 -124.08333333,60.75 -124.0,60.75 -123.91666667,60.75 -123.91666667,60.66666667 -123.83333333,60.66666667 -123.83333333,60.58333333</coordinates></LinearRing></outerBoundaryIs></Polygon><Polygon><outerBoundaryIs><LinearRing><coordinates>-161.58333333,60.41666667 -161.58333333,60.33333333 -161.66666667000001,60.33333333 -161.66666667000001,60.41666667 -161.66666667000001,60.5 -161.58333333,60.5 -161.58333333,60.41666667</coordinates></LinearRing></outerBoundaryIs></Polygon><Polygon><outerBoundaryIs><LinearRing><coordinates>-159.0,60.41666667 -159.0,60.33333333 -159.08333333,60.33333333 -159.16666667000001,60.33333333 -159.16666667000001,60.41666667 -159.08333333,60.41666667 -159.08333333,60.5 -159.0,60.5 -159.0,60.41666667</coordinates></LinearRing></outerBoundaryIs></Polygon><Polygon><outerBoundaryIs><LinearRing><coordinates>-154.91666667000001,60.41666667 -154.91666667000001,60.33333333 -155.0,60.33333333 -155.0,60.41666667 -155.08333333,60.41666667 -155.08333333,60.5 -155.0,60.5 -154.91666667000001,60.5 -154.83333333,60.5 -154.83333333,60.41666667 -154.91666667000001,60.41666667</coordinates></LinearRing></outerBoundaryIs></Polygon><Polygon><outerBoundaryIs><LinearRing><coordinates>-132.0,60.41666667 -132.0,60.33333333 -132.08333333,60.33333333 -132.08333333,60.41666667 -132.08333333,60.5 -132.0,60.5 -131.91666667000001,60.5 -131.91666667000001,60.41666667 -132.0,60.41666667</coordinates></LinearRing></outerBoundaryIs></Polygon><Polygon><outerBoundaryIs><LinearRing><coordinates>-131.25,60.41666667 -131.25,60.33333333 -131.33333333,60.33333333 -131.41666667000001,60.33333333 -131.41666667000001,60.41666667 -131.5,60.41666667 -131.58333333,60.41666667 -131.58333333,60.5 -131.5,60.5 -131.5,60.58333333 -131.41666667000001,60.58333333 -131.41666667000001,60.5 -131.33333333,60.5 -131.33333333,60.58333333 -131.25,60.58333333 -131.25,60.5 -131.25,60.41666667</coordinates></LinearRing></outerBoundaryIs></Polygon><Polygon><outerBoundaryIs><LinearRing><coordinates>-137.16666667000001,60.41666667 -137.16666667000001,60.33333333 -137.25,60.33333333 -137.33333333,60.33333333 -137.41666667000001,60.33333333 -137.5,60.33333333 -137.5,60.41666667 -137.58333333,60.41666667 -137.58333333,60.5 -137.66666667000001,60.5 -137.66666667000001,60.58333333 -137.75,60.58333333 -137.75,60.66666667 -137.83333333,60.66666667 -137.91666667000001,60.66666667 -138.0,60.66666667 -138.0,60.75 -138.08333333,60.75 -138.08333333,60.83333333 -138.0,60.83333333 -137.91666667000001,60.83333333 -137.91666667000001,60.75 -137.83333333,60.75 -137.83333333,60.83333333 -137.75,60.83333333 -137.75,60.75 -137.66666667000001,60.75 -137.66666667000001,60.83333333 -137.58333333,60.83333333 -137.58333333,60.75 -137.5,60.75 -137.5,60.83333333 -137.41666667000001,60.83333333 -137.33333333,60.83333333 -137.25,60.83333333 -137.16666667000001,60.83333333 -137.08333333,60.83333333 -137.0,60.83333333 -136.91666667000001,60.83333333 -136.83333333,60.83333333 -136.75,60.83333333 -136.75,60.75 -136.66666667000001,60.75 -136.66666667000001,60.66666667 -136.75,60.66666667 -136.83333333,60.66666667 -136.91666667000001,60.66666667 -136.91666667000001,60.58333333 -137.0,60.58333333 -137.08333333,60.58333333 -137.08333333,60.66666667 -137.08333333,60.75 -137.16666667000001,60.75 -137.25,60.75 -137.25,60.66666667 -137.33333333,60.66666667 -137.41666667000001,60.66666667 -137.41666667000001,60.58333333 -137.33333333,60.58333333 -137.33333333,60.5 -137.25,60.5 -137.16666667000001,60.5 -137.08333333,60.5 -137.08333333,60.41666667 -137.16666667000001,60.41666667</coordinates></LinearRing></outerBoundaryIs></Polygon><Polygon><outerBoundaryIs><LinearRing><coordinates>-112.58333333,60.66666667 -112.5,60.66666667 -112.5,60.58333333 -112.58333333,60.58333333 -112.58333333,60.66666667</coordinates></LinearRing></outerBoundaryIs></Polygon><Polygon><outerBoundaryIs><LinearRing><coordinates>-119.66666667,60.58333333 -119.58333333,60.58333333 -119.58333333,60.5 -119.66666667,60.5 -119.66666667,60.58333333</coordinates></LinearRing></outerBoundaryIs></Polygon><Polygon><outerBoundaryIs><LinearRing><coordinates>-152.16666667000001,60.58333333 -152.08333333,60.58333333 -152.08333333,60.5 -152.16666667000001,60.5 -152.16666667000001,60.58333333</coordinates></LinearRing></outerBoundaryIs></Polygon><Polygon><outerBoundaryIs><LinearRing><coordinates>-138.33333333,60.58333333 -138.25,60.58333333 -138.25,60.5 -138.33333333,60.5 -138.33333333,60.58333333</coordinates></LinearRing></outerBoundaryIs></Polygon><Polygon><outerBoundaryIs><LinearRing><coordinates>-131.66666667000001,60.58333333 -131.58333333,60.58333333 -131.58333333,60.5 -131.66666667000001,60.5 -131.66666667000001,60.58333333</coordinates></LinearRing></outerBoundaryIs></Polygon><Polygon><outerBoundaryIs><LinearRing><coordinates>-131.83333333,60.58333333 -131.75,60.58333333 -131.75,60.5 -131.83333333,60.5 -131.83333333,60.58333333</coordinates></LinearRing></outerBoundaryIs></Polygon><Polygon><outerBoundaryIs><LinearRing><coordinates>-116.41666667,60.66666667 -116.33333333,60.66666667 -116.33333333,60.58333333 -116.41666667,60.58333333 -116.41666667,60.66666667</coordinates></LinearRing></outerBoundaryIs></Polygon><Polygon><outerBoundaryIs><LinearRing><coordinates>-161.16666667000001,60.66666667 -161.08333333,60.66666667 -161.08333333,60.58333333 -161.16666667000001,60.58333333 -161.16666667000001,60.66666667</coordinates></LinearRing></outerBoundaryIs></Polygon><Polygon><outerBoundaryIs><LinearRing><coordinates>-136.08333333,60.58333333 -136.0,60.58333333 -136.0,60.5 -136.08333333,60.5 -136.08333333,60.58333333</coordinates></LinearRing></outerBoundaryIs></Polygon><Polygon><outerBoundaryIs><LinearRing><coordinates>-137.25,60.66666667 -137.16666667000001,60.66666667 -137.16666667000001,60.58333333 -137.25,60.58333333 -137.25,60.66666667</coordinates></LinearRing></outerBoundaryIs></Polygon><Polygon><outerBoundaryIs><LinearRing><coordinates>-161.0,60.66666667 -160.91666667000001,60.66666667 -160.83333333,60.66666667 -160.83333333,60.58333333 -160.91666667000001,60.58333333 -161.0,60.58333333 -161.0,60.66666667</coordinates></LinearRing></outerBoundaryIs></Polygon><Polygon><outerBoundaryIs><LinearRing><coordinates>-148.0,60.66666667 -147.91666667000001,60.66666667 -147.91666667000001,60.58333333 -148.0,60.58333333 -148.0,60.66666667</coordinates></LinearRing></outerBoundaryIs></Polygon><Polygon><outerBoundaryIs><LinearRing><coordinates>-156.0,60.66666667 -155.91666667000001,60.66666667 -155.91666667000001,60.58333333 -156.0,60.58333333 -156.0,60.66666667</coordinates></LinearRing></outerBoundaryIs></Polygon><Polygon><outerBoundaryIs><LinearRing><coordinates>-132.41666667000001,60.66666667 -132.33333333,60.66666667 -132.33333333,60.58333333 -132.41666667000001,60.58333333 -132.41666667000001,60.66666667</coordinates></LinearRing></outerBoundaryIs></Polygon><Polygon><outerBoundaryIs><LinearRing><coordinates>-124.83333333,60.66666667 -124.75,60.66666667 -124.75,60.58333333 -124.83333333,60.58333333 -124.83333333,60.66666667</coordinates></LinearRing></outerBoundaryIs></Polygon><Polygon><outerBoundaryIs><LinearRing><coordinates>-112.25,60.66666667 -112.25,60.58333333 -112.33333333,60.58333333 -112.33333333,60.66666667 -112.41666667,60.66666667 -112.41666667,60.75 -112.41666667,60.83333333 -112.33333333,60.83333333 -112.33333333,60.75 -112.25,60.75 -112.25,60.66666667</coordinates></LinearRing></outerBoundaryIs></Polygon><Polygon><outerBoundaryIs><LinearRing><coordinates>-138.08333333,60.58333333 -138.08333333,60.5 -138.16666667000001,60.5 -138.16666667000001,60.58333333 -138.25,60.58333333 -138.25,60.66666667 -138.33333333,60.66666667 -138.41666667000001,60.66666667 -138.41666667000001,60.58333333 -138.5,60.58333333 -138.5,60.66666667 -138.5,60.75 -138.41666667000001,60.75 -138.33333333,60.75 -138.25,60.75 -138.16666667000001,60.75 -138.16666667000001,60.66666667 -138.08333333,60.66666667 -138.08333333,60.58333333</coordinates></LinearRing></outerBoundaryIs></Polygon><Polygon><outerBoundaryIs><LinearRing><coordinates>-148.33333333,60.58333333 -148.33333333,60.5 -148.41666667000001,60.5 -148.41666667000001,60.58333333 -148.5,60.58333333 -148.5,60.66666667 -148.5,60.75 -148.41666667000001,60.75 -148.41666667000001,60.66666667 -148.33333333,60.66666667 -148.33333333,60.58333333</coordinates></LinearRing></outerBoundaryIs></Polygon><Polygon><outerBoundaryIs><LinearRing><coordinates>-149.58333333,60.66666667 -149.58333333,60.58333333 -149.66666667000001,60.58333333 -149.75,60.58333333 -149.75,60.66666667 -149.66666667000001,60.66666667 -149.66666667000001,60.75 -149.58333333,60.75 -149.5,60.75 -149.5,60.66666667 -149.58333333,60.66666667</coordinates></LinearRing></outerBoundaryIs></Polygon><Polygon><outerBoundaryIs><LinearRing><coordinates>-153.16666667000001,60.66666667 -153.16666667000001,60.58333333 -153.25,60.58333333 -153.25,60.66666667 -153.25,60.75 -153.16666667000001,60.75 -153.08333333,60.75 -153.08333333,60.66666667 -153.16666667000001,60.66666667</coordinates></LinearRing></outerBoundaryIs></Polygon><Polygon><outerBoundaryIs><LinearRing><coordinates>-131.83333333,60.66666667 -131.83333333,60.58333333 -131.91666667000001,60.58333333 -132.0,60.58333333 -132.08333333,60.58333333 -132.16666667000001,60.58333333 -132.16666667000001,60.66666667 -132.16666667000001,60.75 -132.16666667000001,60.83333333 -132.16666667000001,60.91666667 -132.08333333,60.91666667 -132.08333333,60.83333333 -132.0,60.83333333 -131.91666667000001,60.83333333 -131.91666667000001,60.75 -131.83333333,60.75 -131.83333333,60.66666667</coordinates></LinearRing></outerBoundaryIs></Polygon><Polygon><outerBoundaryIs><LinearRing><coordinates>-162.41666667000001,61.25 -162.33333333,61.25 -162.33333333,61.16666667 -162.41666667000001,61.16666667 -162.41666667000001,61.25</coordinates></LinearRing></outerBoundaryIs></Polygon><Polygon><outerBoundaryIs><LinearRing><coordinates>-131.5,61.25 -131.41666667000001,61.25 -131.41666667000001,61.16666667 -131.5,61.16666667 -131.5,61.25</coordinates></LinearRing></outerBoundaryIs></Polygon><Polygon><outerBoundaryIs><LinearRing><coordinates>-132.58333333,61.25 -132.5,61.25 -132.5,61.16666667 -132.58333333,61.16666667 -132.58333333,61.25</coordinates></LinearRing></outerBoundaryIs></Polygon><Polygon><outerBoundaryIs><LinearRing><coordinates>-131.83333333,61.25 -131.75,61.25 -131.66666667000001,61.25 -131.66666667000001,61.16666667 -131.75,61.16666667 -131.83333333,61.16666667 -131.83333333,61.25</coordinates></LinearRing></outerBoundaryIs></Polygon><Polygon><outerBoundaryIs><LinearRing><coordinates>-113.33333333,61.25 -113.33333333,61.16666667 -113.41666667,61.16666667 -113.41666667,61.25 -113.41666667,61.33333333 -113.33333333,61.33333333 -113.33333333,61.25</coordinates></LinearRing></outerBoundaryIs></Polygon><Polygon><outerBoundaryIs><LinearRing><coordinates>-123.91666667,61.25 -123.83333333,61.25 -123.83333333,61.16666667 -123.91666667,61.16666667 -124.0,61.16666667 -124.0,61.25 -123.91666667,61.25</coordinates></LinearRing></outerBoundaryIs></Polygon><Polygon><outerBoundaryIs><LinearRing><coordinates>-126.25,61.25 -126.16666667,61.25 -126.16666667,61.16666667 -126.25,61.16666667 -126.25,61.25</coordinates></LinearRing></outerBoundaryIs></Polygon><Polygon><outerBoundaryIs><LinearRing><coordinates>-150.75,61.25 -150.66666667000001,61.25 -150.66666667000001,61.16666667 -150.75,61.16666667 -150.83333333,61.16666667 -150.83333333,61.25 -150.75,61.25</coordinates></LinearRing></outerBoundaryIs></Polygon><Polygon><outerBoundaryIs><LinearRing><coordinates>-152.25,61.25 -152.16666667000001,61.25 -152.08333333,61.25 -152.08333333,61.16666667 -152.16666667000001,61.16666667 -152.25,61.16666667 -152.33333333,61.16666667 -152.41666667000001,61.16666667 -152.41666667000001,61.25 -152.33333333,61.25 -152.25,61.25</coordinates></LinearRing></outerBoundaryIs></Polygon><Polygon><outerBoundaryIs><LinearRing><coordinates>-144.16666667000001,61.25 -144.08333333,61.25 -144.0,61.25 -144.0,61.16666667 -144.08333333,61.16666667 -144.16666667000001,61.16666667 -144.16666667000001,61.25</coordinates></LinearRing></outerBoundaryIs></Polygon><Polygon><outerBoundaryIs><LinearRing><coordinates>-140.25,61.25 -140.16666667000001,61.25 -140.16666667000001,61.16666667 -140.25,61.16666667 -140.25,61.25</coordinates></LinearRing></outerBoundaryIs></Polygon><Polygon><outerBoundaryIs><LinearRing><coordinates>-149.41666667000001,61.25 -149.33333333,61.25 -149.33333333,61.16666667 -149.41666667000001,61.16666667 -149.41666667000001,61.25</coordinates></LinearRing></outerBoundaryIs></Polygon><Polygon><outerBoundaryIs><LinearRing><coordinates>-143.33333333,61.33333333 -143.25,61.33333333 -143.25,61.25 -143.33333333,61.25 -143.41666667000001,61.25 -143.41666667000001,61.33333333 -143.33333333,61.33333333</coordinates></LinearRing></outerBoundaryIs></Polygon><Polygon><outerBoundaryIs><LinearRing><coordinates>-162.33333333,61.33333333 -162.25,61.33333333 -162.25,61.25 -162.33333333,61.25 -162.33333333,61.33333333</coordinates></LinearRing></outerBoundaryIs></Polygon><Polygon><outerBoundaryIs><LinearRing><coordinates>-113.0,61.33333333 -112.91666667,61.33333333 -112.91666667,61.25 -113.0,61.25 -113.0,61.33333333</coordinates></LinearRing></outerBoundaryIs></Polygon><Polygon><outerBoundaryIs><LinearRing><coordinates>-113.16666667,61.33333333 -113.08333333,61.33333333 -113.08333333,61.25 -113.16666667,61.25 -113.25,61.25 -113.25,61.33333333 -113.16666667,61.33333333</coordinates></LinearRing></outerBoundaryIs></Polygon><Polygon><outerBoundaryIs><LinearRing><coordinates>-116.25,61.33333333 -116.16666667,61.33333333 -116.16666667,61.25 -116.25,61.25 -116.25,61.33333333</coordinates></LinearRing></outerBoundaryIs></Polygon><Polygon><outerBoundaryIs><LinearRing><coordinates>-158.5,61.33333333 -158.41666667000001,61.33333333 -158.41666667000001,61.25 -158.5,61.25 -158.58333333,61.25 -158.66666667000001,61.25 -158.66666667000001,61.33333333 -158.58333333,61.33333333 -158.5,61.33333333</coordinates></LinearRing></outerBoundaryIs></Polygon><Polygon><outerBoundaryIs><LinearRing><coordinates>-125.58333333,61.33333333 -125.5,61.33333333 -125.5,61.25 -125.58333333,61.25 -125.58333333,61.33333333</coordinates></LinearRing></outerBoundaryIs></Polygon><Polygon><outerBoundaryIs><LinearRing><coordinates>-129.41666667000001,61.33333333 -129.33333333,61.33333333 -129.33333333,61.25 -129.41666667000001,61.25 -129.41666667000001,61.33333333</coordinates></LinearRing></outerBoundaryIs></Polygon><Polygon><outerBoundaryIs><LinearRing><coordinates>-135.16666667000001,61.33333333 -135.08333333,61.33333333 -135.08333333,61.25 -135.16666667000001,61.25 -135.16666667000001,61.33333333</coordinates></LinearRing></outerBoundaryIs></Polygon><Polygon><outerBoundaryIs><LinearRing><coordinates>-144.5,61.33333333 -144.41666667000001,61.33333333 -144.41666667000001,61.25 -144.5,61.25 -144.58333333,61.25 -144.58333333,61.33333333 -144.5,61.33333333</coordinates></LinearRing></outerBoundaryIs></Polygon><Polygon><outerBoundaryIs><LinearRing><coordinates>-144.33333333,61.33333333 -144.25,61.33333333 -144.25,61.25 -144.33333333,61.25 -144.33333333,61.33333333</coordinates></LinearRing></outerBoundaryIs></Polygon><Polygon><outerBoundaryIs><LinearRing><coordinates>-144.75,61.33333333 -144.66666667000001,61.33333333 -144.66666667000001,61.25 -144.75,61.25 -144.75,61.33333333</coordinates></LinearRing></outerBoundaryIs></Polygon><Polygon><outerBoundaryIs><LinearRing><coordinates>-148.5,61.33333333 -148.41666667000001,61.33333333 -148.41666667000001,61.25 -148.5,61.25 -148.5,61.33333333</coordinates></LinearRing></outerBoundaryIs></Polygon><Polygon><outerBoundaryIs><LinearRing><coordinates>-72.0,61.66666667 -71.91666667,61.66666667 -71.91666667,61.58333333 -72.0,61.58333333 -72.0,61.66666667</coordinates></LinearRing></outerBoundaryIs></Polygon><Polygon><outerBoundaryIs><LinearRing><coordinates>-163.83333333,61.66666667 -163.75,61.66666667 -163.66666667000001,61.66666667 -163.58333333,61.66666667 -163.58333333,61.58333333 -163.66666667000001,61.58333333 -163.75,61.58333333 -163.83333333,61.58333333 -163.83333333,61.66666667</coordinates></LinearRing></outerBoundaryIs></Polygon><Polygon><outerBoundaryIs><LinearRing><coordinates>-127.0,61.66666667 -126.91666667,61.66666667 -126.91666667,61.58333333 -127.0,61.58333333 -127.0,61.66666667</coordinates></LinearRing></outerBoundaryIs></Polygon><Polygon><outerBoundaryIs><LinearRing><coordinates>-123.83333333,61.66666667 -123.75,61.66666667 -123.75,61.58333333 -123.83333333,61.58333333 -123.83333333,61.66666667</coordinates></LinearRing></outerBoundaryIs></Polygon><Polygon><outerBoundaryIs><LinearRing><coordinates>-132.08333333,61.66666667 -132.0,61.66666667 -132.0,61.58333333 -132.08333333,61.58333333 -132.16666667000001,61.58333333 -132.16666667000001,61.66666667 -132.08333333,61.66666667</coordinates></LinearRing></outerBoundaryIs></Polygon><Polygon><outerBoundaryIs><LinearRing><coordinates>-139.08333333,61.66666667 -139.0,61.66666667 -139.0,61.58333333 -139.08333333,61.58333333 -139.16666667000001,61.58333333 -139.16666667000001,61.66666667 -139.08333333,61.66666667</coordinates></LinearRing></outerBoundaryIs></Polygon><Polygon><outerBoundaryIs><LinearRing><coordinates>-133.91666667000001,61.66666667 -133.91666667000001,61.58333333 -134.0,61.58333333 -134.0,61.66666667 -134.08333333,61.66666667 -134.16666667000001,61.66666667 -134.16666667000001,61.75 -134.08333333,61.75 -134.08333333,61.83333333 -134.0,61.83333333 -133.91666667000001,61.83333333 -133.91666667000001,61.75 -133.83333333,61.75 -133.83333333,61.66666667 -133.91666667000001,61.66666667</coordinates></LinearRing></outerBoundaryIs></Polygon><Polygon><outerBoundaryIs><LinearRing><coordinates>-152.0,61.66666667 -152.0,61.58333333 -152.08333333,61.58333333 -152.08333333,61.66666667 -152.16666667000001,61.66666667 -152.16666667000001,61.75 -152.08333333,61.75 -152.0,61.75 -152.0,61.66666667</coordinates></LinearRing></outerBoundaryIs></Polygon><Polygon><outerBoundaryIs><LinearRing><coordinates>-140.16666667000001,61.66666667 -140.08333333,61.66666667 -140.08333333,61.58333333 -140.16666667000001,61.58333333 -140.16666667000001,61.66666667</coordinates></LinearRing></outerBoundaryIs></Polygon><Polygon><outerBoundaryIs><LinearRing><coordinates>-143.83333333,61.66666667 -143.83333333,61.58333333 -143.91666667000001,61.58333333 -144.0,61.58333333 -144.08333333,61.58333333 -144.08333333,61.66666667 -144.0,61.66666667 -143.91666667000001,61.66666667 -143.91666667000001,61.75 -144.0,61.75 -144.08333333,61.75 -144.08333333,61.83333333 -144.0,61.83333333 -143.91666667000001,61.83333333 -143.83333333,61.83333333 -143.75,61.83333333 -143.75,61.75 -143.75,61.66666667 -143.83333333,61.66666667</coordinates></LinearRing></outerBoundaryIs></Polygon><Polygon><outerBoundaryIs><LinearRing><coordinates>-143.58333333,61.66666667 -143.58333333,61.58333333 -143.66666667000001,61.58333333 -143.66666667000001,61.66666667 -143.66666667000001,61.75 -143.58333333,61.75 -143.58333333,61.66666667</coordinates></LinearRing></outerBoundaryIs></Polygon><Polygon><outerBoundaryIs><LinearRing><coordinates>-136.58333333,61.66666667 -136.5,61.66666667 -136.5,61.58333333 -136.58333333,61.58333333 -136.58333333,61.66666667</coordinates></LinearRing></outerBoundaryIs></Polygon><Polygon><outerBoundaryIs><LinearRing><coordinates>-148.08333333,61.75 -148.0,61.75 -147.91666667000001,61.75 -147.83333333,61.75 -147.75,61.75 -147.75,61.83333333 -147.66666667000001,61.83333333 -147.66666667000001,61.75 -147.66666667000001,61.66666667 -147.75,61.66666667 -147.83333333,61.66666667 -147.91666667000001,61.66666667 -148.0,61.66666667 -148.08333333,61.66666667 -148.08333333,61.75</coordinates></LinearRing></outerBoundaryIs></Polygon><Polygon><outerBoundaryIs><LinearRing><coordinates>-140.33333333,61.75 -140.25,61.75 -140.25,61.66666667 -140.33333333,61.66666667 -140.33333333,61.75</coordinates></LinearRing></outerBoundaryIs></Polygon><Polygon><outerBoundaryIs><LinearRing><coordinates>-137.0,61.75 -136.91666667000001,61.75 -136.91666667000001,61.66666667 -137.0,61.66666667 -137.08333333,61.66666667 -137.08333333,61.75 -137.0,61.75</coordinates></LinearRing></outerBoundaryIs></Polygon><Polygon><outerBoundaryIs><LinearRing><coordinates>-159.25,61.75 -159.16666667000001,61.75 -159.16666667000001,61.66666667 -159.25,61.66666667 -159.25,61.75</coordinates></LinearRing></outerBoundaryIs></Polygon><Polygon><outerBoundaryIs><LinearRing><coordinates>-158.41666667000001,61.75 -158.41666667000001,61.66666667 -158.5,61.66666667 -158.5,61.75 -158.5,61.83333333 -158.41666667000001,61.83333333 -158.41666667000001,61.75</coordinates></LinearRing></outerBoundaryIs></Polygon><Polygon><outerBoundaryIs><LinearRing><coordinates>-116.91666667,61.83333333 -116.83333333,61.83333333 -116.75,61.83333333 -116.75,61.75 -116.83333333,61.75 -116.91666667,61.75 -116.91666667,61.83333333</coordinates></LinearRing></outerBoundaryIs></Polygon><Polygon><outerBoundaryIs><LinearRing><coordinates>-120.41666667,61.75 -120.33333333,61.75 -120.33333333,61.66666667 -120.41666667,61.66666667 -120.41666667,61.75</coordinates></LinearRing></outerBoundaryIs></Polygon><Polygon><outerBoundaryIs><LinearRing><coordinates>-147.5,61.75 -147.41666667000001,61.75 -147.33333333,61.75 -147.33333333,61.83333333 -147.25,61.83333333 -147.16666667000001,61.83333333 -147.08333333,61.83333333 -147.08333333,61.75 -147.08333333,61.66666667 -147.16666667000001,61.66666667 -147.25,61.66666667 -147.33333333,61.66666667 -147.41666667000001,61.66666667 -147.5,61.66666667 -147.58333333,61.66666667 -147.58333333,61.75 -147.58333333,61.83333333 -147.5,61.83333333 -147.5,61.75</coordinates></LinearRing></outerBoundaryIs></Polygon><Polygon><outerBoundaryIs><LinearRing><coordinates>-122.0,61.75 -122.0,61.66666667 -122.08333333,61.66666667 -122.08333333,61.75 -122.16666667,61.75 -122.16666667,61.83333333 -122.08333333,61.83333333 -122.0,61.83333333 -121.91666667,61.83333333 -121.91666667,61.75 -122.0,61.75</coordinates></LinearRing></outerBoundaryIs></Polygon><Polygon><outerBoundaryIs><LinearRing><coordinates>-124.08333333,61.75 -124.0,61.75 -124.0,61.66666667 -124.08333333,61.66666667 -124.08333333,61.75</coordinates></LinearRing></outerBoundaryIs></Polygon><Polygon><outerBoundaryIs><LinearRing><coordinates>-151.83333333,61.75 -151.75,61.75 -151.75,61.66666667 -151.83333333,61.66666667 -151.83333333,61.75</coordinates></LinearRing></outerBoundaryIs></Polygon><Polygon><outerBoundaryIs><LinearRing><coordinates>-124.33333333,61.83333333 -124.25,61.83333333 -124.16666667,61.83333333 -124.08333333,61.83333333 -124.08333333,61.75 -124.16666667,61.75 -124.25,61.75 -124.33333333,61.75 -124.33333333,61.83333333</coordinates></LinearRing></outerBoundaryIs></Polygon><Polygon><outerBoundaryIs><LinearRing><coordinates>-140.5,61.83333333 -140.41666667000001,61.83333333 -140.33333333,61.83333333 -140.33333333,61.75 -140.41666667000001,61.75 -140.5,61.75 -140.5,61.83333333</coordinates></LinearRing></outerBoundaryIs></Polygon><Polygon><outerBoundaryIs><LinearRing><coordinates>-120.5,61.83333333 -120.41666667,61.83333333 -120.41666667,61.75 -120.5,61.75 -120.5,61.83333333</coordinates></LinearRing></outerBoundaryIs></Polygon><Polygon><outerBoundaryIs><LinearRing><coordinates>-125.41666667,61.83333333 -125.33333333,61.83333333 -125.33333333,61.75 -125.41666667,61.75 -125.41666667,61.83333333</coordinates></LinearRing></outerBoundaryIs></Polygon><Polygon><outerBoundaryIs><LinearRing><coordinates>-125.58333333,61.83333333 -125.5,61.83333333 -125.5,61.75 -125.58333333,61.75 -125.58333333,61.83333333</coordinates></LinearRing></outerBoundaryIs></Polygon><Polygon><outerBoundaryIs><LinearRing><coordinates>-129.0,61.83333333 -128.91666667000001,61.83333333 -128.91666667000001,61.75 -129.0,61.75 -129.0,61.83333333</coordinates></LinearRing></outerBoundaryIs></Polygon><Polygon><outerBoundaryIs><LinearRing><coordinates>-134.25,61.83333333 -134.16666667000001,61.83333333 -134.16666667000001,61.75 -134.25,61.75 -134.33333333,61.75 -134.33333333,61.83333333 -134.25,61.83333333</coordinates></LinearRing></outerBoundaryIs></Polygon><Polygon><outerBoundaryIs><LinearRing><coordinates>-139.75,61.25 -139.66666667000001,61.25 -139.58333333,61.25 -139.58333333,61.16666667 -139.66666667000001,61.16666667 -139.75,61.16666667 -139.83333333,61.16666667 -139.83333333,61.25 -139.91666667000001,61.25 -140.0,61.25 -140.08333333,61.25 -140.16666667000001,61.25 -140.16666667000001,61.33333333 -140.25,61.33333333 -140.33333333,61.33333333 -140.33333333,61.41666667 -140.33333333,61.5 -140.25,61.5 -140.16666667000001,61.5 -140.08333333,61.5 -140.0,61.5 -139.91666667000001,61.5 -139.91666667000001,61.41666667 -139.83333333,61.41666667 -139.83333333,61.33333333 -139.75,61.33333333 -139.75,61.25</coordinates></LinearRing></outerBoundaryIs><innerBoundaryIs><LinearRing><coordinates>-140.16666667000001,61.33333333 -140.08333333,61.33333333 -140.08333333,61.41666667 -140.16666667000001,61.41666667 -140.16666667000001,61.33333333</coordinates></LinearRing></innerBoundaryIs></Polygon><Polygon><outerBoundaryIs><LinearRing><coordinates>-123.41666667,61.5 -123.41666667,61.41666667 -123.5,61.41666667 -123.5,61.5 -123.5,61.58333333 -123.41666667,61.58333333 -123.41666667,61.5</coordinates></LinearRing></outerBoundaryIs></Polygon><Polygon><outerBoundaryIs><LinearRing><coordinates>-117.5,61.5 -117.41666667,61.5 -117.41666667,61.41666667 -117.5,61.41666667 -117.5,61.5</coordinates></LinearRing></outerBoundaryIs></Polygon><Polygon><outerBoundaryIs><LinearRing><coordinates>-120.25,61.5 -120.16666667,61.5 -120.08333333,61.5 -120.08333333,61.41666667 -120.16666667,61.41666667 -120.25,61.41666667 -120.25,61.5</coordinates></LinearRing></outerBoundaryIs></Polygon><Polygon><outerBoundaryIs><LinearRing><coordinates>-134.58333333,61.5 -134.5,61.5 -134.41666667000001,61.5 -134.41666667000001,61.41666667 -134.5,61.41666667 -134.58333333,61.41666667 -134.58333333,61.5</coordinates></LinearRing></outerBoundaryIs></Polygon><Polygon><outerBoundaryIs><LinearRing><coordinates>-135.91666667000001,61.5 -135.83333333,61.5 -135.83333333,61.41666667 -135.91666667000001,61.41666667 -135.91666667000001,61.5</coordinates></LinearRing></outerBoundaryIs></Polygon><Polygon><outerBoundaryIs><LinearRing><coordinates>-144.66666667000001,61.41666667 -144.75,61.41666667 -144.83333333,61.41666667 -144.83333333,61.33333333 -144.91666667000001,61.33333333 -145.0,61.33333333 -145.0,61.25 -145.08333333,61.25 -145.16666667000001,61.25 -145.25,61.25 -145.25,61.33333333 -145.25,61.41666667 -145.16666667000001,61.41666667 -145.08333333,61.41666667 -145.08333333,61.5 -145.0,61.5 -145.0,61.58333333 -144.91666667000001,61.58333333 -144.83333333,61.58333333 -144.75,61.58333333 -144.66666667000001,61.58333333 -144.58333333,61.58333333 -144.5,61.58333333 -144.5,61.5 -144.58333333,61.5 -144.58333333,61.41666667 -144.66666667000001,61.41666667</coordinates></LinearRing></outerBoundaryIs></Polygon><Polygon><outerBoundaryIs><LinearRing><coordinates>-140.58333333,61.5 -140.5,61.5 -140.5,61.41666667 -140.58333333,61.41666667 -140.58333333,61.5</coordinates></LinearRing></outerBoundaryIs></Polygon><Polygon><outerBoundaryIs><LinearRing><coordinates>-140.83333333,61.5 -140.75,61.5 -140.75,61.41666667 -140.83333333,61.41666667 -140.83333333,61.5</coordinates></LinearRing></outerBoundaryIs></Polygon><Polygon><outerBoundaryIs><LinearRing><coordinates>-161.75,61.25 -161.66666667000001,61.25 -161.66666667000001,61.16666667 -161.75,61.16666667 -161.83333333,61.16666667 -161.83333333,61.25 -161.83333333,61.33333333 -161.91666667000001,61.33333333 -161.91666667000001,61.41666667 -161.83333333,61.41666667 -161.75,61.41666667 -161.75,61.33333333 -161.75,61.25</coordinates></LinearRing></outerBoundaryIs></Polygon><Polygon><outerBoundaryIs><LinearRing><coordinates>-136.66666667000001,61.25 -136.66666667000001,61.16666667 -136.75,61.16666667 -136.75,61.25 -136.83333333,61.25 -136.91666667000001,61.25 -136.91666667000001,61.33333333 -136.91666667000001,61.41666667 -136.83333333,61.41666667 -136.75,61.41666667 -136.75,61.5 -136.66666667000001,61.5 -136.66666667000001,61.41666667 -136.58333333,61.41666667 -136.5,61.41666667 -136.5,61.5 -136.41666667000001,61.5 -136.41666667000001,61.41666667 -136.33333333,61.41666667 -136.33333333,61.33333333 -136.41666667000001,61.33333333 -136.41666667000001,61.25 -136.5,61.25 -136.58333333,61.25 -136.66666667000001,61.25</coordinates></LinearRing></outerBoundaryIs></Polygon><Polygon><outerBoundaryIs><LinearRing><coordinates>-137.16666667000001,61.25 -137.16666667000001,61.16666667 -137.25,61.16666667 -137.33333333,61.16666667 -137.41666667000001,61.16666667 -137.41666667000001,61.25 -137.41666667000001,61.33333333 -137.33333333,61.33333333 -137.25,61.33333333 -137.25,61.41666667 -137.16666667000001,61.41666667 -137.16666667000001,61.33333333 -137.16666667000001,61.25</coordinates></LinearRing></outerBoundaryIs></Polygon><Polygon><outerBoundaryIs><LinearRing><coordinates>-151.91666667000001,61.33333333 -151.83333333,61.33333333 -151.83333333,61.25 -151.91666667000001,61.25 -152.0,61.25 -152.0,61.33333333 -152.0,61.41666667 -151.91666667000001,61.41666667 -151.91666667000001,61.33333333</coordinates></LinearRing></outerBoundaryIs></Polygon><Polygon><outerBoundaryIs><LinearRing><coordinates>-148.83333333,61.33333333 -148.83333333,61.25 -148.91666667000001,61.25 -148.91666667000001,61.33333333 -149.0,61.33333333 -149.0,61.41666667 -148.91666667000001,61.41666667 -148.83333333,61.41666667 -148.83333333,61.33333333</coordinates></LinearRing></outerBoundaryIs></Polygon><Polygon><outerBoundaryIs><LinearRing><coordinates>-145.58333333,61.33333333 -145.5,61.33333333 -145.5,61.41666667 -145.5,61.5 -145.41666667000001,61.5 -145.33333333,61.5 -145.25,61.5 -145.25,61.41666667 -145.33333333,61.41666667 -145.33333333,61.33333333 -145.33333333,61.25 -145.41666667000001,61.25 -145.5,61.25 -145.58333333,61.25 -145.58333333,61.33333333</coordinates></LinearRing></outerBoundaryIs></Polygon><Polygon><outerBoundaryIs><LinearRing><coordinates>-125.91666667,61.41666667 -125.83333333,61.41666667 -125.83333333,61.33333333 -125.91666667,61.33333333 -125.91666667,61.41666667</coordinates></LinearRing></outerBoundaryIs></Polygon><Polygon><outerBoundaryIs><LinearRing><coordinates>-125.16666667,61.41666667 -125.08333333,61.41666667 -125.08333333,61.33333333 -125.16666667,61.33333333 -125.16666667,61.41666667</coordinates></LinearRing></outerBoundaryIs></Polygon><Polygon><outerBoundaryIs><LinearRing><coordinates>-124.0,61.41666667 -124.0,61.33333333 -124.08333333,61.33333333 -124.08333333,61.41666667 -124.08333333,61.5 -124.0,61.5 -123.91666667,61.5 -123.91666667,61.41666667 -124.0,61.41666667</coordinates></LinearRing></outerBoundaryIs></Polygon><Polygon><outerBoundaryIs><LinearRing><coordinates>-131.5,61.33333333 -131.5,61.25 -131.58333333,61.25 -131.66666667000001,61.25 -131.66666667000001,61.33333333 -131.75,61.33333333 -131.75,61.41666667 -131.75,61.5 -131.66666667000001,61.5 -131.58333333,61.5 -131.58333333,61.41666667 -131.5,61.41666667 -131.41666667000001,61.41666667 -131.41666667000001,61.33333333 -131.5,61.33333333</coordinates></LinearRing></outerBoundaryIs></Polygon><Polygon><outerBoundaryIs><LinearRing><coordinates>-135.66666667000001,61.41666667 -135.58333333,61.41666667 -135.58333333,61.33333333 -135.66666667000001,61.33333333 -135.66666667000001,61.41666667</coordinates></LinearRing></outerBoundaryIs></Polygon><Polygon><outerBoundaryIs><LinearRing><coordinates>-116.75,61.41666667 -116.66666667,61.41666667 -116.58333333,61.41666667 -116.58333333,61.33333333 -116.66666667,61.33333333 -116.75,61.33333333 -116.75,61.41666667</coordinates></LinearRing></outerBoundaryIs></Polygon><Polygon><outerBoundaryIs><LinearRing><coordinates>-131.91666667000001,61.41666667 -131.91666667000001,61.33333333 -132.0,61.33333333 -132.0,61.41666667 -132.0,61.5 -132.0,61.58333333 -131.91666667000001,61.58333333 -131.83333333,61.58333333 -131.75,61.58333333 -131.75,61.5 -131.83333333,61.5 -131.83333333,61.41666667 -131.91666667000001,61.41666667</coordinates></LinearRing></outerBoundaryIs></Polygon><Polygon><outerBoundaryIs><LinearRing><coordinates>-133.5,61.41666667 -133.41666667000001,61.41666667 -133.41666667000001,61.33333333 -133.5,61.33333333 -133.5,61.41666667</coordinates></LinearRing></outerBoundaryIs></Polygon><Polygon><outerBoundaryIs><LinearRing><coordinates>-137.41666667000001,61.41666667 -137.41666667000001,61.33333333 -137.5,61.33333333 -137.5,61.41666667 -137.5,61.5 -137.41666667000001,61.5 -137.41666667000001,61.41666667</coordinates></LinearRing></outerBoundaryIs></Polygon><Polygon><outerBoundaryIs><LinearRing><coordinates>-148.58333333,61.41666667 -148.58333333,61.33333333 -148.66666667000001,61.33333333 -148.75,61.33333333 -148.75,61.41666667 -148.75,61.5 -148.66666667000001,61.5 -148.66666667000001,61.58333333 -148.58333333,61.58333333 -148.58333333,61.66666667 -148.58333333,61.75 -148.5,61.75 -148.41666667000001,61.75 -148.33333333,61.75 -148.25,61.75 -148.16666667000001,61.75 -148.16666667000001,61.66666667 -148.25,61.66666667 -148.33333333,61.66666667 -148.41666667000001,61.66666667 -148.5,61.66666667 -148.5,61.58333333 -148.5,61.5 -148.5,61.41666667 -148.58333333,61.41666667</coordinates></LinearRing></outerBoundaryIs></Polygon><Polygon><outerBoundaryIs><LinearRing><coordinates>-145.75,61.41666667 -145.66666667000001,61.41666667 -145.66666667000001,61.5 -145.58333333,61.5 -145.58333333,61.41666667 -145.58333333,61.33333333 -145.66666667000001,61.33333333 -145.75,61.33333333 -145.75,61.41666667</coordinates></LinearRing></outerBoundaryIs></Polygon><Polygon><outerBoundaryIs><LinearRing><coordinates>-140.66666667000001,61.41666667 -140.58333333,61.41666667 -140.58333333,61.33333333 -140.66666667000001,61.33333333 -140.66666667000001,61.41666667</coordinates></LinearRing></outerBoundaryIs></Polygon><Polygon><outerBoundaryIs><LinearRing><coordinates>-140.5,61.41666667 -140.41666667000001,61.41666667 -140.41666667000001,61.33333333 -140.5,61.33333333 -140.5,61.41666667</coordinates></LinearRing></outerBoundaryIs></Polygon><Polygon><outerBoundaryIs><LinearRing><coordinates>-144.16666667000001,61.41666667 -144.16666667000001,61.33333333 -144.25,61.33333333 -144.25,61.41666667 -144.25,61.5 -144.16666667000001,61.5 -144.08333333,61.5 -144.08333333,61.41666667 -144.16666667000001,61.41666667</coordinates></LinearRing></outerBoundaryIs></Polygon><Polygon><outerBoundaryIs><LinearRing><coordinates>-148.33333333,61.5 -148.25,61.5 -148.25,61.41666667 -148.33333333,61.41666667 -148.33333333,61.5</coordinates></LinearRing></outerBoundaryIs></Polygon><Polygon><outerBoundaryIs><LinearRing><coordinates>-149.08333333,61.5 -149.0,61.5 -149.0,61.41666667 -149.08333333,61.41666667 -149.08333333,61.5</coordinates></LinearRing></outerBoundaryIs></Polygon><Polygon><outerBoundaryIs><LinearRing><coordinates>-116.83333333,61.58333333 -116.75,61.58333333 -116.75,61.5 -116.83333333,61.5 -116.83333333,61.58333333</coordinates></LinearRing></outerBoundaryIs></Polygon><Polygon><outerBoundaryIs><LinearRing><coordinates>-127.66666667,61.58333333 -127.58333333,61.58333333 -127.58333333,61.5 -127.66666667,61.5 -127.75,61.5 -127.75,61.58333333 -127.66666667,61.58333333</coordinates></LinearRing></outerBoundaryIs></Polygon><Polygon><outerBoundaryIs><LinearRing><coordinates>-136.83333333,61.58333333 -136.75,61.58333333 -136.75,61.5 -136.83333333,61.5 -136.83333333,61.58333333</coordinates></LinearRing></outerBoundaryIs></Polygon><Polygon><outerBoundaryIs><LinearRing><coordinates>-148.25,61.58333333 -148.16666667000001,61.58333333 -148.16666667000001,61.5 -148.25,61.5 -148.25,61.58333333</coordinates></LinearRing></outerBoundaryIs></Polygon><Polygon><outerBoundaryIs><LinearRing><coordinates>-142.41666667000001,61.58333333 -142.33333333,61.58333333 -142.33333333,61.5 -142.41666667000001,61.5 -142.41666667000001,61.58333333</coordinates></LinearRing></outerBoundaryIs></Polygon><Polygon><outerBoundaryIs><LinearRing><coordinates>-148.41666667000001,61.58333333 -148.33333333,61.58333333 -148.33333333,61.5 -148.41666667000001,61.5 -148.41666667000001,61.58333333</coordinates></LinearRing></outerBoundaryIs></Polygon><Polygon><outerBoundaryIs><LinearRing><coordinates>-149.16666667000001,61.58333333 -149.08333333,61.58333333 -149.08333333,61.5 -149.16666667000001,61.5 -149.16666667000001,61.58333333</coordinates></LinearRing></outerBoundaryIs></Polygon><Polygon><outerBoundaryIs><LinearRing><coordinates>-151.91666667000001,61.58333333 -151.83333333,61.58333333 -151.83333333,61.5 -151.91666667000001,61.5 -151.91666667000001,61.58333333</coordinates></LinearRing></outerBoundaryIs></Polygon><Polygon><outerBoundaryIs><LinearRing><coordinates>-136.66666667000001,61.58333333 -136.58333333,61.58333333 -136.58333333,61.5 -136.66666667000001,61.5 -136.66666667000001,61.58333333</coordinates></LinearRing></outerBoundaryIs></Polygon><Polygon><outerBoundaryIs><LinearRing><coordinates>-140.91666667000001,61.58333333 -140.83333333,61.58333333 -140.83333333,61.5 -140.91666667000001,61.5 -140.91666667000001,61.58333333</coordinates></LinearRing></outerBoundaryIs></Polygon><Polygon><outerBoundaryIs><LinearRing><coordinates>-134.33333333,61.58333333 -134.25,61.58333333 -134.25,61.5 -134.33333333,61.5 -134.41666667000001,61.5 -134.41666667000001,61.58333333 -134.5,61.58333333 -134.58333333,61.58333333 -134.58333333,61.66666667 -134.5,61.66666667 -134.5,61.75 -134.5,61.83333333 -134.41666667000001,61.83333333 -134.41666667000001,61.75 -134.41666667000001,61.66666667 -134.33333333,61.66666667 -134.33333333,61.58333333</coordinates></LinearRing></outerBoundaryIs></Polygon><Polygon><outerBoundaryIs><LinearRing><coordinates>-138.66666667000001,61.5 -138.66666667000001,61.41666667 -138.75,61.41666667 -138.75,61.5 -138.83333333,61.5 -138.91666667000001,61.5 -138.91666667000001,61.58333333 -138.91666667000001,61.66666667 -138.83333333,61.66666667 -138.75,61.66666667 -138.75,61.58333333 -138.66666667000001,61.58333333 -138.66666667000001,61.5</coordinates></LinearRing></outerBoundaryIs></Polygon><Polygon><outerBoundaryIs><LinearRing><coordinates>-145.75,61.5 -145.75,61.41666667 -145.83333333,61.41666667 -145.91666667000001,61.41666667 -145.91666667000001,61.5 -145.91666667000001,61.58333333 -145.91666667000001,61.66666667 -145.83333333,61.66666667 -145.83333333,61.58333333 -145.75,61.58333333 -145.75,61.5</coordinates></LinearRing></outerBoundaryIs></Polygon><Polygon><outerBoundaryIs><LinearRing><coordinates>-146.25,61.5 -146.25,61.41666667 -146.33333333,61.41666667 -146.33333333,61.5 -146.41666667000001,61.5 -146.41666667000001,61.58333333 -146.5,61.58333333 -146.5,61.66666667 -146.58333333,61.66666667 -146.58333333,61.58333333 -146.66666667000001,61.58333333 -146.66666667000001,61.66666667 -146.75,61.66666667 -146.83333333,61.66666667 -146.91666667000001,61.66666667 -147.0,61.66666667 -147.0,61.75 -147.0,61.83333333 -146.91666667000001,61.83333333 -146.83333333,61.83333333 -146.75,61.83333333 -146.66666667000001,61.83333333 -146.58333333,61.83333333 -146.58333333,61.75 -146.5,61.75 -146.41666667000001,61.75 -146.41666667000001,61.83333333 -146.33333333,61.83333333 -146.25,61.83333333 -146.25,61.75 -146.25,61.66666667 -146.16666667000001,61.66666667 -146.16666667000001,61.75 -146.08333333,61.75 -146.08333333,61.66666667 -146.08333333,61.58333333 -146.0,61.58333333 -146.0,61.5 -146.08333333,61.5 -146.08333333,61.41666667 -146.16666667000001,61.41666667 -146.16666667000001,61.5 -146.25,61.5</coordinates></LinearRing></outerBoundaryIs></Polygon><Polygon><outerBoundaryIs><LinearRing><coordinates>-148.75,61.58333333 -148.75,61.5 -148.83333333,61.5 -148.83333333,61.58333333 -148.91666667000001,61.58333333 -148.91666667000001,61.66666667 -148.83333333,61.66666667 -148.75,61.66666667 -148.66666667000001,61.66666667 -148.66666667000001,61.58333333 -148.75,61.58333333</coordinates></LinearRing></outerBoundaryIs></Polygon><Polygon><outerBoundaryIs><LinearRing><coordinates>-142.08333333,61.58333333 -142.08333333,61.5 -142.16666667000001,61.5 -142.16666667000001,61.58333333 -142.16666667000001,61.66666667 -142.08333333,61.66666667 -142.0,61.66666667 -142.0,61.58333333 -142.08333333,61.58333333</coordinates></LinearRing></outerBoundaryIs></Polygon><Polygon><outerBoundaryIs><LinearRing><coordinates>-136.0,61.58333333 -136.0,61.5 -136.08333333,61.5 -136.08333333,61.58333333 -136.08333333,61.66666667 -136.0,61.66666667 -136.0,61.58333333</coordinates></LinearRing></outerBoundaryIs></Polygon><Polygon><outerBoundaryIs><LinearRing><coordinates>-165.16666667000001,62.08333333 -165.08333333,62.08333333 -165.08333333,62.0 -165.16666667000001,62.0 -165.25,62.0 -165.33333333,62.0 -165.33333333,62.08333333 -165.25,62.08333333 -165.16666667000001,62.08333333</coordinates></LinearRing></outerBoundaryIs></Polygon><Polygon><outerBoundaryIs><LinearRing><coordinates>-116.08333333,62.16666667 -116.0,62.16666667 -116.0,62.08333333 -116.08333333,62.08333333 -116.08333333,62.16666667</coordinates></LinearRing></outerBoundaryIs></Polygon><Polygon><outerBoundaryIs><LinearRing><coordinates>-117.0,62.16666667 -116.91666667,62.16666667 -116.91666667,62.08333333 -117.0,62.08333333 -117.0,62.16666667</coordinates></LinearRing></outerBoundaryIs></Polygon><Polygon><outerBoundaryIs><LinearRing><coordinates>-165.08333333,62.16666667 -165.0,62.16666667 -165.0,62.08333333 -165.08333333,62.08333333 -165.08333333,62.16666667</coordinates></LinearRing></outerBoundaryIs></Polygon><Polygon><outerBoundaryIs><LinearRing><coordinates>-133.0,62.16666667 -132.91666667000001,62.16666667 -132.91666667000001,62.08333333 -133.0,62.08333333 -133.0,62.16666667</coordinates></LinearRing></outerBoundaryIs></Polygon><Polygon><outerBoundaryIs><LinearRing><coordinates>-127.83333333,62.16666667 -127.75,62.16666667 -127.66666667,62.16666667 -127.66666667,62.08333333 -127.75,62.08333333 -127.83333333,62.08333333 -127.83333333,62.16666667</coordinates></LinearRing></outerBoundaryIs></Polygon><Polygon><outerBoundaryIs><LinearRing><coordinates>-133.16666667000001,62.16666667 -133.08333333,62.16666667 -133.08333333,62.08333333 -133.16666667000001,62.08333333 -133.16666667000001,62.16666667</coordinates></LinearRing></outerBoundaryIs></Polygon><Polygon><outerBoundaryIs><LinearRing><coordinates>-134.0,62.16666667 -133.91666667000001,62.16666667 -133.83333333,62.16666667 -133.83333333,62.08333333 -133.91666667000001,62.08333333 -134.0,62.08333333 -134.0,62.16666667</coordinates></LinearRing></outerBoundaryIs></Polygon><Polygon><outerBoundaryIs><LinearRing><coordinates>-134.33333333,62.16666667 -134.25,62.16666667 -134.25,62.08333333 -134.33333333,62.08333333 -134.33333333,62.16666667</coordinates></LinearRing></outerBoundaryIs></Polygon><Polygon><outerBoundaryIs><LinearRing><coordinates>-134.41666667000001,62.16666667 -134.41666667000001,62.08333333 -134.5,62.08333333 -134.5,62.16666667 -134.5,62.25 -134.41666667000001,62.25 -134.41666667000001,62.16666667</coordinates></LinearRing></outerBoundaryIs></Polygon><Polygon><outerBoundaryIs><LinearRing><coordinates>-134.66666667000001,62.16666667 -134.58333333,62.16666667 -134.58333333,62.08333333 -134.66666667000001,62.08333333 -134.66666667000001,62.16666667</coordinates></LinearRing></outerBoundaryIs></Polygon><Polygon><outerBoundaryIs><LinearRing><coordinates>-135.75,62.16666667 -135.66666667000001,62.16666667 -135.66666667000001,62.08333333 -135.75,62.08333333 -135.75,62.16666667</coordinates></LinearRing></outerBoundaryIs></Polygon><Polygon><outerBoundaryIs><LinearRing><coordinates>-134.16666667000001,62.16666667 -134.08333333,62.16666667 -134.08333333,62.08333333 -134.16666667000001,62.08333333 -134.16666667000001,62.16666667</coordinates></LinearRing></outerBoundaryIs></Polygon><Polygon><outerBoundaryIs><LinearRing><coordinates>-165.33333333,62.25 -165.25,62.25 -165.25,62.16666667 -165.33333333,62.16666667 -165.33333333,62.25</coordinates></LinearRing></outerBoundaryIs></Polygon><Polygon><outerBoundaryIs><LinearRing><coordinates>-133.75,62.25 -133.66666667000001,62.25 -133.66666667000001,62.16666667 -133.75,62.16666667 -133.75,62.25</coordinates></LinearRing></outerBoundaryIs></Polygon><Polygon><outerBoundaryIs><LinearRing><coordinates>-133.5,62.25 -133.41666667000001,62.25 -133.41666667000001,62.16666667 -133.5,62.16666667 -133.5,62.25</coordinates></LinearRing></outerBoundaryIs></Polygon><Polygon><outerBoundaryIs><LinearRing><coordinates>-128.0,62.25 -127.91666667,62.25 -127.83333333,62.25 -127.83333333,62.16666667 -127.91666667,62.16666667 -128.0,62.16666667 -128.0,62.25</coordinates></LinearRing></outerBoundaryIs></Polygon><Polygon><outerBoundaryIs><LinearRing><coordinates>-164.58333333,62.25 -164.58333333,62.16666667 -164.66666667000001,62.16666667 -164.66666667000001,62.25 -164.66666667000001,62.33333333 -164.58333333,62.33333333 -164.58333333,62.25</coordinates></LinearRing></outerBoundaryIs></Polygon><Polygon><outerBoundaryIs><LinearRing><coordinates>-164.91666667000001,62.33333333 -164.91666667000001,62.25 -165.0,62.25 -165.0,62.33333333 -165.0,62.41666667 -164.91666667000001,62.41666667 -164.91666667000001,62.33333333</coordinates></LinearRing></outerBoundaryIs></Polygon><Polygon><outerBoundaryIs><LinearRing><coordinates>-69.5,62.66666667 -69.41666667,62.66666667 -69.41666667,62.58333333 -69.5,62.58333333 -69.5,62.66666667</coordinates></LinearRing></outerBoundaryIs></Polygon><Polygon><outerBoundaryIs><LinearRing><coordinates>-78.16666667,62.58333333 -78.08333333,62.58333333 -78.08333333,62.5 -78.16666667,62.5 -78.16666667,62.58333333</coordinates></LinearRing></outerBoundaryIs></Polygon><Polygon><outerBoundaryIs><LinearRing><coordinates>-77.58333333,62.58333333 -77.5,62.58333333 -77.5,62.5 -77.58333333,62.5 -77.58333333,62.58333333</coordinates></LinearRing></outerBoundaryIs></Polygon><Polygon><outerBoundaryIs><LinearRing><coordinates>-70.75,62.58333333 -70.66666667,62.58333333 -70.58333333,62.58333333 -70.58333333,62.5 -70.66666667,62.5 -70.75,62.5 -70.75,62.58333333</coordinates></LinearRing></outerBoundaryIs></Polygon><Polygon><outerBoundaryIs><LinearRing><coordinates>-127.66666667,62.58333333 -127.58333333,62.58333333 -127.58333333,62.5 -127.66666667,62.5 -127.66666667,62.58333333</coordinates></LinearRing></outerBoundaryIs></Polygon><Polygon><outerBoundaryIs><LinearRing><coordinates>-131.83333333,62.58333333 -131.75,62.58333333 -131.75,62.5 -131.83333333,62.5 -131.83333333,62.58333333</coordinates></LinearRing></outerBoundaryIs></Polygon><Polygon><outerBoundaryIs><LinearRing><coordinates>-132.41666667000001,62.58333333 -132.33333333,62.58333333 -132.33333333,62.5 -132.41666667000001,62.5 -132.41666667000001,62.58333333</coordinates></LinearRing></outerBoundaryIs></Polygon><Polygon><outerBoundaryIs><LinearRing><coordinates>-134.08333333,62.58333333 -134.0,62.58333333 -134.0,62.5 -134.08333333,62.5 -134.08333333,62.58333333</coordinates></LinearRing></outerBoundaryIs></Polygon><Polygon><outerBoundaryIs><LinearRing><coordinates>-133.91666667000001,62.58333333 -133.83333333,62.58333333 -133.75,62.58333333 -133.75,62.5 -133.83333333,62.5 -133.91666667000001,62.5 -133.91666667000001,62.58333333</coordinates></LinearRing></outerBoundaryIs></Polygon><Polygon><outerBoundaryIs><LinearRing><coordinates>-153.58333333,62.58333333 -153.5,62.58333333 -153.41666667000001,62.58333333 -153.41666667000001,62.5 -153.5,62.5 -153.58333333,62.5 -153.58333333,62.58333333</coordinates></LinearRing></outerBoundaryIs></Polygon><Polygon><outerBoundaryIs><LinearRing><coordinates>-151.25,62.58333333 -151.16666667000001,62.58333333 -151.16666667000001,62.5 -151.25,62.5 -151.33333333,62.5 -151.41666667000001,62.5 -151.5,62.5 -151.5,62.58333333 -151.41666667000001,62.58333333 -151.33333333,62.58333333 -151.25,62.58333333</coordinates></LinearRing></outerBoundaryIs></Polygon><Polygon><outerBoundaryIs><LinearRing><coordinates>-126.16666667,62.91666667 -126.16666667,62.83333333 -126.25,62.83333333 -126.25,62.91666667 -126.25,63.0 -126.16666667,63.0 -126.16666667,62.91666667</coordinates></LinearRing></outerBoundaryIs></Polygon><Polygon><outerBoundaryIs><LinearRing><coordinates>-70.83333333,62.91666667 -70.75,62.91666667 -70.66666667,62.91666667 -70.58333333,62.91666667 -70.58333333,62.83333333 -70.66666667,62.83333333 -70.75,62.83333333 -70.83333333,62.83333333 -70.83333333,62.91666667</coordinates></LinearRing></outerBoundaryIs></Polygon><Polygon><outerBoundaryIs><LinearRing><coordinates>-163.08333333,62.91666667 -163.0,62.91666667 -163.0,62.83333333 -163.08333333,62.83333333 -163.08333333,62.91666667</coordinates></LinearRing></outerBoundaryIs></Polygon><Polygon><outerBoundaryIs><LinearRing><coordinates>-157.0,62.91666667 -156.91666667000001,62.91666667 -156.83333333,62.91666667 -156.83333333,62.83333333 -156.91666667000001,62.83333333 -157.0,62.83333333 -157.0,62.91666667</coordinates></LinearRing></outerBoundaryIs></Polygon><Polygon><outerBoundaryIs><LinearRing><coordinates>-128.91666667000001,62.91666667 -128.83333333,62.91666667 -128.83333333,62.83333333 -128.91666667000001,62.83333333 -128.91666667000001,62.91666667</coordinates></LinearRing></outerBoundaryIs></Polygon><Polygon><outerBoundaryIs><LinearRing><coordinates>-130.33333333,62.91666667 -130.25,62.91666667 -130.25,62.83333333 -130.33333333,62.83333333 -130.33333333,62.91666667</coordinates></LinearRing></outerBoundaryIs></Polygon><Polygon><outerBoundaryIs><LinearRing><coordinates>-147.83333333,62.91666667 -147.83333333,62.83333333 -147.91666667000001,62.83333333 -147.91666667000001,62.91666667 -147.91666667000001,63.0 -147.83333333,63.0 -147.75,63.0 -147.75,62.91666667 -147.83333333,62.91666667</coordinates></LinearRing></outerBoundaryIs></Polygon><Polygon><outerBoundaryIs><LinearRing><coordinates>-136.58333333,62.91666667 -136.5,62.91666667 -136.5,62.83333333 -136.58333333,62.83333333 -136.58333333,62.91666667</coordinates></LinearRing></outerBoundaryIs></Polygon><Polygon><outerBoundaryIs><LinearRing><coordinates>-70.91666667,63.0 -70.83333333,63.0 -70.83333333,62.91666667 -70.91666667,62.91666667 -70.91666667,63.0</coordinates></LinearRing></outerBoundaryIs></Polygon><Polygon><outerBoundaryIs><LinearRing><coordinates>-127.08333333,63.0 -127,63 -127.0,62.91666667 -127.08333333,62.91666667 -127.08333333,63.0</coordinates></LinearRing></outerBoundaryIs></Polygon><Polygon><outerBoundaryIs><LinearRing><coordinates>-150.5,62.91666667 -150.41666667000001,62.91666667 -150.41666667000001,62.83333333 -150.5,62.83333333 -150.5,62.91666667</coordinates></LinearRing></outerBoundaryIs></Polygon><Polygon><outerBoundaryIs><LinearRing><coordinates>-127.41666667,63.0 -127.33333333,63.0 -127.25,63.0 -127.25,62.91666667 -127.33333333,62.91666667 -127.41666667,62.91666667 -127.5,62.91666667 -127.5,63.0 -127.41666667,63.0</coordinates></LinearRing></outerBoundaryIs></Polygon><Polygon><outerBoundaryIs><LinearRing><coordinates>-132.5,63.0 -132.41666667000001,63.0 -132.33333333,63.0 -132.33333333,62.91666667 -132.41666667000001,62.91666667 -132.5,62.91666667 -132.5,63.0</coordinates></LinearRing></outerBoundaryIs></Polygon><Polygon><outerBoundaryIs><LinearRing><coordinates>-127.91666667,63.0 -127.83333333,63.0 -127.83333333,62.91666667 -127.91666667,62.91666667 -127.91666667,63.0</coordinates></LinearRing></outerBoundaryIs></Polygon><Polygon><outerBoundaryIs><LinearRing><coordinates>-163.33333333,62.66666667 -163.41666667000001,62.66666667 -163.41666667000001,62.75 -163.41666667000001,62.83333333 -163.41666667000001,62.91666667 -163.33333333,62.91666667 -163.33333333,62.83333333 -163.25,62.83333333 -163.25,62.75 -163.16666667000001,62.75 -163.16666667000001,62.66666667 -163.25,62.66666667 -163.33333333,62.66666667</coordinates></LinearRing></outerBoundaryIs></Polygon><Polygon><outerBoundaryIs><LinearRing><coordinates>-137.5,62.66666667 -137.58333333,62.66666667 -137.58333333,62.75 -137.66666667000001,62.75 -137.75,62.75 -137.83333333,62.75 -137.91666667000001,62.75 -138.0,62.75 -138.08333333,62.75 -138.16666667000001,62.75 -138.16666667000001,62.83333333 -138.08333333,62.83333333 -138.0,62.83333333 -137.91666667000001,62.83333333 -137.83333333,62.83333333 -137.83333333,62.91666667 -137.75,62.91666667 -137.66666667000001,62.91666667 -137.58333333,62.91666667 -137.5,62.91666667 -137.5,62.83333333 -137.5,62.75 -137.41666667000001,62.75 -137.41666667000001,62.83333333 -137.41666667000001,62.91666667 -137.33333333,62.91666667 -137.25,62.91666667 -137.25,62.83333333 -137.25,62.75 -137.33333333,62.75 -137.33333333,62.66666667 -137.41666667000001,62.66666667 -137.5,62.66666667</coordinates></LinearRing></outerBoundaryIs></Polygon><Polygon><outerBoundaryIs><LinearRing><coordinates>-78.08333333,62.66666667 -78.0,62.66666667 -78.0,62.58333333 -78.08333333,62.58333333 -78.08333333,62.66666667</coordinates></LinearRing></outerBoundaryIs></Polygon><Polygon><outerBoundaryIs><LinearRing><coordinates>-70.75,62.66666667 -70.75,62.58333333 -70.83333333,62.58333333 -70.83333333,62.66666667 -70.83333333,62.75 -70.75,62.75 -70.75,62.66666667</coordinates></LinearRing></outerBoundaryIs></Polygon><Polygon><outerBoundaryIs><LinearRing><coordinates>-149.25,62.66666667 -149.25,62.58333333 -149.33333333,62.58333333 -149.41666667000001,62.58333333 -149.41666667000001,62.66666667 -149.41666667000001,62.75 -149.33333333,62.75 -149.25,62.75 -149.25,62.66666667</coordinates></LinearRing></outerBoundaryIs></Polygon><Polygon><outerBoundaryIs><LinearRing><coordinates>-151.91666667000001,62.66666667 -151.83333333,62.66666667 -151.75,62.66666667 -151.75,62.75 -151.66666667000001,62.75 -151.58333333,62.75 -151.5,62.75 -151.5,62.66666667 -151.58333333,62.66666667 -151.58333333,62.58333333 -151.66666667000001,62.58333333 -151.75,62.58333333 -151.83333333,62.58333333 -151.91666667000001,62.58333333 -151.91666667000001,62.66666667</coordinates></LinearRing></outerBoundaryIs></Polygon><Polygon><outerBoundaryIs><LinearRing><coordinates>-135.41666667000001,62.66666667 -135.33333333,62.66666667 -135.33333333,62.58333333 -135.41666667000001,62.58333333 -135.41666667000001,62.66666667</coordinates></LinearRing></outerBoundaryIs></Polygon><Polygon><outerBoundaryIs><LinearRing><coordinates>-138.5,62.66666667 -138.41666667000001,62.66666667 -138.33333333,62.66666667 -138.33333333,62.58333333 -138.41666667000001,62.58333333 -138.5,62.58333333 -138.5,62.66666667</coordinates></LinearRing></outerBoundaryIs></Polygon><Polygon><outerBoundaryIs><LinearRing><coordinates>-137.66666667000001,62.66666667 -137.58333333,62.66666667 -137.58333333,62.58333333 -137.66666667000001,62.58333333 -137.66666667000001,62.66666667</coordinates></LinearRing></outerBoundaryIs></Polygon><Polygon><outerBoundaryIs><LinearRing><coordinates>-123.91666667,62.58333333 -123.83333333,62.58333333 -123.83333333,62.5 -123.91666667,62.5 -124.0,62.5 -124.0,62.58333333 -124.0,62.66666667 -123.91666667,62.66666667 -123.91666667,62.58333333</coordinates></LinearRing></outerBoundaryIs></Polygon><Polygon><outerBoundaryIs><LinearRing><coordinates>-126.0,62.58333333 -126.0,62.5 -126.08333333,62.5 -126.08333333,62.58333333 -126.16666667,62.58333333 -126.16666667,62.66666667 -126.08333333,62.66666667 -126.0,62.66666667 -126.0,62.58333333</coordinates></LinearRing></outerBoundaryIs></Polygon><Polygon><outerBoundaryIs><LinearRing><coordinates>-142.75,62.58333333 -142.66666667000001,62.58333333 -142.58333333,62.58333333 -142.58333333,62.5 -142.66666667000001,62.5 -142.75,62.5 -142.83333333,62.5 -142.91666667000001,62.5 -142.91666667000001,62.58333333 -143.0,62.58333333 -143.08333333,62.58333333 -143.16666667000001,62.58333333 -143.25,62.58333333 -143.33333333,62.58333333 -143.41666667000001,62.58333333 -143.41666667000001,62.66666667 -143.33333333,62.66666667 -143.33333333,62.75 -143.25,62.75 -143.25,62.66666667 -143.16666667000001,62.66666667 -143.16666667000001,62.75 -143.16666667000001,62.83333333 -143.08333333,62.83333333 -143.08333333,62.75 -143.08333333,62.66666667 -143.0,62.66666667 -142.91666667000001,62.66666667 -142.83333333,62.66666667 -142.75,62.66666667 -142.75,62.58333333</coordinates></LinearRing></outerBoundaryIs></Polygon><Polygon><outerBoundaryIs><LinearRing><coordinates>-152.0,62.58333333 -151.91666667000001,62.58333333 -151.91666667000001,62.5 -152.0,62.5 -152.08333333,62.5 -152.08333333,62.58333333 -152.08333333,62.66666667 -152.0,62.66666667 -152.0,62.58333333</coordinates></LinearRing></outerBoundaryIs></Polygon><Polygon><outerBoundaryIs><LinearRing><coordinates>-70.16666667,62.75 -70.08333333,62.75 -70.08333333,62.66666667 -70.16666667,62.66666667 -70.16666667,62.75</coordinates></LinearRing></outerBoundaryIs></Polygon><Polygon><outerBoundaryIs><LinearRing><coordinates>-163.83333333,62.83333333 -163.75,62.83333333 -163.75,62.75 -163.83333333,62.75 -163.83333333,62.83333333</coordinates></LinearRing></outerBoundaryIs></Polygon><Polygon><outerBoundaryIs><LinearRing><coordinates>-70.41666667,62.83333333 -70.33333333,62.83333333 -70.33333333,62.75 -70.41666667,62.75 -70.41666667,62.83333333</coordinates></LinearRing></outerBoundaryIs></Polygon><Polygon><outerBoundaryIs><LinearRing><coordinates>-155.5,62.75 -155.41666667000001,62.75 -155.33333333,62.75 -155.33333333,62.66666667 -155.41666667000001,62.66666667 -155.5,62.66666667 -155.5,62.75</coordinates></LinearRing></outerBoundaryIs></Polygon><Polygon><outerBoundaryIs><LinearRing><coordinates>-151.08333333,62.75 -151.0,62.75 -150.91666667000001,62.75 -150.91666667000001,62.66666667 -151.0,62.66666667 -151.08333333,62.66666667 -151.08333333,62.75</coordinates></LinearRing></outerBoundaryIs></Polygon><Polygon><outerBoundaryIs><LinearRing><coordinates>-127.16666667,62.75 -127.08333333,62.75 -127.08333333,62.66666667 -127.16666667,62.66666667 -127.25,62.66666667 -127.25,62.75 -127.16666667,62.75</coordinates></LinearRing></outerBoundaryIs></Polygon><Polygon><outerBoundaryIs><LinearRing><coordinates>-134.58333333,62.75 -134.5,62.75 -134.5,62.66666667 -134.58333333,62.66666667 -134.58333333,62.75</coordinates></LinearRing></outerBoundaryIs></Polygon><Polygon><outerBoundaryIs><LinearRing><coordinates>-127.5,62.75 -127.41666667,62.75 -127.41666667,62.66666667 -127.5,62.66666667 -127.5,62.75</coordinates></LinearRing></outerBoundaryIs></Polygon><Polygon><outerBoundaryIs><LinearRing><coordinates>-163.58333333,62.83333333 -163.58333333,62.75 -163.66666667000001,62.75 -163.66666667000001,62.83333333 -163.66666667000001,62.91666667 -163.58333333,62.91666667 -163.58333333,62.83333333</coordinates></LinearRing></outerBoundaryIs></Polygon><Polygon><outerBoundaryIs><LinearRing><coordinates>-150.66666667000001,62.75 -150.58333333,62.75 -150.58333333,62.66666667 -150.66666667000001,62.66666667 -150.75,62.66666667 -150.75,62.75 -150.83333333,62.75 -150.91666667000001,62.75 -150.91666667000001,62.83333333 -150.83333333,62.83333333 -150.75,62.83333333 -150.66666667000001,62.83333333 -150.66666667000001,62.75</coordinates></LinearRing></outerBoundaryIs></Polygon><Polygon><outerBoundaryIs><LinearRing><coordinates>-137.25,62.75 -137.16666667000001,62.75 -137.08333333,62.75 -137.0,62.75 -137.0,62.83333333 -136.91666667000001,62.83333333 -136.83333333,62.83333333 -136.75,62.83333333 -136.75,62.75 -136.83333333,62.75 -136.91666667000001,62.75 -136.91666667000001,62.66666667 -137.0,62.66666667 -137.08333333,62.66666667 -137.16666667000001,62.66666667 -137.25,62.66666667 -137.25,62.75</coordinates></LinearRing></outerBoundaryIs></Polygon><Polygon><outerBoundaryIs><LinearRing><coordinates>-71.0,62.83333333 -70.91666667,62.83333333 -70.91666667,62.75 -71.0,62.75 -71.0,62.83333333</coordinates></LinearRing></outerBoundaryIs></Polygon><Polygon><outerBoundaryIs><LinearRing><coordinates>-71.08333333,62.83333333 -71.08333333,62.75 -71.16666667,62.75 -71.16666667,62.83333333 -71.16666667,62.91666667 -71.08333333,62.91666667 -71.0,62.91666667 -71.0,62.83333333 -71.08333333,62.83333333</coordinates></LinearRing></outerBoundaryIs></Polygon><Polygon><outerBoundaryIs><LinearRing><coordinates>-127.08333333,62.83333333 -127.0,62.83333333 -127.0,62.75 -127.08333333,62.75 -127.08333333,62.83333333</coordinates></LinearRing></outerBoundaryIs></Polygon><Polygon><outerBoundaryIs><LinearRing><coordinates>-153.08333333,62.83333333 -153.0,62.83333333 -153.0,62.75 -153.08333333,62.75 -153.16666667000001,62.75 -153.16666667000001,62.83333333 -153.08333333,62.83333333</coordinates></LinearRing></outerBoundaryIs></Polygon><Polygon><outerBoundaryIs><LinearRing><coordinates>-127.33333333,62.83333333 -127.25,62.83333333 -127.25,62.75 -127.33333333,62.75 -127.33333333,62.83333333</coordinates></LinearRing></outerBoundaryIs></Polygon><Polygon><outerBoundaryIs><LinearRing><coordinates>-127.5,62.83333333 -127.5,62.75 -127.58333333,62.75 -127.66666667,62.75 -127.66666667,62.83333333 -127.75,62.83333333 -127.75,62.91666667 -127.66666667,62.91666667 -127.66666667,63.0 -127.58333333,63.0 -127.58333333,62.91666667 -127.5,62.91666667 -127.5,62.83333333</coordinates></LinearRing></outerBoundaryIs></Polygon><Polygon><outerBoundaryIs><LinearRing><coordinates>-150.58333333,62.83333333 -150.5,62.83333333 -150.5,62.75 -150.58333333,62.75 -150.58333333,62.83333333</coordinates></LinearRing></outerBoundaryIs></Polygon><Polygon><outerBoundaryIs><LinearRing><coordinates>-143.91666667000001,62.83333333 -143.83333333,62.83333333 -143.83333333,62.75 -143.91666667000001,62.75 -143.91666667000001,62.83333333</coordinates></LinearRing></outerBoundaryIs></Polygon><Polygon><outerBoundaryIs><LinearRing><coordinates>-127.83333333,62.83333333 -127.75,62.83333333 -127.75,62.75 -127.83333333,62.75 -127.83333333,62.83333333</coordinates></LinearRing></outerBoundaryIs></Polygon><Polygon><outerBoundaryIs><LinearRing><coordinates>-132.75,62.83333333 -132.66666667000001,62.83333333 -132.66666667000001,62.75 -132.75,62.75 -132.83333333,62.75 -132.91666667000001,62.75 -132.91666667000001,62.83333333 -132.83333333,62.83333333 -132.75,62.83333333</coordinates></LinearRing></outerBoundaryIs></Polygon><Polygon><outerBoundaryIs><LinearRing><coordinates>-127.08333333,62.16666667 -127.0,62.16666667 -127.0,62.25 -127.08333333,62.25 -127.16666667,62.25 -127.25,62.25 -127.33333333,62.25 -127.33333333,62.33333333 -127.25,62.33333333 -127.16666667,62.33333333 -127.16666667,62.41666667 -127.25,62.41666667 -127.33333333,62.41666667 -127.33333333,62.5 -127.41666667,62.5 -127.41666667,62.58333333 -127.41666667,62.66666667 -127.33333333,62.66666667 -127.33333333,62.58333333 -127.25,62.58333333 -127.16666667,62.58333333 -127.08333333,62.58333333 -127.08333333,62.66666667 -127.0,62.66666667 -126.91666667,62.66666667 -126.91666667,62.58333333 -126.83333333,62.58333333 -126.83333333,62.5 -126.83333333,62.41666667 -126.91666667,62.41666667 -127.0,62.41666667 -127.08333333,62.41666667 -127.08333333,62.33333333 -127.0,62.33333333 -126.91666667,62.33333333 -126.91666667,62.25 -126.83333333,62.25 -126.83333333,62.16666667 -126.91666667,62.16666667 -126.91666667,62.08333333 -127.0,62.08333333 -127.08333333,62.08333333 -127.08333333,62.16666667</coordinates></LinearRing></outerBoundaryIs><innerBoundaryIs><LinearRing><coordinates>-127.08333333,62.58333333 -127.08333333,62.5 -127.0,62.5 -127.0,62.58333333 -127.08333333,62.58333333</coordinates></LinearRing></innerBoundaryIs></Polygon><Polygon><outerBoundaryIs><LinearRing><coordinates>-134.5,62.5 -134.5,62.58333333 -134.41666667000001,62.58333333 -134.33333333,62.58333333 -134.25,62.58333333 -134.25,62.5 -134.16666667000001,62.5 -134.08333333,62.5 -134.08333333,62.41666667 -134.0,62.41666667 -134.0,62.33333333 -134.0,62.25 -134.08333333,62.25 -134.16666667000001,62.25 -134.25,62.25 -134.33333333,62.25 -134.41666667000001,62.25 -134.41666667000001,62.33333333 -134.5,62.33333333 -134.58333333,62.33333333 -134.58333333,62.41666667 -134.66666667000001,62.41666667 -134.75,62.41666667 -134.75,62.5 -134.66666667000001,62.5 -134.58333333,62.5 -134.5,62.5</coordinates></LinearRing></outerBoundaryIs><innerBoundaryIs><LinearRing><coordinates>-134.33333333,62.33333333 -134.25,62.33333333 -134.25,62.41666667 -134.33333333,62.41666667 -134.33333333,62.33333333</coordinates></LinearRing></innerBoundaryIs><innerBoundaryIs><LinearRing><coordinates>-134.33333333,62.41666667 -134.33333333,62.5 -134.41666667000001,62.5 -134.5,62.5 -134.5,62.41666667 -134.41666667000001,62.41666667 -134.33333333,62.41666667</coordinates></LinearRing></innerBoundaryIs></Polygon><Polygon><outerBoundaryIs><LinearRing><coordinates>-68.58333333,62.33333333 -68.5,62.33333333 -68.5,62.25 -68.58333333,62.25 -68.66666667,62.25 -68.66666667,62.33333333 -68.58333333,62.33333333</coordinates></LinearRing></outerBoundaryIs></Polygon><Polygon><outerBoundaryIs><LinearRing><coordinates>-126.16666667,62.41666667 -126.08333333,62.41666667 -126.08333333,62.33333333 -126.16666667,62.33333333 -126.16666667,62.41666667</coordinates></LinearRing></outerBoundaryIs></Polygon><Polygon><outerBoundaryIs><LinearRing><coordinates>-123.58333333,62.41666667 -123.58333333,62.33333333 -123.66666667,62.33333333 -123.66666667,62.41666667 -123.66666667,62.5 -123.58333333,62.5 -123.58333333,62.41666667</coordinates></LinearRing></outerBoundaryIs></Polygon><Polygon><outerBoundaryIs><LinearRing><coordinates>-69.08333333,62.41666667 -69.0,62.41666667 -68.91666667,62.41666667 -68.83333333,62.41666667 -68.75,62.41666667 -68.66666667,62.41666667 -68.66666667,62.33333333 -68.75,62.33333333 -68.83333333,62.33333333 -68.91666667,62.33333333 -69.0,62.33333333 -69.08333333,62.33333333 -69.08333333,62.41666667</coordinates></LinearRing></outerBoundaryIs></Polygon><Polygon><outerBoundaryIs><LinearRing><coordinates>-126.25,62.25 -126.16666667,62.25 -126.16666667,62.16666667 -126.25,62.16666667 -126.33333333,62.16666667 -126.41666667,62.16666667 -126.41666667,62.25 -126.5,62.25 -126.58333333,62.25 -126.58333333,62.33333333 -126.5,62.33333333 -126.41666667,62.33333333 -126.41666667,62.41666667 -126.41666667,62.5 -126.41666667,62.58333333 -126.41666667,62.66666667 -126.33333333,62.66666667 -126.25,62.66666667 -126.25,62.58333333 -126.25,62.5 -126.16666667,62.5 -126.16666667,62.41666667 -126.25,62.41666667 -126.25,62.33333333 -126.25,62.25</coordinates></LinearRing></outerBoundaryIs></Polygon><Polygon><outerBoundaryIs><LinearRing><coordinates>-124.25,62.25 -124.25,62.16666667 -124.33333333,62.16666667 -124.33333333,62.25 -124.33333333,62.33333333 -124.25,62.33333333 -124.16666667,62.33333333 -124.08333333,62.33333333 -124.0,62.33333333 -124.0,62.25 -124.08333333,62.25 -124.16666667,62.25 -124.25,62.25</coordinates></LinearRing></outerBoundaryIs></Polygon><Polygon><outerBoundaryIs><LinearRing><coordinates>-137.5,62.16666667 -137.58333333,62.16666667 -137.58333333,62.25 -137.66666667000001,62.25 -137.75,62.25 -137.83333333,62.25 -137.91666667000001,62.25 -137.91666667000001,62.16666667 -138.0,62.16666667 -138.08333333,62.16666667 -138.16666667000001,62.16666667 -138.16666667000001,62.25 -138.08333333,62.25 -138.08333333,62.33333333 -138.08333333,62.41666667 -138.16666667000001,62.41666667 -138.25,62.41666667 -138.33333333,62.41666667 -138.41666667000001,62.41666667 -138.5,62.41666667 -138.5,62.5 -138.41666667000001,62.5 -138.33333333,62.5 -138.25,62.5 -138.25,62.58333333 -138.16666667000001,62.58333333 -138.16666667000001,62.5 -138.08333333,62.5 -138.0,62.5 -137.91666667000001,62.5 -137.83333333,62.5 -137.75,62.5 -137.75,62.41666667 -137.83333333,62.41666667 -137.91666667000001,62.41666667 -138.0,62.41666667 -138.0,62.33333333 -137.91666667000001,62.33333333 -137.83333333,62.33333333 -137.75,62.33333333 -137.66666667000001,62.33333333 -137.58333333,62.33333333 -137.5,62.33333333 -137.5,62.25 -137.41666667000001,62.25 -137.33333333,62.25 -137.25,62.25 -137.16666667000001,62.25 -137.16666667000001,62.16666667 -137.25,62.16666667 -137.33333333,62.16666667 -137.33333333,62.08333333 -137.41666667000001,62.08333333 -137.41666667000001,62.16666667 -137.5,62.16666667</coordinates></LinearRing></outerBoundaryIs></Polygon><Polygon><outerBoundaryIs><LinearRing><coordinates>-135.75,62.25 -135.75,62.16666667 -135.83333333,62.16666667 -135.91666667000001,62.16666667 -135.91666667000001,62.25 -136.0,62.25 -136.0,62.33333333 -135.91666667000001,62.33333333 -135.83333333,62.33333333 -135.75,62.33333333 -135.75,62.41666667 -135.66666667000001,62.41666667 -135.66666667000001,62.33333333 -135.66666667000001,62.25 -135.75,62.25</coordinates></LinearRing></outerBoundaryIs></Polygon><Polygon><outerBoundaryIs><LinearRing><coordinates>-135.0,62.16666667 -134.91666667000001,62.16666667 -134.91666667000001,62.08333333 -135.0,62.08333333 -135.08333333,62.08333333 -135.16666667000001,62.08333333 -135.25,62.08333333 -135.25,62.16666667 -135.16666667000001,62.16666667 -135.16666667000001,62.25 -135.08333333,62.25 -135.08333333,62.33333333 -135.0,62.33333333 -135.0,62.25 -135.0,62.16666667</coordinates></LinearRing></outerBoundaryIs></Polygon><Polygon><outerBoundaryIs><LinearRing><coordinates>-122.08333333,62.33333333 -122.0,62.33333333 -122.0,62.25 -122.08333333,62.25 -122.16666667,62.25 -122.16666667,62.33333333 -122.08333333,62.33333333</coordinates></LinearRing></outerBoundaryIs></Polygon><Polygon><outerBoundaryIs><LinearRing><coordinates>-126.75,62.33333333 -126.66666667,62.33333333 -126.66666667,62.25 -126.75,62.25 -126.75,62.33333333</coordinates></LinearRing></outerBoundaryIs></Polygon><Polygon><outerBoundaryIs><LinearRing><coordinates>-132.08333333,62.33333333 -132.0,62.33333333 -131.91666667000001,62.33333333 -131.91666667000001,62.25 -132.0,62.25 -132.08333333,62.25 -132.08333333,62.33333333</coordinates></LinearRing></outerBoundaryIs></Polygon><Polygon><outerBoundaryIs><LinearRing><coordinates>-132.66666667000001,62.33333333 -132.58333333,62.33333333 -132.58333333,62.25 -132.66666667000001,62.25 -132.66666667000001,62.33333333</coordinates></LinearRing></outerBoundaryIs></Polygon><Polygon><outerBoundaryIs><LinearRing><coordinates>-133.08333333,62.33333333 -133.08333333,62.25 -133.16666667000001,62.25 -133.25,62.25 -133.25,62.33333333 -133.25,62.41666667 -133.25,62.5 -133.16666667000001,62.5 -133.08333333,62.5 -133.0,62.5 -132.91666667000001,62.5 -132.91666667000001,62.41666667 -133.0,62.41666667 -133.0,62.33333333 -133.08333333,62.33333333</coordinates></LinearRing></outerBoundaryIs></Polygon><Polygon><outerBoundaryIs><LinearRing><coordinates>-164.41666667000001,62.5 -164.33333333,62.5 -164.25,62.5 -164.25,62.41666667 -164.33333333,62.41666667 -164.41666667000001,62.41666667 -164.41666667000001,62.5</coordinates></LinearRing></outerBoundaryIs></Polygon><Polygon><outerBoundaryIs><LinearRing><coordinates>-127.41666667,62.41666667 -127.33333333,62.41666667 -127.33333333,62.33333333 -127.41666667,62.33333333 -127.41666667,62.41666667</coordinates></LinearRing></outerBoundaryIs></Polygon><Polygon><outerBoundaryIs><LinearRing><coordinates>-133.41666667000001,62.41666667 -133.33333333,62.41666667 -133.33333333,62.33333333 -133.41666667000001,62.33333333 -133.41666667000001,62.41666667</coordinates></LinearRing></outerBoundaryIs></Polygon><Polygon><outerBoundaryIs><LinearRing><coordinates>-133.91666667000001,62.41666667 -133.83333333,62.41666667 -133.83333333,62.33333333 -133.91666667000001,62.33333333 -133.91666667000001,62.41666667</coordinates></LinearRing></outerBoundaryIs></Polygon><Polygon><outerBoundaryIs><LinearRing><coordinates>-69.16666667,62.5 -69.08333333,62.5 -69.08333333,62.41666667 -69.16666667,62.41666667 -69.25,62.41666667 -69.33333333,62.41666667 -69.33333333,62.5 -69.33333333,62.58333333 -69.25,62.58333333 -69.25,62.5 -69.16666667,62.5</coordinates></LinearRing></outerBoundaryIs></Polygon><Polygon><outerBoundaryIs><LinearRing><coordinates>-122.16666667,62.5 -122.08333333,62.5 -122.08333333,62.41666667 -122.16666667,62.41666667 -122.16666667,62.5</coordinates></LinearRing></outerBoundaryIs></Polygon><Polygon><outerBoundaryIs><LinearRing><coordinates>-152.25,62.5 -152.16666667000001,62.5 -152.16666667000001,62.41666667 -152.25,62.41666667 -152.25,62.5</coordinates></LinearRing></outerBoundaryIs></Polygon><Polygon><outerBoundaryIs><LinearRing><coordinates>-132.33333333,62.5 -132.25,62.5 -132.25,62.41666667 -132.33333333,62.41666667 -132.33333333,62.5</coordinates></LinearRing></outerBoundaryIs></Polygon><Polygon><outerBoundaryIs><LinearRing><coordinates>-131.91666667000001,62.5 -131.83333333,62.5 -131.83333333,62.41666667 -131.91666667000001,62.41666667 -132.0,62.41666667 -132.0,62.5 -131.91666667000001,62.5</coordinates></LinearRing></outerBoundaryIs></Polygon><Polygon><outerBoundaryIs><LinearRing><coordinates>-133.5,62.5 -133.41666667000001,62.5 -133.41666667000001,62.41666667 -133.5,62.41666667 -133.5,62.5</coordinates></LinearRing></outerBoundaryIs></Polygon><Polygon><outerBoundaryIs><LinearRing><coordinates>-144.41666667000001,61.91666667 -144.5,61.91666667 -144.58333333,61.91666667 -144.58333333,62.0 -144.66666667000001,62.0 -144.75,62.0 -144.83333333,62.0 -144.83333333,62.08333333 -144.83333333,62.16666667 -144.75,62.16666667 -144.75,62.08333333 -144.66666667000001,62.08333333 -144.58333333,62.08333333 -144.58333333,62.16666667 -144.58333333,62.25 -144.5,62.25 -144.5,62.33333333 -144.41666667000001,62.33333333 -144.41666667000001,62.41666667 -144.33333333,62.41666667 -144.25,62.41666667 -144.25,62.5 -144.16666667000001,62.5 -144.08333333,62.5 -144.0,62.5 -144.0,62.41666667 -143.91666667000001,62.41666667 -143.83333333,62.41666667 -143.83333333,62.33333333 -143.83333333,62.25 -143.75,62.25 -143.66666667000001,62.25 -143.66666667000001,62.33333333 -143.58333333,62.33333333 -143.58333333,62.41666667 -143.5,62.41666667 -143.41666667000001,62.41666667 -143.41666667000001,62.33333333 -143.33333333,62.33333333 -143.33333333,62.41666667 -143.25,62.41666667 -143.25,62.5 -143.16666667000001,62.5 -143.16666667000001,62.41666667 -143.08333333,62.41666667 -143.08333333,62.33333333 -143.0,62.33333333 -143.0,62.25 -143.0,62.16666667 -142.91666667000001,62.16666667 -142.91666667000001,62.08333333 -143.0,62.08333333 -143.08333333,62.08333333 -143.16666667000001,62.08333333 -143.16666667000001,62.0 -143.25,62.0 -143.33333333,62.0 -143.41666667000001,62.0 -143.41666667000001,62.08333333 -143.5,62.08333333 -143.58333333,62.08333333 -143.58333333,62.16666667 -143.66666667000001,62.16666667 -143.75,62.16666667 -143.75,62.08333333 -143.83333333,62.08333333 -143.83333333,62.16666667 -143.91666667000001,62.16666667 -143.91666667000001,62.25 -144.0,62.25 -144.0,62.33333333 -144.08333333,62.33333333 -144.16666667000001,62.33333333 -144.25,62.33333333 -144.33333333,62.33333333 -144.33333333,62.25 -144.25,62.25 -144.25,62.16666667 -144.33333333,62.16666667 -144.33333333,62.08333333 -144.33333333,62.0 -144.33333333,61.91666667 -144.25,61.91666667 -144.16666667000001,61.91666667 -144.16666667000001,61.83333333 -144.25,61.83333333 -144.33333333,61.83333333 -144.41666667000001,61.83333333 -144.41666667000001,61.91666667</coordinates></LinearRing></outerBoundaryIs><innerBoundaryIs><LinearRing><coordinates>-143.08333333,62.33333333 -143.16666667000001,62.33333333 -143.16666667000001,62.25 -143.08333333,62.25 -143.08333333,62.33333333</coordinates></LinearRing></innerBoundaryIs></Polygon><Polygon><outerBoundaryIs><LinearRing><coordinates>-147.41666667000001,62.0 -147.41666667000001,61.91666667 -147.5,61.91666667 -147.58333333,61.91666667 -147.58333333,62.0 -147.66666667000001,62.0 -147.75,62.0 -147.75,61.91666667 -147.83333333,61.91666667 -147.91666667000001,61.91666667 -147.91666667000001,61.83333333 -148.0,61.83333333 -148.08333333,61.83333333 -148.16666667000001,61.83333333 -148.25,61.83333333 -148.33333333,61.83333333 -148.33333333,61.91666667 -148.41666667000001,61.91666667 -148.41666667000001,61.83333333 -148.5,61.83333333 -148.58333333,61.83333333 -148.66666667000001,61.83333333 -148.75,61.83333333 -148.75,61.75 -148.83333333,61.75 -148.83333333,61.83333333 -148.91666667000001,61.83333333 -148.91666667000001,61.75 -149.0,61.75 -149.0,61.83333333 -149.0,61.91666667 -149.08333333,61.91666667 -149.08333333,61.83333333 -149.08333333,61.75 -149.16666667000001,61.75 -149.16666667000001,61.83333333 -149.25,61.83333333 -149.25,61.75 -149.33333333,61.75 -149.41666667000001,61.75 -149.41666667000001,61.83333333 -149.41666667000001,61.91666667 -149.5,61.91666667 -149.58333333,61.91666667 -149.58333333,62.0 -149.5,62.0 -149.5,62.08333333 -149.5,62.16666667 -149.58333333,62.16666667 -149.58333333,62.25 -149.5,62.25 -149.41666667000001,62.25 -149.33333333,62.25 -149.33333333,62.16666667 -149.25,62.16666667 -149.25,62.25 -149.25,62.33333333 -149.16666667000001,62.33333333 -149.16666667000001,62.41666667 -149.16666667000001,62.5 -149.08333333,62.5 -149.08333333,62.58333333 -149.0,62.58333333 -149.0,62.5 -148.91666667000001,62.5 -148.83333333,62.5 -148.75,62.5 -148.66666667000001,62.5 -148.66666667000001,62.58333333 -148.66666667000001,62.66666667 -148.58333333,62.66666667 -148.5,62.66666667 -148.5,62.75 -148.41666667000001,62.75 -148.41666667000001,62.66666667 -148.33333333,62.66666667 -148.33333333,62.75 -148.25,62.75 -148.16666667000001,62.75 -148.08333333,62.75 -148.08333333,62.66666667 -148.08333333,62.58333333 -148.0,62.58333333 -147.91666667000001,62.58333333 -147.83333333,62.58333333 -147.83333333,62.66666667 -147.75,62.66666667 -147.75,62.58333333 -147.66666667000001,62.58333333 -147.66666667000001,62.5 -147.66666667000001,62.41666667 -147.75,62.41666667 -147.75,62.33333333 -147.83333333,62.33333333 -147.83333333,62.25 -147.75,62.25 -147.66666667000001,62.25 -147.58333333,62.25 -147.58333333,62.16666667 -147.58333333,62.08333333 -147.5,62.08333333 -147.5,62.16666667 -147.41666667000001,62.16666667 -147.41666667000001,62.08333333 -147.33333333,62.08333333 -147.33333333,62.0 -147.41666667000001,62.0</coordinates></LinearRing></outerBoundaryIs><innerBoundaryIs><LinearRing><coordinates>-149.0,61.91666667 -148.91666667000001,61.91666667 -148.83333333,61.91666667 -148.75,61.91666667 -148.75,62.0 -148.83333333,62.0 -148.83333333,62.08333333 -148.91666667000001,62.08333333 -149.0,62.08333333 -149.08333333,62.08333333 -149.08333333,62.0 -149,62 -149.0,61.91666667</coordinates></LinearRing></innerBoundaryIs><innerBoundaryIs><LinearRing><coordinates>-148.75,62.0 -148.66666667000001,62.0 -148.58333333,62.0 -148.5,62.0 -148.41666667000001,62.0 -148.33333333,62.0 -148.33333333,62.08333333 -148.41666667000001,62.08333333 -148.41666667000001,62.16666667 -148.5,62.16666667 -148.58333333,62.16666667 -148.58333333,62.25 -148.66666667000001,62.25 -148.75,62.25 -148.83333333,62.25 -148.91666667000001,62.25 -148.91666667000001,62.16666667 -148.83333333,62.16666667 -148.75,62.16666667 -148.75,62.08333333 -148.75,62.0</coordinates></LinearRing></innerBoundaryIs><innerBoundaryIs><LinearRing><coordinates>-149.33333333,62.16666667 -149.41666667000001,62.16666667 -149.41666667000001,62.08333333 -149.33333333,62.08333333 -149.33333333,62.16666667</coordinates></LinearRing></innerBoundaryIs><innerBoundaryIs><LinearRing><coordinates>-148.66666667000001,62.5 -148.66666667000001,62.41666667 -148.58333333,62.41666667 -148.58333333,62.5 -148.66666667000001,62.5</coordinates></LinearRing></innerBoundaryIs><innerBoundaryIs><LinearRing><coordinates>-148.08333333,62.58333333 -148.16666667000001,62.58333333 -148.16666667000001,62.5 -148.08333333,62.5 -148.08333333,62.58333333</coordinates></LinearRing></innerBoundaryIs><innerBoundaryIs><LinearRing><coordinates>-148.16666667000001,62.25 -148.16666667000001,62.16666667 -148.08333333,62.16666667 -148.08333333,62.25 -148.16666667000001,62.25</coordinates></LinearRing></innerBoundaryIs></Polygon><Polygon><outerBoundaryIs><LinearRing><coordinates>-135.66666667000001,61.83333333 -135.66666667000001,61.75 -135.75,61.75 -135.75,61.83333333 -135.83333333,61.83333333 -135.83333333,61.91666667 -135.91666667000001,61.91666667 -136.0,61.91666667 -136,62 -136.08333333,62.0 -136.16666667000001,62.0 -136.25,62.0 -136.25,62.08333333 -136.25,62.16666667 -136.33333333,62.16666667 -136.33333333,62.25 -136.33333333,62.33333333 -136.41666667000001,62.33333333 -136.41666667000001,62.25 -136.41666667000001,62.16666667 -136.5,62.16666667 -136.58333333,62.16666667 -136.58333333,62.25 -136.66666667000001,62.25 -136.66666667000001,62.33333333 -136.66666667000001,62.41666667 -136.58333333,62.41666667 -136.5,62.41666667 -136.41666667000001,62.41666667 -136.33333333,62.41666667 -136.25,62.41666667 -136.16666667000001,62.41666667 -136.16666667000001,62.33333333 -136.08333333,62.33333333 -136.08333333,62.25 -136.0,62.25 -136.0,62.16666667 -135.91666667000001,62.16666667 -135.91666667000001,62.08333333 -135.83333333,62.08333333 -135.75,62.08333333 -135.75,62.0 -135.66666667000001,62.0 -135.66666667000001,62.08333333 -135.58333333,62.08333333 -135.5,62.08333333 -135.41666667000001,62.08333333 -135.33333333,62.08333333 -135.25,62.08333333 -135.25,62.0 -135.25,61.91666667 -135.33333333,61.91666667 -135.41666667000001,61.91666667 -135.41666667000001,61.83333333 -135.5,61.83333333 -135.58333333,61.83333333 -135.66666667000001,61.83333333</coordinates></LinearRing></outerBoundaryIs><innerBoundaryIs><LinearRing><coordinates>-136.0,62.16666667 -136.08333333,62.16666667 -136.08333333,62.08333333 -136.0,62.08333333 -136.0,62.16666667</coordinates></LinearRing></innerBoundaryIs></Polygon><Polygon><outerBoundaryIs><LinearRing><coordinates>-134.5,62.0 -134.5,61.91666667 -134.58333333,61.91666667 -134.66666667000001,61.91666667 -134.66666667000001,62.0 -134.58333333,62.0 -134.58333333,62.08333333 -134.5,62.08333333 -134.5,62.0</coordinates></LinearRing></outerBoundaryIs></Polygon><Polygon><outerBoundaryIs><LinearRing><coordinates>-116.5,61.91666667 -116.5,61.83333333 -116.58333333,61.83333333 -116.66666667,61.83333333 -116.66666667,61.91666667 -116.75,61.91666667 -116.83333333,61.91666667 -116.91666667,61.91666667 -117.0,61.91666667 -117.08333333,61.91666667 -117.08333333,62.0 -117.08333333,62.08333333 -117.0,62.08333333 -117,62 -116.91666667,62.0 -116.91666667,62.08333333 -116.83333333,62.08333333 -116.75,62.08333333 -116.66666667,62.08333333 -116.66666667,62.0 -116.58333333,62.0 -116.5,62.0 -116.5,61.91666667</coordinates></LinearRing></outerBoundaryIs></Polygon><Polygon><outerBoundaryIs><LinearRing><coordinates>-120.66666667,61.91666667 -120.58333333,61.91666667 -120.58333333,61.83333333 -120.66666667,61.83333333 -120.75,61.83333333 -120.75,61.91666667 -120.83333333,61.91666667 -120.91666667,61.91666667 -120.91666667,62.0 -120.83333333,62.0 -120.75,62.0 -120.66666667,62.0 -120.66666667,61.91666667</coordinates></LinearRing></outerBoundaryIs></Polygon><Polygon><outerBoundaryIs><LinearRing><coordinates>-138.58333333,61.91666667 -138.58333333,61.83333333 -138.66666667000001,61.83333333 -138.75,61.83333333 -138.75,61.91666667 -138.66666667000001,61.91666667 -138.66666667000001,62.0 -138.58333333,62.0 -138.58333333,61.91666667</coordinates></LinearRing></outerBoundaryIs></Polygon><Polygon><outerBoundaryIs><LinearRing><coordinates>-122.25,61.91666667 -122.16666667,61.91666667 -122.16666667,61.83333333 -122.25,61.83333333 -122.33333333,61.83333333 -122.41666667,61.83333333 -122.5,61.83333333 -122.5,61.91666667 -122.41666667,61.91666667 -122.33333333,61.91666667 -122.25,61.91666667</coordinates></LinearRing></outerBoundaryIs></Polygon><Polygon><outerBoundaryIs><LinearRing><coordinates>-152.08333333,61.91666667 -152.0,61.91666667 -152.0,61.83333333 -152.08333333,61.83333333 -152.08333333,61.91666667</coordinates></LinearRing></outerBoundaryIs></Polygon><Polygon><outerBoundaryIs><LinearRing><coordinates>-123.91666667,61.91666667 -123.91666667,61.83333333 -124.0,61.83333333 -124.08333333,61.83333333 -124.08333333,61.91666667 -124.16666667,61.91666667 -124.16666667,62.0 -124.08333333,62.0 -124,62 -123.91666667,62.0 -123.83333333,62.0 -123.83333333,62.08333333 -123.75,62.08333333 -123.75,62.0 -123.75,61.91666667 -123.83333333,61.91666667 -123.91666667,61.91666667</coordinates></LinearRing></outerBoundaryIs></Polygon><Polygon><outerBoundaryIs><LinearRing><coordinates>-129.0,61.91666667 -129.0,61.83333333 -129.08333333,61.83333333 -129.08333333,61.91666667 -129.08333333,62.0 -129,62 -128.91666667000001,62.0 -128.91666667000001,61.91666667 -129.0,61.91666667</coordinates></LinearRing></outerBoundaryIs></Polygon><Polygon><outerBoundaryIs><LinearRing><coordinates>-131.83333333,61.91666667 -131.75,61.91666667 -131.75,61.83333333 -131.83333333,61.83333333 -131.83333333,61.91666667</coordinates></LinearRing></outerBoundaryIs></Polygon><Polygon><outerBoundaryIs><LinearRing><coordinates>-128.91666667000001,61.91666667 -128.83333333,61.91666667 -128.83333333,61.83333333 -128.91666667000001,61.83333333 -128.91666667000001,61.91666667</coordinates></LinearRing></outerBoundaryIs></Polygon><Polygon><outerBoundaryIs><LinearRing><coordinates>-138.41666667000001,61.91666667 -138.33333333,61.91666667 -138.33333333,61.83333333 -138.41666667000001,61.83333333 -138.41666667000001,61.91666667</coordinates></LinearRing></outerBoundaryIs></Polygon><Polygon><outerBoundaryIs><LinearRing><coordinates>-141.33333333,61.91666667 -141.25,61.91666667 -141.25,61.83333333 -141.33333333,61.83333333 -141.41666667000001,61.83333333 -141.5,61.83333333 -141.58333333,61.83333333 -141.58333333,61.91666667 -141.5,61.91666667 -141.41666667000001,61.91666667 -141.33333333,61.91666667</coordinates></LinearRing></outerBoundaryIs></Polygon><Polygon><outerBoundaryIs><LinearRing><coordinates>-133.83333333,61.91666667 -133.83333333,61.83333333 -133.91666667000001,61.83333333 -133.91666667000001,61.91666667 -134.0,61.91666667 -134,62 -133.91666667000001,62.0 -133.83333333,62.0 -133.83333333,61.91666667</coordinates></LinearRing></outerBoundaryIs></Polygon><Polygon><outerBoundaryIs><LinearRing><coordinates>-141.83333333,61.66666667 -141.75,61.66666667 -141.75,61.58333333 -141.83333333,61.58333333 -141.91666667000001,61.58333333 -141.91666667000001,61.66666667 -142.0,61.66666667 -142.0,61.75 -142.08333333,61.75 -142.08333333,61.83333333 -142.0,61.83333333 -142.0,61.91666667 -141.91666667000001,61.91666667 -141.91666667000001,62.0 -141.83333333,62.0 -141.83333333,61.91666667 -141.83333333,61.83333333 -141.83333333,61.75 -141.83333333,61.66666667</coordinates></LinearRing></outerBoundaryIs></Polygon><Polygon><outerBoundaryIs><LinearRing><coordinates>-127.41666667,61.83333333 -127.33333333,61.83333333 -127.33333333,61.75 -127.41666667,61.75 -127.5,61.75 -127.58333333,61.75 -127.66666667,61.75 -127.66666667,61.83333333 -127.75,61.83333333 -127.83333333,61.83333333 -127.83333333,61.91666667 -127.75,61.91666667 -127.66666667,61.91666667 -127.66666667,62.0 -127.58333333,62.0 -127.5,62.0 -127.5,61.91666667 -127.5,61.83333333 -127.41666667,61.83333333</coordinates></LinearRing></outerBoundaryIs></Polygon><Polygon><outerBoundaryIs><LinearRing><coordinates>-151.83333333,61.83333333 -151.83333333,61.75 -151.91666667000001,61.75 -151.91666667000001,61.83333333 -151.91666667000001,61.91666667 -151.83333333,61.91666667 -151.83333333,61.83333333</coordinates></LinearRing></outerBoundaryIs></Polygon><Polygon><outerBoundaryIs><LinearRing><coordinates>-152.58333333,61.83333333 -152.58333333,61.75 -152.66666667000001,61.75 -152.66666667000001,61.83333333 -152.66666667000001,61.91666667 -152.58333333,61.91666667 -152.5,61.91666667 -152.41666667000001,61.91666667 -152.33333333,61.91666667 -152.25,61.91666667 -152.25,61.83333333 -152.16666667000001,61.83333333 -152.16666667000001,61.75 -152.25,61.75 -152.33333333,61.75 -152.41666667000001,61.75 -152.41666667000001,61.83333333 -152.5,61.83333333 -152.58333333,61.83333333</coordinates></LinearRing></outerBoundaryIs></Polygon><Polygon><outerBoundaryIs><LinearRing><coordinates>-115.5,62.0 -115.41666667,62.0 -115.41666667,61.91666667 -115.5,61.91666667 -115.5,62.0</coordinates></LinearRing></outerBoundaryIs></Polygon><Polygon><outerBoundaryIs><LinearRing><coordinates>-142.16666667000001,62.0 -142.08333333,62.0 -142.08333333,61.91666667 -142.16666667000001,61.91666667 -142.16666667000001,62.0</coordinates></LinearRing></outerBoundaryIs></Polygon><Polygon><outerBoundaryIs><LinearRing><coordinates>-136.41666667000001,62.08333333 -136.33333333,62.08333333 -136.33333333,62.0 -136.41666667000001,62.0 -136.41666667000001,62.08333333</coordinates></LinearRing></outerBoundaryIs></Polygon><Polygon><outerBoundaryIs><LinearRing><coordinates>-137.16666667000001,62.08333333 -137.08333333,62.08333333 -137.08333333,62.0 -137.16666667000001,62.0 -137.16666667000001,62.08333333</coordinates></LinearRing></outerBoundaryIs></Polygon><Polygon><outerBoundaryIs><LinearRing><coordinates>-152.5,62.16666667 -152.58333333,62.16666667 -152.58333333,62.08333333 -152.66666667000001,62.08333333 -152.66666667000001,62.16666667 -152.66666667000001,62.25 -152.58333333,62.25 -152.58333333,62.33333333 -152.5,62.33333333 -152.41666667000001,62.33333333 -152.41666667000001,62.41666667 -152.33333333,62.41666667 -152.25,62.41666667 -152.25,62.33333333 -152.16666667000001,62.33333333 -152.16666667000001,62.25 -152.25,62.25 -152.33333333,62.25 -152.41666667000001,62.25 -152.41666667000001,62.16666667 -152.33333333,62.16666667 -152.33333333,62.08333333 -152.25,62.08333333 -152.25,62.0 -152.33333333,62.0 -152.41666667000001,62.0 -152.5,62.0 -152.5,62.08333333 -152.5,62.16666667</coordinates></LinearRing></outerBoundaryIs></Polygon><Polygon><outerBoundaryIs><LinearRing><coordinates>-142.75,62.0 -142.75,61.91666667 -142.83333333,61.91666667 -142.91666667000001,61.91666667 -142.91666667000001,62.0 -142.83333333,62.0 -142.83333333,62.08333333 -142.83333333,62.16666667 -142.83333333,62.25 -142.83333333,62.33333333 -142.75,62.33333333 -142.66666667000001,62.33333333 -142.58333333,62.33333333 -142.58333333,62.41666667 -142.5,62.41666667 -142.5,62.5 -142.41666667000001,62.5 -142.33333333,62.5 -142.25,62.5 -142.25,62.41666667 -142.16666667000001,62.41666667 -142.08333333,62.41666667 -142.08333333,62.33333333 -142.0,62.33333333 -141.91666667000001,62.33333333 -141.83333333,62.33333333 -141.83333333,62.25 -141.83333333,62.16666667 -141.75,62.16666667 -141.66666667000001,62.16666667 -141.66666667000001,62.25 -141.58333333,62.25 -141.5,62.25 -141.41666667000001,62.25 -141.33333333,62.25 -141.25,62.25 -141.25,62.16666667 -141.16666667000001,62.16666667 -141.08333333,62.16666667 -141.08333333,62.08333333 -141.16666667000001,62.08333333 -141.16666667000001,62.0 -141.25,62.0 -141.33333333,62.0 -141.41666667000001,62.0 -141.5,62.0 -141.58333333,62.0 -141.66666667000001,62.0 -141.75,62.0 -141.75,62.08333333 -141.83333333,62.08333333 -141.91666667000001,62.08333333 -142.0,62.08333333 -142.0,62.16666667 -142.08333333,62.16666667 -142.16666667000001,62.16666667 -142.25,62.16666667 -142.33333333,62.16666667 -142.33333333,62.08333333 -142.25,62.08333333 -142.16666667000001,62.08333333 -142.16666667000001,62.0 -142.25,62.0 -142.33333333,62.0 -142.41666667000001,62.0 -142.41666667000001,62.08333333 -142.5,62.08333333 -142.5,62.16666667 -142.5,62.25 -142.58333333,62.25 -142.66666667000001,62.25 -142.66666667000001,62.16666667 -142.66666667000001,62.08333333 -142.75,62.08333333 -142.75,62.0</coordinates></LinearRing></outerBoundaryIs><innerBoundaryIs><LinearRing><coordinates>-141.5,62.08333333 -141.41666667000001,62.08333333 -141.41666667000001,62.16666667 -141.5,62.16666667 -141.5,62.08333333</coordinates></LinearRing></innerBoundaryIs></Polygon><Polygon><outerBoundaryIs><LinearRing><coordinates>-124.75,61.08333333 -124.66666667,61.08333333 -124.66666667,61.0 -124.75,61.0 -124.83333333,61.0 -124.83333333,61.08333333 -124.75,61.08333333</coordinates></LinearRing></outerBoundaryIs></Polygon><Polygon><outerBoundaryIs><LinearRing><coordinates>-121.0,61.08333333 -120.91666667,61.08333333 -120.91666667,61.0 -121,61 -121.0,61.08333333</coordinates></LinearRing></outerBoundaryIs></Polygon><Polygon><outerBoundaryIs><LinearRing><coordinates>-126.5,61.08333333 -126.41666667,61.08333333 -126.41666667,61.16666667 -126.41666667,61.25 -126.33333333,61.25 -126.33333333,61.16666667 -126.33333333,61.08333333 -126.33333333,61.0 -126.41666667,61.0 -126.5,61.0 -126.5,61.08333333</coordinates></LinearRing></outerBoundaryIs></Polygon><Polygon><outerBoundaryIs><LinearRing><coordinates>-130.75,61.08333333 -130.66666667000001,61.08333333 -130.58333333,61.08333333 -130.58333333,61.0 -130.66666667000001,61.0 -130.75,61.0 -130.75,61.08333333</coordinates></LinearRing></outerBoundaryIs></Polygon><Polygon><outerBoundaryIs><LinearRing><coordinates>-130.41666667000001,61.08333333 -130.33333333,61.08333333 -130.33333333,61.0 -130.41666667000001,61.0 -130.41666667000001,61.08333333</coordinates></LinearRing></outerBoundaryIs></Polygon><Polygon><outerBoundaryIs><LinearRing><coordinates>-147.16666667000001,61.08333333 -147.08333333,61.08333333 -147.08333333,61.0 -147.16666667000001,61.0 -147.25,61.0 -147.25,61.08333333 -147.16666667000001,61.08333333</coordinates></LinearRing></outerBoundaryIs></Polygon><Polygon><outerBoundaryIs><LinearRing><coordinates>-121.5,61.08333333 -121.41666667,61.08333333 -121.41666667,61.0 -121.5,61.0 -121.58333333,61.0 -121.58333333,61.08333333 -121.5,61.08333333</coordinates></LinearRing></outerBoundaryIs></Polygon><Polygon><outerBoundaryIs><LinearRing><coordinates>-123.75,61.08333333 -123.66666667,61.08333333 -123.66666667,61.0 -123.75,61.0 -123.83333333,61.0 -123.83333333,61.08333333 -123.75,61.08333333</coordinates></LinearRing></outerBoundaryIs></Polygon><Polygon><outerBoundaryIs><LinearRing><coordinates>-124.0,61.08333333 -123.91666667,61.08333333 -123.91666667,61.0 -124,61 -124.0,61.08333333</coordinates></LinearRing></outerBoundaryIs></Polygon><Polygon><outerBoundaryIs><LinearRing><coordinates>-127.75,61.08333333 -127.66666667,61.08333333 -127.66666667,61.0 -127.75,61.0 -127.75,61.08333333</coordinates></LinearRing></outerBoundaryIs></Polygon><Polygon><outerBoundaryIs><LinearRing><coordinates>-131.0,61.08333333 -130.91666667000001,61.08333333 -130.91666667000001,61.0 -131,61 -131.0,61.08333333</coordinates></LinearRing></outerBoundaryIs></Polygon><Polygon><outerBoundaryIs><LinearRing><coordinates>-145.91666667000001,61.08333333 -145.83333333,61.08333333 -145.83333333,61.0 -145.91666667000001,61.0 -145.91666667000001,61.08333333</coordinates></LinearRing></outerBoundaryIs></Polygon><Polygon><outerBoundaryIs><LinearRing><coordinates>-139.25,61.08333333 -139.25,61.0 -139.33333333,61.0 -139.41666667000001,61.0 -139.5,61.0 -139.5,61.08333333 -139.5,61.16666667 -139.5,61.25 -139.58333333,61.25 -139.58333333,61.33333333 -139.5,61.33333333 -139.41666667000001,61.33333333 -139.33333333,61.33333333 -139.33333333,61.25 -139.25,61.25 -139.25,61.16666667 -139.16666667000001,61.16666667 -139.08333333,61.16666667 -139.08333333,61.25 -139.0,61.25 -138.91666667000001,61.25 -138.83333333,61.25 -138.83333333,61.16666667 -138.75,61.16666667 -138.66666667000001,61.16666667 -138.58333333,61.16666667 -138.58333333,61.08333333 -138.5,61.08333333 -138.5,61.0 -138.41666667000001,61.0 -138.33333333,61.0 -138.33333333,60.91666667 -138.33333333,60.83333333 -138.41666667000001,60.83333333 -138.5,60.83333333 -138.58333333,60.83333333 -138.58333333,60.91666667 -138.58333333,61.0 -138.66666667000001,61.0 -138.66666667000001,60.91666667 -138.66666667000001,60.83333333 -138.66666667000001,60.75 -138.75,60.75 -138.75,60.83333333 -138.83333333,60.83333333 -138.83333333,60.91666667 -138.91666667000001,60.91666667 -138.91666667000001,61.0 -139,61 -139.0,61.08333333 -139.08333333,61.08333333 -139.08333333,61.0 -139.16666667000001,61.0 -139.16666667000001,61.08333333 -139.25,61.08333333</coordinates></LinearRing></outerBoundaryIs><innerBoundaryIs><LinearRing><coordinates>-139.41666667000001,61.08333333 -139.33333333,61.08333333 -139.33333333,61.16666667 -139.41666667000001,61.16666667 -139.41666667000001,61.08333333</coordinates></LinearRing></innerBoundaryIs></Polygon><Polygon><outerBoundaryIs><LinearRing><coordinates>-161.41666667000001,61.08333333 -161.41666667000001,61.0 -161.5,61.0 -161.58333333,61.0 -161.58333333,61.08333333 -161.58333333,61.16666667 -161.58333333,61.25 -161.66666667000001,61.25 -161.66666667000001,61.33333333 -161.66666667000001,61.41666667 -161.58333333,61.41666667 -161.58333333,61.33333333 -161.5,61.33333333 -161.5,61.25 -161.41666667000001,61.25 -161.33333333,61.25 -161.33333333,61.16666667 -161.33333333,61.08333333 -161.41666667000001,61.08333333</coordinates></LinearRing></outerBoundaryIs></Polygon><Polygon><outerBoundaryIs><LinearRing><coordinates>-155.5,61.08333333 -155.41666667000001,61.08333333 -155.41666667000001,61.0 -155.5,61.0 -155.5,61.08333333</coordinates></LinearRing></outerBoundaryIs></Polygon><Polygon><outerBoundaryIs><LinearRing><coordinates>-149.5,61.08333333 -149.5,61.0 -149.58333333,61.0 -149.66666667000001,61.0 -149.66666667000001,61.08333333 -149.58333333,61.08333333 -149.58333333,61.16666667 -149.5,61.16666667 -149.5,61.08333333</coordinates></LinearRing></outerBoundaryIs></Polygon><Polygon><outerBoundaryIs><LinearRing><coordinates>-148.25,61.08333333 -148.16666667000001,61.08333333 -148.08333333,61.08333333 -148.08333333,61.0 -148.16666667000001,61.0 -148.25,61.0 -148.25,61.08333333</coordinates></LinearRing></outerBoundaryIs></Polygon><Polygon><outerBoundaryIs><LinearRing><coordinates>-117.25,61.08333333 -117.16666667,61.08333333 -117.16666667,61.0 -117.25,61.0 -117.25,61.08333333</coordinates></LinearRing></outerBoundaryIs></Polygon><Polygon><outerBoundaryIs><LinearRing><coordinates>-118.33333333,61.08333333 -118.25,61.08333333 -118.25,61.0 -118.33333333,61.0 -118.33333333,61.08333333</coordinates></LinearRing></outerBoundaryIs></Polygon><Polygon><outerBoundaryIs><LinearRing><coordinates>-135.91666667000001,61.08333333 -135.83333333,61.08333333 -135.83333333,61.0 -135.91666667000001,61.0 -136,61 -136.0,61.08333333 -135.91666667000001,61.08333333</coordinates></LinearRing></outerBoundaryIs></Polygon><Polygon><outerBoundaryIs><LinearRing><coordinates>-135.58333333,61.08333333 -135.5,61.08333333 -135.5,61.0 -135.58333333,61.0 -135.58333333,61.08333333</coordinates></LinearRing></outerBoundaryIs></Polygon><Polygon><outerBoundaryIs><LinearRing><coordinates>-135.41666667000001,61.08333333 -135.33333333,61.08333333 -135.33333333,61.0 -135.41666667000001,61.0 -135.41666667000001,61.08333333</coordinates></LinearRing></outerBoundaryIs></Polygon><Polygon><outerBoundaryIs><LinearRing><coordinates>-136.25,61.08333333 -136.16666667000001,61.08333333 -136.16666667000001,61.0 -136.25,61.0 -136.25,61.08333333</coordinates></LinearRing></outerBoundaryIs></Polygon><Polygon><outerBoundaryIs><LinearRing><coordinates>-161.91666667000001,60.83333333 -161.91666667000001,60.75 -162.0,60.75 -162.0,60.83333333 -162.08333333,60.83333333 -162.08333333,60.91666667 -162.08333333,61.0 -162,61 -162.0,60.91666667 -161.91666667000001,60.91666667 -161.83333333,60.91666667 -161.83333333,61.0 -161.75,61.0 -161.75,61.08333333 -161.66666667000001,61.08333333 -161.66666667000001,61.0 -161.58333333,61.0 -161.58333333,60.91666667 -161.66666667000001,60.91666667 -161.66666667000001,60.83333333 -161.75,60.83333333 -161.83333333,60.83333333 -161.91666667000001,60.83333333</coordinates></LinearRing></outerBoundaryIs></Polygon><Polygon><outerBoundaryIs><LinearRing><coordinates>-152.16666667000001,61.0 -152.16666667000001,60.91666667 -152.25,60.91666667 -152.25,61.0 -152.25,61.08333333 -152.16666667000001,61.08333333 -152.08333333,61.08333333 -152.08333333,61.0 -152.16666667000001,61.0</coordinates></LinearRing></outerBoundaryIs></Polygon><Polygon><outerBoundaryIs><LinearRing><coordinates>-149.41666667000001,61.0 -149.33333333,61.0 -149.33333333,60.91666667 -149.41666667000001,60.91666667 -149.41666667000001,61.0</coordinates></LinearRing></outerBoundaryIs></Polygon><Polygon><outerBoundaryIs><LinearRing><coordinates>-149.08333333,61.0 -149,61 -149.0,60.91666667 -149.08333333,60.91666667 -149.08333333,61.0</coordinates></LinearRing></outerBoundaryIs></Polygon><Polygon><outerBoundaryIs><LinearRing><coordinates>-148.33333333,61.0 -148.25,61.0 -148.25,60.91666667 -148.33333333,60.91666667 -148.33333333,61.0</coordinates></LinearRing></outerBoundaryIs></Polygon><Polygon><outerBoundaryIs><LinearRing><coordinates>-147.91666667000001,61.0 -147.91666667000001,60.91666667 -148.0,60.91666667 -148,61 -148.0,61.08333333 -147.91666667000001,61.08333333 -147.91666667000001,61.0</coordinates></LinearRing></outerBoundaryIs></Polygon><Polygon><outerBoundaryIs><LinearRing><coordinates>-113.08333333,61.0 -113.08333333,60.91666667 -113.16666667,60.91666667 -113.25,60.91666667 -113.33333333,60.91666667 -113.41666667,60.91666667 -113.41666667,61.0 -113.41666667,61.08333333 -113.33333333,61.08333333 -113.25,61.08333333 -113.25,61.16666667 -113.16666667,61.16666667 -113.16666667,61.08333333 -113.08333333,61.08333333 -113.0,61.08333333 -112.91666667,61.08333333 -112.91666667,61.0 -113,61 -113.08333333,61.0</coordinates></LinearRing></outerBoundaryIs></Polygon><Polygon><outerBoundaryIs><LinearRing><coordinates>-121.08333333,61.0 -121.08333333,60.91666667 -121.16666667,60.91666667 -121.25,60.91666667 -121.25,61.0 -121.25,61.08333333 -121.33333333,61.08333333 -121.33333333,61.16666667 -121.25,61.16666667 -121.16666667,61.16666667 -121.08333333,61.16666667 -121.08333333,61.08333333 -121.08333333,61.0</coordinates></LinearRing></outerBoundaryIs></Polygon><Polygon><outerBoundaryIs><LinearRing><coordinates>-127.66666667,61.0 -127.58333333,61.0 -127.58333333,60.91666667 -127.66666667,60.91666667 -127.66666667,61.0</coordinates></LinearRing></outerBoundaryIs></Polygon><Polygon><outerBoundaryIs><LinearRing><coordinates>-127.33333333,61.0 -127.33333333,60.91666667 -127.41666667,60.91666667 -127.41666667,61.0 -127.5,61.0 -127.5,61.08333333 -127.41666667,61.08333333 -127.33333333,61.08333333 -127.33333333,61.0</coordinates></LinearRing></outerBoundaryIs></Polygon><Polygon><outerBoundaryIs><LinearRing><coordinates>-128.16666667000001,61.0 -128.08333333,61.0 -128.08333333,60.91666667 -128.16666667000001,60.91666667 -128.16666667000001,61.0</coordinates></LinearRing></outerBoundaryIs></Polygon><Polygon><outerBoundaryIs><LinearRing><coordinates>-132,61 -131.91666667000001,61.0 -131.83333333,61.0 -131.83333333,60.91666667 -131.91666667000001,60.91666667 -132.0,60.91666667 -132,61</coordinates></LinearRing></outerBoundaryIs></Polygon><Polygon><outerBoundaryIs><LinearRing><coordinates>-134.75,61.0 -134.66666667000001,61.0 -134.66666667000001,60.91666667 -134.75,60.91666667 -134.75,61.0</coordinates></LinearRing></outerBoundaryIs></Polygon><Polygon><outerBoundaryIs><LinearRing><coordinates>-136.41666667000001,61.0 -136.33333333,61.0 -136.33333333,60.91666667 -136.41666667000001,60.91666667 -136.5,60.91666667 -136.5,61.0 -136.58333333,61.0 -136.66666667000001,61.0 -136.66666667000001,61.08333333 -136.58333333,61.08333333 -136.5,61.08333333 -136.41666667000001,61.08333333 -136.41666667000001,61.0</coordinates></LinearRing></outerBoundaryIs></Polygon><Polygon><outerBoundaryIs><LinearRing><coordinates>-135.75,61.0 -135.66666667000001,61.0 -135.66666667000001,60.91666667 -135.75,60.91666667 -135.75,61.0</coordinates></LinearRing></outerBoundaryIs></Polygon><Polygon><outerBoundaryIs><LinearRing><coordinates>-137.25,61.0 -137.16666667000001,61.0 -137.16666667000001,60.91666667 -137.25,60.91666667 -137.33333333,60.91666667 -137.41666667000001,60.91666667 -137.5,60.91666667 -137.58333333,60.91666667 -137.58333333,61.0 -137.66666667000001,61.0 -137.66666667000001,61.08333333 -137.75,61.08333333 -137.83333333,61.08333333 -137.83333333,61.16666667 -137.91666667000001,61.16666667 -138.0,61.16666667 -138.08333333,61.16666667 -138.16666667000001,61.16666667 -138.25,61.16666667 -138.33333333,61.16666667 -138.41666667000001,61.16666667 -138.41666667000001,61.25 -138.5,61.25 -138.5,61.33333333 -138.58333333,61.33333333 -138.58333333,61.41666667 -138.5,61.41666667 -138.5,61.5 -138.58333333,61.5 -138.58333333,61.58333333 -138.5,61.58333333 -138.41666667000001,61.58333333 -138.41666667000001,61.66666667 -138.5,61.66666667 -138.5,61.75 -138.41666667000001,61.75 -138.33333333,61.75 -138.25,61.75 -138.16666667000001,61.75 -138.08333333,61.75 -138.08333333,61.66666667 -138.0,61.66666667 -138.0,61.75 -137.91666667000001,61.75 -137.91666667000001,61.83333333 -137.83333333,61.83333333 -137.75,61.83333333 -137.75,61.75 -137.66666667000001,61.75 -137.66666667000001,61.66666667 -137.66666667000001,61.58333333 -137.58333333,61.58333333 -137.58333333,61.5 -137.66666667000001,61.5 -137.66666667000001,61.41666667 -137.58333333,61.41666667 -137.58333333,61.33333333 -137.58333333,61.25 -137.66666667000001,61.25 -137.66666667000001,61.16666667 -137.58333333,61.16666667 -137.5,61.16666667 -137.41666667000001,61.16666667 -137.41666667000001,61.08333333 -137.33333333,61.08333333 -137.25,61.08333333 -137.25,61.0</coordinates></LinearRing></outerBoundaryIs></Polygon><Polygon><outerBoundaryIs><LinearRing><coordinates>-146.83333333,61.0 -146.83333333,60.91666667 -146.91666667000001,60.91666667 -147.0,60.91666667 -147,61 -147.0,61.08333333 -146.91666667000001,61.08333333 -146.83333333,61.08333333 -146.75,61.08333333 -146.66666667000001,61.08333333 -146.66666667000001,61.0 -146.75,61.0 -146.83333333,61.0</coordinates></LinearRing></outerBoundaryIs></Polygon><Polygon><outerBoundaryIs><LinearRing><coordinates>-119.75,61.0 -119.66666667,61.0 -119.66666667,60.91666667 -119.75,60.91666667 -119.75,61.0</coordinates></LinearRing></outerBoundaryIs></Polygon><Polygon><outerBoundaryIs><LinearRing><coordinates>-118.41666667,61.0 -118.33333333,61.0 -118.33333333,60.91666667 -118.41666667,60.91666667 -118.41666667,61.0</coordinates></LinearRing></outerBoundaryIs></Polygon><Polygon><outerBoundaryIs><LinearRing><coordinates>-130.5,61.0 -130.41666667000001,61.0 -130.41666667000001,60.91666667 -130.5,60.91666667 -130.5,61.0</coordinates></LinearRing></outerBoundaryIs></Polygon><Polygon><outerBoundaryIs><LinearRing><coordinates>-130.83333333,61.0 -130.75,61.0 -130.75,60.91666667 -130.83333333,60.91666667 -130.83333333,61.0</coordinates></LinearRing></outerBoundaryIs></Polygon><Polygon><outerBoundaryIs><LinearRing><coordinates>-124.08333333,61.0 -124,61 -124.0,60.91666667 -124.08333333,60.91666667 -124.08333333,61.0</coordinates></LinearRing></outerBoundaryIs></Polygon><Polygon><outerBoundaryIs><LinearRing><coordinates>-136.83333333,61.0 -136.83333333,60.91666667 -136.91666667000001,60.91666667 -136.91666667000001,61.0 -136.91666667000001,61.08333333 -136.91666667000001,61.16666667 -136.83333333,61.16666667 -136.75,61.16666667 -136.75,61.08333333 -136.75,61.0 -136.83333333,61.0</coordinates></LinearRing></outerBoundaryIs></Polygon><Polygon><outerBoundaryIs><LinearRing><coordinates>-133.83333333,61.0 -133.75,61.0 -133.75,60.91666667 -133.83333333,60.91666667 -133.83333333,61.0</coordinates></LinearRing></outerBoundaryIs></Polygon><Polygon><outerBoundaryIs><LinearRing><coordinates>-125.25,61.0 -125.16666667,61.0 -125.16666667,60.91666667 -125.25,60.91666667 -125.33333333,60.91666667 -125.33333333,61.0 -125.25,61.0</coordinates></LinearRing></outerBoundaryIs></Polygon><Polygon><outerBoundaryIs><LinearRing><coordinates>-125,61 -124.91666667,61.0 -124.91666667,60.91666667 -125.0,60.91666667 -125,61</coordinates></LinearRing></outerBoundaryIs></Polygon><Polygon><outerBoundaryIs><LinearRing><coordinates>-117.83333333,60.83333333 -117.83333333,60.75 -117.91666667,60.75 -118.0,60.75 -118.0,60.83333333 -118.08333333,60.83333333 -118.08333333,60.91666667 -118.16666667,60.91666667 -118.25,60.91666667 -118.25,61.0 -118.16666667,61.0 -118.08333333,61.0 -118,61 -118.0,60.91666667 -117.91666667,60.91666667 -117.83333333,60.91666667 -117.83333333,60.83333333</coordinates></LinearRing></outerBoundaryIs></Polygon><Polygon><outerBoundaryIs><LinearRing><coordinates>-123.83333333,60.83333333 -123.83333333,60.75 -123.91666667,60.75 -123.91666667,60.83333333 -123.91666667,60.91666667 -123.91666667,61.0 -123.83333333,61.0 -123.83333333,60.91666667 -123.75,60.91666667 -123.75,60.83333333 -123.83333333,60.83333333</coordinates></LinearRing></outerBoundaryIs></Polygon><Polygon><outerBoundaryIs><LinearRing><coordinates>-146.41666667000001,60.91666667 -146.41666667000001,60.83333333 -146.5,60.83333333 -146.5,60.91666667 -146.58333333,60.91666667 -146.58333333,61.0 -146.5,61.0 -146.41666667000001,61.0 -146.41666667000001,60.91666667</coordinates></LinearRing></outerBoundaryIs></Polygon><Polygon><outerBoundaryIs><LinearRing><coordinates>-147.33333333,60.91666667 -147.33333333,60.83333333 -147.41666667000001,60.83333333 -147.41666667000001,60.91666667 -147.41666667000001,61.0 -147.5,61.0 -147.5,61.08333333 -147.41666667000001,61.08333333 -147.33333333,61.08333333 -147.33333333,61.0 -147.33333333,60.91666667</coordinates></LinearRing></outerBoundaryIs></Polygon><Polygon><outerBoundaryIs><LinearRing><coordinates>-128.33333333,60.91666667 -128.33333333,60.83333333 -128.41666667000001,60.83333333 -128.41666667000001,60.91666667 -128.41666667000001,61.0 -128.41666667000001,61.08333333 -128.33333333,61.08333333 -128.33333333,61.0 -128.33333333,60.91666667</coordinates></LinearRing></outerBoundaryIs></Polygon><Polygon><outerBoundaryIs><LinearRing><coordinates>-125.5,60.91666667 -125.41666667,60.91666667 -125.41666667,60.83333333 -125.5,60.83333333 -125.58333333,60.83333333 -125.66666667,60.83333333 -125.75,60.83333333 -125.83333333,60.83333333 -125.83333333,60.91666667 -125.83333333,61.0 -125.75,61.0 -125.75,61.08333333 -125.66666667,61.08333333 -125.58333333,61.08333333 -125.5,61.08333333 -125.5,61.0 -125.58333333,61.0 -125.66666667,61.0 -125.66666667,60.91666667 -125.58333333,60.91666667 -125.5,60.91666667</coordinates></LinearRing></outerBoundaryIs></Polygon><Polygon><outerBoundaryIs><LinearRing><coordinates>-120.75,60.58333333 -120.75,60.5 -120.83333333,60.5 -120.83333333,60.58333333 -120.83333333,60.66666667 -120.83333333,60.75 -120.91666667,60.75 -120.91666667,60.83333333 -120.91666667,60.91666667 -120.83333333,60.91666667 -120.83333333,60.83333333 -120.75,60.83333333 -120.75,60.91666667 -120.75,61.0 -120.75,61.08333333 -120.83333333,61.08333333 -120.91666667,61.08333333 -120.91666667,61.16666667 -121.0,61.16666667 -121.08333333,61.16666667 -121.08333333,61.25 -121.08333333,61.33333333 -121.0,61.33333333 -121.0,61.25 -120.91666667,61.25 -120.83333333,61.25 -120.75,61.25 -120.66666667,61.25 -120.66666667,61.33333333 -120.58333333,61.33333333 -120.58333333,61.25 -120.58333333,61.16666667 -120.58333333,61.08333333 -120.5,61.08333333 -120.5,61.0 -120.58333333,61.0 -120.58333333,60.91666667 -120.66666667,60.91666667 -120.66666667,60.83333333 -120.58333333,60.83333333 -120.58333333,60.75 -120.5,60.75 -120.41666667,60.75 -120.33333333,60.75 -120.33333333,60.83333333 -120.33333333,60.91666667 -120.25,60.91666667 -120.25,61.0 -120.16666667,61.0 -120.16666667,61.08333333 -120.25,61.08333333 -120.33333333,61.08333333 -120.41666667,61.08333333 -120.41666667,61.16666667 -120.5,61.16666667 -120.5,61.25 -120.41666667,61.25 -120.33333333,61.25 -120.25,61.25 -120.16666667,61.25 -120.08333333,61.25 -120.0,61.25 -120.0,61.33333333 -119.91666667,61.33333333 -119.91666667,61.41666667 -119.83333333,61.41666667 -119.75,61.41666667 -119.66666667,61.41666667 -119.66666667,61.33333333 -119.75,61.33333333 -119.83333333,61.33333333 -119.83333333,61.25 -119.75,61.25 -119.66666667,61.25 -119.58333333,61.25 -119.58333333,61.33333333 -119.5,61.33333333 -119.41666667,61.33333333 -119.33333333,61.33333333 -119.25,61.33333333 -119.25,61.25 -119.33333333,61.25 -119.41666667,61.25 -119.5,61.25 -119.5,61.16666667 -119.5,61.08333333 -119.58333333,61.08333333 -119.58333333,61.16666667 -119.66666667,61.16666667 -119.75,61.16666667 -119.83333333,61.16666667 -119.83333333,61.08333333 -119.91666667,61.08333333 -119.91666667,61.0 -119.83333333,61.0 -119.83333333,60.91666667 -119.91666667,60.91666667 -119.91666667,60.83333333 -119.83333333,60.83333333 -119.83333333,60.75 -119.83333333,60.66666667 -119.91666667,60.66666667 -119.91666667,60.58333333 -120.0,60.58333333 -120.08333333,60.58333333 -120.08333333,60.5 -120.16666667,60.5 -120.25,60.5 -120.25,60.58333333 -120.16666667,60.58333333 -120.16666667,60.66666667 -120.25,60.66666667 -120.33333333,60.66666667 -120.33333333,60.58333333 -120.33333333,60.5 -120.41666667,60.5 -120.41666667,60.58333333 -120.5,60.58333333 -120.5,60.66666667 -120.58333333,60.66666667 -120.66666667,60.66666667 -120.75,60.66666667 -120.75,60.58333333</coordinates></LinearRing></outerBoundaryIs><innerBoundaryIs><LinearRing><coordinates>-120.08333333,61.0 -120.08333333,60.91666667 -120.0,60.91666667 -120,61 -120.08333333,61.0</coordinates></LinearRing></innerBoundaryIs></Polygon><Polygon><outerBoundaryIs><LinearRing><coordinates>-122.91666667,60.5 -122.91666667,60.41666667 -123.0,60.41666667 -123.0,60.5 -123.0,60.58333333 -123.0,60.66666667 -123.0,60.75 -122.91666667,60.75 -122.91666667,60.83333333 -122.83333333,60.83333333 -122.83333333,60.91666667 -122.75,60.91666667 -122.75,60.83333333 -122.66666667,60.83333333 -122.66666667,60.91666667 -122.58333333,60.91666667 -122.58333333,61.0 -122.5,61.0 -122.41666667,61.0 -122.33333333,61.0 -122.25,61.0 -122.16666667,61.0 -122.08333333,61.0 -122,61 -122.0,60.91666667 -121.91666667,60.91666667 -121.91666667,60.83333333 -121.91666667,60.75 -122.0,60.75 -122.08333333,60.75 -122.16666667,60.75 -122.25,60.75 -122.25,60.83333333 -122.33333333,60.83333333 -122.41666667,60.83333333 -122.41666667,60.75 -122.41666667,60.66666667 -122.5,60.66666667 -122.5,60.75 -122.5,60.83333333 -122.58333333,60.83333333 -122.58333333,60.75 -122.66666667,60.75 -122.75,60.75 -122.75,60.66666667 -122.75,60.58333333 -122.83333333,60.58333333 -122.91666667,60.58333333 -122.91666667,60.5</coordinates></LinearRing></outerBoundaryIs></Polygon><Polygon><outerBoundaryIs><LinearRing><coordinates>-146.16666667000001,61.08333333 -146.08333333,61.08333333 -146.08333333,61.0 -146.16666667000001,61.0 -146.16666667000001,61.08333333</coordinates></LinearRing></outerBoundaryIs></Polygon><Polygon><outerBoundaryIs><LinearRing><coordinates>-147.66666667000001,61.08333333 -147.58333333,61.08333333 -147.58333333,61.0 -147.66666667000001,61.0 -147.66666667000001,61.08333333</coordinates></LinearRing></outerBoundaryIs></Polygon><Polygon><outerBoundaryIs><LinearRing><coordinates>-123.41666667,61.16666667 -123.33333333,61.16666667 -123.33333333,61.08333333 -123.41666667,61.08333333 -123.41666667,61.16666667</coordinates></LinearRing></outerBoundaryIs></Polygon><Polygon><outerBoundaryIs><LinearRing><coordinates>-125.08333333,61.16666667 -125.0,61.16666667 -125.0,61.08333333 -125.08333333,61.08333333 -125.08333333,61.16666667</coordinates></LinearRing></outerBoundaryIs></Polygon><Polygon><outerBoundaryIs><LinearRing><coordinates>-130.25,61.16666667 -130.16666667000001,61.16666667 -130.08333333,61.16666667 -130.08333333,61.08333333 -130.16666667000001,61.08333333 -130.25,61.08333333 -130.25,61.16666667</coordinates></LinearRing></outerBoundaryIs></Polygon><Polygon><outerBoundaryIs><LinearRing><coordinates>-130.91666667000001,61.16666667 -130.83333333,61.16666667 -130.75,61.16666667 -130.75,61.08333333 -130.83333333,61.08333333 -130.91666667000001,61.08333333 -130.91666667000001,61.16666667</coordinates></LinearRing></outerBoundaryIs></Polygon><Polygon><outerBoundaryIs><LinearRing><coordinates>-137.16666667000001,61.16666667 -137.08333333,61.16666667 -137.08333333,61.08333333 -137.16666667000001,61.08333333 -137.16666667000001,61.16666667</coordinates></LinearRing></outerBoundaryIs></Polygon><Polygon><outerBoundaryIs><LinearRing><coordinates>-147.58333333,61.16666667 -147.5,61.16666667 -147.5,61.08333333 -147.58333333,61.08333333 -147.58333333,61.16666667</coordinates></LinearRing></outerBoundaryIs></Polygon><Polygon><outerBoundaryIs><LinearRing><coordinates>-147.75,61.16666667 -147.66666667000001,61.16666667 -147.66666667000001,61.08333333 -147.75,61.08333333 -147.75,61.16666667</coordinates></LinearRing></outerBoundaryIs></Polygon><Polygon><outerBoundaryIs><LinearRing><coordinates>-148.75,61.16666667 -148.66666667000001,61.16666667 -148.66666667000001,61.08333333 -148.75,61.08333333 -148.75,61.16666667</coordinates></LinearRing></outerBoundaryIs></Polygon><Polygon><outerBoundaryIs><LinearRing><coordinates>-146.66666667000001,61.16666667 -146.58333333,61.16666667 -146.58333333,61.08333333 -146.66666667000001,61.08333333 -146.66666667000001,61.16666667</coordinates></LinearRing></outerBoundaryIs></Polygon><Polygon><outerBoundaryIs><LinearRing><coordinates>-112.58333333,61.16666667 -112.58333333,61.08333333 -112.66666667,61.08333333 -112.66666667,61.16666667 -112.75,61.16666667 -112.75,61.25 -112.75,61.33333333 -112.66666667,61.33333333 -112.66666667,61.25 -112.58333333,61.25 -112.58333333,61.16666667</coordinates></LinearRing></outerBoundaryIs></Polygon><Polygon><outerBoundaryIs><LinearRing><coordinates>-128.16666667000001,61.16666667 -128.16666667000001,61.08333333 -128.25,61.08333333 -128.33333333,61.08333333 -128.33333333,61.16666667 -128.25,61.16666667 -128.25,61.25 -128.16666667000001,61.25 -128.16666667000001,61.16666667</coordinates></LinearRing></outerBoundaryIs></Polygon><Polygon><outerBoundaryIs><LinearRing><coordinates>-135.41666667000001,61.16666667 -135.41666667000001,61.08333333 -135.5,61.08333333 -135.5,61.16666667 -135.5,61.25 -135.41666667000001,61.25 -135.41666667000001,61.16666667</coordinates></LinearRing></outerBoundaryIs></Polygon><Polygon><outerBoundaryIs><LinearRing><coordinates>-149.16666667000001,61.08333333 -149.08333333,61.08333333 -149.08333333,61.0 -149.16666667000001,61.0 -149.25,61.0 -149.25,61.08333333 -149.33333333,61.08333333 -149.33333333,61.16666667 -149.25,61.16666667 -149.25,61.25 -149.25,61.33333333 -149.25,61.41666667 -149.16666667000001,61.41666667 -149.08333333,61.41666667 -149.08333333,61.33333333 -149.0,61.33333333 -149.0,61.25 -149.08333333,61.25 -149.08333333,61.16666667 -149.16666667000001,61.16666667 -149.16666667000001,61.08333333</coordinates></LinearRing></outerBoundaryIs></Polygon><Polygon><outerBoundaryIs><LinearRing><coordinates>-131.08333333,61.16666667 -131.08333333,61.08333333 -131.16666667000001,61.08333333 -131.16666667000001,61.16666667 -131.25,61.16666667 -131.33333333,61.16666667 -131.33333333,61.25 -131.25,61.25 -131.25,61.33333333 -131.25,61.41666667 -131.16666667000001,61.41666667 -131.16666667000001,61.5 -131.08333333,61.5 -131.08333333,61.41666667 -131.0,61.41666667 -130.91666667000001,61.41666667 -130.83333333,61.41666667 -130.75,61.41666667 -130.66666667000001,61.41666667 -130.58333333,61.41666667 -130.5,61.41666667 -130.41666667000001,61.41666667 -130.41666667000001,61.33333333 -130.33333333,61.33333333 -130.33333333,61.25 -130.25,61.25 -130.25,61.16666667 -130.33333333,61.16666667 -130.41666667000001,61.16666667 -130.5,61.16666667 -130.5,61.25 -130.58333333,61.25 -130.58333333,61.33333333 -130.66666667000001,61.33333333 -130.75,61.33333333 -130.83333333,61.33333333 -130.83333333,61.25 -130.91666667000001,61.25 -131.0,61.25 -131.0,61.33333333 -131.08333333,61.33333333 -131.08333333,61.25 -131.08333333,61.16666667</coordinates></LinearRing></outerBoundaryIs></Polygon><Polygon><outerBoundaryIs><LinearRing><coordinates>-162.25,63.25 -162.16666667000001,63.25 -162.16666667000001,63.16666667 -162.25,63.16666667 -162.33333333,63.16666667 -162.33333333,63.25 -162.25,63.25</coordinates></LinearRing></outerBoundaryIs></Polygon><Polygon><outerBoundaryIs><LinearRing><coordinates>-162.33333333,63.33333333 -162.33333333,63.25 -162.41666667000001,63.25 -162.41666667000001,63.33333333 -162.41666667000001,63.41666667 -162.33333333,63.41666667 -162.25,63.41666667 -162.25,63.33333333 -162.33333333,63.33333333</coordinates></LinearRing></outerBoundaryIs></Polygon><Polygon><outerBoundaryIs><LinearRing><coordinates>-154.66666667000001,63.33333333 -154.58333333,63.33333333 -154.58333333,63.25 -154.66666667000001,63.25 -154.75,63.25 -154.75,63.33333333 -154.83333333,63.33333333 -154.83333333,63.41666667 -154.75,63.41666667 -154.66666667000001,63.41666667 -154.66666667000001,63.33333333</coordinates></LinearRing></outerBoundaryIs></Polygon><Polygon><outerBoundaryIs><LinearRing><coordinates>-160.0,63.41666667 -159.91666667000001,63.41666667 -159.91666667000001,63.33333333 -160.0,63.33333333 -160.0,63.41666667</coordinates></LinearRing></outerBoundaryIs></Polygon><Polygon><outerBoundaryIs><LinearRing><coordinates>-127.25,63.25 -127.16666667,63.25 -127.16666667,63.16666667 -127.25,63.16666667 -127.25,63.25</coordinates></LinearRing></outerBoundaryIs></Polygon><Polygon><outerBoundaryIs><LinearRing><coordinates>-145.33333333,63.25 -145.25,63.25 -145.25,63.16666667 -145.33333333,63.16666667 -145.41666667000001,63.16666667 -145.5,63.16666667 -145.5,63.25 -145.41666667000001,63.25 -145.33333333,63.25</coordinates></LinearRing></outerBoundaryIs></Polygon><Polygon><outerBoundaryIs><LinearRing><coordinates>-133.33333333,63.25 -133.25,63.25 -133.16666667000001,63.25 -133.08333333,63.25 -133.08333333,63.16666667 -133.16666667000001,63.16666667 -133.25,63.16666667 -133.33333333,63.16666667 -133.41666667000001,63.16666667 -133.41666667000001,63.25 -133.33333333,63.25</coordinates></LinearRing></outerBoundaryIs></Polygon><Polygon><outerBoundaryIs><LinearRing><coordinates>-136.58333333,63.25 -136.5,63.25 -136.41666667000001,63.25 -136.41666667000001,63.16666667 -136.5,63.16666667 -136.58333333,63.16666667 -136.66666667000001,63.16666667 -136.66666667000001,63.25 -136.58333333,63.25</coordinates></LinearRing></outerBoundaryIs></Polygon><Polygon><outerBoundaryIs><LinearRing><coordinates>-128.0,63.25 -127.91666667,63.25 -127.91666667,63.16666667 -128.0,63.16666667 -128.0,63.25</coordinates></LinearRing></outerBoundaryIs></Polygon><Polygon><outerBoundaryIs><LinearRing><coordinates>-128.41666667000001,63.25 -128.33333333,63.25 -128.33333333,63.16666667 -128.41666667000001,63.16666667 -128.41666667000001,63.25</coordinates></LinearRing></outerBoundaryIs></Polygon><Polygon><outerBoundaryIs><LinearRing><coordinates>-71.75,63.25 -71.66666667,63.25 -71.66666667,63.16666667 -71.75,63.16666667 -71.75,63.25</coordinates></LinearRing></outerBoundaryIs></Polygon><Polygon><outerBoundaryIs><LinearRing><coordinates>-134.41666667000001,63.25 -134.33333333,63.25 -134.33333333,63.16666667 -134.41666667000001,63.16666667 -134.41666667000001,63.25</coordinates></LinearRing></outerBoundaryIs></Polygon><Polygon><outerBoundaryIs><LinearRing><coordinates>-77.41666667,63.75 -77.33333333,63.75 -77.33333333,63.66666667 -77.41666667,63.66666667 -77.41666667,63.75</coordinates></LinearRing></outerBoundaryIs></Polygon><Polygon><outerBoundaryIs><LinearRing><coordinates>-127.16666667,63.58333333 -127.08333333,63.58333333 -127.08333333,63.5 -127.16666667,63.5 -127.16666667,63.58333333</coordinates></LinearRing></outerBoundaryIs></Polygon><Polygon><outerBoundaryIs><LinearRing><coordinates>-130.33333333,63.58333333 -130.25,63.58333333 -130.25,63.5 -130.33333333,63.5 -130.33333333,63.58333333</coordinates></LinearRing></outerBoundaryIs></Polygon><Polygon><outerBoundaryIs><LinearRing><coordinates>-137.0,63.58333333 -136.91666667000001,63.58333333 -136.91666667000001,63.5 -137.0,63.5 -137.0,63.58333333</coordinates></LinearRing></outerBoundaryIs></Polygon><Polygon><outerBoundaryIs><LinearRing><coordinates>-71.91666667,63.41666667 -71.91666667,63.33333333 -72.0,63.33333333 -72.08333333,63.33333333 -72.08333333,63.41666667 -72.0,63.41666667 -72.0,63.5 -71.91666667,63.5 -71.91666667,63.41666667</coordinates></LinearRing></outerBoundaryIs></Polygon><Polygon><outerBoundaryIs><LinearRing><coordinates>-130.33333333,63.41666667 -130.25,63.41666667 -130.25,63.33333333 -130.33333333,63.33333333 -130.41666667000001,63.33333333 -130.5,63.33333333 -130.5,63.41666667 -130.58333333,63.41666667 -130.58333333,63.5 -130.5,63.5 -130.41666667000001,63.5 -130.41666667000001,63.41666667 -130.33333333,63.41666667</coordinates></LinearRing></outerBoundaryIs></Polygon><Polygon><outerBoundaryIs><LinearRing><coordinates>-131.41666667000001,63.41666667 -131.33333333,63.41666667 -131.25,63.41666667 -131.25,63.33333333 -131.33333333,63.33333333 -131.41666667000001,63.33333333 -131.5,63.33333333 -131.5,63.41666667 -131.41666667000001,63.41666667</coordinates></LinearRing></outerBoundaryIs></Polygon><Polygon><outerBoundaryIs><LinearRing><coordinates>-138.75,63.41666667 -138.66666667000001,63.41666667 -138.66666667000001,63.33333333 -138.75,63.33333333 -138.75,63.41666667</coordinates></LinearRing></outerBoundaryIs></Polygon><Polygon><outerBoundaryIs><LinearRing><coordinates>-138.25,63.41666667 -138.16666667000001,63.41666667 -138.16666667000001,63.33333333 -138.25,63.33333333 -138.25,63.41666667</coordinates></LinearRing></outerBoundaryIs></Polygon><Polygon><outerBoundaryIs><LinearRing><coordinates>-136.83333333,63.41666667 -136.75,63.41666667 -136.66666667000001,63.41666667 -136.58333333,63.41666667 -136.5,63.41666667 -136.5,63.33333333 -136.58333333,63.33333333 -136.66666667000001,63.33333333 -136.75,63.33333333 -136.83333333,63.33333333 -136.83333333,63.41666667</coordinates></LinearRing></outerBoundaryIs></Polygon><Polygon><outerBoundaryIs><LinearRing><coordinates>-130.08333333,63.41666667 -130.0,63.41666667 -129.91666667000001,63.41666667 -129.83333333,63.41666667 -129.83333333,63.33333333 -129.91666667000001,63.33333333 -130.0,63.33333333 -130.08333333,63.33333333 -130.08333333,63.41666667</coordinates></LinearRing></outerBoundaryIs></Polygon><Polygon><outerBoundaryIs><LinearRing><coordinates>-127.33333333,63.25 -127.33333333,63.16666667 -127.41666667,63.16666667 -127.5,63.16666667 -127.58333333,63.16666667 -127.58333333,63.25 -127.66666667,63.25 -127.66666667,63.33333333 -127.75,63.33333333 -127.83333333,63.33333333 -127.83333333,63.41666667 -127.75,63.41666667 -127.66666667,63.41666667 -127.66666667,63.5 -127.58333333,63.5 -127.58333333,63.41666667 -127.5,63.41666667 -127.41666667,63.41666667 -127.41666667,63.5 -127.33333333,63.5 -127.33333333,63.41666667 -127.33333333,63.33333333 -127.25,63.33333333 -127.25,63.25 -127.33333333,63.25</coordinates></LinearRing></outerBoundaryIs></Polygon><Polygon><outerBoundaryIs><LinearRing><coordinates>-154.16666667000001,63.25 -154.16666667000001,63.16666667 -154.25,63.16666667 -154.25,63.25 -154.33333333,63.25 -154.41666667000001,63.25 -154.5,63.25 -154.5,63.33333333 -154.41666667000001,63.33333333 -154.33333333,63.33333333 -154.25,63.33333333 -154.16666667000001,63.33333333 -154.08333333,63.33333333 -154.08333333,63.25 -154.16666667000001,63.25</coordinates></LinearRing></outerBoundaryIs></Polygon><Polygon><outerBoundaryIs><LinearRing><coordinates>-130.83333333,63.33333333 -130.75,63.33333333 -130.75,63.25 -130.83333333,63.25 -130.83333333,63.33333333</coordinates></LinearRing></outerBoundaryIs></Polygon><Polygon><outerBoundaryIs><LinearRing><coordinates>-130.16666667000001,63.33333333 -130.08333333,63.33333333 -130.08333333,63.25 -130.16666667000001,63.25 -130.25,63.25 -130.25,63.33333333 -130.16666667000001,63.33333333</coordinates></LinearRing></outerBoundaryIs></Polygon><Polygon><outerBoundaryIs><LinearRing><coordinates>-128.66666667000001,63.33333333 -128.58333333,63.33333333 -128.58333333,63.25 -128.66666667000001,63.25 -128.66666667000001,63.33333333</coordinates></LinearRing></outerBoundaryIs></Polygon><Polygon><outerBoundaryIs><LinearRing><coordinates>-127.16666667,63.33333333 -127.08333333,63.33333333 -127.0,63.33333333 -127.0,63.25 -127.08333333,63.25 -127.16666667,63.25 -127.16666667,63.33333333</coordinates></LinearRing></outerBoundaryIs></Polygon><Polygon><outerBoundaryIs><LinearRing><coordinates>-138.41666667000001,63.33333333 -138.41666667000001,63.25 -138.5,63.25 -138.5,63.33333333 -138.5,63.41666667 -138.41666667000001,63.41666667 -138.41666667000001,63.33333333</coordinates></LinearRing></outerBoundaryIs></Polygon><Polygon><outerBoundaryIs><LinearRing><coordinates>-143.0,63.33333333 -143.0,63.25 -143.08333333,63.25 -143.16666667000001,63.25 -143.25,63.25 -143.25,63.33333333 -143.33333333,63.33333333 -143.33333333,63.41666667 -143.25,63.41666667 -143.25,63.5 -143.16666667000001,63.5 -143.16666667000001,63.41666667 -143.08333333,63.41666667 -143.08333333,63.5 -143.0,63.5 -143.0,63.41666667 -142.91666667000001,63.41666667 -142.91666667000001,63.33333333 -143.0,63.33333333</coordinates></LinearRing></outerBoundaryIs></Polygon><Polygon><outerBoundaryIs><LinearRing><coordinates>-146.08333333,63.33333333 -146.0,63.33333333 -146.0,63.25 -146.08333333,63.25 -146.08333333,63.33333333</coordinates></LinearRing></outerBoundaryIs></Polygon><Polygon><outerBoundaryIs><LinearRing><coordinates>-145.58333333,63.33333333 -145.58333333,63.25 -145.66666667000001,63.25 -145.66666667000001,63.33333333 -145.66666667000001,63.41666667 -145.58333333,63.41666667 -145.58333333,63.33333333</coordinates></LinearRing></outerBoundaryIs></Polygon><Polygon><outerBoundaryIs><LinearRing><coordinates>-128.25,63.5 -128.16666667000001,63.5 -128.16666667000001,63.41666667 -128.25,63.41666667 -128.25,63.5</coordinates></LinearRing></outerBoundaryIs></Polygon><Polygon><outerBoundaryIs><LinearRing><coordinates>-128.41666667000001,63.5 -128.33333333,63.5 -128.33333333,63.41666667 -128.41666667000001,63.41666667 -128.41666667000001,63.5</coordinates></LinearRing></outerBoundaryIs></Polygon><Polygon><outerBoundaryIs><LinearRing><coordinates>-130.25,63.5 -130.16666667000001,63.5 -130.16666667000001,63.41666667 -130.25,63.41666667 -130.25,63.5</coordinates></LinearRing></outerBoundaryIs></Polygon><Polygon><outerBoundaryIs><LinearRing><coordinates>-147.25,63.5 -147.16666667000001,63.5 -147.08333333,63.5 -147.0,63.5 -146.91666667000001,63.5 -146.91666667000001,63.41666667 -147.0,63.41666667 -147.08333333,63.41666667 -147.16666667000001,63.41666667 -147.25,63.41666667 -147.33333333,63.41666667 -147.41666667000001,63.41666667 -147.5,63.41666667 -147.58333333,63.41666667 -147.66666667000001,63.41666667 -147.66666667000001,63.5 -147.58333333,63.5 -147.5,63.5 -147.41666667000001,63.5 -147.33333333,63.5 -147.25,63.5</coordinates></LinearRing></outerBoundaryIs></Polygon><Polygon><outerBoundaryIs><LinearRing><coordinates>-78,64 -77.91666667,64.0 -77.91666667,63.91666667 -78.0,63.91666667 -78,64</coordinates></LinearRing></outerBoundaryIs></Polygon><Polygon><outerBoundaryIs><LinearRing><coordinates>-77.58333333,64.0 -77.5,64.0 -77.5,63.91666667 -77.58333333,63.91666667 -77.58333333,64.0</coordinates></LinearRing></outerBoundaryIs></Polygon><Polygon><outerBoundaryIs><LinearRing><coordinates>-127.75,64.16666667 -127.66666667,64.16666667 -127.66666667,64.08333333 -127.75,64.08333333 -127.75,64.16666667</coordinates></LinearRing></outerBoundaryIs></Polygon><Polygon><outerBoundaryIs><LinearRing><coordinates>-130.66666667000001,63.91666667 -130.75,63.91666667 -130.75,64.0 -130.75,64.08333333 -130.66666667000001,64.08333333 -130.66666667000001,64.0 -130.58333333,64.0 -130.5,64.0 -130.5,63.91666667 -130.58333333,63.91666667 -130.66666667000001,63.91666667</coordinates></LinearRing></outerBoundaryIs></Polygon><Polygon><outerBoundaryIs><LinearRing><coordinates>-143.83333333,64.0 -143.75,64.0 -143.75,63.91666667 -143.83333333,63.91666667 -143.83333333,64.0</coordinates></LinearRing></outerBoundaryIs></Polygon><Polygon><outerBoundaryIs><LinearRing><coordinates>-127.16666667,63.91666667 -127.08333333,63.91666667 -127.08333333,63.83333333 -127.16666667,63.83333333 -127.16666667,63.91666667</coordinates></LinearRing></outerBoundaryIs></Polygon><Polygon><outerBoundaryIs><LinearRing><coordinates>-130.5,63.91666667 -130.41666667000001,63.91666667 -130.41666667000001,63.83333333 -130.5,63.83333333 -130.5,63.91666667</coordinates></LinearRing></outerBoundaryIs></Polygon><Polygon><outerBoundaryIs><LinearRing><coordinates>-136.83333333,63.91666667 -136.75,63.91666667 -136.75,63.83333333 -136.83333333,63.83333333 -136.83333333,63.91666667</coordinates></LinearRing></outerBoundaryIs></Polygon><Polygon><outerBoundaryIs><LinearRing><coordinates>-131.41666667000001,63.91666667 -131.33333333,63.91666667 -131.33333333,63.83333333 -131.41666667000001,63.83333333 -131.5,63.83333333 -131.58333333,63.83333333 -131.58333333,63.91666667 -131.5,63.91666667 -131.41666667000001,63.91666667</coordinates></LinearRing></outerBoundaryIs></Polygon><Polygon><outerBoundaryIs><LinearRing><coordinates>-128.66666667000001,63.91666667 -128.58333333,63.91666667 -128.58333333,63.83333333 -128.66666667000001,63.83333333 -128.66666667000001,63.91666667</coordinates></LinearRing></outerBoundaryIs></Polygon><Polygon><outerBoundaryIs><LinearRing><coordinates>-144.0,63.91666667 -143.91666667000001,63.91666667 -143.91666667000001,63.83333333 -144.0,63.83333333 -144.0,63.91666667</coordinates></LinearRing></outerBoundaryIs></Polygon><Polygon><outerBoundaryIs><LinearRing><coordinates>-135.16666667000001,63.91666667 -135.08333333,63.91666667 -135.0,63.91666667 -135.0,63.83333333 -135.08333333,63.83333333 -135.16666667000001,63.83333333 -135.16666667000001,63.91666667</coordinates></LinearRing></outerBoundaryIs></Polygon><Polygon><outerBoundaryIs><LinearRing><coordinates>-145.66666667000001,64.0 -145.58333333,64.0 -145.58333333,63.91666667 -145.66666667000001,63.91666667 -145.66666667000001,64.0</coordinates></LinearRing></outerBoundaryIs></Polygon><Polygon><outerBoundaryIs><LinearRing><coordinates>-129.08333333,64.0 -129,64 -129.0,63.91666667 -129.08333333,63.91666667 -129.08333333,64.0</coordinates></LinearRing></outerBoundaryIs></Polygon><Polygon><outerBoundaryIs><LinearRing><coordinates>-137.33333333,64.0 -137.25,64.0 -137.25,63.91666667 -137.33333333,63.91666667 -137.33333333,64.0</coordinates></LinearRing></outerBoundaryIs></Polygon><Polygon><outerBoundaryIs><LinearRing><coordinates>-132.75,64.0 -132.66666667000001,64.0 -132.58333333,64.0 -132.5,64.0 -132.41666667000001,64.0 -132.41666667000001,63.91666667 -132.5,63.91666667 -132.58333333,63.91666667 -132.66666667000001,63.91666667 -132.75,63.91666667 -132.75,64.0</coordinates></LinearRing></outerBoundaryIs></Polygon><Polygon><outerBoundaryIs><LinearRing><coordinates>-127.66666667,64.08333333 -127.58333333,64.08333333 -127.58333333,64.0 -127.66666667,64.0 -127.66666667,64.08333333</coordinates></LinearRing></outerBoundaryIs></Polygon><Polygon><outerBoundaryIs><LinearRing><coordinates>-129.25,64.08333333 -129.16666667000001,64.08333333 -129.16666667000001,64.0 -129.25,64.0 -129.33333333,64.0 -129.33333333,64.08333333 -129.25,64.08333333</coordinates></LinearRing></outerBoundaryIs></Polygon><Polygon><outerBoundaryIs><LinearRing><coordinates>-143.91666667000001,64.08333333 -143.83333333,64.08333333 -143.83333333,64.0 -143.91666667000001,64.0 -143.91666667000001,64.08333333</coordinates></LinearRing></outerBoundaryIs></Polygon><Polygon><outerBoundaryIs><LinearRing><coordinates>-134.66666667000001,64.08333333 -134.58333333,64.08333333 -134.5,64.08333333 -134.5,64.0 -134.58333333,64.0 -134.66666667000001,64.0 -134.75,64.0 -134.83333333,64.0 -134.83333333,64.08333333 -134.75,64.08333333 -134.66666667000001,64.08333333</coordinates></LinearRing></outerBoundaryIs></Polygon><Polygon><outerBoundaryIs><LinearRing><coordinates>-145.08333333,64.08333333 -145.0,64.08333333 -145,64 -145.08333333,64.0 -145.08333333,64.08333333</coordinates></LinearRing></outerBoundaryIs></Polygon><Polygon><outerBoundaryIs><LinearRing><coordinates>-135.08333333,64.08333333 -135.0,64.08333333 -135,64 -135.08333333,64.0 -135.16666667000001,64.0 -135.16666667000001,64.08333333 -135.08333333,64.08333333</coordinates></LinearRing></outerBoundaryIs></Polygon><Polygon><outerBoundaryIs><LinearRing><coordinates>-156.16666667000001,64.16666667 -156.08333333,64.16666667 -156.08333333,64.08333333 -156.16666667000001,64.08333333 -156.16666667000001,64.16666667</coordinates></LinearRing></outerBoundaryIs></Polygon><Polygon><outerBoundaryIs><LinearRing><coordinates>-156.0,64.16666667 -155.91666667000001,64.16666667 -155.91666667000001,64.08333333 -156.0,64.08333333 -156.0,64.16666667</coordinates></LinearRing></outerBoundaryIs></Polygon><Polygon><outerBoundaryIs><LinearRing><coordinates>-150.0,64.16666667 -150.0,64.08333333 -150.08333333,64.08333333 -150.08333333,64.16666667 -150.08333333,64.25 -150.0,64.25 -150.0,64.16666667</coordinates></LinearRing></outerBoundaryIs></Polygon><Polygon><outerBoundaryIs><LinearRing><coordinates>-145.5,64.16666667 -145.41666667000001,64.16666667 -145.33333333,64.16666667 -145.33333333,64.08333333 -145.41666667000001,64.08333333 -145.5,64.08333333 -145.58333333,64.08333333 -145.66666667000001,64.08333333 -145.66666667000001,64.16666667 -145.58333333,64.16666667 -145.5,64.16666667</coordinates></LinearRing></outerBoundaryIs></Polygon><Polygon><outerBoundaryIs><LinearRing><coordinates>-144.91666667000001,64.16666667 -144.83333333,64.16666667 -144.83333333,64.25 -144.75,64.25 -144.66666667000001,64.25 -144.58333333,64.25 -144.5,64.25 -144.41666667000001,64.25 -144.41666667000001,64.16666667 -144.41666667000001,64.08333333 -144.5,64.08333333 -144.58333333,64.08333333 -144.66666667000001,64.08333333 -144.75,64.08333333 -144.83333333,64.08333333 -144.91666667000001,64.08333333 -144.91666667000001,64.16666667</coordinates></LinearRing></outerBoundaryIs></Polygon><Polygon><outerBoundaryIs><LinearRing><coordinates>-133.91666667000001,64.16666667 -133.83333333,64.16666667 -133.75,64.16666667 -133.66666667000001,64.16666667 -133.58333333,64.16666667 -133.58333333,64.08333333 -133.66666667000001,64.08333333 -133.75,64.08333333 -133.83333333,64.08333333 -133.91666667000001,64.08333333 -133.91666667000001,64.16666667</coordinates></LinearRing></outerBoundaryIs></Polygon><Polygon><outerBoundaryIs><LinearRing><coordinates>-144.25,64.16666667 -144.16666667000001,64.16666667 -144.16666667000001,64.08333333 -144.25,64.08333333 -144.25,64.16666667</coordinates></LinearRing></outerBoundaryIs></Polygon><Polygon><outerBoundaryIs><LinearRing><coordinates>-135.41666667000001,64.25 -135.33333333,64.25 -135.33333333,64.16666667 -135.41666667000001,64.16666667 -135.41666667000001,64.25</coordinates></LinearRing></outerBoundaryIs></Polygon><Polygon><outerBoundaryIs><LinearRing><coordinates>-136.5,64.25 -136.41666667000001,64.25 -136.41666667000001,64.16666667 -136.5,64.16666667 -136.5,64.25</coordinates></LinearRing></outerBoundaryIs></Polygon><Polygon><outerBoundaryIs><LinearRing><coordinates>-136.66666667000001,64.25 -136.58333333,64.25 -136.58333333,64.16666667 -136.66666667000001,64.16666667 -136.75,64.16666667 -136.75,64.25 -136.66666667000001,64.25</coordinates></LinearRing></outerBoundaryIs></Polygon><Polygon><outerBoundaryIs><LinearRing><coordinates>-145.83333333,64.0 -145.83333333,63.91666667 -145.91666667000001,63.91666667 -145.91666667000001,63.83333333 -146.0,63.83333333 -146.08333333,63.83333333 -146.08333333,63.91666667 -146.0,63.91666667 -146,64 -145.91666667000001,64.0 -145.91666667000001,64.08333333 -146.0,64.08333333 -146.0,64.16666667 -145.91666667000001,64.16666667 -145.83333333,64.16666667 -145.83333333,64.25 -145.75,64.25 -145.75,64.16666667 -145.75,64.08333333 -145.66666667000001,64.08333333 -145.66666667000001,64.0 -145.75,64.0 -145.83333333,64.0</coordinates></LinearRing></outerBoundaryIs></Polygon><Polygon><outerBoundaryIs><LinearRing><coordinates>-130.16666667000001,64.0 -130.16666667000001,63.91666667 -130.25,63.91666667 -130.25,64.0 -130.33333333,64.0 -130.33333333,64.08333333 -130.41666667000001,64.08333333 -130.5,64.08333333 -130.58333333,64.08333333 -130.66666667000001,64.08333333 -130.66666667000001,64.16666667 -130.58333333,64.16666667 -130.5,64.16666667 -130.5,64.25 -130.41666667000001,64.25 -130.33333333,64.25 -130.25,64.25 -130.25,64.16666667 -130.16666667000001,64.16666667 -130.16666667000001,64.08333333 -130.08333333,64.08333333 -130.08333333,64.16666667 -130.0,64.16666667 -129.91666667000001,64.16666667 -129.91666667000001,64.08333333 -130.0,64.08333333 -130,64 -130.08333333,64.0 -130.16666667000001,64.0</coordinates></LinearRing></outerBoundaryIs></Polygon><Polygon><outerBoundaryIs><LinearRing><coordinates>-139.66666667000001,64.25 -139.58333333,64.25 -139.58333333,64.16666667 -139.66666667000001,64.16666667 -139.66666667000001,64.25</coordinates></LinearRing></outerBoundaryIs></Polygon><Polygon><outerBoundaryIs><LinearRing><coordinates>-128.33333333,63.75 -128.25,63.75 -128.25,63.66666667 -128.33333333,63.66666667 -128.41666667000001,63.66666667 -128.41666667000001,63.75 -128.41666667000001,63.83333333 -128.33333333,63.83333333 -128.33333333,63.75</coordinates></LinearRing></outerBoundaryIs></Polygon><Polygon><outerBoundaryIs><LinearRing><coordinates>-127.58333333,63.75 -127.5,63.75 -127.5,63.66666667 -127.58333333,63.66666667 -127.58333333,63.75</coordinates></LinearRing></outerBoundaryIs></Polygon><Polygon><outerBoundaryIs><LinearRing><coordinates>-127.41666667,63.75 -127.33333333,63.75 -127.25,63.75 -127.25,63.66666667 -127.33333333,63.66666667 -127.41666667,63.66666667 -127.41666667,63.75</coordinates></LinearRing></outerBoundaryIs></Polygon><Polygon><outerBoundaryIs><LinearRing><coordinates>-129.66666667000001,63.75 -129.58333333,63.75 -129.58333333,63.66666667 -129.66666667000001,63.66666667 -129.75,63.66666667 -129.75,63.75 -129.75,63.83333333 -129.75,63.91666667 -129.66666667000001,63.91666667 -129.66666667000001,63.83333333 -129.66666667000001,63.75</coordinates></LinearRing></outerBoundaryIs></Polygon><Polygon><outerBoundaryIs><LinearRing><coordinates>-140.66666667000001,63.75 -140.58333333,63.75 -140.5,63.75 -140.5,63.66666667 -140.58333333,63.66666667 -140.66666667000001,63.66666667 -140.75,63.66666667 -140.75,63.75 -140.66666667000001,63.75</coordinates></LinearRing></outerBoundaryIs></Polygon><Polygon><outerBoundaryIs><LinearRing><coordinates>-142.66666667000001,63.75 -142.58333333,63.75 -142.58333333,63.66666667 -142.66666667000001,63.66666667 -142.66666667000001,63.75</coordinates></LinearRing></outerBoundaryIs></Polygon><Polygon><outerBoundaryIs><LinearRing><coordinates>-136.66666667000001,63.75 -136.58333333,63.75 -136.58333333,63.66666667 -136.66666667000001,63.66666667 -136.66666667000001,63.75</coordinates></LinearRing></outerBoundaryIs></Polygon><Polygon><outerBoundaryIs><LinearRing><coordinates>-153.08333333,63.75 -153.0,63.75 -153.0,63.66666667 -153.08333333,63.66666667 -153.08333333,63.75</coordinates></LinearRing></outerBoundaryIs></Polygon><Polygon><outerBoundaryIs><LinearRing><coordinates>-153.58333333,63.75 -153.5,63.75 -153.5,63.66666667 -153.58333333,63.66666667 -153.58333333,63.75</coordinates></LinearRing></outerBoundaryIs></Polygon><Polygon><outerBoundaryIs><LinearRing><coordinates>-146.91666667000001,63.75 -146.83333333,63.75 -146.75,63.75 -146.66666667000001,63.75 -146.66666667000001,63.83333333 -146.58333333,63.83333333 -146.58333333,63.75 -146.5,63.75 -146.41666667000001,63.75 -146.33333333,63.75 -146.33333333,63.66666667 -146.25,63.66666667 -146.16666667000001,63.66666667 -146.08333333,63.66666667 -146.08333333,63.58333333 -146.16666667000001,63.58333333 -146.25,63.58333333 -146.33333333,63.58333333 -146.41666667000001,63.58333333 -146.41666667000001,63.66666667 -146.5,63.66666667 -146.58333333,63.66666667 -146.66666667000001,63.66666667 -146.75,63.66666667 -146.83333333,63.66666667 -146.91666667000001,63.66666667 -146.91666667000001,63.75</coordinates></LinearRing></outerBoundaryIs></Polygon><Polygon><outerBoundaryIs><LinearRing><coordinates>-147.0,63.75 -147.0,63.66666667 -147.08333333,63.66666667 -147.16666667000001,63.66666667 -147.25,63.66666667 -147.25,63.75 -147.33333333,63.75 -147.41666667000001,63.75 -147.5,63.75 -147.5,63.66666667 -147.58333333,63.66666667 -147.66666667000001,63.66666667 -147.75,63.66666667 -147.75,63.58333333 -147.83333333,63.58333333 -147.91666667000001,63.58333333 -147.91666667000001,63.5 -147.83333333,63.5 -147.75,63.5 -147.75,63.41666667 -147.83333333,63.41666667 -147.91666667000001,63.41666667 -148.0,63.41666667 -148.08333333,63.41666667 -148.08333333,63.5 -148.16666667000001,63.5 -148.25,63.5 -148.25,63.41666667 -148.33333333,63.41666667 -148.41666667000001,63.41666667 -148.5,63.41666667 -148.58333333,63.41666667 -148.58333333,63.5 -148.66666667000001,63.5 -148.66666667000001,63.41666667 -148.75,63.41666667 -148.75,63.5 -148.75,63.58333333 -148.66666667000001,63.58333333 -148.58333333,63.58333333 -148.5,63.58333333 -148.41666667000001,63.58333333 -148.33333333,63.58333333 -148.25,63.58333333 -148.16666667000001,63.58333333 -148.16666667000001,63.66666667 -148.25,63.66666667 -148.25,63.75 -148.33333333,63.75 -148.41666667000001,63.75 -148.5,63.75 -148.58333333,63.75 -148.66666667000001,63.75 -148.66666667000001,63.83333333 -148.58333333,63.83333333 -148.58333333,63.91666667 -148.5,63.91666667 -148.41666667000001,63.91666667 -148.33333333,63.91666667 -148.25,63.91666667 -148.25,64.0 -148.16666667000001,64.0 -148.08333333,64.0 -148,64 -147.91666667000001,64.0 -147.91666667000001,63.91666667 -147.91666667000001,63.83333333 -147.83333333,63.83333333 -147.83333333,63.91666667 -147.75,63.91666667 -147.66666667000001,63.91666667 -147.66666667000001,64.0 -147.58333333,64.0 -147.5,64.0 -147.41666667000001,64.0 -147.33333333,64.0 -147.33333333,63.91666667 -147.33333333,63.83333333 -147.25,63.83333333 -147.16666667000001,63.83333333 -147.08333333,63.83333333 -147.0,63.83333333 -147.0,63.75</coordinates></LinearRing></outerBoundaryIs><innerBoundaryIs><LinearRing><coordinates>-148.08333333,63.75 -148.0,63.75 -148.0,63.83333333 -148.08333333,63.83333333 -148.08333333,63.75</coordinates></LinearRing></innerBoundaryIs></Polygon><Polygon><outerBoundaryIs><LinearRing><coordinates>-144.91666667000001,63.75 -144.91666667000001,63.66666667 -145.0,63.66666667 -145.0,63.75 -145.08333333,63.75 -145.08333333,63.83333333 -145.0,63.83333333 -144.91666667000001,63.83333333 -144.91666667000001,63.91666667 -144.91666667000001,64.0 -144.83333333,64.0 -144.75,64.0 -144.66666667000001,64.0 -144.58333333,64.0 -144.5,64.0 -144.41666667000001,64.0 -144.41666667000001,64.08333333 -144.33333333,64.08333333 -144.25,64.08333333 -144.25,64.0 -144.16666667000001,64.0 -144.08333333,64.0 -144.08333333,63.91666667 -144.16666667000001,63.91666667 -144.16666667000001,63.83333333 -144.16666667000001,63.75 -144.16666667000001,63.66666667 -144.25,63.66666667 -144.25,63.58333333 -144.33333333,63.58333333 -144.41666667000001,63.58333333 -144.41666667000001,63.66666667 -144.5,63.66666667 -144.58333333,63.66666667 -144.66666667000001,63.66666667 -144.66666667000001,63.75 -144.75,63.75 -144.83333333,63.75 -144.91666667000001,63.75</coordinates></LinearRing></outerBoundaryIs><innerBoundaryIs><LinearRing><coordinates>-144.58333333,63.75 -144.5,63.75 -144.5,63.83333333 -144.58333333,63.83333333 -144.58333333,63.75</coordinates></LinearRing></innerBoundaryIs><innerBoundaryIs><LinearRing><coordinates>-144.33333333,63.83333333 -144.25,63.83333333 -144.25,63.91666667 -144.33333333,63.91666667 -144.33333333,63.83333333</coordinates></LinearRing></innerBoundaryIs></Polygon><Polygon><outerBoundaryIs><LinearRing><coordinates>-129.25,63.58333333 -129.25,63.5 -129.33333333,63.5 -129.41666667000001,63.5 -129.5,63.5 -129.5,63.58333333 -129.41666667000001,63.58333333 -129.33333333,63.58333333 -129.33333333,63.66666667 -129.33333333,63.75 -129.33333333,63.83333333 -129.25,63.83333333 -129.25,63.75 -129.16666667000001,63.75 -129.08333333,63.75 -129.08333333,63.66666667 -129.16666667000001,63.66666667 -129.16666667000001,63.58333333 -129.25,63.58333333</coordinates></LinearRing></outerBoundaryIs></Polygon><Polygon><outerBoundaryIs><LinearRing><coordinates>-143.25,63.58333333 -143.25,63.5 -143.33333333,63.5 -143.33333333,63.58333333 -143.33333333,63.66666667 -143.25,63.66666667 -143.25,63.58333333</coordinates></LinearRing></outerBoundaryIs></Polygon><Polygon><outerBoundaryIs><LinearRing><coordinates>-128.58333333,63.66666667 -128.58333333,63.58333333 -128.66666667000001,63.58333333 -128.66666667000001,63.66666667 -128.66666667000001,63.75 -128.58333333,63.75 -128.5,63.75 -128.5,63.66666667 -128.58333333,63.66666667</coordinates></LinearRing></outerBoundaryIs></Polygon><Polygon><outerBoundaryIs><LinearRing><coordinates>-129.91666667000001,63.66666667 -129.83333333,63.66666667 -129.75,63.66666667 -129.75,63.58333333 -129.83333333,63.58333333 -129.91666667000001,63.58333333 -129.91666667000001,63.66666667</coordinates></LinearRing></outerBoundaryIs></Polygon><Polygon><outerBoundaryIs><LinearRing><coordinates>-130.66666667000001,63.66666667 -130.58333333,63.66666667 -130.58333333,63.58333333 -130.66666667000001,63.58333333 -130.66666667000001,63.66666667</coordinates></LinearRing></outerBoundaryIs></Polygon><Polygon><outerBoundaryIs><LinearRing><coordinates>-153.16666667000001,63.66666667 -153.08333333,63.66666667 -153.08333333,63.58333333 -153.16666667000001,63.58333333 -153.16666667000001,63.66666667</coordinates></LinearRing></outerBoundaryIs></Polygon><Polygon><outerBoundaryIs><LinearRing><coordinates>-146.0,63.66666667 -145.91666667000001,63.66666667 -145.91666667000001,63.58333333 -146.0,63.58333333 -146.0,63.66666667</coordinates></LinearRing></outerBoundaryIs></Polygon><Polygon><outerBoundaryIs><LinearRing><coordinates>-132.0,63.66666667 -131.91666667000001,63.66666667 -131.91666667000001,63.58333333 -132.0,63.58333333 -132.08333333,63.58333333 -132.16666667000001,63.58333333 -132.16666667000001,63.66666667 -132.08333333,63.66666667 -132.0,63.66666667</coordinates></LinearRing></outerBoundaryIs></Polygon><Polygon><outerBoundaryIs><LinearRing><coordinates>-137.16666667000001,63.66666667 -137.08333333,63.66666667 -137.0,63.66666667 -137.0,63.58333333 -137.08333333,63.58333333 -137.16666667000001,63.58333333 -137.16666667000001,63.66666667</coordinates></LinearRing></outerBoundaryIs></Polygon><Polygon><outerBoundaryIs><LinearRing><coordinates>-131.0,63.5 -131.0,63.41666667 -131.08333333,63.41666667 -131.16666667000001,63.41666667 -131.16666667000001,63.5 -131.25,63.5 -131.33333333,63.5 -131.41666667000001,63.5 -131.5,63.5 -131.58333333,63.5 -131.66666667000001,63.5 -131.66666667000001,63.58333333 -131.58333333,63.58333333 -131.5,63.58333333 -131.41666667000001,63.58333333 -131.41666667000001,63.66666667 -131.5,63.66666667 -131.5,63.75 -131.41666667000001,63.75 -131.33333333,63.75 -131.33333333,63.66666667 -131.25,63.66666667 -131.16666667000001,63.66666667 -131.08333333,63.66666667 -131.0,63.66666667 -130.91666667000001,63.66666667 -130.91666667000001,63.75 -131.0,63.75 -131.08333333,63.75 -131.08333333,63.83333333 -131.16666667000001,63.83333333 -131.16666667000001,63.91666667 -131.25,63.91666667 -131.33333333,63.91666667 -131.33333333,64.0 -131.25,64.0 -131.25,64.08333333 -131.16666667000001,64.08333333 -131.08333333,64.08333333 -131.08333333,64.0 -131,64 -130.91666667000001,64.0 -130.91666667000001,63.91666667 -130.83333333,63.91666667 -130.83333333,63.83333333 -130.75,63.83333333 -130.75,63.75 -130.66666667000001,63.75 -130.66666667000001,63.66666667 -130.75,63.66666667 -130.75,63.58333333 -130.83333333,63.58333333 -130.83333333,63.5 -130.91666667000001,63.5 -130.91666667000001,63.58333333 -131.0,63.58333333 -131.0,63.5</coordinates></LinearRing></outerBoundaryIs></Polygon><Polygon><outerBoundaryIs><LinearRing><coordinates>-145.75,63.41666667 -145.75,63.33333333 -145.83333333,63.33333333 -145.83333333,63.41666667 -145.91666667000001,63.41666667 -146.0,63.41666667 -146.08333333,63.41666667 -146.08333333,63.5 -146.08333333,63.58333333 -146.0,63.58333333 -146.0,63.5 -145.91666667000001,63.5 -145.91666667000001,63.58333333 -145.83333333,63.58333333 -145.75,63.58333333 -145.75,63.66666667 -145.66666667000001,63.66666667 -145.58333333,63.66666667 -145.5,63.66666667 -145.5,63.75 -145.5,63.83333333 -145.41666667000001,63.83333333 -145.41666667000001,63.91666667 -145.33333333,63.91666667 -145.25,63.91666667 -145.16666667000001,63.91666667 -145.16666667000001,63.83333333 -145.25,63.83333333 -145.25,63.75 -145.25,63.66666667 -145.16666667000001,63.66666667 -145.08333333,63.66666667 -145.08333333,63.58333333 -145.0,63.58333333 -144.91666667000001,63.58333333 -144.91666667000001,63.5 -144.83333333,63.5 -144.75,63.5 -144.75,63.58333333 -144.83333333,63.58333333 -144.83333333,63.66666667 -144.75,63.66666667 -144.66666667000001,63.66666667 -144.66666667000001,63.58333333 -144.58333333,63.58333333 -144.5,63.58333333 -144.5,63.5 -144.58333333,63.5 -144.58333333,63.41666667 -144.66666667000001,63.41666667 -144.66666667000001,63.33333333 -144.75,63.33333333 -144.75,63.41666667 -144.83333333,63.41666667 -144.91666667000001,63.41666667 -144.91666667000001,63.33333333 -145.0,63.33333333 -145.0,63.41666667 -145.08333333,63.41666667 -145.16666667000001,63.41666667 -145.16666667000001,63.5 -145.16666667000001,63.58333333 -145.25,63.58333333 -145.25,63.5 -145.33333333,63.5 -145.33333333,63.58333333 -145.41666667000001,63.58333333 -145.5,63.58333333 -145.58333333,63.58333333 -145.58333333,63.5 -145.66666667000001,63.5 -145.75,63.5 -145.75,63.41666667</coordinates></LinearRing></outerBoundaryIs></Polygon><Polygon><outerBoundaryIs><LinearRing><coordinates>-137.25,63.5 -137.16666667000001,63.5 -137.16666667000001,63.41666667 -137.25,63.41666667 -137.33333333,63.41666667 -137.41666667000001,63.41666667 -137.41666667000001,63.5 -137.41666667000001,63.58333333 -137.5,63.58333333 -137.5,63.66666667 -137.41666667000001,63.66666667 -137.33333333,63.66666667 -137.33333333,63.58333333 -137.25,63.58333333 -137.25,63.5</coordinates></LinearRing></outerBoundaryIs></Polygon><Polygon><outerBoundaryIs><LinearRing><coordinates>-153.33333333,63.83333333 -153.25,63.83333333 -153.25,63.75 -153.33333333,63.75 -153.33333333,63.83333333</coordinates></LinearRing></outerBoundaryIs></Polygon><Polygon><outerBoundaryIs><LinearRing><coordinates>-149.08333333,63.83333333 -149.0,63.83333333 -149.0,63.75 -149.08333333,63.75 -149.08333333,63.83333333</coordinates></LinearRing></outerBoundaryIs></Polygon><Polygon><outerBoundaryIs><LinearRing><coordinates>-148.83333333,63.83333333 -148.75,63.83333333 -148.75,63.75 -148.83333333,63.75 -148.83333333,63.83333333</coordinates></LinearRing></outerBoundaryIs></Polygon><Polygon><outerBoundaryIs><LinearRing><coordinates>-127.0,63.83333333 -126.91666667,63.83333333 -126.83333333,63.83333333 -126.83333333,63.75 -126.91666667,63.75 -127.0,63.75 -127.0,63.83333333</coordinates></LinearRing></outerBoundaryIs></Polygon><Polygon><outerBoundaryIs><LinearRing><coordinates>-129.0,63.75 -128.91666667000001,63.75 -128.91666667000001,63.66666667 -129.0,63.66666667 -129.0,63.75</coordinates></LinearRing></outerBoundaryIs></Polygon><Polygon><outerBoundaryIs><LinearRing><coordinates>-132.33333333,63.83333333 -132.25,63.83333333 -132.16666667000001,63.83333333 -132.16666667000001,63.75 -132.25,63.75 -132.33333333,63.75 -132.33333333,63.83333333</coordinates></LinearRing></outerBoundaryIs></Polygon><Polygon><outerBoundaryIs><LinearRing><coordinates>-137.0,63.83333333 -136.91666667000001,63.83333333 -136.91666667000001,63.75 -137.0,63.75 -137.0,63.83333333</coordinates></LinearRing></outerBoundaryIs></Polygon><Polygon><outerBoundaryIs><LinearRing><coordinates>-136.75,63.83333333 -136.66666667000001,63.83333333 -136.66666667000001,63.75 -136.75,63.75 -136.75,63.83333333</coordinates></LinearRing></outerBoundaryIs></Polygon><Polygon><outerBoundaryIs><LinearRing><coordinates>-130.08333333,63.83333333 -130.08333333,63.75 -130.16666667000001,63.75 -130.16666667000001,63.83333333 -130.16666667000001,63.91666667 -130.08333333,63.91666667 -130.0,63.91666667 -130.0,63.83333333 -130.08333333,63.83333333</coordinates></LinearRing></outerBoundaryIs></Polygon><Polygon><outerBoundaryIs><LinearRing><coordinates>-166.16666667000001,64.58333333 -166.08333333,64.58333333 -166.08333333,64.5 -166.16666667000001,64.5 -166.16666667000001,64.58333333</coordinates></LinearRing></outerBoundaryIs></Polygon><Polygon><outerBoundaryIs><LinearRing><coordinates>-164.41666667000001,64.58333333 -164.33333333,64.58333333 -164.33333333,64.5 -164.41666667000001,64.5 -164.41666667000001,64.58333333</coordinates></LinearRing></outerBoundaryIs></Polygon><Polygon><outerBoundaryIs><LinearRing><coordinates>-128.75,64.58333333 -128.66666667000001,64.58333333 -128.66666667000001,64.5 -128.75,64.5 -128.75,64.58333333</coordinates></LinearRing></outerBoundaryIs></Polygon><Polygon><outerBoundaryIs><LinearRing><coordinates>-129.58333333,64.58333333 -129.5,64.58333333 -129.5,64.66666667 -129.41666667000001,64.66666667 -129.33333333,64.66666667 -129.33333333,64.58333333 -129.41666667000001,64.58333333 -129.41666667000001,64.5 -129.5,64.5 -129.58333333,64.5 -129.58333333,64.58333333</coordinates></LinearRing></outerBoundaryIs></Polygon><Polygon><outerBoundaryIs><LinearRing><coordinates>-144.0,64.58333333 -143.91666667000001,64.58333333 -143.91666667000001,64.5 -144.0,64.5 -144.0,64.58333333</coordinates></LinearRing></outerBoundaryIs></Polygon><Polygon><outerBoundaryIs><LinearRing><coordinates>-144.75,64.58333333 -144.75,64.5 -144.83333333,64.5 -144.83333333,64.58333333 -144.83333333,64.66666667 -144.75,64.66666667 -144.75,64.58333333</coordinates></LinearRing></outerBoundaryIs></Polygon><Polygon><outerBoundaryIs><LinearRing><coordinates>-152.16666667000001,64.58333333 -152.08333333,64.58333333 -152.08333333,64.5 -152.16666667000001,64.5 -152.16666667000001,64.58333333</coordinates></LinearRing></outerBoundaryIs></Polygon><Polygon><outerBoundaryIs><LinearRing><coordinates>-159.75,64.58333333 -159.75,64.5 -159.83333333,64.5 -159.91666667000001,64.5 -159.91666667000001,64.58333333 -159.91666667000001,64.66666667 -159.83333333,64.66666667 -159.75,64.66666667 -159.75,64.58333333</coordinates></LinearRing></outerBoundaryIs></Polygon><Polygon><outerBoundaryIs><LinearRing><coordinates>-129.0,64.66666667 -128.91666667000001,64.66666667 -128.83333333,64.66666667 -128.83333333,64.58333333 -128.91666667000001,64.58333333 -129.0,64.58333333 -129.0,64.66666667</coordinates></LinearRing></outerBoundaryIs></Polygon><Polygon><outerBoundaryIs><LinearRing><coordinates>-136.75,64.58333333 -136.75,64.5 -136.83333333,64.5 -136.83333333,64.58333333 -136.83333333,64.66666667 -136.75,64.66666667 -136.75,64.58333333</coordinates></LinearRing></outerBoundaryIs></Polygon><Polygon><outerBoundaryIs><LinearRing><coordinates>-136.33333333,64.66666667 -136.25,64.66666667 -136.25,64.58333333 -136.33333333,64.58333333 -136.33333333,64.66666667</coordinates></LinearRing></outerBoundaryIs></Polygon><Polygon><outerBoundaryIs><LinearRing><coordinates>-145.91666667000001,64.66666667 -145.83333333,64.66666667 -145.83333333,64.58333333 -145.91666667000001,64.58333333 -146.0,64.58333333 -146.0,64.66666667 -145.91666667000001,64.66666667</coordinates></LinearRing></outerBoundaryIs></Polygon><Polygon><outerBoundaryIs><LinearRing><coordinates>-159.66666667000001,64.66666667 -159.58333333,64.66666667 -159.58333333,64.58333333 -159.66666667000001,64.58333333 -159.66666667000001,64.66666667</coordinates></LinearRing></outerBoundaryIs></Polygon><Polygon><outerBoundaryIs><LinearRing><coordinates>-154.66666667000001,64.66666667 -154.58333333,64.66666667 -154.58333333,64.58333333 -154.66666667000001,64.58333333 -154.75,64.58333333 -154.75,64.66666667 -154.66666667000001,64.66666667</coordinates></LinearRing></outerBoundaryIs></Polygon><Polygon><outerBoundaryIs><LinearRing><coordinates>-137.0,64.66666667 -136.91666667000001,64.66666667 -136.91666667000001,64.58333333 -137.0,64.58333333 -137.0,64.66666667</coordinates></LinearRing></outerBoundaryIs></Polygon><Polygon><outerBoundaryIs><LinearRing><coordinates>-63.66666667,64.91666667 -63.58333333,64.91666667 -63.58333333,64.83333333 -63.66666667,64.83333333 -63.66666667,64.91666667</coordinates></LinearRing></outerBoundaryIs></Polygon><Polygon><outerBoundaryIs><LinearRing><coordinates>-172.25,65.33333333 -172.16666667000001,65.33333333 -172.16666667000001,65.25 -172.25,65.25 -172.25,65.33333333</coordinates></LinearRing></outerBoundaryIs></Polygon><Polygon><outerBoundaryIs><LinearRing><coordinates>-171.16666667000001,65.5 -171.08333333,65.5 -171.0,65.5 -171.0,65.41666667 -171.08333333,65.41666667 -171.16666667000001,65.41666667 -171.16666667000001,65.5</coordinates></LinearRing></outerBoundaryIs></Polygon><Polygon><outerBoundaryIs><LinearRing><coordinates>-65.08333333,65.25 -65.0,65.25 -65.0,65.16666667 -65.08333333,65.16666667 -65.08333333,65.25</coordinates></LinearRing></outerBoundaryIs></Polygon><Polygon><outerBoundaryIs><LinearRing><coordinates>-148.08333333,65.33333333 -148.0,65.33333333 -148.0,65.25 -148.08333333,65.25 -148.08333333,65.33333333</coordinates></LinearRing></outerBoundaryIs></Polygon><Polygon><outerBoundaryIs><LinearRing><coordinates>-121.41666667,65.33333333 -121.33333333,65.33333333 -121.33333333,65.25 -121.41666667,65.25 -121.41666667,65.33333333</coordinates></LinearRing></outerBoundaryIs></Polygon><Polygon><outerBoundaryIs><LinearRing><coordinates>-162.66666667000001,65.25 -162.58333333,65.25 -162.58333333,65.16666667 -162.66666667000001,65.16666667 -162.66666667000001,65.25</coordinates></LinearRing></outerBoundaryIs></Polygon><Polygon><outerBoundaryIs><LinearRing><coordinates>-151.66666667000001,65.25 -151.58333333,65.25 -151.5,65.25 -151.41666667000001,65.25 -151.33333333,65.25 -151.25,65.25 -151.16666667000001,65.25 -151.08333333,65.25 -151.08333333,65.16666667 -151.16666667000001,65.16666667 -151.25,65.16666667 -151.33333333,65.16666667 -151.41666667000001,65.16666667 -151.5,65.16666667 -151.58333333,65.16666667 -151.66666667000001,65.16666667 -151.66666667000001,65.25</coordinates></LinearRing></outerBoundaryIs></Polygon><Polygon><outerBoundaryIs><LinearRing><coordinates>-143.83333333,65.25 -143.75,65.25 -143.75,65.16666667 -143.83333333,65.16666667 -143.83333333,65.25</coordinates></LinearRing></outerBoundaryIs></Polygon><Polygon><outerBoundaryIs><LinearRing><coordinates>-133.91666667000001,65.25 -133.83333333,65.25 -133.75,65.25 -133.75,65.33333333 -133.66666667000001,65.33333333 -133.58333333,65.33333333 -133.58333333,65.25 -133.5,65.25 -133.5,65.16666667 -133.58333333,65.16666667 -133.66666667000001,65.16666667 -133.75,65.16666667 -133.83333333,65.16666667 -133.91666667000001,65.16666667 -133.91666667000001,65.25</coordinates></LinearRing></outerBoundaryIs></Polygon><Polygon><outerBoundaryIs><LinearRing><coordinates>-131.41666667000001,65.25 -131.41666667000001,65.16666667 -131.5,65.16666667 -131.58333333,65.16666667 -131.58333333,65.25 -131.58333333,65.33333333 -131.5,65.33333333 -131.41666667000001,65.33333333 -131.41666667000001,65.25</coordinates></LinearRing></outerBoundaryIs></Polygon><Polygon><outerBoundaryIs><LinearRing><coordinates>-150.83333333,65.33333333 -150.75,65.33333333 -150.75,65.25 -150.83333333,65.25 -150.83333333,65.33333333</coordinates></LinearRing></outerBoundaryIs></Polygon><Polygon><outerBoundaryIs><LinearRing><coordinates>-121.25,65.41666667 -121.16666667,65.41666667 -121.16666667,65.33333333 -121.25,65.33333333 -121.33333333,65.33333333 -121.33333333,65.41666667 -121.25,65.41666667</coordinates></LinearRing></outerBoundaryIs></Polygon><Polygon><outerBoundaryIs><LinearRing><coordinates>-146.5,65.41666667 -146.5,65.33333333 -146.58333333,65.33333333 -146.58333333,65.41666667 -146.58333333,65.5 -146.5,65.5 -146.41666667000001,65.5 -146.41666667000001,65.41666667 -146.5,65.41666667</coordinates></LinearRing></outerBoundaryIs></Polygon><Polygon><outerBoundaryIs><LinearRing><coordinates>-149.0,65.41666667 -148.91666667000001,65.41666667 -148.91666667000001,65.33333333 -149.0,65.33333333 -149.0,65.41666667</coordinates></LinearRing></outerBoundaryIs></Polygon><Polygon><outerBoundaryIs><LinearRing><coordinates>-150.66666667000001,65.41666667 -150.58333333,65.41666667 -150.58333333,65.33333333 -150.66666667000001,65.33333333 -150.75,65.33333333 -150.75,65.41666667 -150.66666667000001,65.41666667</coordinates></LinearRing></outerBoundaryIs></Polygon><Polygon><outerBoundaryIs><LinearRing><coordinates>-151.0,65.41666667 -150.91666667000001,65.41666667 -150.91666667000001,65.33333333 -151.0,65.33333333 -151.0,65.41666667</coordinates></LinearRing></outerBoundaryIs></Polygon><Polygon><outerBoundaryIs><LinearRing><coordinates>-148.08333333,65.08333333 -148.0,65.08333333 -148,65 -148.0,64.91666667 -148.08333333,64.91666667 -148.16666667000001,64.91666667 -148.25,64.91666667 -148.33333333,64.91666667 -148.33333333,65.0 -148.25,65.0 -148.25,65.08333333 -148.33333333,65.08333333 -148.33333333,65.16666667 -148.33333333,65.25 -148.25,65.25 -148.16666667000001,65.25 -148.16666667000001,65.16666667 -148.08333333,65.16666667 -148.08333333,65.08333333</coordinates></LinearRing></outerBoundaryIs><innerBoundaryIs><LinearRing><coordinates>-148.16666667000001,65.0 -148.08333333,65.0 -148.08333333,65.08333333 -148.16666667000001,65.08333333 -148.16666667000001,65.0</coordinates></LinearRing></innerBoundaryIs></Polygon><Polygon><outerBoundaryIs><LinearRing><coordinates>-143.41666667000001,65.08333333 -143.41666667000001,65.0 -143.5,65.0 -143.58333333,65.0 -143.58333333,65.08333333 -143.5,65.08333333 -143.5,65.16666667 -143.41666667000001,65.16666667 -143.41666667000001,65.08333333</coordinates></LinearRing></outerBoundaryIs></Polygon><Polygon><outerBoundaryIs><LinearRing><coordinates>-134.75,65.08333333 -134.66666667000001,65.08333333 -134.58333333,65.08333333 -134.58333333,65.0 -134.66666667000001,65.0 -134.75,65.0 -134.75,65.08333333</coordinates></LinearRing></outerBoundaryIs></Polygon><Polygon><outerBoundaryIs><LinearRing><coordinates>-134.0,65.08333333 -133.91666667000001,65.08333333 -133.91666667000001,65.0 -134,65 -134.0,65.08333333</coordinates></LinearRing></outerBoundaryIs></Polygon><Polygon><outerBoundaryIs><LinearRing><coordinates>-148.66666667000001,65.0 -148.58333333,65.0 -148.58333333,65.08333333 -148.5,65.08333333 -148.5,65.16666667 -148.41666667000001,65.16666667 -148.41666667000001,65.08333333 -148.33333333,65.08333333 -148.33333333,65.0 -148.41666667000001,65.0 -148.5,65.0 -148.5,64.91666667 -148.58333333,64.91666667 -148.66666667000001,64.91666667 -148.66666667000001,65.0</coordinates></LinearRing></outerBoundaryIs></Polygon><Polygon><outerBoundaryIs><LinearRing><coordinates>-130.16666667000001,65.0 -130.08333333,65.0 -130,65 -129.91666667000001,65.0 -129.83333333,65.0 -129.83333333,64.91666667 -129.91666667000001,64.91666667 -130.0,64.91666667 -130.08333333,64.91666667 -130.16666667000001,64.91666667 -130.16666667000001,65.0</coordinates></LinearRing></outerBoundaryIs></Polygon><Polygon><outerBoundaryIs><LinearRing><coordinates>-166.66666667000001,65.0 -166.58333333,65.0 -166.58333333,64.91666667 -166.66666667000001,64.91666667 -166.66666667000001,65.0</coordinates></LinearRing></outerBoundaryIs></Polygon><Polygon><outerBoundaryIs><LinearRing><coordinates>-144.58333333,65.0 -144.58333333,64.91666667 -144.66666667000001,64.91666667 -144.75,64.91666667 -144.83333333,64.91666667 -144.91666667000001,64.91666667 -145.0,64.91666667 -145,65 -144.91666667000001,65.0 -144.83333333,65.0 -144.83333333,65.08333333 -144.75,65.08333333 -144.75,65.16666667 -144.66666667000001,65.16666667 -144.66666667000001,65.08333333 -144.58333333,65.08333333 -144.58333333,65.0</coordinates></LinearRing></outerBoundaryIs></Polygon><Polygon><outerBoundaryIs><LinearRing><coordinates>-129.5,65.0 -129.41666667000001,65.0 -129.33333333,65.0 -129.33333333,64.91666667 -129.41666667000001,64.91666667 -129.5,64.91666667 -129.5,65.0</coordinates></LinearRing></outerBoundaryIs></Polygon><Polygon><outerBoundaryIs><LinearRing><coordinates>-172.5,65.0 -172.5,64.91666667 -172.58333333,64.91666667 -172.58333333,65.0 -172.58333333,65.08333333 -172.5,65.08333333 -172.41666667000001,65.08333333 -172.41666667000001,65.0 -172.5,65.0</coordinates></LinearRing></outerBoundaryIs></Polygon><Polygon><outerBoundaryIs><LinearRing><coordinates>-143.08333333,65.0 -143,65 -143.0,64.91666667 -143.08333333,64.91666667 -143.08333333,65.0</coordinates></LinearRing></outerBoundaryIs></Polygon><Polygon><outerBoundaryIs><LinearRing><coordinates>-141.41666667000001,65.0 -141.33333333,65.0 -141.33333333,64.91666667 -141.41666667000001,64.91666667 -141.41666667000001,65.0</coordinates></LinearRing></outerBoundaryIs></Polygon><Polygon><outerBoundaryIs><LinearRing><coordinates>-146.83333333,65.0 -146.75,65.0 -146.75,64.91666667 -146.83333333,64.91666667 -146.91666667000001,64.91666667 -146.91666667000001,65.0 -146.91666667000001,65.08333333 -146.83333333,65.08333333 -146.83333333,65.0</coordinates></LinearRing></outerBoundaryIs></Polygon><Polygon><outerBoundaryIs><LinearRing><coordinates>-147.33333333,65.0 -147.25,65.0 -147.25,64.91666667 -147.33333333,64.91666667 -147.33333333,65.0</coordinates></LinearRing></outerBoundaryIs></Polygon><Polygon><outerBoundaryIs><LinearRing><coordinates>-137.91666667000001,65.0 -137.83333333,65.0 -137.83333333,64.91666667 -137.91666667000001,64.91666667 -137.91666667000001,65.0</coordinates></LinearRing></outerBoundaryIs></Polygon><Polygon><outerBoundaryIs><LinearRing><coordinates>-64.33333333,65.16666667 -64.25,65.16666667 -64.25,65.08333333 -64.33333333,65.08333333 -64.33333333,65.16666667</coordinates></LinearRing></outerBoundaryIs></Polygon><Polygon><outerBoundaryIs><LinearRing><coordinates>-172.25,65.08333333 -172.16666667000001,65.08333333 -172.16666667000001,65.0 -172.25,65.0 -172.25,65.08333333</coordinates></LinearRing></outerBoundaryIs></Polygon><Polygon><outerBoundaryIs><LinearRing><coordinates>-166.75,65.08333333 -166.66666667000001,65.08333333 -166.66666667000001,65.0 -166.75,65.0 -166.83333333,65.0 -166.83333333,65.08333333 -166.83333333,65.16666667 -166.75,65.16666667 -166.75,65.08333333</coordinates></LinearRing></outerBoundaryIs></Polygon><Polygon><outerBoundaryIs><LinearRing><coordinates>-144.41666667000001,65.08333333 -144.33333333,65.08333333 -144.33333333,65.0 -144.41666667000001,65.0 -144.41666667000001,65.08333333</coordinates></LinearRing></outerBoundaryIs></Polygon><Polygon><outerBoundaryIs><LinearRing><coordinates>-144.91666667000001,65.16666667 -144.83333333,65.16666667 -144.83333333,65.08333333 -144.91666667000001,65.08333333 -144.91666667000001,65.16666667</coordinates></LinearRing></outerBoundaryIs></Polygon><Polygon><outerBoundaryIs><LinearRing><coordinates>-166.66666667000001,65.16666667 -166.58333333,65.16666667 -166.58333333,65.08333333 -166.66666667000001,65.08333333 -166.66666667000001,65.16666667</coordinates></LinearRing></outerBoundaryIs></Polygon><Polygon><outerBoundaryIs><LinearRing><coordinates>-163.75,65.16666667 -163.75,65.08333333 -163.83333333,65.08333333 -163.91666667000001,65.08333333 -163.91666667000001,65.16666667 -164.0,65.16666667 -164.08333333,65.16666667 -164.08333333,65.08333333 -164.16666667000001,65.08333333 -164.16666667000001,65.16666667 -164.16666667000001,65.25 -164.08333333,65.25 -164.0,65.25 -163.91666667000001,65.25 -163.91666667000001,65.33333333 -163.83333333,65.33333333 -163.75,65.33333333 -163.66666667000001,65.33333333 -163.58333333,65.33333333 -163.5,65.33333333 -163.5,65.25 -163.5,65.16666667 -163.58333333,65.16666667 -163.66666667000001,65.16666667 -163.66666667000001,65.25 -163.75,65.25 -163.75,65.16666667</coordinates></LinearRing></outerBoundaryIs></Polygon><Polygon><outerBoundaryIs><LinearRing><coordinates>-152.25,64.83333333 -152.25,64.75 -152.33333333,64.75 -152.41666667000001,64.75 -152.5,64.75 -152.58333333,64.75 -152.58333333,64.83333333 -152.66666667000001,64.83333333 -152.75,64.83333333 -152.83333333,64.83333333 -152.91666667000001,64.83333333 -152.91666667000001,64.91666667 -152.83333333,64.91666667 -152.75,64.91666667 -152.75,65.0 -152.66666667000001,65.0 -152.58333333,65.0 -152.58333333,65.08333333 -152.5,65.08333333 -152.41666667000001,65.08333333 -152.33333333,65.08333333 -152.25,65.08333333 -152.16666667000001,65.08333333 -152.08333333,65.08333333 -152.0,65.08333333 -152.0,65.16666667 -151.91666667000001,65.16666667 -151.91666667000001,65.08333333 -151.83333333,65.08333333 -151.75,65.08333333 -151.66666667000001,65.08333333 -151.66666667000001,65.0 -151.66666667000001,64.91666667 -151.66666667000001,64.83333333 -151.66666667000001,64.75 -151.75,64.75 -151.75,64.66666667 -151.83333333,64.66666667 -151.91666667000001,64.66666667 -151.91666667000001,64.58333333 -151.91666667000001,64.5 -152.0,64.5 -152.0,64.58333333 -152.0,64.66666667 -152.08333333,64.66666667 -152.08333333,64.75 -152.0,64.75 -151.91666667000001,64.75 -151.91666667000001,64.83333333 -151.83333333,64.83333333 -151.83333333,64.91666667 -151.91666667000001,64.91666667 -152.0,64.91666667 -152.08333333,64.91666667 -152.16666667000001,64.91666667 -152.16666667000001,64.83333333 -152.25,64.83333333</coordinates></LinearRing></outerBoundaryIs><innerBoundaryIs><LinearRing><coordinates>-152.58333333,65.0 -152.58333333,64.91666667 -152.5,64.91666667 -152.41666667000001,64.91666667 -152.41666667000001,65.0 -152.5,65.0 -152.58333333,65.0</coordinates></LinearRing></innerBoundaryIs></Polygon><Polygon><outerBoundaryIs><LinearRing><coordinates>-139.5,64.83333333 -139.41666667000001,64.83333333 -139.41666667000001,64.91666667 -139.33333333,64.91666667 -139.25,64.91666667 -139.16666667000001,64.91666667 -139.16666667000001,64.83333333 -139.08333333,64.83333333 -139.0,64.83333333 -138.91666667000001,64.83333333 -138.91666667000001,64.75 -139.0,64.75 -139.08333333,64.75 -139.08333333,64.66666667 -139.16666667000001,64.66666667 -139.25,64.66666667 -139.25,64.75 -139.25,64.83333333 -139.33333333,64.83333333 -139.33333333,64.75 -139.41666667000001,64.75 -139.5,64.75 -139.58333333,64.75 -139.66666667000001,64.75 -139.75,64.75 -139.83333333,64.75 -139.83333333,64.83333333 -139.75,64.83333333 -139.66666667000001,64.83333333 -139.58333333,64.83333333 -139.5,64.83333333</coordinates></LinearRing></outerBoundaryIs></Polygon><Polygon><outerBoundaryIs><LinearRing><coordinates>-131.33333333,64.83333333 -131.25,64.83333333 -131.25,64.75 -131.33333333,64.75 -131.33333333,64.83333333</coordinates></LinearRing></outerBoundaryIs></Polygon><Polygon><outerBoundaryIs><LinearRing><coordinates>-151.08333333,64.83333333 -151.0,64.83333333 -150.91666667000001,64.83333333 -150.91666667000001,64.75 -151.0,64.75 -151.08333333,64.75 -151.16666667000001,64.75 -151.25,64.75 -151.25,64.83333333 -151.16666667000001,64.83333333 -151.08333333,64.83333333</coordinates></LinearRing></outerBoundaryIs></Polygon><Polygon><outerBoundaryIs><LinearRing><coordinates>-140.0,64.83333333 -139.91666667000001,64.83333333 -139.91666667000001,64.75 -140.0,64.75 -140.08333333,64.75 -140.16666667000001,64.75 -140.16666667000001,64.83333333 -140.08333333,64.83333333 -140.0,64.83333333</coordinates></LinearRing></outerBoundaryIs></Polygon><Polygon><outerBoundaryIs><LinearRing><coordinates>-166.0,64.83333333 -166.0,64.75 -166.08333333,64.75 -166.08333333,64.83333333 -166.08333333,64.91666667 -166.16666667000001,64.91666667 -166.16666667000001,65.0 -166.08333333,65.0 -166,65 -165.91666667000001,65.0 -165.83333333,65.0 -165.75,65.0 -165.66666667000001,65.0 -165.58333333,65.0 -165.5,65.0 -165.41666667000001,65.0 -165.41666667000001,65.08333333 -165.33333333,65.08333333 -165.25,65.08333333 -165.16666667000001,65.08333333 -165.16666667000001,65.0 -165.08333333,65.0 -165,65 -164.91666667000001,65.0 -164.91666667000001,64.91666667 -165.0,64.91666667 -165.08333333,64.91666667 -165.16666667000001,64.91666667 -165.25,64.91666667 -165.25,64.83333333 -165.33333333,64.83333333 -165.41666667000001,64.83333333 -165.5,64.83333333 -165.58333333,64.83333333 -165.66666667000001,64.83333333 -165.75,64.83333333 -165.83333333,64.83333333 -165.91666667000001,64.83333333 -166.0,64.83333333</coordinates></LinearRing></outerBoundaryIs></Polygon><Polygon><outerBoundaryIs><LinearRing><coordinates>-162.41666667000001,64.83333333 -162.41666667000001,64.75 -162.5,64.75 -162.5,64.83333333 -162.5,64.91666667 -162.58333333,64.91666667 -162.58333333,65.0 -162.66666667000001,65.0 -162.66666667000001,65.08333333 -162.58333333,65.08333333 -162.5,65.08333333 -162.5,65.0 -162.41666667000001,65.0 -162.33333333,65.0 -162.33333333,64.91666667 -162.41666667000001,64.91666667 -162.41666667000001,64.83333333</coordinates></LinearRing></outerBoundaryIs></Polygon><P
[truncated: 542,992 more chars]
