# Supplementary material for: Species conservation profiles of a random sample of world spiders II: Gnaphosidae to Nemesiidae
Source: Biodivers Data J. 2018 Jun 29;(6):e26203. doi: 10.3897/BDJ.6.e26203 (PMC6065607; doi:10.3897/BDJ.6.e26203)
Supplement: Supplementary material 23 — Distribution of Tapinocyba suganamii Saito & Ono, 2001 [file bdj-06-e26203-s023.kml]

<?xml version="1.0" encoding="utf-8" ?>
<kml xmlns="http://www.opengis.net/kml/2.2">
<Document id="root_doc">
<Schema name="Tapinocyba_suganamii.kml" id="Tapinocyba_suganamii.kml">
	<SimpleField name="layer" type="float"></SimpleField>
</Schema>
<Folder><name>Tapinocyba_suganamii.kml</name>
  <Placemark>
	<Style><LineStyle><color>ff0000ff</color></LineStyle><PolyStyle><fill>0</fill></PolyStyle></Style>
	<ExtendedData><SchemaData schemaUrl="#Tapinocyba_suganamii.kml">
		<SimpleData name="layer">1</SimpleData>
	</SchemaData></ExtendedData>
      <MultiGeometry><Polygon><outerBoundaryIs><LinearRing><coordinates>138.39166667000001,35.64166667 138.4,35.64166667 138.4,35.63333333 138.39166667000001,35.63333333 138.39166667000001,35.64166667</coordinates></LinearRing></outerBoundaryIs></Polygon><Polygon><outerBoundaryIs><LinearRing><coordinates>138.58333333,35.80833333 138.59166667,35.80833333 138.59166667,35.8 138.58333333,35.8 138.58333333,35.80833333</coordinates></LinearRing></outerBoundaryIs></Polygon><Polygon><outerBoundaryIs><LinearRing><coordinates>138.225,35.84166667 138.225,35.83333333 138.21666667,35.83333333 138.21666667,35.84166667 138.21666667,35.85 138.225,35.85 138.225,35.84166667</coordinates></LinearRing></outerBoundaryIs></Polygon><Polygon><outerBoundaryIs><LinearRing><coordinates>138.06666667,35.825 138.075,35.825 138.075,35.81666667 138.06666667,35.81666667 138.06666667,35.825</coordinates></LinearRing></outerBoundaryIs></Polygon><Polygon><outerBoundaryIs><LinearRing><coordinates>138.975,35.91666667 138.98333333,35.91666667 138.98333333,35.90833333 138.975,35.90833333 138.975,35.91666667</coordinates></LinearRing></outerBoundaryIs></Polygon><Polygon><outerBoundaryIs><LinearRing><coordinates>138.56666667,35.89166667 138.575,35.89166667 138.575,35.88333333 138.56666667,35.88333333 138.55833333000001,35.88333333 138.55,35.88333333 138.55,35.89166667 138.55,35.9 138.54166667000001,35.9 138.54166667000001,35.90833333 138.55,35.90833333 138.55833333000001,35.90833333 138.56666667,35.90833333 138.56666667,35.9 138.56666667,35.89166667</coordinates></LinearRing></outerBoundaryIs></Polygon><Polygon><outerBoundaryIs><LinearRing><coordinates>138.20833333,35.90833333 138.21666667,35.90833333 138.21666667,35.9 138.20833333,35.9 138.20833333,35.90833333</coordinates></LinearRing></outerBoundaryIs></Polygon><Polygon><outerBoundaryIs><LinearRing><coordinates>139.00833333,35.95 139.01666667000001,35.95 139.01666667000001,35.94166667 139.00833333,35.94166667 139.00833333,35.95</coordinates></LinearRing></outerBoundaryIs></Polygon><Polygon><outerBoundaryIs><LinearRing><coordinates>138.125,35.94166667 138.13333333,35.94166667 138.13333333,35.93333333 138.125,35.93333333 138.125,35.94166667</coordinates></LinearRing></outerBoundaryIs></Polygon><Polygon><outerBoundaryIs><LinearRing><coordinates>138.45,36.01666667 138.45,36.00833333 138.44166667,36.00833333 138.44166667,36.01666667 138.44166667,36.025 138.45,36.025 138.45,36.01666667</coordinates></LinearRing></outerBoundaryIs></Polygon><Polygon><outerBoundaryIs><LinearRing><coordinates>138.725,35.98333333 138.73333333,35.98333333 138.73333333,35.975 138.725,35.975 138.725,35.98333333</coordinates></LinearRing></outerBoundaryIs></Polygon><Polygon><outerBoundaryIs><LinearRing><coordinates>138.11666667,35.86666667 138.125,35.86666667 138.125,35.85833333 138.11666667,35.85833333 138.10833333,35.85833333 138.10833333,35.86666667 138.11666667,35.86666667</coordinates></LinearRing></outerBoundaryIs></Polygon><Polygon><outerBoundaryIs><LinearRing><coordinates>137.93333333000001,36.125 137.94166667,36.125 137.94166667,36.11666667 137.93333333000001,36.11666667 137.93333333000001,36.125</coordinates></LinearRing></outerBoundaryIs></Polygon><Polygon><outerBoundaryIs><LinearRing><coordinates>139.09166667,36.11666667 139.09166667,36.10833333 139.08333333,36.10833333 139.075,36.10833333 139.075,36.11666667 139.075,36.125 139.075,36.13333333 139.08333333,36.13333333 139.08333333,36.14166667 139.09166667,36.14166667 139.09166667,36.15 139.1,36.15 139.1,36.14166667 139.1,36.13333333 139.09166667,36.13333333 139.09166667,36.125 139.09166667,36.11666667</coordinates></LinearRing></outerBoundaryIs></Polygon><Polygon><outerBoundaryIs><LinearRing><coordinates>138.375,36.11666667 138.38333333,36.11666667 138.38333333,36.10833333 138.375,36.10833333 138.36666667,36.10833333 138.35833333,36.10833333 138.35833333,36.11666667 138.36666667,36.11666667 138.36666667,36.125 138.375,36.125 138.375,36.11666667</coordinates></LinearRing></outerBoundaryIs></Polygon><Polygon><outerBoundaryIs><LinearRing><coordinates>138.33333333,36.14166667 138.33333333,36.13333333 138.325,36.13333333 138.325,36.14166667 138.325,36.15 138.33333333,36.15 138.33333333,36.14166667</coordinates></LinearRing></outerBoundaryIs></Polygon><Polygon><outerBoundaryIs><LinearRing><coordinates>138.225,36.14166667 138.23333333,36.14166667 138.23333333,36.13333333 138.225,36.13333333 138.225,36.14166667</coordinates></LinearRing></outerBoundaryIs></Polygon><Polygon><outerBoundaryIs><LinearRing><coordinates>138.43333333000001,36.025 138.425,36.025 138.425,36.03333333 138.425,36.04166667 138.43333333000001,36.04166667 138.43333333000001,36.03333333 138.44166667,36.03333333 138.44166667,36.025 138.43333333000001,36.025</coordinates></LinearRing></outerBoundaryIs></Polygon><Polygon><outerBoundaryIs><LinearRing><coordinates>138.14166667000001,36.25 138.15,36.25 138.15,36.24166667 138.14166667000001,36.24166667 138.14166667000001,36.25</coordinates></LinearRing></outerBoundaryIs></Polygon><Polygon><outerBoundaryIs><LinearRing><coordinates>137.89166667000001,36.175 137.9,36.175 137.9,36.16666667 137.89166667000001,36.16666667 137.89166667000001,36.175</coordinates></LinearRing></outerBoundaryIs></Polygon><Polygon><outerBoundaryIs><LinearRing><coordinates>138.76666667000001,36.46666667 138.775,36.46666667 138.775,36.45833333 138.76666667000001,36.45833333 138.76666667000001,36.46666667</coordinates></LinearRing></outerBoundaryIs></Polygon><Polygon><outerBoundaryIs><LinearRing><coordinates>138.65,36.46666667 138.65833333,36.46666667 138.65833333,36.45833333 138.65,36.45833333 138.65,36.46666667</coordinates></LinearRing></outerBoundaryIs></Polygon><Polygon><outerBoundaryIs><LinearRing><coordinates>137.89166667000001,36.53333333 137.9,36.53333333 137.9,36.525 137.89166667000001,36.525 137.89166667000001,36.53333333</coordinates></LinearRing></outerBoundaryIs></Polygon><Polygon><outerBoundaryIs><LinearRing><coordinates>138.46666667,36.49166667 138.475,36.49166667 138.475,36.48333333 138.46666667,36.48333333 138.45833333,36.48333333 138.45833333,36.49166667 138.46666667,36.49166667</coordinates></LinearRing></outerBoundaryIs></Polygon><Polygon><outerBoundaryIs><LinearRing><coordinates>138.63333333,36.46666667 138.64166667000001,36.46666667 138.64166667000001,36.45833333 138.63333333,36.45833333 138.625,36.45833333 138.61666667,36.45833333 138.61666667,36.46666667 138.625,36.46666667 138.625,36.475 138.625,36.48333333 138.63333333,36.48333333 138.63333333,36.475 138.63333333,36.46666667</coordinates></LinearRing></outerBoundaryIs></Polygon><Polygon><outerBoundaryIs><LinearRing><coordinates>138.225,36.70833333 138.23333333,36.70833333 138.23333333,36.7 138.225,36.7 138.21666667,36.7 138.21666667,36.70833333 138.225,36.70833333</coordinates></LinearRing></outerBoundaryIs></Polygon><Polygon><outerBoundaryIs><LinearRing><coordinates>140.46666667,36.76666667 140.475,36.76666667 140.475,36.75833333 140.46666667,36.75833333 140.46666667,36.76666667</coordinates></LinearRing></outerBoundaryIs></Polygon><Polygon><outerBoundaryIs><LinearRing><coordinates>140.58333333,36.75833333 140.59166667,36.75833333 140.59166667,36.75 140.58333333,36.75 140.58333333,36.75833333</coordinates></LinearRing></outerBoundaryIs></Polygon><Polygon><outerBoundaryIs><LinearRing><coordinates>140.58333333,36.725 140.59166667,36.725 140.59166667,36.73333333 140.58333333,36.73333333 140.58333333,36.74166667 140.59166667,36.74166667 140.6,36.74166667 140.6,36.73333333 140.60833333,36.73333333 140.60833333,36.725 140.6,36.725 140.6,36.71666667 140.59166667,36.71666667 140.58333333,36.71666667 140.58333333,36.725</coordinates></LinearRing></outerBoundaryIs></Polygon><Polygon><outerBoundaryIs><LinearRing><coordinates>140.575,36.73333333 140.58333333,36.73333333 140.58333333,36.725 140.575,36.725 140.575,36.73333333</coordinates></LinearRing></outerBoundaryIs></Polygon><Polygon><outerBoundaryIs><LinearRing><coordinates>140.55833333000001,36.71666667 140.55833333000001,36.70833333 140.55,36.70833333 140.55,36.71666667 140.54166667000001,36.71666667 140.54166667000001,36.725 140.53333333,36.725 140.525,36.725 140.525,36.73333333 140.53333333,36.73333333 140.53333333,36.74166667 140.525,36.74166667 140.51666667000001,36.74166667 140.51666667000001,36.75 140.51666667000001,36.75833333 140.525,36.75833333 140.525,36.75 140.53333333,36.75 140.54166667000001,36.75 140.54166667000001,36.74166667 140.54166667000001,36.73333333 140.55,36.73333333 140.55,36.74166667 140.55833333000001,36.74166667 140.55833333000001,36.73333333 140.56666667,36.73333333 140.56666667,36.725 140.55833333000001,36.725 140.55833333000001,36.71666667</coordinates></LinearRing></outerBoundaryIs></Polygon><Polygon><outerBoundaryIs><LinearRing><coordinates>140.51666667000001,36.79166667 140.525,36.79166667 140.525,36.78333333 140.51666667000001,36.78333333 140.51666667000001,36.79166667</coordinates></LinearRing></outerBoundaryIs></Polygon><Polygon><outerBoundaryIs><LinearRing><coordinates>140.55,36.76666667 140.55833333000001,36.76666667 140.55833333000001,36.75833333 140.55,36.75833333 140.55,36.76666667</coordinates></LinearRing></outerBoundaryIs></Polygon><Polygon><outerBoundaryIs><LinearRing><coordinates>140.51666667000001,36.76666667 140.51666667000001,36.75833333 140.50833333,36.75833333 140.50833333,36.76666667 140.50833333,36.775 140.50833333,36.78333333 140.51666667000001,36.78333333 140.51666667000001,36.775 140.51666667000001,36.76666667</coordinates></LinearRing></outerBoundaryIs></Polygon><Polygon><outerBoundaryIs><LinearRing><coordinates>140.54166667000001,36.775 140.55,36.775 140.55,36.76666667 140.54166667000001,36.76666667 140.54166667000001,36.775</coordinates></LinearRing></outerBoundaryIs></Polygon><Polygon><outerBoundaryIs><LinearRing><coordinates>140.525,36.86666667 140.53333333,36.86666667 140.53333333,36.85833333 140.525,36.85833333 140.525,36.86666667</coordinates></LinearRing></outerBoundaryIs></Polygon><Polygon><outerBoundaryIs><LinearRing><coordinates>140.51666667000001,36.86666667 140.51666667000001,36.85833333 140.50833333,36.85833333 140.50833333,36.86666667 140.50833333,36.875 140.51666667000001,36.875 140.51666667000001,36.88333333 140.525,36.88333333 140.525,36.875 140.525,36.86666667 140.51666667000001,36.86666667</coordinates></LinearRing></outerBoundaryIs></Polygon><Polygon><outerBoundaryIs><LinearRing><coordinates>140.51666667000001,36.9 140.525,36.9 140.525,36.89166667 140.51666667000001,36.89166667 140.51666667000001,36.9</coordinates></LinearRing></outerBoundaryIs></Polygon><Polygon><outerBoundaryIs><LinearRing><coordinates>140.49166667,36.84166667 140.5,36.84166667 140.5,36.83333333 140.49166667,36.83333333 140.49166667,36.84166667</coordinates></LinearRing></outerBoundaryIs></Polygon><Polygon><outerBoundaryIs><LinearRing><coordinates>140.51666667000001,36.84166667 140.525,36.84166667 140.525,36.83333333 140.51666667000001,36.83333333 140.50833333,36.83333333 140.50833333,36.84166667 140.50833333,36.85 140.51666667000001,36.85 140.51666667000001,36.84166667</coordinates></LinearRing></outerBoundaryIs></Polygon><Polygon><outerBoundaryIs><LinearRing><coordinates>140.55833333000001,36.95833333 140.56666667,36.95833333 140.56666667,36.95 140.55833333000001,36.95 140.55833333000001,36.95833333</coordinates></LinearRing></outerBoundaryIs></Polygon><Polygon><outerBoundaryIs><LinearRing><coordinates>140.93333333000001,37.025 140.94166667,37.025 140.94166667,37.01666667 140.93333333000001,37.01666667 140.93333333000001,37.025</coordinates></LinearRing></outerBoundaryIs></Polygon><Polygon><outerBoundaryIs><LinearRing><coordinates>140.71666667,36.99166667 140.725,36.99166667 140.725,36.98333333 140.71666667,36.98333333 140.71666667,36.99166667</coordinates></LinearRing></outerBoundaryIs></Polygon><Polygon><outerBoundaryIs><LinearRing><coordinates>140.60833333,36.99166667 140.61666667,36.99166667 140.61666667,36.98333333 140.60833333,36.98333333 140.60833333,36.99166667</coordinates></LinearRing></outerBoundaryIs></Polygon><Polygon><outerBoundaryIs><LinearRing><coordinates>140.6,37.08333333 140.60833333,37.08333333 140.60833333,37.075 140.6,37.075 140.6,37.08333333</coordinates></LinearRing></outerBoundaryIs></Polygon><Polygon><outerBoundaryIs><LinearRing><coordinates>140.6,37.00833333 140.6,37.0 140.59166667,37.0 140.59166667,37.00833333 140.59166667,37.01666667 140.58333333,37.01666667 140.58333333,37.025 140.58333333,37.03333333 140.58333333,37.04166667 140.59166667,37.04166667 140.6,37.04166667 140.60833333,37.04166667 140.60833333,37.03333333 140.60833333,37.025 140.61666667,37.025 140.61666667,37.01666667 140.60833333,37.01666667 140.60833333,37.00833333 140.6,37.00833333</coordinates></LinearRing></outerBoundaryIs></Polygon><Polygon><outerBoundaryIs><LinearRing><coordinates>140.63333333,37.04166667 140.64166667000001,37.04166667 140.64166667000001,37.03333333 140.63333333,37.03333333 140.63333333,37.04166667</coordinates></LinearRing></outerBoundaryIs></Polygon><Polygon><outerBoundaryIs><LinearRing><coordinates>140.71666667,37.14166667 140.725,37.14166667 140.725,37.13333333 140.71666667,37.13333333 140.71666667,37.14166667</coordinates></LinearRing></outerBoundaryIs></Polygon><Polygon><outerBoundaryIs><LinearRing><coordinates>140.7,37.2 140.70833333,37.2 140.70833333,37.19166667 140.7,37.19166667 140.7,37.2</coordinates></LinearRing></outerBoundaryIs></Polygon><Polygon><outerBoundaryIs><LinearRing><coordinates>140.64166667000001,37.225 140.65,37.225 140.65,37.21666667 140.64166667000001,37.21666667 140.64166667000001,37.225</coordinates></LinearRing></outerBoundaryIs></Polygon><Polygon><outerBoundaryIs><LinearRing><coordinates>140.7,37.34166667 140.70833333,37.34166667 140.70833333,37.33333333 140.7,37.33333333 140.7,37.34166667</coordinates></LinearRing></outerBoundaryIs></Polygon><Polygon><outerBoundaryIs><LinearRing><coordinates>140.53333333,37.34166667 140.53333333,37.33333333 140.525,37.33333333 140.525,37.34166667 140.525,37.35 140.53333333,37.35 140.53333333,37.34166667</coordinates></LinearRing></outerBoundaryIs></Polygon><Polygon><outerBoundaryIs><LinearRing><coordinates>140.55833333000001,37.38333333 140.56666667,37.38333333 140.575,37.38333333 140.575,37.375 140.56666667,37.375 140.55833333000001,37.375 140.55,37.375 140.55,37.38333333 140.55833333000001,37.38333333</coordinates></LinearRing></outerBoundaryIs></Polygon><Polygon><outerBoundaryIs><LinearRing><coordinates>140.59166667,37.36666667 140.59166667,37.35833333 140.58333333,37.35833333 140.58333333,37.36666667 140.575,37.36666667 140.575,37.375 140.58333333,37.375 140.59166667,37.375 140.59166667,37.36666667</coordinates></LinearRing></outerBoundaryIs></Polygon><Polygon><outerBoundaryIs><LinearRing><coordinates>140.54166667000001,37.35833333 140.55,37.35833333 140.55,37.35 140.54166667000001,37.35 140.53333333,37.35 140.53333333,37.35833333 140.53333333,37.36666667 140.53333333,37.375 140.53333333,37.38333333 140.54166667000001,37.38333333 140.54166667000001,37.375 140.55,37.375 140.55,37.36666667 140.54166667000001,37.36666667 140.54166667000001,37.35833333</coordinates></LinearRing></outerBoundaryIs></Polygon><Polygon><outerBoundaryIs><LinearRing><coordinates>140.69166667,37.35 140.7,37.35 140.7,37.34166667 140.69166667,37.34166667 140.68333333000001,37.34166667 140.68333333000001,37.35 140.68333333000001,37.35833333 140.68333333000001,37.36666667 140.69166667,37.36666667 140.69166667,37.35833333 140.69166667,37.35</coordinates></LinearRing></outerBoundaryIs></Polygon><Polygon><outerBoundaryIs><LinearRing><coordinates>140.625,37.49166667 140.63333333,37.49166667 140.63333333,37.48333333 140.625,37.48333333 140.625,37.49166667</coordinates></LinearRing></outerBoundaryIs></Polygon><Polygon><outerBoundaryIs><LinearRing><coordinates>140.63333333,37.46666667 140.63333333,37.45833333 140.625,37.45833333 140.625,37.46666667 140.61666667,37.46666667 140.61666667,37.45833333 140.60833333,37.45833333 140.6,37.45833333 140.6,37.46666667 140.6,37.475 140.60833333,37.475 140.61666667,37.475 140.625,37.475 140.63333333,37.475 140.64166667000001,37.475 140.64166667000001,37.46666667 140.63333333,37.46666667</coordinates></LinearRing></outerBoundaryIs></Polygon><Polygon><outerBoundaryIs><LinearRing><coordinates>141.0,37.46666667 141.00833333,37.46666667 141.00833333,37.45833333 141.0,37.45833333 140.99166667,37.45833333 140.99166667,37.46666667 140.98333333,37.46666667 140.98333333,37.475 140.99166667,37.475 141.0,37.475 141.0,37.46666667</coordinates></LinearRing></outerBoundaryIs></Polygon><Polygon><outerBoundaryIs><LinearRing><coordinates>141.025,37.475 141.03333333,37.475 141.03333333,37.46666667 141.025,37.46666667 141.01666667000001,37.46666667 141.00833333,37.46666667 141.00833333,37.475 141.00833333,37.48333333 141.01666667000001,37.48333333 141.025,37.48333333 141.025,37.475</coordinates></LinearRing></outerBoundaryIs></Polygon><Polygon><outerBoundaryIs><LinearRing><coordinates>140.68333333000001,37.6 140.69166667,37.6 140.69166667,37.59166667 140.68333333000001,37.59166667 140.68333333000001,37.6</coordinates></LinearRing></outerBoundaryIs></Polygon><Polygon><outerBoundaryIs><LinearRing><coordinates>140.625,37.55833333 140.63333333,37.55833333 140.63333333,37.56666667 140.64166667000001,37.56666667 140.64166667000001,37.575 140.65,37.575 140.65,37.56666667 140.65833333,37.56666667 140.65833333,37.55833333 140.65,37.55833333 140.64166667000001,37.55833333 140.64166667000001,37.55 140.63333333,37.55 140.625,37.55 140.61666667,37.55 140.61666667,37.55833333 140.625,37.55833333</coordinates></LinearRing></outerBoundaryIs></Polygon><Polygon><outerBoundaryIs><LinearRing><coordinates>140.65833333,37.575 140.66666667000001,37.575 140.675,37.575 140.68333333000001,37.575 140.68333333000001,37.56666667 140.675,37.56666667 140.66666667000001,37.56666667 140.65833333,37.56666667 140.65833333,37.575</coordinates></LinearRing></outerBoundaryIs></Polygon><Polygon><outerBoundaryIs><LinearRing><coordinates>140.71666667,37.6 140.71666667,37.59166667 140.70833333,37.59166667 140.70833333,37.6 140.70833333,37.60833333 140.71666667,37.60833333 140.71666667,37.6</coordinates></LinearRing></outerBoundaryIs></Polygon><Polygon><outerBoundaryIs><LinearRing><coordinates>140.68333333000001,37.61666667 140.69166667,37.61666667 140.69166667,37.60833333 140.68333333000001,37.60833333 140.68333333000001,37.61666667</coordinates></LinearRing></outerBoundaryIs></Polygon><Polygon><outerBoundaryIs><LinearRing><coordinates>140.625,37.90833333 140.625,37.9 140.61666667,37.9 140.61666667,37.90833333 140.60833333,37.90833333 140.60833333,37.91666667 140.61666667,37.91666667 140.61666667,37.925 140.61666667,37.93333333 140.625,37.93333333 140.63333333,37.93333333 140.64166667000001,37.93333333 140.64166667000001,37.925 140.64166667000001,37.91666667 140.64166667000001,37.90833333 140.65,37.90833333 140.65833333,37.90833333 140.65833333,37.9 140.65,37.9 140.64166667000001,37.9 140.64166667000001,37.89166667 140.63333333,37.89166667 140.63333333,37.9 140.63333333,37.90833333 140.625,37.90833333</coordinates></LinearRing></outerBoundaryIs></Polygon><Polygon><outerBoundaryIs><LinearRing><coordinates>140.68333333000001,37.925 140.68333333000001,37.91666667 140.675,37.91666667 140.66666667000001,37.91666667 140.65833333,37.91666667 140.65833333,37.925 140.65833333,37.93333333 140.66666667000001,37.93333333 140.66666667000001,37.925 140.675,37.925 140.675,37.93333333 140.68333333000001,37.93333333 140.69166667,37.93333333 140.69166667,37.925 140.68333333000001,37.925</coordinates></LinearRing></outerBoundaryIs></Polygon><Polygon><outerBoundaryIs><LinearRing><coordinates>141.01666667000001,37.28333333 141.01666667000001,37.275 141.00833333,37.275 141.00833333,37.28333333 141.00833333,37.29166667 141.00833333,37.3 141.0,37.3 140.99166667,37.3 140.99166667,37.30833333 140.98333333,37.30833333 140.98333333,37.31666667 140.975,37.31666667 140.96666667,37.31666667 140.96666667,37.30833333 140.96666667,37.3 140.975,37.3 140.975,37.29166667 140.975,37.28333333 140.96666667,37.28333333 140.96666667,37.275 140.975,37.275 140.98333333,37.275 140.98333333,37.26666667 140.99166667,37.26666667 140.99166667,37.25833333 140.99166667,37.25 140.99166667,37.24166667 140.98333333,37.24166667 140.98333333,37.23333333 140.99166667,37.23333333 140.99166667,37.225 141.0,37.225 141.0,37.23333333 141.00833333,37.23333333 141.00833333,37.24166667 141.00833333,37.25 141.01666667000001,37.25 141.01666667000001,37.24166667 141.01666667000001,37.23333333 141.01666667000001,37.225 141.00833333,37.225 141.00833333,37.21666667 141.00833333,37.20833333 141.00833333,37.2 141.0,37.2 141.0,37.19166667 141.0,37.18333333 141.0,37.175 141.0,37.16666667 141.0,37.15833333 141.0,37.15 141.00833333,37.15 141.00833333,37.14166667 141.0,37.14166667 141.0,37.13333333 141.0,37.125 141.0,37.11666667 141.0,37.10833333 140.99166667,37.10833333 140.99166667,37.1 140.98333333,37.1 140.98333333,37.09166667 140.98333333,37.08333333 140.98333333,37.075 140.975,37.075 140.975,37.06666667 140.975,37.05833333 140.975,37.05 140.975,37.04166667 140.975,37.03333333 140.975,37.025 140.975,37.01666667 140.975,37.00833333 140.975,37.0 140.98333333,37.0 140.98333333,36.99166667 140.975,36.99166667 140.96666667,36.99166667 140.96666667,36.98333333 140.96666667,36.975 140.96666667,36.96666667 140.95833333,36.96666667 140.95833333,36.95833333 140.95,36.95833333 140.94166667,36.95833333 140.93333333000001,36.95833333 140.925,36.95833333 140.925,36.96666667 140.925,36.975 140.91666667000001,36.975 140.91666667000001,36.98333333 140.91666667000001,36.99166667 140.91666667000001,37.0 140.925,37.0 140.93333333000001,37.0 140.93333333000001,37.00833333 140.94166667,37.00833333 140.94166667,37.01666667 140.95,37.01666667 140.95,37.00833333 140.95833333,37.00833333 140.95833333,37.01666667 140.95833333,37.025 140.96666667,37.025 140.96666667,37.03333333 140.95833333,37.03333333 140.95,37.03333333 140.94166667,37.03333333 140.94166667,37.04166667 140.95,37.04166667 140.95833333,37.04166667 140.96666667,37.04166667 140.96666667,37.05 140.96666667,37.05833333 140.95833333,37.05833333 140.95833333,37.06666667 140.95833333,37.075 140.96666667,37.075 140.96666667,37.08333333 140.96666667,37.09166667 140.975,37.09166667 140.975,37.1 140.96666667,37.1 140.96666667,37.10833333 140.95833333,37.10833333 140.95833333,37.11666667 140.95,37.11666667 140.95,37.125 140.94166667,37.125 140.94166667,37.11666667 140.93333333000001,37.11666667 140.925,37.11666667 140.925,37.10833333 140.93333333000001,37.10833333 140.94166667,37.10833333 140.94166667,37.1 140.93333333000001,37.1 140.93333333000001,37.09166667 140.94166667,37.09166667 140.94166667,37.08333333 140.93333333000001,37.08333333 140.925,37.08333333 140.91666667000001,37.08333333 140.91666667000001,37.075 140.91666667000001,37.06666667 140.90833333,37.06666667 140.90833333,37.075 140.90833333,37.08333333 140.9,37.08333333 140.9,37.075 140.89166667000001,37.075 140.89166667000001,37.08333333 140.89166667000001,37.09166667 140.88333333,37.09166667 140.88333333,37.1 140.88333333,37.10833333 140.875,37.10833333 140.875,37.11666667 140.875,37.125 140.875,37.13333333 140.875,37.14166667 140.86666667,37.14166667 140.86666667,37.15 140.85833333,37.15 140.85833333,37.15833333 140.85,37.15833333 140.85,37.15 140.84166667,37.15 140.83333333,37.15 140.825,37.15 140.825,37.14166667 140.83333333,37.14166667 140.83333333,37.13333333 140.83333333,37.125 140.84166667,37.125 140.84166667,37.11666667 140.84166667,37.10833333 140.83333333,37.10833333 140.83333333,37.1 140.84166667,37.1 140.85,37.1 140.85,37.09166667 140.84166667,37.09166667 140.83333333,37.09166667 140.83333333,37.08333333 140.83333333,37.075 140.825,37.075 140.825,37.06666667 140.825,37.05833333 140.825,37.05 140.825,37.04166667 140.83333333,37.04166667 140.83333333,37.03333333 140.83333333,37.025 140.825,37.025 140.825,37.01666667 140.81666667,37.01666667 140.81666667,37.00833333 140.80833333000001,37.00833333 140.8,37.00833333 140.79166667000001,37.00833333 140.78333333,37.00833333 140.78333333,37.0 140.775,37.0 140.775,36.99166667 140.76666667000001,36.99166667 140.76666667000001,37.0 140.76666667000001,37.00833333 140.775,37.00833333 140.775,37.01666667 140.78333333,37.01666667 140.78333333,37.025 140.775,37.025 140.76666667000001,37.025 140.75833333,37.025 140.75833333,37.03333333 140.75,37.03333333 140.75,37.025 140.75,37.01666667 140.74166667,37.01666667 140.74166667,37.025 140.74166667,37.03333333 140.74166667,37.04166667 140.73333333,37.04166667 140.725,37.04166667 140.725,37.05 140.71666667,37.05 140.70833333,37.05 140.70833333,37.05833333 140.7,37.05833333 140.69166667,37.05833333 140.69166667,37.05 140.69166667,37.04166667 140.7,37.04166667 140.70833333,37.04166667 140.70833333,37.03333333 140.71666667,37.03333333 140.71666667,37.025 140.725,37.025 140.725,37.01666667 140.71666667,37.01666667 140.70833333,37.01666667 140.70833333,37.00833333 140.70833333,37.0 140.71666667,37.0 140.71666667,36.99166667 140.70833333,36.99166667 140.70833333,36.98333333 140.70833333,36.975 140.70833333,36.96666667 140.70833333,36.95833333 140.7,36.95833333 140.7,36.95 140.7,36.94166667 140.70833333,36.94166667 140.70833333,36.93333333 140.71666667,36.93333333 140.71666667,36.925 140.71666667,36.91666667 140.71666667,36.90833333 140.71666667,36.9 140.70833333,36.9 140.70833333,36.89166667 140.71666667,36.89166667 140.71666667,36.88333333 140.70833333,36.88333333 140.70833333,36.875 140.70833333,36.86666667 140.70833333,36.85833333 140.70833333,36.85 140.7,36.85 140.7,36.84166667 140.69166667,36.84166667 140.69166667,36.83333333 140.68333333000001,36.83333333 140.68333333000001,36.825 140.68333333000001,36.81666667 140.68333333000001,36.80833333 140.68333333000001,36.8 140.675,36.8 140.675,36.79166667 140.66666667000001,36.79166667 140.65833333,36.79166667 140.65833333,36.78333333 140.65833333,36.775 140.66666667000001,36.775 140.66666667000001,36.76666667 140.65833333,36.76666667 140.65833333,36.75833333 140.65,36.75833333 140.65,36.75 140.65,36.74166667 140.64166667000001,36.74166667 140.63333333,36.74166667 140.63333333,36.73333333 140.625,36.73333333 140.61666667,36.73333333 140.61666667,36.74166667 140.60833333,36.74166667 140.6,36.74166667 140.6,36.75 140.6,36.75833333 140.59166667,36.75833333 140.59166667,36.76666667 140.59166667,36.775 140.59166667,36.78333333 140.58333333,36.78333333 140.575,36.78333333 140.56666667,36.78333333 140.56666667,36.775 140.575,36.775 140.575,36.76666667 140.56666667,36.76666667 140.55833333000001,36.76666667 140.55833333000001,36.775 140.55,36.775 140.55,36.78333333 140.54166667000001,36.78333333 140.53333333,36.78333333 140.53333333,36.79166667 140.53333333,36.8 140.525,36.8 140.525,36.80833333 140.525,36.81666667 140.51666667000001,36.81666667 140.51666667000001,36.80833333 140.51666667000001,36.8 140.51666667000001,36.79166667 140.50833333,36.79166667 140.50833333,36.78333333 140.5,36.78333333 140.5,36.775 140.49166667,36.775 140.49166667,36.78333333 140.49166667,36.79166667 140.5,36.79166667 140.5,36.8 140.5,36.80833333 140.50833333,36.80833333 140.50833333,36.81666667 140.5,36.81666667 140.5,36.825 140.5,36.83333333 140.50833333,36.83333333 140.50833333,36.825 140.51666667000001,36.825 140.525,36.825 140.53333333,36.825 140.53333333,36.83333333 140.53333333,36.84166667 140.54166667000001,36.84166667 140.54166667000001,36.83333333 140.55,36.83333333 140.55,36.84166667 140.55,36.85 140.55,36.85833333 140.55833333000001,36.85833333 140.55833333000001,36.86666667 140.56666667,36.86666667 140.56666667,36.85833333 140.575,36.85833333 140.58333333,36.85833333 140.58333333,36.86666667 140.575,36.86666667 140.575,36.875 140.56666667,36.875 140.55833333000001,36.875 140.55,36.875 140.55,36.86666667 140.54166667000001,36.86666667 140.53333333,36.86666667 140.53333333,36.875 140.53333333,36.88333333 140.525,36.88333333 140.525,36.89166667 140.53333333,36.89166667 140.53333333,36.9 140.525,36.9 140.525,36.90833333 140.53333333,36.90833333 140.54166667000001,36.90833333 140.54166667000001,36.91666667 140.55,36.91666667 140.55833333000001,36.91666667 140.55833333000001,36.925 140.56666667,36.925 140.575,36.925 140.575,36.93333333 140.56666667,36.93333333 140.55833333000001,36.93333333 140.55833333000001,36.94166667 140.56666667,36.94166667 140.575,36.94166667 140.575,36.95 140.58333333,36.95 140.58333333,36.95833333 140.58333333,36.96666667 140.575,36.96666667 140.575,36.95833333 140.56666667,36.95833333 140.56666667,36.96666667 140.56666667,36.975 140.56666667,36.98333333 140.55833333000001,36.98333333 140.55,36.98333333 140.55,36.99166667 140.55833333000001,36.99166667 140.55833333000001,37.0 140.55,37.0 140.55,37.00833333 140.55833333000001,37.00833333 140.56666667,37.00833333 140.56666667,37.0 140.575,37.0 140.58333333,37.0 140.59166667,37.0 140.59166667,36.99166667 140.59166667,36.98333333 140.6,36.98333333 140.60833333,36.98333333 140.60833333,36.975 140.61666667,36.975 140.61666667,36.96666667 140.61666667,36.95833333 140.61666667,36.95 140.61666667,36.94166667 140.625,36.94166667 140.63333333,36.94166667 140.64166667000001,36.94166667 140.64166667000001,36.95 140.63333333,36.95 140.625,36.95 140.625,36.95833333 140.625,36.96666667 140.625,36.975 140.625,36.98333333 140.625,36.99166667 140.63333333,36.99166667 140.64166667000001,36.99166667 140.64166667000001,37.0 140.64166667000001,37.00833333 140.63333333,37.00833333 140.625,37.00833333 140.625,37.0 140.61666667,37.0 140.61666667,37.00833333 140.61666667,37.01666667 140.625,37.01666667 140.625,37.025 140.63333333,37.025 140.64166667000001,37.025 140.65,37.025 140.65,37.01666667 140.65833333,37.01666667 140.66666667000001,37.01666667 140.66666667000001,37.00833333 140.675,37.00833333 140.675,37.01666667 140.675,37.025 140.66666667000001,37.025 140.65833333,37.025 140.65833333,37.03333333 140.65,37.03333333 140.65,37.04166667 140.64166667000001,37.04166667 140.64166667000001,37.05 140.63333333,37.05 140.63333333,37.05833333 140.63333333,37.06666667 140.625,37.06666667 140.625,37.05833333 140.625,37.05 140.61666667,37.05 140.61666667,37.05833333 140.60833333,37.05833333 140.60833333,37.06666667 140.60833333,37.075 140.61666667,37.075 140.61666667,37.08333333 140.60833333,37.08333333 140.60833333,37.09166667 140.60833333,37.1 140.60833333,37.10833333 140.60833333,37.11666667 140.61666667,37.11666667 140.61666667,37.125 140.60833333,37.125 140.60833333,37.13333333 140.61666667,37.13333333 140.625,37.13333333 140.625,37.14166667 140.63333333,37.14166667 140.64166667000001,37.14166667 140.64166667000001,37.15 140.64166667000001,37.15833333 140.64166667000001,37.16666667 140.65,37.16666667 140.65,37.15833333 140.65,37.15 140.65833333,37.15 140.65833333,37.14166667 140.66666667000001,37.14166667 140.675,37.14166667 140.675,37.13333333 140.68333333000001,37.13333333 140.68333333000001,37.14166667 140.69166667,37.14166667 140.69166667,37.15 140.69166667,37.15833333 140.7,37.15833333 140.7,37.16666667 140.69166667,37.16666667 140.68333333000001,37.16666667 140.68333333000001,37.175 140.69166667,37.175 140.7,37.175 140.70833333,37.175 140.70833333,37.16666667 140.71666667,37.16666667 140.71666667,37.175 140.725,37.175 140.725,37.18333333 140.71666667,37.18333333 140.70833333,37.18333333 140.70833333,37.19166667 140.71666667,37.19166667 140.725,37.19166667 140.725,37.2 140.71666667,37.2 140.71666667,37.20833333 140.71666667,37.21666667 140.71666667,37.225 140.70833333,37.225 140.70833333,37.21666667 140.70833333,37.20833333 140.7,37.20833333 140.69166667,37.20833333 140.68333333000001,37.20833333 140.675,37.20833333 140.66666667000001,37.20833333 140.66666667000001,37.21666667 140.65833333,37.21666667 140.65833333,37.225 140.65833333,37.23333333 140.65,37.23333333 140.64166667000001,37.23333333 140.64166667000001,37.225 140.63333333,37.225 140.63333333,37.23333333 140.625,37.23333333 140.625,37.24166667 140.63333333,37.24166667 140.63333333,37.25 140.63333333,37.25833333 140.625,37.25833333 140.61666667,37.25833333 140.60833333,37.25833333 140.60833333,37.25 140.61666667,37.25 140.61666667,37.24166667 140.61666667,37.23333333 140.60833333,37.23333333 140.60833333,37.24166667 140.6,37.24166667 140.6,37.25 140.6,37.25833333 140.59166667,37.25833333 140.59166667,37.25 140.58333333,37.25 140.575,37.25 140.575,37.25833333 140.56666667,37.25833333 140.56666667,37.26666667 140.55833333000001,37.26666667 140.55833333000001,37.275 140.55,37.275 140.54166667000001,37.275 140.53333333,37.275 140.525,37.275 140.51666667000001,37.275 140.50833333,37.275 140.5,37.275 140.49166667,37.275 140.49166667,37.28333333 140.48333333,37.28333333 140.48333333,37.275 140.48333333,37.26666667 140.475,37.26666667 140.46666667,37.26666667 140.46666667,37.275 140.45833333,37.275 140.45833333,37.28333333 140.45,37.28333333 140.45,37.29166667 140.45,37.3 140.44166667,37.3 140.44166667,37.30833333 140.45,37.30833333 140.45,37.31666667 140.45833333,37.31666667 140.45833333,37.325 140.46666667,37.325 140.46666667,37.33333333 140.46666667,37.34166667 140.45833333,37.34166667 140.45,37.34166667 140.45,37.35 140.45,37.35833333 140.45833333,37.35833333 140.46666667,37.35833333 140.475,37.35833333 140.475,37.35 140.48333333,37.35 140.48333333,37.34166667 140.48333333,37.33333333 140.48333333,37.325 140.49166667,37.325 140.49166667,37.31666667 140.5,37.31666667 140.5,37.325 140.5,37.33333333 140.50833333,37.33333333 140.50833333,37.34166667 140.51666667000001,37.34166667 140.51666667000001,37.33333333 140.525,37.33333333 140.525,37.325 140.525,37.31666667 140.525,37.30833333 140.53333333,37.30833333 140.54166667000001,37.30833333 140.54166667000001,37.31666667 140.55,37.31666667 140.55,37.30833333 140.55,37.3 140.55833333000001,37.3 140.56666667,37.3 140.56666667,37.30833333 140.575,37.30833333 140.58333333,37.30833333 140.58333333,37.3 140.575,37.3 140.575,37.29166667 140.58333333,37.29166667 140.59166667,37.29166667 140.59166667,37.28333333 140.59166667,37.275 140.59166667,37.26666667 140.6,37.26666667 140.60833333,37.26666667 140.60833333,37.275 140.61666667,37.275 140.61666667,37.26666667 140.625,37.26666667 140.63333333,37.26666667 140.64166667000001,37.26666667 140.64166667000001,37.275 140.65,37.275 140.65,37.28333333 140.65833333,37.28333333 140.66666667000001,37.28333333 140.675,37.28333333 140.675,37.275 140.66666667000001,37.275 140.66666667000001,37.26666667 140.675,37.26666667 140.68333333000001,37.26666667 140.69166667,37.26666667 140.69166667,37.25833333 140.7,37.25833333 140.7,37.26666667 140.70833333,37.26666667 140.71666667,37.26666667 140.71666667,37.25833333 140.725,37.25833333 140.725,37.26666667 140.73333333,37.26666667 140.73333333,37.275 140.73333333,37.28333333 140.725,37.28333333 140.725,37.29166667 140.73333333,37.29166667 140.73333333,37.3 140.725,37.3 140.71666667,37.3 140.70833333,37.3 140.7,37.3 140.7,37.30833333 140.70833333,37.30833333 140.71666667,37.30833333 140.725,37.30833333 140.73333333,37.30833333 140.73333333,37.31666667 140.725,37.31666667 140.71666667,37.31666667 140.70833333,37.31666667 140.70833333,37.325 140.70833333,37.33333333 140.71666667,37.33333333 140.71666667,37.34166667 140.71666667,37.35 140.725,37.35 140.725,37.35833333 140.71666667,37.35833333 140.71666667,37.36666667 140.70833333,37.36666667 140.70833333,37.375 140.7,37.375 140.7,37.36666667 140.69166667,37.36666667 140.69166667,37.375 140.68333333000001,37.375 140.675,37.375 140.675,37.38333333 140.675,37.39166667 140.66666667000001,37.39166667 140.66666667000001,37.38333333 140.65833333,37.38333333 140.65833333,37.375 140.65,37.375 140.65,37.38333333 140.64166667000001,37.38333333 140.64166667000001,37.39166667 140.63333333,37.39166667 140.63333333,37.4 140.64166667000001,37.4 140.64166667000001,37.40833333 140.63333333,37.40833333 140.625,37.40833333 140.61666667,37.40833333 140.61666667,37.41666667 140.60833333,37.41666667 140.60833333,37.425 140.60833333,37.43333333 140.61666667,37.43333333 140.625,37.43333333 140.625,37.425 140.63333333,37.425 140.63333333,37.41666667 140.64166667000001,37.41666667 140.65,37.41666667 140.65,37.425 140.65,37.43333333 140.65833333,37.43333333 140.66666667000001,37.43333333 140.66666667000001,37.44166667 140.65833333,37.44166667 140.65833333,37.45 140.65833333,37.45833333 140.66666667000001,37.45833333 140.66666667000001,37.45 140.675,37.45 140.68333333000001,37.45 140.69166667,37.45 140.69166667,37.45833333 140.69166667,37.46666667 140.68333333000001,37.46666667 140.675,37.46666667 140.675,37.475 140.66666667000001,37.475 140.66666667000001,37.48333333 140.66666667000001,37.49166667 140.66666667000001,37.5 140.65833333,37.5 140.65833333,37.49166667 140.65,37.49166667 140.65,37.48333333 140.65833333,37.48333333 140.65833333,37.475 140.65,37.475 140.64166667000001,37.475 140.64166667000001,37.48333333 140.64166667000001,37.49166667 140.64166667000001,37.5 140.65,37.5 140.65,37.50833333 140.65833333,37.50833333 140.65833333,37.51666667 140.65833333,37.525 140.65,37.525 140.64166667000001,37.525 140.64166667000001,37.51666667 140.63333333,37.51666667 140.625,37.51666667 140.625,37.50833333 140.625,37.5 140.625,37.49166667 140.61666667,37.49166667 140.60833333,37.49166667 140.60833333,37.48333333 140.6,37.48333333 140.6,37.475 140.59166667,37.475 140.59166667,37.48333333 140.59166667,37.49166667 140.59166667,37.5 140.6,37.5 140.6,37.50833333 140.59166667,37.50833333 140.59166667,37.51666667 140.59166667,37.525 140.6,37.525 140.6,37.53333333 140.59166667,37.53333333 140.58333333,37.53333333 140.58333333,37.54166667 140.575,37.54166667 140.56666667,37.54166667 140.55833333000001,37.54166667 140.55833333000001,37.53333333 140.55833333000001,37.525 140.55833333000001,37.51666667 140.55833333000001,37.50833333 140.55,37.50833333 140.54166667000001,37.50833333 140.53333333,37.50833333 140.53333333,37.5 140.53333333,37.49166667 140.525,37.49166667 140.51666667000001,37.49166667 140.50833333,37.49166667 140.5,37.49166667 140.49166667,37.49166667 140.48333333,37.49166667 140.475,37.49166667 140.46666667,37.49166667 140.46666667,37.5 140.475,37.5 140.48333333,37.5 140.49166667,37.5 140.5,37.5 140.5,37.50833333 140.49166667,37.50833333 140.49166667,37.51666667 140.48333333,37.51666667 140.48333333,37.525 140.475,37.525 140.46666667,37.525 140.45833333,37.525 140.45833333,37.51666667 140.45833333,37.50833333 140.45,37.50833333 140.45,37.51666667 140.44166667,37.51666667 140.44166667,37.525 140.44166667,37.53333333 140.43333333000001,37.53333333 140.425,37.53333333 140.425,37.525 140.41666667000001,37.525 140.41666667000001,37.53333333 140.40833333,37.53333333 140.40833333,37.54166667 140.4,37.54166667 140.4,37.55 140.40833333,37.55 140.41666667000001,37.55 140.425,37.55 140.43333333000001,37.55 140.44166667,37.55 140.45,37.55 140.45,37.54166667 140.45833333,37.54166667 140.46666667,37.54166667 140.46666667,37.55 140.46666667,37.55833333 140.475,37.55833333 140.48333333,37.55833333 140.48333333,37.56666667 140.48333333,37.575 140.49166667,37.575 140.49166667,37.58333333 140.49166667,37.59166667 140.5,37.59166667 140.5,37.6 140.5,37.60833333 140.5,37.61666667 140.49166667,37.61666667 140.49166667,37.625 140.49166667,37.63333333 140.5,37.63333333 140.5,37.64166667 140.5,37.65 140.5,37.65833333 140.5,37.66666667 140.49166667,37.66666667 140.49166667,37.675 140.48333333,37.675 140.48333333,37.68333333 140.48333333,37.69166667 140.48333333,37.7 140.48333333,37.70833333 140.475,37.70833333 140.475,37.71666667 140.475,37.725 140.475,37.73333333 140.475,37.74166667 140.48333333,37.74166667 140.49166667,37.74166667 140.49166667,37.75 140.49166667,37.75833333 140.49166667,37.76666667 140.5,37.76666667 140.50833333,37.76666667 140.51666667000001,37.76666667 140.51666667000001,37.775 140.51666667000001,37.78333333 140.51666667000001,37.79166667 140.51666667000001,37.8 140.525,37.8 140.53333333,37.8 140.54166667000001,37.8 140.55,37.8 140.55833333000001,37.8 140.55833333000001,37.79166667 140.56666667,37.79166667 140.575,37.79166667 140.575,37.8 140.58333333,37.8 140.58333333,37.80833333 140.59166667,37.80833333 140.59166667,37.81666667 140.6,37.81666667 140.60833333,37.81666667 140.60833333,37.80833333 140.6,37.80833333 140.6,37.8 140.59166667,37.8 140.59166667,37.79166667 140.58333333,37.79166667 140.58333333,37.78333333 140.58333333,37.775 140.59166667,37.775 140.59166667,37.76666667 140.59166667,37.75833333 140.6,37.75833333 140.6,37.75 140.6,37.74166667 140.60833333,37.74166667 140.60833333,37.75 140.61666667,37.75 140.61666667,37.75833333 140.61666667,37.76666667 140.61666667,37.775 140.625,37.775 140.625,37.78333333 140.625,37.79166667 140.625,37.8 140.63333333,37.8 140.63333333,37.80833333 140.625,37.80833333 140.625,37.81666667 140.625,37.825 140.625,37.83333333 140.625,37.84166667 140.625,37.85 140.63333333,37.85 140.63333333,37.85833333 140.63333333,37.86666667 140.64166667000001,37.86666667 140.64166667000001,37.875 140.64166667000001,37.88333333 140.65,37.88333333 140.65,37.89166667 140.65833333,37.89166667 140.65833333,37.9 140.66666667000001,37.9 140.66666667000001,37.90833333 140.675,37.90833333 140.68333333000001,37.90833333 140.68333333000001,37.91666667 140.69166667,37.91666667 140.69166667,37.925 140.7,37.925 140.7,37.93333333 140.70833333,37.93333333 140.71666667,37.93333333 140.725,37.93333333 140.73333333,37.93333333 140.73333333,37.925 140.74166667,37.925 140.74166667,37.93333333 140.75,37.93333333 140.75,37.925 140.75,37.91666667 140.75833333,37.91666667 140.75833333,37.90833333 140.75833333,37.9 140.75833333,37.89166667 140.76666667000001,37.89166667 140.76666667000001,37.88333333 140.775,37.88333333 140.78333333,37.88333333 140.78333333,37.89166667 140.78333333,37.9 140.79166667000001,37.9 140.79166667000001,37.89166667 140.8,37.89166667 140.8,37.88333333 140.80833333000001,37.88333333 140.80833333000001,37.875 140.81666667,37.875 140.81666667,37.86666667 140.81666667,37.85833333 140.825,37.85833333 140.825,37.86666667 140.825,37.875 140.825,37.88333333 140.825,37.89166667 140.83333333,37.89166667 140.83333333,37.9 140.825,37.9 140.81666667,37.9 140.81666667,37.90833333 140.825,37.90833333 140.825,37.91666667 140.825,37.925 140.825,37.93333333 140.83333333,37.93333333 140.84166667,37.93333333 140.85,37.93333333 140.85833333,37.93333333 140.86666667,37.93333333 140.86666667,37.925 140.86666667,37.91666667 140.86666667,37.90833333 140.875,37.90833333 140.875,37.9 140.875,37.89166667 140.875,37.88333333 140.875,37.875 140.88333333,37.875 140.88333333,37.86666667 140.88333333,37.85833333 140.88333333,37.85 140.875,37.85 140.875,37.84166667 140.875,37.83333333 140.875,37.825 140.875,37.81666667 140.875,37.80833333 140.88333333,37.80833333 140.88333333,37.8 140.89166667000001,37.8 140.89166667000001,37.79166667 140.89166667000001,37.78333333 140.88333333,37.78333333 140.875,37.78333333 140.875,37.775 140.88333333,37.775 140.88333333,37.76666667 140.89166667000001,37.76666667 140.89166667000001,37.75833333 140.9,37.75833333 140.9,37.75 140.90833333,37.75 140.90833333,37.74166667 140.90833333,37.73333333 140.90833333,37.725 140.91666667000001,37.725 140.91666667000001,37.71666667 140.91666667000001,37.70833333 140.925,37.70833333 140.925,37.7 140.925,37.69166667 140.925,37.68333333 140.93333333000001,37.68333333 140.93333333000001,37.675 140.925,37.675 140.91666667000001,37.675 140.91666667000001,37.66666667 140.90833333,37.66666667 140.9,37.66666667 140.89166667000001,37.66666667 140.88333333,37.66666667 140.88333333,37.65833333 140.89166667000001,37.65833333 140.89166667000001,37.65 140.9,37.65 140.90833333,37.65 140.90833333,37.65833333 140.91666667000001,37.65833333 140.91666667000001,37.65 140.91666667000001,37.64166667 140.91666667000001,37.63333333 140.91666667000001,37.625 140.90833333,37.625 140.90833333,37.61666667 140.90833333,37.60833333 140.90833333,37.6 140.90833333,37.59166667 140.91666667000001,37.59166667 140.925,37.59166667 140.925,37.58333333 140.925,37.575 140.925,37.56666667 140.91666667000001,37.56666667 140.91666667000001,37.55833333 140.925,37.55833333 140.925,37.55 140.925,37.54166667 140.925,37.53333333 140.925,37.525 140.925,37.51666667 140.925,37.50833333 140.925,37.5 140.93333333000001,37.5 140.93333333000001,37.49166667 140.93333333000001,37.48333333 140.93333333000001,37.475 140.93333333000001,37.46666667 140.93333333000001,37.45833333 140.94166667,37.45833333 140.95,37.45833333 140.95833333,37.45833333 140.96666667,37.45833333 140.975,37.45833333 140.975,37.45 140.98333333,37.45 140.98333333,37.45833333 140.99166667,37.45833333 140.99166667,37.45 141.0,37.45 141.0,37.44166667 140.99166667,37.44166667 140.99166667,37.43333333 140.98333333,37.43333333 140.98333333,37.425 140.99166667,37.425 140.99166667,37.41666667 140.98333333,37.41666667 140.975,37.41666667 140.96666667,37.41666667 140.95833333,37.41666667 140.95,37.41666667 140.95,37.40833333 140.95,37.4 140.95833333,37.4 140.95833333,37.39166667 140.95,37.39166667 140.95,37.38333333 140.95833333,37.38333333 140.95833333,37.375 140.95833333,37.36666667 140.95833333,37.35833333 140.96666667,37.35833333 140.96666667,37.35 140.96666667,37.34166667 140.975,37.34166667 140.98333333,37.34166667 140.99166667,37.34166667 140.99166667,37.33333333 140.99166667,37.325 141.0,37.325 141.0,37.31666667 141.00833333,37.31666667 141.01666667000001,37.31666667 141.025,37.31666667 141.025,37.30833333 141.025,37.3 141.025,37.29166667 141.025,37.28333333 141.01666667000001,37.28333333</coordinates></LinearRing></outerBoundaryIs><innerBoundaryIs><LinearRing><coordinates>140.70833333,37.01666667 140.70833333,37.025 140.7,37.025 140.7,37.01666667 140.70833333,37.01666667</coordinates></LinearRing></innerBoundaryIs><innerBoundaryIs><LinearRing><coordinates>140.53333333,36.8 140.54166667000001,36.8 140.54166667000001,36.80833333 140.53333333,36.80833333 140.53333333,36.8</coordinates></LinearRing></innerBoundaryIs><innerBoundaryIs><LinearRing><coordinates>140.58333333,36.86666667 140.59166667,36.86666667 140.59166667,36.875 140.58333333,36.875 140.58333333,36.86666667</coordinates></LinearRing></innerBoundaryIs><innerBoundaryIs><LinearRing><coordinates>140.58333333,36.95 140.58333333,36.94166667 140.58333333,36.93333333 140.59166667,36.93333333 140.6,36.93333333 140.6,36.94166667 140.59166667,36.94166667 140.59166667,36.95 140.58333333,36.95</coordinates></LinearRing></innerBoundaryIs><innerBoundaryIs><LinearRing><coordinates>140.59166667,36.98333333 140.58333333,36.98333333 140.58333333,36.99166667 140.575,36.99166667 140.575,36.98333333 140.575,36.975 140.58333333,36.975 140.59166667,36.975 140.59166667,36.98333333</coordinates></LinearRing></innerBoundaryIs><innerBoundaryIs><LinearRing><coordinates>140.69166667,37.14166667 140.69166667,37.13333333 140.69166667,37.125 140.7,37.125 140.7,37.11666667 140.70833333,37.11666667 140.71666667,37.11666667 140.71666667,37.125 140.725,37.125 140.725,37.13333333 140.73333333,37.13333333 140.74166667,37.13333333 140.75,37.13333333 140.75,37.14166667 140.75833333,37.14166667 140.75833333,37.13333333 140.76666667000001,37.13333333 140.76666667000001,37.14166667 140.76666667000001,37.15 140.75833333,37.15 140.75833333,37.15833333 140.75833333,37.16666667 140.75,37.16666667 140.75,37.15833333 140.74166667,37.15833333 140.73333333,37.15833333 140.725,37.15833333 140.725,37.15 140.71666667,37.15 140.71666667,37.14166667 140.70833333,37.14166667 140.7,37.14166667 140.69166667,37.14166667</coordinates></LinearRing></innerBoundaryIs><innerBoundaryIs><LinearRing><coordinates>140.725,37.125 140.725,37.11666667 140.725,37.10833333 140.73333333,37.10833333 140.73333333,37.11666667 140.74166667,37.11666667 140.74166667,37.125 140.73333333,37.125 140.725,37.125</coordinates></LinearRing></innerBoundaryIs><innerBoundaryIs><LinearRing><coordinates>140.45833333,37.28333333 140.46666667,37.28333333 140.46666667,37.29166667 140.45833333,37.29166667 140.45833333,37.28333333</coordinates></LinearRing></innerBoundaryIs><innerBoundaryIs><LinearRing><coordinates>140.7,37.25833333 140.7,37.25 140.7,37.24166667 140.70833333,37.24166667 140.71666667,37.24166667 140.71666667,37.25 140.70833333,37.25 140.70833333,37.25833333 140.7,37.25833333</coordinates></LinearRing></innerBoundaryIs><innerBoundaryIs><LinearRing><coordinates>140.66666667000001,37.43333333 140.66666667000001,37.425 140.65833333,37.425 140.65833333,37.41666667 140.66666667000001,37.41666667 140.66666667000001,37.40833333 140.675,37.40833333 140.675,37.41666667 140.68333333000001,37.41666667 140.69166667,37.41666667 140.69166667,37.40833333 140.68333333000001,37.40833333 140.68333333000001,37.4 140.68333333000001,37.39166667 140.69166667,37.39166667 140.69166667,37.4 140.7,37.4 140.7,37.40833333 140.7,37.41666667 140.7,37.425 140.69166667,37.425 140.68333333000001,37.425 140.675,37.425 140.675,37.43333333 140.66666667000001,37.43333333</coordinates></LinearRing></innerBoundaryIs><innerBoundaryIs><LinearRing><coordinates>140.675,37.475 140.68333333000001,37.475 140.69166667,37.475 140.69166667,37.48333333 140.69166667,37.49166667 140.68333333000001,37.49166667 140.68333333000001,37.48333333 140.675,37.48333333 140.675,37.475</coordinates></LinearRing></innerBoundaryIs><innerBoundaryIs><LinearRing><coordinates>140.69166667,37.49166667 140.7,37.49166667 140.7,37.5 140.69166667,37.5 140.69166667,37.49166667</coordinates></LinearRing></innerBoundaryIs><innerBoundaryIs><LinearRing><coordinates>140.6,36.76666667 140.60833333,36.76666667 140.60833333,36.775 140.6,36.775 140.6,36.76666667</coordinates></LinearRing></innerBoundaryIs><innerBoundaryIs><LinearRing><coordinates>140.60833333,36.76666667 140.60833333,36.75833333 140.61666667,36.75833333 140.61666667,36.76666667 140.60833333,36.76666667</coordinates></LinearRing></innerBoundaryIs><innerBoundaryIs><LinearRing><coordinates>140.63333333,36.8 140.64166667000001,36.8 140.64166667000001,36.80833333 140.63333333,36.80833333 140.63333333,36.8</coordinates></LinearRing></innerBoundaryIs><innerBoundaryIs><LinearRing><coordinates>140.64166667000001,36.8 140.64166667000001,36.79166667 140.65,36.79166667 140.65,36.8 140.64166667000001,36.8</coordinates></LinearRing></innerBoundaryIs><innerBoundaryIs><LinearRing><coordinates>140.61666667,37.10833333 140.61666667,37.1 140.61666667,37.09166667 140.625,37.09166667 140.625,37.1 140.625,37.10833333 140.61666667,37.10833333</coordinates></LinearRing></innerBoundaryIs><innerBoundaryIs><LinearRing><coordinates>140.625,37.09166667 140.625,37.08333333 140.63333333,37.08333333 140.63333333,37.09166667 140.625,37.09166667</coordinates></LinearRing></innerBoundaryIs><innerBoundaryIs><LinearRing><coordinates>140.94166667,37.175 140.95,37.175 140.95,37.16666667 140.95833333,37.16666667 140.96666667,37.16666667 140.96666667,37.175 140.95833333,37.175 140.95833333,37.18333333 140.96666667,37.18333333 140.96666667,37.19166667 140.975,37.19166667 140.975,37.2 140.96666667,37.2 140.95833333,37.2 140.95,37.2 140.95,37.19166667 140.95,37.18333333 140.94166667,37.18333333 140.94166667,37.175</coordinates></LinearRing></innerBoundaryIs><innerBoundaryIs><LinearRing><coordinates>140.96666667,37.16666667 140.96666667,37.15833333 140.975,37.15833333 140.975,37.16666667 140.96666667,37.16666667</coordinates></LinearRing></innerBoundaryIs><innerBoundaryIs><LinearRing><coordinates>140.75,37.20833333 140.74166667,37.20833333 140.74166667,37.2 140.75,37.2 140.75,37.20833333</coordinates></LinearRing></innerBoundaryIs><innerBoundaryIs><LinearRing><coordinates>140.74166667,37.20833333 140.74166667,37.21666667 140.73333333,37.21666667 140.725,37.21666667 140.725,37.20833333 140.73333333,37.20833333 140.74166667,37.20833333</coordinates></LinearRing></innerBoundaryIs><innerBoundaryIs><LinearRing><coordinates>140.675,37.525 140.68333333000001,37.525 140.69166667,37.525 140.69166667,37.53333333 140.68333333000001,37.53333333 140.68333333000001,37.54166667 140.675,37.54166667 140.675,37.55 140.66666667000001,37.55 140.66666667000001,37.54166667 140.65833333,37.54166667 140.65833333,37.55 140.65833333,37.55833333 140.66666667000001,37.55833333 140.675,37.55833333 140.68333333000001,37.55833333 140.69166667,37.55833333 140.69166667,37.56666667 140.69166667,37.575 140.69166667,37.58333333 140.69166667,37.59166667 140.7,37.59166667 140.70833333,37.59166667 140.70833333,37.58333333 140.71666667,37.58333333 140.725,37.58333333 140.73333333,37.58333333 140.74166667,37.58333333 140.74166667,37.59166667 140.75,37.59166667 140.75,37.6 140.74166667,37.6 140.73333333,37.6 140.73333333,37.60833333 140.74166667,37.60833333 140.75,37.60833333 140.75,37.61666667 140.74166667,37.61666667 140.74166667,37.625 140.73333333,37.625 140.73333333,37.63333333 140.725,37.63333333 140.725,37.625 140.71666667,37.625 140.70833333,37.625 140.7,37.625 140.69166667,37.625 140.69166667,37.63333333 140.68333333000001,37.63333333 140.68333333000001,37.625 140.68333333000001,37.61666667 140.675,37.61666667 140.675,37.625 140.66666667000001,37.625 140.65833333,37.625 140.65,37.625 140.65,37.61666667 140.65,37.60833333 140.64166667000001,37.60833333 140.64166667000001,37.6 140.63333333,37.6 140.63333333,37.59166667 140.63333333,37.58333333 140.625,37.58333333 140.625,37.575 140.625,37.56666667 140.61666667,37.56666667 140.60833333,37.56666667 140.60833333,37.55833333 140.6,37.55833333 140.6,37.55 140.60833333,37.55 140.60833333,37.54166667 140.61666667,37.54166667 140.625,37.54166667 140.63333333,37.54166667 140.64166667000001,37.54166667 140.65,37.54166667 140.65,37.53333333 140.65833333,37.53333333 140.66666667000001,37.53333333 140.66666667000001,37.525 140.675,37.525</coordinates></LinearRing></innerBoundaryIs><innerBoundaryIs><LinearRing><coordinates>140.69166667,37.53333333 140.7,37.53333333 140.70833333,37.53333333 140.70833333,37.54166667 140.7,37.54166667 140.69166667,37.54166667 140.69166667,37.53333333</coordinates></LinearRing></innerBoundaryIs><innerBoundaryIs><LinearRing><coordinates>140.70833333,37.53333333 140.70833333,37.525 140.71666667,37.525 140.725,37.525 140.725,37.53333333 140.71666667,37.53333333 140.70833333,37.53333333</coordinates></LinearRing></innerBoundaryIs><innerBoundaryIs><LinearRing><coordinates>140.725,37.53333333 140.73333333,37.53333333 140.74166667,37.53333333 140.74166667,37.54166667 140.73333333,37.54166667 140.725,37.54166667 140.725,37.53333333</coordinates></LinearRing></innerBoundaryIs><innerBoundaryIs><LinearRing><coordinates>140.65,37.625 140.65,37.63333333 140.64166667000001,37.63333333 140.64166667000001,37.625 140.65,37.625</coordinates></LinearRing></innerBoundaryIs><innerBoundaryIs><LinearRing><coordinates>140.63333333,37.6 140.63333333,37.60833333 140.625,37.60833333 140.625,37.6 140.63333333,37.6</coordinates></LinearRing></innerBoundaryIs><innerBoundaryIs><LinearRing><coordinates>140.73333333,37.46666667 140.73333333,37.45833333 140.74166667,37.45833333 140.74166667,37.46666667 140.73333333,37.46666667</coordinates></LinearRing></innerBoundaryIs><innerBoundaryIs><LinearRing><coordinates>140.73333333,37.45833333 140.725,37.45833333 140.725,37.45 140.73333333,37.45 140.73333333,37.45833333</coordinates></LinearRing></innerBoundaryIs><innerBoundaryIs><LinearRing><coordinates>140.55833333000001,37.66666667 140.56666667,37.66666667 140.575,37.66666667 140.58333333,37.66666667 140.58333333,37.675 140.575,37.675 140.56666667,37.675 140.55833333000001,37.675 140.55833333000001,37.66666667</coordinates></LinearRing></innerBoundaryIs><innerBoundaryIs><LinearRing><coordinates>140.58333333,37.66666667 140.58333333,37.65833333 140.59166667,37.65833333 140.6,37.65833333 140.60833333,37.65833333 140.60833333,37.66666667 140.6,37.66666667 140.59166667,37.66666667 140.58333333,37.66666667</coordinates></LinearRing></innerBoundaryIs><innerBoundaryIs><LinearRing><coordinates>140.60833333,37.66666667 140.61666667,37.66666667 140.61666667,37.675 140.60833333,37.675 140.60833333,37.66666667</coordinates></LinearRing></innerBoundaryIs><innerBoundaryIs><LinearRing><coordinates>140.83333333,37.30833333 140.84166667,37.30833333 140.84166667,37.31666667 140.84166667,37.325 140.83333333,37.325 140.825,37.325 140.825,37.31666667 140.83333333,37.31666667 140.83333333,37.30833333</coordinates></LinearRing></innerBoundaryIs><innerBoundaryIs><LinearRing><coordinates>140.64166667000001,36.93333333 140.64166667000001,36.925 140.65,36.925 140.65,36.93333333 140.64166667000001,36.93333333</coordinates></LinearRing></innerBoundaryIs><innerBoundaryIs><LinearRing><coordinates>140.6,36.825 140.59166667,36.825 140.59166667,36.81666667 140.6,36.81666667 140.6,36.825</coordinates></LinearRing></innerBoundaryIs><innerBoundaryIs><LinearRing><coordinates>140.55,36.8 140.55,36.79166667 140.55833333000001,36.79166667 140.55833333000001,36.8 140.55,36.8</coordinates></LinearRing></innerBoundaryIs><innerBoundaryIs><LinearRing><coordinates>140.575,36.8 140.575,36.79166667 140.58333333,36.79166667 140.58333333,36.8 140.58333333,36.80833333 140.575,36.80833333 140.575,36.8</coordinates></LinearRing></innerBoundaryIs><innerBoundaryIs><LinearRing><coordinates>140.59166667,36.8 140.6,36.8 140.6,36.80833333 140.59166667,36.80833333 140.59166667,36.8</coordinates></LinearRing></innerBoundaryIs><innerBoundaryIs><LinearRing><coordinates>140.6,36.86666667 140.60833333,36.86666667 140.60833333,36.875 140.6,36.875 140.6,36.86666667</coordinates></LinearRing></innerBoundaryIs><innerBoundaryIs><LinearRing><coordinates>140.575,36.90833333 140.58333333,36.90833333 140.58333333,36.91666667 140.575,36.91666667 140.575,36.90833333</coordinates></LinearRing></innerBoundaryIs><innerBoundaryIs><LinearRing><coordinates>140.60833333,36.91666667 140.61666667,36.91666667 140.625,36.91666667 140.63333333,36.91666667 140.63333333,36.925 140.625,36.925 140.61666667,36.925 140.60833333,36.925 140.60833333,36.91666667</coordinates></LinearRing></innerBoundaryIs><innerBoundaryIs><LinearRing><coordinates>140.89166667000001,37.11666667 140.9,37.11666667 140.9,37.10833333 140.90833333,37.10833333 140.91666667000001,37.10833333 140.91666667000001,37.11666667 140.90833333,37.11666667 140.90833333,37.125 140.9,37.125 140.89166667000001,37.125 140.89166667000001,37.11666667</coordinates></LinearRing></innerBoundaryIs><innerBoundaryIs><LinearRing><coordinates>140.65,37.10833333 140.65833333,37.10833333 140.65833333,37.11666667 140.65,37.11666667 140.65,37.10833333</coordinates></LinearRing></innerBoundaryIs><innerBoundaryIs><LinearRing><coordinates>140.75,37.11666667 140.75,37.10833333 140.75833333,37.10833333 140.75833333,37.1 140.76666667000001,37.1 140.76666667000001,37.09166667 140.775,37.09166667 140.775,37.1 140.775,37.10833333 140.76666667000001,37.10833333 140.76666667000001,37.11666667 140.75833333,37.11666667 140.75,37.11666667</coordinates></LinearRing></innerBoundaryIs><innerBoundaryIs><LinearRing><coordinates>140.65,36.975 140.65,36.96666667 140.65833333,36.96666667 140.65833333,36.975 140.65,36.975</coordinates></LinearRing></innerBoundaryIs><innerBoundaryIs><LinearRing><coordinates>140.65,37.00833333 140.65,37.0 140.65833333,37.0 140.65833333,37.00833333 140.65,37.00833333</coordinates></LinearRing></innerBoundaryIs><innerBoundaryIs><LinearRing><coordinates>140.69166667,37.00833333 140.69166667,37.0 140.7,37.0 140.7,37.00833333 140.69166667,37.00833333</coordinates></LinearRing></innerBoundaryIs><innerBoundaryIs><LinearRing><coordinates>140.79166667000001,37.04166667 140.8,37.04166667 140.8,37.03333333 140.80833333000001,37.03333333 140.80833333000001,37.025 140.81666667,37.025 140.81666667,37.03333333 140.81666667,37.04166667 140.81666667,37.05 140.81666667,37.05833333 140.80833333000001,37.05833333 140.80833333000001,37.06666667 140.81666667,37.06666667 140.81666667,37.075 140.81666667,37.08333333 140.80833333000001,37.08333333 140.80833333000001,37.075 140.8,37.075 140.8,37.06666667 140.79166667000001,37.06666667 140.79166667000001,37.05833333 140.79166667000001,37.05 140.79166667000001,37.04166667</coordinates></LinearRing></innerBoundaryIs><innerBoundaryIs><LinearRing><coordinates>140.64166667000001,37.08333333 140.64166667000001,37.075 140.65,37.075 140.65,37.06666667 140.65833333,37.06666667 140.65833333,37.075 140.65833333,37.08333333 140.65,37.08333333 140.64166667000001,37.08333333</coordinates></LinearRing></innerBoundaryIs><innerBoundaryIs><LinearRing><coordinates>140.80833333000001,37.1 140.81666667,37.1 140.81666667,37.10833333 140.80833333000001,37.10833333 140.80833333000001,37.1</coordinates></LinearRing></innerBoundaryIs><innerBoundaryIs><LinearRing><coordinates>140.93333333000001,36.975 140.93333333000001,36.96666667 140.94166667,36.96666667 140.94166667,36.975 140.93333333000001,36.975</coordinates></LinearRing></innerBoundaryIs><innerBoundaryIs><LinearRing><coordinates>140.95,37.15 140.95833333,37.15 140.95833333,37.15833333 140.95,37.15833333 140.95,37.15</coordinates></LinearRing></innerBoundaryIs><innerBoundaryIs><LinearRing><coordinates>140.81666667,37.16666667 140.81666667,37.15833333 140.825,37.15833333 140.825,37.16666667 140.81666667,37.16666667</coordinates></LinearRing></innerBoundaryIs><innerBoundaryIs><LinearRing><coordinates>140.75833333,37.20833333 140.75833333,37.2 140.76666667000001,37.2 140.775,37.2 140.775,37.20833333 140.76666667000001,37.20833333 140.75833333,37.20833333</coordinates></LinearRing></innerBoundaryIs><innerBoundaryIs><LinearRing><coordinates>140.98333333,37.20833333 140.99166667,37.20833333 140.99166667,37.21666667 140.98333333,37.21666667 140.98333333,37.20833333</coordinates></LinearRing></innerBoundaryIs><innerBoundaryIs><LinearRing><coordinates>140.64166667000001,37.25833333 140.64166667000001,37.25 140.65,37.25 140.65833333,37.25 140.65833333,37.24166667 140.66666667000001,37.24166667 140.675,37.24166667 140.675,37.25 140.675,37.25833333 140.66666667000001,37.25833333 140.65833333,37.25833333 140.65,37.25833333 140.64166667000001,37.25833333</coordinates></LinearRing></innerBoundaryIs><innerBoundaryIs><LinearRing><coordinates>140.74166667,37.25833333 140.75,37.25833333 140.75,37.26666667 140.74166667,37.26666667 140.74166667,37.25833333</coordinates></LinearRing></innerBoundaryIs><innerBoundaryIs><LinearRing><coordinates>140.725,37.69166667 140.73333333,37.69166667 140.73333333,37.68333333 140.73333333,37.675 140.74166667,37.675 140.74166667,37.68333333 140.74166667,37.69166667 140.75,37.69166667 140.75833333,37.69166667 140.75833333,37.7 140.75,37.7 140.74166667,37.7 140.73333333,37.7 140.725,37.7 140.725,37.69166667</coordinates></LinearRing></innerBoundaryIs><innerBoundaryIs><LinearRing><coordinates>140.625,37.525 140.63333333,37.525 140.63333333,37.53333333 140.625,37.53333333 140.625,37.525</coordinates></LinearRing></innerBoundaryIs><innerBoundaryIs><LinearRing><coordinates>140.74166667,37.525 140.74166667,37.51666667 140.75,37.51666667 140.75,37.50833333 140.75833333,37.50833333 140.75833333,37.51666667 140.75833333,37.525 140.75,37.525 140.74166667,37.525</coordinates></LinearRing></innerBoundaryIs><innerBoundaryIs><LinearRing><coordinates>140.70833333,37.41666667 140.71666667,37.41666667 140.71666667,37.425 140.70833333,37.425 140.70833333,37.41666667</coordinates></LinearRing></innerBoundaryIs><innerBoundaryIs><LinearRing><coordinates>140.8,37.35833333 140.8,37.35 140.79166667000001,37.35 140.79166667000001,37.34166667 140.8,37.34166667 140.80833333000001,37.34166667 140.80833333000001,37.35 140.80833333000001,37.35833333 140.8,37.35833333</coordinates></LinearRing></innerBoundaryIs><innerBoundaryIs><LinearRing><coordinates>140.73333333,37.38333333 140.73333333,37.375 140.74166667,37.375 140.74166667,37.38333333 140.75,37.38333333 140.75,37.375 140.75833333,37.375 140.75833333,37.38333333 140.75833333,37.39166667 140.75,37.39166667 140.75,37.4 140.75833333,37.4 140.75833333,37.40833333 140.75,37.40833333 140.74166667,37.40833333 140.74166667,37.4 140.74166667,37.39166667 140.73333333,37.39166667 140.73333333,37.38333333</coordinates></LinearRing></innerBoundaryIs><innerBoundaryIs><LinearRing><coordinates>140.71666667,37.4 140.71666667,37.39166667 140.725,37.39166667 140.725,37.4 140.73333333,37.4 140.73333333,37.40833333 140.725,37.40833333 140.71666667,37.40833333 140.71666667,37.4</coordinates></LinearRing></innerBoundaryIs><innerBoundaryIs><LinearRing><coordinates>140.79166667000001,37.44166667 140.79166667000001,37.43333333 140.8,37.43333333 140.8,37.44166667 140.79166667000001,37.44166667</coordinates></LinearRing></innerBoundaryIs><innerBoundaryIs><LinearRing><coordinates>140.725,37.425 140.73333333,37.425 140.73333333,37.43333333 140.725,37.43333333 140.725,37.425</coordinates></LinearRing></innerBoundaryIs><innerBoundaryIs><LinearRing><coordinates>140.75,37.45833333 140.75833333,37.45833333 140.75833333,37.46666667 140.75,37.46666667 140.75,37.45833333</coordinates></LinearRing></innerBoundaryIs><innerBoundaryIs><LinearRing><coordinates>140.70833333,37.5 140.71666667,37.5 140.71666667,37.49166667 140.725,37.49166667 140.725,37.5 140.73333333,37.5 140.73333333,37.50833333 140.725,37.50833333 140.71666667,37.50833333 140.71666667,37.51666667 140.70833333,37.51666667 140.70833333,37.50833333 140.70833333,37.5</coordinates></LinearRing></innerBoundaryIs><innerBoundaryIs><LinearRing><coordinates>140.78333333,37.50833333 140.79166667000001,37.50833333 140.79166667000001,37.51666667 140.78333333,37.51666667 140.78333333,37.50833333</coordinates></LinearRing></innerBoundaryIs><innerBoundaryIs><LinearRing><coordinates>140.7,37.56666667 140.7,37.55833333 140.70833333,37.55833333 140.70833333,37.55 140.71666667,37.55 140.71666667,37.55833333 140.725,37.55833333 140.725,37.56666667 140.71666667,37.56666667 140.70833333,37.56666667 140.7,37.56666667</coordinates></LinearRing></innerBoundaryIs><innerBoundaryIs><LinearRing><coordinates>140.78333333,37.55833333 140.79166667000001,37.55833333 140.79166667000001,37.56666667 140.78333333,37.56666667 140.78333333,37.55833333</coordinates></LinearRing></innerBoundaryIs><innerBoundaryIs><LinearRing><coordinates>140.73333333,37.56666667 140.74166667,37.56666667 140.74166667,37.575 140.73333333,37.575 140.73333333,37.56666667</coordinates></LinearRing></innerBoundaryIs><innerBoundaryIs><LinearRing><coordinates>140.56666667,37.60833333 140.56666667,37.6 140.56666667,37.59166667 140.575,37.59166667 140.575,37.58333333 140.58333333,37.58333333 140.58333333,37.59166667 140.58333333,37.6 140.58333333,37.60833333 140.575,37.60833333 140.56666667,37.60833333</coordinates></LinearRing></innerBoundaryIs><innerBoundaryIs><LinearRing><coordinates>140.50833333,37.55833333 140.50833333,37.55 140.51666667000001,37.55 140.51666667000001,37.55833333 140.50833333,37.55833333</coordinates></LinearRing></innerBoundaryIs><innerBoundaryIs><LinearRing><coordinates>140.54166667000001,37.55 140.54166667000001,37.54166667 140.55,37.54166667 140.55,37.55 140.54166667000001,37.55</coordinates></LinearRing></innerBoundaryIs><innerBoundaryIs><LinearRing><coordinates>140.6,37.56666667 140.6,37.575 140.59166667,37.575 140.59166667,37.56666667 140.6,37.56666667</coordinates></LinearRing></innerBoundaryIs><innerBoundaryIs><LinearRing><coordinates>140.51666667000001,37.65 140.525,37.65 140.53333333,37.65 140.53333333,37.64166667 140.54166667000001,37.64166667 140.54166667000001,37.65 140.55,37.65 140.55,37.65833333 140.54166667000001,37.65833333 140.53333333,37.65833333 140.525,37.65833333 140.51666667000001,37.65833333 140.51666667000001,37.65</coordinates></LinearRing></innerBoundaryIs><innerBoundaryIs><LinearRing><coordinates>140.66666667000001,37.64166667 140.675,37.64166667 140.68333333000001,37.64166667 140.68333333000001,37.65 140.675,37.65 140.66666667000001,37.65 140.66666667000001,37.64166667</coordinates></LinearRing></innerBoundaryIs><innerBoundaryIs><LinearRing><coordinates>140.725,37.65 140.73333333,37.65 140.73333333,37.65833333 140.73333333,37.66666667 140.725,37.66666667 140.71666667,37.66666667 140.70833333,37.66666667 140.70833333,37.65833333 140.71666667,37.65833333 140.71666667,37.65 140.725,37.65</coordinates></LinearRing></innerBoundaryIs><innerBoundaryIs><LinearRing><coordinates>140.51666667000001,37.64166667 140.51666667000001,37.63333333 140.525,37.63333333 140.525,37.64166667 140.51666667000001,37.64166667</coordinates></LinearRing></innerBoundaryIs><innerBoundaryIs><LinearRing><coordinates>140.68333333000001,37.675 140.68333333000001,37.66666667 140.675,37.66666667 140.66666667000001,37.66666667 140.66666667000001,37.65833333 140.675,37.65833333 140.68333333000001,37.65833333 140.69166667,37.65833333 140.69166667,37.65 140.7,37.65 140.7,37.65833333 140.7,37.66666667 140.69166667,37.66666667 140.69166667,37.675 140.68333333000001,37.675</coordinates></LinearRing></innerBoundaryIs><innerBoundaryIs><LinearRing><coordinates>140.59166667,37.73333333 140.59166667,37.725 140.6,37.725 140.6,37.71666667 140.60833333,37.71666667 140.60833333,37.725 140.60833333,37.73333333 140.6,37.73333333 140.59166667,37.73333333</coordinates></LinearRing></innerBoundaryIs><innerBoundaryIs><LinearRing><coordinates>140.7,37.725 140.7,37.71666667 140.70833333,37.71666667 140.70833333,37.725 140.7,37.725</coordinates></LinearRing></innerBoundaryIs><innerBoundaryIs><LinearRing><coordinates>140.875,37.725 140.875,37.71666667 140.88333333,37.71666667 140.89166667000001,37.71666667 140.89166667000001,37.725 140.88333333,37.725 140.875,37.725</coordinates></LinearRing></innerBoundaryIs><innerBoundaryIs><LinearRing><coordinates>140.7,37.73333333 140.70833333,37.73333333 140.70833333,37.74166667 140.7,37.74166667 140.7,37.73333333</coordinates></LinearRing></innerBoundaryIs><innerBoundaryIs><LinearRing><coordinates>140.7,37.76666667 140.7,37.75833333 140.70833333,37.75833333 140.71666667,37.75833333 140.725,37.75833333 140.725,37.76666667 140.71666667,37.76666667 140.70833333,37.76666667 140.7,37.76666667</coordinates></LinearRing></innerBoundaryIs><innerBoundaryIs><LinearRing><coordinates>140.65,37.84166667 140.65833333,37.84166667 140.65833333,37.85 140.65,37.85 140.65,37.84166667</coordinates></LinearRing></innerBoundaryIs></Polygon><Polygon><outerBoundaryIs><LinearRing><coordinates>140.64166667000001,37.30833333 140.64166667000001,37.3 140.63333333,37.3 140.63333333,37.30833333 140.63333333,37.31666667 140.625,37.31666667 140.625,37.325 140.61666667,37.325 140.61666667,37.33333333 140.60833333,37.33333333 140.60833333,37.325 140.6,37.325 140.6,37.31666667 140.59166667,37.31666667 140.59166667,37.325 140.59166667,37.33333333 140.58333333,37.33333333 140.58333333,37.34166667 140.58333333,37.35 140.59166667,37.35 140.59166667,37.35833333 140.6,37.35833333 140.6,37.35 140.60833333,37.35 140.61666667,37.35 140.61666667,37.34166667 140.625,37.34166667 140.63333333,37.34166667 140.64166667000001,37.34166667 140.65,37.34166667 140.65,37.33333333 140.65,37.325 140.65,37.31666667 140.65,37.30833333 140.64166667000001,37.30833333</coordinates></LinearRing></outerBoundaryIs></Polygon><Polygon><outerBoundaryIs><LinearRing><coordinates>140.7,37.31666667 140.7,37.30833333 140.69166667,37.30833333 140.69166667,37.31666667 140.69166667,37.325 140.7,37.325 140.7,37.31666667</coordinates></LinearRing></outerBoundaryIs></Polygon><Polygon><outerBoundaryIs><LinearRing><coordinates>138.25,36.15 138.25,36.14166667 138.24166667,36.14166667 138.23333333,36.14166667 138.23333333,36.15 138.23333333,36.15833333 138.225,36.15833333 138.225,36.16666667 138.21666667,36.16666667 138.20833333,36.16666667 138.20833333,36.175 138.2,36.175 138.2,36.18333333 138.19166667,36.18333333 138.19166667,36.175 138.19166667,36.16666667 138.18333333000001,36.16666667 138.18333333000001,36.15833333 138.18333333000001,36.15 138.18333333000001,36.14166667 138.18333333000001,36.13333333 138.175,36.13333333 138.175,36.14166667 138.16666667000001,36.14166667 138.15833333,36.14166667 138.15833333,36.15 138.15833333,36.15833333 138.15,36.15833333 138.15,36.16666667 138.15,36.175 138.15833333,36.175 138.15833333,36.18333333 138.16666667000001,36.18333333 138.16666667000001,36.19166667 138.16666667000001,36.2 138.175,36.2 138.18333333000001,36.2 138.18333333000001,36.20833333 138.18333333000001,36.21666667 138.18333333000001,36.225 138.18333333000001,36.23333333 138.175,36.23333333 138.175,36.24166667 138.16666667000001,36.24166667 138.16666667000001,36.25 138.16666667000001,36.25833333 138.15833333,36.25833333 138.15833333,36.25 138.15,36.25 138.15,36.25833333 138.14166667000001,36.25833333 138.14166667000001,36.25 138.13333333,36.25 138.125,36.25 138.11666667,36.25 138.11666667,36.25833333 138.10833333,36.25833333 138.1,36.25833333 138.1,36.26666667 138.09166667,36.26666667 138.08333333,36.26666667 138.08333333,36.275 138.08333333,36.28333333 138.075,36.28333333 138.075,36.29166667 138.075,36.3 138.06666667,36.3 138.06666667,36.29166667 138.05833333000001,36.29166667 138.05,36.29166667 138.04166667000001,36.29166667 138.04166667000001,36.3 138.03333333,36.3 138.03333333,36.29166667 138.025,36.29166667 138.025,36.28333333 138.03333333,36.28333333 138.04166667000001,36.28333333 138.05,36.28333333 138.05833333000001,36.28333333 138.06666667,36.28333333 138.06666667,36.275 138.075,36.275 138.075,36.26666667 138.075,36.25833333 138.06666667,36.25833333 138.05833333000001,36.25833333 138.05833333000001,36.25 138.05,36.25 138.04166667000001,36.25 138.04166667000001,36.24166667 138.04166667000001,36.23333333 138.05,36.23333333 138.05,36.24166667 138.05833333000001,36.24166667 138.06666667,36.24166667 138.06666667,36.23333333 138.075,36.23333333 138.08333333,36.23333333 138.08333333,36.225 138.08333333,36.21666667 138.08333333,36.20833333 138.09166667,36.20833333 138.1,36.20833333 138.10833333,36.20833333 138.10833333,36.2 138.1,36.2 138.09166667,36.2 138.09166667,36.19166667 138.1,36.19166667 138.1,36.18333333 138.10833333,36.18333333 138.11666667,36.18333333 138.11666667,36.175 138.10833333,36.175 138.10833333,36.16666667 138.1,36.16666667 138.09166667,36.16666667 138.08333333,36.16666667 138.08333333,36.175 138.075,36.175 138.06666667,36.175 138.06666667,36.18333333 138.05833333000001,36.18333333 138.05,36.18333333 138.05,36.19166667 138.04166667000001,36.19166667 138.04166667000001,36.2 138.03333333,36.2 138.03333333,36.19166667 138.03333333,36.18333333 138.03333333,36.175 138.03333333,36.16666667 138.03333333,36.15833333 138.025,36.15833333 138.025,36.15 138.025,36.14166667 138.01666667000001,36.14166667 138.01666667000001,36.13333333 138.01666667000001,36.125 138.01666667000001,36.11666667 138.025,36.11666667 138.025,36.10833333 138.01666667000001,36.10833333 138.01666667000001,36.1 138.025,36.1 138.03333333,36.1 138.04166667000001,36.1 138.04166667000001,36.10833333 138.04166667000001,36.11666667 138.05,36.11666667 138.05,36.125 138.05,36.13333333 138.05,36.14166667 138.05,36.15 138.05833333000001,36.15 138.06666667,36.15 138.06666667,36.14166667 138.06666667,36.13333333 138.075,36.13333333 138.075,36.125 138.08333333,36.125 138.08333333,36.13333333 138.08333333,36.14166667 138.09166667,36.14166667 138.1,36.14166667 138.1,36.15 138.1,36.15833333 138.10833333,36.15833333 138.10833333,36.15 138.11666667,36.15 138.11666667,36.14166667 138.125,36.14166667 138.13333333,36.14166667 138.14166667000001,36.14166667 138.14166667000001,36.13333333 138.13333333,36.13333333 138.13333333,36.125 138.14166667000001,36.125 138.14166667000001,36.11666667 138.15,36.11666667 138.15,36.10833333 138.14166667000001,36.10833333 138.14166667000001,36.1 138.13333333,36.1 138.13333333,36.09166667 138.13333333,36.08333333 138.125,36.08333333 138.125,36.075 138.13333333,36.075 138.14166667000001,36.075 138.15,36.075 138.15,36.06666667 138.14166667000001,36.06666667 138.14166667000001,36.05833333 138.14166667000001,36.05 138.15,36.05 138.15833333,36.05 138.16666667000001,36.05 138.16666667000001,36.05833333 138.175,36.05833333 138.18333333000001,36.05833333 138.19166667,36.05833333 138.2,36.05833333 138.20833333,36.05833333 138.20833333,36.06666667 138.21666667,36.06666667 138.21666667,36.075 138.225,36.075 138.23333333,36.075 138.23333333,36.06666667 138.24166667,36.06666667 138.24166667,36.05833333 138.24166667,36.05 138.24166667,36.04166667 138.25,36.04166667 138.25,36.03333333 138.24166667,36.03333333 138.23333333,36.03333333 138.23333333,36.025 138.225,36.025 138.21666667,36.025 138.20833333,36.025 138.2,36.025 138.19166667,36.025 138.19166667,36.01666667 138.19166667,36.00833333 138.2,36.00833333 138.2,36.0 138.19166667,36.0 138.19166667,35.99166667 138.18333333000001,35.99166667 138.18333333000001,36.0 138.175,36.0 138.175,35.99166667 138.16666667000001,35.99166667 138.16666667000001,35.98333333 138.175,35.98333333 138.175,35.975 138.18333333000001,35.975 138.18333333000001,35.96666667 138.19166667,35.96666667 138.19166667,35.95833333 138.2,35.95833333 138.20833333,35.95833333 138.20833333,35.95 138.20833333,35.94166667 138.21666667,35.94166667 138.21666667,35.93333333 138.225,35.93333333 138.225,35.925 138.225,35.91666667 138.23333333,35.91666667 138.23333333,35.90833333 138.24166667,35.90833333 138.25,35.90833333 138.25833333,35.90833333 138.26666667000001,35.90833333 138.275,35.90833333 138.275,35.91666667 138.26666667000001,35.91666667 138.26666667000001,35.925 138.275,35.925 138.28333333,35.925 138.28333333,35.93333333 138.29166667000001,35.93333333 138.29166667000001,35.925 138.29166667000001,35.91666667 138.3,35.91666667 138.30833333000001,35.91666667 138.30833333000001,35.90833333 138.31666667,35.90833333 138.31666667,35.9 138.325,35.9 138.33333333,35.9 138.33333333,35.89166667 138.34166667,35.89166667 138.35,35.89166667 138.35833333,35.89166667 138.36666667,35.89166667 138.375,35.89166667 138.375,35.9 138.38333333,35.9 138.39166667000001,35.9 138.4,35.9 138.40833333,35.9 138.40833333,35.89166667 138.41666667000001,35.89166667 138.41666667000001,35.9 138.425,35.9 138.425,35.89166667 138.43333333000001,35.89166667 138.44166667,35.89166667 138.44166667,35.9 138.45,35.9 138.45833333,35.9 138.46666667,35.9 138.475,35.9 138.48333333,35.9 138.48333333,35.89166667 138.48333333,35.88333333 138.475,35.88333333 138.475,35.875 138.475,35.86666667 138.48333333,35.86666667 138.48333333,35.875 138.49166667,35.875 138.49166667,35.88333333 138.5,35.88333333 138.5,35.89166667 138.50833333,35.89166667 138.51666667000001,35.89166667 138.525,35.89166667 138.53333333,35.89166667 138.53333333,35.9 138.54166667000001,35.9 138.54166667000001,35.89166667 138.54166667000001,35.88333333 138.53333333,35.88333333 138.53333333,35.875 138.54166667000001,35.875 138.54166667000001,35.86666667 138.55,35.86666667 138.55,35.85833333 138.54166667000001,35.85833333 138.54166667000001,35.85 138.53333333,35.85 138.53333333,35.84166667 138.525,35.84166667 138.525,35.83333333 138.53333333,35.83333333 138.53333333,35.825 138.53333333,35.81666667 138.525,35.81666667 138.51666667000001,35.81666667 138.50833333,35.81666667 138.5,35.81666667 138.5,35.80833333 138.5,35.8 138.49166667,35.8 138.49166667,35.79166667 138.5,35.79166667 138.5,35.78333333 138.50833333,35.78333333 138.51666667000001,35.78333333 138.525,35.78333333 138.525,35.79166667 138.53333333,35.79166667 138.54166667000001,35.79166667 138.54166667000001,35.78333333 138.55,35.78333333 138.55833333000001,35.78333333 138.55833333000001,35.79166667 138.56666667,35.79166667 138.56666667,35.8 138.575,35.8 138.58333333,35.8 138.58333333,35.79166667 138.58333333,35.78333333 138.58333333,35.775 138.59166667,35.775 138.59166667,35.76666667 138.59166667,35.75833333 138.58333333,35.75833333 138.58333333,35.75 138.58333333,35.74166667 138.59166667,35.74166667 138.59166667,35.73333333 138.59166667,35.725 138.59166667,35.71666667 138.6,35.71666667 138.60833333,35.71666667 138.60833333,35.70833333 138.61666667,35.70833333 138.61666667,35.71666667 138.61666667,35.725 138.61666667,35.73333333 138.61666667,35.74166667 138.61666667,35.75 138.625,35.75 138.63333333,35.75 138.63333333,35.75833333 138.63333333,35.76666667 138.64166667000001,35.76666667 138.64166667000001,35.75833333 138.65,35.75833333 138.65833333,35.75833333 138.65833333,35.75 138.66666667000001,35.75 138.66666667000001,35.75833333 138.675,35.75833333 138.675,35.76666667 138.68333333000001,35.76666667 138.68333333000001,35.775 138.69166667,35.775 138.69166667,35.78333333 138.7,35.78333333 138.70833333,35.78333333 138.71666667,35.78333333 138.71666667,35.79166667 138.71666667,35.8 138.725,35.8 138.73333333,35.8 138.74166667,35.8 138.74166667,35.80833333 138.75,35.80833333 138.75,35.81666667 138.75,35.825 138.75833333,35.825 138.75833333,35.81666667 138.75833333,35.80833333 138.75833333,35.8 138.75833333,35.79166667 138.75833333,35.78333333 138.75833333,35.775 138.75,35.775 138.75,35.76666667 138.75,35.75833333 138.75833333,35.75833333 138.76666667000001,35.75833333 138.775,35.75833333 138.775,35.75 138.78333333,35.75 138.78333333,35.74166667 138.79166667000001,35.74166667 138.79166667000001,35.73333333 138.78333333,35.73333333 138.775,35.73333333 138.775,35.725 138.78333333,35.725 138.78333333,35.71666667 138.775,35.71666667 138.775,35.70833333 138.76666667000001,35.70833333 138.76666667000001,35.7 138.775,35.7 138.775,35.69166667 138.76666667000001,35.69166667 138.76666667000001,35.68333333 138.76666667000001,35.675 138.75833333,35.675 138.75833333,35.66666667 138.75833333,35.65833333 138.76666667000001,35.65833333 138.76666667000001,35.65 138.775,35.65 138.78333333,35.65 138.78333333,35.64166667 138.775,35.64166667 138.775,35.63333333 138.76666667000001,35.63333333 138.75833333,35.63333333 138.75833333,35.64166667 138.75833333,35.65 138.75,35.65 138.75,35.64166667 138.75,35.63333333 138.74166667,35.63333333 138.73333333,35.63333333 138.73333333,35.625 138.725,35.625 138.725,35.61666667 138.71666667,35.61666667 138.71666667,35.60833333 138.70833333,35.60833333 138.70833333,35.61666667 138.7,35.61666667 138.7,35.625 138.70833333,35.625 138.70833333,35.63333333 138.70833333,35.64166667 138.71666667,35.64166667 138.71666667,35.65 138.725,35.65 138.73333333,35.65 138.73333333,35.65833333 138.74166667,35.65833333 138.74166667,35.66666667 138.74166667,35.675 138.75,35.675 138.75,35.68333333 138.74166667,35.68333333 138.73333333,35.68333333 138.73333333,35.69166667 138.74166667,35.69166667 138.74166667,35.7 138.75,35.7 138.75,35.70833333 138.75,35.71666667 138.74166667,35.71666667 138.73333333,35.71666667 138.73333333,35.70833333 138.725,35.70833333 138.71666667,35.70833333 138.70833333,35.70833333 138.70833333,35.71666667 138.7,35.71666667 138.7,35.70833333 138.69166667,35.70833333 138.69166667,35.7 138.68333333000001,35.7 138.68333333000001,35.69166667 138.675,35.69166667 138.66666667000001,35.69166667 138.66666667000001,35.68333333 138.65833333,35.68333333 138.65,35.68333333 138.65,35.675 138.64166667000001,35.675 138.64166667000001,35.66666667 138.64166667000001,35.65833333 138.63333333,35.65833333 138.625,35.65833333 138.61666667,35.65833333 138.60833333,35.65833333 138.6,35.65833333 138.59166667,35.65833333 138.59166667,35.66666667 138.58333333,35.66666667 138.575,35.66666667 138.575,35.65833333 138.56666667,35.65833333 138.55833333000001,35.65833333 138.55,35.65833333 138.55,35.65 138.54166667000001,35.65 138.53333333,35.65 138.53333333,35.65833333 138.54166667000001,35.65833333 138.54166667000001,35.66666667 138.54166667000001,35.675 138.53333333,35.675 138.525,35.675 138.51666667000001,35.675 138.50833333,35.675 138.50833333,35.66666667 138.5,35.66666667 138.5,35.675 138.49166667,35.675 138.49166667,35.66666667 138.48333333,35.66666667 138.48333333,35.65833333 138.475,35.65833333 138.475,35.66666667 138.475,35.675 138.475,35.68333333 138.46666667,35.68333333 138.45833333,35.68333333 138.45,35.68333333 138.44166667,35.68333333 138.44166667,35.69166667 138.45,35.69166667 138.45,35.7 138.44166667,35.7 138.43333333000001,35.7 138.425,35.7 138.425,35.69166667 138.43333333000001,35.69166667 138.43333333000001,35.68333333 138.43333333000001,35.675 138.43333333000001,35.66666667 138.43333333000001,35.65833333 138.425,35.65833333 138.425,35.65 138.43333333000001,35.65 138.43333333000001,35.64166667 138.43333333000001,35.63333333 138.43333333000001,35.625 138.43333333000001,35.61666667 138.425,35.61666667 138.425,35.625 138.41666667000001,35.625 138.40833333,35.625 138.40833333,35.63333333 138.40833333,35.64166667 138.4,35.64166667 138.4,35.65 138.4,35.65833333 138.40833333,35.65833333 138.40833333,35.66666667 138.40833333,35.675 138.40833333,35.68333333 138.4,35.68333333 138.4,35.69166667 138.4,35.7 138.4,35.70833333 138.39166667000001,35.70833333 138.38333333,35.70833333 138.38333333,35.71666667 138.38333333,35.725 138.375,35.725 138.36666667,35.725 138.35833333,35.725 138.35833333,35.73333333 138.35833333,35.74166667 138.35,35.74166667 138.35,35.75 138.34166667,35.75 138.34166667,35.74166667 138.33333333,35.74166667 138.33333333,35.75 138.325,35.75 138.31666667,35.75 138.31666667,35.75833333 138.30833333000001,35.75833333 138.3,35.75833333 138.29166667000001,35.75833333 138.29166667000001,35.76666667 138.29166667000001,35.775 138.3,35.775 138.3,35.78333333 138.29166667000001,35.78333333 138.29166667000001,35.79166667 138.28333333,35.79166667 138.28333333,35.8 138.29166667000001,35.8 138.29166667000001,35.80833333 138.28333333,35.80833333 138.275,35.80833333 138.275,35.81666667 138.275,35.825 138.26666667000001,35.825 138.26666667000001,35.83333333 138.26666667000001,35.84166667 138.26666667000001,35.85 138.25833333,35.85 138.25833333,35.85833333 138.25,35.85833333 138.25,35.86666667 138.25,35.875 138.24166667,35.875 138.24166667,35.86666667 138.23333333,35.86666667 138.23333333,35.85833333 138.23333333,35.85 138.225,35.85 138.225,35.85833333 138.225,35.86666667 138.21666667,35.86666667 138.21666667,35.875 138.225,35.875 138.225,35.88333333 138.21666667,35.88333333 138.21666667,35.89166667 138.21666667,35.9 138.225,35.9 138.225,35.90833333 138.21666667,35.90833333 138.21666667,35.91666667 138.21666667,35.925 138.20833333,35.925 138.20833333,35.91666667 138.20833333,35.90833333 138.2,35.90833333 138.2,35.91666667 138.19166667,35.91666667 138.19166667,35.925 138.18333333000001,35.925 138.18333333000001,35.93333333 138.175,35.93333333 138.175,35.94166667 138.175,35.95 138.16666667000001,35.95 138.15833333,35.95 138.15833333,35.95833333 138.15,35.95833333 138.15,35.96666667 138.14166667000001,35.96666667 138.13333333,35.96666667 138.13333333,35.975 138.125,35.975 138.125,35.98333333 138.11666667,35.98333333 138.10833333,35.98333333 138.10833333,35.99166667 138.1,35.99166667 138.09166667,35.99166667 138.09166667,35.98333333 138.08333333,35.98333333 138.08333333,35.975 138.075,35.975 138.075,35.96666667 138.06666667,35.96666667 138.06666667,35.95833333 138.06666667,35.95 138.06666667,35.94166667 138.075,35.94166667 138.075,35.93333333 138.075,35.925 138.06666667,35.925 138.05833333000001,35.925 138.05833333000001,35.93333333 138.05,35.93333333 138.05,35.925 138.05,35.91666667 138.04166667000001,35.91666667 138.03333333,35.91666667 138.03333333,35.90833333 138.025,35.90833333 138.025,35.9 138.01666667000001,35.9 138.01666667000001,35.89166667 138.025,35.89166667 138.025,35.88333333 138.03333333,35.88333333 138.04166667000001,35.88333333 138.04166667000001,35.89166667 138.05,35.89166667 138.05,35.88333333 138.05,35.875 138.05,35.86666667 138.05,35.85833333 138.04166667000001,35.85833333 138.04166667000001,35.85 138.05,35.85 138.05833333000001,35.85 138.05833333000001,35.85833333 138.06666667,35.85833333 138.06666667,35.86666667 138.075,35.86666667 138.075,35.875 138.08333333,35.875 138.08333333,35.88333333 138.075,35.88333333 138.075,35.89166667 138.08333333,35.89166667 138.08333333,35.9 138.075,35.9 138.075,35.90833333 138.08333333,35.90833333 138.08333333,35.91666667 138.08333333,35.925 138.09166667,35.925 138.09166667,35.93333333 138.09166667,35.94166667 138.09166667,35.95 138.1,35.95 138.10833333,35.95 138.10833333,35.95833333 138.11666667,35.95833333 138.11666667,35.95 138.11666667,35.94166667 138.10833333,35.94166667 138.10833333,35.93333333 138.11666667,35.93333333 138.125,35.93333333 138.125,35.925 138.11666667,35.925 138.11666667,35.91666667 138.11666667,35.90833333 138.11666667,35.9 138.10833333,35.9 138.10833333,35.89166667 138.10833333,35.88333333 138.10833333,35.875 138.1,35.875 138.1,35.86666667 138.1,35.85833333 138.10833333,35.85833333 138.10833333,35.85 138.1,35.85 138.1,35.84166667 138.1,35.83333333 138.1,35.825 138.09166667,35.825 138.09166667,35.81666667 138.08333333,35.81666667 138.08333333,35.825 138.08333333,35.83333333 138.09166667,35.83333333 138.09166667,35.84166667 138.08333333,35.84166667 138.075,35.84166667 138.075,35.83333333 138.06666667,35.83333333 138.06666667,35.825 138.05833333000001,35.825 138.05833333000001,35.83333333 138.05833333000001,35.84166667 138.05,35.84166667 138.04166667000001,35.84166667 138.03333333,35.84166667 138.03333333,35.85 138.025,35.85 138.025,35.85833333 138.025,35.86666667 138.01666667000001,35.86666667 138.01666667000001,35.875 138.00833333,35.875 138.00833333,35.88333333 138.00833333,35.89166667 138.0,35.89166667 138.0,35.9 138.0,35.90833333 138.0,35.91666667 138.0,35.925 138.0,35.93333333 138.0,35.94166667 137.99166667,35.94166667 137.99166667,35.95 137.99166667,35.95833333 137.99166667,35.96666667 137.99166667,35.975 138.0,35.975 138.0,35.98333333 137.99166667,35.98333333 137.98333333,35.98333333 137.975,35.98333333 137.975,35.975 137.96666667,35.975 137.96666667,35.98333333 137.95833333,35.98333333 137.95,35.98333333 137.94166667,35.98333333 137.94166667,35.99166667 137.94166667,36.0 137.95,36.0 137.95833333,36.0 137.95833333,36.00833333 137.95,36.00833333 137.94166667,36.00833333 137.93333333000001,36.00833333 137.93333333000001,36.0 137.925,36.0 137.91666667000001,36.0 137.91666667000001,35.99166667 137.90833333,35.99166667 137.90833333,36.0 137.90833333,36.00833333 137.91666667000001,36.00833333 137.91666667000001,36.01666667 137.925,36.01666667 137.925,36.025 137.925,36.03333333 137.93333333000001,36.03333333 137.93333333000001,36.04166667 137.94166667,36.04166667 137.94166667,36.05 137.94166667,36.05833333 137.95,36.05833333 137.95833333,36.05833333 137.95833333,36.06666667 137.95,36.06666667 137.94166667,36.06666667 137.93333333000001,36.06666667 137.93333333000001,36.05833333 137.925,36.05833333 137.925,36.06666667 137.91666667000001,36.06666667 137.90833333,36.06666667 137.90833333,36.05833333 137.90833333,36.05 137.9,36.05 137.89166667000001,36.05 137.89166667000001,36.05833333 137.89166667000001,36.06666667 137.89166667000001,36.075 137.89166667000001,36.08333333 137.88333333,36.08333333 137.88333333,36.075 137.875,36.075 137.875,36.08333333 137.875,36.09166667 137.88333333,36.09166667 137.88333333,36.1 137.88333333,36.10833333 137.89166667000001,36.10833333 137.9,36.10833333 137.90833333,36.10833333 137.91666667000001,36.10833333 137.91666667000001,36.1 137.90833333,36.1 137.90833333,36.09166667 137.91666667000001,36.09166667 137.925,36.09166667 137.925,36.1 137.93333333000001,36.1 137.94166667,36.1 137.94166667,36.10833333 137.95,36.10833333 137.95833333,36.10833333 137.95833333,36.11666667 137.95,36.11666667 137.95,36.125 137.94166667,36.125 137.94166667,36.13333333 137.93333333000001,36.13333333 137.925,36.13333333 137.91666667000001,36.13333333 137.91666667000001,36.14166667 137.90833333,36.14166667 137.90833333,36.15 137.90833333,36.15833333 137.90833333,36.16666667 137.90833333,36.175 137.9,36.175 137.9,36.18333333 137.89166667000001,36.18333333 137.89166667000001,36.19166667 137.89166667000001,36.2 137.89166667000001,36.20833333 137.88333333,36.20833333 137.88333333,36.21666667 137.88333333,36.225 137.88333333,36.23333333 137.88333333,36.24166667 137.88333333,36.25 137.89166667000001,36.25 137.89166667000001,36.25833333 137.89166667000001,36.26666667 137.88333333,36.26666667 137.88333333,36.275 137.88333333,36.28333333 137.89166667000001,36.28333333 137.89166667000001,36.29166667 137.9,36.29166667 137.9,36.3 137.9,36.30833333 137.9,36.31666667 137.9,36.325 137.9,36.33333333 137.9,36.34166667 137.9,36.35 137.9,36.35833333 137.89166667000001,36.35833333 137.89166667000001,36.36666667 137.89166667000001,36.375 137.89166667000001,36.38333333 137.89166667000001,36.39166667 137.89166667000001,36.4 137.89166667000001,36.40833333 137.89166667000001,36.41666667 137.89166667000001,36.425 137.88333333,36.425 137.88333333,36.43333333 137.88333333,36.44166667 137.875,36.44166667 137.875,36.45 137.875,36.45833333 137.875,36.46666667 137.875,36.475 137.875,36.48333333 137.88333333,36.48333333 137.88333333,36.475 137.88333333,36.46666667 137.89166667000001,36.46666667 137.89166667000001,36.475 137.89166667000001,36.48333333 137.9,36.48333333 137.9,36.49166667 137.9,36.5 137.9,36.50833333 137.89166667000001,36.50833333 137.89166667000001,36.51666667 137.9,36.51666667 137.9,36.525 137.90833333,36.525 137.90833333,36.53333333 137.9,36.53333333 137.9,36.54166667 137.90833333,36.54166667 137.90833333,36.55 137.9,36.55 137.9,36.55833333 137.9,36.56666667 137.90833333,36.56666667 137.90833333,36.575 137.91666667000001,36.575 137.925,36.575 137.925,36.58333333 137.91666667000001,36.58333333 137.90833333,36.58333333 137.9,36.58333333 137.9,36.59166667 137.90833333,36.59166667 137.90833333,36.6 137.91666667000001,36.6 137.91666667000001,36.60833333 137.91666667000001,36.61666667 137.925,36.61666667 137.925,36.625 137.93333333000001,36.625 137.94166667,36.625 137.95,36.625 137.95,36.63333333 137.94166667,36.63333333 137.94166667,36.64166667 137.95,36.64166667 137.95,36.65 137.95833333,36.65 137.95833333,36.64166667 137.95833333,36.63333333 137.95833333,36.625 137.95833333,36.61666667 137.96666667,36.61666667 137.975,36.61666667 137.98333333,36.61666667 137.98333333,36.625 137.975,36.625 137.975,36.63333333 137.96666667,36.63333333 137.96666667,36.64166667 137.96666667,36.65 137.96666667,36.65833333 137.975,36.65833333 137.975,36.65 137.975,36.64166667 137.98333333,36.64166667 137.99166667,36.64166667 138.0,36.64166667 138.0,36.63333333 138.00833333,36.63333333 138.00833333,36.64166667 138.01666667000001,36.64166667 138.01666667000001,36.63333333 138.025,36.63333333 138.03333333,36.63333333 138.03333333,36.64166667 138.04166667000001,36.64166667 138.04166667000001,36.65 138.05,36.65 138.05833333000001,36.65 138.05833333000001,36.64166667 138.05833333000001,36.63333333 138.06666667,36.63333333 138.075,36.63333333 138.08333333,36.63333333 138.09166667,36.63333333 138.09166667,36.64166667 138.1,36.64166667 138.1,36.65 138.10833333,36.65 138.10833333,36.65833333 138.1,36.65833333 138.1,36.66666667 138.09166667,36.66666667 138.09166667,36.65833333 138.08333333,36.65833333 138.075,36.65833333 138.06666667,36.65833333 138.05833333000001,36.65833333 138.05833333000001,36.66666667 138.05,36.66666667 138.04166667000001,36.66666667 138.04166667000001,36.675 138.05,36.675 138.05833333000001,36.675 138.06666667,36.675 138.075,36.675 138.075,36.68333333 138.08333333,36.68333333 138.09166667,36.68333333 138.1,36.68333333 138.10833333,36.68333333 138.11666667,36.68333333 138.11666667,36.675 138.125,36.675 138.13333333,36.675 138.14166667000001,36.675 138.15,36.675 138.15833333,36.675 138.15833333,36.68333333 138.15,36.68333333 138.15,36.69166667 138.15833333,36.69166667 138.16666667000001,36.69166667 138.16666667000001,36.7 138.175,36.7 138.175,36.69166667 138.18333333000001,36.69166667 138.18333333000001,36.7 138.18333333000001,36.70833333 138.19166667,36.70833333 138.19166667,36.7 138.2,36.7 138.2,36.70833333 138.20833333,36.70833333 138.20833333,36.7 138.21666667,36.7 138.21666667,36.69166667 138.20833333,36.69166667 138.2,36.69166667 138.19166667,36.69166667 138.19166667,36.68333333 138.19166667,36.675 138.18333333000001,36.675 138.18333333000001,36.66666667 138.175,36.66666667 138.175,36.65833333 138.175,36.65 138.16666667000001,36.65 138.16666667000001,36.64166667 138.16666667000001,36.63333333 138.15833333,36.63333333 138.15,36.63333333 138.15,36.625 138.14166667000001,36.625 138.13333333,36.625 138.13333333,36.61666667 138.13333333,36.60833333 138.125,36.60833333 138.125,36.6 138.125,36.59166667 138.125,36.58333333 138.125,36.575 138.11666667,36.575 138.11666667,36.56666667 138.10833333,36.56666667 138.10833333,36.55833333 138.1,36.55833333 138.1,36.55 138.1,36.54166667 138.1,36.53333333 138.09166667,36.53333333 138.08333333,36.53333333 138.08333333,36.525 138.075,36.525 138.075,36.51666667 138.08333333,36.51666667 138.08333333,36.50833333 138.09166667,36.50833333 138.1,36.50833333 138.1,36.5 138.10833333,36.5 138.10833333,36.49166667 138.11666667,36.49166667 138.125,36.49166667 138.13333333,36.49166667 138.13333333,36.5 138.13333333,36.50833333 138.13333333,36.51666667 138.13333333,36.525 138.13333333,36.53333333 138.14166667000001,36.53333333 138.15,36.53333333 138.15,36.525 138.15833333,36.525 138.15833333,36.53333333 138.15833333,36.54166667 138.15,36.54166667 138.15,36.55 138.15833333,36.55 138.15833333,36.55833333 138.16666667000001,36.55833333 138.175,36.55833333 138.18333333000001,36.55833333 138.19166667,36.55833333 138.2,36.55833333 138.2,36.55 138.20833333,36.55 138.20833333,36.55833333 138.21666667,36.55833333 138.21666667,36.56666667 138.20833333,36.56666667 138.20833333,36.575 138.2,36.575 138.2,36.58333333 138.2,36.59166667 138.20833333,36.59166667 138.21666667,36.59166667 138.21666667,36.6 138.225,36.6 138.225,36.60833333 138.23333333,36.60833333 138.23333333,36.6 138.24166667,36.6 138.25,36.6 138.25,36.60833333 138.25833333,36.60833333 138.25833333,36.61666667 138.26666667000001,36.61666667 138.275,36.61666667 138.275,36.625 138.275,36.63333333 138.28333333,36.63333333 138.29166667000001,36.63333333 138.3,36.63333333 138.3,36.625 138.30833333000001,36.625 138.30833333000001,36.63333333 138.31666667,36.63333333 138.325,36.63333333 138.325,36.64166667 138.325,36.65 138.33333333,36.65 138.33333333,36.65833333 138.34166667,36.65833333 138.35,36.65833333 138.35833333,36.65833333 138.35833333,36.66666667 138.36666667,36.66666667 138.375,36.66666667 138.38333333,36.66666667 138.38333333,36.675 138.39166667000001,36.675 138.4,36.675 138.4,36.66666667 138.4,36.65833333 138.4,36.65 138.39166667000001,36.65 138.38333333,36.65 138.375,36.65 138.36666667,36.65 138.36666667,36.64166667 138.36666667,36.63333333 138.375,36.63333333 138.375,36.625 138.38333333,36.625 138.38333333,36.61666667 138.375,36.61666667 138.375,36.60833333 138.38333333,36.60833333 138.38333333,36.6 138.39166667000001,36.6 138.4,36.6 138.4,36.59166667 138.39166667000001,36.59166667 138.38333333,36.59166667 138.375,36.59166667 138.36666667,36.59166667 138.35833333,36.59166667 138.35833333,36.58333333 138.36666667,36.58333333 138.36666667,36.575 138.35833333,36.575 138.35,36.575 138.34166667,36.575 138.34166667,36.56666667 138.33333333,36.56666667 138.33333333,36.55833333 138.33333333,36.55 138.325,36.55 138.325,36.55833333 138.31666667,36.55833333 138.31666667,36.56666667 138.30833333000001,36.56666667 138.30833333000001,36.55833333 138.3,36.55833333 138.3,36.55 138.30833333000001,36.55 138.30833333000001,36.54166667 138.3,36.54166667 138.29166667000001,36.54166667 138.28333333,36.54166667 138.275,36.54166667 138.275,36.53333333 138.28333333,36.53333333 138.28333333,36.525 138.29166667000001,36.525 138.29166667000001,36.51666667 138.29166667000001,36.50833333 138.3,36.50833333 138.3,36.5 138.30833333000001,36.5 138.30833333000001,36.49166667 138.31666667,36.49166667 138.325,36.49166667 138.33333333,36.49166667 138.33333333,36.48333333 138.34166667,36.48333333 138.34166667,36.49166667 138.35,36.49166667 138.35,36.5 138.34166667,36.5 138.34166667,36.50833333 138.34166667,36.51666667 138.35,36.51666667 138.35833333,36.51666667 138.36666667,36.51666667 138.36666667,36.50833333 138.375,36.50833333 138.375,36.5 138.38333333,36.5 138.39166667000001,36.5 138.39166667000001,36.49166667 138.4,36.49166667 138.4,36.48333333 138.4,36.475 138.39166667000001,36.475 138.38333333,36.475 138.38333333,36.46666667 138.375,36.46666667 138.36666667,36.46666667 138.36666667,36.475 138.35833333,36.475 138.35833333,36.46666667 138.35833333,36.45833333 138.36666667,36.45833333 138.375,36.45833333 138.38333333,36.45833333 138.38333333,36.45 138.375,36.45 138.375,36.44166667 138.36666667,36.44166667 138.35833333,36.44166667 138.35833333,36.43333333 138.35833333,36.425 138.35833333,36.41666667 138.36666667,36.41666667 138.36666667,36.40833333 138.375,36.40833333 138.375,36.4 138.38333333,36.4 138.39166667000001,36.4 138.4,36.4 138.4,36.39166667 138.40833333,36.39166667 138.41666667000001,36.39166667 138.41666667000001,36.38333333 138.425,36.38333333 138.43333333000001,36.38333333 138.43333333000001,36.375 138.44166667,36.375 138.45,36.375 138.45,36.38333333 138.45833333,36.38333333 138.45833333,36.375 138.46666667,36.375 138.475,36.375 138.475,36.36666667 138.48333333,36.36666667 138.49166667,36.36666667 138.5,36.36666667 138.50833333,36.36666667 138.51666667000001,36.36666667 138.525,36.36666667 138.53333333,36.36666667 138.54166667000001,36.36666667 138.55,36.36666667 138.55,36.375 138.55833333000001,36.375 138.56666667,36.375 138.575,36.375 138.575,36.38333333 138.58333333,36.38333333 138.59166667,36.38333333 138.6,36.38333333 138.6,36.39166667 138.60833333,36.39166667 138.60833333,36.4 138.61666667,36.4 138.61666667,36.39166667 138.625,36.39166667 138.625,36.38333333 138.63333333,36.38333333 138.64166667000001,36.38333333 138.64166667000001,36.375 138.65,36.375 138.65,36.36666667 138.65833333,36.36666667 138.65833333,36.375 138.65833333,36.38333333 138.66666667000001,36.38333333 138.66666667000001,36.39166667 138.66666667000001,36.4 138.66666667000001,36.40833333 138.675,36.40833333 138.675,36.41666667 138.66666667000001,36.41666667 138.65833333,36.41666667 138.65833333,36.425 138.65833333,36.43333333 138.65833333,36.44166667 138.66666667000001,36.44166667 138.66666667000001,36.45 138.675,36.45 138.68333333000001,36.45 138.68333333000001,36.45833333 138.68333333000001,36.46666667 138.675,36.46666667 138.66666667000001,36.46666667 138.65833333,36.46666667 138.65833333,36.475 138.65833333,36.48333333 138.65,36.48333333 138.65,36.49166667 138.65,36.5 138.65,36.50833333 138.65833333,36.50833333 138.65833333,36.51666667 138.65833333,36.525 138.65833333,36.53333333 138.65,36.53333333 138.65,36.525 138.64166667000001,36.525 138.64166667000001,36.53333333 138.63333333,36.53333333 138.63333333,36.525 138.63333333,36.51666667 138.63333333,36.50833333 138.625,36.50833333 138.625,36.5 138.61666667,36.5 138.60833333,36.5 138.6,36.5 138.59166667,36.5 138.59166667,36.50833333 138.6,36.50833333 138.6,36.51666667 138.59166667,36.51666667 138.59166667,36.525 138.58333333,36.525 138.58333333,36.51666667 138.575,36.51666667 138.575,36.525 138.56666667,36.525 138.55833333000001,36.525 138.55833333000001,36.53333333 138.56666667,36.53333333 138.56666667,36.54166667 138.55833333000001,36.54166667 138.55,36.54166667 138.55,36.55 138.55833333000001,36.55 138.55833333000001,36.55833333 138.56666667,36.55833333 138.575,36.55833333 138.58333333,36.55833333 138.59166667,36.55833333 138.59166667,36.56666667 138.59166667,36.575 138.6,36.575 138.60833333,36.575 138.60833333,36.58333333 138.60833333,36.59166667 138.61666667,36.59166667 138.61666667,36.58333333 138.61666667,36.575 138.625,36.575 138.625,36.58333333 138.63333333,36.58333333 138.64166667000001,36.58333333 138.65,36.58333333 138.65833333,36.58333333 138.65833333,36.575 138.65,36.575 138.64166667000001,36.575 138.64166667000001,36.56666667 138.65,36.56666667 138.65833333,36.56666667 138.66666667000001,36.56666667 138.66666667000001,36.55833333 138.65833333,36.55833333 138.65833333,36.55 138.65,36.55 138.64166667000001,36.55 138.64166667000001,36.54166667 138.65,36.54166667 138.65833333,36.54166667 138.66666667000001,36.54166667 138.66666667000001,36.53333333 138.675,36.53333333 138.675,36.54166667 138.68333333000001,36.54166667 138.69166667,36.54166667 138.7,36.54166667 138.70833333,36.54166667 138.71666667,36.54166667 138.71666667,36.55 138.725,36.55 138.725,36.54166667 138.73333333,36.54166667 138.73333333,36.53333333 138.725,36.53333333 138.71666667,36.53333333 138.71666667,36.525 138.725,36.525 138.73333333,36.525 138.73333333,36.51666667 138.73333333,36.50833333 138.725,36.50833333 138.725,36.5 138.73333333,36.5 138.74166667,36.5 138.75,36.5 138.75833333,36.5 138.75833333,36.49166667 138.75,36.49166667 138.75,36.48333333 138.75833333,36.48333333 138.76666667000001,36.48333333 138.76666667000001,36.475 138.76666667000001,36.46666667 138.75833333,36.46666667 138.75,36.46666667 138.74166667,36.46666667 138.74166667,36.45833333 138.75,36.45833333 138.75,36.45 138.75833333,36.45 138.75833333,36.44166667 138.76666667000001,36.44166667 138.76666667000001,36.43333333 138.775,36.43333333 138.775,36.425 138.775,36.41666667 138.78333333,36.41666667 138.78333333,36.40833333 138.79166667000001,36.40833333 138.8,36.40833333 138.8,36.4 138.8,36.39166667 138.80833333000001,36.39166667 138.80833333000001,36.38333333 138.81666667,36.38333333 138.825,36.38333333 138.83333333,36.38333333 138.83333333,36.375 138.84166667,36.375 138.84166667,36.36666667 138.83333333,36.36666667 138.825,36.36666667 138.81666667,36.36666667 138.80833333000001,36.36666667 138.8,36.36666667 138.8,36.35833333 138.8,36.35 138.79166667000001,36.35 138.79166667000001,36.35833333 138.78333333,36.35833333 138.775,36.35833333 138.76666667000001,36.35833333 138.75833333,36.35833333 138.75833333,36.35 138.75833333,36.34166667 138.76666667000001,36.34166667 138.76666667000001,36.33333333 138.775,36.33333333 138.78333333,36.33333333 138.78333333,36.325 138.775,36.325 138.76666667000001,36.325 138.75833333,36.325 138.75833333,36.31666667 138.76666667000001,36.31666667 138.76666667000001,36.30833333 138.775,36.30833333 138.775,36.3 138.775,36.29166667 138.775,36.28333333 138.78333333,36.28333333 138.79166667000001,36.28333333 138.8,36.28333333 138.8,36.275 138.8,36.26666667 138.80833333000001,36.26666667 138.80833333000001,36.25833333 138.8,36.25833333 138.8,36.25 138.8,36.24166667 138.8,36.23333333 138.79166667000001,36.23333333 138.79166667000001,36.225 138.79166667000001,36.21666667 138.78333333,36.21666667 138.775,36.21666667 138.775,36.20833333 138.78333333,36.20833333 138.79166667000001,36.20833333 138.8,36.20833333 138.80833333000001,36.20833333 138.80833333000001,36.21666667 138.80833333000001,36.225 138.81666667,36.225 138.825,36.225 138.83333333,36.225 138.84166667,36.225 138.85,36.225 138.85833333,36.225 138.86666667,36.225 138.875,36.225 138.875,36.21666667 138.88333333,36.21666667 138.89166667000001,36.21666667 138.9,36.21666667 138.90833333,36.21666667 138.90833333,36.20833333 138.91666667000001,36.20833333 138.91666667000001,36.21666667 138.925,36.21666667 138.93333333000001,36.21666667 138.94166667,36.21666667 138.95,36.21666667 138.95,36.225 138.95833333,36.225 138.95833333,36.21666667 138.96666667,36.21666667 138.96666667,36.20833333 138.975,36.20833333 138.975,36.21666667 138.975,36.225 138.98333333,36.225 138.98333333,36.21666667 138.98333333,36.20833333 138.99166667,36.20833333 138.99166667,36.2 139.0,36.2 139.00833333,36.2 139.01666667000001,36.2 139.025,36.2 139.025,36.19166667 139.03333333,36.19166667 139.04166667000001,36.19166667 139.04166667000001,36.18333333 139.04166667000001,36.175 139.04166667000001,36.16666667 139.03333333,36.16666667 139.03333333,36.15833333 139.025,36.15833333 139.025,36.15 139.03333333,36.15 139.03333333,36.14166667 139.03333333,36.13333333 139.04166667000001,36.13333333 139.04166667000001,36.14166667 139.05,36.14166667 139.05,36.13333333 139.05833333000001,36.13333333 139.05833333000001,36.14166667 139.06666667,36.14166667 139.075,36.14166667 139.075,36.13333333 139.06666667,36.13333333 139.06666667,36.125 139.06666667,36.11666667 139.05833333000001,36.11666667 139.05833333000001,36.10833333 139.06666667,36.10833333 139.06666667,36.1 139.075,36.1 139.075,36.09166667 139.075,36.08333333 139.075,36.075 139.075,36.06666667 139.06666667,36.06666667 139.05833333000001,36.06666667 139.05,36.06666667 139.05,36.05833333 139.04166667000001,36.05833333 139.04166667000001,36.05 139.03333333,36.05 139.025,36.05 139.01666667000001,36.05 139.00833333,36.05 139.00833333,36.04166667 139.00833333,36.03333333 139.0,36.03333333 138.99166667,36.03333333 138.98333333,36.03333333 138.975,36.03333333 138.975,36.025 138.98333333,36.025 138.98333333,36.01666667 138.99166667,36.01666667 138.99166667,36.00833333 139.0,36.00833333 139.00833333,36.00833333 139.01666667000001,36.00833333 139.01666667000001,36.0 139.01666667000001,35.99166667 139.01666667000001,35.98333333 139.01666667000001,35.975 139.025,35.975 139.03333333,35.975 139.03333333,35.96666667 139.025,35.96666667 139.01666667000001,35.96666667 139.01666667000001,35.95833333 139.00833333,35.95833333 139.00833333,35.95 139.0,35.95 139.0,35.94166667 138.99166667,35.94166667 138.98333333,35.94166667 138.975,35.94166667 138.975,35.93333333 138.975,35.925 138.975,35.91666667 138.96666667,35.91666667 138.95833333,35.91666667 138.95833333,35.925 138.95,35.925 138.94166667,35.925 138.93333333000001,35.925 138.93333333000001,35.91666667 138.93333333000001,35.90833333 138.925,35.90833333 138.925,35.91666667 138.91666667000001,35.91666667 138.90833333,35.91666667 138.9,35.91666667 138.9,35.925 138.90833333,35.925 138.90833333,35.93333333 138.9,35.93333333 138.89166667000001,35.93333333 138.88333333,35.93333333 138.875,35.93333333 138.86666667,35.93333333 138.86666667,35.94166667 138.85833333,35.94166667 138.85833333,35.93333333 138.85,35.93333333 138.84166667,35.93333333 138.84166667,35.925 138.84166667,35.91666667 138.84166667,35.90833333 138.83333333,35.90833333 138.825,35.90833333 138.81666667,35.90833333 138.80833333000001,35.90833333 138.80833333000001,35.91666667 138.81666667,35.91666667 138.81666667,35.925 138.825,35.925 138.825,35.93333333 138.81666667,35.93333333 138.80833333000001,35.93333333 138.80833333000001,35.94166667 138.81666667,35.94166667 138.81666667,35.95 138.825,35.95 138.83333333,35.95 138.84166667,35.95 138.84166667,35.95833333 138.83333333,35.95833333 138.825,35.95833333 138.825,35.96666667 138.81666667,35.96666667 138.81666667,35.975 138.825,35.975 138.825,35.98333333 138.81666667,35.98333333 138.81666667,35.99166667 138.80833333000001,35.99166667 138.8,35.99166667 138.8,35.98333333 138.8,35.975 138.79166667000001,35.975 138.78333333,35.975 138.78333333,35.98333333 138.78333333,35.99166667 138.775,35.99166667 138.775,35.98333333 138.76666667000001,35.98333333 138.76666667000001,35.975 138.75833333,35.975 138.75833333,35.98333333 138.75,35.98333333 138.75,35.975 138.75,35.96666667 138.75,35.95833333 138.74166667,35.95833333 138.73333333,35.95833333 138.73333333,35.96666667 138.73333333,35.975 138.74166667,35.975 138.74166667,35.98333333 138.74166667,35.99166667 138.75,35.99166667 138.75,36.0 138.75833333,36.0 138.76666667000001,36.0 138.775,36.0 138.775,36.00833333 138.775,36.01666667 138.76666667000001,36.01666667 138.76666667000001,36.025 138.76666667000001,36.03333333 138.775,36.03333333 138.775,36.025 138.78333333,36.025 138.79166667000001,36.025 138.79166667000001,36.01666667 138.8,36.01666667 138.80833333000001,36.01666667 138.80833333000001,36.025 138.81666667,36.025 138.81666667,36.01666667 138.825,36.01666667 138.825,36.00833333 138.83333333,36.00833333 138.83333333,36.0 138.84166667,36.0 138.84166667,35.99166667 138.85,35.99166667 138.85,35.98333333 138.85,35.975 138.85833333,35.975 138.86666667,35.975 138.86666667,35.96666667 138.875,35.96666667 138.875,35.975 138.88333333,35.975 138.88333333,35.98333333 138.875,35.98333333 138.86666667,35.98333333 138.86666667,35.99166667 138.85833333,35.99166667 138.85833333,36.0 138.85,36.0 138.85,36.00833333 138.85833333,36.00833333 138.86666667,36.00833333 138.875,36.00833333 138.875,36.01666667 138.86666667,36.01666667 138.85833333,36.01666667 138.85833333,36.025 138.85,36.025 138.85,36.03333333 138.85,36.04166667 138.84166667,36.04166667 138.83333333,36.04166667 138.825,36.04166667 138.81666667,36.04166667 138.80833333000001,36.04166667 138.8,36.04166667 138.8,36.03333333 138.79166667000001,36.03333333 138.79166667000001,36.04166667 138.78333333,36.04166667 138.775,36.04166667 138.775,36.05 138.76666667000001,36.05 138.75833333,36.05 138.75,36.05 138.75,36.04166667 138.75,36.03333333 138.74166667,36.03333333 138.74166667,36.04166667 138.73333333,36.04166667 138.73333333,36.05 138.725,36.05 138.725,36.04166667 138.71666667,36.04166667 138.71666667,36.03333333 138.725,36.03333333 138.73333333,36.03333333 138.73333333,36.025 138.73333333,36.01666667 138.73333333,36.00833333 138.725,36.00833333 138.71666667,36.00833333 138.70833333,36.00833333 138.70833333,36.01666667 138.70833333,36.025 138.7,36.025 138.69166667,36.025 138.69166667,36.03333333 138.69166667,36.04166667 138.68333333000001,36.04166667 138.68333333000001,36.03333333 138.675,36.03333333 138.675,36.025 138.66666667000001,36.025 138.66666667000001,36.03333333 138.65833333,36.03333333 138.65833333,36.04166667 138.65833333,36.05 138.65833333,36.05833333 138.65833333,36.06666667 138.65,36.06666667 138.65,36.075 138.65,36.08333333 138.65,36.09166667 138.65833333,36.09166667 138.66666667000001,36.09166667 138.66666667000001,36.1 138.65833333,36.1 138.65,36.1 138.65,36.10833333 138.65,36.11666667 138.65,36.125 138.64166667000001,36.125 138.63333333,36.125 138.63333333,36.11666667 138.64166667000001,36.11666667 138.64166667000001,36.10833333 138.63333333,36.10833333 138.625,36.10833333 138.61666667,36.10833333 138.60833333,36.10833333 138.6,36.10833333 138.6,36.11666667 138.59166667,36.11666667 138.59166667,36.10833333 138.58333333,36.10833333 138.58333333,36.11666667 138.575,36.11666667 138.56666667,36.11666667 138.55833333000001,36.11666667 138.55,36.11666667 138.54166667000001,36.11666667 138.53333333,36.11666667 138.53333333,36.10833333 138.54166667000001,36.10833333 138.54166667000001,36.1 138.55,36.1 138.55,36.09166667 138.55833333000001,36.09166667 138.56666667,36.09166667 138.56666667,36.08333333 138.55833333000001,36.08333333 138.55833333000001,36.075 138.55,36.075 138.55,36.06666667 138.55833333000001,36.06666667 138.56666667,36.06666667 138.575,36.06666667 138.58333333,36.06666667 138.58333333,36.075 138.59166667,36.075 138.6,36.075 138.6,36.08333333 138.60833333,36.08333333 138.60833333,36.075 138.61666667,36.075 138.625,36.075 138.625,36.06666667 138.61666667,36.06666667 138.60833333,36.06666667 138.6,36.06666667 138.6,36.05833333 138.59166667,36.05833333 138.59166667,36.05 138.58333333,36.05 138.58333333,36.04166667 138.575,36.04166667 138.56666667,36.04166667 138.55833333000001,36.04166667 138.55833333000001,36.03333333 138.56666667,36.03333333 138.575,36.03333333 138.575,36.025 138.575,36.01666667 138.56666667,36.01666667 138.55833333000001,36.01666667 138.55,36.01666667 138.54166667000001,36.01666667 138.54166667000001,36.025 138.53333333,36.025 138.525,36.025 138.51666667000001,36.025 138.51666667000001,36.01666667 138.525,36.01666667 138.525,36.00833333 138.53333333,36.00833333 138.53333333,36.0 138.525,36.0 138.51666667000001,36.0 138.51666667000001,36.00833333 138.50833333,36.00833333 138.5,36.00833333 138.49166667,36.00833333 138.48333333,36.00833333 138.475,36.00833333 138.475,36.01666667 138.46666667,36.01666667 138.45833333,36.01666667 138.45833333,36.025 138.45833333,36.03333333 138.45,36.03333333 138.44166667,36.03333333 138.44166667,36.04166667 138.45,36.04166667 138.45833333,36.04166667 138.45833333,36.05 138.45,36.05 138.45,36.05833333 138.45,36.06666667 138.44166667,36.06666667 138.44166667,36.05833333 138.43333333000001,36.05833333 138.43333333000001,36.06666667 138.425,36.06666667 138.425,36.075 138.41666667000001,36.075 138.41666667000001,36.08333333 138.40833333,36.08333333 138.40833333,36.09166667 138.40833333,36.1 138.40833333,36.10833333 138.4,36.10833333 138.4,36.11666667 138.39166667000001,36.11666667 138.38333333,36.11666667 138.38333333,36.125 138.38333333,36.13333333 138.38333333,36.14166667 138.38333333,36.15 138.375,36.15 138.36666667,36.15 138.36666667,36.15833333 138.35833333,36.15833333 138.35,36.15833333 138.35,36.15 138.34166667,36.15 138.33333333,36.15 138.33333333,36.15833333 138.325,36.15833333 138.325,36.16666667 138.31666667,36.16666667 138.30833333000001,36.16666667 138.3,36.16666667 138.29166667000001,36.16666667 138.29166667000001,36.175 138.29166667000001,36.18333333 138.28333333,36.18333333 138.28333333,36.19166667 138.275,36.19166667 138.26666667000001,36.19166667 138.26666667000001,36.18333333 138.26666667000001,36.175 138.26666667000001,36.16666667 138.26666667000001,36.15833333 138.25833333,36.15833333 138.25833333,36.15 138.25,36.15</coordinates></LinearRing></outerBoundaryIs><innerBoundaryIs><LinearRing><coordinates>138.1,36.26666667 138.10833333,36.26666667 138.10833333,36.275 138.1,36.275 138.1,36.26666667</coordinates></LinearRing></innerBoundaryIs><innerBoundaryIs><LinearRing><coordinates>138.06666667,36.275 138.05833333000001,36.275 138.05833333000001,36.26666667 138.06666667,36.26666667 138.06666667,36.275</coordinates></LinearRing></innerBoundaryIs><innerBoundaryIs><LinearRing><coordinates>138.08333333,36.125 138.08333333,36.11666667 138.09166667,36.11666667 138.09166667,36.125 138.08333333,36.125</coordinates></LinearRing></innerBoundaryIs><innerBoundaryIs><LinearRing><coordinates>138.08333333,36.11666667 138.075,36.11666667 138.06666667,36.11666667 138.06666667,36.10833333 138.075,36.10833333 138.08333333,36.10833333 138.08333333,36.11666667</coordinates></LinearRing></innerBoundaryIs><innerBoundaryIs><LinearRing><coordinates>138.20833333,35.94166667 138.2,35.94166667 138.2,35.93333333 138.20833333,35.93333333 138.20833333,35.94166667</coordinates></LinearRing></innerBoundaryIs><innerBoundaryIs><LinearRing><coordinates>138.33333333,35.89166667 138.325,35.89166667 138.325,35.88333333 138.33333333,35.88333333 138.33333333,35.89166667</coordinates></LinearRing></innerBoundaryIs><innerBoundaryIs><LinearRing><coordinates>138.48333333,35.86666667 138.48333333,35.85833333 138.49166667,35.85833333 138.49166667,35.86666667 138.48333333,35.86666667</coordinates></LinearRing></innerBoundaryIs><innerBoundaryIs><LinearRing><coordinates>138.425,35.65833333 138.425,35.66666667 138.41666667000001,35.66666667 138.41666667000001,35.65833333 138.425,35.65833333</coordinates></LinearRing></innerBoundaryIs><innerBoundaryIs><LinearRing><coordinates>138.025,35.90833333 138.025,35.91666667 138.01666667000001,35.91666667 138.01666667000001,35.90833333 138.025,35.90833333</coordinates></LinearRing></innerBoundaryIs><innerBoundaryIs><LinearRing><coordinates>137.95833333,36.61666667 137.95,36.61666667 137.94166667,36.61666667 137.94166667,36.60833333 137.95,36.60833333 137.95833333,36.60833333 137.95833333,36.61666667</coordinates></LinearRing></innerBoundaryIs><innerBoundaryIs><LinearRing><coordinates>137.98333333,36.61666667 137.98333333,36.60833333 137.99166667,36.60833333 137.99166667,36.61666667 137.98333333,36.61666667</coordinates></LinearRing></innerBoundaryIs><innerBoundaryIs><LinearRing><coordinates>138.325,36.63333333 138.325,36.625 138.33333333,36.625 138.33333333,36.61666667 138.34166667,36.61666667 138.34166667,36.625 138.34166667,36.63333333 138.33333333,36.63333333 138.325,36.63333333</coordinates></LinearRing></innerBoundaryIs><innerBoundaryIs><LinearRing><coordinates>138.675,36.41666667 138.68333333000001,36.41666667 138.68333333000001,36.425 138.675,36.425 138.675,36.41666667</coordinates></LinearRing></innerBoundaryIs><innerBoundaryIs><LinearRing><coordinates>138.56666667,36.54166667 138.575,36.54166667 138.575,36.55 138.56666667,36.55 138.56666667,36.54166667</coordinates></LinearRing></innerBoundaryIs><innerBoundaryIs><LinearRing><coordinates>138.625,36.575 138.625,36.56666667 138.63333333,36.56666667 138.63333333,36.575 138.625,36.575</coordinates></LinearRing></innerBoundaryIs><innerBoundaryIs><LinearRing><coordinates>138.99166667,36.2 138.98333333,36.2 138.98333333,36.19166667 138.99166667,36.19166667 138.99166667,36.2</coordinates></LinearRing></innerBoundaryIs><innerBoundaryIs><LinearRing><coordinates>138.98333333,36.19166667 138.975,36.19166667 138.975,36.18333333 138.98333333,36.18333333 138.98333333,36.19166667</coordinates></LinearRing></innerBoundaryIs><innerBoundaryIs><LinearRing><coordinates>139.03333333,36.13333333 139.025,36.13333333 139.01666667000001,36.13333333 139.01666667000001,36.14166667 139.00833333,36.14166667 139.0,36.14166667 139.0,36.13333333 139.0,36.125 139.00833333,36.125 139.01666667000001,36.125 139.025,36.125 139.03333333,36.125 139.03333333,36.13333333</coordinates></LinearRing></innerBoundaryIs><innerBoundaryIs><LinearRing><coordinates>139.0,36.125 138.99166667,36.125 138.99166667,36.11666667 139.0,36.11666667 139.0,36.125</coordinates></LinearRing></innerBoundaryIs><innerBoundaryIs><LinearRing><coordinates>138.93333333000001,35.925 138.93333333000001,35.93333333 138.925,35.93333333 138.925,35.925 138.93333333000001,35.925</coordinates></LinearRing></innerBoundaryIs><innerBoundaryIs><LinearRing><coordinates>138.85833333,35.94166667 138.85833333,35.95 138.85,35.95 138.85,35.94166667 138.85833333,35.94166667</coordinates></LinearRing></innerBoundaryIs><innerBoundaryIs><LinearRing><coordinates>138.825,35.925 138.825,35.91666667 138.83333333,35.91666667 138.83333333,35.925 138.825,35.925</coordinates></LinearRing></innerBoundaryIs><innerBoundaryIs><LinearRing><coordinates>138.88333333,35.975 138.88333333,35.96666667 138.89166667000001,35.96666667 138.9,35.96666667 138.90833333,35.96666667 138.91666667000001,35.96666667 138.91666667000001,35.975 138.90833333,35.975 138.9,35.975 138.89166667000001,35.975 138.88333333,35.975</coordinates></LinearRing></innerBoundaryIs><innerBoundaryIs><LinearRing><coordinates>138.45,36.06666667 138.45833333,36.06666667 138.45833333,36.075 138.45,36.075 138.45,36.06666667</coordinates></LinearRing></innerBoundaryIs><innerBoundaryIs><LinearRing><coordinates>138.06666667,36.30833333 138.075,36.30833333 138.08333333,36.30833333 138.08333333,36.31666667 138.075,36.31666667 138.075,36.325 138.075,36.33333333 138.075,36.34166667 138.075,36.35 138.075,36.35833333 138.06666667,36.35833333 138.06666667,36.35 138.05833333000001,36.35 138.05833333000001,36.34166667 138.05833333000001,36.33333333 138.05,36.33333333 138.05,36.325 138.05,36.31666667 138.05833333000001,36.31666667 138.05833333000001,36.325 138.06666667,36.325 138.06666667,36.31666667 138.06666667,36.30833333</coordinates></LinearRing></innerBoundaryIs><innerBoundaryIs><LinearRing><coordinates>138.075,36.35833333 138.08333333,36.35833333 138.08333333,36.36666667 138.075,36.36666667 138.075,36.35833333</coordinates></LinearRing></innerBoundaryIs><innerBoundaryIs><LinearRing><coordinates>138.825,36.16666667 138.825,36.15833333 138.81666667,36.15833333 138.80833333000001,36.15833333 138.80833333000001,36.15 138.8,36.15 138.8,36.14166667 138.79166667000001,36.14166667 138.78333333,36.14166667 138.775,36.14166667 138.76666667000001,36.14166667 138.76666667000001,36.13333333 138.76666667000001,36.125 138.76666667000001,36.11666667 138.775,36.11666667 138.775,36.125 138.78333333,36.125 138.78333333,36.13333333 138.79166667000001,36.13333333 138.8,36.13333333 138.8,36.125 138.80833333000001,36.125 138.81666667,36.125 138.825,36.125 138.825,36.13333333 138.83333333,36.13333333 138.84166667,36.13333333 138.85,36.13333333 138.85833333,36.13333333 138.85833333,36.14166667 138.86666667,36.14166667 138.875,36.14166667 138.875,36.15 138.875,36.15833333 138.86666667,36.15833333 138.85833333,36.15833333 138.85833333,36.15 138.85,36.15 138.85,36.15833333 138.84166667,36.15833333 138.83333333,36.15833333 138.83333333,36.16666667 138.825,36.16666667</coordinates></LinearRing></innerBoundaryIs><innerBoundaryIs><LinearRing><coordinates>138.91666667000001,36.15833333 138.90833333,36.15833333 138.90833333,36.15 138.91666667000001,36.15 138.925,36.15 138.925,36.15833333 138.91666667000001,36.15833333</coordinates></LinearRing></innerBoundaryIs><innerBoundaryIs><LinearRing><coordinates>138.9,35.99166667 138.90833333,35.99166667 138.90833333,36.0 138.9,36.0 138.9,35.99166667</coordinates></LinearRing></innerBoundaryIs><innerBoundaryIs><LinearRing><coordinates>138.975,35.95833333 138.98333333,35.95833333 138.99166667,35.95833333 139.0,35.95833333 139.0,35.96666667 138.99166667,35.96666667 138.98333333,35.96666667 138.975,35.96666667 138.975,35.95833333</coordinates></LinearRing></innerBoundaryIs><innerBoundaryIs><LinearRing><coordinates>138.86666667,35.95 138.875,35.95 138.875,35.95833333 138.86666667,35.95833333 138.86666667,35.95</coordinates></LinearRing></innerBoundaryIs><innerBoundaryIs><LinearRing><coordinates>138.89166667000001,35.95 138.9,35.95 138.9,35.95833333 138.89166667000001,35.95833333 138.89166667000001,35.95</coordinates></LinearRing></innerBoundaryIs><innerBoundaryIs><LinearRing><coordinates>138.94166667,35.96666667 138.95,35.96666667 138.95,35.975 138.94166667,35.975 138.94166667,35.96666667</coordinates></LinearRing></innerBoundaryIs><innerBoundaryIs><LinearRing><coordinates>138.96666667,36.01666667 138.96666667,36.00833333 138.975,36.00833333 138.975,36.01666667 138.96666667,36.01666667</coordinates></LinearRing></innerBoundaryIs><innerBoundaryIs><LinearRing><coordinates>138.78333333,36.0 138.79166667000001,36.0 138.79166667000001,36.00833333 138.78333333,36.00833333 138.78333333,36.0</coordinates></LinearRing></innerBoundaryIs><innerBoundaryIs><LinearRing><coordinates>139.01666667000001,36.08333333 139.025,36.08333333 139.025,36.09166667 139.025,36.1 139.01666667000001,36.1 139.01666667000001,36.09166667 139.01666667000001,36.08333333</coordinates></LinearRing></innerBoundaryIs><innerBoundaryIs><LinearRing><coordinates>139.05,36.08333333 139.05,36.075 139.05833333000001,36.075 139.05833333000001,36.08333333 139.05,36.08333333</coordinates></LinearRing></innerBoundaryIs><innerBoundaryIs><LinearRing><coordinates>139.03333333,36.1 139.04166667000001,36.1 139.04166667000001,36.10833333 139.03333333,36.10833333 139.03333333,36.1</coordinates></LinearRing></innerBoundaryIs><innerBoundaryIs><LinearRing><coordinates>138.6,36.14166667 138.59166667,36.14166667 138.59166667,36.13333333 138.6,36.13333333 138.6,36.14166667</coordinates></LinearRing></innerBoundaryIs><innerBoundaryIs><LinearRing><coordinates>138.93333333000001,36.15 138.94166667,36.15 138.94166667,36.14166667 138.95,36.14166667 138.95,36.15 138.95,36.15833333 138.94166667,36.15833333 138.93333333000001,36.15833333 138.93333333000001,36.15</coordinates></LinearRing></innerBoundaryIs><innerBoundaryIs><LinearRing><coordinates>138.71666667,35.71666667 138.725,35.71666667 138.725,35.725 138.71666667,35.725 138.71666667,35.71666667</coordinates></LinearRing></innerBoundaryIs><innerBoundaryIs><LinearRing><coordinates>138.55,35.68333333 138.55,35.675 138.55833333000001,35.675 138.56666667,35.675 138.575,35.675 138.575,35.68333333 138.56666667,35.68333333 138.55833333000001,35.68333333 138.55,35.68333333</coordinates></LinearRing></innerBoundaryIs><innerBoundaryIs><LinearRing><coordinates>138.75833333,35.71666667 138.76666667000001,35.71666667 138.76666667000001,35.725 138.75833333,35.725 138.75833333,35.71666667</coordinates></LinearRing></innerBoundaryIs><innerBoundaryIs><LinearRing><coordinates>138.15,35.98333333 138.15833333,35.98333333 138.15833333,35.99166667 138.15,35.99166667 138.15,35.98333333</coordinates></LinearRing></innerBoundaryIs><innerBoundaryIs><LinearRing><coordinates>137.95,36.025 137.95833333,36.025 137.95833333,36.03333333 137.95,36.03333333 137.95,36.025</coordinates></LinearRing></innerBoundaryIs><innerBoundaryIs><LinearRing><coordinates>138.63333333,36.2 138.64166667000001,36.2 138.64166667000001,36.20833333 138.63333333,36.20833333 138.63333333,36.2</coordinates></LinearRing></innerBoundaryIs><innerBoundaryIs><LinearRing><coordinates>138.11666667,36.26666667 138.125,36.26666667 138.125,36.25833333 138.13333333,36.25833333 138.13333333,36.26666667 138.13333333,36.275 138.125,36.275 138.11666667,36.275 138.11666667,36.26666667</coordinates></LinearRing></innerBoundaryIs><innerBoundaryIs><LinearRing><coordinates>138.59166667,36.25 138.59166667,36.24166667 138.6,36.24166667 138.60833333,36.24166667 138.60833333,36.25 138.6,36.25 138.59166667,36.25</coordinates></LinearRing></innerBoundaryIs><innerBoundaryIs><LinearRing><coordinates>138.05833333000001,36.4 138.06666667,36.4 138.06666667,36.40833333 138.05833333000001,36.40833333 138.05833333000001,36.4</coordinates></LinearRing></innerBoundaryIs><innerBoundaryIs><LinearRing><coordinates>137.99166667,36.55833333 137.99166667,36.55 138.0,36.55 138.0,36.55833333 138.0,36.56666667 137.99166667,36.56666667 137.99166667,36.55833333</coordinates></LinearRing></innerBoundaryIs><innerBoundaryIs><LinearRing><coordinates>137.99166667,36.48333333 138.0,36.48333333 138.0,36.475 138.00833333,36.475 138.01666667000001,36.475 138.025,36.475 138.025,36.48333333 138.03333333,36.48333333 138.04166667000001,36.48333333 138.05,36.48333333 138.05,36.49166667 138.05,36.5 138.04166667000001,36.5 138.04166667000001,36.49166667 138.03333333,36.49166667 138.03333333,36.5 138.025,36.5 138.01666667000001,36.5 138.01666667000001,36.50833333 138.00833333,36.50833333 138.00833333,36.5 138.00833333,36.49166667 138.0,36.49166667 138.0,36.5 137.99166667,36.5 137.99166667,36.49166667 137.99166667,36.48333333</coordinates></LinearRing></innerBoundaryIs><innerBoundaryIs><LinearRing><coordinates>138.26666667000001,36.5 138.275,36.5 138.275,36.50833333 138.26666667000001,36.50833333 138.26666667000001,36.5</coordinates></LinearRing></innerBoundaryIs><innerBoundaryIs><LinearRing><coordinates>137.91666667000001,36.54166667 137.925,36.54166667 137.925,36.55 137.91666667000001,36.55 137.91666667000001,36.54166667</coordinates></LinearRing></innerBoundaryIs><innerBoundaryIs><LinearRing><coordinates>138.08333333,36.60833333 138.09166667,36.60833333 138.09166667,36.61666667 138.08333333,36.61666667 138.08333333,36.60833333</coordinates></LinearRing></innerBoundaryIs><innerBoundaryIs><LinearRing><coordinates>138.3,36.6 138.3,36.59166667 138.30833333000001,36.59166667 138.30833333000001,36.6 138.3,36.6</coordinates></LinearRing></innerBoundaryIs><innerBoundaryIs><LinearRing><coordinates>138.60833333,36.55833333 138.60833333,36.55 138.61666667,36.55 138.61666667,36.54166667 138.625,36.54166667 138.625,36.55 138.63333333,36.55 138.63333333,36.55833333 138.625,36.55833333 138.61666667,36.55833333 138.60833333,36.55833333</coordinates></LinearRing></innerBoundaryIs><innerBoundaryIs><LinearRing><coordinates>138.68333333000001,36.48333333 138.68333333000001,36.475 138.69166667,36.475 138.69166667,36.46666667 138.7,36.46666667 138.7,36.475 138.70833333,36.475 138.70833333,36.48333333 138.7,36.48333333 138.69166667,36.48333333 138.68333333000001,36.48333333</coordinates></LinearRing></innerBoundaryIs><innerBoundaryIs><LinearRing><coordinates>138.66666667000001,36.525 138.66666667000001,36.51666667 138.675,36.51666667 138.675,36.525 138.66666667000001,36.525</coordinates></LinearRing></innerBoundaryIs><innerBoundaryIs><LinearRing><coordinates>138.68333333000001,36.525 138.69166667,36.525 138.69166667,36.53333333 138.68333333000001,36.53333333 138.68333333000001,36.525</coordinates></LinearRing></innerBoundaryIs></Polygon><Polygon><outerBoundaryIs><LinearRing><coordinates>138.63333333,36.44166667 138.63333333,36.43333333 138.625,36.43333333 138.625,36.44166667 138.61666667,36.44166667 138.60833333,36.44166667 138.6,36.44166667 138.6,36.45 138.59166667,36.45 138.58333333,36.45 138.575,36.45 138.575,36.44166667 138.56666667,36.44166667 138.56666667,36.43333333 138.55833333000001,36.43333333 138.55833333000001,36.44166667 138.55,36.44166667 138.54166667000001,36.44166667 138.53333333,36.44166667 138.53333333,36.45 138.525,36.45 138.51666667000001,36.45 138.50833333,36.45 138.50833333,36.45833333 138.50833333,36.46666667 138.5,36.46666667 138.5,36.475 138.49166667,36.475 138.48333333,36.475 138.475,36.475 138.475,36.48333333 138.48333333,36.48333333 138.48333333,36.49166667 138.48333333,36.5 138.49166667,36.5 138.49166667,36.50833333 138.49166667,36.51666667 138.5,36.51666667 138.50833333,36.51666667 138.50833333,36.525 138.51666667000001,36.525 138.51666667000001,36.53333333 138.51666667000001,36.54166667 138.51666667000001,36.55 138.50833333,36.55 138.50833333,36.54166667 138.5,36.54166667 138.49166667,36.54166667 138.49166667,36.55 138.5,36.55 138.5,36.55833333 138.50833333,36.55833333 138.51666667000001,36.55833333 138.525,36.55833333 138.53333333,36.55833333 138.53333333,36.55 138.525,36.55 138.525,36.54166667 138.53333333,36.54166667 138.53333333,36.53333333 138.54166667000001,36.53333333 138.54166667000001,36.54166667 138.55,36.54166667 138.55,36.53333333 138.55,36.525 138.55,36.51666667 138.54166667000001,36.51666667 138.54166667000001,36.50833333 138.54166667000001,36.5 138.53333333,36.5 138.525,36.5 138.525,36.49166667 138.525,36.48333333 138.53333333,36.48333333 138.53333333,36.475 138.54166667000001,36.475 138.54166667000001,36.46666667 138.55,36.46666667 138.55833333000001,36.46666667 138.55833333000001,36.45833333 138.56666667,36.45833333 138.575,36.45833333 138.58333333,36.45833333 138.59166667,36.45833333 138.59166667,36.46666667 138.6,36.46666667 138.60833333,36.46666667 138.60833333,36.45833333 138.61666667,36.45833333 138.61666667,36.45 138.625,36.45 138.63333333,36.45 138.63333333,36.44166667</coordinates></LinearRing></outerBoundaryIs><innerBoundaryIs><LinearRing><coordinates>138.50833333,36.46666667 138.51666667000001,36.46666667 138.51666667000001,36.475 138.50833333,36.475 138.50833333,36.46666667</coordinates></LinearRing></innerBoundaryIs><innerBoundaryIs><LinearRing><coordinates>138.49166667,36.5 138.49166667,36.49166667 138.5,36.49166667 138.50833333,36.49166667 138.50833333,36.5 138.5,36.5 138.49166667,36.5</coordinates></LinearRing></innerBoundaryIs></Polygon><Polygon><outerBoundaryIs><LinearRing><coordinates>138.575,36.44166667 138.58333333,36.44166667 138.58333333,36.43333333 138.575,36.43333333 138.575,36.44166667</coordinates></LinearRing></outerBoundaryIs></Polygon></MultiGeometry>
  </Placemark>
</Folder>
</Document></kml>
