# Supplementary material for: Species conservation profiles of a random sample of world spiders II: Gnaphosidae to Nemesiidae
Source: Biodivers Data J. 2018 Jun 29;(6):e26203. doi: 10.3897/BDJ.6.e26203 (PMC6065607; doi:10.3897/BDJ.6.e26203)
Supplement: Supplementary material 25 — Distribution of Troxochrus triangularis Tanasevitch, 2013 [file bdj-06-e26203-s025.kml]

<?xml version="1.0" encoding="utf-8" ?>
<kml xmlns="http://www.opengis.net/kml/2.2">
<Document id="root_doc">
<Schema name="Troxochrus_triangularis.kml" id="Troxochrus_triangularis.kml">
	<SimpleField name="layer" type="float"></SimpleField>
</Schema>
<Folder><name>Troxochrus_triangularis.kml</name>
  <Placemark>
	<Style><LineStyle><color>ff0000ff</color></LineStyle><PolyStyle><fill>0</fill></PolyStyle></Style>
	<ExtendedData><SchemaData schemaUrl="#Troxochrus_triangularis.kml">
		<SimpleData name="layer">1</SimpleData>
	</SchemaData></ExtendedData>
      <MultiGeometry><Polygon><outerBoundaryIs><LinearRing><coordinates>34.98333333,31.75 34.99166667,31.75 34.99166667,31.74166667 34.98333333,31.74166667 34.98333333,31.75</coordinates></LinearRing></outerBoundaryIs></Polygon><Polygon><outerBoundaryIs><LinearRing><coordinates>35.0,31.75833333 35.00833333,31.75833333 35.00833333,31.75 35.0,31.75 35.0,31.75833333</coordinates></LinearRing></outerBoundaryIs></Polygon><Polygon><outerBoundaryIs><LinearRing><coordinates>35.28333333,31.90833333 35.28333333,31.9 35.275,31.9 35.275,31.90833333 35.275,31.91666667 35.28333333,31.91666667 35.28333333,31.90833333</coordinates></LinearRing></outerBoundaryIs></Polygon><Polygon><outerBoundaryIs><LinearRing><coordinates>35.00833333,31.925 35.01666667,31.925 35.01666667,31.91666667 35.00833333,31.91666667 35.00833333,31.925</coordinates></LinearRing></outerBoundaryIs></Polygon><Polygon><outerBoundaryIs><LinearRing><coordinates>35.23333333,31.8 35.24166667,31.8 35.25,31.8 35.25,31.79166667 35.24166667,31.79166667 35.23333333,31.79166667 35.23333333,31.8</coordinates></LinearRing></outerBoundaryIs></Polygon><Polygon><outerBoundaryIs><LinearRing><coordinates>35.0,32.09166667 35.00833333,32.09166667 35.00833333,32.08333333 35.0,32.08333333 35.0,32.09166667</coordinates></LinearRing></outerBoundaryIs></Polygon><Polygon><outerBoundaryIs><LinearRing><coordinates>34.96666667,32.075 34.975,32.075 34.975,32.06666667 34.96666667,32.06666667 34.96666667,32.075</coordinates></LinearRing></outerBoundaryIs></Polygon><Polygon><outerBoundaryIs><LinearRing><coordinates>34.95833333,32.06666667 34.96666667,32.06666667 34.96666667,32.05833333 34.95833333,32.05833333 34.95833333,32.06666667</coordinates></LinearRing></outerBoundaryIs></Polygon><Polygon><outerBoundaryIs><LinearRing><coordinates>34.93333333,32.16666667 34.94166667,32.16666667 34.94166667,32.15833333 34.93333333,32.15833333 34.93333333,32.16666667</coordinates></LinearRing></outerBoundaryIs></Polygon><Polygon><outerBoundaryIs><LinearRing><coordinates>34.79166667,32.09166667 34.79166667,32.08333333 34.78333333,32.08333333 34.78333333,32.09166667 34.78333333,32.1 34.79166667,32.1 34.79166667,32.09166667</coordinates></LinearRing></outerBoundaryIs></Polygon><Polygon><outerBoundaryIs><LinearRing><coordinates>35.29166667,32.53333333 35.3,32.53333333 35.3,32.525 35.29166667,32.525 35.29166667,32.53333333</coordinates></LinearRing></outerBoundaryIs></Polygon><Polygon><outerBoundaryIs><LinearRing><coordinates>35.375,32.50833333 35.38333333,32.50833333 35.38333333,32.5 35.375,32.5 35.375,32.50833333</coordinates></LinearRing></outerBoundaryIs></Polygon><Polygon><outerBoundaryIs><LinearRing><coordinates>35.43333333,32.61666667 35.44166667,32.61666667 35.44166667,32.60833333 35.43333333,32.60833333 35.43333333,32.61666667</coordinates></LinearRing></outerBoundaryIs></Polygon><Polygon><outerBoundaryIs><LinearRing><coordinates>35.425,32.59166667 35.425,32.58333333 35.41666667,32.58333333 35.41666667,32.59166667 35.41666667,32.6 35.41666667,32.60833333 35.425,32.60833333 35.43333333,32.60833333 35.43333333,32.6 35.43333333,32.59166667 35.425,32.59166667</coordinates></LinearRing></outerBoundaryIs></Polygon><Polygon><outerBoundaryIs><LinearRing><coordinates>35.83333333,32.85 35.84166667,32.85 35.84166667,32.84166667 35.83333333,32.84166667 35.83333333,32.85</coordinates></LinearRing></outerBoundaryIs></Polygon><Polygon><outerBoundaryIs><LinearRing><coordinates>35.875,32.85833333 35.88333333,32.85833333 35.88333333,32.85 35.875,32.85 35.875,32.85833333</coordinates></LinearRing></outerBoundaryIs></Polygon><Polygon><outerBoundaryIs><LinearRing><coordinates>35.65,32.875 35.65,32.86666667 35.64166667,32.86666667 35.64166667,32.875 35.63333333,32.875 35.63333333,32.88333333 35.625,32.88333333 35.625,32.89166667 35.63333333,32.89166667 35.63333333,32.9 35.64166667,32.9 35.64166667,32.89166667 35.64166667,32.88333333 35.65,32.88333333 35.65,32.875</coordinates></LinearRing></outerBoundaryIs></Polygon><Polygon><outerBoundaryIs><LinearRing><coordinates>34.825,32.23333333 34.83333333,32.23333333 34.83333333,32.225 34.825,32.225 34.825,32.23333333</coordinates></LinearRing></outerBoundaryIs></Polygon><Polygon><outerBoundaryIs><LinearRing><coordinates>36.00833333,33.09166667 36.01666667,33.09166667 36.01666667,33.08333333 36.00833333,33.08333333 36.00833333,33.09166667</coordinates></LinearRing></outerBoundaryIs></Polygon><Polygon><outerBoundaryIs><LinearRing><coordinates>35.725,33.30833333 35.73333333,33.30833333 35.73333333,33.3 35.725,33.3 35.725,33.30833333</coordinates></LinearRing></outerBoundaryIs></Polygon><Polygon><outerBoundaryIs><LinearRing><coordinates>36.03333333,33.29166667 36.04166667,33.29166667 36.04166667,33.28333333 36.03333333,33.28333333 36.03333333,33.29166667</coordinates></LinearRing></outerBoundaryIs></Polygon><Polygon><outerBoundaryIs><LinearRing><coordinates>35.85,33.33333333 35.85833333,33.33333333 35.85833333,33.325 35.85,33.325 35.85,33.33333333</coordinates></LinearRing></outerBoundaryIs></Polygon><Polygon><outerBoundaryIs><LinearRing><coordinates>35.75,33.35833333 35.75833333,33.35833333 35.76666667,33.35833333 35.76666667,33.35 35.75833333,33.35 35.75,33.35 35.74166667,33.35 35.74166667,33.35833333 35.75,33.35833333</coordinates></LinearRing></outerBoundaryIs></Polygon><Polygon><outerBoundaryIs><LinearRing><coordinates>35.73333333,33.36666667 35.74166667,33.36666667 35.74166667,33.35833333 35.73333333,33.35833333 35.73333333,33.36666667</coordinates></LinearRing></outerBoundaryIs></Polygon><Polygon><outerBoundaryIs><LinearRing><coordinates>35.76666667,33.25833333 35.775,33.25833333 35.775,33.25 35.76666667,33.25 35.76666667,33.25833333</coordinates></LinearRing></outerBoundaryIs></Polygon><Polygon><outerBoundaryIs><LinearRing><coordinates>35.84166667,33.45833333 35.84166667,33.45 35.83333333,33.45 35.83333333,33.45833333 35.83333333,33.46666667 35.84166667,33.46666667 35.84166667,33.45833333</coordinates></LinearRing></outerBoundaryIs></Polygon><Polygon><outerBoundaryIs><LinearRing><coordinates>35.65,33.45833333 35.65833333,33.45833333 35.65833333,33.45 35.65,33.45 35.65,33.45833333</coordinates></LinearRing></outerBoundaryIs></Polygon><Polygon><outerBoundaryIs><LinearRing><coordinates>35.64166667,33.425 35.65,33.425 35.65,33.43333333 35.65833333,33.43333333 35.65833333,33.425 35.65833333,33.41666667 35.65,33.41666667 35.64166667,33.41666667 35.64166667,33.425</coordinates></LinearRing></outerBoundaryIs></Polygon><Polygon><outerBoundaryIs><LinearRing><coordinates>35.78333333,33.45 35.79166667,33.45 35.79166667,33.44166667 35.78333333,33.44166667 35.78333333,33.45</coordinates></LinearRing></outerBoundaryIs></Polygon><Polygon><outerBoundaryIs><LinearRing><coordinates>35.68333333,33.54166667 35.69166667,33.54166667 35.69166667,33.53333333 35.68333333,33.53333333 35.68333333,33.54166667</coordinates></LinearRing></outerBoundaryIs></Polygon><Polygon><outerBoundaryIs><LinearRing><coordinates>35.76666667,33.58333333 35.775,33.58333333 35.775,33.575 35.76666667,33.575 35.76666667,33.58333333</coordinates></LinearRing></outerBoundaryIs></Polygon><Polygon><outerBoundaryIs><LinearRing><coordinates>35.8,33.8 35.80833333,33.8 35.81666667,33.8 35.81666667,33.79166667 35.80833333,33.79166667 35.8,33.79166667 35.8,33.8</coordinates></LinearRing></outerBoundaryIs></Polygon><Polygon><outerBoundaryIs><LinearRing><coordinates>36.08333333,33.88333333 36.09166667,33.88333333 36.09166667,33.875 36.08333333,33.875 36.08333333,33.88333333</coordinates></LinearRing></outerBoundaryIs></Polygon><Polygon><outerBoundaryIs><LinearRing><coordinates>35.85833333,33.84166667 35.85833333,33.83333333 35.85,33.83333333 35.85,33.84166667 35.85,33.85 35.85,33.85833333 35.85,33.86666667 35.85833333,33.86666667 35.86666667,33.86666667 35.86666667,33.85833333 35.85833333,33.85833333 35.85833333,33.85 35.85833333,33.84166667</coordinates></LinearRing></outerBoundaryIs></Polygon><Polygon><outerBoundaryIs><LinearRing><coordinates>36.09166667,33.81666667 36.1,33.81666667 36.1,33.80833333 36.09166667,33.80833333 36.09166667,33.81666667</coordinates></LinearRing></outerBoundaryIs></Polygon><Polygon><outerBoundaryIs><LinearRing><coordinates>35.85,33.81666667 35.85833333,33.81666667 35.85833333,33.80833333 35.85,33.80833333 35.85,33.81666667</coordinates></LinearRing></outerBoundaryIs></Polygon><Polygon><outerBoundaryIs><LinearRing><coordinates>35.86666667,33.825 35.875,33.825 35.875,33.81666667 35.86666667,33.81666667 35.86666667,33.825</coordinates></LinearRing></outerBoundaryIs></Polygon><Polygon><outerBoundaryIs><LinearRing><coordinates>35.73333333,33.91666667 35.74166667,33.91666667 35.74166667,33.90833333 35.73333333,33.90833333 35.73333333,33.91666667</coordinates></LinearRing></outerBoundaryIs></Polygon><Polygon><outerBoundaryIs><LinearRing><coordinates>36.14166667,34.05833333 36.15,34.05833333 36.15,34.05 36.14166667,34.05 36.14166667,34.05833333</coordinates></LinearRing></outerBoundaryIs></Polygon><Polygon><outerBoundaryIs><LinearRing><coordinates>36.05,34.04166667 36.05833333,34.04166667 36.05833333,34.03333333 36.05,34.03333333 36.05,34.04166667</coordinates></LinearRing></outerBoundaryIs></Polygon><Polygon><outerBoundaryIs><LinearRing><coordinates>36.01666667,34.04166667 36.025,34.04166667 36.025,34.03333333 36.01666667,34.03333333 36.01666667,34.04166667</coordinates></LinearRing></outerBoundaryIs></Polygon><Polygon><outerBoundaryIs><LinearRing><coordinates>35.925,34.10833333 35.93333333,34.10833333 35.93333333,34.1 35.925,34.1 35.925,34.10833333</coordinates></LinearRing></outerBoundaryIs></Polygon><Polygon><outerBoundaryIs><LinearRing><coordinates>35.725,34.15 35.73333333,34.15 35.73333333,34.14166667 35.725,34.14166667 35.725,34.15</coordinates></LinearRing></outerBoundaryIs></Polygon><Polygon><outerBoundaryIs><LinearRing><coordinates>36.24166667,34.20833333 36.25,34.20833333 36.25,34.2 36.24166667,34.2 36.24166667,34.20833333</coordinates></LinearRing></outerBoundaryIs></Polygon><Polygon><outerBoundaryIs><LinearRing><coordinates>36.28333333,34.28333333 36.29166667,34.28333333 36.29166667,34.275 36.28333333,34.275 36.28333333,34.28333333</coordinates></LinearRing></outerBoundaryIs></Polygon><Polygon><outerBoundaryIs><LinearRing><coordinates>36.075,34.35833333 36.08333333,34.35833333 36.08333333,34.35 36.075,34.35 36.075,34.35833333</coordinates></LinearRing></outerBoundaryIs></Polygon><Polygon><outerBoundaryIs><LinearRing><coordinates>36.275,34.45 36.28333333,34.45 36.28333333,34.44166667 36.275,34.44166667 36.26666667,34.44166667 36.26666667,34.45 36.26666667,34.45833333 36.275,34.45833333 36.275,34.45</coordinates></LinearRing></outerBoundaryIs></Polygon><Polygon><outerBoundaryIs><LinearRing><coordinates>36.21666667,34.4 36.225,34.4 36.225,34.39166667 36.21666667,34.39166667 36.21666667,34.4</coordinates></LinearRing></outerBoundaryIs></Polygon><Polygon><outerBoundaryIs><LinearRing><coordinates>36.225,34.40833333 36.23333333,34.40833333 36.24166667,34.40833333 36.24166667,34.4 36.23333333,34.4 36.225,34.4 36.225,34.40833333</coordinates></LinearRing></outerBoundaryIs></Polygon><Polygon><outerBoundaryIs><LinearRing><coordinates>34.84166667,32.23333333 34.83333333,32.23333333 34.83333333,32.24166667 34.83333333,32.25 34.83333333,32.25833333 34.84166667,32.25833333 34.84166667,32.26666667 34.85,32.26666667 34.85833333,32.26666667 34.86666667,32.26666667 34.86666667,32.275 34.86666667,32.28333333 34.86666667,32.29166667 34.85833333,32.29166667 34.85,32.29166667 34.85,32.3 34.85833333,32.3 34.85833333,32.30833333 34.85833333,32.31666667 34.86666667,32.31666667 34.86666667,32.30833333 34.875,32.30833333 34.88333333,32.30833333 34.88333333,32.31666667 34.88333333,32.325 34.875,32.325 34.86666667,32.325 34.85833333,32.325 34.85833333,32.33333333 34.86666667,32.33333333 34.86666667,32.34166667 34.85833333,32.34166667 34.85833333,32.35 34.85833333,32.35833333 34.85833333,32.36666667 34.86666667,32.36666667 34.86666667,32.375 34.86666667,32.38333333 34.86666667,32.39166667 34.875,32.39166667 34.875,32.4 34.875,32.40833333 34.875,32.41666667 34.875,32.425 34.88333333,32.425 34.88333333,32.43333333 34.89166667,32.43333333 34.89166667,32.44166667 34.88333333,32.44166667 34.88333333,32.45 34.89166667,32.45 34.89166667,32.45833333 34.9,32.45833333 34.9,32.45 34.9,32.44166667 34.90833333,32.44166667 34.90833333,32.45 34.91666667,32.45 34.91666667,32.45833333 34.91666667,32.46666667 34.90833333,32.46666667 34.90833333,32.475 34.90833333,32.48333333 34.9,32.48333333 34.9,32.49166667 34.9,32.5 34.9,32.50833333 34.9,32.51666667 34.90833333,32.51666667 34.90833333,32.525 34.90833333,32.53333333 34.90833333,32.54166667 34.91666667,32.54166667 34.91666667,32.55 34.91666667,32.55833333 34.925,32.55833333 34.925,32.56666667 34.925,32.575 34.925,32.58333333 34.925,32.59166667 34.925,32.6 34.925,32.60833333 34.925,32.61666667 34.93333333,32.61666667 34.93333333,32.625 34.93333333,32.63333333 34.93333333,32.64166667 34.93333333,32.65 34.94166667,32.65 34.94166667,32.65833333 34.94166667,32.66666667 34.94166667,32.675 34.94166667,32.68333333 34.94166667,32.69166667 34.94166667,32.7 34.94166667,32.70833333 34.95,32.70833333 34.95,32.71666667 34.95,32.725 34.95833333,32.725 34.95833333,32.73333333 34.95833333,32.74166667 34.95833333,32.75 34.95833333,32.75833333 34.95833333,32.76666667 34.95833333,32.775 34.96666667,32.775 34.96666667,32.78333333 34.96666667,32.79166667 34.96666667,32.8 34.975,32.8 34.975,32.80833333 34.96666667,32.80833333 34.96666667,32.81666667 34.96666667,32.825 34.975,32.825 34.98333333,32.825 34.98333333,32.81666667 34.98333333,32.80833333 34.98333333,32.8 34.99166667,32.8 34.99166667,32.79166667 35.0,32.79166667 35.00833333,32.79166667 35.01666667,32.79166667 35.01666667,32.78333333 35.025,32.78333333 35.03333333,32.78333333 35.03333333,32.775 35.04166667,32.775 35.04166667,32.78333333 35.04166667,32.79166667 35.04166667,32.8 35.05,32.8 35.05,32.79166667 35.05833333,32.79166667 35.05833333,32.78333333 35.06666667,32.78333333 35.06666667,32.775 35.075,32.775 35.075,32.78333333 35.075,32.79166667 35.06666667,32.79166667 35.06666667,32.8 35.075,32.8 35.08333333,32.8 35.08333333,32.80833333 35.075,32.80833333 35.075,32.81666667 35.06666667,32.81666667 35.06666667,32.825 35.075,32.825 35.08333333,32.825 35.08333333,32.83333333 35.08333333,32.84166667 35.09166667,32.84166667 35.09166667,32.85 35.09166667,32.85833333 35.1,32.85833333 35.1,32.86666667 35.1,32.875 35.1,32.88333333 35.1,32.89166667 35.09166667,32.89166667 35.09166667,32.9 35.1,32.9 35.1,32.90833333 35.09166667,32.90833333 35.09166667,32.91666667 35.08333333,32.91666667 35.075,32.91666667 35.075,32.925 35.075,32.93333333 35.08333333,32.93333333 35.08333333,32.94166667 35.08333333,32.95 35.08333333,32.95833333 35.08333333,32.96666667 35.08333333,32.975 35.09166667,32.975 35.09166667,32.98333333 35.09166667,32.99166667 35.09166667,33.0 35.1,33.0 35.1,33.00833333 35.1,33.01666667 35.1,33.025 35.10833333,33.025 35.10833333,33.03333333 35.10833333,33.04166667 35.10833333,33.05 35.10833333,33.05833333 35.11666667,33.05833333 35.11666667,33.06666667 35.11666667,33.075 35.11666667,33.08333333 35.11666667,33.09166667 35.11666667,33.1 35.11666667,33.10833333 35.11666667,33.11666667 35.125,33.11666667 35.13333333,33.11666667 35.14166667,33.11666667 35.14166667,33.125 35.15,33.125 35.15,33.13333333 35.15833333,33.13333333 35.15833333,33.14166667 35.16666667,33.14166667 35.16666667,33.15 35.16666667,33.15833333 35.175,33.15833333 35.175,33.16666667 35.18333333,33.16666667 35.18333333,33.175 35.19166667,33.175 35.2,33.175 35.2,33.18333333 35.20833333,33.18333333 35.20833333,33.19166667 35.20833333,33.2 35.20833333,33.20833333 35.21666667,33.20833333 35.21666667,33.21666667 35.21666667,33.225 35.21666667,33.23333333 35.225,33.23333333 35.225,33.24166667 35.225,33.25 35.225,33.25833333 35.21666667,33.25833333 35.21666667,33.26666667 35.21666667,33.275 35.21666667,33.28333333 35.225,33.28333333 35.225,33.29166667 35.225,33.3 35.23333333,33.3 35.23333333,33.30833333 35.23333333,33.31666667 35.24166667,33.31666667 35.24166667,33.325 35.25,33.325 35.25,33.33333333 35.25,33.34166667 35.25833333,33.34166667 35.25833333,33.35 35.25833333,33.35833333 35.25833333,33.36666667 35.25833333,33.375 35.26666667,33.375 35.26666667,33.38333333 35.26666667,33.39166667 35.26666667,33.4 35.275,33.4 35.275,33.40833333 35.275,33.41666667 35.275,33.425 35.28333333,33.425 35.28333333,33.43333333 35.28333333,33.44166667 35.28333333,33.45 35.29166667,33.45 35.29166667,33.45833333 35.3,33.45833333 35.3,33.46666667 35.30833333,33.46666667 35.31666667,33.46666667 35.31666667,33.475 35.325,33.475 35.325,33.48333333 35.33333333,33.48333333 35.33333333,33.49166667 35.34166667,33.49166667 35.34166667,33.5 35.35,33.5 35.35,33.50833333 35.35833333,33.50833333 35.35833333,33.51666667 35.36666667,33.51666667 35.36666667,33.525 35.36666667,33.53333333 35.375,33.53333333 35.375,33.54166667 35.38333333,33.54166667 35.39166667,33.54166667 35.39166667,33.55 35.38333333,33.55 35.38333333,33.55833333 35.38333333,33.56666667 35.38333333,33.575 35.39166667,33.575 35.39166667,33.58333333 35.39166667,33.59166667 35.4,33.59166667 35.4,33.6 35.4,33.60833333 35.40833333,33.60833333 35.40833333,33.61666667 35.40833333,33.625 35.40833333,33.63333333 35.40833333,33.64166667 35.40833333,33.65 35.41666667,33.65 35.41666667,33.65833333 35.425,33.65833333 35.425,33.66666667 35.425,33.675 35.425,33.68333333 35.425,33.69166667 35.425,33.7 35.43333333,33.7 35.43333333,33.69166667 35.44166667,33.69166667 35.44166667,33.7 35.44166667,33.70833333 35.45,33.70833333 35.45,33.71666667 35.45,33.725 35.45833333,33.725 35.45833333,33.73333333 35.45833333,33.74166667 35.45833333,33.75 35.45833333,33.75833333 35.46666667,33.75833333 35.46666667,33.76666667 35.475,33.76666667 35.475,33.775 35.48333333,33.775 35.48333333,33.78333333 35.48333333,33.79166667 35.49166667,33.79166667 35.49166667,33.8 35.49166667,33.80833333 35.5,33.80833333 35.50833333,33.80833333 35.50833333,33.81666667 35.51666667,33.81666667 35.525,33.81666667 35.53333333,33.81666667 35.54166667,33.81666667 35.54166667,33.825 35.53333333,33.825 35.53333333,33.83333333 35.525,33.83333333 35.525,33.84166667 35.53333333,33.84166667 35.53333333,33.85 35.53333333,33.85833333 35.53333333,33.86666667 35.53333333,33.875 35.54166667,33.875 35.55,33.875 35.55833333,33.875 35.56666667,33.875 35.56666667,33.88333333 35.575,33.88333333 35.58333333,33.88333333 35.58333333,33.89166667 35.58333333,33.9 35.58333333,33.90833333 35.58333333,33.91666667 35.59166667,33.91666667 35.59166667,33.925 35.59166667,33.93333333 35.6,33.93333333 35.6,33.94166667 35.6,33.95 35.60833333,33.95 35.61666667,33.95 35.61666667,33.95833333 35.61666667,33.96666667 35.60833333,33.96666667 35.60833333,33.975 35.61666667,33.975 35.61666667,33.98333333 35.625,33.98333333 35.625,33.975 35.63333333,33.975 35.63333333,33.98333333 35.63333333,33.99166667 35.64166667,33.99166667 35.65,33.99166667 35.65,34.0 35.65,34.00833333 35.65,34.01666667 35.64166667,34.01666667 35.63333333,34.01666667 35.63333333,34.025 35.63333333,34.03333333 35.63333333,34.04166667 35.64166667,34.04166667 35.64166667,34.05 35.64166667,34.05833333 35.65,34.05833333 35.65,34.06666667 35.65,34.075 35.65833333,34.075 35.65833333,34.08333333 35.65833333,34.09166667 35.65833333,34.1 35.65833333,34.10833333 35.65833333,34.11666667 35.65833333,34.125 35.65,34.125 35.65,34.13333333 35.65,34.14166667 35.64166667,34.14166667 35.64166667,34.15 35.64166667,34.15833333 35.64166667,34.16666667 35.64166667,34.175 35.64166667,34.18333333 35.64166667,34.19166667 35.64166667,34.2 35.65,34.2 35.65,34.20833333 35.65833333,34.20833333 35.65833333,34.21666667 35.65833333,34.225 35.66666667,34.225 35.66666667,34.23333333 35.66666667,34.24166667 35.66666667,34.25 35.66666667,34.25833333 35.66666667,34.26666667 35.66666667,34.275 35.66666667,34.28333333 35.66666667,34.29166667 35.675,34.29166667 35.675,34.3 35.68333333,34.3 35.68333333,34.30833333 35.69166667,34.30833333 35.7,34.30833333 35.70833333,34.30833333 35.70833333,34.31666667 35.71666667,34.31666667 35.725,34.31666667 35.73333333,34.31666667 35.73333333,34.325 35.73333333,34.33333333 35.74166667,34.33333333 35.74166667,34.34166667 35.73333333,34.34166667 35.73333333,34.35 35.73333333,34.35833333 35.73333333,34.36666667 35.74166667,34.36666667 35.74166667,34.375 35.75,34.375 35.75,34.38333333 35.75833333,34.38333333 35.76666667,34.38333333 35.76666667,34.375 35.775,34.375 35.775,34.38333333 35.78333333,34.38333333 35.79166667,34.38333333 35.79166667,34.39166667 35.8,34.39166667 35.8,34.4 35.80833333,34.4 35.81666667,34.4 35.81666667,34.40833333 35.825,34.40833333 35.825,34.41666667 35.83333333,34.41666667 35.84166667,34.41666667 35.85,34.41666667 35.85,34.425 35.85833333,34.425 35.85833333,34.43333333 35.85833333,34.44166667 35.85833333,34.45 35.86666667,34.45 35.86666667,34.44166667 35.875,34.44166667 35.875,34.43333333 35.88333333,34.43333333 35.89166667,34.43333333 35.89166667,34.44166667 35.9,34.44166667 35.9,34.45 35.89166667,34.45 35.88333333,34.45 35.88333333,34.45833333 35.89166667,34.45833333 35.9,34.45833333 35.9,34.46666667 35.90833333,34.46666667 35.90833333,34.475 35.91666667,34.475 35.925,34.475 35.925,34.48333333 35.93333333,34.48333333 35.93333333,34.49166667 35.94166667,34.49166667 35.94166667,34.5 35.95,34.5 35.95,34.50833333 35.95833333,34.50833333 35.96666667,34.50833333 35.96666667,34.51666667 35.975,34.51666667 35.98333333,34.51666667 35.98333333,34.525 35.99166667,34.525 35.99166667,34.53333333 35.99166667,34.54166667 36.0,34.54166667 36.0,34.55 36.0,34.55833333 36.0,34.56666667 36.0,34.575 36.0,34.58333333 36.0,34.59166667 36.0,34.6 35.99166667,34.6 35.99166667,34.60833333 35.99166667,34.61666667 35.99166667,34.625 35.99166667,34.63333333 35.98333333,34.63333333 35.98333333,34.64166667 35.98333333,34.65 35.98333333,34.65833333 35.975,34.65833333 35.975,34.66666667 35.98333333,34.66666667 35.99166667,34.66666667 36.0,34.66666667 36.00833333,34.66666667 36.01666667,34.66666667 36.025,34.66666667 36.03333333,34.66666667 36.04166667,34.66666667 36.05,34.66666667 36.05833333,34.66666667 36.06666667,34.66666667 36.075,34.66666667 36.08333333,34.66666667 36.09166667,34.66666667 36.1,34.66666667 36.10833333,34.66666667 36.11666667,34.66666667 36.125,34.66666667 36.13333333,34.66666667 36.14166667,34.66666667 36.15,34.66666667 36.15833333,34.66666667 36.16666667,34.66666667 36.175,34.66666667 36.18333333,34.66666667 36.19166667,34.66666667 36.2,34.66666667 36.20833333,34.66666667 36.21666667,34.66666667 36.225,34.66666667 36.23333333,34.66666667 36.24166667,34.66666667 36.25,34.66666667 36.25833333,34.66666667 36.26666667,34.66666667 36.275,34.66666667 36.28333333,34.66666667 36.29166667,34.66666667 36.3,34.66666667 36.30833333,34.66666667 36.31666667,34.66666667 36.31666667,34.65833333 36.31666667,34.65 36.30833333,34.65 36.3,34.65 36.29166667,34.65 36.29166667,34.64166667 36.28333333,34.64166667 36.275,34.64166667 36.26666667,34.64166667 36.25833333,34.64166667 36.25,34.64166667 36.24166667,34.64166667 36.24166667,34.63333333 36.23333333,34.63333333 36.225,34.63333333 36.21666667,34.63333333 36.20833333,34.63333333 36.20833333,34.625 36.20833333,34.61666667 36.21666667,34.61666667 36.21666667,34.60833333 36.21666667,34.6 36.20833333,34.6 36.20833333,34.59166667 36.21666667,34.59166667 36.225,34.59166667 36.23333333,34.59166667 36.24166667,34.59166667 36.24166667,34.6 36.25,34.6 36.25833333,34.6 36.26666667,34.6 36.275,34.6 36.28333333,34.6 36.29166667,34.6 36.3,34.6 36.30833333,34.6 36.30833333,34.59166667 36.30833333,34.58333333 36.3,34.58333333 36.29166667,34.58333333 36.29166667,34.575 36.28333333,34.575 36.275,34.575 36.275,34.56666667 36.275,34.55833333 36.28333333,34.55833333 36.29166667,34.55833333 36.3,34.55833333 36.3,34.55 36.30833333,34.55 36.30833333,34.54166667 36.3,34.54166667 36.3,34.53333333 36.3,34.525 36.29166667,34.525 36.28333333,34.525 36.28333333,34.53333333 36.275,34.53333333 36.275,34.525 36.26666667,34.525 36.26666667,34.51666667 36.275,34.51666667 36.275,34.50833333 36.28333333,34.50833333 36.28333333,34.51666667 36.29166667,34.51666667 36.29166667,34.50833333 36.3,34.50833333 36.30833333,34.50833333 36.30833333,34.51666667 36.30833333,34.525 36.31666667,34.525 36.31666667,34.51666667 36.31666667,34.50833333 36.325,34.50833333 36.325,34.51666667 36.33333333,34.51666667 36.33333333,34.50833333 36.33333333,34.5 36.34166667,34.5 36.34166667,34.49166667 36.34166667,34.48333333 36.33333333,34.48333333 36.33333333,34.475 36.325,34.475 36.325,34.46666667 36.31666667,34.46666667 36.31666667,34.45833333 36.30833333,34.45833333 36.30833333,34.45 36.30833333,34.44166667 36.3,34.44166667 36.3,34.43333333 36.29166667,34.43333333 36.29166667,34.44166667 36.29166667,34.45 36.28333333,34.45 36.28333333,34.45833333 36.275,34.45833333 36.275,34.46666667 36.275,34.475 36.26666667,34.475 36.25833333,34.475 36.25,34.475 36.24166667,34.475 36.24166667,34.46666667 36.24166667,34.45833333 36.23333333,34.45833333 36.225,34.45833333 36.225,34.45 36.23333333,34.45 36.23333333,34.44166667 36.24166667,34.44166667 36.25,34.44166667 36.25833333,34.44166667 36.25833333,34.43333333 36.25,34.43333333 36.24166667,34.43333333 36.24166667,34.425 36.25,34.425 36.25,34.41666667 36.24166667,34.41666667 36.23333333,34.41666667 36.225,34.41666667 36.225,34.40833333 36.21666667,34.40833333 36.21666667,34.4 36.20833333,34.4 36.20833333,34.39166667 36.2,34.39166667 36.2,34.38333333 36.2,34.375 36.2,34.36666667 36.19166667,34.36666667 36.19166667,34.375 36.18333333,34.375 36.18333333,34.36666667 36.18333333,34.35833333 36.175,34.35833333 36.175,34.35 36.16666667,34.35 36.15833333,34.35 36.15,34.35 36.15,34.35833333 36.14166667,34.35833333 36.13333333,34.35833333 36.13333333,34.36666667 36.125,34.36666667 36.125,34.35833333 36.11666667,34.35833333 36.11666667,34.36666667 36.10833333,34.36666667 36.1,34.36666667 36.1,34.375 36.09166667,34.375 36.09166667,34.36666667 36.08333333,34.36666667 36.075,34.36666667 36.075,34.35833333 36.06666667,34.35833333 36.05833333,34.35833333 36.05833333,34.35 36.05,34.35 36.05,34.34166667 36.04166667,34.34166667 36.03333333,34.34166667 36.03333333,34.33333333 36.025,34.33333333 36.01666667,34.33333333 36.00833333,34.33333333 36.00833333,34.325 36.00833333,34.31666667 36.00833333,34.30833333 36.01666667,34.30833333 36.01666667,34.3 36.00833333,34.3 36.0,34.3 35.99166667,34.3 35.99166667,34.29166667 35.99166667,34.28333333 35.99166667,34.275 36.0,34.275 36.00833333,34.275 36.00833333,34.26666667 36.00833333,34.25833333 36.01666667,34.25833333 36.01666667,34.25 36.01666667,34.24166667 36.00833333,34.24166667 36.0,34.24166667 36.0,34.23333333 36.00833333,34.23333333 36.01666667,34.23333333 36.01666667,34.225 36.00833333,34.225 36.0,34.225 35.99166667,34.225 35.99166667,34.21666667 35.98333333,34.21666667 35.975,34.21666667 35.975,34.20833333 35.975,34.2 35.96666667,34.2 35.96666667,34.19166667 35.95833333,34.19166667 35.95833333,34.2 35.95,34.2 35.95,34.19166667 35.94166667,34.19166667 35.94166667,34.18333333 35.93333333,34.18333333 35.925,34.18333333 35.925,34.175 35.925,34.16666667 35.91666667,34.16666667 35.91666667,34.15833333 35.90833333,34.15833333 35.90833333,34.16666667 35.9,34.16666667 35.9,34.15833333 35.9,34.15 35.9,34.14166667 35.9,34.13333333 35.90833333,34.13333333 35.90833333,34.125 35.91666667,34.125 35.925,34.125 35.93333333,34.125 35.93333333,34.11666667 35.925,34.11666667 35.925,34.10833333 35.91666667,34.10833333 35.91666667,34.1 35.91666667,34.09166667 35.925,34.09166667 35.925,34.08333333 35.91666667,34.08333333 35.91666667,34.075 35.91666667,34.06666667 35.90833333,34.06666667 35.9,34.06666667 35.9,34.05833333 35.89166667,34.05833333 35.88333333,34.05833333 35.875,34.05833333 35.86666667,34.05833333 35.86666667,34.05 35.875,34.05 35.875,34.04166667 35.86666667,34.04166667 35.86666667,34.03333333 35.85833333,34.03333333 35.85833333,34.025 35.85833333,34.01666667 35.85833333,34.00833333 35.85,34.00833333 35.85,34.0 35.84166667,34.0 35.83333333,34.0 35.825,34.0 35.81666667,34.0 35.81666667,33.99166667 35.825,33.99166667 35.825,33.98333333 35.825,33.975 35.825,33.96666667 35.83333333,33.96666667 35.83333333,33.95833333 35.84166667,33.95833333 35.84166667,33.95 35.85,33.95 35.85,33.94166667 35.85,33.93333333 35.85,33.925 35.85,33.91666667 35.85833333,33.91666667 35.86666667,33.91666667 35.86666667,33.90833333 35.85833333,33.90833333 35.85833333,33.9 35.85833333,33.89166667 35.85,33.89166667 35.84166667,33.89166667 35.84166667,33.88333333 35.83333333,33.88333333 35.83333333,33.875 35.84166667,33.875 35.85,33.875 35.85,33.86666667 35.84166667,33.86666667 35.84166667,33.85833333 35.84166667,33.85 35.83333333,33.85 35.83333333,33.84166667 35.83333333,33.83333333 35.84166667,33.83333333 35.85,33.83333333 35.85,33.825 35.85,33.81666667 35.84166667,33.81666667 35.83333333,33.81666667 35.83333333,33.80833333 35.84166667,33.80833333 35.85,33.80833333 35.85,33.8 35.85833333,33.8 35.85833333,33.80833333 35.86666667,33.80833333 35.875,33.80833333 35.875,33.81666667 35.88333333,33.81666667 35.88333333,33.825 35.88333333,33.83333333 35.88333333,33.84166667 35.875,33.84166667 35.875,33.85 35.875,33.85833333 35.88333333,33.85833333 35.88333333,33.86666667 35.875,33.86666667 35.875,33.875 35.875,33.88333333 35.875,33.89166667 35.875,33.9 35.88333333,33.9 35.89166667,33.9 35.89166667,33.89166667 35.88333333,33.89166667 35.88333333,33.88333333 35.88333333,33.875 35.89166667,33.875 35.89166667,33.86666667 35.9,33.86666667 35.90833333,33.86666667 35.91666667,33.86666667 35.925,33.86666667 35.93333333,33.86666667 35.93333333,33.875 35.94166667,33.875 35.94166667,33.88333333 35.95,33.88333333 35.95833333,33.88333333 35.96666667,33.88333333 35.96666667,33.89166667 35.975,33.89166667 35.98333333,33.89166667 35.98333333,33.9 35.99166667,33.9 35.99166667,33.90833333 36.0,33.90833333 36.00833333,33.90833333 36.01666667,33.90833333 36.01666667,33.91666667 36.025,33.91666667 36.025,33.925 36.03333333,33.925 36.03333333,33.93333333 36.04166667,33.93333333 36.04166667,33.94166667 36.04166667,33.95 36.05,33.95 36.05,33.95833333 36.05,33.96666667 36.05,33.975 36.05833333,33.975 36.05833333,33.98333333 36.05833333,33.99166667 36.05,33.99166667 36.05,33.98333333 36.04166667,33.98333333 36.03333333,33.98333333 36.03333333,33.99166667 36.04166667,33.99166667 36.04166667,34.0 36.04166667,34.00833333 36.05,34.00833333 36.05,34.01666667 36.05833333,34.01666667 36.05833333,34.025 36.05833333,34.03333333 36.06666667,34.03333333 36.06666667,34.025 36.075,34.025 36.075,34.03333333 36.075,34.04166667 36.06666667,34.04166667 36.05833333,34.04166667 36.05833333,34.05 36.05833333,34.05833333 36.05833333,34.06666667 36.05,34.06666667 36.05,34.075 36.04166667,34.075 36.04166667,34.06666667 36.04166667,34.05833333 36.03333333,34.05833333 36.03333333,34.05 36.04166667,34.05 36.05,34.05 36.05,34.04166667 36.04166667,34.04166667 36.03333333,34.04166667 36.025,34.04166667 36.025,34.05 36.025,34.05833333 36.01666667,34.05833333 36.01666667,34.06666667 36.01666667,34.075 36.025,34.075 36.025,34.08333333 36.03333333,34.08333333 36.03333333,34.09166667 36.03333333,34.1 36.03333333,34.10833333 36.03333333,34.11666667 36.025,34.11666667 36.025,34.125 36.03333333,34.125 36.04166667,34.125 36.04166667,34.11666667 36.05,34.11666667 36.05833333,34.11666667 36.05833333,34.125 36.05833333,34.13333333 36.06666667,34.13333333 36.06666667,34.14166667 36.06666667,34.15 36.075,34.15 36.075,34.15833333 36.08333333,34.15833333 36.08333333,34.16666667 36.09166667,34.16666667 36.1,34.16666667 36.10833333,34.16666667 36.10833333,34.175 36.11666667,34.175 36.11666667,34.18333333 36.11666667,34.19166667 36.125,34.19166667 36.13333333,34.19166667 36.14166667,34.19166667 36.14166667,34.2 36.15,34.2 36.15833333,34.2 36.16666667,34.2 36.16666667,34.20833333 36.175,34.20833333 36.175,34.2 36.18333333,34.2 36.19166667,34.2 36.2,34.2 36.2,34.20833333 36.19166667,34.20833333 36.19166667,34.21666667 36.2,34.21666667 36.20833333,34.21666667 36.20833333,34.225 36.21666667,34.225 36.225,34.225 36.225,34.23333333 36.225,34.24166667 36.23333333,34.24166667 36.23333333,34.25 36.24166667,34.25 36.24166667,34.25833333 36.25,34.25833333 36.25833333,34.25833333 36.25833333,34.26666667 36.25,34.26666667 36.25,34.275 36.25833333,34.275 36.25833333,34.28333333 36.26666667,34.28333333 36.275,34.28333333 36.275,34.275 36.28333333,34.275 36.28333333,34.26666667 36.28333333,34.25833333 36.28333333,34.25 36.275,34.25 36.275,34.24166667 36.275,34.23333333 36.275,34.225 36.26666667,34.225 36.26666667,34.21666667 36.25833333,34.21666667 36.25,34.21666667 36.25,34.225 36.24166667,34.225 36.24166667,34.21666667 36.24166667,34.20833333 36.23333333,34.20833333 36.225,34.20833333 36.225,34.2 36.21666667,34.2 36.21666667,34.19166667 36.21666667,34.18333333 36.21666667,34.175 36.20833333,34.175 36.2,34.175 36.2,34.16666667 36.19166667,34.16666667 36.19166667,34.15833333 36.19166667,34.15 36.18333333,34.15 36.18333333,34.14166667 36.175,34.14166667 36.175,34.13333333 36.175,34.125 36.175,34.11666667 36.175,34.10833333 36.16666667,34.10833333 36.16666667,34.1 36.16666667,34.09166667 36.16666667,34.08333333 36.15833333,34.08333333 36.15833333,34.075 36.15,34.075 36.15,34.08333333 36.15,34.09166667 36.14166667,34.09166667 36.14166667,34.1 36.15,34.1 36.15833333,34.1 36.15833333,34.10833333 36.15833333,34.11666667 36.16666667,34.11666667 36.16666667,34.125 36.16666667,34.13333333 36.16666667,34.14166667 36.15833333,34.14166667 36.15833333,34.15 36.15,34.15 36.15,34.14166667 36.15,34.13333333 36.14166667,34.13333333 36.14166667,34.14166667 36.13333333,34.14166667 36.125,34.14166667 36.125,34.13333333 36.125,34.125 36.11666667,34.125 36.11666667,34.11666667 36.11666667,34.10833333 36.125,34.10833333 36.125,34.1 36.13333333,34.1 36.13333333,34.09166667 36.125,34.09166667 36.125,34.08333333 36.11666667,34.08333333 36.11666667,34.075 36.11666667,34.06666667 36.10833333,34.06666667 36.10833333,34.05833333 36.11666667,34.05833333 36.125,34.05833333 36.125,34.05 36.13333333,34.05 36.14166667,34.05 36.14166667,34.04166667 36.14166667,34.03333333 36.14166667,34.025 36.13333333,34.025 36.13333333,34.01666667 36.13333333,34.00833333 36.13333333,34.0 36.125,34.0 36.125,33.99166667 36.125,33.98333333 36.125,33.975 36.125,33.96666667 36.11666667,33.96666667 36.11666667,33.95833333 36.11666667,33.95 36.10833333,33.95 36.1,33.95 36.1,33.94166667 36.1,33.93333333 36.09166667,33.93333333 36.09166667,33.925 36.09166667,33.91666667 36.08333333,33.91666667 36.08333333,33.90833333 36.075,33.90833333 36.075,33.9 36.06666667,33.9 36.05833333,33.9 36.05833333,33.89166667 36.05,33.89166667 36.04166667,33.89166667 36.04166667,33.88333333 36.04166667,33.875 36.05,33.875 36.05,33.86666667 36.05833333,33.86666667 36.06666667,33.86666667 36.075,33.86666667 36.075,33.875 36.08333333,33.875 36.08333333,33.86666667 36.08333333,33.85833333 36.09166667,33.85833333 36.1,33.85833333 36.10833333,33.85833333 36.10833333,33.85 36.10833333,33.84166667 36.10833333,33.83333333 36.1,33.83333333 36.09166667,33.83333333 36.09166667,33.84166667 36.08333333,33.84166667 36.08333333,33.83333333 36.08333333,33.825 36.09166667,33.825 36.09166667,33.81666667 36.08333333,33.81666667 36.08333333,33.80833333 36.075,33.80833333 36.075,33.8 36.08333333,33.8 36.08333333,33.79166667 36.08333333,33.78333333 36.075,33.78333333 36.075,33.79166667 36.06666667,33.79166667 36.06666667,33.8 36.05833333,33.8 36.05,33.8 36.05,33.80833333 36.05833333,33.80833333 36.05833333,33.81666667 36.05833333,33.825 36.06666667,33.825 36.075,33.825 36.075,33.83333333 36.075,33.84166667 36.075,33.85 36.075,33.85833333 36.06666667,33.85833333 36.05833333,33.85833333 36.05833333,33.85 36.05833333,33.84166667 36.05,33.84166667 36.05,33.85 36.05,33.85833333 36.04166667,33.85833333 36.04166667,33.85 36.04166667,33.84166667 36.03333333,33.84166667 36.025,33.84166667 36.025,33.83333333 36.025,33.825 36.025,33.81666667 36.01666667,33.81666667 36.01666667,33.825 36.01666667,33.83333333 36.00833333,33.83333333 36.00833333,33.825 36.0,33.825 35.99166667,33.825 35.99166667,33.81666667 35.98333333,33.81666667 35.975,33.81666667 35.96666667,33.81666667 35.95833333,33.81666667 35.95,33.81666667 35.94166667,33.81666667 35.94166667,33.80833333 35.93333333,33.80833333 35.93333333,33.8 35.93333333,33.79166667 35.93333333,33.78333333 35.925,33.78333333 35.925,33.775 35.925,33.76666667 35.91666667,33.76666667 35.91666667,33.75833333 35.91666667,33.75 35.91666667,33.74166667 35.90833333,33.74166667 35.90833333,33.73333333 35.91666667,33.73333333 35.91666667,33.725 35.91666667,33.71666667 35.91666667,33.70833333 35.90833333,33.70833333 35.90833333,33.71666667 35.9,33.71666667 35.9,33.70833333 35.89166667,33.70833333 35.89166667,33.7 35.88333333,33.7 35.88333333,33.69166667 35.875,33.69166667 35.875,33.68333333 35.86666667,33.68333333 35.86666667,33.675 35.86666667,33.66666667 35.875,33.66666667 35.875,33.675 35.88333333,33.675 35.89166667,33.675 35.9,33.675 35.90833333,33.675 35.90833333,33.66666667 35.9,33.66666667 35.9,33.65833333 35.9,33.65 35.90833333,33.65 35.90833333,33.64166667 35.90833333,33.63333333 35.90833333,33.625 35.9,33.625 35.89166667,33.625 35.88333333,33.625 35.875,33.625 35.875,33.61666667 35.88333333,33.61666667 35.88333333,33.60833333 35.89166667,33.60833333 35.89166667,33.6 35.88333333,33.6 35.88333333,33.59166667 35.875,33.59166667 35.86666667,33.59166667 35.86666667,33.58333333 35.85833333,33.58333333 35.85833333,33.575 35.85833333,33.56666667 35.85833333,33.55833333 35.85833333,33.55 35.86666667,33.55 35.86666667,33.54166667 35.86666667,33.53333333 35.85833333,33.53333333 35.85833333,33.525 35.85833333,33.51666667 35.85,33.51666667 35.85,33.50833333 35.84166667,33.50833333 35.84166667,33.5 35.85,33.5 35.85,33.49166667 35.85,33.48333333 35.85833333,33.48333333 35.85833333,33.475 35.85833333,33.46666667 35.85,33.46666667 35.85,33.475 35.84166667,33.475 35.84166667,33.48333333 35.83333333,33.48333333 35.83333333,33.475 35.83333333,33.46666667 35.825,33.46666667 35.825,33.45833333 35.81666667,33.45833333 35.81666667,33.45 35.80833333,33.45 35.80833333,33.45833333 35.8,33.45833333 35.79166667,33.45833333 35.78333333,33.45833333 35.78333333,33.45 35.775,33.45 35.775,33.44166667 35.76666667,33.44166667 35.76666667,33.43333333 35.76666667,33.425 35.75833333,33.425 35.75833333,33.41666667 35.75833333,33.40833333 35.76666667,33.40833333 35.775,33.40833333 35.78333333,33.40833333 35.79166667,33.40833333 35.79166667,33.4 35.78333333,33.4 35.775,33.4 35.76666667,33.4 35.75833333,33.4 35.75833333,33.39166667 35.75,33.39166667 35.74166667,33.39166667 35.74166667,33.38333333 35.73333333,33.38333333 35.73333333,33.375 35.73333333,33.36666667 35.725,33.36666667 35.725,33.35833333 35.725,33.35 35.73333333,33.35 35.74166667,33.35 35.74166667,33.34166667 35.74166667,33.33333333 35.74166667,33.325 35.73333333,33.325 35.725,33.325 35.725,33.33333333 35.725,33.34166667 35.71666667,33.34166667 35.70833333,33.34166667 35.70833333,33.33333333 35.7,33.33333333 35.7,33.325 35.69166667,33.325 35.69166667,33.31666667 35.7,33.31666667 35.70833333,33.31666667 35.71666667,33.31666667 35.71666667,33.30833333 35.71666667,33.3 35.725,33.3 35.725,33.29166667 35.725,33.28333333 35.71666667,33.28333333 35.70833333,33.28333333 35.70833333,33.275 35.71666667,33.275 35.725,33.275 35.73333333,33.275 35.73333333,33.28333333 35.73333333,33.29166667 35.74166667,33.29166667 35.74166667,33.3 35.74166667,33.30833333 35.74166667,33.31666667 35.75,33.31666667 35.75833333,33.31666667 35.75833333,33.30833333 35.76666667,33.30833333 35.76666667,33.3 35.75833333,33.3 35.75833333,33.29166667 35.75833333,33.28333333 35.75833333,33.275 35.75833333,33.26666667 35.75,33.26666667 35.75,33.25833333 35.75833333,33.25833333 35.75833333,33.25 35.75833333,33.24166667 35.75,33.24166667 35.75,33.23333333 35.75833333,33.23333333 35.76666667,33.23333333 35.76666667,33.24166667 35.775,33.24166667 35.775,33.25 35.78333333,33.25 35.78333333,33.25833333 35.78333333,33.26666667 35.78333333,33.275 35.78333333,33.28333333 35.79166667,33.28333333 35.79166667,33.275 35.79166667,33.26666667 35.79166667,33.25833333 35.8,33.25833333 35.80833333,33.25833333 35.80833333,33.26666667 35.81666667,33.26666667 35.81666667,33.275 35.80833333,33.275 35.80833333,33.28333333 35.81666667,33.28333333 35.825,33.28333333 35.83333333,33.28333333 35.83333333,33.29166667 35.84166667,33.29166667 35.84166667,33.3 35.85,33.3 35.85,33.30833333 35.84166667,33.30833333 35.84166667,33.31666667 35.85,33.31666667 35.85833333,33.31666667 35.85833333,33.325 35.86666667,33.325 35.86666667,33.31666667 35.875,33.31666667 35.875,33.30833333 35.875,33.3 35.875,33.29166667 35.88333333,33.29166667 35.88333333,33.3 35.89166667,33.3 35.9,33.3 35.90833333,33.3 35.90833333,33.29166667 35.91666667,33.29166667 35.91666667,33.3 35.91666667,33.30833333 35.90833333,33.30833333 35.9,33.30833333 35.9,33.31666667 35.90833333,33.31666667 35.91666667,33.31666667 35.925,33.31666667 35.93333333,33.31666667 35.94166667,33.31666667 35.95,33.31666667 35.95833333,33.31666667 35.95833333,33.325 35.95833333,33.33333333 35.95,33.33333333 35.94166667,33.33333333 35.94166667,33.34166667 35.95,33.34166667 35.95,33.35 35.95833333,33.35 35.96666667,33.35 35.975,33.35 35.975,33.34166667 35.98333333,33.34166667 35.98333333,33.35 35.99166667,33.35 35.99166667,33.34166667 35.99166667,33.33333333 35.99166667,33.325 35.99166667,33.31666667 36.0,33.31666667 36.0,33.30833333 36.00833333,33.30833333 36.00833333,33.31666667 36.01666667,33.31666667 36.025,33.31666667 36.025,33.30833333 36.025,33.3 36.03333333,33.3 36.03333333,33.29166667 36.025,33.29166667 36.01666667,33.29166667 36.01666667,33.28333333 36.01666667,33.275 36.025,33.275 36.03333333,33.275 36.03333333,33.26666667 36.025,33.26666667 36.025,33.25833333 36.025,33.25 36.01666667,33.25 36.01666667,33.24166667 36.01666667,33.23333333 36.01666667,33.225 36.01666667,33.21666667 36.00833333,33.21666667 36.00833333,33.20833333 36.00833333,33.2 36.01666667,33.2 36.01666667,33.19166667 36.01666667,33.18333333 36.01666667,33.175 36.01666667,33.16666667 36.01666667,33.15833333 36.01666667,33.15 36.00833333,33.15 36.00833333,33.14166667 36.0,33.14166667 36.0,33.13333333 36.00833333,33.13333333 36.00833333,33.125 36.00833333,33.11666667 36.0,33.11666667 36.0,33.125 35.99166667,33.125 35.99166667,33.13333333 35.98333333,33.13333333 35.98333333,33.125 35.975,33.125 35.975,33.11666667 35.96666667,33.11666667 35.95833333,33.11666667 35.95833333,33.10833333 35.95833333,33.1 35.96666667,33.1 35.96666667,33.09166667 35.975,33.09166667 35.98333333,33.09166667 35.98333333,33.08333333 35.99166667,33.08333333 36.0,33.08333333 36.00833333,33.08333333 36.00833333,33.075 36.0,33.075 35.99166667,33.075 35.99166667,33.06666667 35.99166667,33.05833333 35.99166667,33.05 36.0,33.05 36.0,33.04166667 36.00833333,33.04166667 36.00833333,33.03333333 36.0,33.03333333 36.0,33.025 36.0,33.01666667 35.99166667,33.01666667 35.99166667,33.00833333 35.99166667,33.0 35.98333333,33.0 35.98333333,32.99166667 35.98333333,32.98333333 35.975,32.98333333 35.975,32.975 35.975,32.96666667 35.975,32.95833333 35.975,32.95 35.96666667,32.95 35.96666667,32.94166667 35.96666667,32.93333333 35.95833333,32.93333333 35.95833333,32.925 35.95833333,32.91666667 35.95,32.91666667 35.95,32.90833333 35.94166667,32.90833333 35.93333333,32.90833333 35.93333333,32.9 35.925,32.9 35.91666667,32.9 35.91666667,32.90833333 35.90833333,32.90833333 35.90833333,32.9 35.9,32.9 35.9,32.89166667 35.9,32.88333333 35.89166667,32.88333333 35.89166667,32.875 35.89166667,32.86666667 35.9,32.86666667 35.9,32.875 35.90833333,32.875 35.91666667,32.875 35.91666667,32.86666667 35.925,32.86666667 35.925,32.85833333 35.91666667,32.85833333 35.90833333,32.85833333 35.9,32.85833333 35.9,32.85 35.89166667,32.85 35.89166667,32.85833333 35.88333333,32.85833333 35.88333333,32.86666667 35.875,32.86666667 35.875,32.85833333 35.86666667,32.85833333 35.85833333,32.85833333 35.85833333,32.85 35.85,32.85 35.84166667,32.85 35.84166667,32.85833333 35.83333333,32.85833333 35.825,32.85833333 35.825,32.86666667 35.825,32.875 35.81666667,32.875 35.81666667,32.86666667 35.80833333,32.86666667 35.80833333,32.85833333 35.80833333,32.85 35.8,32.85 35.8,32.85833333 35.79166667,32.85833333 35.79166667,32.86666667 35.78333333,32.86666667 35.78333333,32.85833333 35.78333333,32.85 35.775,32.85 35.76666667,32.85 35.76666667,32.84166667 35.75833333,32.84166667 35.75833333,32.83333333 35.75,32.83333333 35.74166667,32.83333333 35.74166667,32.84166667 35.73333333,32.84166667 35.73333333,32.85 35.725,32.85 35.725,32.85833333 35.71666667,32.85833333 35.71666667,32.85 35.71666667,32.84166667 35.70833333,32.84166667 35.7,32.84166667 35.69166667,32.84166667 35.68333333,32.84166667 35.675,32.84166667 35.675,32.83333333 35.66666667,32.83333333 35.66666667,32.84166667 35.65833333,32.84166667 35.65833333,32.85 35.65,32.85 35.65,32.85833333 35.65,32.86666667 35.65833333,32.86666667 35.65833333,32.875 35.66666667,32.875 35.66666667,32.88333333 35.675,32.88333333 35.675,32.89166667 35.675,32.9 35.68333333,32.9 35.69166667,32.9 35.7,32.9 35.70833333,32.9 35.70833333,32.90833333 35.7,32.90833333 35.7,32.91666667 35.7,32.925 35.69166667,32.925 35.69166667,32.91666667 35.69166667,32.90833333 35.68333333,32.90833333 35.675,32.90833333 35.66666667,32.90833333 35.66666667,32.91666667 35.65833333,32.91666667 35.65833333,32.90833333 35.65,32.90833333 35.64166667,32.90833333 35.63333333,32.90833333 35.63333333,32.9 35.625,32.9 35.625,32.89166667 35.61666667,32.89166667 35.60833333,32.89166667 35.60833333,32.9 35.6,32.9 35.6,32.89166667 35.59166667,32.89166667 35.58333333,32.89166667 35.58333333,32.88333333 35.575,32.88333333 35.56666667,32.88333333 35.56666667,32.875 35.55833333,32.875 35.55,32.875 35.54166667,32.875 35.54166667,32.86666667 35.53333333,32.86666667 35.53333333,32.85833333 35.525,32.85833333 35.525,32.85 35.525,32.84166667 35.51666667,32.84166667 35.51666667,32.83333333 35.50833333,32.83333333 35.50833333,32.825 35.51666667,32.825 35.51666667,32.81666667 35.525,32.81666667 35.525,32.80833333 35.525,32.8 35.525,32.79166667 35.525,32.78333333 35.53333333,32.78333333 35.53333333,32.775 35.54166667,32.775 35.54166667,32.76666667 35.55,32.76666667 35.55,32.75833333 35.55833333,32.75833333 35.55833333,32.75 35.55833333,32.74166667 35.55833333,32.73333333 35.56666667,32.73333333 35.56666667,32.725 35.56666667,32.71666667 35.56666667,32.70833333 35.56666667,32.7 35.55833333,32.7 35.55,32.7 35.54166667,32.7 35.53333333,32.7 35.53333333,32.70833333 35.53333333,32.71666667 35.53333333,32.725 35.525,32.725 35.525,32.73333333 35.525,32.74166667 35.51666667,32.74166667 35.51666667,32.75 35.50833333,32.75 35.5,32.75 35.49166667,32.75 35.49166667,32.75833333 35.49166667,32.76666667 35.48333333,32.76666667 35.475,32.76666667 35.46666667,32.76666667 35.45833333,32.76666667 35.45833333,32.75833333 35.45833333,32.75 35.46666667,32.75 35.46666667,32.74166667 35.475,32.74166667 35.475,32.73333333 35.48333333,32.73333333 35.48333333,32.725 35.48333333,32.71666667 35.48333333,32.70833333 35.49166667,32.70833333 35.49166667,32.7 35.5,32.7 35.5,32.69166667 35.50833333,32.69166667 35.51666667,32.69166667 35.51666667,32.68333333 35.525,32.68333333 35.525,32.675 35.53333333,32.675 35.53333333,32.66666667 35.53333333,32.65833333 35.525,32.65833333 35.525,32.65 35.525,32.64166667 35.525,32.63333333 35.51666667,32.63333333 35.51666667,32.64166667 35.50833333,32.64166667 35.5,32.64166667 35.5,32.65 35.5,32.65833333 35.5,32.66666667 35.5,32.675 35.49166667,32.675 35.49166667,32.68333333 35.48333333,32.68333333 35.475,32.68333333 35.475,32.69166667 35.46666667,32.69166667 35.45833333,32.69166667 35.45833333,32.68333333 35.45,32.68333333 35.44166667,32.68333333 35.44166667,32.675 35.43333333,32.675 35.43333333,32.66666667 35.425,32.66666667 35.425,32.65833333 35.43333333,32.65833333 35.43333333,32.65 35.43333333,32.64166667 35.44166667,32.64166667 35.44166667,32.63333333 35.45,32.63333333 35.45,32.625 35.44166667,32.625 35.43333333,32.625 35.43333333,32.61666667 35.425,32.61666667 35.41666667,32.61666667 35.41666667,32.60833333 35.40833333,32.60833333 35.40833333,32.6 35.40833333,32.59166667 35.40833333,32.58333333 35.41666667,32.58333333 35.41666667,32.575 35.425,32.575 35.425,32.56666667 35.41666667,32.56666667 35.40833333,32.56666667 35.4,32.56666667 35.39166667,32.56666667 35.39166667,32.575 35.38333333,32.575 35.38333333,32.56666667 35.38333333,32.55833333 35.375,32.55833333 35.36666667,32.55833333 35.35833333,32.55833333 35.35,32.55833333 35.34166667,32.55833333 35.33333333,32.55833333 35.33333333,32.55 35.325,32.55 35.31666667,32.55 35.31666667,32.55833333 35.31666667,32.56666667 35.30833333,32.56666667 35.3,32.56666667 35.3,32.55833333 35.29166667,32.55833333 35.29166667,32.56666667 35.28333333,32.56666667 35.28333333,32.55833333 35.275,32.55833333 35.275,32.55 35.275,32.54166667 35.275,32.53333333 35.275,32.525 35.28333333,32.525 35.28333333,32.51666667 35.275,32.51666667 35.275,32.50833333 35.275,32.5 35.28333333,32.5 35.29166667,32.5 35.29166667,32.49166667 35.28333333,32.49166667 35.28333333,32.48333333 35.28333333,32.475 35.28333333,32.46666667 35.275,32.46666667 35.275,32.45833333 35.275,32.45 35.28333333,32.45 35.29166667,32.45 35.29166667,32.44166667 35.3,32.44166667 35.30833333,32.44166667 35.30833333,32.45 35.31666667,32.45 35.325,32.45 35.325,32.45833333 35.33333333,32.45833333 35.34166667,32.45833333 35.35,32.45833333 35.35,32.45 35.35833333,32.45 35.36666667,32.45 35.36666667,32.45833333 35.36666667,32.46666667 35.375,32.46666667 35.375,32.475 35.38333333,32.475 35.38333333,32.48333333 35.39166667,32.48333333 35.39166667,32.49166667 35.38333333,32.49166667 35.38333333,32.5 35.39166667,32.5 35.39166667,32.50833333 35.39166667,32.51666667 35.4,32.51666667 35.40833333,32.51666667 35.41666667,32.51666667 35.41666667,32.50833333 35.425,32.50833333 35.425,32.5 35.41666667,32.5 35.41666667,32.49166667 35.425,32.49166667 35.425,32.48333333 35.43333333,32.48333333 35.43333333,32.475 35.43333333,32.46666667 35.44166667,32.46666667 35.44166667,32.45833333 35.43333333,32.45833333 35.43333333,32.45 35.43333333,32.44166667 35.425,32.44166667 35.425,32.43333333 35.43333333,32.43333333 35.43333333,32.425 35.425,32.425 35.425,32.41666667 35.41666667,32.41666667 35.40833333,32.41666667 35.4,32.41666667 35.39166667,32.41666667 35.38333333,32.41666667 35.38333333,32.425 35.375,32.425 35.375,32.41666667 35.375,32.40833333 35.38333333,32.40833333 35.38333333,32.4 35.39166667,32.4 35.4,32.4 35.40833333,32.4 35.40833333,32.39166667 35.41666667,32.39166667 35.41666667,32.38333333 35.40833333,32.38333333 35.40833333,32.375 35.40833333,32.36666667 35.40833333,32.35833333 35.4,32.35833333 35.39166667,32.35833333 35.39166667,32.35 35.38333333,32.35 35.38333333,32.34166667 35.38333333,32.33333333 35.39166667,32.33333333 35.4,32.33333333 35.40833333,32.33333333 35.40833333,32.325 35.41666667,32.325 35.41666667,32.31666667 35.425,32.31666667 35.425,32.30833333 35.41666667,32.30833333 35.40833333,32.30833333 35.40833333,32.3 35.4,32.3 35.4,32.29166667 35.39166667,32.29166667 35.39166667,32.3 35.39166667,32.30833333 35.38333333,32.30833333 35.375,32.30833333 35.375,32.31666667 35.375,32.325 35.375,32.33333333 35.36666667,32.33333333 35.35833333,32.33333333 35.35833333,32.325 35.35833333,32.31666667 35.36666667,32.31666667 35.36666667,32.30833333 35.35833333,32.30833333 35.35833333,32.3 35.35,32.3 35.34166667,32.3 35.33333333,32.3 35.325,32.3 35.325,32.29166667 35.325,32.28333333 35.325,32.275 35.325,32.26666667 35.31666667,32.26666667 35.31666667,32.25833333 35.31666667,32.25 35.325,32.25 35.33333333,32.25 35.34166667,32.25 35.34166667,32.24166667 35.35,32.24166667 35.35833333,32.24166667 35.35833333,32.23333333 35.36666667,32.23333333 35.36666667,32.225 35.375,32.225 35.38333333,32.225 35.38333333,32.21666667 35.39166667,32.21666667 35.39166667,32.20833333 35.4,32.20833333 35.4,32.2 35.4,32.19166667 35.40833333,32.19166667 35.40833333,32.18333333 35.4,32.18333333 35.39166667,32.18333333 35.38333333,32.18333333 35.38333333,32.175 35.38333333,32.16666667 35.38333333,32.15833333 35.38333333,32.15 35.375,32.15 35.375,32.14166667 35.36666667,32.14166667 35.36666667,32.13333333 35.36666667,32.125 35.36666667,32.11666667 35.35833333,32.11666667 35.35833333,32.10833333 35.35,32.10833333 35.35,32.1 35.35833333,32.1 35.35833333,32.09166667 35.35833333,32.08333333 35.36666667,32.08333333 35.36666667,32.075 35.36666667,32.06666667 35.36666667,32.05833333 35.36666667,32.05 35.35833333,32.05 35.35833333,32.05833333 35.35,32.05833333 35.34166667,32.05833333 35.34166667,32.05 35.34166667,32.04166667 35.34166667,32.03333333 35.34166667,32.025 35.33333333,32.025 35.33333333,32.01666667 35.325,32.01666667 35.325,32.00833333 35.31666667,32.00833333 35.31666667,32.0 35.31666667,31.99166667 35.31666667,31.98333333 35.30833333,31.98333333 35.30833333,31.975 35.30833333,31.96666667 35.30833333,31.95833333 35.30833333,31.95 35.3,31.95 35.3,31.94166667 35.29166667,31.94166667 35.28333333,31.94166667 35.275,31.94166667 35.275,31.93333333 35.26666667,31.93333333 35.26666667,31.925 35.275,31.925 35.275,31.91666667 35.26666667,31.91666667 35.26666667,31.90833333 35.26666667,31.9 35.26666667,31.89166667 35.25833333,31.89166667 35.25833333,31.88333333 35.25,31.88333333 35.24166667,31.88333333 35.24166667,31.875 35.23333333,31.875 35.225,31.875 35.225,31.88333333 35.21666667,31.88333333 35.21666667,31.89166667 35.21666667,31.9 35.225,31.9 35.225,31.90833333 35.225,31.91666667 35.225,31.925 35.23333333,31.925 35.23333333,31.93333333 35.225,31.93333333 35.21666667,31.93333333 35.20833333,31.93333333 35.20833333,31.925 35.2,31.925 35.2,31.91666667 35.2,31.90833333 35.2,31.9 35.19166667,31.9 35.18333333,31.9 35.175,31.9 35.175,31.89166667 35.18333333,31.89166667 35.19166667,31.89166667 35.19166667,31.88333333 35.19166667,31.875 35.18333333,31.875 35.175,31.875 35.16666667,31.875 35.15833333,31.875 35.15833333,31.86666667 35.15833333,31.85833333 35.16666667,31.85833333 35.16666667,31.86666667 35.175,31.86666667 35.18333333,31.86666667 35.18333333,31.85833333 35.19166667,31.85833333 35.19166667,31.85 35.2,31.85 35.2,31.84166667 35.20833333,31.84166667 35.21666667,31.84166667 35.21666667,31.83333333 35.225,31.83333333 35.225,31.84166667 35.23333333,31.84166667 35.23333333,31.85 35.24166667,31.85 35.24166667,31.84166667 35.24166667,31.83333333 35.24166667,31.825 35.24166667,31.81666667 35.24166667,31.80833333 35.23333333,31.80833333 35.23333333,31.8 35.225,31.8 35.225,31.79166667 35.225,31.78333333 35.225,31.775 35.21666667,31.775 35.21666667,31.76666667 35.20833333,31.76666667 35.2,31.76666667 35.2,31.775 35.19166667,31.775 35.19166667,31.76666667 35.18333333,31.76666667 35.18333333,31.75833333 35.18333333,31.75 35.175,31.75 35.175,31.74166667 35.18333333,31.74166667 35.19166667,31.74166667 35.2,31.74166667 35.2,31.73333333 35.19166667,31.73333333 35.19166667,31.725 35.18333333,31.725 35.18333333,31.71666667 35.18333333,31.70833333 35.19166667,31.70833333 35.19166667,31.7 35.18333333,31.7 35.175,31.7 35.16666667,31.7 35.16666667,31.69166667 35.16666667,31.68333333 35.15833333,31.68333333 35.15,31.68333333 35.15,31.675 35.14166667,31.675 35.14166667,31.66666667 35.14166667,31.65833333 35.14166667,31.65 35.14166667,31.64166667 35.13333333,31.64166667 35.13333333,31.63333333 35.13333333,31.625 35.13333333,31.61666667 35.14166667,31.61666667 35.15,31.61666667 35.15,31.60833333 35.15,31.6 35.14166667,31.6 35.14166667,31.59166667 35.14166667,31.58333333 35.13333333,31.58333333 35.13333333,31.575 35.125,31.575 35.125,31.56666667 35.125,31.55833333 35.13333333,31.55833333 35.13333333,31.55 35.13333333,31.54166667 35.13333333,31.53333333 35.125,31.53333333 35.125,31.54166667 35.125,31.55 35.11666667,31.55 35.11666667,31.55833333 35.11666667,31.56666667 35.10833333,31.56666667 35.10833333,31.575 35.10833333,31.58333333 35.1,31.58333333 35.09166667,31.58333333 35.09166667,31.575 35.09166667,31.56666667 35.08333333,31.56666667 35.08333333,31.575 35.075,31.575 35.075,31.58333333 35.06666667,31.58333333 35.06666667,31.59166667 35.06666667,31.6 35.075,31.6 35.075,31.60833333 35.08333333,31.60833333 35.09166667,31.60833333 35.1,31.60833333 35.10833333,31.60833333 35.11666667,31.60833333 35.11666667,31.61666667 35.11666667,31.625 35.10833333,31.625 35.1,31.625 35.1,31.63333333 35.09166667,31.63333333 35.08333333,31.63333333 35.08333333,31.64166667 35.09166667,31.64166667 35.09166667,31.65 35.1,31.65 35.1,31.65833333 35.1,31.66666667 35.1,31.675 35.1,31.68333333 35.09166667,31.68333333 35.08333333,31.68333333 35.075,31.68333333 35.06666667,31.68333333 35.05833333,31.68333333 35.05833333,31.69166667 35.05,31.69166667 35.04166667,31.69166667 35.04166667,31.7 35.03333333,31.7 35.025,31.7 35.025,31.69166667 35.025,31.68333333 35.01666667,31.68333333 35.00833333,31.68333333 35.0,31.68333333 34.99166667,31.68333333 34.99166667,31.675 34.99166667,31.66666667 34.98333333,31.66666667 34.98333333,31.65833333 34.975,31.65833333 34.96666667,31.65833333 34.96666667,31.65 34.95833333,31.65 34.95,31.65 34.94166667,31.65 34.93333333,31.65 34.925,31.65 34.925,31.64166667 34.91666667,31.64166667 34.90833333,31.64166667 34.90833333,31.65 34.90833333,31.65833333 34.9,31.65833333 34.9,31.66666667 34.89166667,31.66666667 34.88333333,31.66666667 34.875,31.66666667 34.875,31.65833333 34.86666667,31.65833333 34.85833333,31.65833333 34.85,31.65833333 34.84166667,31.65833333 34.84166667,31.66666667 34.83333333,31.66666667 34.825,31.66666667 34.81666667,31.66666667 34.80833333,31.66666667 34.8,31.66666667 34.79166667,31.66666667 34.79166667,31.675 34.78333333,31.675 34.775,31.675 34.76666667,31.675 34.75833333,31.675 34.75,31.675 34.74166667,31.675 34.73333333,31.675 34.725,31.675 34.71666667,31.675 34.70833333,31.675 34.70833333,31.66666667 34.7,31.66666667 34.69166667,31.66666667 34.69166667,31.65833333 34.68333333,31.65833333 34.68333333,31.65 34.675,31.65 34.66666667,31.65 34.65833333,31.65 34.65833333,31.65833333 34.65,31.65833333 34.64166667,31.65833333 34.63333333,31.65833333 34.625,31.65833333 34.61666667,31.65833333 34.60833333,31.65833333 34.60833333,31.66666667 34.61666667,31.66666667 34.61666667,31.675 34.61666667,31.68333333 34.60833333,31.68333333 34.6,31.68333333 34.6,31.675 34.59166667,31.675 34.58333333,31.675 34.58333333,31.68333333 34.58333333,31.69166667 34.58333333,31.7 34.59166667,31.7 34.6,31.7 34.6,31.70833333 34.60833333,31.70833333 34.61666667,31.70833333 34.61666667,31.71666667 34.61666667,31.725 34.61666667,31.73333333 34.625,31.73333333 34.63333333,31.73333333 34.63333333,31.725 34.64166667,31.725 34.64166667,31.73333333 34.64166667,31.74166667 34.65,31.74166667 34.65,31.75 34.65833333,31.75 34.65833333,31.75833333 34.66666667,31.75833333 34.66666667,31.76666667 34.65833333,31.76666667 34.65833333,31.775 34.65833333,31.78333333 34.66666667,31.78333333 34.66666667,31.79166667 34.66666667,31.8 34.66666667,31.80833333 34.66666667,31.81666667 34.675,31.81666667 34.675,31.825 34.68333333,31.825 34.69166667,31.825 34.69166667,31.83333333 34.7,31.83333333 34.7,31.84166667 34.70833333,31.84166667 34.70833333,31.85 34.71666667,31.85 34.71666667,31.85833333 34.71666667,31.86666667 34.70833333,31.86666667 34.70833333,31.85833333 34.7,31.85833333 34.7,31.86666667 34.7,31.875 34.69166667,31.875 34.69166667,31.88333333 34.69166667,31.89166667 34.7,31.89166667 34.70833333,31.89166667 34.70833333,31.9 34.71666667,31.9 34.725,31.9 34.725,31.89166667 34.725,31.88333333 34.73333333,31.88333333 34.74166667,31.88333333 34.74166667,31.89166667 34.74166667,31.9 34.73333333,31.9 34.73333333,31.90833333 34.74166667,31.90833333 34.74166667,31.91666667 34.74166667,31.925 34.73333333,31.925 34.73333333,31.93333333 34.725,31.93333333 34.71666667,31.93333333 34.71666667,31.925 34.70833333,31.925 34.70833333,31.93333333 34.70833333,31.94166667 34.71666667,31.94166667 34.725,31.94166667 34.73333333,31.94166667 34.74166667,31.94166667 34.74166667,31.95 34.75,31.95 34.75833333,31.95 34.75833333,31.94166667 34.76666667,31.94166667 34.76666667,31.95 34.775,31.95 34.78333333,31.95 34.78333333,31.95833333 34.79166667,31.95833333 34.79166667,31.96666667 34.8,31.96666667 34.8,31.975 34.8,31.98333333 34.79166667,31.98333333 34.79166667,31.99166667 34.79166667,32.0 34.79166667,32.00833333 34.78333333,32.00833333 34.78333333,32.01666667 34.78333333,32.025 34.775,32.025 34.775,32.03333333 34.775,32.04166667 34.775,32.05 34.78333333,32.05 34.78333333,32.05833333 34.79166667,32.05833333 34.79166667,32.06666667 34.79166667,32.075 34.79166667,32.08333333 34.8,32.08333333 34.8,32.09166667 34.8,32.1 34.79166667,32.1 34.79166667,32.10833333 34.79166667,32.11666667 34.79166667,32.125 34.79166667,32.13333333 34.8,32.13333333 34.80833333,32.13333333 34.80833333,32.14166667 34.8,32.14166667 34.8,32.15 34.80833333,32.15 34.81666667,32.15 34.81666667,32.15833333 34.81666667,32.16666667 34.80833333,32.16666667 34.80833333,32.175 34.80833333,32.18333333 34.80833333,32.19166667 34.81666667,32.19166667 34.81666667,32.2 34.81666667,32.20833333 34.825,32.20833333 34.825,32.21666667 34.83333333,32.21666667 34.84166667,32.21666667 34.84166667,32.225 34.84166667,32.23333333</coordinates></LinearRing></outerBoundaryIs><innerBoundaryIs><LinearRing><coordinates>34.90833333,32.44166667 34.90833333,32.43333333 34.91666667,32.43333333 34.925,32.43333333 34.925,32.44166667 34.91666667,32.44166667 34.90833333,32.44166667</coordinates></LinearRing></innerBoundaryIs><innerBoundaryIs><LinearRing><coordinates>35.39166667,33.575 35.39166667,33.56666667 35.39166667,33.55833333 35.4,33.55833333 35.4,33.56666667 35.4,33.575 35.39166667,33.575</coordinates></LinearRing></innerBoundaryIs><innerBoundaryIs><LinearRing><coordinates>35.73333333,34.31666667 35.73333333,34.30833333 35.725,34.30833333 35.725,34.3 35.73333333,34.3 35.74166667,34.3 35.75,34.3 35.75,34.30833333 35.74166667,34.30833333 35.74166667,34.31666667 35.73333333,34.31666667</coordinates></LinearRing></innerBoundaryIs><innerBoundaryIs><LinearRing><coordinates>36.21666667,34.40833333 36.21666667,34.41666667 36.20833333,34.41666667 36.20833333,34.40833333 36.21666667,34.40833333</coordinates></LinearRing></innerBoundaryIs><innerBoundaryIs><LinearRing><coordinates>35.90833333,34.125 35.9,34.125 35.9,34.11666667 35.90833333,34.11666667 35.90833333,34.125</coordinates></LinearRing></innerBoundaryIs><innerBoundaryIs><LinearRing><coordinates>35.9,34.11666667 35.89166667,34.11666667 35.89166667,34.10833333 35.9,34.10833333 35.9,34.11666667</coordinates></LinearRing></innerBoundaryIs><innerBoundaryIs><LinearRing><coordinates>35.89166667,34.10833333 35.88333333,34.10833333 35.88333333,34.1 35.89166667,34.1 35.89166667,34.10833333</coordinates></LinearRing></innerBoundaryIs><innerBoundaryIs><LinearRing><coordinates>35.9,34.06666667 35.9,34.075 35.89166667,34.075 35.88333333,34.075 35.88333333,34.06666667 35.89166667,34.06666667 35.9,34.06666667</coordinates></LinearRing></innerBoundaryIs><innerBoundaryIs><LinearRing><coordinates>35.88333333,34.075 35.88333333,34.08333333 35.875,34.08333333 35.875,34.075 35.88333333,34.075</coordinates></LinearRing></innerBoundaryIs><innerBoundaryIs><LinearRing><coordinates>35.83333333,33.80833333 35.825,33.80833333 35.825,33.8 35.83333333,33.8 35.83333333,33.80833333</coordinates></LinearRing></innerBoundaryIs><innerBoundaryIs><LinearRing><coordinates>35.825,33.8 35.81666667,33.8 35.81666667,33.80833333 35.81666667,33.81666667 35.80833333,33.81666667 35.8,33.81666667 35.8,33.80833333 35.8,33.8 35.79166667,33.8 35.79166667,33.79166667 35.8,33.79166667 35.8,33.78333333 35.79166667,33.78333333 35.79166667,33.775 35.79166667,33.76666667 35.79166667,33.75833333 35.8,33.75833333 35.8,33.76666667 35.80833333,33.76666667 35.80833333,33.775 35.81666667,33.775 35.81666667,33.76666667 35.81666667,33.75833333 35.81666667,33.75 35.825,33.75 35.83333333,33.75 35.84166667,33.75 35.84166667,33.75833333 35.85,33.75833333 35.85,33.76666667 35.85,33.775 35.84166667,33.775 35.84166667,33.78333333 35.83333333,33.78333333 35.825,33.78333333 35.825,33.79166667 35.825,33.8</coordinates></LinearRing></innerBoundaryIs><innerBoundaryIs><LinearRing><coordinates>35.79166667,33.8 35.79166667,33.80833333 35.79166667,33.81666667 35.78333333,33.81666667 35.78333333,33.825 35.775,33.825 35.76666667,33.825 35.75833333,33.825 35.75833333,33.81666667 35.75833333,33.80833333 35.76666667,33.80833333 35.775,33.80833333 35.775,33.8 35.78333333,33.8 35.79166667,33.8</coordinates></LinearRing></innerBoundaryIs><innerBoundaryIs><LinearRing><coordinates>35.78333333,33.825 35.79166667,33.825 35.8,33.825 35.80833333,33.825 35.80833333,33.83333333 35.8,33.83333333 35.79166667,33.83333333 35.78333333,33.83333333 35.78333333,33.825</coordinates></LinearRing></innerBoundaryIs><innerBoundaryIs><LinearRing><coordinates>35.775,33.8 35.76666667,33.8 35.76666667,33.79166667 35.775,33.79166667 35.775,33.8</coordinates></LinearRing></innerBoundaryIs><innerBoundaryIs><LinearRing><coordinates>35.79166667,33.75833333 35.78333333,33.75833333 35.78333333,33.75 35.79166667,33.75 35.79166667,33.75833333</coordinates></LinearRing></innerBoundaryIs><innerBoundaryIs><LinearRing><coordinates>36.05833333,34.11666667 36.05833333,34.10833333 36.06666667,34.10833333 36.06666667,34.11666667 36.05833333,34.11666667</coordinates></LinearRing></innerBoundaryIs><innerBoundaryIs><LinearRing><coordinates>36.06666667,34.11666667 36.075,34.11666667 36.075,34.125 36.06666667,34.125 36.06666667,34.11666667</coordinates></LinearRing></innerBoundaryIs><innerBoundaryIs><LinearRing><coordinates>36.075,34.15 36.075,34.14166667 36.08333333,34.14166667 36.09166667,34.14166667 36.09166667,34.13333333 36.1,34.13333333 36.1,34.14166667 36.1,34.15 36.09166667,34.15 36.08333333,34.15 36.075,34.15</coordinates></LinearRing></innerBoundaryIs><innerBoundaryIs><LinearRing><coordinates>36.2,34.175 36.2,34.18333333 36.19166667,34.18333333 36.19166667,34.175 36.2,34.175</coordinates></LinearRing></innerBoundaryIs><innerBoundaryIs><LinearRing><coordinates>35.70833333,33.275 35.7,33.275 35.7,33.26666667 35.70833333,33.26666667 35.70833333,33.275</coordinates></LinearRing></innerBoundaryIs><innerBoundaryIs><LinearRing><coordinates>35.7,33.26666667 35.69166667,33.26666667 35.68333333,33.26666667 35.675,33.26666667 35.66666667,33.26666667 35.66666667,33.25833333 35.65833333,33.25833333 35.65833333,33.25 35.66666667,33.25 35.66666667,33.24166667 35.66666667,33.23333333 35.675,33.23333333 35.675,33.225 35.68333333,33.225 35.68333333,33.23333333 35.69166667,33.23333333 35.69166667,33.225 35.7,33.225 35.70833333,33.225 35.71666667,33.225 35.725,33.225 35.725,33.23333333 35.725,33.24166667 35.71666667,33.24166667 35.71666667,33.25 35.70833333,33.25 35.70833333,33.25833333 35.7,33.25833333 35.7,33.26666667</coordinates></LinearRing></innerBoundaryIs><innerBoundaryIs><LinearRing><coordinates>35.66666667,33.26666667 35.66666667,33.275 35.65833333,33.275 35.65833333,33.26666667 35.66666667,33.26666667</coordinates></LinearRing></innerBoundaryIs><innerBoundaryIs><LinearRing><coordinates>35.83333333,33.28333333 35.83333333,33.275 35.825,33.275 35.825,33.26666667 35.825,33.25833333 35.83333333,33.25833333 35.83333333,33.26666667 35.84166667,33.26666667 35.84166667,33.275 35.84166667,33.28333333 35.83333333,33.28333333</coordinates></LinearRing></innerBoundaryIs><innerBoundaryIs><LinearRing><coordinates>35.91666667,33.29166667 35.91666667,33.28333333 35.91666667,33.275 35.91666667,33.26666667 35.925,33.26666667 35.93333333,33.26666667 35.93333333,33.275 35.94166667,33.275 35.95,33.275 35.95,33.26666667 35.95,33.25833333 35.94166667,33.25833333 35.93333333,33.25833333 35.93333333,33.25 35.93333333,33.24166667 35.94166667,33.24166667 35.95,33.24166667 35.95,33.25 35.95833333,33.25 35.96666667,33.25 35.975,33.25 35.98333333,33.25 35.98333333,33.25833333 35.99166667,33.25833333 36.0,33.25833333 36.0,33.26666667 35.99166667,33.26666667 35.99166667,33.275 35.98333333,33.275 35.98333333,33.28333333 35.975,33.28333333 35.96666667,33.28333333 35.95833333,33.28333333 35.95833333,33.29166667 35.95,33.29166667 35.95,33.28333333 35.94166667,33.28333333 35.93333333,33.28333333 35.925,33.28333333 35.925,33.29166667 35.91666667,33.29166667</coordinates></LinearRing></innerBoundaryIs><innerBoundaryIs><LinearRing><coordinates>36.0,33.14166667 36.0,33.15 35.99166667,33.15 35.99166667,33.14166667 36.0,33.14166667</coordinates></LinearRing></innerBoundaryIs><innerBoundaryIs><LinearRing><coordinates>35.98333333,33.08333333 35.975,33.08333333 35.96666667,33.08333333 35.96666667,33.075 35.975,33.075 35.98333333,33.075 35.98333333,33.08333333</coordinates></LinearRing></innerBoundaryIs><innerBoundaryIs><LinearRing><coordinates>35.96666667,32.95 35.96666667,32.95833333 35.95833333,32.95833333 35.95833333,32.95 35.96666667,32.95</coordinates></LinearRing></innerBoundaryIs><innerBoundaryIs><LinearRing><coordinates>35.91666667,32.90833333 35.925,32.90833333 35.925,32.91666667 35.91666667,32.91666667 35.91666667,32.90833333</coordinates></LinearRing></innerBoundaryIs><innerBoundaryIs><LinearRing><coordinates>35.925,32.91666667 35.93333333,32.91666667 35.93333333,32.925 35.93333333,32.93333333 35.94166667,32.93333333 35.95,32.93333333 35.95,32.94166667 35.95,32.95 35.94166667,32.95 35.93333333,32.95 35.925,32.95 35.925,32.94166667 35.925,32.93333333 35.91666667,32.93333333 35.91666667,32.925 35.925,32.925 35.925,32.91666667</coordinates></LinearRing></innerBoundaryIs><innerBoundaryIs><LinearRing><coordinates>35.90833333,32.90833333 35.90833333,32.91666667 35.9,32.91666667 35.9,32.90833333 35.90833333,32.90833333</coordinates></LinearRing></innerBoundaryIs><innerBoundaryIs><LinearRing><coordinates>35.78333333,32.86666667 35.78333333,32.875 35.78333333,32.88333333 35.775,32.88333333 35.775,32.875 35.76666667,32.875 35.76666667,32.86666667 35.775,32.86666667 35.78333333,32.86666667</coordinates></LinearRing></innerBoundaryIs><innerBoundaryIs><LinearRing><coordinates>35.73333333,32.85 35.74166667,32.85 35.74166667,32.85833333 35.73333333,32.85833333 35.73333333,32.85</coordinates></LinearRing></innerBoundaryIs><innerBoundaryIs><LinearRing><coordinates>35.65833333,32.86666667 35.65833333,32.85833333 35.66666667,32.85833333 35.675,32.85833333 35.675,32.86666667 35.66666667,32.86666667 35.65833333,32.86666667</coordinates></LinearRing></innerBoundaryIs><innerBoundaryIs><LinearRing><coordinates>35.19166667,31.775 35.19166667,31.78333333 35.19166667,31.79166667 35.19166667,31.8 35.2,31.8 35.20833333,31.8 35.20833333,31.80833333 35.2,31.80833333 35.2,31.81666667 35.2,31.825 35.2,31.83333333 35.19166667,31.83333333 35.19166667,31.825 35.18333333,31.825 35.18333333,31.81666667 35.19166667,31.81666667 35.19166667,31.80833333 35.18333333,31.80833333 35.18333333,31.8 35.175,31.8 35.16666667,31.8 35.16666667,31.79166667 35.175,31.79166667 35.175,31.78333333 35.175,31.775 35.18333333,31.775 35.19166667,31.775</coordinates></LinearRing></innerBoundaryIs><innerBoundaryIs><LinearRing><coordinates>35.1,31.68333333 35.10833333,31.68333333 35.10833333,31.675 35.11666667,31.675 35.125,31.675 35.125,31.68333333 35.125,31.69166667 35.11666667,31.69166667 35.11666667,31.7 35.11666667,31.70833333 35.10833333,31.70833333 35.1,31.70833333 35.1,31.7 35.09166667,31.7 35.09166667,31.69166667 35.1,31.69166667 35.1,31.68333333</coordinates></LinearRing></innerBoundaryIs><innerBoundaryIs><LinearRing><coordinates>35.125,31.675 35.125,31.66666667 35.13333333,31.66666667 35.13333333,31.675 35.125,31.675</coordinates></LinearRing></innerBoundaryIs><innerBoundaryIs><LinearRing><coordinates>35.125,31.69166667 35.13333333,31.69166667 35.13333333,31.7 35.125,31.7 35.125,31.69166667</coordinates></LinearRing></innerBoundaryIs><innerBoundaryIs><LinearRing><coordinates>34.8,32.1 34.80833333,32.1 34.81666667,32.1 34.81666667,32.10833333 34.80833333,32.10833333 34.8,32.10833333 34.8,32.1</coordinates></LinearRing></innerBoundaryIs><innerBoundaryIs><LinearRing><coordinates>35.18333333,32.24166667 35.19166667,32.24166667 35.19166667,32.25 35.18333333,32.25 35.18333333,32.24166667</coordinates></LinearRing></innerBoundaryIs><innerBoundaryIs><LinearRing><coordinates>35.18333333,32.25 35.18333333,32.25833333 35.175,32.25833333 35.175,32.25 35.18333333,32.25</coordinates></LinearRing></innerBoundaryIs><innerBoundaryIs><LinearRing><coordinates>34.96666667,31.95833333 34.975,31.95833333 34.98333333,31.95833333 34.99166667,31.95833333 34.99166667,31.96666667 34.99166667,31.975 35.0,31.975 35.00833333,31.975 35.00833333,31.96666667 35.01666667,31.96666667 35.025,31.96666667 35.03333333,31.96666667 35.04166667,31.96666667 35.04166667,31.95833333 35.03333333,31.95833333 35.03333333,31.95 35.03333333,31.94166667 35.03333333,31.93333333 35.025,31.93333333 35.01666667,31.93333333 35.00833333,31.93333333 35.00833333,31.925 35.0,31.925 34.99166667,31.925 34.99166667,31.91666667 34.98333333,31.91666667 34.975,31.91666667 34.96666667,31.91666667 34.96666667,31.90833333 34.975,31.90833333 34.975,31.9 34.96666667,31.9 34.95833333,31.9 34.95,31.9 34.94166667,31.9 34.94166667,31.90833333 34.95,31.90833333 34.95,31.91666667 34.95,31.925 34.94166667,31.925 34.93333333,31.925 34.925,31.925 34.91666667,31.925 34.90833333,31.925 34.90833333,31.91666667 34.90833333,31.90833333 34.91666667,31.90833333 34.91666667,31.9 34.925,31.9 34.93333333,31.9 34.93333333,31.89166667 34.94166667,31.89166667 34.95,31.89166667 34.95,31.88333333 34.95833333,31.88333333 34.96666667,31.88333333 34.975,31.88333333 34.98333333,31.88333333 34.99166667,31.88333333 34.99166667,31.875 35.0,31.875 35.00833333,31.875 35.01666667,31.875 35.01666667,31.88333333 35.01666667,31.89166667 35.01666667,31.9 35.01666667,31.90833333 35.025,31.90833333 35.03333333,31.90833333 35.03333333,31.91666667 35.04166667,31.91666667 35.05,31.91666667 35.05833333,31.91666667 35.05833333,31.925 35.05833333,31.93333333 35.05833333,31.94166667 35.05,31.94166667 35.05,31.95 35.05833333,31.95 35.06666667,31.95 35.075,31.95 35.08333333,31.95 35.08333333,31.95833333 35.075,31.95833333 35.075,31.96666667 35.06666667,31.96666667 35.05833333,31.96666667 35.05,31.96666667 35.05,31.975 35.05833333,31.975 35.05833333,31.98333333 35.06666667,31.98333333 35.075,31.98333333 35.075,31.99166667 35.06666667,31.99166667 35.06666667,32.0 35.05833333,32.0 35.05833333,31.99166667 35.05,31.99166667 35.05,32.0 35.04166667,32.0 35.04166667,32.00833333 35.05,32.00833333 35.05,32.01666667 35.04166667,32.01666667 35.04166667,32.025 35.03333333,32.025 35.025,32.025 35.025,32.01666667 35.01666667,32.01666667 35.00833333,32.01666667 35.00833333,32.025 35.0,32.025 34.99166667,32.025 34.98333333,32.025 34.98333333,32.03333333 34.975,32.03333333 34.96666667,32.03333333 34.96666667,32.025 34.95833333,32.025 34.95833333,32.03333333 34.95,32.03333333 34.95,32.025 34.95,32.01666667 34.95,32.00833333 34.94166667,32.00833333 34.94166667,32.0 34.95,32.0 34.95833333,32.0 34.95833333,31.99166667 34.96666667,31.99166667 34.96666667,31.98333333 34.96666667,31.975 34.95833333,31.975 34.95833333,31.96666667 34.96666667,31.96666667 34.96666667,31.95833333</coordinates></LinearRing></innerBoundaryIs><innerBoundaryIs><LinearRing><coordinates>34.95,32.03333333 34.95,32.04166667 34.95833333,32.04166667 34.95833333,32.05 34.96666667,32.05 34.975,32.05 34.975,32.05833333 34.975,32.06666667 34.98333333,32.06666667 34.98333333,32.075 34.975,32.075 34.975,32.08333333 34.96666667,32.08333333 34.96666667,32.075 34.95833333,32.075 34.95,32.075 34.94166667,32.075 34.94166667,32.06666667 34.94166667,32.05833333 34.93333333,32.05833333 34.93333333,32.05 34.93333333,32.04166667 34.94166667,32.04166667 34.94166667,32.03333333 34.95,32.03333333</coordinates></LinearRing></innerBoundaryIs><innerBoundaryIs><LinearRing><coordinates>34.975,32.05 34.975,32.04166667 34.98333333,32.04166667 34.99166667,32.04166667 34.99166667,32.05 34.98333333,32.05 34.975,32.05</coordinates></LinearRing></innerBoundaryIs><innerBoundaryIs><LinearRing><coordinates>35.14166667,31.725 35.15,31.725 35.15,31.73333333 35.15833333,31.73333333 35.15833333,31.74166667 35.15,31.74166667 35.14166667,31.74166667 35.14166667,31.73333333 35.14166667,31.725</coordinates></LinearRing></innerBoundaryIs><innerBoundaryIs><LinearRing><coordinates>35.15,31.725 35.15,31.71666667 35.15833333,31.71666667 35.15833333,31.725 35.15,31.725</coordinates></LinearRing></innerBoundaryIs><innerBoundaryIs><LinearRing><coordinates>35.075,31.91666667 35.08333333,31.91666667 35.08333333,31.925 35.075,31.925 35.075,31.91666667</coordinates></LinearRing></innerBoundaryIs><innerBoundaryIs><LinearRing><coordinates>35.08333333,31.91666667 35.08333333,31.90833333 35.09166667,31.90833333 35.09166667,31.91666667 35.08333333,31.91666667</coordinates></LinearRing></innerBoundaryIs><innerBoundaryIs><LinearRing><coordinates>34.9,32.10833333 34.9,32.1 34.90833333,32.1 34.91666667,32.1 34.91666667,32.10833333 34.91666667,32.11666667 34.925,32.11666667 34.925,32.125 34.93333333,32.125 34.93333333,32.13333333 34.93333333,32.14166667 34.94166667,32.14166667 34.94166667,32.13333333 34.95,32.13333333 34.95,32.14166667 34.95,32.15 34.95,32.15833333 34.95,32.16666667 34.94166667,32.16666667 34.94166667,32.175 34.93333333,32.175 34.93333333,32.16666667 34.925,32.16666667 34.925,32.15833333 34.91666667,32.15833333 34.91666667,32.15 34.925,32.15 34.925,32.14166667 34.91666667,32.14166667 34.90833333,32.14166667 34.90833333,32.13333333 34.90833333,32.125 34.9,32.125 34.9,32.11666667 34.9,32.10833333</coordinates></LinearRing></innerBoundaryIs><innerBoundaryIs><LinearRing><coordinates>34.95,32.13333333 34.95,32.125 34.95833333,32.125 34.95833333,32.13333333 34.95,32.13333333</coordinates></LinearRing></innerBoundaryIs><innerBoundaryIs><LinearRing><coordinates>34.95,32.125 34.94166667,32.125 34.94166667,32.11666667 34.95,32.11666667 34.95,32.125</coordinates></LinearRing></innerBoundaryIs><innerBoundaryIs><LinearRing><coordinates>34.94166667,32.11666667 34.93333333,32.11666667 34.93333333,32.10833333 34.93333333,32.1 34.94166667,32.1 34.94166667,32.10833333 34.94166667,32.11666667</coordinates></LinearRing></innerBoundaryIs><innerBoundaryIs><LinearRing><coordinates>34.95833333,32.125 34.95833333,32.11666667 34.95833333,32.10833333 34.95833333,32.1 34.96666667,32.1 34.96666667,32.10833333 34.96666667,32.11666667 34.96666667,32.125 34.95833333,32.125</coordinates></LinearRing></innerBoundaryIs><innerBoundaryIs><LinearRing><coordinates>34.925,32.025 34.93333333,32.025 34.93333333,32.03333333 34.925,32.03333333 34.925,32.025</coordinates></LinearRing></innerBoundaryIs><innerBoundaryIs><LinearRing><coordinates>34.93333333,32.025 34.93333333,32.01666667 34.94166667,32.01666667 34.94166667,32.025 34.93333333,32.025</coordinates></LinearRing></innerBoundaryIs><innerBoundaryIs><LinearRing><coordinates>34.90833333,32.075 34.90833333,32.06666667 34.90833333,32.05833333 34.90833333,32.05 34.91666667,32.05 34.91666667,32.05833333 34.91666667,32.06666667 34.91666667,32.075 34.90833333,32.075</coordinates></LinearRing></innerBoundaryIs><innerBoundaryIs><LinearRing><coordinates>34.91666667,32.075 34.925,32.075 34.93333333,32.075 34.93333333,32.08333333 34.93333333,32.09166667 34.925,32.09166667 34.91666667,32.09166667 34.91666667,32.08333333 34.91666667,32.075</coordinates></LinearRing></innerBoundaryIs><innerBoundaryIs><LinearRing><coordinates>35.03333333,32.14166667 35.03333333,32.13333333 35.04166667,32.13333333 35.04166667,32.14166667 35.03333333,32.14166667</coordinates></LinearRing></innerBoundaryIs><innerBoundaryIs><LinearRing><coordinates>35.03333333,32.13333333 35.025,32.13333333 35.025,32.125 35.03333333,32.125 35.03333333,32.13333333</coordinates></LinearRing></innerBoundaryIs><innerBoundaryIs><LinearRing><coordinates>35.275,32.20833333 35.28333333,32.20833333 35.28333333,32.2 35.29166667,32.2 35.29166667,32.20833333 35.3,32.20833333 35.3,32.21666667 35.29166667,32.21666667 35.28333333,32.21666667 35.28333333,32.225 35.275,32.225 35.26666667,32.225 35.25833333,32.225 35.25833333,32.21666667 35.26666667,32.21666667 35.275,32.21666667 35.275,32.20833333</coordinates></LinearRing></innerBoundaryIs><innerBoundaryIs><LinearRing><coordinates>35.25833333,32.225 35.25833333,32.23333333 35.25,32.23333333 35.25,32.225 35.25833333,32.225</coordinates></LinearRing></innerBoundaryIs><innerBoundaryIs><LinearRing><coordinates>35.25,32.225 35.24166667,32.225 35.24166667,32.21666667 35.25,32.21666667 35.25,32.225</coordinates></LinearRing></innerBoundaryIs><innerBoundaryIs><LinearRing><coordinates>35.03333333,32.41666667 35.04166667,32.41666667 35.04166667,32.425 35.03333333,32.425 35.03333333,32.41666667</coordinates></LinearRing></innerBoundaryIs><innerBoundaryIs><LinearRing><coordinates>35.04166667,32.41666667 35.04166667,32.40833333 35.05,32.40833333 35.05,32.41666667 35.04166667,32.41666667</coordinates></LinearRing></innerBoundaryIs><innerBoundaryIs><LinearRing><coordinates>35.04166667,32.425 35.05,32.425 35.05,32.43333333 35.04166667,32.43333333 35.04166667,32.425</coordinates></LinearRing></innerBoundaryIs><innerBoundaryIs><LinearRing><coordinates>34.93333333,32.49166667 34.94166667,32.49166667 34.94166667,32.5 34.93333333,32.5 34.93333333,32.49166667</coordinates></LinearRing></innerBoundaryIs><innerBoundaryIs><LinearRing><coordinates>34.94166667,32.49166667 34.94166667,32.48333333 34.94166667,32.475 34.94166667,32.46666667 34.95,32.46666667 34.95,32.475 34.95,32.48333333 34.95,32.49166667 34.94166667,32.49166667</coordinates></LinearRing></innerBoundaryIs><innerBoundaryIs><LinearRing><coordinates>35.19166667,32.5 35.2,32.5 35.2,32.50833333 35.19166667,32.50833333 35.19166667,32.5</coordinates></LinearRing></innerBoundaryIs><innerBoundaryIs><LinearRing><coordinates>35.2,32.50833333 35.20833333,32.50833333 35.20833333,32.51666667 35.2,32.51666667 35.2,32.50833333</coordinates></LinearRing></innerBoundaryIs><innerBoundaryIs><LinearRing><coordinates>35.3,32.61666667 35.29166667,32.61666667 35.28333333,32.61666667 35.28333333,32.60833333 35.28333333,32.6 35.29166667,32.6 35.3,32.6 35.3,32.60833333 35.30833333,32.60833333 35.30833333,32.61666667 35.3,32.61666667</coordinates></LinearRing></innerBoundaryIs><innerBoundaryIs><LinearRing><coordinates>35.30833333,32.61666667 35.31666667,32.61666667 35.325,32.61666667 35.325,32.625 35.31666667,32.625 35.30833333,32.625 35.30833333,32.61666667</coordinates></LinearRing></innerBoundaryIs><innerBoundaryIs><LinearRing><coordinates>35.275,32.86666667 35.275,32.85833333 35.28333333,32.85833333 35.29166667,32.85833333 35.29166667,32.86666667 35.28333333,32.86666667 35.275,32.86666667</coordinates></LinearRing></innerBoundaryIs><innerBoundaryIs><LinearRing><coordinates>35.29166667,32.86666667 35.3,32.86666667 35.30833333,32.86666667 35.30833333,32.875 35.3,32.875 35.29166667,32.875 35.29166667,32.86666667</coordinates></LinearRing></innerBoundaryIs><innerBoundaryIs><LinearRing><coordinates>35.39166667,32.79166667 35.39166667,32.78333333 35.38333333,32.78333333 35.38333333,32.775 35.39166667,32.775 35.4,32.775 35.4,32.78333333 35.4,32.79166667 35.39166667,32.79166667</coordinates></LinearRing></innerBoundaryIs><innerBoundaryIs><LinearRing><coordinates>35.38333333,32.775 35.375,32.775 35.375,32.76666667 35.38333333,32.76666667 35.38333333,32.775</coordinates></LinearRing></innerBoundaryIs><innerBoundaryIs><LinearRing><coordinates>35.375,32.775 35.375,32.78333333 35.36666667,32.78333333 35.36666667,32.775 35.375,32.775</coordinates></LinearRing></innerBoundaryIs><innerBoundaryIs><LinearRing><coordinates>35.33333333,32.75833333 35.33333333,32.75 35.33333333,32.74166667 35.34166667,32.74166667 35.35,32.74166667 35.35,32.75 35.34166667,32.75 35.34166667,32.75833333 35.34166667,32.76666667 35.33333333,32.76666667 35.33333333,32.75833333</coordinates></LinearRing></innerBoundaryIs><innerBoundaryIs><LinearRing><coordinates>35.35,32.75 35.35833333,32.75 35.36666667,32.75 35.36666667,32.75833333 35.35833333,32.75833333 35.35,32.75833333 35.35,32.75</coordinates></LinearRing></innerBoundaryIs><innerBoundaryIs><LinearRing><coordinates>35.43333333,32.83333333 35.43333333,32.825 35.44166667,32.825 35.44166667,32.83333333 35.43333333,32.83333333</coordinates></LinearRing></innerBoundaryIs><innerBoundaryIs><LinearRing><coordinates>35.44166667,32.825 35.44166667,32.81666667 35.45,32.81666667 35.45,32.825 35.44166667,32.825</coordinates></LinearRing></innerBoundaryIs><innerBoundaryIs><LinearRing><coordinates>35.69166667,32.975 35.7,32.975 35.7,32.98333333 35.69166667,32.98333333 35.69166667,32.975</coordinates></LinearRing></innerBoundaryIs><innerBoundaryIs><LinearRing><coordinates>35.7,32.975 35.7,32.96666667 35.7,32.95833333 35.7,32.95 35.7,32.94166667 35.70833333,32.94166667 35.70833333,32.95 35.70833333,32.95833333 35.70833333,32.96666667 35.70833333,32.975 35.7,32.975</coordinates></LinearRing></innerBoundaryIs><innerBoundaryIs><LinearRing><coordinates>35.61666667,33.39166667 35.61666667,33.38333333 35.60833333,33.38333333 35.60833333,33.375 35.61666667,33.375 35.625,33.375 35.625,33.38333333 35.63333333,33.38333333 35.64166667,33.38333333 35.64166667,33.375 35.64166667,33.36666667 35.65,33.36666667 35.65833333,33.36666667 35.66666667,33.36666667 35.66666667,33.35833333 35.675,33.35833333 35.68333333,33.35833333 35.68333333,33.36666667 35.69166667,33.36666667 35.69166667,33.375 35.69166667,33.38333333 35.68333333,33.38333333 35.68333333,33.39166667 35.675,33.39166667 35.675,33.4 35.68333333,33.4 35.68333333,33.40833333 35.69166667,33.40833333 35.7,33.40833333 35.7,33.4 35.70833333,33.4 35.70833333,33.40833333 35.71666667,33.40833333 35.725,33.40833333 35.725,33.41666667 35.725,33.425 35.725,33.43333333 35.73333333,33.43333333 35.73333333,33.44166667 35.725,33.44166667 35.725,33.45 35.725,33.45833333 35.71666667,33.45833333 35.70833333,33.45833333 35.70833333,33.45 35.71666667,33.45 35.71666667,33.44166667 35.70833333,33.44166667 35.70833333,33.43333333 35.7,33.43333333 35.69166667,33.43333333 35.69166667,33.425 35.68333333,33.425 35.68333333,33.41666667 35.675,33.41666667 35.66666667,33.41666667 35.66666667,33.425 35.66666667,33.43333333 35.65833333,33.43333333 35.65833333,33.44166667 35.65833333,33.45 35.66666667,33.45 35.66666667,33.45833333 35.66666667,33.46666667 35.66666667,33.475 35.66666667,33.48333333 35.65833333,33.48333333 35.65833333,33.475 35.65,33.475 35.65,33.48333333 35.65,33.49166667 35.64166667,33.49166667 35.64166667,33.48333333 35.63333333,33.48333333 35.63333333,33.49166667 35.63333333,33.5 35.63333333,33.50833333 35.625,33.50833333 35.625,33.5 35.61666667,33.5 35.61666667,33.49166667 35.625,33.49166667 35.625,33.48333333 35.625,33.475 35.63333333,33.475 35.63333333,33.46666667 35.625,33.46666667 35.625,33.45833333 35.625,33.45 35.625,33.44166667 35.63333333,33.44166667 35.64166667,33.44166667 35.64166667,33.43333333 35.63333333,33.43333333 35.625,33.43333333 35.61666667,33.43333333 35.61666667,33.425 35.61666667,33.41666667 35.60833333,33.41666667 35.60833333,33.40833333 35.60833333,33.4 35.61666667,33.4 35.61666667,33.39166667</coordinates></LinearRing></innerBoundaryIs><innerBoundaryIs><LinearRing><coordinates>35.66666667,33.35833333 35.65833333,33.35833333 35.65,33.35833333 35.65,33.35 35.65,33.34166667 35.65,33.33333333 35.65,33.325 35.65833333,33.325 35.65833333,33.31666667 35.65833333,33.30833333 35.66666667,33.30833333 35.675,33.30833333 35.675,33.31666667 35.675,33.325 35.68333333,33.325 35.68333333,33.33333333 35.68333333,33.34166667 35.675,33.34166667 35.66666667,33.34166667 35.66666667,33.35 35.66666667,33.35833333</coordinates></LinearRing></innerBoundaryIs><innerBoundaryIs><LinearRing><coordinates>35.675,33.30833333 35.675,33.3 35.675,33.29166667 35.66666667,33.29166667 35.65833333,33.29166667 35.65833333,33.28333333 35.66666667,33.28333333 35.675,33.28333333 35.68333333,33.28333333 35.68333333,33.29166667 35.68333333,33.3 35.69166667,33.3 35.69166667,33.30833333 35.68333333,33.30833333 35.675,33.30833333</coordinates></LinearRing></innerBoundaryIs><innerBoundaryIs><LinearRing><coordinates>35.68333333,33.35833333 35.68333333,33.35 35.69166667,33.35 35.69166667,33.35833333 35.68333333,33.35833333</coordinates></LinearRing></innerBoundaryIs><innerBoundaryIs><LinearRing><coordinates>35.7,33.4 35.69166667,33.4 35.69166667,33.39166667 35.7,33.39166667 35.7,33.4</coordinates></LinearRing></innerBoundaryIs><innerBoundaryIs><LinearRing><coordinates>35.60833333,33.19166667 35.60833333,33.18333333 35.61666667,33.18333333 35.61666667,33.19166667 35.60833333,33.19166667</coordinates></LinearRing></innerBoundaryIs><innerBoundaryIs><LinearRing><coordinates>35.61666667,33.18333333 35.61666667,33.175 35.625,33.175 35.63333333,33.175 35.63333333,33.18333333 35.625,33.18333333 35.61666667,33.18333333</coordinates></LinearRing></innerBoundaryIs><innerBoundaryIs><LinearRing><coordinates>35.78333333,33.19166667 35.79166667,33.19166667 35.79166667,33.2 35.78333333,33.2 35.78333333,33.19166667</coordinates></LinearRing></innerBoundaryIs><innerBoundaryIs><LinearRing><coordinates>35.79166667,33.2 35.8,33.2 35.8,33.20833333 35.8,33.21666667 35.79166667,33.21666667 35.79166667,33.20833333 35.79166667,33.2</coordinates></LinearRing></innerBoundaryIs><innerBoundaryIs><LinearRing><coordinates>35.43333333,33.26666667 35.43333333,33.25833333 35.44166667,33.25833333 35.44166667,33.26666667 35.43333333,33.26666667</coordinates></LinearRing></innerBoundaryIs><innerBoundaryIs><LinearRing><coordinates>35.44166667,33.26666667 35.45,33.26666667 35.45,33.275 35.45833333,33.275 35.45833333,33.28333333 35.45833333,33.29166667 35.45,33.29166667 35.45,33.28333333 35.44166667,33.28333333 35.43333333,33.28333333 35.43333333,33.275 35.44166667,33.275 35.44166667,33.26666667</coordinates></LinearRing></innerBoundaryIs><innerBoundaryIs><LinearRing><coordinates>35.45,33.29166667 35.45,33.3 35.44166667,33.3 35.44166667,33.30833333 35.44166667,33.31666667 35.43333333,33.31666667 35.43333333,33.30833333 35.43333333,33.3 35.43333333,33.29166667 35.44166667,33.29166667 35.45,33.29166667</coordinates></LinearRing></innerBoundaryIs><innerBoundaryIs><LinearRing><coordinates>35.43333333,33.31666667 35.43333333,33.325 35.425,33.325 35.425,33.31666667 35.43333333,33.31666667</coordinates></LinearRing></innerBoundaryIs><innerBoundaryIs><LinearRing><coordinates>35.525,33.29166667 35.53333333,33.29166667 35.53333333,33.3 35.525,33.3 35.525,33.29166667</coordinates></LinearRing></innerBoundaryIs><innerBoundaryIs><LinearRing><coordinates>35.525,33.3 35.525,33.30833333 35.51666667,33.30833333 35.51666667,33.3 35.525,33.3</coordinates></LinearRing></innerBoundaryIs><innerBoundaryIs><LinearRing><coordinates>35.55,33.34166667 35.55,33.33333333 35.55833333,33.33333333 35.55833333,33.34166667 35.55,33.34166667</coordinates></LinearRing></innerBoundaryIs><innerBoundaryIs><LinearRing><coordinates>35.55,33.33333333 35.54166667,33.33333333 35.54166667,33.325 35.55,33.325 35.55,33.33333333</coordinates></LinearRing></innerBoundaryIs><innerBoundaryIs><LinearRing><coordinates>35.525,33.375 35.525,33.36666667 35.53333333,33.36666667 35.54166667,33.36666667 35.55,33.36666667 35.55,33.375 35.54166667,33.375 35.54166667,33.38333333 35.53333333,33.38333333 35.53333333,33.39166667 35.525,33.39166667 35.525,33.38333333 35.525,33.375</coordinates></LinearRing></innerBoundaryIs><innerBoundaryIs><LinearRing><coordinates>35.55,33.375 35.55833333,33.375 35.55833333,33.36666667 35.56666667,33.36666667 35.56666667,33.375 35.575,33.375 35.58333333,33.375 35.58333333,33.38333333 35.575,33.38333333 35.56666667,33.38333333 35.55833333,33.38333333 35.55,33.38333333 35.55,33.375</coordinates></LinearRing></innerBoundaryIs><innerBoundaryIs><LinearRing><coordinates>35.68333333,33.73333333 35.69166667,33.73333333 35.69166667,33.74166667 35.68333333,33.74166667 35.675,33.74166667 35.66666667,33.74166667 35.66666667,33.73333333 35.65833333,33.73333333 35.65,33.73333333 35.65,33.725 35.65833333,33.725 35.66666667,33.725 35.675,33.725 35.675,33.71666667 35.68333333,33.71666667 35.68333333,33.70833333 35.69166667,33.70833333 35.7,33.70833333 35.7,33.71666667 35.69166667,33.71666667 35.69166667,33.725 35.68333333,33.725 35.68333333,33.73333333</coordinates></LinearRing></innerBoundaryIs><innerBoundaryIs><LinearRing><coordinates>35.66666667,33.74166667 35.66666667,33.75 35.65833333,33.75 35.65833333,33.74166667 35.66666667,33.74166667</coordinates></LinearRing></innerBoundaryIs><innerBoundaryIs><LinearRing><coordinates>35.7,33.71666667 35.70833333,33.71666667 35.70833333,33.725 35.71666667,33.725 35.71666667,33.73333333 35.70833333,33.73333333 35.7,33.73333333 35.7,33.725 35.7,33.71666667</coordinates></LinearRing></innerBoundaryIs><innerBoundaryIs><LinearRing><coordinates>35.59166667,33.55833333 35.59166667,33.55 35.6,33.55 35.6,33.55833333 35.59166667,33.55833333</coordinates></LinearRing></innerBoundaryIs><innerBoundaryIs><LinearRing><coordinates>35.59166667,33.55 35.58333333,33.55 35.575,33.55 35.575,33.54166667 35.575,33.53333333 35.575,33.525 35.58333333,33.525 35.59166667,33.525 35.6,33.525 35.6,33.53333333 35.59166667,33.53333333 35.59166667,33.54166667 35.59166667,33.55</coordinates></LinearRing></innerBoundaryIs><innerBoundaryIs><LinearRing><coordinates>35.55,33.475 35.55,33.46666667 35.54166667,33.46666667 35.54166667,33.45833333 35.54166667,33.45 35.55,33.45 35.55,33.45833333 35.55833333,33.45833333 35.55833333,33.46666667 35.56666667,33.46666667 35.575,33.46666667 35.575,33.475 35.575,33.48333333 35.56666667,33.48333333 35.55833333,33.48333333 35.55833333,33.475 35.55,33.475</coordinates></LinearRing></innerBoundaryIs><innerBoundaryIs><LinearRing><coordinates>35.54166667,33.45 35.53333333,33.45 35.525,33.45 35.525,33.44166667 35.53333333,33.44166667 35.54166667,33.44166667 35.54166667,33.45</coordinates></LinearRing></innerBoundaryIs><innerBoundaryIs><LinearRing><coordinates>35.75833333,33.48333333 35.75833333,33.475 35.76666667,33.475 35.76666667,33.48333333 35.75833333,33.48333333</coordinates></LinearRing></innerBoundaryIs><innerBoundaryIs><LinearRing><coordinates>35.76666667,33.48333333 35.775,33.48333333 35.78333333,33.48333333 35.78333333,33.49166667 35.775,33.49166667 35.76666667,33.49166667 35.76666667,33.48333333</coordinates></LinearRing></innerBoundaryIs><innerBoundaryIs><LinearRing><coordinates>35.84166667,33.65 35.84166667,33.64166667 35.84166667,33.63333333 35.85,33.63333333 35.85,33.64166667 35.85833333,33.64166667 35.86666667,33.64166667 35.86666667,33.65 35.86666667,33.65833333 35.85833333,33.65833333 35.85,33.65833333 35.85,33.65 35.84166667,33.65</coordinates></LinearRing></innerBoundaryIs><innerBoundaryIs><LinearRing><coordinates>35.85,33.65833333 35.85,33.66666667 35.84166667,33.66666667 35.84166667,33.65833333 35.85,33.65833333</coordinates></LinearRing></innerBoundaryIs><innerBoundaryIs><LinearRing><coordinates>35.58333333,33.68333333 35.58333333,33.675 35.59166667,33.675 35.59166667,33.68333333 35.58333333,33.68333333</coordinates></LinearRing></innerBoundaryIs><innerBoundaryIs><LinearRing><coordinates>35.58333333,33.675 35.575,33.675 35.575,33.66666667 35.58333333,33.66666667 35.58333333,33.675</coordinates></LinearRing></innerBoundaryIs><innerBoundaryIs><LinearRing><coordinates>35.65833333,33.68333333 35.65833333,33.675 35.65,33.675 35.65,33.66666667 35.65833333,33.66666667 35.66666667,33.66666667 35.66666667,33.675 35.66666667,33.68333333 35.65833333,33.68333333</coordinates></LinearRing></innerBoundaryIs><innerBoundaryIs><LinearRing><coordinates>35.65,33.66666667 35.64166667,33.66666667 35.63333333,33.66666667 35.625,33.66666667 35.625,33.65833333 35.63333333,33.65833333 35.64166667,33.65833333 35.65,33.65833333 35.65,33.66666667</coordinates></LinearRing></innerBoundaryIs><innerBoundaryIs><LinearRing><coordinates>35.66666667,33.66666667 35.66666667,33.65833333 35.675,33.65833333 35.675,33.66666667 35.66666667,33.66666667</coordinates></LinearRing></innerBoundaryIs><innerBoundaryIs><LinearRing><coordinates>35.725,33.90833333 35.725,33.9 35.73333333,33.9 35.73333333,33.89166667 35.74166667,33.89166667 35.74166667,33.9 35.74166667,33.90833333 35.75,33.90833333 35.75,33.91666667 35.75,33.925 35.74166667,33.925 35.73333333,33.925 35.73333333,33.91666667 35.725,33.91666667 35.725,33.90833333</coordinates></LinearRing></innerBoundaryIs><innerBoundaryIs><LinearRing><coordinates>35.73333333,33.89166667 35.725,33.89166667 35.725,33.88333333 35.73333333,33.88333333 35.73333333,33.89166667</coordinates></LinearRing></innerBoundaryIs><innerBoundaryIs><LinearRing><coordinates>35.73333333,33.88333333 35.73333333,33.875 35.73333333,33.86666667 35.74166667,33.86666667 35.75,33.86666667 35.75,33.875 35.75,33.88333333 35.74166667,33.88333333 35.73333333,33.88333333</coordinates></LinearRing></innerBoundaryIs><innerBoundaryIs><LinearRing><coordinates>35.725,33.91666667 35.725,33.925 35.725,33.93333333 35.71666667,33.93333333 35.71666667,33.925 35.70833333,33.925 35.70833333,33.91666667 35.70833333,33.90833333 35.71666667,33.90833333 35.71666667,33.91666667 35.725,33.91666667</coordinates></LinearRing></innerBoundaryIs><innerBoundaryIs><LinearRing><coordinates>35.69166667,33.775 35.69166667,33.76666667 35.7,33.76666667 35.7,33.775 35.69166667,33.775</coordinates></LinearRing></innerBoundaryIs><innerBoundaryIs><LinearRing><coordinates>35.69166667,33.76666667 35.68333333,33.76666667 35.68333333,33.775 35.675,33.775 35.66666667,33.775 35.66666667,33.76666667 35.65833333,33.76666667 35.65833333,33.75833333 35.66666667,33.75833333 35.675,33.75833333 35.68333333,33.75833333 35.69166667,33.75833333 35.69166667,33.76666667</coordinates></LinearRing></innerBoundaryIs><innerBoundaryIs><LinearRing><coordinates>35.89166667,33.775 35.89166667,33.76666667 35.9,33.76666667 35.90833333,33.76666667 35.90833333,33.775 35.90833333,33.78333333 35.9,33.78333333 35.89166667,33.78333333 35.89166667,33.775</coordinates></LinearRing></innerBoundaryIs><innerBoundaryIs><LinearRing><coordinates>35.89166667,33.78333333 35.89166667,33.79166667 35.88333333,33.79166667 35.875,33.79166667 35.875,33.78333333 35.88333333,33.78333333 35.89166667,33.78333333</coordinates></LinearRing></innerBoundaryIs><innerBoundaryIs><LinearRing><coordinates>35.89166667,33.79166667 35.9,33.79166667 35.90833333,33.79166667 35.90833333,33.8 35.91666667,33.8 35.91666667,33.80833333 35.90833333,33.80833333 35.9,33.80833333 35.9,33.8 35.89166667,33.8 35.89166667,33.79166667</coordinates></LinearRing></innerBoundaryIs><innerBoundaryIs><LinearRing><coordinates>35.98333333,33.85833333 35.98333333,33.85 35.99166667,33.85 36.0,33.85 36.00833333,33.85 36.01666667,33.85 36.01666667,33.85833333 36.00833333,33.85833333 36.0,33.85833333 35.99166667,33.85833333 35.99166667,33.86666667 35.98333333,33.86666667 35.98333333,33.85833333</coordinates></LinearRing></innerBoundaryIs><innerBoundaryIs><LinearRing><coordinates>35.99166667,33.86666667 36.0,33.86666667 36.00833333,33.86666667 36.00833333,33.875 36.0,33.875 36.0,33.88333333 36.0,33.89166667 35.99166667,33.89166667 35.99166667,33.88333333 35.99166667,33.875 35.99166667,33.86666667</coordinates></LinearRing></innerBoundaryIs><innerBoundaryIs><LinearRing><coordinates>36.15833333,34.19166667 36.15833333,34.18333333 36.16666667,34.18333333 36.16666667,34.19166667 36.15833333,34.19166667</coordinates></LinearRing></innerBoundaryIs><innerBoundaryIs><LinearRing><coordinates>36.15833333,34.18333333 36.15,34.18333333 36.15,34.175 36.15833333,34.175 36.15833333,34.18333333</coordinates></LinearRing></innerBoundaryIs><innerBoundaryIs><LinearRing><coordinates>35.73333333,34.19166667 35.74166667,34.19166667 35.75,34.19166667 35.75,34.2 35.74166667,34.2 35.73333333,34.2 35.73333333,34.19166667</coordinates></LinearRing></innerBoundaryIs><innerBoundaryIs><LinearRing><coordinates>35.75,34.2 35.75833333,34.2 35.75833333,34.20833333 35.75,34.20833333 35.75,34.2</coordinates></LinearRing></innerBoundaryIs><innerBoundaryIs><LinearRing><coordinates>35.70833333,34.09166667 35.70833333,34.08333333 35.7,34.08333333 35.69166667,34.08333333 35.69166667,34.075 35.7,34.075 35.70833333,34.075 35.71666667,34.075 35.71666667,34.08333333 35.71666667,34.09166667 35.70833333,34.09166667</coordinates></LinearRing></innerBoundaryIs><innerBoundaryIs><LinearRing><coordinates>35.71666667,34.075 35.71666667,34.06666667 35.725,34.06666667 35.73333333,34.06666667 35.73333333,34.075 35.725,34.075 35.71666667,34.075</coordinates></LinearRing></innerBoundaryIs><innerBoundaryIs><LinearRing><coordinates>35.73333333,34.06666667 35.73333333,34.05833333 35.74166667,34.05833333 35.74166667,34.06666667 35.73333333,34.06666667</coordinates></LinearRing></innerBoundaryIs><innerBoundaryIs><LinearRing><coordinates>35.85,34.09166667 35.85,34.08333333 35.85833333,34.08333333 35.86666667,34.08333333 35.86666667,34.09166667 35.85833333,34.09166667 35.85,34.09166667</coordinates></LinearRing></innerBoundaryIs><innerBoundaryIs><LinearRing><coordinates>35.85,34.08333333 35.84166667,34.08333333 35.83333333,34.08333333 35.825,34.08333333 35.825,34.075 35.83333333,34.075 35.84166667,34.075 35.85,34.075 35.85,34.08333333</coordinates></LinearRing></innerBoundaryIs><innerBoundaryIs><LinearRing><coordinates>35.93333333,34.29166667 35.93333333,34.28333333 35.94166667,34.28333333 35.94166667,34.29166667 35.93333333,34.29166667</coordinates></LinearRing></innerBoundaryIs><innerBoundaryIs><LinearRing><coordinates>35.93333333,34.28333333 35.925,34.28333333 35.91666667,34.28333333 35.90833333,34.28333333 35.9,34.28333333 35.89166667,34.28333333 35.89166667,34.275 35.9,34.275 35.9,34.26666667 35.90833333,34.26666667 35.91666667,34.26666667 35.925,34.26666667 35.93333333,34.26666667 35.93333333,34.275 35.93333333,34.28333333</coordinates></LinearRing></innerBoundaryIs><innerBoundaryIs><LinearRing><coordinates>35.93333333,34.26666667 35.93333333,34.25833333 35.94166667,34.25833333 35.94166667,34.26666667 35.93333333,34.26666667</coordinates></LinearRing></innerBoundaryIs><innerBoundaryIs><LinearRing><coordinates>35.94166667,34.25833333 35.94166667,34.25 35.95,34.25 35.95,34.25833333 35.94166667,34.25833333</coordinates></LinearRing></innerBoundaryIs><innerBoundaryIs><LinearRing><coordinates>35.85833333,34.21666667 35.86666667,34.21666667 35.86666667,34.225 35.85833333,34.225 35.85833333,34.21666667</coordinates></LinearRing></innerBoundaryIs><innerBoundaryIs><LinearRing><coordinates>35.86666667,34.21666667 35.86666667,34.20833333 35.875,34.20833333 35.875,34.21666667 35.86666667,34.21666667</coordinates></LinearRing></innerBoundaryIs><innerBoundaryIs><LinearRing><coordinates>36.05833333,34.60833333 36.06666667,34.60833333 36.06666667,34.61666667 36.05833333,34.61666667 36.05833333,34.60833333</coordinates></LinearRing></innerBoundaryIs><innerBoundaryIs><LinearRing><coordinates>36.06666667,34.60833333 36.06666667,34.6 36.075,34.6 36.075,34.60833333 36.06666667,34.60833333</coordinates></LinearRing></innerBoundaryIs><innerBoundaryIs><LinearRing><coordinates>36.15,34.49166667 36.15,34.48333333 36.15,34.475 36.15,34.46666667 36.15833333,34.46666667 36.16666667,34.46666667 36.175,34.46666667 36.175,34.475 36.16666667,34.475 36.16666667,34.48333333 36.15833333,34.48333333 36.15833333,34.49166667 36.16666667,34.49166667 36.175,34.49166667 36.175,34.5 36.16666667,34.5 36.15833333,34.5 36.15,34.5 36.15,34.49166667</coordinates></LinearRing></innerBoundaryIs><innerBoundaryIs><LinearRing><coordinates>36.175,34.475 36.18333333,34.475 36.18333333,34.48333333 36.175,34.48333333 36.175,34.475</coordinates></LinearRing></innerBoundaryIs><innerBoundaryIs><LinearRing><coordinates>36.175,34.5 36.18333333,34.5 36.19166667,34.5 36.2,34.5 36.20833333,34.5 36.20833333,34.50833333 36.2,34.50833333 36.19166667,34.50833333 36.18333333,34.50833333 36.175,34.50833333 36.175,34.5</coordinates></LinearRing></innerBoundaryIs><innerBoundaryIs><LinearRing><coordinates>36.29166667,34.49166667 36.29166667,34.48333333 36.29166667,34.475 36.3,34.475 36.3,34.46666667 36.30833333,34.46666667 36.30833333,34.475 36.31666667,34.475 36.31666667,34.48333333 36.31666667,34.49166667 36.30833333,34.49166667 36.3,34.49166667 36.29166667,34.49166667</coordinates></LinearRing></innerBoundaryIs><innerBoundaryIs><LinearRing><coordinates>36.29166667,34.475 36.28333333,34.475 36.28333333,34.46666667 36.29166667,34.46666667 36.29166667,34.475</coordinates></LinearRing></innerBoundaryIs><innerBoundaryIs><LinearRing><coordinates>35.55833333,33.05833333 35.55833333,33.05 35.56666667,33.05 35.56666667,33.05833333 35.55833333,33.05833333</coordinates></LinearRing></innerBoundaryIs><innerBoundaryIs><LinearRing><coordinates>35.2,32.24166667 35.2,32.23333333 35.20833333,32.23333333 35.20833333,32.24166667 35.2,32.24166667</coordinates></LinearRing></innerBoundaryIs><innerBoundaryIs><LinearRing><coordinates>35.29166667,32.23333333 35.29166667,32.225 35.3,32.225 35.3,32.23333333 35.3,32.24166667 35.29166667,32.24166667 35.29166667,32.23333333</coordinates></LinearRing></innerBoundaryIs><innerBoundaryIs><LinearRing><coordinates>34.85,31.95 34.85,31.94166667 34.85,31.93333333 34.85,31.925 34.85833333,31.925 34.85833333,31.91666667 34.86666667,31.91666667 34.875,31.91666667 34.88333333,31.91666667 34.88333333,31.90833333 34.89166667,31.90833333 34.9,31.90833333 34.9,31.91666667 34.9,31.925 34.89166667,31.925 34.89166667,31.93333333 34.89166667,31.94166667 34.9,31.94166667 34.9,31.93333333 34.90833333,31.93333333 34.91666667,31.93333333 34.91666667,31.94166667 34.91666667,31.95 34.90833333,31.95 34.90833333,31.95833333 34.90833333,31.96666667 34.90833333,31.975 34.9,31.975 34.9,31.98333333 34.90833333,31.98333333 34.91666667,31.98333333 34.91666667,31.99166667 34.90833333,31.99166667 34.90833333,32.0 34.90833333,32.00833333 34.90833333,32.01666667 34.90833333,32.025 34.90833333,32.03333333 34.9,32.03333333 34.89166667,32.03333333 34.88333333,32.03333333 34.88333333,32.025 34.88333333,32.01666667 34.875,32.01666667 34.875,32.00833333 34.86666667,32.00833333 34.86666667,32.0 34.86666667,31.99166667 34.86666667,31.98333333 34.875,31.98333333 34.875,31.975 34.86666667,31.975 34.86666667,31.96666667 34.86666667,31.95833333 34.86666667,31.95 34.85833333,31.95 34.85,31.95</coordinates></LinearRing></innerBoundaryIs><innerBoundaryIs><LinearRing><coordinates>34.94166667,31.95833333 34.95,31.95833333 34.95,31.96666667 34.95,31.975 34.95,31.98333333 34.94166667,31.98333333 34.93333333,31.98333333 34.93333333,31.975 34.93333333,31.96666667 34.94166667,31.96666667 34.94166667,31.95833333</coordinates></LinearRing></innerBoundaryIs><innerBoundaryIs><LinearRing><coordinates>35.20833333,31.78333333 35.21666667,31.78333333 35.21666667,31.79166667 35.20833333,31.79166667 35.2,31.79166667 35.2,31.78333333 35.20833333,31.78333333</coordinates></LinearRing></innerBoundaryIs><innerBoundaryIs><LinearRing><coordinates>34.75,31.79166667 34.75833333,31.79166667 34.76666667,31.79166667 34.76666667,31.8 34.76666667,31.80833333 34.75833333,31.80833333 34.75,31.80833333 34.75,31.8 34.75,31.79166667</coordinates></LinearRing></innerBoundaryIs><innerBoundaryIs><LinearRing><coordinates>34.73333333,31.725 34.73333333,31.71666667 34.74166667,31.71666667 34.75,31.71666667 34.75833333,31.71666667 34.75833333,31.725 34.75833333,31.73333333 34.75833333,31.74166667 34.75,31.74166667 34.74166667,31.74166667 34.74166667,31.73333333 34.73333333,31.73333333 34.73333333,31.725</coordinates></LinearRing></innerBoundaryIs><innerBoundaryIs><LinearRing><coordinates>34.81666667,31.725 34.825,31.725 34.825,31.73333333 34.825,31.74166667 34.81666667,31.74166667 34.81666667,31.73333333 34.81666667,31.725</coordinates></LinearRing></innerBoundaryIs><innerBoundaryIs><LinearRing><coordinates>34.95,31.725 34.95833333,31.725 34.96666667,31.725 34.96666667,31.73333333 34.96666667,31.74166667 34.95833333,31.74166667 34.95,31.74166667 34.95,31.73333333 34.95,31.725</coordinates></LinearRing></innerBoundaryIs><innerBoundaryIs><LinearRing><coordinates>34.98333333,31.725 34.99166667,31.725 35.0,31.725 35.0,31.73333333 35.0,31.74166667 35.00833333,31.74166667 35.00833333,31.75 35.01666667,31.75 35.025,31.75 35.025,31.75833333 35.025,31.76666667 35.025,31.775 35.01666667,31.775 35.01666667,31.76666667 35.00833333,31.76666667 35.0,31.76666667 35.0,31.775 34.99166667,31.775 34.98333333,31.775 34.98333333,31.76666667 34.98333333,31.75833333 34.975,31.75833333 34.975,31.75 34.975,31.74166667 34.98333333,31.74166667 34.98333333,31.73333333 34.98333333,31.725</coordinates></LinearRing></innerBoundaryIs><innerBoundaryIs><LinearRing><coordinates>35.00833333,31.725 35.00833333,31.71666667 35.00833333,31.70833333 35.01666667,31.70833333 35.025,31.70833333 35.025,31.71666667 35.025,31.725 35.01666667,31.725 35.00833333,31.725</coordinates></LinearRing></innerBoundaryIs><innerBoundaryIs><LinearRing><coordinates>35.11666667,31.65 35.11666667,31.64166667 35.125,31.64166667 35.125,31.65 35.11666667,31.65</coordinates></LinearRing></innerBoundaryIs><innerBoundaryIs><LinearRing><coordinates>34.65,31.69166667 34.65833333,31.69166667 34.65833333,31.7 34.65,31.7 34.65,31.69166667</coordinates></LinearRing></innerBoundaryIs><innerBoundaryIs><LinearRing><coordinates>34.68333333,31.69166667 34.68333333,31.68333333 34.68333333,31.675 34.69166667,31.675 34.7,31.675 34.7,31.68333333 34.7,31.69166667 34.7,31.7 34.69166667,31.7 34.69166667,31.69166667 34.68333333,31.69166667</coordinates></LinearRing></innerBoundaryIs><innerBoundaryIs><LinearRing><coordinates>34.98333333,31.70833333 34.99166667,31.70833333 35.0,31.70833333 35.0,31.71666667 34.99166667,31.71666667 34.98333333,31.71666667 34.98333333,31.70833333</coordinates></LinearRing></innerBoundaryIs><innerBoundaryIs><LinearRing><coordinates>34.675,31.76666667 34.675,31.75833333 34.675,31.75 34.68333333,31.75 34.69166667,31.75 34.69166667,31.75833333 34.69166667,31.76666667 34.68333333,31.76666667 34.675,31.76666667</coordinates></LinearRing></innerBoundaryIs><innerBoundaryIs><LinearRing><coordinates>34.71666667,31.75833333 34.725,31.75833333 34.73333333,31.75833333 34.73333333,31.76666667 34.73333333,31.775 34.725,31.775 34.725,31.76666667 34.71666667,31.76666667 34.71666667,31.75833333</coordinates></LinearRing></innerBoundaryIs><innerBoundaryIs><LinearRing><coordinates>34.74166667,31.75833333 34.75,31.75833333 34.75833333,31.75833333 34.75833333,31.76666667 34.75833333,31.775 34.75833333,31.78333333 34.75,31.78333333 34.75,31.775 34.74166667,31.775 34.74166667,31.76666667 34.74166667,31.75833333</coordinates></LinearRing></innerBoundaryIs><innerBoundaryIs><LinearRing><coordinates>34.7,31.78333333 34.7,31.775 34.70833333,31.775 34.70833333,31.78333333 34.7,31.78333333</coordinates></LinearRing></innerBoundaryIs><innerBoundaryIs><LinearRing><coordinates>35.15833333,31.775 35.16666667,31.775 35.16666667,31.78333333 35.15833333,31.78333333 35.15833333,31.775</coordinates></LinearRing></innerBoundaryIs><innerBoundaryIs><LinearRing><coordinates>34.8,31.86666667 34.8,31.85833333 34.80833333,31.85833333 34.81666667,31.85833333 34.825,31.85833333 34.825,31.86666667 34.81666667,31.86666667 34.81666667,31.875 34.825,31.875 34.83333333,31.875 34.84166667,31.875 34.84166667,31.88333333 34.83333333,31.88333333 34.825,31.88333333 34.825,31.89166667 34.81666667,31.89166667 34.81666667,31.9 34.825,31.9 34.825,31.90833333 34.81666667,31.90833333 34.81666667,31.91666667 34.81666667,31.925 34.81666667,31.93333333 34.80833333,31.93333333 34.80833333,31.94166667 34.8,31.94166667 34.8,31.93333333 34.79166667,31.93333333 34.79166667,31.925 34.79166667,31.91666667 34.79166667,31.90833333 34.78333333,31.90833333 34.78333333,31.9 34.78333333,31.89166667 34.78333333,31.88333333 34.79166667,31.88333333 34.79166667,31.89166667 34.79166667,31.9 34.8,31.9 34.8,31.89166667 34.8,31.88333333 34.80833333,31.88333333 34.80833333,31.875 34.80833333,31.86666667 34.8,31.86666667</coordinates></LinearRing></innerBoundaryIs><innerBoundaryIs><LinearRing><coordinates>35.05833333,31.86666667 35.05833333,31.85833333 35.05833333,31.85 35.06666667,31.85 35.06666667,31.85833333 35.075,31.85833333 35.075,31.86666667 35.08333333,31.86666667 35.08333333,31.875 35.09166667,31.875 35.09166667,31.88333333 35.09166667,31.89166667 35.08333333,31.89166667 35.075,31.89166667 35.06666667,31.89166667 35.06666667,31.88333333 35.075,31.88333333 35.075,31.875 35.06666667,31.875 35.05833333,31.875 35.05833333,31.86666667</coordinates></LinearRing></innerBoundaryIs><innerBoundaryIs><LinearRing><coordinates>34.80833333,31.825 34.80833333,31.81666667 34.81666667,31.81666667 34.825,31.81666667 34.825,31.825 34.83333333,31.825 34.84166667,31.825 34.84166667,31.83333333 34.84166667,31.84166667 34.83333333,31.84166667 34.83333333,31.85 34.825,31.85 34.81666667,31.85 34.81666667,31.84166667 34.80833333,31.84166667 34.80833333,31.83333333 34.80833333,31.825</coordinates></LinearRing></innerBoundaryIs><innerBoundaryIs><LinearRing><coordinates>34.99166667,31.81666667 34.99166667,31.80833333 35.0,31.80833333 35.0,31.81666667 34.99166667,31.81666667</coordinates></LinearRing></innerBoundaryIs><innerBoundaryIs><LinearRing><coordinates>35.05,31.90833333 35.05,31.9 35.05833333,31.9 35.06666667,31.9 35.06666667,31.90833333 35.05833333,31.90833333 35.05,31.90833333</coordinates></LinearRing></innerBoundaryIs><innerBoundaryIs><LinearRing><coordinates>34.91666667,31.89166667 34.91666667,31.88333333 34.925,31.88333333 34.925,31.89166667 34.91666667,31.89166667</coordinates></LinearRing></innerBoundaryIs><innerBoundaryIs><LinearRing><coordinates>35.075,31.94166667 35.075,31.93333333 35.08333333,31.93333333 35.09166667,31.93333333 35.09166667,31.94166667 35.08333333,31.94166667 35.075,31.94166667</coordinates></LinearRing></innerBoundaryIs><innerBoundaryIs><LinearRing><coordinates>34.98333333,31.93333333 34.99166667,31.93333333 34.99166667,31.94166667 34.98333333,31.94166667 34.98333333,31.93333333</coordinates></LinearRing></innerBoundaryIs><innerBoundaryIs><LinearRing><coordinates>34.93333333,31.94166667 34.94166667,31.94166667 34.94166667,31.95 34.93333333,31.95 34.93333333,31.94166667</coordinates></LinearRing></innerBoundaryIs><innerBoundaryIs><LinearRing><coordinates>35.3,31.99166667 35.30833333,31.99166667 35.30833333,32.0 35.3,32.0 35.3,31.99166667</coordinates></LinearRing></innerBoundaryIs><innerBoundaryIs><LinearRing><coordinates>35.0,32.075 35.00833333,32.075 35.00833333,32.08333333 35.01666667,32.08333333 35.01666667,32.09166667 35.00833333,32.09166667 35.00833333,32.1 35.0,32.1 34.99166667,32.1 34.99166667,32.09166667 34.99166667,32.08333333 35.0,32.08333333 35.0,32.075</coordinates></LinearRing></innerBoundaryIs><innerBoundaryIs><LinearRing><coordinates>35.0,32.05833333 35.0,32.05 35.00833333,32.05 35.00833333,32.05833333 35.0,32.05833333</coordinates></LinearRing></innerBoundaryIs><innerBoundaryIs><LinearRing><coordinates>34.9,32.09166667 34.9,32.08333333 34.90833333,32.08333333 34.90833333,32.09166667 34.9,32.09166667</coordinates></LinearRing></innerBoundaryIs><innerBoundaryIs><LinearRing><coordinates>35.33333333,32.175 35.34166667,32.175 35.34166667,32.18333333 35.33333333,32.18333333 35.33333333,32.175</coordinates></LinearRing></innerBoundaryIs><innerBoundaryIs><LinearRing><coordinates>35.28333333,32.14166667 35.28333333,32.13333333 35.29166667,32.13333333 35.29166667,32.14166667 35.28333333,32.14166667</coordinates></LinearRing></innerBoundaryIs><innerBoundaryIs><LinearRing><coordinates>34.81666667,32.125 34.825,32.125 34.83333333,32.125 34.83333333,32.13333333 34.825,32.13333333 34.81666667,32.13333333 34.81666667,32.125</coordinates></LinearRing></innerBoundaryIs><innerBoundaryIs><LinearRing><coordinates>34.95833333,32.19166667 34.95833333,32.18333333 34.96666667,32.18333333 34.975,32.18333333 34.975,32.19166667 34.96666667,32.19166667 34.95833333,32.19166667</coordinates></LinearRing></innerBoundaryIs><innerBoundaryIs><LinearRing><coordinates>35.30833333,32.725 35.30833333,32.71666667 35.31666667,32.71666667 35.31666667,32.725 35.30833333,32.725</coordinates></LinearRing></innerBoundaryIs><innerBoundaryIs><LinearRing><coordinates>35.43333333,32.725 35.44166667,32.725 35.44166667,32.73333333 35.43333333,32.73333333 35.43333333,32.725</coordinates></LinearRing></innerBoundaryIs><innerBoundaryIs><LinearRing><coordinates>35.31666667,32.41666667 35.31666667,32.40833333 35.30833333,32.40833333 35.3,32.40833333 35.29166667,32.40833333 35.29166667,32.41666667 35.28333333,32.41666667 35.275,32.41666667 35.275,32.40833333 35.275,32.4 35.28333333,32.4 35.29166667,32.4 35.3,32.4 35.3,32.39166667 35.30833333,32.39166667 35.31666667,32.39166667 35.31666667,32.4 35.325,32.4 35.33333333,32.4 35.33333333,32.40833333 35.33333333,32.41666667 35.325,32.41666667 35.31666667,32.41666667</coordinates></LinearRing></innerBoundaryIs><innerBoundaryIs><LinearRing><coordinates>35.0,32.275 35.0,32.26666667 35.00833333,32.26666667 35.00833333,32.275 35.00833333,32.28333333 35.0,32.28333333 35.0,32.275</coordinates></LinearRing></innerBoundaryIs><innerBoundaryIs><LinearRing><coordinates>35.19166667,32.35 35.2,32.35 35.2,32.35833333 35.19166667,32.35833333 35.19166667,32.35</coordinates></LinearRing></innerBoundaryIs><innerBoundaryIs><LinearRing><coordinates>35.325,32.30833333 35.33333333,32.30833333 35.34166667,32.30833333 35.34166667,32.31666667 35.33333333,32.31666667 35.325,32.31666667 35.325,32.30833333</coordinates></LinearRing></innerBoundaryIs><innerBoundaryIs><LinearRing><coordinates>35.21666667,32.38333333 35.21666667,32.375 35.20833333,32.375 35.20833333,32.36666667 35.21666667,32.36666667 35.225,32.36666667 35.225,32.375 35.225,32.38333333 35.21666667,32.38333333</coordinates></LinearRing></innerBoundaryIs><innerBoundaryIs><LinearRing><coordinates>35.26666667,32.35833333 35.275,32.35833333 35.275,32.36666667 35.26666667,32.36666667 35.26666667,32.35833333</coordinates></LinearRing></innerBoundaryIs><innerBoundaryIs><LinearRing><coordinates>35.28333333,32.36666667 35.28333333,32.35833333 35.29166667,32.35833333 35.29166667,32.36666667 35.28333333,32.36666667</coordinates></LinearRing></innerBoundaryIs><innerBoundaryIs><LinearRing><coordinates>35.03333333,32.39166667 35.04166667,32.39166667 35.04166667,32.4 35.03333333,32.4 35.03333333,32.39166667</coordinates></LinearRing></innerBoundaryIs><innerBoundaryIs><LinearRing><coordinates>35.19166667,32.4 35.2,32.4 35.20833333,32.4 35.20833333,32.40833333 35.2,32.40833333 35.19166667,32.40833333 35.19166667,32.4</coordinates></LinearRing></innerBoundaryIs><innerBoundaryIs><LinearRing><coordinates>35.21666667,32.49166667 35.21666667,32.48333333 35.225,32.48333333 35.225,32.475 35.23333333,32.475 35.24166667,32.475 35.24166667,32.48333333 35.24166667,32.49166667 35.23333333,32.49166667 35.23333333,32.5 35.225,32.5 35.225,32.49166667 35.21666667,32.49166667</coordinates></LinearRing></innerBoundaryIs><innerBoundaryIs><LinearRing><coordinates>35.25,32.45 35.25,32.44166667 35.25833333,32.44166667 35.25833333,32.45 35.25,32.45</coordinates></LinearRing></innerBoundaryIs><innerBoundaryIs><LinearRing><coordinates>35.175,32.43333333 35.18333333,32.43333333 35.18333333,32.44166667 35.175,32.44166667 35.175,32.43333333</coordinates></LinearRing></innerBoundaryIs><innerBoundaryIs><LinearRing><coordinates>35.275,32.43333333 35.275,32.425 35.28333333,32.425 35.28333333,32.43333333 35.275,32.43333333</coordinates></LinearRing></innerBoundaryIs><innerBoundaryIs><LinearRing><coordinates>35.33333333,32.44166667 35.34166667,32.44166667 35.34166667,32.45 35.33333333,32.45 35.33333333,32.44166667</coordinates></LinearRing></innerBoundaryIs><innerBoundaryIs><LinearRing><coordinates>35.40833333,32.45833333 35.41666667,32.45833333 35.41666667,32.46666667 35.40833333,32.46666667 35.40833333,32.45833333</coordinates></LinearRing></innerBoundaryIs><innerBoundaryIs><LinearRing><coordinates>35.25833333,32.475 35.26666667,32.475 35.26666667,32.48333333 35.25833333,32.48333333 35.25,32.48333333 35.25,32.475 35.25833333,32.475</coordinates></LinearRing></innerBoundaryIs><innerBoundaryIs><LinearRing><coordinates>35.23333333,32.54166667 35.23333333,32.53333333 35.24166667,32.53333333 35.25,32.53333333 35.25,32.54166667 35.24166667,32.54166667 35.23333333,32.54166667</coordinates></LinearRing></innerBoundaryIs><innerBoundaryIs><LinearRing><coordinates>35.04166667,32.51666667 35.04166667,32.50833333 35.05,32.50833333 35.05,32.51666667 35.04166667,32.51666667</coordinates></LinearRing></innerBoundaryIs><innerBoundaryIs><LinearRing><coordinates>34.93333333,32.525 34.94166667,32.525 34.94166667,32.53333333 34.93333333,32.53333333 34.93333333,32.525</coordinates></LinearRing></innerBoundaryIs><innerBoundaryIs><LinearRing><coordinates>35.175,32.65833333 35.18333333,32.65833333 35.18333333,32.66666667 35.175,32.66666667 35.175,32.65833333</coordinates></LinearRing></innerBoundaryIs><innerBoundaryIs><LinearRing><coordinates>35.375,32.65833333 35.38333333,32.65833333 35.38333333,32.66666667 35.375,32.66666667 35.375,32.65833333</coordinates></LinearRing></innerBoundaryIs><innerBoundaryIs><LinearRing><coordinates>35.24166667,32.61666667 35.24166667,32.60833333 35.25,32.60833333 35.25,32.61666667 35.25,32.625 35.24166667,32.625 35.24166667,32.61666667</coordinates></LinearRing></innerBoundaryIs><innerBoundaryIs><LinearRing><coordinates>35.33333333,32.61666667 35.34166667,32.61666667 35.35,32.61666667 35.35833333,32.61666667 35.36666667,32.61666667 35.36666667,32.60833333 35.375,32.60833333 35.375,32.61666667 35.38333333,32.61666667 35.38333333,32.60833333 35.38333333,32.6 35.39166667,32.6 35.39166667,32.60833333 35.4,32.60833333 35.4,32.61666667 35.39166667,32.61666667 35.39166667,32.625 35.38333333,32.625 35.38333333,32.63333333 35.375,32.63333333 35.375,32.64166667 35.36666667,32.64166667 35.36666667,32.65 35.35833333,32.65 35.35,32.65 35.35,32.64166667 35.35,32.63333333 35.35833333,32.63333333 35.35833333,32.625 35.35,32.625 35.34166667,32.625 35.33333333,32.625 35.33333333,32.61666667</coordinates></LinearRing></innerBoundaryIs><innerBoundaryIs><LinearRing><coordinates>35.2,32.63333333 35.20833333,32.63333333 35.21666667,32.63333333 35.21666667,32.64166667 35.21666667,32.65 35.20833333,32.65 35.2,32.65 35.2,32.64166667 35.2,32.63333333</coordinates></LinearRing></innerBoundaryIs><innerBoundaryIs><LinearRing><coordinates>35.31666667,32.63333333 35.325,32.63333333 35.33333333,32.63333333 35.33333333,32.64166667 35.325,32.64166667 35.31666667,32.64166667 35.31666667,32.63333333</coordinates></LinearRing></innerBoundaryIs><innerBoundaryIs><LinearRing><coordinates>35.24166667,32.69166667 35.24166667,32.68333333 35.25,32.68333333 35.25,32.69166667 35.24166667,32.69166667</coordinates></LinearRing></innerBoundaryIs><innerBoundaryIs><LinearRing><coordinates>35.26666667,32.69166667 35.26666667,32.68333333 35.26666667,32.675 35.275,32.675 35.275,32.68333333 35.28333333,32.68333333 35.28333333,32.69166667 35.28333333,32.7 35.275,32.7 35.275,32.69166667 35.26666667,32.69166667</coordinates></LinearRing></innerBoundaryIs><innerBoundaryIs><LinearRing><coordinates>35.29166667,32.69166667 35.29166667,32.68333333 35.3,32.68333333 35.3,32.69166667 35.3,32.7 35.29166667,32.7 35.29166667,32.69166667</coordinates></LinearRing></innerBoundaryIs><innerBoundaryIs><LinearRing><coordinates>35.36666667,32.69166667 35.36666667,32.68333333 35.375,32.68333333 35.375,32.69166667 35.375,32.7 35.36666667,32.7 35.36666667,32.69166667</coordinates></LinearRing></innerBoundaryIs><innerBoundaryIs><LinearRing><coordinates>35.425,32.69166667 35.425,32.68333333 35.43333333,32.68333333 35.43333333,32.69166667 35.425,32.69166667</coordinates></LinearRing></innerBoundaryIs><innerBoundaryIs><LinearRing><coordinates>35.31666667,32.675 35.325,32.675 35.325,32.68333333 35.31666667,32.68333333 35.31666667,32.675</coordinates></LinearRing></innerBoundaryIs><innerBoundaryIs><LinearRing><coordinates>35.38333333,32.675 35.39166667,32.675 35.39166667,32.68333333 35.38333333,32.68333333 35.38333333,32.675</coordinates></LinearRing></innerBoundaryIs><innerBoundaryIs><LinearRing><coordinates>35.725,32.89166667 35.73333333,32.89166667 35.73333333,32.9 35.725,32.9 35.725,32.89166667</coordinates></LinearRing></innerBoundaryIs><innerBoundaryIs><LinearRing><coordinates>35.69166667,32.85833333 35.7,32.85833333 35.7,32.86666667 35.69166667,32.86666667 35.69166667,32.85833333</coordinates></LinearRing></innerBoundaryIs><innerBoundaryIs><LinearRing><coordinates>35.4,32.88333333 35.40833333,32.88333333 35.40833333,32.875 35.41666667,32.875 35.41666667,32.88333333 35.41666667,32.89166667 35.40833333,32.89166667 35.4,32.89166667 35.4,32.88333333</coordinates></LinearRing></innerBoundaryIs><innerBoundaryIs><LinearRing><coordinates>35.2,32.86666667 35.20833333,32.86666667 35.20833333,32.875 35.2,32.875 35.2,32.86666667</coordinates></LinearRing></innerBoundaryIs><innerBoundaryIs><LinearRing><coordinates>35.36666667,32.86666667 35.36666667,32.85833333 35.375,32.85833333 35.38333333,32.85833333 35.38333333,32.86666667 35.375,32.86666667 35.36666667,32.86666667</coordinates></LinearRing></innerBoundaryIs><innerBoundaryIs><LinearRing><coordinates>35.39166667,32.86666667 35.4,32.86666667 35.4,32.875 35.39166667,32.875 35.39166667,32.86666667</coordinates></LinearRing></innerBoundaryIs><innerBoundaryIs><LinearRing><coordinates>35.45,32.78333333 35.45833333,32.78333333 35.46666667,32.78333333 35.46666667,32.79166667 35.45833333,32.79166667 35.45,32.79166667 35.45,32.78333333</coordinates></LinearRing></innerBoundaryIs><innerBoundaryIs><LinearRing><coordinates>35.3,32.75833333 35.30833333,32.75833333 35.30833333,32.75 35.31666667,32.75 35.325,32.75 35.325,32.75833333 35.325,32.76666667 35.31666667,32.76666667 35.30833333,32.76666667 35.30833333,32.775 35.3,32.775 35.3,32.76666667 35.3,32.75833333</coordinates></LinearRing></innerBoundaryIs><innerBoundaryIs><LinearRing><coordinates>35.05,32.76666667 35.05,32.75833333 35.05833333,32.75833333 35.05833333,32.76666667 35.05,32.76666667</coordinates></LinearRing></innerBoundaryIs><innerBoundaryIs><LinearRing><coordinates>35.35833333,32.825 35.35833333,32.81666667 35.35,32.81666667 35.34166667,32.81666667 35.34166667,32.80833333 35.35,32.80833333 35.35833333,32.80833333 35.36666667,32.80833333 35.36666667,32.81666667 35.36666667,32.825 35.35833333,32.825</coordinates></LinearRing></innerBoundaryIs><innerBoundaryIs><LinearRing><coordinates>35.39166667,32.83333333 35.4,32.83333333 35.4,32.825 35.40833333,32.825 35.40833333,32.83333333 35.40833333,32.84166667 35.4,32.84166667 35.39166667,32.84166667 35.39166667,32.83333333</coordinates></LinearRing></innerBoundaryIs><innerBoundaryIs><LinearRing><coordinates>35.15,32.80833333 35.15,32.8 35.15833333,32.8 35.16666667,32.8 35.175,32.8 35.175,32.80833333 35.16666667,32.80833333 35.16666667,32.81666667 35.15833333,32.81666667 35.15,32.81666667 35.15,32.80833333</coordinates></LinearRing></innerBoundaryIs><innerBoundaryIs><LinearRing><coordinates>35.25833333,32.80833333 35.26666667,32.80833333 35.26666667,32.81666667 35.25833333,32.81666667 35.25833333,32.80833333</coordinates></LinearRing></innerBoundaryIs><innerBoundaryIs><LinearRing><coordinates>35.19166667,32.85 35.2,32.85 35.2,32.85833333 35.19166667,32.85833333 35.19166667,32.85</coordinates></LinearRing></innerBoundaryIs><innerBoundaryIs><LinearRing><coordinates>35.55,32.98333333 35.55833333,32.98333333 35.55833333,32.99166667 35.55,32.99166667 35.55,32.98333333</coordinates></LinearRing></innerBoundaryIs><innerBoundaryIs><LinearRing><coordinates>35.13333333,32.93333333 35.13333333,32.925 35.14166667,32.925 35.15,32.925 35.15833333,32.925 35.15833333,32.93333333 35.15,32.93333333 35.14166667,32.93333333 35.13333333,32.93333333</coordinates></LinearRing></innerBoundaryIs><innerBoundaryIs><LinearRing><coordinates>35.26666667,32.93333333 35.26666667,32.925 35.275,32.925 35.275,32.93333333 35.26666667,32.93333333</coordinates></LinearRing></innerBoundaryIs><innerBoundaryIs><LinearRing><coordinates>35.18333333,32.90833333 35.175,32.90833333 35.175,32.9 35.18333333,32.9 35.19166667,32.9 35.2,32.9 35.20833333,32.9 35.20833333,32.90833333 35.2,32.90833333 35.19166667,32.90833333 35.18333333,32.90833333</coordinates></LinearRing></innerBoundaryIs><innerBoundaryIs><LinearRing><coordinates>35.24166667,32.91666667 35.25,32.91666667 35.25,32.925 35.24166667,32.925 35.24166667,32.91666667</coordinates></LinearRing></innerBoundaryIs><innerBoundaryIs><LinearRing><coordinates>35.3,32.91666667 35.30833333,32.91666667 35.31666667,32.91666667 35.325,32.91666667 35.33333333,32.91666667 35.33333333,32.925 35.325,32.925 35.31666667,32.925 35.30833333,32.925 35.3,32.925 35.3,32.91666667</coordinates></LinearRing></innerBoundaryIs><innerBoundaryIs><LinearRing><coordinates>35.75,32.90833333 35.75,32.9 35.75833333,32.9 35.75833333,32.90833333 35.75,32.90833333</coordinates></LinearRing></innerBoundaryIs><innerBoundaryIs><LinearRing><coordinates>35.15833333,32.95833333 35.15833333,32.95 35.16666667,32.95 35.175,32.95 35.175,32.95833333 35.16666667,32.95833333 35.15833333,32.95833333</coordinates></LinearRing></innerBoundaryIs><innerBoundaryIs><LinearRing><coordinates>35.48333333,32.95833333 35.49166667,32.95833333 35.49166667,32.96666667 35.48333333,32.96666667 35.48333333,32.95833333</coordinates></LinearRing></innerBoundaryIs><innerBoundaryIs><LinearRing><coordinates>35.41666667,33.01666667 35.41666667,33.00833333 35.41666667,33.0 35.425,33.0 35.425,33.00833333 35.425,33.01666667 35.425,33.025 35.41666667,33.025 35.41666667,33.01666667</coordinates></LinearRing></innerBoundaryIs><innerBoundaryIs><LinearRing><coordinates>35.9,33.025 35.90833333,33.025 35.90833333,33.01666667 35.91666667,33.01666667 35.91666667,33.025 35.925,33.025 35.925,33.03333333 35.91666667,33.03333333 35.90833333,33.03333333 35.9,33.03333333 35.9,33.025</coordinates></LinearRing></innerBoundaryIs><innerBoundaryIs><LinearRing><coordinates>35.94166667,33.01666667 35.95,33.01666667 35.95,33.025 35.95,33.03333333 35.94166667,33.03333333 35.94166667,33.025 35.94166667,33.01666667</coordinates></LinearRing></innerBoundaryIs><innerBoundaryIs><LinearRing><coordinates>35.65,32.99166667 35.65833333,32.99166667 35.66666667,32.99166667 35.66666667,32.98333333 35.675,32.98333333 35.68333333,32.98333333 35.68333333,32.99166667 35.675,32.99166667 35.675,33.0 35.68333333,33.0 35.68333333,33.00833333 35.675,33.00833333 35.66666667,33.00833333 35.66666667,33.0 35.65833333,33.0 35.65,33.0 35.65,32.99166667</coordinates></LinearRing></innerBoundaryIs><innerBoundaryIs><LinearRing><coordinates>35.36666667,33.0 35.375,33.0 35.375,33.00833333 35.36666667,33.00833333 35.36666667,33.0</coordinates></LinearRing></innerBoundaryIs><innerBoundaryIs><LinearRing><coordinates>35.38333333,33.0 35.38333333,32.99166667 35.39166667,32.99166667 35.39166667,33.0 35.38333333,33.0</coordinates></LinearRing></innerBoundaryIs><innerBoundaryIs><LinearRing><coordinates>35.96666667,33.04166667 35.96666667,33.03333333 35.96666667,33.025 35.975,33.025 35.98333333,33.025 35.98333333,33.03333333 35.98333333,33.04166667 35.975,33.04166667 35.96666667,33.04166667</coordinates></LinearRing></innerBoundaryIs><innerBoundaryIs><LinearRing><coordinates>35.55,33.04166667 35.55,33.05 35.54166667,33.05 35.54166667,33.04166667 35.55,33.04166667</coordinates></LinearRing></innerBoundaryIs><innerBoundaryIs><LinearRing><coordinates>35.56666667,33.23333333 35.575,33.23333333 35.575,33.24166667 35.575,33.25 35.56666667,33.25 35.56666667,33.24166667 35.56666667,33.23333333</coordinates></LinearRing></innerBoundaryIs><innerBoundaryIs><LinearRing><coordinates>35.73333333,33.23333333 35.74166667,33.23333333 35.74166667,33.24166667 35.73333333,33.24166667 35.73333333,33.23333333</coordinates></LinearRing></innerBoundaryIs><innerBoundaryIs><LinearRing><coordinates>35.95833333,33.23333333 35.95833333,33.225 35.96666667,33.225 35.975,33.225 35.975,33.23333333 35.975,33.24166667 35.96666667,33.24166667 35.95833333,33.24166667 35.95833333,33.23333333</coordinates></LinearRing></innerBoundaryIs><innerBoundaryIs><LinearRing><coordinates>35.95833333,33.14166667 35.95833333,33.13333333 35.96666667,33.13333333 35.975,33.13333333 35.975,33.14166667 35.96666667,33.14166667 35.95833333,33.14166667</coordinates></LinearRing></innerBoundaryIs><innerBoundaryIs><LinearRing><coordinates>35.575,33.08333333 35.575,33.075 35.58333333,33.075 35.59166667,33.075 35.59166667,33.06666667 35.6,33.06666667 35.60833333,33.06666667 35.60833333,33.075 35.60833333,33.08333333 35.6,33.08333333 35.59166667,33.08333333 35.59166667,33.09166667 35.58333333,33.09166667 35.575,33.09166667 35.575,33.08333333</coordinates></LinearRing></innerBoundaryIs><innerBoundaryIs><LinearRing><coordinates>35.6,33.1 35.6,33.09166667 35.60833333,33.09166667 35.61666667,33.09166667 35.61666667,33.1 35.61666667,33.10833333 35.61666667,33.11666667 35.60833333,33.11666667 35.6,33.11666667 35.6,33.10833333 35.6,33.1</coordinates></LinearRing></innerBoundaryIs><innerBoundaryIs><LinearRing><coordinates>35.94166667,33.1 35.95,33.1 35.95,33.10833333 35.94166667,33.10833333 35.94166667,33.1</coordinates></LinearRing></innerBoundaryIs><innerBoundaryIs><LinearRing><coordinates>35.85833333,33.11666667 35.85833333,33.10833333 35.86666667,33.10833333 35.875,33.10833333 35.875,33.11666667 35.875,33.125 35.86666667,33.125 35.85833333,33.125 35.85833333,33.11666667</coordinates></LinearRing></innerBoundaryIs><innerBoundaryIs><LinearRing><coordinates>35.725,33.13333333 35.73333333,33.13333333 35.73333333,33.14166667 35.725,33.14166667 35.725,33.13333333</coordinates></LinearRing></innerBoundaryIs><innerBoundaryIs><LinearRing><coordinates>35.98333333,33.15 35.98333333,33.15833333 35.975,33.15833333 35.975,33.15 35.98333333,33.15</coordinates></LinearRing></innerBoundaryIs><innerBoundaryIs><LinearRing><coordinates>35.56666667,33.19166667 35.56666667,33.18333333 35.56666667,33.175 35.56666667,33.16666667 35.575,33.16666667 35.58333333,33.16666667 35.58333333,33.175 35.58333333,33.18333333 35.575,33.18333333 35.575,33.19166667 35.58333333,33.19166667 35.58333333,33.2 35.575,33.2 35.575,33.20833333 35.58333333,33.20833333 35.59166667,33.20833333 35.59166667,33.21666667 35.59166667,33.225 35.58333333,33.225 35.575,33.225 35.56666667,33.225 35.55833333,33.225 35.55833333,33.21666667 35.55833333,33.20833333 35.56666667,33.20833333 35.56666667,33.2 35.56666667,33.19166667</coordinates></LinearRing></innerBoundaryIs><innerBoundaryIs><LinearRing><coordinates>35.88333333,33.19166667 35.88333333,33.18333333 35.88333333,33.175 35.89166667,33.175 35.9,33.175 35.9,33.18333333 35.9,33.19166667 35.89166667,33.19166667 35.88333333,33.19166667</coordinates></LinearRing></innerBoundaryIs><innerBoundaryIs><LinearRing><coordinates>35.86666667,33.16666667 35.86666667,33.15833333 35.875,33.15833333 35.875,33.16666667 35.875,33.175 35.86666667,33.175 35.86666667,33.16666667</coordinates></LinearRing></innerBoundaryIs><innerBoundaryIs><LinearRing><coordinates>35.91666667,33.16666667 35.91666667,33.15833333 35.925,33.15833333 35.925,33.15 35.93333333,33.15 35.93333333,33.15833333 35.94166667,33.15833333 35.94166667,33.16666667 35.93333333,33.16666667 35.925,33.16666667 35.91666667,33.16666667</coordinates></LinearRing></innerBoundaryIs><innerBoundaryIs><LinearRing><coordinates>35.95,33.16666667 35.95,33.15833333 35.95833333,33.15833333 35.95833333,33.16666667 35.96666667,33.16666667 35.975,33.16666667 35.98333333,33.16666667 35.99166667,33.16666667 35.99166667,33.175 35.99166667,33.18333333 35.98333333,33.18333333 35.975,33.18333333 35.96666667,33.18333333 35.95833333,33.18333333 35.95,33.18333333 35.95,33.175 35.95,33.16666667</coordinates></LinearRing></innerBoundaryIs><innerBoundaryIs><LinearRing><coordinates>35.83333333,33.21666667 35.83333333,33.20833333 35.84166667,33.20833333 35.85,33.20833333 35.85,33.21666667 35.84166667,33.21666667 35.83333333,33.21666667</coordinates></LinearRing></innerBoundaryIs><innerBoundaryIs><LinearRing><coordinates>35.38333333,33.20833333 35.39166667,33.20833333 35.39166667,33.21666667 35.38333333,33.21666667 35.38333333,33.20833333</coordinates></LinearRing></innerBoundaryIs><innerBoundaryIs><LinearRing><coordinates>35.45833333,33.31666667 35.45833333,33.30833333 35.45833333,33.3 35.46666667,33.3 35.46666667,33.30833333 35.475,33.30833333 35.475,33.31666667 35.46666667,33.31666667 35.45833333,33.31666667</coordinates></LinearRing></innerBoundaryIs><innerBoundaryIs><LinearRing><coordinates>35.48333333,33.31666667 35.48333333,33.30833333 35.49166667,33.30833333 35.49166667,33.31666667 35.48333333,33.31666667</coordinates></LinearRing></innerBoundaryIs><innerBoundaryIs><LinearRing><coordinates>35.7,33.29166667 35.70833333,33.29166667 35.70833333,33.3 35.70833333,33.30833333 35.7,33.30833333 35.7,33.3 35.7,33.29166667</coordinates></LinearRing></innerBoundaryIs><innerBoundaryIs><LinearRing><coordinates>35.70833333,33.375 35.71666667,33.375 35.71666667,33.38333333 35.70833333,33.38333333 35.70833333,33.375</coordinates></LinearRing></innerBoundaryIs><innerBoundaryIs><LinearRing><coordinates>35.55833333,33.35 35.56666667,33.35 35.56666667,33.35833333 35.55833333,33.35833333 35.55833333,33.35</coordinates></LinearRing></innerBoundaryIs><innerBoundaryIs><LinearRing><coordinates>35.375,33.38333333 35.38333333,33.38333333 35.38333333,33.39166667 35.375,33.39166667 35.375,33.38333333</coordinates></LinearRing></innerBoundaryIs><innerBoundaryIs><LinearRing><coordinates>35.73333333,33.25833333 35.73333333,33.25 35.74166667,33.25 35.74166667,33.25833333 35.73333333,33.25833333</coordinates></LinearRing></innerBoundaryIs><innerBoundaryIs><LinearRing><coordinates>35.71666667,33.96666667 35.71666667,33.95833333 35.725,33.95833333 35.725,33.96666667 35.71666667,33.96666667</coordinates></LinearRing></innerBoundaryIs><innerBoundaryIs><LinearRing><coordinates>35.88333333,33.73333333 35.88333333,33.725 35.89166667,33.725 35.89166667,33.73333333 35.88333333,33.73333333</coordinates></LinearRing></innerBoundaryIs><innerBoundaryIs><LinearRing><coordinates>35.68333333,33.55833333 35.68333333,33.55 35.675,33.55 35.66666667,33.55 35.66666667,33.55833333 35.65833333,33.55833333 35.65,33.55833333 35.65,33.55 35.65,33.54166667 35.65833333,33.54166667 35.66666667,33.54166667 35.66666667,33.53333333 35.675,33.53333333 35.68333333,33.53333333 35.68333333,33.525 35.69166667,33.525 35.69166667,33.53333333 35.7,33.53333333 35.7,33.54166667 35.69166667,33.54166667 35.69166667,33.55 35.7,33.55 35.70833333,33.55 35.71666667,33.55 35.71666667,33.55833333 35.71666667,33.56666667 35.725,33.56666667 35.725,33.575 35.725,33.58333333 35.71666667,33.58333333 35.71666667,33.59166667 35.70833333,33.59166667 35.7,33.59166667 35.69166667,33.59166667 35.69166667,33.58333333 35.69166667,33.575 35.68333333,33.575 35.68333333,33.56666667 35.68333333,33.55833333</coordinates></LinearRing></innerBoundaryIs><innerBoundaryIs><LinearRing><coordinates>35.425,33.55833333 35.425,33.55 35.43333333,33.55 35.43333333,33.55833333 35.425,33.55833333</coordinates></LinearRing></innerBoundaryIs><innerBoundaryIs><LinearRing><coordinates>35.76666667,33.56666667 35.775,33.56666667 35.78333333,33.56666667 35.78333333,33.575 35.79166667,33.575 35.8,33.575 35.8,33.58333333 35.8,33.59166667 35.80833333,33.59166667 35.80833333,33.6 35.80833333,33.60833333 35.80833333,33.61666667 35.80833333,33.625 35.8,33.625 35.79166667,33.625 35.79166667,33.61666667 35.78333333,33.61666667 35.775,33.61666667 35.775,33.60833333 35.775,33.6 35.76666667,33.6 35.76666667,33.59166667 35.76666667,33.58333333 35.75833333,33.58333333 35.75833333,33.575 35.75,33.575 35.74166667,33.575 35.74166667,33.56666667 35.75,33.56666667 35.75833333,33.56666667 35.76666667,33.56666667</coordinates></LinearRing></innerBoundaryIs><innerBoundaryIs><LinearRing><coordinates>35.39166667,33.45833333 35.39166667,33.45 35.4,33.45 35.4,33.45833333 35.39166667,33.45833333</coordinates></LinearRing></innerBoundaryIs><innerBoundaryIs><LinearRing><coordinates>35.74166667,33.46666667 35.74166667,33.45833333 35.75,33.45833333 35.75,33.46666667 35.74166667,33.46666667</coordinates></LinearRing></innerBoundaryIs><innerBoundaryIs><LinearRing><coordinates>35.59166667,33.51666667 35.59166667,33.50833333 35.6,33.50833333 35.6,33.51666667 35.59166667,33.51666667</coordinates></LinearRing></innerBoundaryIs><innerBoundaryIs><LinearRing><coordinates>35.64166667,33.51666667 35.65,33.51666667 35.65833333,33.51666667 35.65833333,33.525 35.65833333,33.53333333 35.65,33.53333333 35.64166667,33.53333333 35.64166667,33.525 35.64166667,33.51666667</coordinates></LinearRing></innerBoundaryIs><innerBoundaryIs><LinearRing><coordinates>35.66666667,33.51666667 35.66666667,33.50833333 35.65833333,33.50833333 35.65833333,33.5 35.65833333,33.49166667 35.66666667,33.49166667 35.66666667,33.5 35.675,33.5 35.675,33.50833333 35.675,33.51666667 35.66666667,33.51666667</coordinates></LinearRing></innerBoundaryIs><innerBoundaryIs><LinearRing><coordinates>35.7,33.51666667 35.7,33.50833333 35.69166667,33.50833333 35.69166667,33.5 35.69166667,33.49166667 35.7,33.49166667 35.70833333,33.49166667 35.70833333,33.5 35.71666667,33.5 35.71666667,33.50833333 35.71666667,33.51666667 35.71666667,33.525 35.70833333,33.525 35.7,33.525 35.7,33.51666667</coordinates></LinearRing></innerBoundaryIs><innerBoundaryIs><LinearRing><coordinates>35.73333333,33.5 35.74166667,33.5 35.74166667,33.50833333 35.73333333,33.50833333 35.73333333,33.5</coordinates></LinearRing></innerBoundaryIs><innerBoundaryIs><LinearRing><coordinates>35.81666667,33.5 35.81666667,33.49166667 35.825,33.49166667 35.83333333,33.49166667 35.83333333,33.5 35.825,33.5 35.81666667,33.5</coordinates></LinearRing></innerBoundaryIs><innerBoundaryIs><LinearRing><coordinates>35.525,33.5 35.525,33.49166667 35.53333333,33.49166667 35.53333333,33.5 35.525,33.5</coordinates></LinearRing></innerBoundaryIs><innerBoundaryIs><LinearRing><coordinates>35.55,33.525 35.55833333,33.525 35.56666667,33.525 35.56666667,33.53333333 35.55833333,33.53333333 35.55,33.53333333 35.55,33.525</coordinates></LinearRing></innerBoundaryIs><innerBoundaryIs><LinearRing><coordinates>35.61666667,33.65 35.61666667,33.64166667 35.625,33.64166667 35.625,33.63333333 35.63333333,33.63333333 35.64166667,33.63333333 35.64166667,33.64166667 35.64166667,33.65 35.63333333,33.65 35.625,33.65 35.61666667,33.65</coordinates></LinearRing></innerBoundaryIs><innerBoundaryIs><LinearRing><coordinates>35.675,33.64166667 35.68333333,33.64166667 35.69166667,33.64166667 35.69166667,33.65 35.69166667,33.65833333 35.68333333,33.65833333 35.68333333,33.65 35.675,33.65 35.675,33.64166667</coordinates></LinearRing></innerBoundaryIs><innerBoundaryIs><LinearRing><coordinates>35.71666667,33.64166667 35.71666667,33.63333333 35.70833333,33.63333333 35.70833333,33.625 35.70833333,33.61666667 35.70833333,33.60833333 35.7,33.60833333 35.7,33.6 35.70833333,33.6 35.71666667,33.6 35.71666667,33.60833333 35.71666667,33.61666667 35.725,33.61666667 35.725,33.625 35.73333333,33.625 35.73333333,33.63333333 35.73333333,33.64166667 35.73333333,33.65 35.725,33.65 35.71666667,33.65 35.71666667,33.64166667</coordinates></LinearRing></innerBoundaryIs><innerBoundaryIs><LinearRing><coordinates>35.75833333,33.64166667 35.76666667,33.64166667 35.76666667,33.65 35.75833333,33.65 35.75833333,33.64166667</coordinates></LinearRing></innerBoundaryIs><innerBoundaryIs><LinearRing><coordinates>35.425,33.64166667 35.425,33.63333333 35.41666667,33.63333333 35.41666667,33.625 35.425,33.625 35.43333333,33.625 35.43333333,33.61666667 35.44166667,33.61666667 35.45,33.61666667 35.45,33.625 35.44166667,33.625 35.44166667,33.63333333 35.43333333,33.63333333 35.43333333,33.64166667 35.425,33.64166667</coordinates></LinearRing></innerBoundaryIs><innerBoundaryIs><LinearRing><coordinates>35.575,33.6 35.58333333,33.6 35.58333333,33.60833333 35.575,33.60833333 35.575,33.6</coordinates></LinearRing></innerBoundaryIs><innerBoundaryIs><LinearRing><coordinates>35.68333333,33.60833333 35.68333333,33.6 35.69166667,33.6 35.69166667,33.60833333 35.68333333,33.60833333</coordinates></LinearRing></innerBoundaryIs><innerBoundaryIs><LinearRing><coordinates>35.55833333,33.58333333 35.56666667,33.58333333 35.56666667,33.59166667 35.55833333,33.59166667 35.55833333,33.58333333</coordinates></LinearRing></innerBoundaryIs><innerBoundaryIs><LinearRing><coordinates>35.625,33.58333333 35.63333333,33.58333333 35.64166667,33.58333333 35.64166667,33.59166667 35.63333333,33.59166667 35.63333333,33.6 35.625,33.6 35.625,33.59166667 35.625,33.58333333</coordinates></LinearRing></innerBoundaryIs><innerBoundaryIs><LinearRing><coordinates>35.575,33.575 35.575,33.56666667 35.58333333,33.56666667 35.58333333,33.575 35.575,33.575</coordinates></LinearRing></innerBoundaryIs><innerBoundaryIs><LinearRing><coordinates>35.6,33.56666667 35.60833333,33.56666667 35.60833333,33.575 35.6,33.575 35.6,33.56666667</coordinates></LinearRing></innerBoundaryIs><innerBoundaryIs><LinearRing><coordinates>35.65,33.59166667 35.65833333,33.59166667 35.65833333,33.6 35.65,33.6 35.65,33.59166667</coordinates></LinearRing></innerBoundaryIs><innerBoundaryIs><LinearRing><coordinates>35.61666667,33.60833333 35.61666667,33.61666667 35.625,33.61666667 35.625,33.625 35.61666667,33.625 35.60833333,33.625 35.60833333,33.61666667 35.60833333,33.60833333 35.61666667,33.60833333</coordinates></LinearRing></innerBoundaryIs><innerBoundaryIs><LinearRing><coordinates>35.575,33.625 35.58333333,33.625 35.58333333,33.63333333 35.575,33.63333333 35.575,33.625</coordinates></LinearRing></innerBoundaryIs><innerBoundaryIs><LinearRing><coordinates>35.59166667,33.625 35.59166667,33.61666667 35.6,33.61666667 35.6,33.625 35.59166667,33.625</coordinates></LinearRing></innerBoundaryIs><innerBoundaryIs><LinearRing><coordinates>35.66666667,33.625 35.675,33.625 35.675,33.63333333 35.66666667,33.63333333 35.66666667,33.625</coordinates></LinearRing></innerBoundaryIs><innerBoundaryIs><LinearRing><coordinates>35.88333333,33.63333333 35.89166667,33.63333333 35.9,33.63333333 35.9,33.64166667 35.89166667,33.64166667 35.88333333,33.64166667 35.88333333,33.63333333</coordinates></LinearRing></innerBoundaryIs><innerBoundaryIs><LinearRing><coordinates>35.625,33.68333333 35.625,33.675 35.63333333,33.675 35.63333333,33.68333333 35.625,33.68333333</coordinates></LinearRing></innerBoundaryIs><innerBoundaryIs><LinearRing><coordinates>35.65,33.69166667 35.65833333,33.69166667 35.65833333,33.7 35.65,33.7 35.65,33.69166667</coordinates></LinearRing></innerBoundaryIs><innerBoundaryIs><LinearRing><coordinates>35.73333333,33.69166667 35.73333333,33.68333333 35.73333333,33.675 35.73333333,33.66666667 35.74166667,33.66666667 35.74166667,33.65833333 35.75,33.65833333 35.75,33.66666667 35.75,33.675 35.75,33.68333333 35.74166667,33.68333333 35.74166667,33.69166667 35.73333333,33.69166667</coordinates></LinearRing></innerBoundaryIs><innerBoundaryIs><LinearRing><coordinates>35.75833333,33.69166667 35.75833333,33.68333333 35.76666667,33.68333333 35.76666667,33.69166667 35.75833333,33.69166667</coordinates></LinearRing></innerBoundaryIs><innerBoundaryIs><LinearRing><coordinates>35.69166667,33.66666667 35.7,33.66666667 35.7,33.675 35.69166667,33.675 35.69166667,33.66666667</coordinates></LinearRing></innerBoundaryIs><innerBoundaryIs><LinearRing><coordinates>35.71666667,33.66666667 35.725,33.66666667 35.725,33.675 35.71666667,33.675 35.71666667,33.66666667</coordinates></LinearRing></innerBoundaryIs><innerBoundaryIs><LinearRing><coordinates>35.59166667,33.65 35.6,33.65 35.6,33.65833333 35.59166667,33.65833333 35.59166667,33.65</coordinates></LinearRing></innerBoundaryIs><innerBoundaryIs><LinearRing><coordinates>35.56666667,33.65833333 35.56666667,33.65 35.575,33.65 35.575,33.65833333 35.56666667,33.65833333</coordinates></LinearRing></innerBoundaryIs><innerBoundaryIs><LinearRing><coordinates>35.75,33.70833333 35.75,33.7 35.75833333,33.7 35.75833333,33.70833333 35.75,33.70833333</coordinates></LinearRing></innerBoundaryIs><innerBoundaryIs><LinearRing><coordinates>35.70833333,33.9 35.70833333,33.89166667 35.70833333,33.88333333 35.71666667,33.88333333 35.71666667,33.89166667 35.71666667,33.9 35.70833333,33.9</coordinates></LinearRing></innerBoundaryIs><innerBoundaryIs><LinearRing><coordinates>35.7,33.81666667 35.70833333,33.81666667 35.70833333,33.825 35.7,33.825 35.7,33.81666667</coordinates></LinearRing></innerBoundaryIs><innerBoundaryIs><LinearRing><coordinates>35.75833333,33.775 35.75833333,33.76666667 35.76666667,33.76666667 35.775,33.76666667 35.78333333,33.76666667 35.78333333,33.775 35.775,33.775 35.775,33.78333333 35.76666667,33.78333333 35.75833333,33.78333333 35.75833333,33.775</coordinates></LinearRing></innerBoundaryIs><innerBoundaryIs><LinearRing><coordinates>35.6,33.75 35.6,33.74166667 35.60833333,33.74166667 35.61666667,33.74166667 35.61666667,33.75 35.60833333,33.75 35.6,33.75</coordinates></LinearRing></innerBoundaryIs><innerBoundaryIs><LinearRing><coordinates>35.7,33.75 35.70833333,33.75 35.71666667,33.75 35.71666667,33.75833333 35.70833333,33.75833333 35.7,33.75833333 35.7,33.75</coordinates></LinearRing></innerBoundaryIs><innerBoundaryIs><LinearRing><coordinates>35.7,33.79166667 35.7,33.78333333 35.70833333,33.78333333 35.70833333,33.79166667 35.7,33.79166667</coordinates></LinearRing></innerBoundaryIs><innerBoundaryIs><LinearRing><coordinates>35.725,33.84166667 35.73333333,33.84166667 35.73333333,33.85 35.725,33.85 35.725,33.84166667</coordinates></LinearRing></innerBoundaryIs><innerBoundaryIs><LinearRing><coordinates>35.75833333,33.875 35.76666667,33.875 35.76666667,33.88333333 35.75833333,33.88333333 35.75833333,33.875</coordinates></LinearRing></innerBoundaryIs><innerBoundaryIs><LinearRing><coordinates>35.81666667,33.89166667 35.81666667,33.88333333 35.825,33.88333333 35.825,33.89166667 35.81666667,33.89166667</coordinates></LinearRing></innerBoundaryIs><innerBoundaryIs><LinearRing><coordinates>35.89166667,33.85833333 35.89166667,33.85 35.89166667,33.84166667 35.9,33.84166667 35.9,33.83333333 35.90833333,33.83333333 35.91666667,33.83333333 35.925,33.83333333 35.925,33.84166667 35.925,33.85 35.91666667,33.85 35.90833333,33.85 35.9,33.85 35.9,33.85833333 35.89166667,33.85833333</coordinates></LinearRing></innerBoundaryIs><innerBoundaryIs><LinearRing><coordinates>35.95833333,33.86666667 35.96666667,33.86666667 35.96666667,33.875 35.95833333,33.875 35.95833333,33.86666667</coordinates></LinearRing></innerBoundaryIs><innerBoundaryIs><LinearRing><coordinates>35.69166667,33.93333333 35.68333333,33.93333333 35.675,33.93333333 35.675,33.925 35.68333333,33.925 35.68333333,33.91666667 35.69166667,33.91666667 35.69166667,33.925 35.69166667,33.93333333</coordinates></LinearRing></innerBoundaryIs><innerBoundaryIs><LinearRing><coordinates>36.06666667,34.09166667 36.06666667,34.08333333 36.06666667,34.075 36.075,34.075 36.08333333,34.075 36.09166667,34.075 36.09166667,34.06666667 36.1,34.06666667 36.1,34.075 36.1,34.08333333 36.09166667,34.08333333 36.09166667,34.09166667 36.08333333,34.09166667 36.08333333,34.08333333 36.075,34.08333333 36.075,34.09166667 36.06666667,34.09166667</coordinates></LinearRing></innerBoundaryIs><innerBoundaryIs><LinearRing><coordinates>36.13333333,34.16666667 36.14166667,34.16666667 36.14166667,34.175 36.13333333,34.175 36.13333333,34.16666667</coordinates></LinearRing></innerBoundaryIs><innerBoundaryIs><LinearRing><coordinates>35.99166667,34.39166667 35.99166667,34.38333333 36.0,34.38333333 36.0,34.39166667 35.99166667,34.39166667</coordinates></LinearRing></innerBoundaryIs><innerBoundaryIs><LinearRing><coordinates>35.76666667,34.09166667 35.76666667,34.08333333 35.775,34.08333333 35.78333333,34.08333333 35.78333333,34.09166667 35.775,34.09166667 35.76666667,34.09166667</coordinates></LinearRing></innerBoundaryIs><innerBoundaryIs><LinearRing><coordinates>35.675,34.08333333 35.675,34.075 35.66666667,34.075 35.66666667,34.06666667 35.675,34.06666667 35.68333333,34.06666667 35.68333333,34.075 35.68333333,34.08333333 35.675,34.08333333</coordinates></LinearRing></innerBoundaryIs><innerBoundaryIs><LinearRing><coordinates>35.69166667,34.025 35.69166667,34.01666667 35.7,34.01666667 35.70833333,34.01666667 35.71666667,34.01666667 35.71666667,34.025 35.70833333,34.025 35.7,34.025 35.7,34.03333333 35.69166667,34.03333333 35.69166667,34.025</coordinates></LinearRing></innerBoundaryIs><innerBoundaryIs><LinearRing><coordinates>35.81666667,34.025 35.81666667,34.01666667 35.825,34.01666667 35.825,34.025 35.81666667,34.025</coordinates></LinearRing></innerBoundaryIs><innerBoundaryIs><LinearRing><coordinates>35.84166667,34.03333333 35.85,34.03333333 35.85,34.04166667 35.84166667,34.04166667 35.84166667,34.05 35.83333333,34.05 35.825,34.05 35.81666667,34.05 35.81666667,34.04166667 35.81666667,34.03333333 35.825,34.03333333 35.83333333,34.03333333 35.84166667,34.03333333</coordinates></LinearRing></innerBoundaryIs><innerBoundaryIs><LinearRing><coordinates>35.69166667,33.975 35.7,33.975 35.70833333,33.975 35.70833333,33.98333333 35.7,33.98333333 35.69166667,33.98333333 35.69166667,33.975</coordinates></LinearRing></innerBoundaryIs><innerBoundaryIs><LinearRing><coordinates>35.675,34.0 35.68333333,34.0 35.69166667,34.0 35.7,34.0 35.7,34.00833333 35.69166667,34.00833333 35.68333333,34.00833333 35.675,34.00833333 35.675,34.0</coordinates></LinearRing></innerBoundaryIs><innerBoundaryIs><LinearRing><coordinates>35.7,34.05833333 35.7,34.05 35.7,34.04166667 35.70833333,34.04166667 35.70833333,34.05 35.70833333,34.05833333 35.7,34.05833333</coordinates></LinearRing></innerBoundaryIs><innerBoundaryIs><LinearRing><coordinates>35.71666667,34.14166667 35.71666667,34.13333333 35.725,34.13333333 35.73333333,34.13333333 35.73333333,34.14166667 35.74166667,34.14166667 35.75,34.14166667 35.75,34.15 35.74166667,34.15 35.74166667,34.15833333 35.74166667,34.16666667 35.73333333,34.16666667 35.73333333,34.15833333 35.725,34.15833333 35.71666667,34.15833333 35.70833333,34.15833333 35.70833333,34.15 35.71666667,34.15 35.71666667,34.14166667</coordinates></LinearRing></innerBoundaryIs><innerBoundaryIs><LinearRing><coordinates>35.73333333,34.10833333 35.73333333,34.1 35.74166667,34.1 35.75,34.1 35.75,34.10833333 35.75,34.11666667 35.74166667,34.11666667 35.74166667,34.10833333 35.73333333,34.10833333</coordinates></LinearRing></innerBoundaryIs><innerBoundaryIs><LinearRing><coordinates>35.78333333,34.11666667 35.78333333,34.10833333 35.79166667,34.10833333 35.79166667,34.11666667 35.78333333,34.11666667</coordinates></LinearRing></innerBoundaryIs><innerBoundaryIs><LinearRing><coordinates>35.76666667,34.15 35.775,34.15 35.775,34.15833333 35.76666667,34.15833333 35.76666667,34.15</coordinates></LinearRing></innerBoundaryIs><innerBoundaryIs><LinearRing><coordinates>35.85833333,34.24166667 35.86666667,34.24166667 35.86666667,34.25 35.85833333,34.25 35.85833333,34.24166667</coordinates></LinearRing></innerBoundaryIs><innerBoundaryIs><LinearRing><coordinates>35.96666667,34.24166667 35.975,34.24166667 35.975,34.25 35.96666667,34.25 35.96666667,34.24166667</coordinates></LinearRing></innerBoundaryIs><innerBoundaryIs><LinearRing><coordinates>35.94166667,34.31666667 35.95,34.31666667 35.95,34.325 35.95,34.33333333 35.95,34.34166667 35.94166667,34.34166667 35.94166667,34.33333333 35.94166667,34.325 35.94166667,34.31666667</coordinates></LinearRing></innerBoundaryIs><innerBoundaryIs><LinearRing><coordinates>35.96666667,34.34166667 35.96666667,34.33333333 35.975,34.33333333 35.975,34.34166667 35.96666667,34.34166667</coordinates></LinearRing></innerBoundaryIs><innerBoundaryIs><LinearRing><coordinates>36.125,34.375 36.13333333,34.375 36.13333333,34.38333333 36.125,34.38333333 36.125,34.375</coordinates></LinearRing></innerBoundaryIs><innerBoundaryIs><LinearRing><coordinates>35.975,34.375 35.975,34.36666667 35.975,34.35833333 35.98333333,34.35833333 35.98333333,34.36666667 35.98333333,34.375 35.975,34.375</coordinates></LinearRing></innerBoundaryIs><innerBoundaryIs><LinearRing><coordinates>36.03333333,34.60833333 36.03333333,34.6 36.04166667,34.6 36.04166667,34.60833333 36.03333333,34.60833333</coordinates></LinearRing></innerBoundaryIs><innerBoundaryIs><LinearRing><coordinates>36.01666667,34.44166667 36.01666667,34.43333333 36.025,34.43333333 36.025,34.44166667 36.01666667,34.44166667</coordinates></LinearRing></innerBoundaryIs><innerBoundaryIs><LinearRing><coordinates>36.03333333,34.44166667 36.03333333,34.43333333 36.04166667,34.43333333 36.04166667,34.44166667 36.03333333,34.44166667</coordinates></LinearRing></innerBoundaryIs><innerBoundaryIs><LinearRing><coordinates>36.09166667,34.44166667 36.09166667,34.43333333 36.1,34.43333333 36.10833333,34.43333333 36.10833333,34.44166667 36.10833333,34.45 36.10833333,34.45833333 36.1,34.45833333 36.1,34.45 36.09166667,34.45 36.09166667,34.44166667</coordinates></LinearRing></innerBoundaryIs><innerBoundaryIs><LinearRing><coordinates>36.11666667,34.44166667 36.11666667,34.43333333 36.11666667,34.425 36.125,34.425 36.13333333,34.425 36.13333333,34.43333333 36.13333333,34.44166667 36.13333333,34.45 36.125,34.45 36.11666667,34.45 36.11666667,34.44166667</coordinates></LinearRing></innerBoundaryIs><innerBoundaryIs><LinearRing><coordinates>36.05,34.41666667 36.05,34.40833333 36.05833333,34.40833333 36.05833333,34.41666667 36.05,34.41666667</coordinates></LinearRing></innerBoundaryIs><innerBoundaryIs><LinearRing><coordinates>36.075,34.41666667 36.08333333,34.41666667 36.08333333,34.425 36.075,34.425 36.075,34.41666667</coordinates></LinearRing></innerBoundaryIs><innerBoundaryIs><LinearRing><coordinates>36.1,34.41666667 36.10833333,34.41666667 36.10833333,34.425 36.1,34.425 36.1,34.41666667</coordinates></LinearRing></innerBoundaryIs><innerBoundaryIs><LinearRing><coordinates>36.2,34.475 36.20833333,34.475 36.20833333,34.48333333 36.2,34.48333333 36.2,34.475</coordinates></LinearRing></innerBoundaryIs><innerBoundaryIs><LinearRing><coordinates>36.18333333,34.55 36.18333333,34.54166667 36.19166667,34.54166667 36.19166667,34.55 36.18333333,34.55</coordinates></LinearRing></innerBoundaryIs><innerBoundaryIs><LinearRing><coordinates>36.28333333,34.55 36.28333333,34.54166667 36.29166667,34.54166667 36.29166667,34.55 36.28333333,34.55</coordinates></LinearRing></innerBoundaryIs><innerBoundaryIs><LinearRing><coordinates>36.21666667,34.51666667 36.225,34.51666667 36.225,34.525 36.21666667,34.525 36.21666667,34.51666667</coordinates></LinearRing></innerBoundaryIs><innerBoundaryIs><LinearRing><coordinates>36.23333333,34.51666667 36.23333333,34.50833333 36.24166667,34.50833333 36.24166667,34.51666667 36.23333333,34.51666667</coordinates></LinearRing></innerBoundaryIs><innerBoundaryIs><LinearRing><coordinates>36.03333333,34.59166667 36.03333333,34.58333333 36.04166667,34.58333333 36.05,34.58333333 36.05,34.59166667 36.04166667,34.59166667 36.03333333,34.59166667</coordinates></LinearRing></innerBoundaryIs></Polygon><Polygon><outerBoundaryIs><LinearRing><coordinates>36.01666667,33.05833333 36.025,33.05833333 36.025,33.05 36.01666667,33.05 36.01666667,33.05833333</coordinates></LinearRing></outerBoundaryIs></Polygon><Polygon><outerBoundaryIs><LinearRing><coordinates>36.00833333,33.05 36.01666667,33.05 36.01666667,33.04166667 36.00833333,33.04166667 36.00833333,33.05</coordinates></LinearRing></outerBoundaryIs></Polygon></MultiGeometry>
  </Placemark>
</Folder>
</Document></kml>
