# Supplementary material for: Species conservation profiles of a random sample of world spiders II: Gnaphosidae to Nemesiidae
Source: Biodivers Data J. 2018 Jun 29;(6):e26203. doi: 10.3897/BDJ.6.e26203 (PMC6065607; doi:10.3897/BDJ.6.e26203)
Supplement: Supplementary material 27 — Distribution of Neoanagraphis pearcei Gertsch, 1941 [file bdj-06-e26203-s027.kml]

<?xml version="1.0" encoding="utf-8" ?>
<kml xmlns="http://www.opengis.net/kml/2.2">
<Document id="root_doc">
<Schema name="Neoanagraphis_pearcei.kml" id="Neoanagraphis_pearcei.kml">
	<SimpleField name="layer" type="float"></SimpleField>
</Schema>
<Folder><name>Neoanagraphis_pearcei.kml</name>
  <Placemark>
	<Style><LineStyle><color>ff0000ff</color></LineStyle><PolyStyle><fill>0</fill></PolyStyle></Style>
	<ExtendedData><SchemaData schemaUrl="#Neoanagraphis_pearcei.kml">
		<SimpleData name="layer">1</SimpleData>
	</SchemaData></ExtendedData>
      <MultiGeometry><Polygon><outerBoundaryIs><LinearRing><coordinates>-114.33333333,33.58333333 -114.25,33.58333333 -114.25,33.5 -114.33333333,33.5 -114.41666667,33.5 -114.41666667,33.58333333 -114.33333333,33.58333333</coordinates></LinearRing></outerBoundaryIs></Polygon><Polygon><outerBoundaryIs><LinearRing><coordinates>-114.58333333,33.83333333 -114.58333333,33.75 -114.66666667,33.75 -114.66666667,33.83333333 -114.75,33.83333333 -114.75,33.91666667 -114.66666667,33.91666667 -114.58333333,33.91666667 -114.58333333,33.83333333</coordinates></LinearRing></outerBoundaryIs></Polygon><Polygon><outerBoundaryIs><LinearRing><coordinates>-114.91666667,33.91666667 -114.83333333,33.91666667 -114.83333333,33.83333333 -114.91666667,33.83333333 -114.91666667,33.91666667</coordinates></LinearRing></outerBoundaryIs></Polygon><Polygon><outerBoundaryIs><LinearRing><coordinates>-114.66666667,34.08333333 -114.58333333,34.08333333 -114.58333333,34.0 -114.66666667,34.0 -114.66666667,34.08333333</coordinates></LinearRing></outerBoundaryIs></Polygon><Polygon><outerBoundaryIs><LinearRing><coordinates>-116.58333333,33.16666667 -116.66666667,33.16666667 -116.66666667,33.25 -116.66666667,33.33333333 -116.66666667,33.41666667 -116.75,33.41666667 -116.75,33.5 -116.83333333,33.5 -116.83333333,33.58333333 -116.75,33.58333333 -116.75,33.66666667 -116.66666667,33.66666667 -116.66666667,33.75 -116.58333333,33.75 -116.5,33.75 -116.41666667,33.75 -116.41666667,33.66666667 -116.33333333,33.66666667 -116.33333333,33.58333333 -116.25,33.58333333 -116.25,33.5 -116.16666667,33.5 -116.16666667,33.41666667 -116.08333333,33.41666667 -116.08333333,33.33333333 -116.16666667,33.33333333 -116.25,33.33333333 -116.25,33.41666667 -116.33333333,33.41666667 -116.41666667,33.41666667 -116.41666667,33.33333333 -116.41666667,33.25 -116.41666667,33.16666667 -116.33333333,33.16666667 -116.25,33.16666667 -116.25,33.08333333 -116.16666667,33.08333333 -116.16666667,33.0 -116.25,33.0 -116.25,32.91666667 -116.25,32.83333333 -116.25,32.75 -116.16666667,32.75 -116.08333333,32.75 -116.08333333,32.66666667 -116.0,32.66666667 -116.0,32.58333333 -115.91666667,32.58333333 -115.91666667,32.5 -116.0,32.5 -116.08333333,32.5 -116.16666667,32.5 -116.25,32.5 -116.25,32.58333333 -116.33333333,32.58333333 -116.33333333,32.66666667 -116.33333333,32.75 -116.33333333,32.83333333 -116.41666667,32.83333333 -116.41666667,32.91666667 -116.5,32.91666667 -116.5,33.0 -116.5,33.08333333 -116.58333333,33.08333333 -116.58333333,33.16666667</coordinates></LinearRing></outerBoundaryIs><innerBoundaryIs><LinearRing><coordinates>-116.58333333,33.33333333 -116.58333333,33.25 -116.5,33.25 -116.5,33.33333333 -116.58333333,33.33333333</coordinates></LinearRing></innerBoundaryIs></Polygon><Polygon><outerBoundaryIs><LinearRing><coordinates>-114.08333333,33.0 -114.16666667,33.0 -114.16666667,33.08333333 -114.25,33.08333333 -114.25,33.16666667 -114.25,33.25 -114.33333333,33.25 -114.41666667,33.25 -114.5,33.25 -114.5,33.33333333 -114.41666667,33.33333333 -114.33333333,33.33333333 -114.33333333,33.41666667 -114.25,33.41666667 -114.16666667,33.41666667 -114.16666667,33.5 -114.16666667,33.58333333 -114.16666667,33.66666667 -114.08333333,33.66666667 -114.08333333,33.75 -114.0,33.75 -114.0,33.66666667 -113.91666667,33.66666667 -113.91666667,33.58333333 -113.83333333,33.58333333 -113.83333333,33.5 -113.75,33.5 -113.75,33.41666667 -113.66666667,33.41666667 -113.58333333,33.41666667 -113.58333333,33.33333333 -113.66666667,33.33333333 -113.66666667,33.25 -113.75,33.25 -113.75,33.16666667 -113.83333333,33.16666667 -113.83333333,33.25 -113.91666667,33.25 -114.0,33.25 -114.08333333,33.25 -114.08333333,33.16666667 -114.08333333,33.08333333 -114.0,33.08333333 -114,33 -114.08333333,33.0</coordinates></LinearRing></outerBoundaryIs></Polygon><Polygon><outerBoundaryIs><LinearRing><coordinates>-113.41666667,34.25 -113.33333333,34.25 -113.33333333,34.16666667 -113.41666667,34.16666667 -113.41666667,34.25</coordinates></LinearRing></outerBoundaryIs></Polygon><Polygon><outerBoundaryIs><LinearRing><coordinates>-113.66666667,33.91666667 -113.66666667,33.83333333 -113.75,33.83333333 -113.75,33.91666667 -113.75,34.0 -113.83333333,34.0 -113.83333333,34.08333333 -113.91666667,34.08333333 -114.0,34.08333333 -114.0,34.16666667 -113.91666667,34.16666667 -113.83333333,34.16666667 -113.75,34.16666667 -113.66666667,34.16666667 -113.66666667,34.25 -113.58333333,34.25 -113.5,34.25 -113.5,34.16666667 -113.58333333,34.16666667 -113.58333333,34.08333333 -113.58333333,34.0 -113.58333333,33.91666667 -113.66666667,33.91666667</coordinates></LinearRing></outerBoundaryIs></Polygon><Polygon><outerBoundaryIs><LinearRing><coordinates>-119.66666667,35.25 -119.66666667,35.16666667 -119.75,35.16666667 -119.75,35.25 -119.83333333,35.25 -119.83333333,35.33333333 -119.75,35.33333333 -119.66666667,35.33333333 -119.66666667,35.25</coordinates></LinearRing></outerBoundaryIs></Polygon><Polygon><outerBoundaryIs><LinearRing><coordinates>-119.58333333,35.08333333 -119.5,35.08333333 -119.5,35.0 -119.58333333,35.0 -119.66666667,35.0 -119.66666667,35.08333333 -119.66666667,35.16666667 -119.58333333,35.16666667 -119.58333333,35.08333333</coordinates></LinearRing></outerBoundaryIs></Polygon><Polygon><outerBoundaryIs><LinearRing><coordinates>-112.75,38.33333333 -112.66666667,38.33333333 -112.66666667,38.25 -112.75,38.25 -112.75,38.33333333</coordinates></LinearRing></outerBoundaryIs></Polygon><Polygon><outerBoundaryIs><LinearRing><coordinates>-109.66666667,36.08333333 -109.66666667,36.0 -109.75,36.0 -109.75,36.08333333 -109.75,36.16666667 -109.75,36.25 -109.75,36.33333333 -109.83333333,36.33333333 -109.83333333,36.41666667 -109.91666667,36.41666667 -109.91666667,36.5 -110.0,36.5 -110.08333333,36.5 -110.16666667,36.5 -110.16666667,36.58333333 -110.25,36.58333333 -110.25,36.66666667 -110.33333333,36.66666667 -110.41666667,36.66666667 -110.41666667,36.58333333 -110.33333333,36.58333333 -110.33333333,36.5 -110.33333333,36.41666667 -110.33333333,36.33333333 -110.33333333,36.25 -110.25,36.25 -110.16666667,36.25 -110.16666667,36.16666667 -110.16666667,36.08333333 -110.08333333,36.08333333 -110.08333333,36.0 -110.08333333,35.91666667 -110.16666667,35.91666667 -110.16666667,35.83333333 -110.25,35.83333333 -110.25,35.75 -110.16666667,35.75 -110.16666667,35.66666667 -110.16666667,35.58333333 -110.25,35.58333333 -110.33333333,35.58333333 -110.33333333,35.5 -110.41666667,35.5 -110.41666667,35.41666667 -110.33333333,35.41666667 -110.33333333,35.33333333 -110.33333333,35.25 -110.25,35.25 -110.25,35.33333333 -110.16666667,35.33333333 -110.08333333,35.33333333 -110.08333333,35.41666667 -110.0,35.41666667 -110.0,35.33333333 -110.0,35.25 -110.08333333,35.25 -110.08333333,35.16666667 -110.08333333,35.08333333 -110.08333333,35.0 -110.16666667,35.0 -110.16666667,34.91666667 -110.25,34.91666667 -110.33333333,34.91666667 -110.41666667,34.91666667 -110.5,34.91666667 -110.58333333,34.91666667 -110.66666667,34.91666667 -110.75,34.91666667 -110.83333333,34.91666667 -110.91666667,34.91666667 -110.91666667,35.0 -111,35 -111.08333333,35.0 -111.08333333,35.08333333 -111.16666667,35.08333333 -111.25,35.08333333 -111.25,35.16666667 -111.25,35.25 -111.33333333,35.25 -111.33333333,35.33333333 -111.41666667,35.33333333 -111.41666667,35.41666667 -111.5,35.41666667 -111.5,35.5 -111.58333333,35.5 -111.66666667,35.5 -111.66666667,35.58333333 -111.75,35.58333333 -111.83333333,35.58333333 -111.83333333,35.66666667 -111.83333333,35.75 -111.75,35.75 -111.75,35.83333333 -111.75,35.91666667 -111.83333333,35.91666667 -111.83333333,36.0 -111.91666667,36.0 -112,36 -112.08333333,36.0 -112.08333333,36.08333333 -112.16666667,36.08333333 -112.16666667,36.0 -112.25,36.0 -112.25,35.91666667 -112.25,35.83333333 -112.16666667,35.83333333 -112.08333333,35.83333333 -112.0,35.83333333 -112.0,35.75 -112.08333333,35.75 -112.08333333,35.66666667 -112.08333333,35.58333333 -112.16666667,35.58333333 -112.25,35.58333333 -112.33333333,35.58333333 -112.41666667,35.58333333 -112.5,35.58333333 -112.58333333,35.58333333 -112.58333333,35.66666667 -112.66666667,35.66666667 -112.66666667,35.75 -112.75,35.75 -112.83333333,35.75 -112.83333333,35.83333333 -112.75,35.83333333 -112.75,35.91666667 -112.83333333,35.91666667 -112.83333333,36.0 -112.75,36.0 -112.75,36.08333333 -112.83333333,36.08333333 -112.83333333,36.16666667 -112.91666667,36.16666667 -112.91666667,36.08333333 -113.0,36.08333333 -113.0,36.16666667 -113.08333333,36.16666667 -113.08333333,36.08333333 -113.16666667,36.08333333 -113.16666667,36.0 -113.25,36.0 -113.25,35.91666667 -113.25,35.83333333 -113.25,35.75 -113.25,35.66666667 -113.33333333,35.66666667 -113.33333333,35.58333333 -113.41666667,35.58333333 -113.41666667,35.5 -113.5,35.5 -113.5,35.41666667 -113.58333333,35.41666667 -113.58333333,35.33333333 -113.58333333,35.25 -113.58333333,35.16666667 -113.5,35.16666667 -113.5,35.08333333 -113.58333333,35.08333333 -113.58333333,35.0 -113.5,35.0 -113.5,34.91666667 -113.5,34.83333333 -113.5,34.75 -113.41666667,34.75 -113.41666667,34.66666667 -113.33333333,34.66666667 -113.25,34.66666667 -113.25,34.58333333 -113.25,34.5 -113.16666667,34.5 -113.08333333,34.5 -113.08333333,34.41666667 -113.08333333,34.33333333 -113.08333333,34.25 -113.16666667,34.25 -113.16666667,34.33333333 -113.25,34.33333333 -113.33333333,34.33333333 -113.33333333,34.41666667 -113.41666667,34.41666667 -113.41666667,34.33333333 -113.5,34.33333333 -113.58333333,34.33333333 -113.66666667,34.33333333 -113.66666667,34.25 -113.75,34.25 -113.75,34.33333333 -113.83333333,34.33333333 -113.91666667,34.33333333 -113.91666667,34.41666667 -114.0,34.41666667 -114.0,34.33333333 -114.08333333,34.33333333 -114.08333333,34.41666667 -114.16666667,34.41666667 -114.25,34.41666667 -114.25,34.5 -114.33333333,34.5 -114.33333333,34.58333333 -114.33333333,34.66666667 -114.25,34.66666667 -114.25,34.75 -114.33333333,34.75 -114.33333333,34.83333333 -114.41666667,34.83333333 -114.41666667,34.91666667 -114.5,34.91666667 -114.5,35.0 -114.5,35.08333333 -114.5,35.16666667 -114.5,35.25 -114.5,35.33333333 -114.58333333,35.33333333 -114.58333333,35.25 -114.58333333,35.16666667 -114.66666667,35.16666667 -114.66666667,35.08333333 -114.66666667,35.0 -114.75,35.0 -114.75,34.91666667 -114.75,34.83333333 -114.66666667,34.83333333 -114.66666667,34.75 -114.58333333,34.75 -114.58333333,34.66666667 -114.5,34.66666667 -114.5,34.58333333 -114.5,34.5 -114.58333333,34.5 -114.58333333,34.41666667 -114.5,34.41666667 -114.41666667,34.41666667 -114.33333333,34.41666667 -114.33333333,34.33333333 -114.25,34.33333333 -114.25,34.25 -114.33333333,34.25 -114.41666667,34.25 -114.5,34.25 -114.58333333,34.25 -114.66666667,34.25 -114.66666667,34.16666667 -114.75,34.16666667 -114.75,34.08333333 -114.83333333,34.08333333 -114.83333333,34.16666667 -114.91666667,34.16666667 -114.91666667,34.25 -115.0,34.25 -115.0,34.33333333 -115.0,34.41666667 -115.08333333,34.41666667 -115.08333333,34.33333333 -115.16666667,34.33333333 -115.25,34.33333333 -115.25,34.41666667 -115.33333333,34.41666667 -115.41666667,34.41666667 -115.41666667,34.5 -115.41666667,34.58333333 -115.5,34.58333333 -115.58333333,34.58333333 -115.66666667,34.58333333 -115.75,34.58333333 -115.83333333,34.58333333 -115.91666667,34.58333333 -116.0,34.58333333 -116.0,34.5 -115.91666667,34.5 -115.91666667,34.41666667 -115.83333333,34.41666667 -115.75,34.41666667 -115.75,34.33333333 -115.66666667,34.33333333 -115.66666667,34.25 -115.58333333,34.25 -115.58333333,34.33333333 -115.5,34.33333333 -115.5,34.25 -115.41666667,34.25 -115.41666667,34.16666667 -115.33333333,34.16666667 -115.33333333,34.08333333 -115.25,34.08333333 -115.25,34.16666667 -115.25,34.25 -115.16666667,34.25 -115.16666667,34.16666667 -115.16666667,34.08333333 -115.08333333,34.08333333 -115.08333333,34.0 -115,34 -115.0,34.08333333 -114.91666667,34.08333333 -114.91666667,34.0 -114.91666667,33.91666667 -115.0,33.91666667 -115.0,33.83333333 -115.0,33.75 -115.08333333,33.75 -115.16666667,33.75 -115.16666667,33.83333333 -115.08333333,33.83333333 -115.08333333,33.91666667 -115.16666667,33.91666667 -115.16666667,34.0 -115.25,34.0 -115.25,33.91666667 -115.33333333,33.91666667 -115.41666667,33.91666667 -115.41666667,33.83333333 -115.5,33.83333333 -115.5,33.75 -115.41666667,33.75 -115.41666667,33.66666667 -115.33333333,33.66666667 -115.25,33.66666667 -115.25,33.58333333 -115.16666667,33.58333333 -115.16666667,33.5 -115.08333333,33.5 -115.08333333,33.41666667 -115.08333333,33.33333333 -115.08333333,33.25 -115.0,33.25 -115.0,33.16666667 -114.91666667,33.16666667 -114.91666667,33.08333333 -115.0,33.08333333 -115.08333333,33.08333333 -115.08333333,33.16666667 -115.16666667,33.16666667 -115.25,33.16666667 -115.25,33.25 -115.33333333,33.25 -115.33333333,33.33333333 -115.41666667,33.33333333 -115.41666667,33.41666667 -115.5,33.41666667 -115.58333333,33.41666667 -115.66666667,33.41666667 -115.66666667,33.5 -115.75,33.5 -115.75,33.58333333 -115.83333333,33.58333333 -115.91666667,33.58333333 -115.91666667,33.66666667 -116.0,33.66666667 -116.08333333,33.66666667 -116.08333333,33.75 -116.16666667,33.75 -116.16666667,33.83333333 -116.25,33.83333333 -116.25,33.91666667 -116.33333333,33.91666667 -116.41666667,33.91666667 -116.41666667,34.0 -116.5,34.0 -116.58333333,34.0 -116.66666667,34.0 -116.66666667,33.91666667 -116.58333333,33.91666667 -116.58333333,33.83333333 -116.66666667,33.83333333 -116.75,33.83333333 -116.75,33.75 -116.83333333,33.75 -116.83333333,33.83333333 -116.91666667,33.83333333 -116.91666667,33.91666667 -116.83333333,33.91666667 -116.75,33.91666667 -116.75,34.0 -116.75,34.08333333 -116.66666667,34.08333333 -116.66666667,34.16666667 -116.66666667,34.25 -116.75,34.25 -116.83333333,34.25 -116.91666667,34.25 -117.0,34.25 -117.08333333,34.25 -117.16666667,34.25 -117.16666667,34.16666667 -117.25,34.16666667 -117.25,34.25 -117.33333333,34.25 -117.41666667,34.25 -117.5,34.25 -117.5,34.16666667 -117.58333333,34.16666667 -117.66666667,34.16666667 -117.75,34.16666667 -117.75,34.25 -117.83333333,34.25 -117.91666667,34.25 -118.0,34.25 -118.08333333,34.25 -118.16666667,34.25 -118.25,34.25 -118.25,34.33333333 -118.33333333,34.33333333 -118.33333333,34.41666667 -118.33333333,34.5 -118.41666667,34.5 -118.5,34.5 -118.5,34.58333333 -118.58333333,34.58333333 -118.66666667,34.58333333 -118.75,34.58333333 -118.83333333,34.58333333 -118.83333333,34.5 -118.91666667,34.5 -119.0,34.5 -119.08333333,34.5 -119.16666667,34.5 -119.16666667,34.58333333 -119.16666667,34.66666667 -119.25,34.66666667 -119.33333333,34.66666667 -119.41666667,34.66666667 -119.5,34.66666667 -119.5,34.75 -119.41666667,34.75 -119.41666667,34.83333333 -119.41666667,34.91666667 -119.5,34.91666667 -119.5,35.0 -119.41666667,35.0 -119.33333333,35.0 -119.25,35.0 -119.16666667,35.0 -119.08333333,35.0 -119,35 -119.0,34.91666667 -118.91666667,34.91666667 -118.83333333,34.91666667 -118.83333333,35.0 -118.75,35.0 -118.75,35.08333333 -118.75,35.16666667 -118.75,35.25 -118.66666667,35.25 -118.66666667,35.33333333 -118.75,35.33333333 -118.75,35.41666667 -118.83333333,35.41666667 -118.83333333,35.5 -118.83333333,35.58333333 -118.83333333,35.66666667 -118.83333333,35.75 -118.83333333,35.83333333 -118.83333333,35.91666667 -118.83333333,36.0 -118.83333333,36.08333333 -118.83333333,36.16666667 -118.83333333,36.25 -118.91666667,36.25 -118.91666667,36.33333333 -118.83333333,36.33333333 -118.83333333,36.41666667 -118.83333333,36.5 -118.91666667,36.5 -118.91666667,36.58333333 -119.0,36.58333333 -119.0,36.66666667 -119.0,36.75 -119.08333333,36.75 -119.08333333,36.83333333 -119.0,36.83333333 -119.0,36.91666667 -118.91666667,36.91666667 -118.83333333,36.91666667 -118.75,36.91666667 -118.75,36.83333333 -118.66666667,36.83333333 -118.58333333,36.83333333 -118.58333333,36.75 -118.66666667,36.75 -118.75,36.75 -118.83333333,36.75 -118.91666667,36.75 -118.91666667,36.66666667 -118.83333333,36.66666667 -118.83333333,36.58333333 -118.75,36.58333333 -118.66666667,36.58333333 -118.58333333,36.58333333 -118.58333333,36.5 -118.66666667,36.5 -118.66666667,36.41666667 -118.66666667,36.33333333 -118.66666667,36.25 -118.58333333,36.25 -118.58333333,36.33333333 -118.5,36.33333333 -118.5,36.25 -118.41666667,36.25 -118.33333333,36.25 -118.33333333,36.16666667 -118.33333333,36.08333333 -118.41666667,36.08333333 -118.41666667,36.0 -118.41666667,35.91666667 -118.33333333,35.91666667 -118.33333333,36.0 -118.25,36.0 -118.25,36.08333333 -118.16666667,36.08333333 -118.16666667,36.16666667 -118.08333333,36.16666667 -118.08333333,36.25 -118.08333333,36.33333333 -118.08333333,36.41666667 -118.08333333,36.5 -118.16666667,36.5 -118.16666667,36.58333333 -118.25,36.58333333 -118.25,36.66666667 -118.25,36.75 -118.33333333,36.75 -118.33333333,36.83333333 -118.33333333,36.91666667 -118.33333333,37.0 -118.33333333,37.08333333 -118.41666667,37.08333333 -118.41666667,37.16666667 -118.41666667,37.25 -118.5,37.25 -118.58333333,37.25 -118.58333333,37.33333333 -118.66666667,37.33333333 -118.66666667,37.41666667 -118.66666667,37.5 -118.66666667,37.58333333 -118.75,37.58333333 -118.83333333,37.58333333 -118.83333333,37.66666667 -118.91666667,37.66666667 -118.91666667,37.75 -118.83333333,37.75 -118.75,37.75 -118.66666667,37.75 -118.66666667,37.66666667 -118.58333333,37.66666667 -118.58333333,37.75 -118.58333333,37.83333333 -118.66666667,37.83333333 -118.75,37.83333333 -118.75,37.91666667 -118.75,38.0 -118.66666667,38.0 -118.58333333,38.0 -118.58333333,37.91666667 -118.5,37.91666667 -118.41666667,37.91666667 -118.41666667,38.0 -118.41666667,38.08333333 -118.5,38.08333333 -118.58333333,38.08333333 -118.58333333,38.16666667 -118.5,38.16666667 -118.41666667,38.16666667 -118.41666667,38.25 -118.33333333,38.25 -118.25,38.25 -118.16666667,38.25 -118.16666667,38.33333333 -118.16666667,38.41666667 -118.16666667,38.5 -118.08333333,38.5 -118.08333333,38.41666667 -118.08333333,38.33333333 -118.0,38.33333333 -118.0,38.25 -117.91666667,38.25 -117.91666667,38.33333333 -117.83333333,38.33333333 -117.83333333,38.41666667 -117.75,38.41666667 -117.66666667,38.41666667 -117.66666667,38.5 -117.58333333,38.5 -117.5,38.5 -117.41666667,38.5 -117.33333333,38.5 -117.25,38.5 -117.25,38.41666667 -117.25,38.33333333 -117.25,38.25 -117.16666667,38.25 -117.16666667,38.33333333 -117.08333333,38.33333333 -117.0,38.33333333 -116.91666667,38.33333333 -116.91666667,38.25 -117.0,38.25 -117.0,38.16666667 -116.91666667,38.16666667 -116.83333333,38.16666667 -116.83333333,38.25 -116.75,38.25 -116.66666667,38.25 -116.66666667,38.33333333 -116.58333333,38.33333333 -116.5,38.33333333 -116.5,38.25 -116.5,38.16666667 -116.41666667,38.16666667 -116.41666667,38.25 -116.33333333,38.25 -116.33333333,38.33333333 -116.33333333,38.41666667 -116.33333333,38.5 -116.25,38.5 -116.16666667,38.5 -116.16666667,38.41666667 -116.16666667,38.33333333 -116.08333333,38.33333333 -116.08333333,38.41666667 -116.08333333,38.5 -116.0,38.5 -116.0,38.41666667 -115.91666667,38.41666667 -115.91666667,38.5 -115.83333333,38.5 -115.75,38.5 -115.66666667,38.5 -115.58333333,38.5 -115.5,38.5 -115.5,38.41666667 -115.58333333,38.41666667 -115.58333333,38.33333333 -115.58333333,38.25 -115.66666667,38.25 -115.75,38.25 -115.75,38.16666667 -115.83333333,38.16666667 -115.83333333,38.08333333 -115.83333333,38.0 -115.75,38.0 -115.66666667,38.0 -115.66666667,38.08333333 -115.58333333,38.08333333 -115.58333333,38.16666667 -115.5,38.16666667 -115.5,38.25 -115.41666667,38.25 -115.41666667,38.33333333 -115.33333333,38.33333333 -115.25,38.33333333 -115.25,38.41666667 -115.16666667,38.41666667 -115.08333333,38.41666667 -115.08333333,38.33333333 -115.08333333,38.25 -115.0,38.25 -115.0,38.16666667 -114.91666667,38.16666667 -114.83333333,38.16666667 -114.83333333,38.25 -114.75,38.25 -114.75,38.16666667 -114.66666667,38.16666667 -114.58333333,38.16666667 -114.58333333,38.25 -114.5,38.25 -114.5,38.16666667 -114.41666667,38.16666667 -114.41666667,38.08333333 -114.33333333,38.08333333 -114.25,38.08333333 -114.25,38.16666667 -114.16666667,38.16666667 -114.16666667,38.08333333 -114.16666667,38.0 -114.16666667,37.91666667 -114.08333333,37.91666667 -114.08333333,37.83333333 -114.0,37.83333333 -114.0,37.91666667 -113.91666667,37.91666667 -113.83333333,37.91666667 -113.83333333,38.0 -113.75,38.0 -113.66666667,38.0 -113.66666667,38.08333333 -113.58333333,38.08333333 -113.5,38.08333333 -113.5,38.16666667 -113.41666667,38.16666667 -113.41666667,38.25 -113.41666667,38.33333333 -113.41666667,38.41666667 -113.41666667,38.5 -113.33333333,38.5 -113.33333333,38.41666667 -113.33333333,38.33333333 -113.25,38.33333333 -113.16666667,38.33333333 -113.16666667,38.41666667 -113.16666667,38.5 -113.08333333,38.5 -113.08333333,38.58333333 -113.0,38.58333333 -113.0,38.5 -112.91666667,38.5 -112.91666667,38.41666667 -112.91666667,38.33333333 -112.91666667,38.25 -112.83333333,38.25 -112.75,38.25 -112.75,38.16666667 -112.83333333,38.16666667 -112.91666667,38.16666667 -112.91666667,38.08333333 -112.91666667,38.0 -112.83333333,38.0 -112.75,38.0 -112.75,38.08333333 -112.66666667,38.08333333 -112.66666667,38.0 -112.66666667,37.91666667 -112.75,37.91666667 -112.75,37.83333333 -112.83333333,37.83333333 -112.91666667,37.83333333 -112.91666667,37.75 -113.0,37.75 -113.0,37.66666667 -113.08333333,37.66666667 -113.08333333,37.58333333 -113.16666667,37.58333333 -113.16666667,37.5 -113.16666667,37.41666667 -113.08333333,37.41666667 -113.08333333,37.33333333 -113.0,37.33333333 -113.0,37.41666667 -112.91666667,37.41666667 -112.83333333,37.41666667 -112.75,37.41666667 -112.75,37.33333333 -112.66666667,37.33333333 -112.66666667,37.41666667 -112.58333333,37.41666667 -112.5,37.41666667 -112.41666667,37.41666667 -112.41666667,37.33333333 -112.33333333,37.33333333 -112.33333333,37.41666667 -112.25,37.41666667 -112.16666667,37.41666667 -112.16666667,37.5 -112.16666667,37.58333333 -112.08333333,37.58333333 -112.08333333,37.66666667 -112.0,37.66666667 -111.91666667,37.66666667 -111.91666667,37.58333333 -111.83333333,37.58333333 -111.75,37.58333333 -111.66666667,37.58333333 -111.66666667,37.66666667 -111.66666667,37.75 -111.75,37.75 -111.75,37.83333333 -111.66666667,37.83333333 -111.58333333,37.83333333 -111.58333333,37.91666667 -111.5,37.91666667 -111.41666667,37.91666667 -111.33333333,37.91666667 -111.25,37.91666667 -111.25,38.0 -111.16666667,38.0 -111.16666667,38.08333333 -111.16666667,38.16666667 -111.16666667,38.25 -111.16666667,38.33333333 -111.08333333,38.33333333 -111.08333333,38.25 -111.0,38.25 -110.91666667,38.25 -110.91666667,38.16666667 -110.91666667,38.08333333 -110.91666667,38.0 -110.91666667,37.91666667 -110.83333333,37.91666667 -110.75,37.91666667 -110.75,37.83333333 -110.66666667,37.83333333 -110.66666667,37.91666667 -110.66666667,38.0 -110.66666667,38.08333333 -110.58333333,38.08333333 -110.58333333,38.0 -110.5,38.0 -110.41666667,38.0 -110.41666667,37.91666667 -110.41666667,37.83333333 -110.33333333,37.83333333 -110.25,37.83333333 -110.25,37.75 -110.16666667,37.75 -110.16666667,37.66666667 -110.08333333,37.66666667 -110.08333333,37.58333333 -110.08333333,37.5 -110.0,37.5 -110.0,37.41666667 -110.0,37.33333333 -109.91666667,37.33333333 -109.91666667,37.41666667 -109.83333333,37.41666667 -109.75,37.41666667 -109.75,37.5 -109.66666667,37.5 -109.66666667,37.41666667 -109.58333333,37.41666667 -109.58333333,37.33333333 -109.5,37.33333333 -109.5,37.25 -109.5,37.16666667 -109.41666667,37.16666667 -109.41666667,37.08333333 -109.41666667,37.0 -109.41666667,36.91666667 -109.41666667,36.83333333 -109.41666667,36.75 -109.5,36.75 -109.5,36.66666667 -109.41666667,36.66666667 -109.41666667,36.58333333 -109.41666667,36.5 -109.41666667,36.41666667 -109.5,36.41666667 -109.5,36.33333333 -109.5,36.25 -109.58333333,36.25 -109.58333333,36.16666667 -109.58333333,36.08333333 -109.66666667,36.08333333</coordinates></LinearRing></outerBoundaryIs><innerBoundaryIs><LinearRing><coordinates>-110.16666667,35.0 -110.16666667,35.08333333 -110.25,35.08333333 -110.33333333,35.08333333 -110.33333333,35.0 -110.25,35.0 -110.16666667,35.0</coordinates></LinearRing></innerBoundaryIs><innerBoundaryIs><LinearRing><coordinates>-112.25,36.0 -112.25,36.08333333 -112.33333333,36.08333333 -112.33333333,36.0 -112.25,36.0</coordinates></LinearRing></innerBoundaryIs><innerBoundaryIs><LinearRing><coordinates>-114.58333333,35.33333333 -114.58333333,35.41666667 -114.58333333,35.5 -114.58333333,35.58333333 -114.66666667,35.58333333 -114.66666667,35.66666667 -114.66666667,35.75 -114.75,35.75 -114.75,35.66666667 -114.75,35.58333333 -114.75,35.5 -114.75,35.41666667 -114.66666667,35.41666667 -114.66666667,35.33333333 -114.58333333,35.33333333</coordinates></LinearRing></innerBoundaryIs><innerBoundaryIs><LinearRing><coordinates>-118.41666667,37.91666667 -118.41666667,37.83333333 -118.41666667,37.75 -118.33333333,37.75 -118.33333333,37.66666667 -118.33333333,37.58333333 -118.33333333,37.5 -118.25,37.5 -118.25,37.41666667 -118.25,37.33333333 -118.16666667,37.33333333 -118.08333333,37.33333333 -118.08333333,37.41666667 -118.0,37.41666667 -118.0,37.5 -118.08333333,37.5 -118.08333333,37.58333333 -118.16666667,37.58333333 -118.16666667,37.66666667 -118.16666667,37.75 -118.25,37.75 -118.25,37.83333333 -118.25,37.91666667 -118.25,38.0 -118.33333333,38.0 -118.33333333,37.91666667 -118.41666667,37.91666667</coordinates></LinearRing></innerBoundaryIs><innerBoundaryIs><LinearRing><coordinates>-118.25,38.0 -118.16666667,38.0 -118.16666667,38.08333333 -118.25,38.08333333 -118.25,38.0</coordinates></LinearRing></innerBoundaryIs><innerBoundaryIs><LinearRing><coordinates>-117.33333333,36.66666667 -117.25,36.66666667 -117.25,36.58333333 -117.16666667,36.58333333 -117.08333333,36.58333333 -117.0,36.58333333 -117.0,36.5 -117.0,36.41666667 -117.0,36.33333333 -116.91666667,36.33333333 -116.91666667,36.25 -116.91666667,36.16666667 -116.91666667,36.08333333 -116.91666667,36.0 -116.83333333,36.0 -116.83333333,35.91666667 -116.83333333,35.83333333 -116.75,35.83333333 -116.66666667,35.83333333 -116.58333333,35.83333333 -116.58333333,35.91666667 -116.66666667,35.91666667 -116.66666667,36.0 -116.75,36.0 -116.75,36.08333333 -116.75,36.16666667 -116.75,36.25 -116.75,36.33333333 -116.83333333,36.33333333 -116.83333333,36.41666667 -116.83333333,36.5 -116.83333333,36.58333333 -116.91666667,36.58333333 -116.91666667,36.66666667 -117.0,36.66666667 -117.08333333,36.66666667 -117.08333333,36.75 -117.16666667,36.75 -117.16666667,36.83333333 -117.25,36.83333333 -117.33333333,36.83333333 -117.33333333,36.75 -117.33333333,36.66666667</coordinates></LinearRing></innerBoundaryIs><innerBoundaryIs><LinearRing><coordinates>-116.58333333,35.83333333 -116.58333333,35.75 -116.58333333,35.66666667 -116.5,35.66666667 -116.5,35.58333333 -116.41666667,35.58333333 -116.33333333,35.58333333 -116.25,35.58333333 -116.25,35.5 -116.16666667,35.5 -116.16666667,35.41666667 -116.25,35.41666667 -116.25,35.33333333 -116.16666667,35.33333333 -116.08333333,35.33333333 -116.08333333,35.41666667 -116.08333333,35.5 -116.08333333,35.58333333 -116.16666667,35.58333333 -116.16666667,35.66666667 -116.16666667,35.75 -116.25,35.75 -116.33333333,35.75 -116.41666667,35.75 -116.5,35.75 -116.5,35.83333333 -116.58333333,35.83333333</coordinates></LinearRing></innerBoundaryIs><innerBoundaryIs><LinearRing><coordinates>-116.08333333,35.33333333 -116.08333333,35.25 -116.08333333,35.16666667 -116.16666667,35.16666667 -116.16666667,35.08333333 -116.25,35.08333333 -116.25,35.0 -116.16666667,35.0 -116.08333333,35.0 -116,35 -116.0,35.08333333 -116.0,35.16666667 -116.0,35.25 -116.0,35.33333333 -116.08333333,35.33333333</coordinates></LinearRing></innerBoundaryIs><innerBoundaryIs><LinearRing><coordinates>-113.83333333,35.58333333 -113.75,35.58333333 -113.75,35.66666667 -113.83333333,35.66666667 -113.83333333,35.58333333</coordinates></LinearRing></innerBoundaryIs><innerBoundaryIs><LinearRing><coordinates>-113.75,35.58333333 -113.75,35.5 -113.66666667,35.5 -113.58333333,35.5 -113.58333333,35.58333333 -113.66666667,35.58333333 -113.75,35.58333333</coordinates></LinearRing></innerBoundaryIs><innerBoundaryIs><LinearRing><coordinates>-117.83333333,37.83333333 -117.83333333,37.75 -117.75,37.75 -117.75,37.83333333 -117.83333333,37.83333333</coordinates></LinearRing></innerBoundaryIs><innerBoundaryIs><LinearRing><coordinates>-117.83333333,37.75 -117.91666667,37.75 -117.91666667,37.66666667 -117.83333333,37.66666667 -117.83333333,37.75</coordinates></LinearRing></innerBoundaryIs><innerBoundaryIs><LinearRing><coordinates>-116.41666667,37.83333333 -116.33333333,37.83333333 -116.33333333,37.91666667 -116.41666667,37.91666667 -116.41666667,37.83333333</coordinates></LinearRing></innerBoundaryIs><innerBoundaryIs><LinearRing><coordinates>-116.41666667,37.91666667 -116.41666667,38.0 -116.41666667,38.08333333 -116.5,38.08333333 -116.5,38.0 -116.58333333,38.0 -116.58333333,37.91666667 -116.5,37.91666667 -116.41666667,37.91666667</coordinates></LinearRing></innerBoundaryIs><innerBoundaryIs><LinearRing><coordinates>-114.58333333,37.91666667 -114.58333333,37.83333333 -114.5,37.83333333 -114.5,37.91666667 -114.5,38.0 -114.58333333,38.0 -114.58333333,37.91666667</coordinates></LinearRing></innerBoundaryIs><innerBoundaryIs><LinearRing><coordinates>-114.58333333,38.0 -114.58333333,38.08333333 -114.66666667,38.08333333 -114.66666667,38.0 -114.58333333,38.0</coordinates></LinearRing></innerBoundaryIs><innerBoundaryIs><LinearRing><coordinates>-118.0,36.66666667 -117.91666667,36.66666667 -117.91666667,36.75 -118.0,36.75 -118.0,36.66666667</coordinates></LinearRing></innerBoundaryIs><innerBoundaryIs><LinearRing><coordinates>-117.83333333,36.66666667 -117.75,36.66666667 -117.66666667,36.66666667 -117.66666667,36.75 -117.75,36.75 -117.83333333,36.75 -117.83333333,36.66666667</coordinates></LinearRing></innerBoundaryIs><innerBoundaryIs><LinearRing><coordinates>-115.25,36.58333333 -115.16666667,36.58333333 -115.08333333,36.58333333 -115.08333333,36.66666667 -115.16666667,36.66666667 -115.16666667,36.75 -115.25,36.75 -115.25,36.66666667 -115.25,36.58333333</coordinates></LinearRing></innerBoundaryIs><innerBoundaryIs><LinearRing><coordinates>-112.41666667,36.58333333 -112.41666667,36.5 -112.41666667,36.41666667 -112.33333333,36.41666667 -112.33333333,36.33333333 -112.25,36.33333333 -112.25,36.25 -112.16666667,36.25 -112.16666667,36.16666667 -112.08333333,36.16666667 -112.0,36.16666667 -111.91666667,36.16666667 -111.91666667,36.25 -112.0,36.25 -112.0,36.33333333 -112.0,36.41666667 -112.0,36.5 -112.08333333,36.5 -112.08333333,36.58333333 -112.08333333,36.66666667 -112.08333333,36.75 -112.16666667,36.75 -112.16666667,36.83333333 -112.25,36.83333333 -112.25,36.75 -112.33333333,36.75 -112.33333333,36.66666667 -112.41666667,36.66666667 -112.41666667,36.58333333</coordinates></LinearRing></innerBoundaryIs><innerBoundaryIs><LinearRing><coordinates>-117.66666667,34.25 -117.58333333,34.25 -117.58333333,34.33333333 -117.66666667,34.33333333 -117.66666667,34.25</coordinates></LinearRing></innerBoundaryIs><innerBoundaryIs><LinearRing><coordinates>-119.25,34.83333333 -119.25,34.75 -119.16666667,34.75 -119.08333333,34.75 -119.08333333,34.83333333 -119.16666667,34.83333333 -119.25,34.83333333</coordinates></LinearRing></innerBoundaryIs><innerBoundaryIs><LinearRing><coordinates>-114.0,35.08333333 -114,35 -114.0,34.91666667 -113.91666667,34.91666667 -113.91666667,34.83333333 -113.91666667,34.75 -113.83333333,34.75 -113.75,34.75 -113.75,34.83333333 -113.75,34.91666667 -113.83333333,34.91666667 -113.83333333,35.0 -113.83333333,35.08333333 -113.83333333,35.16666667 -113.91666667,35.16666667 -113.91666667,35.08333333 -114.0,35.08333333</coordinates></LinearRing></innerBoundaryIs><innerBoundaryIs><LinearRing><coordinates>-114.0,35.83333333 -114.0,35.75 -113.91666667,35.75 -113.83333333,35.75 -113.83333333,35.83333333 -113.83333333,35.91666667 -113.91666667,35.91666667 -113.91666667,35.83333333 -114.0,35.83333333</coordinates></LinearRing></innerBoundaryIs><innerBoundaryIs><LinearRing><coordinates>-113.5,35.83333333 -113.41666667,35.83333333 -113.41666667,35.91666667 -113.41666667,36.0 -113.41666667,36.08333333 -113.41666667,36.16666667 -113.41666667,36.25 -113.41666667,36.33333333 -113.5,36.33333333 -113.5,36.41666667 -113.58333333,36.41666667 -113.66666667,36.41666667 -113.75,36.41666667 -113.75,36.33333333 -113.66666667,36.33333333 -113.66666667,36.25 -113.75,36.25 -113.75,36.16666667 -113.75,36.08333333 -113.66666667,36.08333333 -113.58333333,36.08333333 -113.5,36.08333333 -113.5,36.0 -113.5,35.91666667 -113.5,35.83333333</coordinates></LinearRing></innerBoundaryIs><innerBoundaryIs><LinearRing><coordinates>-115.75,36.16666667 -115.66666667,36.16666667 -115.58333333,36.16666667 -115.58333333,36.25 -115.58333333,36.33333333 -115.66666667,36.33333333 -115.66666667,36.41666667 -115.75,36.41666667 -115.83333333,36.41666667 -115.91666667,36.41666667 -115.91666667,36.33333333 -115.83333333,36.33333333 -115.75,36.33333333 -115.75,36.25 -115.75,36.16666667</coordinates></LinearRing></innerBoundaryIs><innerBoundaryIs><LinearRing><coordinates>-114.0,36.16666667 -114.0,36.08333333 -113.91666667,36.08333333 -113.91666667,36.16666667 -114.0,36.16666667</coordinates></LinearRing></innerBoundaryIs><innerBoundaryIs><LinearRing><coordinates>-113.25,36.33333333 -113.16666667,36.33333333 -113.08333333,36.33333333 -113.08333333,36.41666667 -113.08333333,36.5 -113.16666667,36.5 -113.25,36.5 -113.25,36.41666667 -113.25,36.33333333</coordinates></LinearRing></innerBoundaryIs><innerBoundaryIs><LinearRing><coordinates>-114.41666667,36.41666667 -114.41666667,36.33333333 -114.33333333,36.33333333 -114.33333333,36.41666667 -114.33333333,36.5 -114.41666667,36.5 -114.41666667,36.41666667</coordinates></LinearRing></innerBoundaryIs><innerBoundaryIs><LinearRing><coordinates>-117.33333333,36.16666667 -117.33333333,36.08333333 -117.25,36.08333333 -117.25,36.16666667 -117.33333333,36.16666667</coordinates></LinearRing></innerBoundaryIs><innerBoundaryIs><LinearRing><coordinates>-118.16666667,37.08333333 -118.16666667,37.0 -118.08333333,37.0 -118.08333333,36.91666667 -118.0,36.91666667 -118,37 -118.0,37.08333333 -118.08333333,37.08333333 -118.16666667,37.08333333</coordinates></LinearRing></innerBoundaryIs><innerBoundaryIs><LinearRing><coordinates>-110.91666667,37.08333333 -110.91666667,37.0 -110.83333333,37.0 -110.83333333,37.08333333 -110.91666667,37.08333333</coordinates></LinearRing></innerBoundaryIs><innerBoundaryIs><LinearRing><coordinates>-110.5,36.75 -110.41666667,36.75 -110.41666667,36.83333333 -110.5,36.83333333 -110.5,36.75</coordinates></LinearRing></innerBoundaryIs><innerBoundaryIs><LinearRing><coordinates>-113.58333333,37.33333333 -113.5,37.33333333 -113.41666667,37.33333333 -113.33333333,37.33333333 -113.33333333,37.41666667 -113.33333333,37.5 -113.41666667,37.5 -113.5,37.5 -113.5,37.41666667 -113.58333333,37.41666667 -113.58333333,37.33333333</coordinates></LinearRing></innerBoundaryIs><innerBoundaryIs><LinearRing><coordinates>-115.16666667,38.0 -115.08333333,38.0 -115.08333333,38.08333333 -115.16666667,38.08333333 -115.16666667,38.0</coordinates></LinearRing></innerBoundaryIs></Polygon></MultiGeometry>
  </Placemark>
</Folder>
</Document></kml>
