# Supplementary material for: Species conservation profiles of a random sample of world spiders II: Gnaphosidae to Nemesiidae
Source: Biodivers Data J. 2018 Jun 29;(6):e26203. doi: 10.3897/BDJ.6.e26203 (PMC6065607; doi:10.3897/BDJ.6.e26203)
Supplement: Supplementary material 28 — Distribution of Arctosa villica (Lucas, 1846) [file bdj-06-e26203-s028.kml]

<?xml version="1.0" encoding="utf-8" ?>
<kml xmlns="http://www.opengis.net/kml/2.2">
<Document id="root_doc">
<Schema name="Arctosa_villica.kml" id="Arctosa_villica.kml">
	<SimpleField name="layer" type="float"></SimpleField>
</Schema>
<Folder><name>Arctosa_villica.kml</name>
  <Placemark>
	<Style><LineStyle><color>ff0000ff</color></LineStyle><PolyStyle><fill>0</fill></PolyStyle></Style>
	<ExtendedData><SchemaData schemaUrl="#Arctosa_villica.kml">
		<SimpleData name="layer">1</SimpleData>
	</SchemaData></ExtendedData>
      <MultiGeometry><Polygon><outerBoundaryIs><LinearRing><coordinates>-3.33333333,32.58333333 -3.25,32.58333333 -3.25,32.5 -3.33333333,32.5 -3.33333333,32.58333333</coordinates></LinearRing></outerBoundaryIs></Polygon><Polygon><outerBoundaryIs><LinearRing><coordinates>-5.16666667,32.16666667 -5.08333333,32.16666667 -5.08333333,32.08333333 -5.16666667,32.08333333 -5.16666667,32.16666667</coordinates></LinearRing></outerBoundaryIs></Polygon><Polygon><outerBoundaryIs><LinearRing><coordinates>-3.83333333,33.66666667 -3.75,33.66666667 -3.75,33.58333333 -3.83333333,33.58333333 -3.83333333,33.66666667</coordinates></LinearRing></outerBoundaryIs></Polygon><Polygon><outerBoundaryIs><LinearRing><coordinates>-4.08333333,33.41666667 -4.16666667,33.41666667 -4.16666667,33.5 -4.16666667,33.58333333 -4.16666667,33.66666667 -4.16666667,33.75 -4.16666667,33.83333333 -4.08333333,33.83333333 -4.08333333,33.75 -4.0,33.75 -4.0,33.66666667 -4.08333333,33.66666667 -4.08333333,33.58333333 -4.0,33.58333333 -3.91666667,33.58333333 -3.83333333,33.58333333 -3.83333333,33.5 -3.91666667,33.5 -4.0,33.5 -4.0,33.41666667 -4.08333333,33.41666667</coordinates></LinearRing></outerBoundaryIs></Polygon><Polygon><outerBoundaryIs><LinearRing><coordinates>-4.41666667,33.83333333 -4.33333333,33.83333333 -4.33333333,33.75 -4.41666667,33.75 -4.41666667,33.83333333</coordinates></LinearRing></outerBoundaryIs></Polygon><Polygon><outerBoundaryIs><LinearRing><coordinates>2.0,34.16666667 2.08333333,34.16666667 2.08333333,34.08333333 2.0,34.08333333 2.0,34.16666667</coordinates></LinearRing></outerBoundaryIs></Polygon><Polygon><outerBoundaryIs><LinearRing><coordinates>-2.58333333,34.33333333 -2.5,34.33333333 -2.5,34.25 -2.58333333,34.25 -2.58333333,34.33333333</coordinates></LinearRing></outerBoundaryIs></Polygon><Polygon><outerBoundaryIs><LinearRing><coordinates>-2.91666667,33.91666667 -2.91666667,33.83333333 -3.0,33.83333333 -3.08333333,33.83333333 -3.16666667,33.83333333 -3.16666667,33.91666667 -3.08333333,33.91666667 -3.08333333,34.0 -3,34 -2.91666667,34.0 -2.83333333,34.0 -2.75,34.0 -2.66666667,34.0 -2.66666667,33.91666667 -2.75,33.91666667 -2.83333333,33.91666667 -2.91666667,33.91666667</coordinates></LinearRing></outerBoundaryIs></Polygon><Polygon><outerBoundaryIs><LinearRing><coordinates>-2.58333333,34.08333333 -2.5,34.08333333 -2.5,34.0 -2.58333333,34.0 -2.58333333,34.08333333</coordinates></LinearRing></outerBoundaryIs></Polygon><Polygon><outerBoundaryIs><LinearRing><coordinates>-2.83333333,32.66666667 -2.75,32.66666667 -2.75,32.58333333 -2.83333333,32.58333333 -2.83333333,32.66666667</coordinates></LinearRing></outerBoundaryIs></Polygon><Polygon><outerBoundaryIs><LinearRing><coordinates>-3.25,32.66666667 -3.16666667,32.66666667 -3.16666667,32.58333333 -3.25,32.58333333 -3.25,32.66666667</coordinates></LinearRing></outerBoundaryIs></Polygon><Polygon><outerBoundaryIs><LinearRing><coordinates>6.58333333,35.33333333 6.66666667,35.33333333 6.66666667,35.25 6.58333333,35.25 6.58333333,35.33333333</coordinates></LinearRing></outerBoundaryIs></Polygon><Polygon><outerBoundaryIs><LinearRing><coordinates>6.33333333,35.33333333 6.33333333,35.25 6.25,35.25 6.16666667,35.25 6.08333333,35.25 6.08333333,35.33333333 6.08333333,35.41666667 6.08333333,35.5 6.16666667,35.5 6.25,35.5 6.25,35.41666667 6.33333333,35.41666667 6.41666667,35.41666667 6.5,35.41666667 6.5,35.33333333 6.41666667,35.33333333 6.33333333,35.33333333</coordinates></LinearRing></outerBoundaryIs></Polygon><Polygon><outerBoundaryIs><LinearRing><coordinates>-1.33333333,35.41666667 -1.25,35.41666667 -1.25,35.33333333 -1.33333333,35.33333333 -1.41666667,35.33333333 -1.41666667,35.41666667 -1.33333333,35.41666667</coordinates></LinearRing></outerBoundaryIs></Polygon><Polygon><outerBoundaryIs><LinearRing><coordinates>-1.25,35.5 -1.16666667,35.5 -1.16666667,35.41666667 -1.25,35.41666667 -1.25,35.5</coordinates></LinearRing></outerBoundaryIs></Polygon><Polygon><outerBoundaryIs><LinearRing><coordinates>-1.0,35.5 -0.91666667,35.5 -0.91666667,35.41666667 -1.0,35.41666667 -1.0,35.5</coordinates></LinearRing></outerBoundaryIs></Polygon><Polygon><outerBoundaryIs><LinearRing><coordinates>6.08333333,35.66666667 6.16666667,35.66666667 6.16666667,35.58333333 6.08333333,35.58333333 6.0,35.58333333 6.0,35.66666667 6.0,35.75 6.08333333,35.75 6.08333333,35.66666667</coordinates></LinearRing></outerBoundaryIs></Polygon><Polygon><outerBoundaryIs><LinearRing><coordinates>-5.5,35.58333333 -5.41666667,35.58333333 -5.41666667,35.5 -5.5,35.5 -5.5,35.58333333</coordinates></LinearRing></outerBoundaryIs></Polygon><Polygon><outerBoundaryIs><LinearRing><coordinates>5.75,35.58333333 5.83333333,35.58333333 5.91666667,35.58333333 6.0,35.58333333 6.0,35.5 5.91666667,35.5 5.83333333,35.5 5.75,35.5 5.75,35.58333333</coordinates></LinearRing></outerBoundaryIs></Polygon><Polygon><outerBoundaryIs><LinearRing><coordinates>-0.91666667,35.66666667 -0.83333333,35.66666667 -0.83333333,35.58333333 -0.91666667,35.58333333 -1.0,35.58333333 -1.0,35.66666667 -0.91666667,35.66666667</coordinates></LinearRing></outerBoundaryIs></Polygon><Polygon><outerBoundaryIs><LinearRing><coordinates>-1.16666667,35.66666667 -1.08333333,35.66666667 -1.08333333,35.58333333 -1.16666667,35.58333333 -1.16666667,35.66666667</coordinates></LinearRing></outerBoundaryIs></Polygon><Polygon><outerBoundaryIs><LinearRing><coordinates>-0.75,35.75 -0.66666667,35.75 -0.66666667,35.66666667 -0.75,35.66666667 -0.83333333,35.66666667 -0.83333333,35.75 -0.83333333,35.83333333 -0.75,35.83333333 -0.75,35.75</coordinates></LinearRing></outerBoundaryIs></Polygon><Polygon><outerBoundaryIs><LinearRing><coordinates>-8.91666667,30.83333333 -8.83333333,30.83333333 -8.83333333,30.91666667 -8.91666667,30.91666667 -8.91666667,31.0 -8.83333333,31.0 -8.75,31.0 -8.75,30.91666667 -8.66666667,30.91666667 -8.66666667,31.0 -8.66666667,31.08333333 -8.58333333,31.08333333 -8.58333333,31.0 -8.5,31.0 -8.5,31.08333333 -8.41666667,31.08333333 -8.41666667,31.16666667 -8.33333333,31.16666667 -8.33333333,31.08333333 -8.25,31.08333333 -8.25,31.16666667 -8.16666667,31.16666667 -8.16666667,31.08333333 -8.16666667,31.0 -8.08333333,31.0 -8.08333333,31.08333333 -8.08333333,31.16666667 -8.0,31.16666667 -8.0,31.25 -7.91666667,31.25 -7.83333333,31.25 -7.75,31.25 -7.75,31.33333333 -7.66666667,31.33333333 -7.66666667,31.41666667 -7.58333333,31.41666667 -7.5,31.41666667 -7.5,31.5 -7.41666667,31.5 -7.41666667,31.58333333 -7.33333333,31.58333333 -7.25,31.58333333 -7.16666667,31.58333333 -7.16666667,31.66666667 -7.08333333,31.66666667 -7.0,31.66666667 -7.0,31.75 -6.91666667,31.75 -6.91666667,31.83333333 -6.91666667,31.91666667 -7.0,31.91666667 -7,32 -7.0,32.08333333 -6.91666667,32.08333333 -6.91666667,32.16666667 -6.83333333,32.16666667 -6.75,32.16666667 -6.75,32.25 -6.83333333,32.25 -6.91666667,32.25 -7.0,32.25 -7.0,32.16666667 -7.08333333,32.16666667 -7.08333333,32.25 -7.16666667,32.25 -7.16666667,32.33333333 -7.16666667,32.41666667 -7.16666667,32.5 -7.16666667,32.58333333 -7.25,32.58333333 -7.25,32.66666667 -7.25,32.75 -7.25,32.83333333 -7.16666667,32.83333333 -7.08333333,32.83333333 -7.08333333,32.91666667 -7.0,32.91666667 -7,33 -6.91666667,33.0 -6.83333333,33.0 -6.83333333,33.08333333 -6.75,33.08333333 -6.75,33.16666667 -6.66666667,33.16666667 -6.66666667,33.25 -6.58333333,33.25 -6.5,33.25 -6.5,33.16666667 -6.41666667,33.16666667 -6.33333333,33.16666667 -6.33333333,33.25 -6.33333333,33.33333333 -6.25,33.33333333 -6.25,33.25 -6.16666667,33.25 -6.16666667,33.33333333 -6.16666667,33.41666667 -6.08333333,33.41666667 -6.08333333,33.5 -6.08333333,33.58333333 -6.0,33.58333333 -5.91666667,33.58333333 -5.83333333,33.58333333 -5.75,33.58333333 -5.75,33.66666667 -5.83333333,33.66666667 -5.83333333,33.75 -5.75,33.75 -5.75,33.83333333 -5.83333333,33.83333333 -5.83333333,33.91666667 -5.83333333,34.0 -5.91666667,34.0 -5.91666667,33.91666667 -6.0,33.91666667 -6,34 -6.0,34.08333333 -6.08333333,34.08333333 -6.16666667,34.08333333 -6.16666667,34.16666667 -6.25,34.16666667 -6.33333333,34.16666667 -6.41666667,34.16666667 -6.5,34.16666667 -6.58333333,34.16666667 -6.66666667,34.16666667 -6.75,34.16666667 -6.75,34.25 -6.75,34.33333333 -6.66666667,34.33333333 -6.66666667,34.41666667 -6.58333333,34.41666667 -6.58333333,34.5 -6.58333333,34.58333333 -6.5,34.58333333 -6.5,34.66666667 -6.41666667,34.66666667 -6.41666667,34.75 -6.41666667,34.83333333 -6.33333333,34.83333333 -6.33333333,34.91666667 -6.33333333,35.0 -6.25,35.0 -6.25,35.08333333 -6.25,35.16666667 -6.25,35.25 -6.16666667,35.25 -6.16666667,35.33333333 -6.16666667,35.41666667 -6.08333333,35.41666667 -6.08333333,35.5 -6.08333333,35.58333333 -6.0,35.58333333 -6.0,35.66666667 -6.0,35.75 -6.0,35.83333333 -5.91666667,35.83333333 -5.83333333,35.83333333 -5.75,35.83333333 -5.75,35.75 -5.66666667,35.75 -5.66666667,35.66666667 -5.66666667,35.58333333 -5.75,35.58333333 -5.83333333,35.58333333 -5.83333333,35.5 -5.83333333,35.41666667 -5.83333333,35.33333333 -5.91666667,35.33333333 -5.91666667,35.25 -5.83333333,35.25 -5.83333333,35.16666667 -5.83333333,35.08333333 -5.83333333,35.0 -5.75,35.0 -5.66666667,35.0 -5.66666667,34.91666667 -5.75,34.91666667 -5.83333333,34.91666667 -5.91666667,34.91666667 -5.91666667,34.83333333 -5.83333333,34.83333333 -5.83333333,34.75 -5.75,34.75 -5.66666667,34.75 -5.58333333,34.75 -5.5,34.75 -5.41666667,34.75 -5.41666667,34.66666667 -5.33333333,34.66666667 -5.25,34.66666667 -5.16666667,34.66666667 -5.08333333,34.66666667 -5.08333333,34.58333333 -5.0,34.58333333 -5.0,34.66666667 -4.91666667,34.66666667 -4.83333333,34.66666667 -4.83333333,34.75 -4.83333333,34.83333333 -4.83333333,34.91666667 -4.75,34.91666667 -4.66666667,34.91666667 -4.66666667,35.0 -4.75,35.0 -4.83333333,35.0 -4.83333333,35.08333333 -4.83333333,35.16666667 -4.91666667,35.16666667 -5.0,35.16666667 -5.0,35.25 -5.08333333,35.25 -5.08333333,35.33333333 -5.16666667,35.33333333 -5.16666667,35.41666667 -5.16666667,35.5 -5.25,35.5 -5.33333333,35.5 -5.33333333,35.58333333 -5.41666667,35.58333333 -5.41666667,35.66666667 -5.41666667,35.75 -5.41666667,35.83333333 -5.33333333,35.83333333 -5.33333333,35.75 -5.25,35.75 -5.25,35.66666667 -5.25,35.58333333 -5.16666667,35.58333333 -5.08333333,35.58333333 -5.08333333,35.5 -5.0,35.5 -5.0,35.41666667 -4.91666667,35.41666667 -4.91666667,35.33333333 -4.83333333,35.33333333 -4.75,35.33333333 -4.75,35.25 -4.66666667,35.25 -4.66666667,35.16666667 -4.58333333,35.16666667 -4.5,35.16666667 -4.5,35.08333333 -4.41666667,35.08333333 -4.33333333,35.08333333 -4.25,35.08333333 -4.16666667,35.08333333 -4.08333333,35.08333333 -4.08333333,35.0 -4,35 -3.91666667,35.0 -3.83333333,35.0 -3.83333333,34.91666667 -3.75,34.91666667 -3.75,35.0 -3.75,35.08333333 -3.66666667,35.08333333 -3.58333333,35.08333333 -3.58333333,35.0 -3.58333333,34.91666667 -3.66666667,34.91666667 -3.66666667,34.83333333 -3.58333333,34.83333333 -3.5,34.83333333 -3.5,34.75 -3.58333333,34.75 -3.58333333,34.66666667 -3.5,34.66666667 -3.41666667,34.66666667 -3.41666667,34.58333333 -3.41666667,34.5 -3.41666667,34.41666667 -3.5,34.41666667 -3.5,34.33333333 -3.58333333,34.33333333 -3.58333333,34.25 -3.58333333,34.16666667 -3.58333333,34.08333333 -3.58333333,34.0 -3.66666667,34.0 -3.75,34.0 -3.75,33.91666667 -3.83333333,33.91666667 -3.91666667,33.91666667 -4.0,33.91666667 -4,34 -4.08333333,34.0 -4.08333333,34.08333333 -4.16666667,34.08333333 -4.16666667,34.0 -4.25,34.0 -4.25,33.91666667 -4.33333333,33.91666667 -4.41666667,33.91666667 -4.41666667,33.83333333 -4.5,33.83333333 -4.5,33.75 -4.5,33.66666667 -4.58333333,33.66666667 -4.58333333,33.75 -4.66666667,33.75 -4.75,33.75 -4.83333333,33.75 -4.83333333,33.83333333 -4.91666667,33.83333333 -4.91666667,33.75 -5.0,33.75 -5.08333333,33.75 -5.08333333,33.66666667 -5.16666667,33.66666667 -5.16666667,33.58333333 -5.25,33.58333333 -5.25,33.5 -5.25,33.41666667 -5.16666667,33.41666667 -5.08333333,33.41666667 -5.08333333,33.33333333 -5.08333333,33.25 -5.0,33.25 -4.91666667,33.25 -4.83333333,33.25 -4.83333333,33.16666667 -4.83333333,33.08333333 -4.91666667,33.08333333 -4.91666667,33.0 -5,33 -5.08333333,33.0 -5.08333333,32.91666667 -5.16666667,32.91666667 -5.16666667,32.83333333 -5.25,32.83333333 -5.25,32.91666667 -5.33333333,32.91666667 -5.33333333,33.0 -5.41666667,33.0 -5.41666667,32.91666667 -5.41666667,32.83333333 -5.41666667,32.75 -5.33333333,32.75 -5.33333333,32.66666667 -5.41666667,32.66666667 -5.41666667,32.58333333 -5.33333333,32.58333333 -5.33333333,32.5 -5.25,32.5 -5.16666667,32.5 -5.16666667,32.41666667 -5.08333333,32.41666667 -5.08333333,32.5 -5.0,32.5 -5.0,32.58333333 -4.91666667,32.58333333 -4.83333333,32.58333333 -4.75,32.58333333 -4.66666667,32.58333333 -4.58333333,32.58333333 -4.58333333,32.5 -4.66666667,32.5 -4.75,32.5 -4.75,32.41666667 -4.83333333,32.41666667 -4.83333333,32.33333333 -4.91666667,32.33333333 -5.0,32.33333333 -5.08333333,32.33333333 -5.16666667,32.33333333 -5.16666667,32.25 -5.16666667,32.16666667 -5.25,32.16666667 -5.25,32.08333333 -5.25,32.0 -5.33333333,32.0 -5.33333333,31.91666667 -5.41666667,31.91666667 -5.41666667,31.83333333 -5.5,31.83333333 -5.5,31.75 -5.58333333,31.75 -5.58333333,31.66666667 -5.66666667,31.66666667 -5.66666667,31.58333333 -5.75,31.58333333 -5.75,31.5 -5.83333333,31.5 -5.91666667,31.5 -6.0,31.5 -6.08333333,31.5 -6.16666667,31.5 -6.25,31.5 -6.25,31.41666667 -6.33333333,31.41666667 -6.33333333,31.33333333 -6.41666667,31.33333333 -6.5,31.33333333 -6.58333333,31.33333333 -6.58333333,31.25 -6.66666667,31.25 -6.75,31.25 -6.83333333,31.25 -6.83333333,31.16666667 -6.91666667,31.16666667 -7.0,31.16666667 -7.08333333,31.16666667 -7.08333333,31.08333333 -7.16666667,31.08333333 -7.25,31.08333333 -7.25,31.0 -7.25,30.91666667 -7.16666667,30.91666667 -7.08333333,30.91666667 -7.08333333,30.83333333 -7.0,30.83333333 -7.0,30.75 -7.0,30.66666667 -6.91666667,30.66666667 -6.91666667,30.58333333 -6.91666667,30.5 -7.0,30.5 -7.0,30.58333333 -7.08333333,30.58333333 -7.08333333,30.5 -7.08333333,30.41666667 -7.0,30.41666667 -7.0,30.33333333 -7.08333333,30.33333333 -7.16666667,30.33333333 -7.16666667,30.25 -7.25,30.25 -7.33333333,30.25 -7.41666667,30.25 -7.5,30.25 -7.5,30.16666667 -7.58333333,30.16666667 -7.66666667,30.16666667 -7.66666667,30.08333333 -7.75,30.08333333 -7.83333333,30.08333333 -7.91666667,30.08333333 -8.0,30.08333333 -8.08333333,30.08333333 -8.08333333,30.16666667 -8.16666667,30.16666667 -8.16666667,30.25 -8.08333333,30.25 -8.0,30.25 -8.0,30.33333333 -7.91666667,30.33333333 -7.91666667,30.41666667 -7.83333333,30.41666667 -7.83333333,30.5 -7.75,30.5 -7.75,30.58333333 -7.83333333,30.58333333 -7.91666667,30.58333333 -8.0,30.58333333 -8.0,30.66666667 -7.91666667,30.66666667 -7.83333333,30.66666667 -7.83333333,30.75 -7.91666667,30.75 -8.0,30.75 -8.08333333,30.75 -8.16666667,30.75 -8.16666667,30.83333333 -8.08333333,30.83333333 -8.08333333,30.91666667 -8.16666667,30.91666667 -8.25,30.91666667 -8.25,30.83333333 -8.33333333,30.83333333 -8.41666667,30.83333333 -8.5,30.83333333 -8.58333333,30.83333333 -8.66666667,30.83333333 -8.75,30.83333333 -8.75,30.75 -8.83333333,30.75 -8.91666667,30.75 -8.91666667,30.83333333</coordinates></LinearRing></outerBoundaryIs><innerBoundaryIs><LinearRing><coordinates>-4.66666667,34.91666667 -4.66666667,34.83333333 -4.58333333,34.83333333 -4.5,34.83333333 -4.5,34.91666667 -4.58333333,34.91666667 -4.66666667,34.91666667</coordinates></LinearRing></innerBoundaryIs><innerBoundaryIs><LinearRing><coordinates>-6.58333333,32.66666667 -6.58333333,32.58333333 -6.58333333,32.5 -6.5,32.5 -6.5,32.58333333 -6.41666667,32.58333333 -6.41666667,32.5 -6.41666667,32.41666667 -6.33333333,32.41666667 -6.25,32.41666667 -6.16666667,32.41666667 -6.16666667,32.5 -6.08333333,32.5 -6.08333333,32.58333333 -6.0,32.58333333 -5.91666667,32.58333333 -5.91666667,32.66666667 -5.83333333,32.66666667 -5.83333333,32.75 -5.83333333,32.83333333 -5.83333333,32.91666667 -5.91666667,32.91666667 -6.0,32.91666667 -6.08333333,32.91666667 -6.16666667,32.91666667 -6.16666667,32.83333333 -6.25,32.83333333 -6.25,32.91666667 -6.33333333,32.91666667 -6.41666667,32.91666667 -6.5,32.91666667 -6.5,32.83333333 -6.58333333,32.83333333 -6.58333333,32.75 -6.58333333,32.66666667</coordinates></LinearRing></innerBoundaryIs><innerBoundaryIs><LinearRing><coordinates>-6.83333333,32.0 -6.75,32.0 -6.75,32.08333333 -6.83333333,32.08333333 -6.83333333,32.0</coordinates></LinearRing></innerBoundaryIs><innerBoundaryIs><LinearRing><coordinates>-5.33333333,33.08333333 -5.25,33.08333333 -5.25,33.16666667 -5.33333333,33.16666667 -5.33333333,33.08333333</coordinates></LinearRing></innerBoundaryIs><innerBoundaryIs><LinearRing><coordinates>-6.0,35.33333333 -6.08333333,35.33333333 -6.08333333,35.25 -6.0,35.25 -6.0,35.33333333</coordinates></LinearRing></innerBoundaryIs></Polygon><Polygon><outerBoundaryIs><LinearRing><coordinates>6.41666667,37.16666667 6.5,37.16666667 6.5,37.08333333 6.41666667,37.08333333 6.41666667,37.16666667</coordinates></LinearRing></outerBoundaryIs></Polygon><Polygon><outerBoundaryIs><LinearRing><coordinates>6.5,37.0 6.58333333,37.0 6.58333333,36.91666667 6.5,36.91666667 6.5,37.0</coordinates></LinearRing></outerBoundaryIs></Polygon><Polygon><outerBoundaryIs><LinearRing><coordinates>6.16666667,37.0 6.25,37.0 6.25,36.91666667 6.16666667,36.91666667 6.16666667,37.0</coordinates></LinearRing></outerBoundaryIs></Polygon><Polygon><outerBoundaryIs><LinearRing><coordinates>3.91666667,36.75 4.0,36.75 4.0,36.66666667 3.91666667,36.66666667 3.91666667,36.75</coordinates></LinearRing></outerBoundaryIs></Polygon><Polygon><outerBoundaryIs><LinearRing><coordinates>6.41666667,35.91666667 6.33333333,35.91666667 6.25,35.91666667 6.16666667,35.91666667 6.08333333,35.91666667 6.0,35.91666667 6.0,35.83333333 5.91666667,35.83333333 5.91666667,35.91666667 5.83333333,35.91666667 5.83333333,35.83333333 5.83333333,35.75 5.75,35.75 5.75,35.66666667 5.66666667,35.66666667 5.66666667,35.75 5.58333333,35.75 5.58333333,35.66666667 5.5,35.66666667 5.41666667,35.66666667 5.33333333,35.66666667 5.25,35.66666667 5.16666667,35.66666667 5.16666667,35.75 5.08333333,35.75 5.0,35.75 4.91666667,35.75 4.83333333,35.75 4.83333333,35.83333333 4.75,35.83333333 4.75,35.75 4.66666667,35.75 4.66666667,35.83333333 4.58333333,35.83333333 4.5,35.83333333 4.41666667,35.83333333 4.33333333,35.83333333 4.25,35.83333333 4.16666667,35.83333333 4.16666667,35.91666667 4.08333333,35.91666667 4.0,35.91666667 3.91666667,35.91666667 3.91666667,35.83333333 3.83333333,35.83333333 3.75,35.83333333 3.66666667,35.83333333 3.66666667,35.75 3.58333333,35.75 3.5,35.75 3.5,35.66666667 3.41666667,35.66666667 3.33333333,35.66666667 3.33333333,35.58333333 3.25,35.58333333 3.16666667,35.58333333 3.08333333,35.58333333 3.0,35.58333333 2.91666667,35.58333333 2.91666667,35.66666667 2.83333333,35.66666667 2.83333333,35.58333333 2.75,35.58333333 2.66666667,35.58333333 2.58333333,35.58333333 2.58333333,35.5 2.5,35.5 2.5,35.41666667 2.41666667,35.41666667 2.41666667,35.33333333 2.33333333,35.33333333 2.33333333,35.25 2.33333333,35.16666667 2.25,35.16666667 2.16666667,35.16666667 2.08333333,35.16666667 2.08333333,35.08333333 2.0,35.08333333 2,35 2.0,34.91666667 1.91666667,34.91666667 1.83333333,34.91666667 1.75,34.91666667 1.66666667,34.91666667 1.58333333,34.91666667 1.5,34.91666667 1.5,34.83333333 1.41666667,34.83333333 1.33333333,34.83333333 1.33333333,34.75 1.25,34.75 1.16666667,34.75 1.16666667,34.66666667 1.08333333,34.66666667 1.0,34.66666667 1.0,34.58333333 0.91666667,34.58333333 0.83333333,34.58333333 0.75,34.58333333 0.66666667,34.58333333 0.58333333,34.58333333 0.5,34.58333333 0.41666667,34.58333333 0.33333333,34.58333333 0.25,34.58333333 0.25,34.66666667 0.16666667,34.66666667 0.08333333,34.66666667 0.08333333,34.75 0.0,34.75 0.0,34.83333333 -0.08333333,34.83333333 -0.16666667,34.83333333 -0.25,34.83333333 -0.33333333,34.83333333 -0.33333333,34.91666667 -0.41666667,34.91666667 -0.41666667,34.83333333 -0.5,34.83333333 -0.58333333,34.83333333 -0.58333333,34.75 -0.66666667,34.75 -0.66666667,34.66666667 -0.75,34.66666667 -0.83333333,34.66666667 -0.83333333,34.58333333 -0.91666667,34.58333333 -0.91666667,34.5 -0.91666667,34.41666667 -0.91666667,34.33333333 -0.91666667,34.25 -1.0,34.25 -1.0,34.16666667 -1.08333333,34.16666667 -1.08333333,34.08333333 -1.16666667,34.08333333 -1.16666667,34.0 -1.25,34.0 -1.33333333,34.0 -1.33333333,33.91666667 -1.41666667,33.91666667 -1.5,33.91666667 -1.5,33.83333333 -1.58333333,33.83333333 -1.66666667,33.83333333 -1.66666667,33.91666667 -1.75,33.91666667 -1.83333333,33.91666667 -1.91666667,33.91666667 -1.91666667,34.0 -2,34 -2.0,34.08333333 -2.0,34.16666667 -2.08333333,34.16666667 -2.08333333,34.25 -2.16666667,34.25 -2.16666667,34.33333333 -2.25,34.33333333 -2.25,34.41666667 -2.16666667,34.41666667 -2.08333333,34.41666667 -2.0,34.41666667 -2.0,34.5 -1.91666667,34.5 -1.83333333,34.5 -1.83333333,34.58333333 -1.75,34.58333333 -1.75,34.66666667 -1.66666667,34.66666667 -1.66666667,34.75 -1.75,34.75 -1.75,34.83333333 -1.75,34.91666667 -1.83333333,34.91666667 -1.83333333,35.0 -1.75,35.0 -1.75,35.08333333 -1.83333333,35.08333333 -1.91666667,35.08333333 -1.91666667,35.16666667 -1.83333333,35.16666667 -1.75,35.16666667 -1.66666667,35.16666667 -1.66666667,35.25 -1.58333333,35.25 -1.58333333,35.33333333 -1.5,35.33333333 -1.41666667,35.33333333 -1.41666667,35.25 -1.5,35.25 -1.5,35.16666667 -1.58333333,35.16666667 -1.58333333,35.08333333 -1.5,35.08333333 -1.41666667,35.08333333 -1.41666667,35.16666667 -1.33333333,35.16666667 -1.33333333,35.25 -1.25,35.25 -1.16666667,35.25 -1.08333333,35.25 -1.0,35.25 -1.0,35.33333333 -0.91666667,35.33333333 -0.91666667,35.41666667 -0.83333333,35.41666667 -0.83333333,35.33333333 -0.75,35.33333333 -0.75,35.41666667 -0.66666667,35.41666667 -0.58333333,35.41666667 -0.58333333,35.5 -0.5,35.5 -0.5,35.58333333 -0.5,35.66666667 -0.41666667,35.66666667 -0.41666667,35.75 -0.5,35.75 -0.58333333,35.75 -0.58333333,35.83333333 -0.5,35.83333333 -0.5,35.91666667 -0.41666667,35.91666667 -0.33333333,35.91666667 -0.25,35.91666667 -0.25,35.83333333 -0.16666667,35.83333333 -0.08333333,35.83333333 -0.08333333,35.91666667 0.0,35.91666667 0,36 0.08333333,36.0 0.08333333,36.08333333 0.16666667,36.08333333 0.16666667,36.16666667 0.25,36.16666667 0.33333333,36.16666667 0.33333333,36.25 0.41666667,36.25 0.5,36.25 0.5,36.33333333 0.58333333,36.33333333 0.66666667,36.33333333 0.75,36.33333333 0.75,36.41666667 0.83333333,36.41666667 0.91666667,36.41666667 0.91666667,36.5 1.0,36.5 1.08333333,36.5 1.16666667,36.5 1.16666667,36.58333333 1.25,36.58333333 1.33333333,36.58333333 1.41666667,36.58333333 1.5,36.58333333 1.58333333,36.58333333 1.66666667,36.58333333 1.75,36.58333333 1.83333333,36.58333333 1.91666667,36.58333333 2.0,36.58333333 2.08333333,36.58333333 2.08333333,36.66666667 2.16666667,36.66666667 2.25,36.66666667 2.33333333,36.66666667 2.41666667,36.66666667 2.5,36.66666667 2.58333333,36.66666667 2.66666667,36.66666667 2.66666667,36.75 2.75,36.75 2.83333333,36.75 2.83333333,36.83333333 2.91666667,36.83333333 3.0,36.83333333 3.08333333,36.83333333 3.08333333,36.75 3.16666667,36.75 3.16666667,36.83333333 3.25,36.83333333 3.33333333,36.83333333 3.41666667,36.83333333 3.5,36.83333333 3.58333333,36.83333333 3.66666667,36.83333333 3.66666667,36.91666667 3.75,36.91666667 3.83333333,36.91666667 3.83333333,37.0 3.91666667,37.0 3.91666667,36.91666667 4.0,36.91666667 4.0,36.83333333 3.91666667,36.83333333 3.91666667,36.75 3.83333333,36.75 3.83333333,36.83333333 3.75,36.83333333 3.75,36.75 3.75,36.66666667 3.75,36.58333333 3.75,36.5 3.83333333,36.5 3.83333333,36.41666667 3.91666667,36.41666667 4.0,36.41666667 4.08333333,36.41666667 4.16666667,36.41666667 4.25,36.41666667 4.33333333,36.41666667 4.41666667,36.41666667 4.5,36.41666667 4.5,36.5 4.58333333,36.5 4.58333333,36.58333333 4.58333333,36.66666667 4.66666667,36.66666667 4.66666667,36.75 4.66666667,36.83333333 4.58333333,36.83333333 4.5,36.83333333 4.41666667,36.83333333 4.41666667,36.91666667 4.5,36.91666667 4.58333333,36.91666667 4.66666667,36.91666667 4.75,36.91666667 4.83333333,36.91666667 4.91666667,36.91666667 5.0,36.91666667 5.0,36.83333333 5.08333333,36.83333333 5.16666667,36.83333333 5.16666667,36.75 5.16666667,36.66666667 5.25,36.66666667 5.33333333,36.66666667 5.41666667,36.66666667 5.41666667,36.75 5.5,36.75 5.5,36.83333333 5.58333333,36.83333333 5.66666667,36.83333333 5.75,36.83333333 5.83333333,36.83333333 5.91666667,36.83333333 5.91666667,36.91666667 6.0,36.91666667 6.08333333,36.91666667 6.16666667,36.91666667 6.16666667,36.83333333 6.08333333,36.83333333 6.0,36.83333333 6.0,36.75 5.91666667,36.75 5.83333333,36.75 5.75,36.75 5.66666667,36.75 5.58333333,36.75 5.58333333,36.66666667 5.58333333,36.58333333 5.5,36.58333333 5.5,36.5 5.58333333,36.5 5.58333333,36.41666667 5.66666667,36.41666667 5.75,36.41666667 5.75,36.33333333 5.83333333,36.33333333 5.83333333,36.41666667 5.91666667,36.41666667 6.0,36.41666667 6.0,36.5 6.08333333,36.5 6.08333333,36.41666667 6.16666667,36.41666667 6.16666667,36.33333333 6.25,36.33333333 6.33333333,36.33333333 6.33333333,36.25 6.41666667,36.25 6.41666667,36.33333333 6.5,36.33333333 6.58333333,36.33333333 6.66666667,36.33333333 6.75,36.33333333 6.75,36.25 6.83333333,36.25 6.83333333,36.16666667 6.75,36.16666667 6.66666667,36.16666667 6.66666667,36.08333333 6.58333333,36.08333333 6.5,36.08333333 6.5,36.0 6.5,35.91666667 6.41666667,35.91666667</coordinates></LinearRing></outerBoundaryIs><innerBoundaryIs><LinearRing><coordinates>6.16666667,36.33333333 6.08333333,36.33333333 6.0,36.33333333 6.0,36.25 6.08333333,36.25 6.16666667,36.25 6.16666667,36.33333333</coordinates></LinearRing></innerBoundaryIs><innerBoundaryIs><LinearRing><coordinates>5.5,35.83333333 5.58333333,35.83333333 5.66666667,35.83333333 5.66666667,35.91666667 5.58333333,35.91666667 5.5,35.91666667 5.5,35.83333333</coordinates></LinearRing></innerBoundaryIs><innerBoundaryIs><LinearRing><coordinates>5.33333333,35.91666667 5.41666667,35.91666667 5.41666667,36.0 5.33333333,36.0 5.33333333,35.91666667</coordinates></LinearRing></innerBoundaryIs><innerBoundaryIs><LinearRing><coordinates>2.83333333,36.33333333 2.91666667,36.33333333 2.91666667,36.41666667 2.83333333,36.41666667 2.83333333,36.33333333</coordinates></LinearRing></innerBoundaryIs></Polygon><Polygon><outerBoundaryIs><LinearRing><coordinates>-5.75,35.91666667 -5.66666667,35.91666667 -5.66666667,35.83333333 -5.75,35.83333333 -5.75,35.91666667</coordinates></LinearRing></outerBoundaryIs></Polygon><Polygon><outerBoundaryIs><LinearRing><coordinates>-5.58333333,35.91666667 -5.5,35.91666667 -5.5,35.83333333 -5.58333333,35.83333333 -5.58333333,35.91666667</coordinates></LinearRing></outerBoundaryIs></Polygon><Polygon><outerBoundaryIs><LinearRing><coordinates>-5.33333333,35.91666667 -5.25,35.91666667 -5.25,35.83333333 -5.33333333,35.83333333 -5.33333333,35.91666667</coordinates></LinearRing></outerBoundaryIs></Polygon><Polygon><outerBoundaryIs><LinearRing><coordinates>6.66666667,36.08333333 6.75,36.08333333 6.75,36.0 6.66666667,36.0 6.66666667,36.08333333</coordinates></LinearRing></outerBoundaryIs></Polygon><Polygon><outerBoundaryIs><LinearRing><coordinates>-1.58333333,37.58333333 -1.5,37.58333333 -1.5,37.5 -1.58333333,37.5 -1.58333333,37.58333333</coordinates></LinearRing></outerBoundaryIs></Polygon><Polygon><outerBoundaryIs><LinearRing><coordinates>-0.58333333,38.66666667 -0.5,38.66666667 -0.5,38.58333333 -0.58333333,38.58333333 -0.58333333,38.66666667</coordinates></LinearRing></outerBoundaryIs></Polygon><Polygon><outerBoundaryIs><LinearRing><coordinates>-0.66666667,38.58333333 -0.66666667,38.5 -0.75,38.5 -0.75,38.58333333 -0.75,38.66666667 -0.66666667,38.66666667 -0.66666667,38.58333333</coordinates></LinearRing></outerBoundaryIs></Polygon><Polygon><outerBoundaryIs><LinearRing><coordinates>-1.0,38.58333333 -0.91666667,38.58333333 -0.91666667,38.5 -1.0,38.5 -1.0,38.58333333</coordinates></LinearRing></outerBoundaryIs></Polygon><Polygon><outerBoundaryIs><LinearRing><coordinates>-0.08333333,39.0 -0.08333333,38.91666667 -0.16666667,38.91666667 -0.16666667,39.0 -0.16666667,39.08333333 -0.08333333,39.08333333 -0.08333333,39.0</coordinates></LinearRing></outerBoundaryIs></Polygon><Polygon><outerBoundaryIs><LinearRing><coordinates>-1.0,38.41666667 -0.91666667,38.41666667 -0.91666667,38.33333333 -1.0,38.33333333 -1.0,38.41666667</coordinates></LinearRing></outerBoundaryIs></Polygon><Polygon><outerBoundaryIs><LinearRing><coordinates>-1.0,40.08333333 -1,40 -1.08333333,40.0 -1.08333333,40.08333333 -1.08333333,40.16666667 -1.0,40.16666667 -1.0,40.08333333</coordinates></LinearRing></outerBoundaryIs></Polygon><Polygon><outerBoundaryIs><LinearRing><coordinates>4.33333333,39.83333333 4.33333333,39.75 4.25,39.75 4.16666667,39.75 4.16666667,39.83333333 4.08333333,39.83333333 4.0,39.83333333 4.0,39.91666667 3.91666667,39.91666667 3.83333333,39.91666667 3.75,39.91666667 3.75,40.0 3.75,40.08333333 3.83333333,40.08333333 3.91666667,40.08333333 4.0,40.08333333 4.08333333,40.08333333 4.08333333,40.16666667 4.16666667,40.16666667 4.16666667,40.08333333 4.25,40.08333333 4.25,40.0 4.33333333,40.0 4.33333333,39.91666667 4.33333333,39.83333333</coordinates></LinearRing></outerBoundaryIs></Polygon><Polygon><outerBoundaryIs><LinearRing><coordinates>-0.08333333,39.83333333 -0.08333333,39.75 -0.16666667,39.75 -0.16666667,39.83333333 -0.16666667,39.91666667 -0.08333333,39.91666667 -0.08333333,40.0 0,40 0.08333333,40.0 0.08333333,39.91666667 0.0,39.91666667 0.0,39.83333333 -0.08333333,39.83333333</coordinates></LinearRing></outerBoundaryIs></Polygon><Polygon><outerBoundaryIs><LinearRing><coordinates>0.16666667,40.16666667 0.25,40.16666667 0.25,40.08333333 0.16666667,40.08333333 0.16666667,40.16666667</coordinates></LinearRing></outerBoundaryIs></Polygon><Polygon><outerBoundaryIs><LinearRing><coordinates>3.0,39.16666667 3.0,39.08333333 2.91666667,39.08333333 2.91666667,39.16666667 2.91666667,39.25 2.91666667,39.33333333 2.83333333,39.33333333 2.75,39.33333333 2.66666667,39.33333333 2.66666667,39.41666667 2.66666667,39.5 2.58333333,39.5 2.58333333,39.41666667 2.5,39.41666667 2.41666667,39.41666667 2.41666667,39.5 2.33333333,39.5 2.25,39.5 2.25,39.58333333 2.25,39.66666667 2.33333333,39.66666667 2.41666667,39.66666667 2.41666667,39.75 2.5,39.75 2.58333333,39.75 2.58333333,39.83333333 2.66666667,39.83333333 2.75,39.83333333 2.75,39.91666667 2.83333333,39.91666667 2.91666667,39.91666667 3.0,39.91666667 3,40 3.08333333,40.0 3.16666667,40.0 3.25,40.0 3.25,39.91666667 3.25,39.83333333 3.33333333,39.83333333 3.41666667,39.83333333 3.41666667,39.75 3.5,39.75 3.5,39.66666667 3.5,39.58333333 3.41666667,39.58333333 3.41666667,39.5 3.33333333,39.5 3.33333333,39.41666667 3.33333333,39.33333333 3.25,39.33333333 3.25,39.25 3.16666667,39.25 3.08333333,39.25 3.0,39.25 3.0,39.16666667</coordinates></LinearRing></outerBoundaryIs></Polygon><Polygon><outerBoundaryIs><LinearRing><coordinates>-0.58333333,39.16666667 -0.5,39.16666667 -0.5,39.25 -0.5,39.33333333 -0.5,39.41666667 -0.5,39.5 -0.41666667,39.5 -0.41666667,39.58333333 -0.33333333,39.58333333 -0.33333333,39.66666667 -0.25,39.66666667 -0.25,39.75 -0.16666667,39.75 -0.16666667,39.66666667 -0.16666667,39.58333333 -0.25,39.58333333 -0.25,39.5 -0.25,39.41666667 -0.25,39.33333333 -0.25,39.25 -0.16666667,39.25 -0.16666667,39.16666667 -0.16666667,39.08333333 -0.25,39.08333333 -0.25,39.16666667 -0.33333333,39.16666667 -0.41666667,39.16666667 -0.41666667,39.08333333 -0.5,39.08333333 -0.58333333,39.08333333 -0.58333333,39.16666667</coordinates></LinearRing></outerBoundaryIs></Polygon><Polygon><outerBoundaryIs><LinearRing><coordinates>1.58333333,38.66666667 1.58333333,38.58333333 1.5,38.58333333 1.5,38.66666667 1.41666667,38.66666667 1.41666667,38.58333333 1.33333333,38.58333333 1.33333333,38.66666667 1.33333333,38.75 1.41666667,38.75 1.41666667,38.83333333 1.33333333,38.83333333 1.25,38.83333333 1.25,38.91666667 1.16666667,38.91666667 1.16666667,39.0 1.25,39.0 1.25,39.08333333 1.33333333,39.08333333 1.41666667,39.08333333 1.41666667,39.16666667 1.5,39.16666667 1.58333333,39.16666667 1.66666667,39.16666667 1.66666667,39.08333333 1.66666667,39.0 1.58333333,39.0 1.58333333,38.91666667 1.5,38.91666667 1.5,38.83333333 1.5,38.75 1.58333333,38.75 1.58333333,38.66666667</coordinates></LinearRing></outerBoundaryIs></Polygon><Polygon><outerBoundaryIs><LinearRing><coordinates>1.08333333,41.08333333 1.16666667,41.08333333 1.25,41.08333333 1.25,41.0 1.16666667,41.0 1.08333333,41.0 1.08333333,41.08333333</coordinates></LinearRing></outerBoundaryIs></Polygon><Polygon><outerBoundaryIs><LinearRing><coordinates>0.91666667,41.0 1,41 1.0,40.91666667 0.91666667,40.91666667 0.91666667,41.0</coordinates></LinearRing></outerBoundaryIs></Polygon><Polygon><outerBoundaryIs><LinearRing><coordinates>2.5,41.58333333 2.58333333,41.58333333 2.58333333,41.5 2.5,41.5 2.5,41.58333333</coordinates></LinearRing></outerBoundaryIs></Polygon><Polygon><outerBoundaryIs><LinearRing><coordinates>2.75,41.66666667 2.83333333,41.66666667 2.83333333,41.58333333 2.75,41.58333333 2.66666667,41.58333333 2.66666667,41.66666667 2.66666667,41.75 2.75,41.75 2.75,41.66666667</coordinates></LinearRing></outerBoundaryIs></Polygon><Polygon><outerBoundaryIs><LinearRing><coordinates>2.08333333,41.33333333 2.16666667,41.33333333 2.16666667,41.25 2.08333333,41.25 2.08333333,41.33333333</coordinates></LinearRing></outerBoundaryIs></Polygon><Polygon><outerBoundaryIs><LinearRing><coordinates>0.75,40.58333333 0.75,40.5 0.66666667,40.5 0.58333333,40.5 0.58333333,40.58333333 0.58333333,40.66666667 0.5,40.66666667 0.5,40.75 0.41666667,40.75 0.41666667,40.83333333 0.5,40.83333333 0.5,40.91666667 0.41666667,40.91666667 0.33333333,40.91666667 0.33333333,40.83333333 0.25,40.83333333 0.16666667,40.83333333 0.16666667,40.91666667 0.08333333,40.91666667 0.08333333,41.0 0,41 -0.08333333,41.0 -0.08333333,41.08333333 -0.08333333,41.16666667 -0.16666667,41.16666667 -0.16666667,41.25 -0.16666667,41.33333333 -0.08333333,41.33333333 0.0,41.33333333 0.0,41.41666667 0.0,41.5 0.08333333,41.5 0.16666667,41.5 0.25,41.5 0.25,41.58333333 0.16666667,41.58333333 0.08333333,41.58333333 0.08333333,41.66666667 0.16666667,41.66666667 0.25,41.66666667 0.33333333,41.66666667 0.41666667,41.66666667 0.5,41.66666667 0.58333333,41.66666667 0.66666667,41.66666667 0.66666667,41.58333333 0.66666667,41.5 0.75,41.5 0.75,41.41666667 0.83333333,41.41666667 0.83333333,41.33333333 0.83333333,41.25 0.91666667,41.25 0.91666667,41.16666667 0.91666667,41.08333333 0.83333333,41.08333333 0.83333333,41.0 0.83333333,40.91666667 0.83333333,40.83333333 0.83333333,40.75 0.91666667,40.75 0.91666667,40.66666667 0.83333333,40.66666667 0.83333333,40.58333333 0.75,40.58333333</coordinates></LinearRing></outerBoundaryIs><innerBoundaryIs><LinearRing><coordinates>0.58333333,40.83333333 0.58333333,40.75 0.66666667,40.75 0.66666667,40.83333333 0.58333333,40.83333333</coordinates></LinearRing></innerBoundaryIs><innerBoundaryIs><LinearRing><coordinates>0.66666667,40.83333333 0.75,40.83333333 0.75,40.91666667 0.66666667,40.91666667 0.66666667,40.83333333</coordinates></LinearRing></innerBoundaryIs></Polygon><Polygon><outerBoundaryIs><LinearRing><coordinates>1.75,42.5 1.75,42.41666667 1.66666667,42.41666667 1.58333333,42.41666667 1.58333333,42.5 1.66666667,42.5 1.66666667,42.58333333 1.75,42.58333333 1.75,42.5</coordinates></LinearRing></outerBoundaryIs></Polygon><Polygon><outerBoundaryIs><LinearRing><coordinates>2.41666667,42.58333333 2.5,42.58333333 2.5,42.5 2.41666667,42.5 2.41666667,42.58333333</coordinates></LinearRing></outerBoundaryIs></Polygon><Polygon><outerBoundaryIs><LinearRing><coordinates>2.0,42.58333333 2.0,42.5 1.91666667,42.5 1.83333333,42.5 1.83333333,42.58333333 1.91666667,42.58333333 1.91666667,42.66666667 2.0,42.66666667 2.0,42.58333333</coordinates></LinearRing></outerBoundaryIs></Polygon><Polygon><outerBoundaryIs><LinearRing><coordinates>1.33333333,42.66666667 1.41666667,42.66666667 1.5,42.66666667 1.5,42.58333333 1.41666667,42.58333333 1.33333333,42.58333333 1.33333333,42.66666667</coordinates></LinearRing></outerBoundaryIs></Polygon><Polygon><outerBoundaryIs><LinearRing><coordinates>1.58333333,42.66666667 1.66666667,42.66666667 1.66666667,42.58333333 1.58333333,42.58333333 1.58333333,42.66666667</coordinates></LinearRing></outerBoundaryIs></Polygon><Polygon><outerBoundaryIs><LinearRing><coordinates>2.16666667,42.66666667 2.25,42.66666667 2.25,42.58333333 2.16666667,42.58333333 2.16666667,42.66666667</coordinates></LinearRing></outerBoundaryIs></Polygon><Polygon><outerBoundaryIs><LinearRing><coordinates>0.91666667,42.58333333 1.0,42.58333333 1.0,42.5 0.91666667,42.5 0.91666667,42.58333333</coordinates></LinearRing></outerBoundaryIs></Polygon><Polygon><outerBoundaryIs><LinearRing><coordinates>0.58333333,42.66666667 0.66666667,42.66666667 0.66666667,42.58333333 0.58333333,42.58333333 0.58333333,42.66666667</coordinates></LinearRing></outerBoundaryIs></Polygon><Polygon><outerBoundaryIs><LinearRing><coordinates>-0.33333333,42.83333333 -0.25,42.83333333 -0.16666667,42.83333333 -0.08333333,42.83333333 -0.08333333,42.75 -0.16666667,42.75 -0.25,42.75 -0.33333333,42.75 -0.33333333,42.83333333</coordinates></LinearRing></outerBoundaryIs></Polygon><Polygon><outerBoundaryIs><LinearRing><coordinates>0.08333333,42.83333333 0.16666667,42.83333333 0.16666667,42.75 0.08333333,42.75 0.08333333,42.83333333</coordinates></LinearRing></outerBoundaryIs></Polygon><Polygon><outerBoundaryIs><LinearRing><coordinates>2.25,42.41666667 2.25,42.33333333 2.16666667,42.33333333 2.08333333,42.33333333 2.0,42.33333333 2.0,42.41666667 2.08333333,42.41666667 2.08333333,42.5 2.16666667,42.5 2.25,42.5 2.33333333,42.5 2.41666667,42.5 2.41666667,42.41666667 2.33333333,42.41666667 2.25,42.41666667</coordinates></LinearRing></outerBoundaryIs></Polygon><Polygon><outerBoundaryIs><LinearRing><coordinates>-5.33333333,43.58333333 -5.25,43.58333333 -5.25,43.5 -5.33333333,43.5 -5.41666667,43.5 -5.41666667,43.58333333 -5.33333333,43.58333333</coordinates></LinearRing></outerBoundaryIs></Polygon><Polygon><outerBoundaryIs><LinearRing><coordinates>1.08333333,44.08333333 1.16666667,44.08333333 1.16666667,44.0 1.08333333,44.0 1,44 1.0,44.08333333 1.08333333,44.08333333</coordinates></LinearRing></outerBoundaryIs></Polygon><Polygon><outerBoundaryIs><LinearRing><coordinates>3.0,44.58333333 3.08333333,44.58333333 3.16666667,44.58333333 3.16666667,44.66666667 3.25,44.66666667 3.25,44.58333333 3.25,44.5 3.16666667,44.5 3.08333333,44.5 3.0,44.5 3.0,44.58333333</coordinates></LinearRing></outerBoundaryIs></Polygon><Polygon><outerBoundaryIs><LinearRing><coordinates>4.0,44.66666667 4.08333333,44.66666667 4.08333333,44.58333333 4.0,44.58333333 4.0,44.66666667</coordinates></LinearRing></outerBoundaryIs></Polygon><Polygon><outerBoundaryIs><LinearRing><coordinates>-2.33333333,46.75 -2.25,46.75 -2.25,46.66666667 -2.33333333,46.66666667 -2.41666667,46.66666667 -2.41666667,46.75 -2.33333333,46.75</coordinates></LinearRing></outerBoundaryIs></Polygon><Polygon><outerBoundaryIs><LinearRing><coordinates>-2.41666667,48.66666667 -2.33333333,48.66666667 -2.33333333,48.58333333 -2.41666667,48.58333333 -2.5,48.58333333 -2.58333333,48.58333333 -2.58333333,48.66666667 -2.5,48.66666667 -2.41666667,48.66666667</coordinates></LinearRing></outerBoundaryIs></Polygon><Polygon><outerBoundaryIs><LinearRing><coordinates>-2.33333333,48.75 -2.25,48.75 -2.25,48.66666667 -2.33333333,48.66666667 -2.33333333,48.75</coordinates></LinearRing></outerBoundaryIs></Polygon><Polygon><outerBoundaryIs><LinearRing><coordinates>-1.33333333,43.25 -1.25,43.25 -1.25,43.33333333 -1.33333333,43.33333333 -1.41666667,43.33333333 -1.5,43.33333333 -1.5,43.25 -1.58333333,43.25 -1.58333333,43.33333333 -1.66666667,43.33333333 -1.75,43.33333333 -1.83333333,43.33333333 -1.83333333,43.41666667 -1.75,43.41666667 -1.66666667,43.41666667 -1.66666667,43.5 -1.58333333,43.5 -1.58333333,43.58333333 -1.5,43.58333333 -1.5,43.66666667 -1.5,43.75 -1.5,43.83333333 -1.41666667,43.83333333 -1.41666667,43.91666667 -1.41666667,44.0 -1.41666667,44.08333333 -1.33333333,44.08333333 -1.33333333,44.16666667 -1.33333333,44.25 -1.33333333,44.33333333 -1.33333333,44.41666667 -1.33333333,44.5 -1.33333333,44.58333333 -1.33333333,44.66666667 -1.33333333,44.75 -1.25,44.75 -1.25,44.83333333 -1.25,44.91666667 -1.25,45.0 -1.25,45.08333333 -1.25,45.16666667 -1.25,45.25 -1.16666667,45.25 -1.16666667,45.33333333 -1.16666667,45.41666667 -1.16666667,45.5 -1.16666667,45.58333333 -1.16666667,45.66666667 -1.25,45.66666667 -1.25,45.75 -1.25,45.83333333 -1.33333333,45.83333333 -1.33333333,45.91666667 -1.41666667,45.91666667 -1.41666667,46.0 -1.41666667,46.08333333 -1.41666667,46.16666667 -1.5,46.16666667 -1.58333333,46.16666667 -1.58333333,46.25 -1.58333333,46.33333333 -1.66666667,46.33333333 -1.66666667,46.41666667 -1.75,46.41666667 -1.83333333,46.41666667 -1.83333333,46.5 -1.91666667,46.5 -1.91666667,46.58333333 -1.91666667,46.66666667 -2.0,46.66666667 -2.08333333,46.66666667 -2.08333333,46.75 -2.16666667,46.75 -2.16666667,46.83333333 -2.16666667,46.91666667 -2.25,46.91666667 -2.33333333,46.91666667 -2.33333333,47.0 -2.33333333,47.08333333 -2.25,47.08333333 -2.25,47.16666667 -2.33333333,47.16666667 -2.33333333,47.25 -2.41666667,47.25 -2.5,47.25 -2.58333333,47.25 -2.58333333,47.33333333 -2.58333333,47.41666667 -2.5,47.41666667 -2.5,47.5 -2.58333333,47.5 -2.66666667,47.5 -2.75,47.5 -2.75,47.41666667 -2.83333333,47.41666667 -2.83333333,47.33333333 -2.91666667,47.33333333 -3.0,47.33333333 -3.0,47.25 -3.08333333,47.25 -3.16666667,47.25 -3.25,47.25 -3.25,47.33333333 -3.33333333,47.33333333 -3.33333333,47.41666667 -3.25,47.41666667 -3.16666667,47.41666667 -3.16666667,47.5 -3.16666667,47.58333333 -3.25,47.58333333 -3.25,47.66666667 -3.33333333,47.66666667 -3.41666667,47.66666667 -3.41666667,47.58333333 -3.5,47.58333333 -3.58333333,47.58333333 -3.58333333,47.66666667 -3.58333333,47.75 -3.66666667,47.75 -3.75,47.75 -3.83333333,47.75 -3.91666667,47.75 -3.91666667,47.83333333 -4.0,47.83333333 -4.08333333,47.83333333 -4.08333333,47.75 -4.16666667,47.75 -4.25,47.75 -4.33333333,47.75 -4.41666667,47.75 -4.41666667,47.83333333 -4.41666667,47.91666667 -4.5,47.91666667 -4.5,48.0 -4.58333333,48.0 -4.66666667,48.0 -4.75,48.0 -4.75,48.08333333 -4.66666667,48.08333333 -4.58333333,48.08333333 -4.58333333,48.16666667 -4.58333333,48.25 -4.66666667,48.25 -4.66666667,48.33333333 -4.75,48.33333333 -4.83333333,48.33333333 -4.83333333,48.41666667 -4.83333333,48.5 -4.83333333,48.58333333 -4.75,48.58333333 -4.66666667,48.58333333 -4.66666667,48.66666667 -4.58333333,48.66666667 -4.5,48.66666667 -4.41666667,48.66666667 -4.41666667,48.75 -4.33333333,48.75 -4.25,48.75 -4.16666667,48.75 -4.08333333,48.75 -4.08333333,48.83333333 -4.0,48.83333333 -4.0,48.75 -3.91666667,48.75 -3.83333333,48.75 -3.75,48.75 -3.66666667,48.75 -3.66666667,48.83333333 -3.58333333,48.83333333 -3.5,48.83333333 -3.5,48.91666667 -3.41666667,48.91666667 -3.41666667,48.83333333 -3.33333333,48.83333333 -3.33333333,48.91666667 -3.25,48.91666667 -3.16666667,48.91666667 -3.08333333,48.91666667 -3.0,48.91666667 -3.0,48.83333333 -2.91666667,48.83333333 -2.91666667,48.75 -2.83333333,48.75 -2.83333333,48.66666667 -2.75,48.66666667 -2.75,48.58333333 -2.66666667,48.58333333 -2.58333333,48.58333333 -2.58333333,48.5 -2.5,48.5 -2.5,48.41666667 -2.58333333,48.41666667 -2.66666667,48.41666667 -2.75,48.41666667 -2.75,48.5 -2.83333333,48.5 -2.83333333,48.58333333 -2.91666667,48.58333333 -2.91666667,48.5 -3.0,48.5 -3.08333333,48.5 -3.08333333,48.41666667 -3.16666667,48.41666667 -3.16666667,48.33333333 -3.08333333,48.33333333 -3.08333333,48.25 -3.0,48.25 -2.91666667,48.25 -2.83333333,48.25 -2.83333333,48.16666667 -2.75,48.16666667 -2.66666667,48.16666667 -2.66666667,48.08333333 -2.58333333,48.08333333 -2.5,48.08333333 -2.41666667,48.08333333 -2.33333333,48.08333333 -2.33333333,48.0 -2.33333333,47.91666667 -2.33333333,47.83333333 -2.25,47.83333333 -2.16666667,47.83333333 -2.16666667,47.91666667 -2.08333333,47.91666667 -2.0,47.91666667 -1.91666667,47.91666667 -1.83333333,47.91666667 -1.75,47.91666667 -1.75,47.83333333 -1.66666667,47.83333333 -1.58333333,47.83333333 -1.5,47.83333333 -1.5,47.75 -1.41666667,47.75 -1.33333333,47.75 -1.33333333,47.66666667 -1.25,47.66666667 -1.25,47.75 -1.16666667,47.75 -1.08333333,47.75 -1.0,47.75 -1.0,47.83333333 -1.08333333,47.83333333 -1.08333333,47.91666667 -1.0,47.91666667 -0.91666667,47.91666667 -0.91666667,47.83333333 -0.83333333,47.83333333 -0.75,47.83333333 -0.75,47.91666667 -0.66666667,47.91666667 -0.66666667,47.83333333 -0.58333333,47.83333333 -0.5,47.83333333 -0.5,47.91666667 -0.41666667,47.91666667 -0.33333333,47.91666667 -0.25,47.91666667 -0.16666667,47.91666667 -0.08333333,47.91666667 -0.08333333,47.83333333 -0.08333333,47.75 0.0,47.75 0.0,47.66666667 0.0,47.58333333 -0.08333333,47.58333333 -0.08333333,47.5 0.0,47.5 0.08333333,47.5 0.08333333,47.41666667 0.08333333,47.33333333 0.16666667,47.33333333 0.25,47.33333333 0.25,47.25 0.25,47.16666667 0.33333333,47.16666667 0.33333333,47.08333333 0.25,47.08333333 0.16666667,47.08333333 0.08333333,47.08333333 0.08333333,47.0 0.16666667,47.0 0.16666667,46.91666667 0.16666667,46.83333333 0.08333333,46.83333333 0.08333333,46.75 0.0,46.75 -0.08333333,46.75 -0.08333333,46.66666667 0.0,46.66666667 0.0,46.58333333 0.08333333,46.58333333 0.16666667,46.58333333 0.16666667,46.5 0.25,46.5 0.33333333,46.5 0.33333333,46.41666667 0.41666667,46.41666667 0.41666667,46.33333333 0.41666667,46.25 0.41666667,46.16666667 0.41666667,46.08333333 0.41666667,46.0 0.41666667,45.91666667 0.5,45.91666667 0.5,45.83333333 0.5,45.75 0.5,45.66666667 0.5,45.58333333 0.58333333,45.58333333 0.58333333,45.5 0.58333333,45.41666667 0.66666667,45.41666667 0.75,45.41666667 0.75,45.33333333 0.75,45.25 0.83333333,45.25 0.91666667,45.25 0.91666667,45.16666667 0.83333333,45.16666667 0.75,45.16666667 0.66666667,45.16666667 0.66666667,45.08333333 0.75,45.08333333 0.75,45.0 0.75,44.91666667 0.83333333,44.91666667 0.91666667,44.91666667 1.0,44.91666667 1.0,44.83333333 0.91666667,44.83333333 0.83333333,44.83333333 0.83333333,44.75 0.83333333,44.66666667 0.83333333,44.58333333 0.83333333,44.5 0.91666667,44.5 1.0,44.5 1.0,44.41666667 0.91666667,44.41666667 0.83333333,44.41666667 0.83333333,44.33333333 0.75,44.33333333 0.66666667,44.33333333 0.58333333,44.33333333 0.58333333,44.25 0.66666667,44.25 0.75,44.25 0.75,44.16666667 0.83333333,44.16666667 0.91666667,44.16666667 0.91666667,44.08333333 0.83333333,44.08333333 0.75,44.08333333 0.66666667,44.08333333 0.66666667,44.0 0.58333333,44.0 0.58333333,44.08333333 0.58333333,44.16666667 0.5,44.16666667 0.5,44.08333333 0.41666667,44.08333333 0.41666667,44.0 0.33333333,44.0 0.33333333,43.91666667 0.25,43.91666667 0.16666667,43.91666667 0.08333333,43.91666667 0.0,43.91666667 0.0,43.83333333 0.0,43.75 0.0,43.66666667 -0.08333333,43.66666667 -0.16666667,43.66666667 -0.16666667,43.58333333 -0.25,43.58333333 -0.25,43.66666667 -0.33333333,43.66666667 -0.33333333,43.58333333 -0.41666667,43.58333333 -0.5,43.58333333 -0.5,43.5 -0.5,43.41666667 -0.5,43.33333333 -0.58333333,43.33333333 -0.66666667,43.33333333 -0.66666667,43.25 -0.75,43.25 -0.83333333,43.25 -0.91666667,43.25 -0.91666667,43.16666667 -1.0,43.16666667 -1.08333333,43.16666667 -1.16666667,43.16666667 -1.25,43.16666667 -1.33333333,43.16666667 -1.33333333,43.25</coordinates></LinearRing></outerBoundaryIs><innerBoundaryIs><LinearRing><coordinates>-3.0,47.33333333 -3.0,47.41666667 -2.91666667,47.41666667 -2.91666667,47.5 -3.0,47.5 -3.08333333,47.5 -3.08333333,47.41666667 -3.08333333,47.33333333 -3.0,47.33333333</coordinates></LinearRing></innerBoundaryIs><innerBoundaryIs><LinearRing><coordinates>-3.16666667,48.41666667 -3.16666667,48.5 -3.25,48.5 -3.25,48.41666667 -3.16666667,48.41666667</coordinates></LinearRing></innerBoundaryIs><innerBoundaryIs><LinearRing><coordinates>-3.25,48.5 -3.25,48.58333333 -3.33333333,48.58333333 -3.33333333,48.5 -3.25,48.5</coordinates></LinearRing></innerBoundaryIs><innerBoundaryIs><LinearRing><coordinates>-1.41666667,46.25 -1.33333333,46.25 -1.33333333,46.33333333 -1.41666667,46.33333333 -1.41666667,46.25</coordinates></LinearRing></innerBoundaryIs><innerBoundaryIs><LinearRing><coordinates>-2.16666667,47.08333333 -2.16666667,47.0 -2.08333333,47.0 -2.08333333,47.08333333 -2.16666667,47.08333333</coordinates></LinearRing></innerBoundaryIs><innerBoundaryIs><LinearRing><coordinates>-2.66666667,47.91666667 -2.66666667,47.83333333 -2.58333333,47.83333333 -2.5,47.83333333 -2.5,47.91666667 -2.58333333,47.91666667 -2.66666667,47.91666667</coordinates></LinearRing></innerBoundaryIs><innerBoundaryIs><LinearRing><coordinates>-2.66666667,47.66666667 -2.58333333,47.66666667 -2.5,47.66666667 -2.41666667,47.66666667 -2.33333333,47.66666667 -2.33333333,47.75 -2.41666667,47.75 -2.5,47.75 -2.58333333,47.75 -2.66666667,47.75 -2.66666667,47.66666667</coordinates></LinearRing></innerBoundaryIs></Polygon><Polygon><outerBoundaryIs><LinearRing><coordinates>6.25,43.0 6.25,42.91666667 6.16666667,42.91666667 6.16666667,43.0 6.08333333,43.0 6.08333333,43.08333333 6.0,43.08333333 6,43 5.91666667,43.0 5.83333333,43.0 5.75,43.0 5.75,43.08333333 5.66666667,43.08333333 5.66666667,43.16666667 5.58333333,43.16666667 5.5,43.16666667 5.41666667,43.16666667 5.33333333,43.16666667 5.33333333,43.25 5.25,43.25 5.25,43.33333333 5.16666667,43.33333333 5.08333333,43.33333333 5.0,43.33333333 4.91666667,43.33333333 4.83333333,43.33333333 4.75,43.33333333 4.66666667,43.33333333 4.58333333,43.33333333 4.5,43.33333333 4.5,43.41666667 4.41666667,43.41666667 4.33333333,43.41666667 4.25,43.41666667 4.16666667,43.41666667 4.08333333,43.41666667 4.08333333,43.5 4.0,43.5 3.91666667,43.5 3.91666667,43.41666667 3.83333333,43.41666667 3.75,43.41666667 3.75,43.33333333 3.66666667,43.33333333 3.58333333,43.33333333 3.58333333,43.25 3.5,43.25 3.41666667,43.25 3.33333333,43.25 3.33333333,43.16666667 3.25,43.16666667 3.16666667,43.16666667 3.16666667,43.08333333 3.16666667,43.0 3.08333333,43.0 3.08333333,42.91666667 3.08333333,42.83333333 3.08333333,42.75 3.08333333,42.66666667 3.08333333,42.58333333 3.16666667,42.58333333 3.16666667,42.5 3.16666667,42.41666667 3.25,42.41666667 3.33333333,42.41666667 3.33333333,42.33333333 3.25,42.33333333 3.16666667,42.33333333 3.16666667,42.25 3.16666667,42.16666667 3.16666667,42.08333333 3.16666667,42.0 3.16666667,41.91666667 3.08333333,41.91666667 3.0,41.91666667 3,42 2.91666667,42.0 2.91666667,42.08333333 2.91666667,42.16666667 2.83333333,42.16666667 2.83333333,42.25 2.83333333,42.33333333 2.83333333,42.41666667 2.83333333,42.5 2.75,42.5 2.66666667,42.5 2.66666667,42.58333333 2.58333333,42.58333333 2.58333333,42.66666667 2.5,42.66666667 2.5,42.75 2.41666667,42.75 2.41666667,42.83333333 2.5,42.83333333 2.5,42.91666667 2.5,43.0 2.41666667,43.0 2.33333333,43.0 2.25,43.0 2.16666667,43.0 2.08333333,43.0 2.08333333,43.08333333 2.0,43.08333333 2.0,43.16666667 2.0,43.25 1.91666667,43.25 1.91666667,43.33333333 1.91666667,43.41666667 1.91666667,43.5 1.91666667,43.58333333 2.0,43.58333333 2.0,43.66666667 2.08333333,43.66666667 2.08333333,43.75 2.16666667,43.75 2.25,43.75 2.33333333,43.75 2.33333333,43.66666667 2.33333333,43.58333333 2.41666667,43.58333333 2.41666667,43.66666667 2.5,43.66666667 2.58333333,43.66666667 2.58333333,43.75 2.66666667,43.75 2.66666667,43.83333333 2.75,43.83333333 2.75,43.91666667 2.83333333,43.91666667 2.91666667,43.91666667 3.0,43.91666667 3,44 3.08333333,44.0 3.08333333,44.08333333 3.16666667,44.08333333 3.16666667,44.16666667 3.16666667,44.25 3.08333333,44.25 3.08333333,44.33333333 3.08333333,44.41666667 3.16666667,44.41666667 3.25,44.41666667 3.25,44.5 3.33333333,44.5 3.41666667,44.5 3.41666667,44.58333333 3.41666667,44.66666667 3.5,44.66666667 3.58333333,44.66666667 3.66666667,44.66666667 3.75,44.66666667 3.83333333,44.66666667 3.83333333,44.58333333 3.91666667,44.58333333 3.91666667,44.5 3.91666667,44.41666667 4.0,44.41666667 4.08333333,44.41666667 4.16666667,44.41666667 4.25,44.41666667 4.25,44.5 4.33333333,44.5 4.41666667,44.5 4.5,44.5 4.58333333,44.5 4.58333333,44.58333333 4.66666667,44.58333333 4.75,44.58333333 4.75,44.66666667 4.75,44.75 4.83333333,44.75 4.83333333,44.66666667 4.83333333,44.58333333 4.91666667,44.58333333 4.91666667,44.5 5.0,44.5 5.0,44.41666667 5.08333333,44.41666667 5.08333333,44.33333333 5.16666667,44.33333333 5.16666667,44.25 5.25,44.25 5.33333333,44.25 5.33333333,44.16666667 5.41666667,44.16666667 5.5,44.16666667 5.58333333,44.16666667 5.66666667,44.16666667 5.75,44.16666667 5.83333333,44.16666667 5.83333333,44.08333333 5.75,44.08333333 5.66666667,44.08333333 5.66666667,44.0 5.75,44.0 5.75,43.91666667 5.83333333,43.91666667 5.91666667,43.91666667 6.0,43.91666667 6.0,43.83333333 6.08333333,43.83333333 6.08333333,43.91666667 6.16666667,43.91666667 6.16666667,44.0 6.25,44.0 6.25,44.08333333 6.33333333,44.08333333 6.33333333,44.16666667 6.41666667,44.16666667 6.41666667,44.25 6.33333333,44.25 6.25,44.25 6.25,44.16666667 6.16666667,44.16666667 6.16666667,44.25 6.16666667,44.33333333 6.25,44.33333333 6.33333333,44.33333333 6.33333333,44.41666667 6.41666667,44.41666667 6.41666667,44.5 6.5,44.5 6.58333333,44.5 6.58333333,44.58333333 6.58333333,44.66666667 6.66666667,44.66666667 6.66666667,44.75 6.58333333,44.75 6.58333333,44.83333333 6.66666667,44.83333333 6.66666667,44.91666667 6.75,44.91666667 6.83333333,44.91666667 6.91666667,44.91666667 6.91666667,45.0 7,45 7.0,44.91666667 7.0,44.83333333 7.0,44.75 7.08333333,44.75 7.08333333,44.66666667 7.08333333,44.58333333 7.08333333,44.5 7.08333333,44.41666667 7.16666667,44.41666667 7.16666667,44.33333333 7.25,44.33333333 7.25,44.25 7.33333333,44.25 7.41666667,44.25 7.5,44.25 7.5,44.16666667 7.58333333,44.16666667 7.58333333,44.25 7.66666667,44.25 7.75,44.25 7.83333333,44.25 7.83333333,44.16666667 7.75,44.16666667 7.75,44.08333333 7.83333333,44.08333333 7.91666667,44.08333333 8.0,44.08333333 8.08333333,44.08333333 8.08333333,44.16666667 8.16666667,44.16666667 8.25,44.16666667 8.25,44.25 8.25,44.33333333 8.33333333,44.33333333 8.41666667,44.33333333 8.5,44.33333333 8.5,44.25 8.5,44.16666667 8.41666667,44.16666667 8.33333333,44.16666667 8.33333333,44.08333333 8.25,44.08333333 8.25,44.0 8.25,43.91666667 8.16666667,43.91666667 8.16666667,43.83333333 8.08333333,43.83333333 8.0,43.83333333 7.91666667,43.83333333 7.91666667,43.75 7.83333333,43.75 7.75,43.75 7.66666667,43.75 7.58333333,43.75 7.5,43.75 7.5,43.66666667 7.41666667,43.66666667 7.33333333,43.66666667 7.25,43.66666667 7.16666667,43.66666667 7.16666667,43.58333333 7.16666667,43.5 7.08333333,43.5 7.0,43.5 7.0,43.41666667 6.91666667,43.41666667 6.83333333,43.41666667 6.75,43.41666667 6.75,43.33333333 6.75,43.25 6.75,43.16666667 6.66666667,43.16666667 6.58333333,43.16666667 6.58333333,43.08333333 6.58333333,43.0 6.5,43.0 6.41666667,43.0 6.33333333,43.0 6.33333333,43.08333333 6.25,43.08333333 6.25,43.0</coordinates></LinearRing></outerBoundaryIs><innerBoundaryIs><LinearRing><coordinates>2.0,43.41666667 2.0,43.33333333 2.08333333,43.33333333 2.16666667,43.33333333 2.16666667,43.41666667 2.25,43.41666667 2.33333333,43.41666667 2.33333333,43.5 2.25,43.5 2.16666667,43.5 2.08333333,43.5 2.08333333,43.41666667 2.0,43.41666667</coordinates></LinearRing></innerBoundaryIs></Polygon><Polygon><outerBoundaryIs><LinearRing><coordinates>-2.0,43.33333333 -1.91666667,43.33333333 -1.83333333,43.33333333 -1.83333333,43.25 -1.91666667,43.25 -2.0,43.25 -2.08333333,43.25 -2.16666667,43.25 -2.25,43.25 -2.33333333,43.25 -2.33333333,43.33333333 -2.25,43.33333333 -2.16666667,43.33333333 -2.08333333,43.33333333 -2.0,43.33333333</coordinates></LinearRing></outerBoundaryIs></Polygon><Polygon><outerBoundaryIs><LinearRing><coordinates>-4.5,43.41666667 -4.41666667,43.41666667 -4.33333333,43.41666667 -4.25,43.41666667 -4.25,43.33333333 -4.33333333,43.33333333 -4.41666667,43.33333333 -4.5,43.33333333 -4.5,43.41666667</coordinates></LinearRing></outerBoundaryIs></Polygon><Polygon><outerBoundaryIs><LinearRing><coordinates>-4.83333333,43.5 -4.75,43.5 -4.75,43.41666667 -4.83333333,43.41666667 -4.91666667,43.41666667 -4.91666667,43.5 -4.83333333,43.5</coordinates></LinearRing></outerBoundaryIs></Polygon><Polygon><outerBoundaryIs><LinearRing><coordinates>-8.66666667,37.08333333 -8.66666667,37.0 -8.75,37.0 -8.83333333,37.0 -8.83333333,37.08333333 -8.83333333,37.16666667 -8.83333333,37.25 -8.83333333,37.33333333 -8.75,37.33333333 -8.75,37.41666667 -8.75,37.5 -8.83333333,37.5 -8.83333333,37.58333333 -8.83333333,37.66666667 -8.83333333,37.75 -8.83333333,37.83333333 -8.83333333,37.91666667 -8.91666667,37.91666667 -8.91666667,38.0 -8.91666667,38.08333333 -8.83333333,38.08333333 -8.83333333,38.16666667 -8.83333333,38.25 -8.83333333,38.33333333 -8.83333333,38.41666667 -8.91666667,38.41666667 -9.0,38.41666667 -9.08333333,38.41666667 -9.16666667,38.41666667 -9.25,38.41666667 -9.25,38.5 -9.25,38.58333333 -9.33333333,38.58333333 -9.33333333,38.66666667 -9.41666667,38.66666667 -9.5,38.66666667 -9.5,38.75 -9.41666667,38.75 -9.41666667,38.83333333 -9.41666667,38.91666667 -9.41666667,39.0 -9.41666667,39.08333333 -9.41666667,39.16666667 -9.33333333,39.16666667 -9.33333333,39.25 -9.33333333,39.33333333 -9.33333333,39.41666667 -9.25,39.41666667 -9.25,39.5 -9.16666667,39.5 -9.16666667,39.58333333 -9.08333333,39.58333333 -9.08333333,39.66666667 -9.08333333,39.75 -9.08333333,39.83333333 -9.0,39.83333333 -9.0,39.91666667 -9,40 -8.91666667,40.0 -8.91666667,40.08333333 -8.91666667,40.16666667 -8.91666667,40.25 -8.91666667,40.33333333 -8.91666667,40.41666667 -8.83333333,40.41666667 -8.83333333,40.5 -8.83333333,40.58333333 -8.83333333,40.66666667 -8.75,40.66666667 -8.75,40.75 -8.75,40.83333333 -8.75,40.91666667 -8.66666667,40.91666667 -8.66666667,41.0 -8.66666667,41.08333333 -8.75,41.08333333 -8.75,41.16666667 -8.75,41.25 -8.75,41.33333333 -8.83333333,41.33333333 -8.83333333,41.41666667 -8.83333333,41.5 -8.83333333,41.58333333 -8.83333333,41.66666667 -8.91666667,41.66666667 -8.91666667,41.75 -8.91666667,41.83333333 -8.91666667,41.91666667 -8.83333333,41.91666667 -8.83333333,42.0 -8.75,42.0 -8.75,42.08333333 -8.83333333,42.08333333 -8.91666667,42.08333333 -8.91666667,42.16666667 -8.91666667,42.25 -8.91666667,42.33333333 -9.0,42.33333333 -9.0,42.41666667 -9.08333333,42.41666667 -9.08333333,42.5 -9.08333333,42.58333333 -9.08333333,42.66666667 -9.16666667,42.66666667 -9.16666667,42.75 -9.16666667,42.83333333 -9.16666667,42.91666667 -9.25,42.91666667 -9.25,42.83333333 -9.33333333,42.83333333 -9.33333333,42.91666667 -9.33333333,43.0 -9.33333333,43.08333333 -9.25,43.08333333 -9.25,43.16666667 -9.25,43.25 -9.16666667,43.25 -9.08333333,43.25 -9.0,43.25 -9.0,43.33333333 -8.91666667,43.33333333 -8.91666667,43.41666667 -8.83333333,43.41666667 -8.75,43.41666667 -8.75,43.33333333 -8.66666667,43.33333333 -8.58333333,43.33333333 -8.5,43.33333333 -8.5,43.41666667 -8.41666667,43.41666667 -8.33333333,43.41666667 -8.33333333,43.5 -8.33333333,43.58333333 -8.25,43.58333333 -8.25,43.66666667 -8.16666667,43.66666667 -8.08333333,43.66666667 -8.08333333,43.75 -8.0,43.75 -7.91666667,43.75 -7.91666667,43.83333333 -7.83333333,43.83333333 -7.83333333,43.75 -7.75,43.75 -7.75,43.83333333 -7.66666667,43.83333333 -7.66666667,43.75 -7.58333333,43.75 -7.5,43.75 -7.41666667,43.75 -7.33333333,43.75 -7.33333333,43.66666667 -7.25,43.66666667 -7.25,43.58333333 -7.16666667,43.58333333 -7.08333333,43.58333333 -7.0,43.58333333 -6.91666667,43.58333333 -6.83333333,43.58333333 -6.75,43.58333333 -6.66666667,43.58333333 -6.58333333,43.58333333 -6.5,43.58333333 -6.41666667,43.58333333 -6.33333333,43.58333333 -6.25,43.58333333 -6.25,43.66666667 -6.16666667,43.66666667 -6.16666667,43.58333333 -6.08333333,43.58333333 -6.0,43.58333333 -6.0,43.66666667 -5.91666667,43.66666667 -5.83333333,43.66666667 -5.75,43.66666667 -5.75,43.58333333 -5.66666667,43.58333333 -5.58333333,43.58333333 -5.5,43.58333333 -5.5,43.5 -5.58333333,43.5 -5.66666667,43.5 -5.66666667,43.41666667 -5.75,43.41666667 -5.75,43.33333333 -5.83333333,43.33333333 -5.91666667,43.33333333 -5.91666667,43.25 -5.83333333,43.25 -5.83333333,43.16666667 -5.75,43.16666667 -5.66666667,43.16666667 -5.58333333,43.16666667 -5.5,43.16666667 -5.41666667,43.16666667 -5.33333333,43.16666667 -5.33333333,43.25 -5.25,43.25 -5.16666667,43.25 -5.16666667,43.16666667 -5.08333333,43.16666667 -5.08333333,43.25 -5.0,43.25 -4.91666667,43.25 -4.83333333,43.25 -4.75,43.25 -4.66666667,43.25 -4.58333333,43.25 -4.5,43.25 -4.5,43.16666667 -4.41666667,43.16666667 -4.33333333,43.16666667 -4.33333333,43.08333333 -4.25,43.08333333 -4.16666667,43.08333333 -4.08333333,43.08333333 -4.0,43.08333333 -3.91666667,43.08333333 -3.83333333,43.08333333 -3.83333333,43.16666667 -3.75,43.16666667 -3.75,43.25 -3.66666667,43.25 -3.58333333,43.25 -3.5,43.25 -3.41666667,43.25 -3.33333333,43.25 -3.33333333,43.33333333 -3.41666667,43.33333333 -3.5,43.33333333 -3.58333333,43.33333333 -3.66666667,43.33333333 -3.75,43.33333333 -3.83333333,43.33333333 -3.91666667,43.33333333 -4.0,43.33333333 -4.08333333,43.33333333 -4.16666667,43.33333333 -4.16666667,43.41666667 -4.16666667,43.5 -4.08333333,43.5 -4.0,43.5 -3.91666667,43.5 -3.83333333,43.5 -3.75,43.5 -3.66666667,43.5 -3.66666667,43.58333333 -3.58333333,43.58333333 -3.5,43.58333333 -3.5,43.5 -3.41666667,43.5 -3.41666667,43.41666667 -3.33333333,43.41666667 -3.25,43.41666667 -3.16666667,43.41666667 -3.08333333,43.41666667 -3.0,43.41666667 -3.0,43.5 -2.91666667,43.5 -2.83333333,43.5 -2.75,43.5 -2.66666667,43.5 -2.66666667,43.41666667 -2.58333333,43.41666667 -2.5,43.41666667 -2.41666667,43.41666667 -2.41666667,43.33333333 -2.41666667,43.25 -2.5,43.25 -2.5,43.33333333 -2.58333333,43.33333333 -2.58333333,43.25 -2.66666667,43.25 -2.66666667,43.16666667 -2.66666667,43.08333333 -2.58333333,43.08333333 -2.5,43.08333333 -2.5,43.0 -2.41666667,43.0 -2.33333333,43.0 -2.33333333,42.91666667 -2.25,42.91666667 -2.16666667,42.91666667 -2.08333333,42.91666667 -2.08333333,43.0 -2,43 -1.91666667,43.0 -1.83333333,43.0 -1.83333333,43.08333333 -1.75,43.08333333 -1.66666667,43.08333333 -1.58333333,43.08333333 -1.5,43.08333333 -1.5,43.16666667 -1.41666667,43.16666667 -1.33333333,43.16666667 -1.33333333,43.08333333 -1.25,43.08333333 -1.16666667,43.08333333 -1.08333333,43.08333333 -1.0,43.08333333 -1,43 -0.91666667,43.0 -0.83333333,43.0 -0.75,43.0 -0.66666667,43.0 -0.58333333,43.0 -0.5,43.0 -0.5,42.91666667 -0.5,42.83333333 -0.58333333,42.83333333 -0.58333333,42.75 -0.5,42.75 -0.41666667,42.75 -0.41666667,42.66666667 -0.33333333,42.66666667 -0.33333333,42.58333333 -0.25,42.58333333 -0.16666667,42.58333333 -0.16666667,42.5 -0.25,42.5 -0.33333333,42.5 -0.33333333,42.41666667 -0.41666667,42.41666667 -0.41666667,42.5 -0.5,42.5 -0.58333333,42.5 -0.58333333,42.41666667 -0.58333333,42.33333333 -0.66666667,42.33333333 -0.66666667,42.41666667 -0.75,42.41666667 -0.83333333,42.41666667 -0.91666667,42.41666667 -1.0,42.41666667 -1.0,42.33333333 -1.0,42.25 -1.08333333,42.25 -1.16666667,42.25 -1.25,42.25 -1.33333333,42.25 -1.41666667,42.25 -1.41666667,42.16666667 -1.41666667,42.08333333 -1.5,42.08333333 -1.5,42.16666667 -1.58333333,42.16666667 -1.58333333,42.25 -1.58333333,42.33333333 -1.66666667,42.33333333 -1.75,42.33333333 -1.83333333,42.33333333 -1.91666667,42.33333333 -1.91666667,42.41666667 -2.0,42.41666667 -2.0,42.5 -2.08333333,42.5 -2.16666667,42.5 -2.16666667,42.58333333 -2.25,42.58333333 -2.33333333,42.58333333 -2.41666667,42.58333333 -2.5,42.58333333 -2.58333333,42.58333333 -2.66666667,42.58333333 -2.66666667,42.5 -2.66666667,42.41666667 -2.58333333,42.41666667 -2.58333333,42.33333333 -2.5,42.33333333 -2.41666667,42.33333333 -2.33333333,42.33333333 -2.25,42.33333333 -2.16666667,42.33333333 -2.16666667,42.25 -2.16666667,42.16666667 -2.08333333,42.16666667 -2.0,42.16666667 -1.91666667,42.16666667 -1.91666667,42.08333333 -1.91666667,42.0 -1.83333333,42.0 -1.83333333,41.91666667 -1.91666667,41.91666667 -1.91666667,41.83333333 -1.83333333,41.83333333 -1.75,41.83333333 -1.75,41.75 -1.66666667,41.75 -1.66666667,41.66666667 -1.66666667,41.58333333 -1.75,41.58333333 -1.75,41.5 -1.83333333,41.5 -1.83333333,41.41666667 -1.83333333,41.33333333 -1.75,41.33333333 -1.75,41.25 -1.83333333,41.25 -1.83333333,41.16666667 -1.83333333,41.08333333 -1.75,41.08333333 -1.75,41.0 -1.75,40.91666667 -1.75,40.83333333 -1.66666667,40.83333333 -1.66666667,40.75 -1.66666667,40.66666667 -1.58333333,40.66666667 -1.58333333,40.58333333 -1.5,40.58333333 -1.5,40.5 -1.5,40.41666667 -1.58333333,40.41666667 -1.58333333,40.33333333 -1.5,40.33333333 -1.5,40.25 -1.41666667,40.25 -1.41666667,40.16666667 -1.5,40.16666667 -1.58333333,40.16666667 -1.58333333,40.08333333 -1.66666667,40.08333333 -1.66666667,40.0 -1.66666667,39.91666667 -1.58333333,39.91666667 -1.5,39.91666667 -1.5,39.83333333 -1.58333333,39.83333333 -1.58333333,39.75 -1.58333333,39.66666667 -1.58333333,39.58333333 -1.58333333,39.5 -1.58333333,39.41666667 -1.58333333,39.33333333 -1.58333333,39.25 -1.58333333,39.16666667 -1.58333333,39.08333333 -1.5,39.08333333 -1.41666667,39.08333333 -1.33333333,39.08333333 -1.25,39.08333333 -1.25,39.0 -1.25,38.91666667 -1.25,38.83333333 -1.16666667,38.83333333 -1.08333333,38.83333333 -1.08333333,38.75 -1.08333333,38.66666667 -1.16666667,38.66666667 -1.16666667,38.58333333 -1.16666667,38.5 -1.08333333,38.5 -1.0,38.5 -1.0,38.41666667 -1.08333333,38.41666667 -1.08333333,38.33333333 -1.08333333,38.25 -1.16666667,38.25 -1.25,38.25 -1.25,38.33333333 -1.16666667,38.33333333 -1.16666667,38.41666667 -1.25,38.41666667 -1.25,38.5 -1.33333333,38.5 -1.33333333,38.41666667 -1.41666667,38.41666667 -1.5,38.41666667 -1.58333333,38.41666667 -1.58333333,38.33333333 -1.58333333,38.25 -1.58333333,38.16666667 -1.5,38.16666667 -1.41666667,38.16666667 -1.41666667,38.08333333 -1.5,38.08333333 -1.5,38.0 -1.5,37.91666667 -1.5,37.83333333 -1.5,37.75 -1.58333333,37.75 -1.66666667,37.75 -1.75,37.75 -1.75,37.66666667 -1.75,37.58333333 -1.83333333,37.58333333 -1.83333333,37.5 -1.91666667,37.5 -1.91666667,37.41666667 -2.0,37.41666667 -2.08333333,37.41666667 -2.16666667,37.41666667 -2.16666667,37.33333333 -2.08333333,37.33333333 -2.08333333,37.25 -2.08333333,37.16666667 -2.16666667,37.16666667 -2.16666667,37.08333333 -2.16666667,37.0 -2.25,37.0 -2.25,36.91666667 -2.33333333,36.91666667 -2.41666667,36.91666667 -2.41666667,37.0 -2.41666667,37.08333333 -2.5,37.08333333 -2.5,37.0 -2.58333333,37.0 -2.58333333,36.91666667 -2.5,36.91666667 -2.5,36.83333333 -2.58333333,36.83333333 -2.66666667,36.83333333 -2.75,36.83333333 -2.83333333,36.83333333 -2.83333333,36.75 -2.91666667,36.75 -2.91666667,36.66666667 -3.0,36.66666667 -3.0,36.75 -3.08333333,36.75 -3.16666667,36.75 -3.25,36.75 -3.25,36.66666667 -3.33333333,36.66666667 -3.41666667,36.66666667 -3.5,36.66666667 -3.58333333,36.66666667 -3.66666667,36.66666667 -3.75,36.66666667 -3.83333333,36.66666667 -3.91666667,36.66666667 -4.0,36.66666667 -4.0,36.75 -4.08333333,36.75 -4.08333333,36.66666667 -4.16666667,36.66666667 -4.25,36.66666667 -4.33333333,36.66666667 -4.41666667,36.66666667 -4.41666667,36.58333333 -4.5,36.58333333 -4.5,36.5 -4.58333333,36.5 -4.66666667,36.5 -4.66666667,36.41666667 -4.75,36.41666667 -4.83333333,36.41666667 -4.83333333,36.5 -4.91666667,36.5 -4.91666667,36.41666667 -5.0,36.41666667 -5.08333333,36.41666667 -5.16666667,36.41666667 -5.16666667,36.33333333 -5.16666667,36.25 -5.25,36.25 -5.25,36.16666667 -5.33333333,36.16666667 -5.33333333,36.08333333 -5.41666667,36.08333333 -5.41666667,36.0 -5.5,36.0 -5.5,36.08333333 -5.5,36.16666667 -5.58333333,36.16666667 -5.58333333,36.25 -5.66666667,36.25 -5.66666667,36.16666667 -5.66666667,36.08333333 -5.58333333,36.08333333 -5.58333333,36.0 -5.66666667,36.0 -5.75,36.0 -5.75,36.08333333 -5.83333333,36.08333333 -5.91666667,36.08333333 -5.91666667,36.16666667 -6.0,36.16666667 -6.08333333,36.16666667 -6.08333333,36.25 -6.16666667,36.25 -6.16666667,36.33333333 -6.25,36.33333333 -6.25,36.41666667 -6.33333333,36.41666667 -6.33333333,36.5 -6.33333333,36.58333333 -6.41666667,36.58333333 -6.41666667,36.66666667 -6.5,36.66666667 -6.5,36.75 -6.41666667,36.75 -6.41666667,36.83333333 -6.5,36.83333333 -6.5,36.91666667 -6.58333333,36.91666667 -6.58333333,37.0 -6.66666667,37.0 -6.75,37.0 -6.75,37.08333333 -6.83333333,37.08333333 -6.91666667,37.08333333 -6.91666667,37.16666667 -7.0,37.16666667 -7.08333333,37.16666667 -7.16666667,37.16666667 -7.25,37.16666667 -7.33333333,37.16666667 -7.41666667,37.16666667 -7.5,37.16666667 -7.5,37.08333333 -7.58333333,37.08333333 -7.66666667,37.08333333 -7.66666667,37.0 -7.75,37.0 -7.83333333,37.0 -7.83333333,36.91666667 -7.91666667,36.91666667 -8.0,36.91666667 -8,37 -8.08333333,37.0 -8.16666667,37.0 -8.16666667,37.08333333 -8.25,37.08333333 -8.25,37.0 -8.33333333,37.0 -8.33333333,37.08333333 -8.41666667,37.08333333 -8.5,37.08333333 -8.58333333,37.08333333 -8.66666667,37.08333333</coordinates></LinearRing></outerBoundaryIs><innerBoundaryIs><LinearRing><coordinates>-8.75,42.08333333 -8.66666667,42.08333333 -8.66666667,42.16666667 -8.75,42.16666667 -8.75,42.08333333</coordinates></LinearRing></innerBoundaryIs><innerBoundaryIs><LinearRing><coordinates>-8.66666667,42.16666667 -8.58333333,42.16666667 -8.58333333,42.25 -8.66666667,42.25 -8.66666667,42.16666667</coordinates></LinearRing></innerBoundaryIs><innerBoundaryIs><LinearRing><coordinates>-8.58333333,42.25 -8.5,42.25 -8.41666667,42.25 -8.41666667,42.16666667 -8.33333333,42.16666667 -8.25,42.16666667 -8.25,42.25 -8.16666667,42.25 -8.16666667,42.33333333 -8.16666667,42.41666667 -8.08333333,42.41666667 -8.08333333,42.33333333 -8.0,42.33333333 -8.0,42.25 -8.0,42.16666667 -8.08333333,42.16666667 -8.08333333,42.08333333 -8.0,42.08333333 -7.91666667,42.08333333 -7.91666667,42.0 -7.83333333,42.0 -7.75,42.0 -7.66666667,42.0 -7.66666667,41.91666667 -7.66666667,41.83333333 -7.58333333,41.83333333 -7.58333333,41.75 -7.66666667,41.75 -7.66666667,41.66666667 -7.66666667,41.58333333 -7.58333333,41.58333333 -7.5,41.58333333 -7.5,41.66666667 -7.41666667,41.66666667 -7.41666667,41.75 -7.33333333,41.75 -7.33333333,41.83333333 -7.33333333,41.91666667 -7.33333333,42.0 -7.33333333,42.08333333 -7.41666667,42.08333333 -7.41666667,42.16666667 -7.5,42.16666667 -7.5,42.25 -7.5,42.33333333 -7.41666667,42.33333333 -7.33333333,42.33333333 -7.33333333,42.41666667 -7.25,42.41666667 -7.25,42.33333333 -7.16666667,42.33333333 -7.08333333,42.33333333 -7.08333333,42.41666667 -7.16666667,42.41666667 -7.16666667,42.5 -7.25,42.5 -7.33333333,42.5 -7.33333333,42.58333333 -7.33333333,42.66666667 -7.41666667,42.66666667 -7.41666667,42.75 -7.5,42.75 -7.58333333,42.75 -7.58333333,42.83333333 -7.66666667,42.83333333 -7.75,42.83333333 -7.75,42.91666667 -7.83333333,42.91666667 -7.83333333,43.0 -7.91666667,43.0 -7.91666667,43.08333333 -8.0,43.08333333 -8.08333333,43.08333333 -8.08333333,43.0 -8.16666667,43.0 -8.25,43.0 -8.33333333,43.0 -8.41666667,43.0 -8.5,43.0 -8.5,42.91666667 -8.58333333,42.91666667 -8.58333333,42.83333333 -8.5,42.83333333 -8.41666667,42.83333333 -8.33333333,42.83333333 -8.25,42.83333333 -8.25,42.75 -8.33333333,42.75 -8.41666667,42.75 -8.41666667,42.66666667 -8.5,42.66666667 -8.58333333,42.66666667 -8.58333333,42.58333333 -8.58333333,42.5 -8.58333333,42.41666667 -8.58333333,42.33333333 -8.58333333,42.25</coordinates></LinearRing></innerBoundaryIs><innerBoundaryIs><LinearRing><coordinates>-8.08333333,42.08333333 -8.16666667,42.08333333 -8.25,42.08333333 -8.25,42.0 -8.33333333,42.0 -8.41666667,42.0 -8.5,42.0 -8.58333333,42.0 -8.58333333,41.91666667 -8.66666667,41.91666667 -8.75,41.91666667 -8.75,41.83333333 -8.75,41.75 -8.66666667,41.75 -8.66666667,41.83333333 -8.58333333,41.83333333 -8.5,41.83333333 -8.5,41.91666667 -8.41666667,41.91666667 -8.33333333,41.91666667 -8.25,41.91666667 -8.16666667,41.91666667 -8.08333333,41.91666667 -8.08333333,42.0 -8.08333333,42.08333333</coordinates></LinearRing></innerBoundaryIs><innerBoundaryIs><LinearRing><coordinates>-8.66666667,42.25 -8.66666667,42.33333333 -8.75,42.33333333 -8.75,42.25 -8.66666667,42.25</coordinates></LinearRing></innerBoundaryIs><innerBoundaryIs><LinearRing><coordinates>-0.58333333,42.83333333 -0.58333333,42.91666667 -0.66666667,42.91666667 -0.66666667,42.83333333 -0.58333333,42.83333333</coordinates></LinearRing></innerBoundaryIs><innerBoundaryIs><LinearRing><coordinates>-5.58333333,36.25 -5.5,36.25 -5.5,36.33333333 -5.58333333,36.33333333 -5.58333333,36.25</coordinates></LinearRing></innerBoundaryIs><innerBoundaryIs><LinearRing><coordinates>-1.83333333,39.0 -1.83333333,38.91666667 -1.75,38.91666667 -1.75,39.0 -1.83333333,39.0</coordinates></LinearRing></innerBoundaryIs><innerBoundaryIs><LinearRing><coordinates>-1.75,39.0 -1.66666667,39.0 -1.66666667,39.08333333 -1.75,39.08333333 -1.75,39.0</coordinates></LinearRing></innerBoundaryIs><innerBoundaryIs><LinearRing><coordinates>-2.83333333,42.33333333 -2.83333333,42.25 -2.75,42.25 -2.75,42.33333333 -2.75,42.41666667 -2.83333333,42.41666667 -2.83333333,42.33333333</coordinates></LinearRing></innerBoundaryIs><innerBoundaryIs><LinearRing><coordinates>-2.83333333,42.41666667 -2.83333333,42.5 -2.91666667,42.5 -2.91666667,42.41666667 -2.83333333,42.41666667</coordinates></LinearRing></innerBoundaryIs><innerBoundaryIs><LinearRing><coordinates>-8.0,40.33333333 -7.91666667,40.33333333 -7.91666667,40.25 -8.0,40.25 -8.0,40.16666667 -8.08333333,40.16666667 -8.08333333,40.08333333 -8.0,40.08333333 -7.91666667,40.08333333 -7.83333333,40.08333333 -7.83333333,40.16666667 -7.75,40.16666667 -7.66666667,40.16666667 -7.66666667,40.25 -7.58333333,40.25 -7.5,40.25 -7.5,40.33333333 -7.5,40.41666667 -7.41666667,40.41666667 -7.41666667,40.5 -7.41666667,40.58333333 -7.41666667,40.66666667 -7.41666667,40.75 -7.41666667,40.83333333 -7.5,40.83333333 -7.5,40.91666667 -7.5,41.0 -7.58333333,41.0 -7.66666667,41.0 -7.66666667,41.08333333 -7.75,41.08333333 -7.83333333,41.08333333 -7.91666667,41.08333333 -8.0,41.08333333 -8.08333333,41.08333333 -8.16666667,41.08333333 -8.16666667,41.0 -8.25,41.0 -8.25,40.91666667 -8.33333333,40.91666667 -8.41666667,40.91666667 -8.41666667,40.83333333 -8.41666667,40.75 -8.33333333,40.75 -8.33333333,40.66666667 -8.25,40.66666667 -8.25,40.58333333 -8.25,40.5 -8.16666667,40.5 -8.08333333,40.5 -8.0,40.5 -8.0,40.41666667 -8.0,40.33333333</coordinates></LinearRing></innerBoundaryIs><innerBoundaryIs><LinearRing><coordinates>-8.5,41.75 -8.5,41.66666667 -8.41666667,41.66666667 -8.41666667,41.75 -8.5,41.75</coordinates></LinearRing></innerBoundaryIs><innerBoundaryIs><LinearRing><coordinates>-8.25,41.75 -8.16666667,41.75 -8.16666667,41.83333333 -8.25,41.83333333 -8.25,41.75</coordinates></LinearRing></innerBoundaryIs><innerBoundaryIs><LinearRing><coordinates>-2.08333333,41.83333333 -2.0,41.83333333 -2.0,41.91666667 -2.08333333,41.91666667 -2.08333333,41.83333333</coordinates></LinearRing></innerBoundaryIs><innerBoundaryIs><LinearRing><coordinates>-6.0,43.41666667 -5.91666667,43.41666667 -5.91666667,43.5 -6.0,43.5 -6.0,43.41666667</coordinates></LinearRing></innerBoundaryIs></Polygon><Polygon><outerBoundaryIs><LinearRing><coordinates>0.25,40.25 0.33333333,40.25 0.33333333,40.16666667 0.25,40.16666667 0.25,40.25</coordinates></LinearRing></outerBoundaryIs></Polygon><Polygon><outerBoundaryIs><LinearRing><coordinates>0.5,40.41666667 0.5,40.33333333 0.41666667,40.33333333 0.41666667,40.41666667 0.41666667,40.5 0.5,40.5 0.5,40.41666667</coordinates></LinearRing></outerBoundaryIs></Polygon></MultiGeometry>
  </Placemark>
</Folder>
</Document></kml>
