# Supplementary material for: Species conservation profiles of a random sample of world spiders II: Gnaphosidae to Nemesiidae
Source: Biodivers Data J. 2018 Jun 29;(6):e26203. doi: 10.3897/BDJ.6.e26203 (PMC6065607; doi:10.3897/BDJ.6.e26203)
Supplement: Supplementary material 29 — Distribution of Hippasa greenalliae (Blackwall, 1867) [file bdj-06-e26203-s029.kml]

<?xml version="1.0" encoding="utf-8" ?>
<kml xmlns="http://www.opengis.net/kml/2.2">
<Document id="root_doc">
<Schema name="Hippasa_greenalliae.kml" id="Hippasa_greenalliae.kml">
	<SimpleField name="layer" type="float"></SimpleField>
</Schema>
<Folder><name>Hippasa_greenalliae.kml</name>
  <Placemark>
	<Style><LineStyle><color>ff0000ff</color></LineStyle><PolyStyle><fill>0</fill></PolyStyle></Style>
	<ExtendedData><SchemaData schemaUrl="#Hippasa_greenalliae.kml">
		<SimpleData name="layer">1</SimpleData>
	</SchemaData></ExtendedData>
      <MultiGeometry><Polygon><outerBoundaryIs><LinearRing><coordinates>81.0,6.08333333 81,6 80.91666667,6.0 80.83333333,6.0 80.75,6.0 80.75,5.91666667 80.66666667,5.91666667 80.58333333,5.91666667 80.5,5.91666667 80.41666667,5.91666667 80.33333333,5.91666667 80.25,5.91666667 80.25,6.0 80.16666667,6.0 80.08333333,6.0 80.08333333,6.08333333 80.08333333,6.16666667 80.0,6.16666667 80.0,6.25 80.0,6.33333333 80.0,6.41666667 79.91666667,6.41666667 79.91666667,6.5 79.91666667,6.58333333 79.91666667,6.66666667 79.83333333,6.66666667 79.83333333,6.75 79.83333333,6.83333333 79.83333333,6.91666667 79.83333333,7.0 79.83333333,7.08333333 79.75,7.08333333 79.75,7.16666667 79.75,7.25 79.83333333,7.25 79.83333333,7.33333333 79.75,7.33333333 79.75,7.41666667 79.75,7.5 79.75,7.58333333 79.75,7.66666667 79.75,7.75 79.75,7.83333333 79.75,7.91666667 79.66666667,7.91666667 79.66666667,8.0 79.66666667,8.08333333 79.66666667,8.16666667 79.66666667,8.25 79.66666667,8.33333333 79.75,8.33333333 79.83333333,8.33333333 79.83333333,8.41666667 79.75,8.41666667 79.75,8.5 79.83333333,8.5 79.83333333,8.58333333 79.91666667,8.58333333 79.91666667,8.66666667 79.91666667,8.75 79.91666667,8.83333333 79.91666667,8.91666667 79.83333333,8.91666667 79.83333333,9.0 79.75,9.0 79.66666667,9.0 79.66666667,9.08333333 79.66666667,9.16666667 79.75,9.16666667 79.83333333,9.16666667 79.83333333,9.08333333 79.91666667,9.08333333 79.91666667,9.0 80,9 80.0,9.08333333 80.0,9.16666667 80.08333333,9.16666667 80.08333333,9.25 80.0,9.25 79.91666667,9.25 79.91666667,9.33333333 80.0,9.33333333 80.0,9.41666667 80.0,9.5 80.08333333,9.5 80.08333333,9.58333333 80.0,9.58333333 79.91666667,9.58333333 79.91666667,9.5 79.83333333,9.5 79.75,9.5 79.75,9.41666667 79.66666667,9.41666667 79.66666667,9.5 79.58333333,9.5 79.58333333,9.58333333 79.66666667,9.58333333 79.75,9.58333333 79.75,9.66666667 79.75,9.75 79.83333333,9.75 79.83333333,9.83333333 79.91666667,9.83333333 80.0,9.83333333 80.08333333,9.83333333 80.16666667,9.83333333 80.25,9.83333333 80.33333333,9.83333333 80.33333333,9.75 80.41666667,9.75 80.41666667,9.66666667 80.5,9.66666667 80.5,9.58333333 80.58333333,9.58333333 80.58333333,9.5 80.66666667,9.5 80.66666667,9.41666667 80.75,9.41666667 80.83333333,9.41666667 80.83333333,9.33333333 80.83333333,9.25 80.91666667,9.25 80.91666667,9.16666667 80.91666667,9.08333333 81.0,9.08333333 81,9 81.08333333,9.0 81.08333333,8.91666667 81.16666667,8.91666667 81.16666667,8.83333333 81.16666667,8.75 81.25,8.75 81.25,8.66666667 81.25,8.58333333 81.33333333,8.58333333 81.41666667,8.58333333 81.41666667,8.5 81.41666667,8.41666667 81.41666667,8.33333333 81.41666667,8.25 81.5,8.25 81.5,8.16666667 81.5,8.08333333 81.5,8.0 81.58333333,8.0 81.58333333,7.91666667 81.58333333,7.83333333 81.66666667,7.83333333 81.75,7.83333333 81.75,7.75 81.75,7.66666667 81.83333333,7.66666667 81.83333333,7.58333333 81.83333333,7.5 81.83333333,7.41666667 81.91666667,7.41666667 81.91666667,7.33333333 81.91666667,7.25 81.91666667,7.16666667 81.91666667,7.08333333 81.91666667,7.0 81.91666667,6.91666667 81.91666667,6.83333333 81.83333333,6.83333333 81.83333333,6.75 81.83333333,6.66666667 81.83333333,6.58333333 81.75,6.58333333 81.75,6.5 81.75,6.41666667 81.66666667,6.41666667 81.66666667,6.33333333 81.58333333,6.33333333 81.5,6.33333333 81.5,6.25 81.41666667,6.25 81.41666667,6.16666667 81.33333333,6.16666667 81.25,6.16666667 81.25,6.08333333 81.16666667,6.08333333 81.08333333,6.08333333 81.0,6.08333333</coordinates></LinearRing></outerBoundaryIs></Polygon><Polygon><outerBoundaryIs><LinearRing><coordinates>78.16666667,14.91666667 78.25,14.91666667 78.25,14.83333333 78.16666667,14.83333333 78.16666667,14.91666667</coordinates></LinearRing></outerBoundaryIs></Polygon><Polygon><outerBoundaryIs><LinearRing><coordinates>77.83333333,15.25 77.91666667,15.25 77.91666667,15.16666667 77.83333333,15.16666667 77.83333333,15.25</coordinates></LinearRing></outerBoundaryIs></Polygon><Polygon><outerBoundaryIs><LinearRing><coordinates>77.33333333,15.41666667 77.41666667,15.41666667 77.41666667,15.33333333 77.33333333,15.33333333 77.33333333,15.41666667</coordinates></LinearRing></outerBoundaryIs></Polygon><Polygon><outerBoundaryIs><LinearRing><coordinates>77.75,15.33333333 77.83333333,15.33333333 77.83333333,15.25 77.75,15.25 77.66666667,15.25 77.66666667,15.33333333 77.75,15.33333333</coordinates></LinearRing></outerBoundaryIs></Polygon><Polygon><outerBoundaryIs><LinearRing><coordinates>76.66666667,16.16666667 76.66666667,16.08333333 76.58333333,16.08333333 76.5,16.08333333 76.5,16.16666667 76.58333333,16.16666667 76.58333333,16.25 76.66666667,16.25 76.66666667,16.33333333 76.75,16.33333333 76.75,16.25 76.83333333,16.25 76.91666667,16.25 76.91666667,16.16666667 76.83333333,16.16666667 76.75,16.16666667 76.66666667,16.16666667</coordinates></LinearRing></outerBoundaryIs></Polygon><Polygon><outerBoundaryIs><LinearRing><coordinates>76.91666667,16.33333333 77.0,16.33333333 77.0,16.25 76.91666667,16.25 76.91666667,16.33333333</coordinates></LinearRing></outerBoundaryIs></Polygon><Polygon><outerBoundaryIs><LinearRing><coordinates>77.08333333,15.83333333 77.16666667,15.83333333 77.16666667,15.75 77.08333333,15.75 77.08333333,15.83333333</coordinates></LinearRing></outerBoundaryIs></Polygon><Polygon><outerBoundaryIs><LinearRing><coordinates>75.83333333,21.5 75.83333333,21.41666667 75.75,21.41666667 75.75,21.5 75.75,21.58333333 75.83333333,21.58333333 75.83333333,21.5</coordinates></LinearRing></outerBoundaryIs></Polygon><Polygon><outerBoundaryIs><LinearRing><coordinates>75.66666667,22.5 75.75,22.5 75.75,22.41666667 75.66666667,22.41666667 75.66666667,22.5</coordinates></LinearRing></outerBoundaryIs></Polygon><Polygon><outerBoundaryIs><LinearRing><coordinates>79.91666667,24.58333333 80.0,24.58333333 80.0,24.5 79.91666667,24.5 79.91666667,24.58333333</coordinates></LinearRing></outerBoundaryIs></Polygon><Polygon><outerBoundaryIs><LinearRing><coordinates>83.41666667,24.66666667 83.5,24.66666667 83.58333333,24.66666667 83.58333333,24.75 83.66666667,24.75 83.66666667,24.66666667 83.75,24.66666667 83.75,24.75 83.83333333,24.75 83.83333333,24.66666667 83.83333333,24.58333333 83.75,24.58333333 83.66666667,24.58333333 83.58333333,24.58333333 83.5,24.58333333 83.41666667,24.58333333 83.33333333,24.58333333 83.33333333,24.66666667 83.41666667,24.66666667</coordinates></LinearRing></outerBoundaryIs></Polygon><Polygon><outerBoundaryIs><LinearRing><coordinates>83.08333333,24.58333333 83.16666667,24.58333333 83.25,24.58333333 83.33333333,24.58333333 83.33333333,24.5 83.25,24.5 83.16666667,24.5 83.08333333,24.5 83.08333333,24.58333333</coordinates></LinearRing></outerBoundaryIs></Polygon><Polygon><outerBoundaryIs><LinearRing><coordinates>80.08333333,24.66666667 80.16666667,24.66666667 80.16666667,24.58333333 80.08333333,24.58333333 80.08333333,24.66666667</coordinates></LinearRing></outerBoundaryIs></Polygon><Polygon><outerBoundaryIs><LinearRing><coordinates>81.16666667,24.33333333 81.25,24.33333333 81.25,24.25 81.16666667,24.25 81.08333333,24.25 81.08333333,24.33333333 81.16666667,24.33333333</coordinates></LinearRing></outerBoundaryIs></Polygon><Polygon><outerBoundaryIs><LinearRing><coordinates>80.58333333,24.16666667 80.58333333,24.08333333 80.5,24.08333333 80.5,24.16666667 80.5,24.25 80.58333333,24.25 80.58333333,24.16666667</coordinates></LinearRing></outerBoundaryIs></Polygon><Polygon><outerBoundaryIs><LinearRing><coordinates>81.33333333,24.41666667 81.41666667,24.41666667 81.41666667,24.33333333 81.33333333,24.33333333 81.33333333,24.41666667</coordinates></LinearRing></outerBoundaryIs></Polygon><Polygon><outerBoundaryIs><LinearRing><coordinates>79.5,23.83333333 79.5,23.75 79.41666667,23.75 79.41666667,23.83333333 79.41666667,23.91666667 79.5,23.91666667 79.5,23.83333333</coordinates></LinearRing></outerBoundaryIs></Polygon><Polygon><outerBoundaryIs><LinearRing><coordinates>79.58333333,23.91666667 79.66666667,23.91666667 79.66666667,23.83333333 79.58333333,23.83333333 79.58333333,23.91666667</coordinates></LinearRing></outerBoundaryIs></Polygon><Polygon><outerBoundaryIs><LinearRing><coordinates>90.66666667,27.16666667 90.75,27.16666667 90.75,27.08333333 90.66666667,27.08333333 90.66666667,27.16666667</coordinates></LinearRing></outerBoundaryIs></Polygon><Polygon><outerBoundaryIs><LinearRing><coordinates>81.08333333,28.66666667 81.16666667,28.66666667 81.16666667,28.58333333 81.08333333,28.58333333 81.08333333,28.66666667</coordinates></LinearRing></outerBoundaryIs></Polygon><Polygon><outerBoundaryIs><LinearRing><coordinates>81.41666667,28.5 81.5,28.5 81.5,28.41666667 81.41666667,28.41666667 81.33333333,28.41666667 81.25,28.41666667 81.25,28.5 81.16666667,28.5 81.16666667,28.58333333 81.25,28.58333333 81.33333333,28.58333333 81.41666667,28.58333333 81.41666667,28.5</coordinates></LinearRing></outerBoundaryIs></Polygon><Polygon><outerBoundaryIs><LinearRing><coordinates>83.16666667,28.25 83.25,28.25 83.25,28.16666667 83.16666667,28.16666667 83.16666667,28.25</coordinates></LinearRing></outerBoundaryIs></Polygon><Polygon><outerBoundaryIs><LinearRing><coordinates>83.33333333,28.08333333 83.41666667,28.08333333 83.41666667,28.0 83.33333333,28.0 83.33333333,28.08333333</coordinates></LinearRing></outerBoundaryIs></Polygon><Polygon><outerBoundaryIs><LinearRing><coordinates>83.25,28.16666667 83.33333333,28.16666667 83.33333333,28.08333333 83.25,28.08333333 83.25,28.16666667</coordinates></LinearRing></outerBoundaryIs></Polygon><Polygon><outerBoundaryIs><LinearRing><coordinates>86.33333333,27.58333333 86.41666667,27.58333333 86.41666667,27.5 86.33333333,27.5 86.33333333,27.58333333</coordinates></LinearRing></outerBoundaryIs></Polygon><Polygon><outerBoundaryIs><LinearRing><coordinates>77.91666667,8.25 77.83333333,8.25 77.83333333,8.16666667 77.75,8.16666667 77.75,8.08333333 77.66666667,8.08333333 77.58333333,8.08333333 77.58333333,8.0 77.5,8.0 77.5,8.08333333 77.41666667,8.08333333 77.33333333,8.08333333 77.25,8.08333333 77.25,8.16666667 77.16666667,8.16666667 77.16666667,8.25 77.08333333,8.25 77.0,8.25 77.0,8.33333333 76.91666667,8.33333333 76.91666667,8.41666667 76.83333333,8.41666667 76.83333333,8.5 76.83333333,8.58333333 76.75,8.58333333 76.75,8.66666667 76.66666667,8.66666667 76.66666667,8.75 76.58333333,8.75 76.58333333,8.83333333 76.5,8.83333333 76.5,8.91666667 76.5,9.0 76.41666667,9.0 76.41666667,9.08333333 76.41666667,9.16666667 76.41666667,9.25 76.33333333,9.25 76.33333333,9.33333333 76.33333333,9.41666667 76.25,9.41666667 76.25,9.5 76.25,9.58333333 76.25,9.66666667 76.25,9.75 76.25,9.83333333 76.25,9.91666667 76.16666667,9.91666667 76.16666667,10.0 76.16666667,10.08333333 76.16666667,10.16666667 76.08333333,10.16666667 76.08333333,10.25 76.08333333,10.33333333 76.08333333,10.41666667 76.0,10.41666667 76.0,10.5 76.0,10.58333333 75.91666667,10.58333333 75.91666667,10.66666667 75.91666667,10.75 75.83333333,10.75 75.83333333,10.83333333 75.83333333,10.91666667 75.83333333,11.0 75.83333333,11.08333333 75.75,11.08333333 75.75,11.16666667 75.75,11.25 75.66666667,11.25 75.66666667,11.33333333 75.66666667,11.41666667 75.58333333,11.41666667 75.58333333,11.5 75.58333333,11.58333333 75.5,11.58333333 75.5,11.66666667 75.41666667,11.66666667 75.41666667,11.75 75.33333333,11.75 75.33333333,11.83333333 75.25,11.83333333 75.25,11.91666667 75.25,12.0 75.16666667,12.0 75.16666667,12.08333333 75.08333333,12.08333333 75.08333333,12.16666667 75.08333333,12.25 75.0,12.25 75.0,12.33333333 75.0,12.41666667 74.91666667,12.41666667 74.91666667,12.5 74.91666667,12.58333333 74.83333333,12.58333333 74.83333333,12.66666667 74.83333333,12.75 74.83333333,12.83333333 74.75,12.83333333 74.75,12.91666667 74.75,13.0 74.75,13.08333333 74.75,13.16666667 74.66666667,13.16666667 74.66666667,13.25 74.66666667,13.33333333 74.66666667,13.41666667 74.66666667,13.5 74.66666667,13.58333333 74.58333333,13.58333333 74.58333333,13.66666667 74.58333333,13.75 74.58333333,13.83333333 74.58333333,13.91666667 74.5,13.91666667 74.5,14.0 74.41666667,14.0 74.41666667,14.08333333 74.41666667,14.16666667 74.41666667,14.25 74.41666667,14.33333333 74.33333333,14.33333333 74.33333333,14.41666667 74.33333333,14.5 74.25,14.5 74.25,14.58333333 74.25,14.66666667 74.16666667,14.66666667 74.16666667,14.75 74.08333333,14.75 74.08333333,14.83333333 74.0,14.83333333 74.0,14.91666667 74,15 73.91666667,15.0 73.91666667,15.08333333 73.91666667,15.16666667 73.91666667,15.25 73.83333333,15.25 73.83333333,15.33333333 73.75,15.33333333 73.75,15.41666667 73.75,15.5 73.66666667,15.5 73.66666667,15.58333333 73.66666667,15.66666667 73.58333333,15.66666667 73.58333333,15.75 73.58333333,15.83333333 73.5,15.83333333 73.5,15.91666667 73.41666667,15.91666667 73.41666667,16.0 73.41666667,16.08333333 73.41666667,16.16666667 73.41666667,16.25 73.33333333,16.25 73.33333333,16.33333333 73.33333333,16.41666667 73.33333333,16.5 73.25,16.5 73.25,16.58333333 73.25,16.66666667 73.25,16.75 73.25,16.83333333 73.25,16.91666667 73.25,17.0 73.25,17.08333333 73.25,17.16666667 73.16666667,17.16666667 73.16666667,17.25 73.16666667,17.33333333 73.16666667,17.41666667 73.16666667,17.5 73.08333333,17.5 73.08333333,17.58333333 73.08333333,17.66666667 73.08333333,17.75 73.08333333,17.83333333 73.08333333,17.91666667 73.0,17.91666667 73,18 73.0,18.08333333 72.91666667,18.08333333 72.91666667,18.16666667 72.91666667,18.25 73.0,18.25 73.0,18.33333333 72.91666667,18.33333333 72.91666667,18.41666667 72.91666667,18.5 73.0,18.5 73.0,18.58333333 72.91666667,18.58333333 72.91666667,18.66666667 73.0,18.66666667 73.0,18.75 73.08333333,18.75 73.08333333,18.83333333 73.0,18.83333333 73.0,18.91666667 73,19 73.0,19.08333333 73.0,19.16666667 72.91666667,19.16666667 72.91666667,19.08333333 72.91666667,19.0 72.91666667,18.91666667 72.83333333,18.91666667 72.83333333,18.83333333 72.75,18.83333333 72.75,18.91666667 72.75,19.0 72.75,19.08333333 72.75,19.16666667 72.75,19.25 72.75,19.33333333 72.75,19.41666667 72.75,19.5 72.83333333,19.5 72.83333333,19.58333333 72.83333333,19.66666667 72.83333333,19.75 72.83333333,19.83333333 72.83333333,19.91666667 72.83333333,20.0 72.83333333,20.08333333 72.83333333,20.16666667 72.83333333,20.25 72.91666667,20.25 72.91666667,20.33333333 72.91666667,20.41666667 72.91666667,20.5 73.0,20.5 73.0,20.58333333 73.0,20.66666667 73.0,20.75 73.08333333,20.75 73.08333333,20.83333333 73.08333333,20.91666667 73.16666667,20.91666667 73.16666667,21.0 73.25,21.0 73.25,21.08333333 73.25,21.16666667 73.33333333,21.16666667 73.33333333,21.25 73.25,21.25 73.16666667,21.25 73.16666667,21.33333333 73.16666667,21.41666667 73.25,21.41666667 73.25,21.5 73.25,21.58333333 73.33333333,21.58333333 73.33333333,21.66666667 73.33333333,21.75 73.41666667,21.75 73.41666667,21.83333333 73.5,21.83333333 73.5,21.75 73.58333333,21.75 73.58333333,21.83333333 73.66666667,21.83333333 73.75,21.83333333 73.83333333,21.83333333 73.91666667,21.83333333 74.0,21.83333333 74.0,21.75 74.08333333,21.75 74.16666667,21.75 74.16666667,21.66666667 74.08333333,21.66666667 74.0,21.66666667 74.0,21.58333333 73.91666667,21.58333333 73.83333333,21.58333333 73.83333333,21.5 73.83333333,21.41666667 73.75,21.41666667 73.75,21.33333333 73.66666667,21.33333333 73.66666667,21.25 73.75,21.25 73.83333333,21.25 73.83333333,21.16666667 73.91666667,21.16666667 73.91666667,21.08333333 73.91666667,21.0 73.91666667,20.91666667 74.0,20.91666667 74.0,20.83333333 74.0,20.75 74.0,20.66666667 74.0,20.58333333 74.0,20.5 74.0,20.41666667 74.0,20.33333333 73.91666667,20.33333333 73.91666667,20.25 73.83333333,20.25 73.83333333,20.16666667 73.83333333,20.08333333 73.83333333,20.0 73.91666667,20.0 73.91666667,19.91666667 73.91666667,19.83333333 74.0,19.83333333 74.0,19.75 74.0,19.66666667 74.0,19.58333333 74.0,19.5 74.0,19.41666667 74.0,19.33333333 74.0,19.25 73.91666667,19.25 73.91666667,19.16666667 73.91666667,19.08333333 73.91666667,19.0 73.91666667,18.91666667 73.83333333,18.91666667 73.83333333,18.83333333 73.83333333,18.75 73.83333333,18.66666667 73.83333333,18.58333333 73.91666667,18.58333333 73.91666667,18.5 73.91666667,18.41666667 74.0,18.41666667 74.0,18.33333333 74.0,18.25 74.0,18.16666667 73.91666667,18.16666667 73.91666667,18.08333333 74.0,18.08333333 74,18 74.08333333,18.0 74.08333333,17.91666667 74.08333333,17.83333333 74.0,17.83333333 74.0,17.75 74.08333333,17.75 74.08333333,17.66666667 74.08333333,17.58333333 74.08333333,17.5 74.08333333,17.41666667 74.16666667,17.41666667 74.16666667,17.33333333 74.16666667,17.25 74.25,17.25 74.33333333,17.25 74.33333333,17.16666667 74.25,17.16666667 74.25,17.08333333 74.33333333,17.08333333 74.33333333,17.0 74.41666667,17.0 74.41666667,16.91666667 74.5,16.91666667 74.5,16.83333333 74.58333333,16.83333333 74.58333333,16.91666667 74.58333333,17.0 74.58333333,17.08333333 74.58333333,17.16666667 74.58333333,17.25 74.58333333,17.33333333 74.58333333,17.41666667 74.58333333,17.5 74.58333333,17.58333333 74.66666667,17.58333333 74.75,17.58333333 74.75,17.5 74.83333333,17.5 74.83333333,17.58333333 74.91666667,17.58333333 74.91666667,17.66666667 75.0,17.66666667 75.08333333,17.66666667 75.16666667,17.66666667 75.25,17.66666667 75.25,17.58333333 75.33333333,17.58333333 75.41666667,17.58333333 75.41666667,17.5 75.5,17.5 75.5,17.41666667 75.58333333,17.41666667 75.66666667,17.41666667 75.66666667,17.33333333 75.75,17.33333333 75.83333333,17.33333333 75.91666667,17.33333333 75.91666667,17.41666667 75.91666667,17.5 75.91666667,17.58333333 75.91666667,17.66666667 75.91666667,17.75 75.83333333,17.75 75.83333333,17.83333333 75.83333333,17.91666667 75.75,17.91666667 75.75,18.0 75.75,18.08333333 75.66666667,18.08333333 75.66666667,18.16666667 75.58333333,18.16666667 75.58333333,18.25 75.58333333,18.33333333 75.58333333,18.41666667 75.5,18.41666667 75.5,18.5 75.5,18.58333333 75.5,18.66666667 75.5,18.75 75.41666667,18.75 75.41666667,18.83333333 75.41666667,18.91666667 75.5,18.91666667 75.58333333,18.91666667 75.66666667,18.91666667 75.75,18.91666667 75.83333333,18.91666667 75.91666667,18.91666667 75.91666667,19.0 76,19 76.08333333,19.0 76.16666667,19.0 76.16666667,19.08333333 76.08333333,19.08333333 76.08333333,19.16666667 76.16666667,19.16666667 76.16666667,19.25 76.25,19.25 76.25,19.33333333 76.33333333,19.33333333 76.33333333,19.41666667 76.41666667,19.41666667 76.5,19.41666667 76.5,19.5 76.5,19.58333333 76.5,19.66666667 76.5,19.75 76.58333333,19.75 76.58333333,19.83333333 76.58333333,19.91666667 76.5,19.91666667 76.5,20.0 76.58333333,20.0 76.58333333,20.08333333 76.58333333,20.16666667 76.58333333,20.25 76.66666667,20.25 76.75,20.25 76.83333333,20.25 76.91666667,20.25 76.91666667,20.33333333 77.0,20.33333333 77.08333333,20.33333333 77.16666667,20.33333333 77.16666667,20.41666667 77.25,20.41666667 77.33333333,20.41666667 77.41666667,20.41666667 77.5,20.41666667 77.5,20.5 77.58333333,20.5 77.66666667,20.5 77.75,20.5 77.83333333,20.5 77.91666667,20.5 78.0,20.5 78.0,20.58333333 78.08333333,20.58333333 78.08333333,20.66666667 78.16666667,20.66666667 78.16666667,20.75 78.16666667,20.83333333 78.25,20.83333333 78.25,20.91666667 78.25,21.0 78.25,21.08333333 78.25,21.16666667 78.25,21.25 78.33333333,21.25 78.33333333,21.33333333 78.41666667,21.33333333 78.5,21.33333333 78.5,21.41666667 78.5,21.5 78.41666667,21.5 78.41666667,21.58333333 78.33333333,21.58333333 78.25,21.58333333 78.16666667,21.58333333 78.16666667,21.5 78.08333333,21.5 78.08333333,21.58333333 78.0,21.58333333 77.91666667,21.58333333 77.91666667,21.5 77.91666667,21.41666667 77.83333333,21.41666667 77.75,21.41666667 77.66666667,21.41666667 77.66666667,21.33333333 77.58333333,21.33333333 77.5,21.33333333 77.41666667,21.33333333 77.41666667,21.25 77.33333333,21.25 77.25,21.25 77.16666667,21.25 77.16666667,21.16666667 77.08333333,21.16666667 77.0,21.16666667 76.91666667,21.16666667 76.83333333,21.16666667 76.75,21.16666667 76.66666667,21.16666667 76.58333333,21.16666667 76.58333333,21.25 76.58333333,21.33333333 76.66666667,21.33333333 76.66666667,21.41666667 76.66666667,21.5 76.58333333,21.5 76.58333333,21.58333333 76.5,21.58333333 76.5,21.66666667 76.58333333,21.66666667 76.58333333,21.75 76.58333333,21.83333333 76.58333333,21.91666667 76.66666667,21.91666667 76.66666667,22.0 76.66666667,22.08333333 76.75,22.08333333 76.75,22.16666667 76.75,22.25 76.83333333,22.25 76.83333333,22.33333333 76.83333333,22.41666667 76.91666667,22.41666667 76.91666667,22.5 77.0,22.5 77.08333333,22.5 77.08333333,22.58333333 77.16666667,22.58333333 77.16666667,22.66666667 77.25,22.66666667 77.25,22.75 77.16666667,22.75 77.08333333,22.75 77.08333333,22.83333333 77.0,22.83333333 76.91666667,22.83333333 76.83333333,22.83333333 76.75,22.83333333 76.66666667,22.83333333 76.58333333,22.83333333 76.58333333,22.75 76.5,22.75 76.5,22.66666667 76.41666667,22.66666667 76.41666667,22.58333333 76.33333333,22.58333333 76.25,22.58333333 76.25,22.66666667 76.16666667,22.66666667 76.16666667,22.75 76.16666667,22.83333333 76.25,22.83333333 76.33333333,22.83333333 76.33333333,22.91666667 76.41666667,22.91666667 76.41666667,23.0 76.5,23.0 76.58333333,23.0 76.58333333,22.91666667 76.66666667,22.91666667 76.75,22.91666667 76.83333333,22.91666667 76.83333333,23.0 76.83333333,23.08333333 76.83333333,23.16666667 76.75,23.16666667 76.75,23.25 76.83333333,23.25 76.83333333,23.33333333 76.83333333,23.41666667 76.91666667,23.41666667 77.0,23.41666667 77.08333333,23.41666667 77.16666667,23.41666667 77.25,23.41666667 77.33333333,23.41666667 77.33333333,23.33333333 77.41666667,23.33333333 77.5,23.33333333 77.5,23.41666667 77.58333333,23.41666667 77.66666667,23.41666667 77.66666667,23.5 77.75,23.5 77.75,23.58333333 77.83333333,23.58333333 77.83333333,23.66666667 77.91666667,23.66666667 77.91666667,23.75 78.0,23.75 78.0,23.83333333 78.08333333,23.83333333 78.08333333,23.91666667 78.16666667,23.91666667 78.16666667,24.0 78.25,24.0 78.33333333,24.0 78.41666667,24.0 78.41666667,24.08333333 78.5,24.08333333 78.5,24.16666667 78.5,24.25 78.5,24.33333333 78.58333333,24.33333333 78.66666667,24.33333333 78.66666667,24.25 78.75,24.25 78.83333333,24.25 78.91666667,24.25 79.0,24.25 79.08333333,24.25 79.08333333,24.33333333 79.16666667,24.33333333 79.25,24.33333333 79.33333333,24.33333333 79.33333333,24.41666667 79.41666667,24.41666667 79.41666667,24.5 79.5,24.5 79.58333333,24.5 79.58333333,24.41666667 79.66666667,24.41666667 79.66666667,24.5 79.75,24.5 79.83333333,24.5 79.83333333,24.41666667 79.75,24.41666667 79.75,24.33333333 79.66666667,24.33333333 79.66666667,24.25 79.58333333,24.25 79.5,24.25 79.5,24.16666667 79.41666667,24.16666667 79.41666667,24.08333333 79.33333333,24.08333333 79.25,24.08333333 79.25,24.0 79.16666667,24.0 79.08333333,24.0 79.08333333,23.91666667 79.16666667,23.91666667 79.16666667,23.83333333 79.08333333,23.83333333 79.08333333,23.75 79.16666667,23.75 79.16666667,23.66666667 79.25,23.66666667 79.25,23.75 79.33333333,23.75 79.41666667,23.75 79.41666667,23.66666667 79.41666667,23.58333333 79.5,23.58333333 79.58333333,23.58333333 79.58333333,23.66666667 79.66666667,23.66666667 79.66666667,23.75 79.75,23.75 79.75,23.83333333 79.83333333,23.83333333 79.83333333,23.91666667 79.83333333,24.0 79.83333333,24.08333333 79.91666667,24.08333333 79.91666667,24.16666667 80.0,24.16666667 80.0,24.08333333 80,24 80.08333333,24.0 80.08333333,23.91666667 80.16666667,23.91666667 80.25,23.91666667 80.33333333,23.91666667 80.33333333,23.83333333 80.41666667,23.83333333 80.5,23.83333333 80.58333333,23.83333333 80.66666667,23.83333333 80.75,23.83333333 80.83333333,23.83333333 80.91666667,23.83333333 81.0,23.83333333 81.08333333,23.83333333 81.08333333,23.75 81.16666667,23.75 81.16666667,23.66666667 81.16666667,23.58333333 81.25,23.58333333 81.25,23.66666667 81.33333333,23.66666667 81.33333333,23.75 81.33333333,23.83333333 81.41666667,23.83333333 81.41666667,23.91666667 81.5,23.91666667 81.58333333,23.91666667 81.58333333,24.0 81.58333333,24.08333333 81.66666667,24.08333333 81.75,24.08333333 81.83333333,24.08333333 81.83333333,24.0 81.91666667,24.0 82,24 82.08333333,24.0 82.16666667,24.0 82.25,24.0 82.25,24.08333333 82.33333333,24.08333333 82.41666667,24.08333333 82.41666667,24.0 82.5,24.0 82.5,23.91666667 82.58333333,23.91666667 82.66666667,23.91666667 82.75,23.91666667 82.75,24.0 82.83333333,24.0 82.91666667,24.0 82.91666667,24.08333333 83.0,24.08333333 83.0,24.16666667 83.08333333,24.16666667 83.16666667,24.16666667 83.16666667,24.08333333 83.25,24.08333333 83.33333333,24.08333333 83.41666667,24.08333333 83.41666667,24.16666667 83.5,24.16666667 83.5,24.08333333 83.58333333,24.08333333 83.66666667,24.08333333 83.75,24.08333333 83.75,24.0 83.83333333,24.0 83.91666667,24.0 84,24 84.08333333,24.0 84.08333333,23.91666667 84.16666667,23.91666667 84.16666667,24.0 84.25,24.0 84.25,24.08333333 84.25,24.16666667 84.25,24.25 84.16666667,24.25 84.16666667,24.33333333 84.25,24.33333333 84.33333333,24.33333333 84.33333333,24.41666667 84.41666667,24.41666667 84.5,24.41666667 84.5,24.33333333 84.58333333,24.33333333 84.66666667,24.33333333 84.75,24.33333333 84.83333333,24.33333333 84.91666667,24.33333333 85.0,24.33333333 85.08333333,24.33333333 85.16666667,24.33333333 85.25,24.33333333 85.25,24.25 85.33333333,24.25 85.41666667,24.25 85.5,24.25 85.5,24.33333333 85.58333333,24.33333333 85.58333333,24.25 85.66666667,24.25 85.75,24.25 85.75,24.33333333 85.75,24.41666667 85.75,24.5 85.83333333,24.5 85.91666667,24.5 86.0,24.5 86.08333333,24.5 86.08333333,24.58333333 86.08333333,24.66666667 86.16666667,24.66666667 86.25,24.66666667 86.25,24.58333333 86.33333333,24.58333333 86.33333333,24.66666667 86.41666667,24.66666667 86.5,24.66666667 86.5,24.75 86.58333333,24.75 86.58333333,24.66666667 86.66666667,24.66666667 86.75,24.66666667 86.83333333,24.66666667 86.91666667,24.66666667 87.0,24.66666667 87.0,24.75 87.08333333,24.75 87.08333333,24.83333333 87.16666667,24.83333333 87.16666667,24.91666667 87.25,24.91666667 87.25,25.0 87.25,25.08333333 87.25,25.16666667 87.25,25.25 87.16666667,25.25 87.16666667,25.33333333 87.08333333,25.33333333 87.0,25.33333333 87.0,25.41666667 86.91666667,25.41666667 86.91666667,25.5 86.91666667,25.58333333 86.91666667,25.66666667 86.91666667,25.75 86.83333333,25.75 86.83333333,25.83333333 86.83333333,25.91666667 86.75,25.91666667 86.75,26.0 86.66666667,26.0 86.66666667,26.08333333 86.58333333,26.08333333 86.58333333,26.16666667 86.5,26.16666667 86.5,26.25 86.41666667,26.25 86.41666667,26.33333333 86.41666667,26.41666667 86.41666667,26.5 86.33333333,26.5 86.33333333,26.58333333 86.25,26.58333333 86.25,26.66666667 86.16666667,26.66666667 86.08333333,26.66666667 86.0,26.66666667 85.91666667,26.66666667 85.83333333,26.66666667 85.83333333,26.58333333 85.75,26.58333333 85.66666667,26.58333333 85.58333333,26.58333333 85.5,26.58333333 85.41666667,26.58333333 85.33333333,26.58333333 85.25,26.58333333 85.16666667,26.58333333 85.16666667,26.66666667 85.08333333,26.66666667 85.0,26.66666667 85.0,26.75 84.91666667,26.75 84.91666667,26.83333333 84.83333333,26.83333333 84.83333333,26.91666667 84.75,26.91666667 84.66666667,26.91666667 84.58333333,26.91666667 84.5,26.91666667 84.41666667,26.91666667 84.33333333,26.91666667 84.25,26.91666667 84.25,26.83333333 84.16666667,26.83333333 84.08333333,26.83333333 84.0,26.83333333 83.91666667,26.83333333 83.83333333,26.83333333 83.83333333,26.91666667 83.75,26.91666667 83.75,27.0 83.66666667,27.0 83.66666667,27.08333333 83.58333333,27.08333333 83.5,27.08333333 83.41666667,27.08333333 83.41666667,27.0 83.33333333,27.0 83.25,27.0 83.16666667,27.0 83.16666667,27.08333333 83.08333333,27.08333333 83.08333333,27.16666667 83.08333333,27.25 83.0,27.25 83.0,27.33333333 83.0,27.41666667 82.91666667,27.41666667 82.83333333,27.41666667 82.75,27.41666667 82.66666667,27.41666667 82.66666667,27.33333333 82.58333333,27.33333333 82.5,27.33333333 82.5,27.41666667 82.41666667,27.41666667 82.33333333,27.41666667 82.33333333,27.5 82.25,27.5 82.25,27.58333333 82.25,27.66666667 82.25,27.75 82.25,27.83333333 82.16666667,27.83333333 82.16666667,27.91666667 82.25,27.91666667 82.25,28.0 82.25,28.08333333 82.33333333,28.08333333 82.41666667,28.08333333 82.41666667,28.0 82.5,28.0 82.5,27.91666667 82.58333333,27.91666667 82.66666667,27.91666667 82.66666667,27.83333333 82.75,27.83333333 82.75,27.75 82.83333333,27.75 82.91666667,27.75 83.0,27.75 83.08333333,27.75 83.16666667,27.75 83.25,27.75 83.33333333,27.75 83.41666667,27.75 83.41666667,27.83333333 83.33333333,27.83333333 83.33333333,27.91666667 83.41666667,27.91666667 83.41666667,28.0 83.5,28.0 83.5,28.08333333 83.5,28.16666667 83.58333333,28.16666667 83.58333333,28.25 83.58333333,28.33333333 83.66666667,28.33333333 83.66666667,28.25 83.75,28.25 83.75,28.16666667 83.83333333,28.16666667 83.83333333,28.25 83.83333333,28.33333333 83.91666667,28.33333333 84.0,28.33333333 84.0,28.25 84.08333333,28.25 84.16666667,28.25 84.25,28.25 84.33333333,28.25 84.41666667,28.25 84.5,28.25 84.5,28.16666667 84.58333333,28.16666667 84.66666667,28.16666667 84.75,28.16666667 84.75,28.08333333 84.83333333,28.08333333 84.91666667,28.08333333 85.0,28.08333333 85,28 85.0,27.91666667 85.08333333,27.91666667 85.08333333,28.0 85.16666667,28.0 85.25,28.0 85.33333333,28.0 85.41666667,28.0 85.41666667,27.91666667 85.5,27.91666667 85.58333333,27.91666667 85.58333333,28.0 85.66666667,28.0 85.66666667,27.91666667 85.75,27.91666667 85.83333333,27.91666667 85.91666667,27.91666667 85.91666667,27.83333333 86.0,27.83333333 86.0,27.75 86.08333333,27.75 86.08333333,27.83333333 86.16666667,27.83333333 86.25,27.83333333 86.25,27.75 86.25,27.66666667 86.33333333,27.66666667 86.33333333,27.58333333 86.25,27.58333333 86.25,27.5 86.33333333,27.5 86.33333333,27.41666667 86.25,27.41666667 86.25,27.33333333 86.33333333,27.33333333 86.41666667,27.33333333 86.41666667,27.41666667 86.5,27.41666667 86.5,27.33333333 86.58333333,27.33333333 86.58333333,27.41666667 86.58333333,27.5 86.66666667,27.5 86.66666667,27.58333333 86.75,27.58333333 86.83333333,27.58333333 86.91666667,27.58333333 86.91666667,27.5 86.83333333,27.5 86.83333333,27.41666667 86.91666667,27.41666667 86.91666667,27.33333333 86.91666667,27.25 87.0,27.25 87.08333333,27.25 87.08333333,27.33333333 87.0,27.33333333 87.0,27.41666667 87.0,27.5 87.0,27.58333333 87.08333333,27.58333333 87.16666667,27.58333333 87.25,27.58333333 87.25,27.66666667 87.33333333,27.66666667 87.33333333,27.75 87.41666667,27.75 87.41666667,27.66666667 87.41666667,27.58333333 87.41666667,27.5 87.41666667,27.41666667 87.41666667,27.33333333 87.5,27.33333333 87.5,27.41666667 87.58333333,27.41666667 87.58333333,27.5 87.66666667,27.5 87.75,27.5 87.75,27.41666667 87.83333333,27.41666667 87.91666667,27.41666667 87.91666667,27.33333333 88.0,27.33333333 88.0,27.25 88.0,27.16666667 87.91666667,27.16666667 87.91666667,27.08333333 88.0,27.08333333 88.08333333,27.08333333 88.08333333,27.16666667 88.08333333,27.25 88.08333333,27.33333333 88.16666667,27.33333333 88.16666667,27.41666667 88.25,27.41666667 88.33333333,27.41666667 88.33333333,27.33333333 88.41666667,27.33333333 88.41666667,27.41666667 88.5,27.41666667 88.5,27.5 88.41666667,27.5 88.41666667,27.58333333 88.5,27.58333333 88.58333333,27.58333333 88.58333333,27.5 88.58333333,27.41666667 88.66666667,27.41666667 88.66666667,27.33333333 88.75,27.33333333 88.75,27.25 88.83333333,27.25 88.91666667,27.25 88.91666667,27.16666667 89.0,27.16666667 89.08333333,27.16666667 89.08333333,27.25 89.16666667,27.25 89.16666667,27.16666667 89.25,27.16666667 89.33333333,27.16666667 89.33333333,27.08333333 89.41666667,27.08333333 89.5,27.08333333 89.58333333,27.08333333 89.58333333,27.0 89.66666667,27.0 89.75,27.0 89.75,27.08333333 89.83333333,27.08333333 89.91666667,27.08333333 90.0,27.08333333 90.0,27.16666667 90.0,27.25 90.0,27.33333333 90.08333333,27.33333333 90.08333333,27.25 90.16666667,27.25 90.16666667,27.16666667 90.16666667,27.08333333 90.25,27.08333333 90.33333333,27.08333333 90.41666667,27.08333333 90.5,27.08333333 90.58333333,27.08333333 90.58333333,27.0 90.66666667,27.0 90.75,27.0 90.75,27.08333333 90.83333333,27.08333333 90.83333333,27.0 90.91666667,27.0 91,27 91.0,26.91666667 91.08333333,26.91666667 91.08333333,27.0 91.16666667,27.0 91.25,27.0 91.25,26.91666667 91.33333333,26.91666667 91.41666667,26.91666667 91.5,26.91666667 91.58333333,26.91666667 91.66666667,26.91666667 91.75,26.91666667 91.83333333,26.91666667 91.83333333,26.83333333 91.75,26.83333333 91.66666667,26.83333333 91.58333333,26.83333333 91.5,26.83333333 91.41666667,26.83333333 91.41666667,26.75 91.33333333,26.75 91.25,26.75 91.25,26.83333333 91.16666667,26.83333333 91.08333333,26.83333333 91.08333333,26.75 91.0,26.75 90.91666667,26.75 90.91666667,26.66666667 90.83333333,26.66666667 90.83333333,26.58333333 90.83333333,26.5 90.83333333,26.41666667 90.83333333,26.33333333 90.83333333,26.25 90.83333333,26.16666667 90.91666667,26.16666667 90.91666667,26.08333333 91.0,26.08333333 91,26 91.0,25.91666667 91.08333333,25.91666667 91.08333333,25.83333333 91.16666667,25.83333333 91.16666667,25.91666667 91.25,25.91666667 91.33333333,25.91666667 91.33333333,25.83333333 91.41666667,25.83333333 91.5,25.83333333 91.5,25.91666667 91.58333333,25.91666667 91.58333333,26.0 91.66666667,26.0 91.66666667,26.08333333 91.75,26.08333333 91.75,26.0 91.83333333,26.0 91.91666667,26.0 92,26 92.08333333,26.0 92.16666667,26.0 92.16666667,25.91666667 92.25,25.91666667 92.25,25.83333333 92.33333333,25.83333333 92.33333333,25.75 92.41666667,25.75 92.41666667,25.66666667 92.5,25.66666667 92.5,25.58333333 92.5,25.5 92.58333333,25.5 92.58333333,25.41666667 92.58333333,25.33333333 92.66666667,25.33333333 92.66666667,25.25 92.75,25.25 92.75,25.16666667 92.75,25.08333333 92.66666667,25.08333333 92.58333333,25.08333333 92.5,25.08333333 92.5,25.16666667 92.41666667,25.16666667 92.33333333,25.16666667 92.25,25.16666667 92.16666667,25.16666667 92.08333333,25.16666667 92.0,25.16666667 91.91666667,25.16666667 91.83333333,25.16666667 91.75,25.16666667 91.66666667,25.16666667 91.58333333,25.16666667 91.5,25.16666667 91.41666667,25.16666667 91.41666667,25.08333333 91.33333333,25.08333333 91.25,25.08333333 91.25,25.16666667 91.16666667,25.16666667 91.08333333,25.16666667 91.08333333,25.08333333 91.08333333,25.0 91.08333333,24.91666667 91.16666667,24.91666667 91.16666667,24.83333333 91.08333333,24.83333333 91.08333333,24.75 91.08333333,24.66666667 91.08333333,24.58333333 91.08333333,24.5 91.16666667,24.5 91.16666667,24.41666667 91.16666667,24.33333333 91.25,24.33333333 91.33333333,24.33333333 91.33333333,24.25 91.41666667,24.25 91.41666667,24.16666667 91.5,24.16666667 91.5,24.08333333 91.5,24.0 91.5,23.91666667 91.5,23.83333333 91.58333333,23.83333333 91.58333333,23.75 91.58333333,23.66666667 91.58333333,23.58333333 91.58333333,23.5 91.66666667,23.5 91.66666667,23.41666667 91.58333333,23.41666667 91.58333333,23.33333333 91.66666667,23.33333333 91.66666667,23.25 91.58333333,23.25 91.58333333,23.16666667 91.58333333,23.08333333 91.5,23.08333333 91.5,23.0 91.41666667,23.0 91.41666667,22.91666667 91.33333333,22.91666667 91.33333333,22.83333333 91.41666667,22.83333333 91.41666667,22.75 91.33333333,22.75 91.33333333,22.66666667 91.41666667,22.66666667 91.41666667,22.58333333 91.41666667,22.5 91.33333333,22.5 91.25,22.5 91.25,22.41666667 91.16666667,22.41666667 91.16666667,22.33333333 91.25,22.33333333 91.25,22.25 91.25,22.16666667 91.16666667,22.16666667 91.16666667,22.08333333 91.08333333,22.08333333 91.0,22.08333333 90.91666667,22.08333333 90.91666667,22.16666667 90.83333333,22.16666667 90.83333333,22.08333333 90.83333333,22.0 90.75,22.0 90.75,21.91666667 90.66666667,21.91666667 90.66666667,21.83333333 90.58333333,21.83333333 90.5,21.83333333 90.5,21.75 90.41666667,21.75 90.41666667,21.83333333 90.33333333,21.83333333 90.25,21.83333333 90.25,21.75 90.16666667,21.75 90.08333333,21.75 90.08333333,21.83333333 90.0,21.83333333 90.0,21.91666667 89.91666667,21.91666667 89.91666667,21.83333333 89.83333333,21.83333333 89.75,21.83333333 89.75,21.75 89.66666667,21.75 89.66666667,21.66666667 89.58333333,21.66666667 89.5,21.66666667 89.41666667,21.66666667 89.33333333,21.66666667 89.33333333,21.58333333 89.25,21.58333333 89.16666667,21.58333333 89.08333333,21.58333333 89.0,21.58333333 88.91666667,21.58333333 88.91666667,21.5 88.83333333,21.5 88.75,21.5 88.66666667,21.5 88.66666667,21.58333333 88.58333333,21.58333333 88.58333333,21.5 88.5,21.5 88.41666667,21.5 88.41666667,21.58333333 88.33333333,21.58333333 88.33333333,21.5 88.25,21.5 88.16666667,21.5 88.16666667,21.58333333 88.08333333,21.58333333 88.0,21.58333333 88.0,21.66666667 88.0,21.75 87.91666667,21.75 87.91666667,21.66666667 87.83333333,21.66666667 87.75,21.66666667 87.75,21.58333333 87.66666667,21.58333333 87.58333333,21.58333333 87.5,21.58333333 87.41666667,21.58333333 87.41666667,21.5 87.33333333,21.5 87.25,21.5 87.16666667,21.5 87.16666667,21.41666667 87.08333333,21.41666667 87.0,21.41666667 87.0,21.33333333 86.91666667,21.33333333 86.91666667,21.25 86.91666667,21.16666667 86.91666667,21.08333333 86.91666667,21.0 87,21 87.0,20.91666667 87.0,20.83333333 87.0,20.75 87.08333333,20.75 87.08333333,20.66666667 87.0,20.66666667 87.0,20.58333333 86.91666667,20.58333333 86.91666667,20.5 86.83333333,20.5 86.83333333,20.41666667 86.83333333,20.33333333 86.83333333,20.25 86.75,20.25 86.66666667,20.25 86.66666667,20.16666667 86.58333333,20.16666667 86.58333333,20.08333333 86.5,20.08333333 86.5,20.0 86.41666667,20.0 86.41666667,19.91666667 86.33333333,19.91666667 86.25,19.91666667 86.25,19.83333333 86.16666667,19.83333333 86.08333333,19.83333333 86.0,19.83333333 86.0,19.75 85.91666667,19.75 85.83333333,19.75 85.75,19.75 85.75,19.66666667 85.66666667,19.66666667 85.58333333,19.66666667 85.58333333,19.58333333 85.5,19.58333333 85.41666667,19.58333333 85.33333333,19.58333333 85.33333333,19.5 85.25,19.5 85.25,19.41666667 85.16666667,19.41666667 85.16666667,19.33333333 85.08333333,19.33333333 85.0,19.33333333 85.0,19.25 84.91666667,19.25 84.91666667,19.16666667 84.83333333,19.16666667 84.83333333,19.08333333 84.83333333,19.0 84.75,19.0 84.75,18.91666667 84.66666667,18.91666667 84.66666667,18.83333333 84.58333333,18.83333333 84.58333333,18.75 84.5,18.75 84.5,18.66666667 84.5,18.58333333 84.41666667,18.58333333 84.41666667,18.5 84.33333333,18.5 84.33333333,18.41666667 84.25,18.41666667 84.25,18.33333333 84.16666667,18.33333333 84.16666667,18.25 84.08333333,18.25 84.0,18.25 84.0,18.16666667 83.91666667,18.16666667 83.83333333,18.16666667 83.83333333,18.08333333 83.75,18.08333333 83.66666667,18.08333333 83.66666667,18.0 83.58333333,18.0 83.58333333,17.91666667 83.5,17.91666667 83.5,17.83333333 83.41666667,17.83333333 83.41666667,17.75 83.41666667,17.66666667 83.33333333,17.66666667 83.33333333,17.58333333 83.25,17.58333333 83.25,17.5 83.16666667,17.5 83.08333333,17.5 83.08333333,17.41666667 83.0,17.41666667 82.91666667,17.41666667 82.91666667,17.33333333 82.83333333,17.33333333 82.75,17.33333333 82.75,17.25 82.66666667,17.25 82.58333333,17.25 82.58333333,17.16666667 82.5,17.16666667 82.5,17.08333333 82.41666667,17.08333333 82.41666667,17.0 82.41666667,16.91666667 82.41666667,16.83333333 82.41666667,16.75 82.41666667,16.66666667 82.33333333,16.66666667 82.33333333,16.58333333 82.33333333,16.5 82.25,16.5 82.16666667,16.5 82.16666667,16.41666667 82.08333333,16.41666667 82.0,16.41666667 82.0,16.33333333 81.91666667,16.33333333 81.83333333,16.33333333 81.83333333,16.25 81.75,16.25 81.66666667,16.25 81.66666667,16.33333333 81.58333333,16.33333333 81.5,16.33333333 81.41666667,16.33333333 81.41666667,16.25 81.33333333,16.25 81.25,16.25 81.25,16.16666667 81.25,16.08333333 81.25,16.0 81.16666667,16.0 81.16666667,15.91666667 81.08333333,15.91666667 81.08333333,15.83333333 81.08333333,15.75 81.0,15.75 81.0,15.66666667 80.91666667,15.66666667 80.83333333,15.66666667 80.75,15.66666667 80.75,15.75 80.75,15.83333333 80.66666667,15.83333333 80.58333333,15.83333333 80.5,15.83333333 80.5,15.75 80.41666667,15.75 80.41666667,15.66666667 80.33333333,15.66666667 80.33333333,15.58333333 80.25,15.58333333 80.25,15.5 80.25,15.41666667 80.16666667,15.41666667 80.16666667,15.33333333 80.16666667,15.25 80.16666667,15.16666667 80.08333333,15.16666667 80.08333333,15.08333333 80.08333333,15.0 80.08333333,14.91666667 80.08333333,14.83333333 80.16666667,14.83333333 80.16666667,14.75 80.16666667,14.66666667 80.25,14.66666667 80.25,14.58333333 80.25,14.5 80.25,14.41666667 80.25,14.33333333 80.16666667,14.33333333 80.16666667,14.25 80.16666667,14.16666667 80.16666667,14.08333333 80.16666667,14.0 80.25,14.0 80.25,13.91666667 80.25,13.83333333 80.25,13.75 80.25,13.66666667 80.25,13.58333333 80.33333333,13.58333333 80.33333333,13.5 80.33333333,13.41666667 80.41666667,13.41666667 80.41666667,13.33333333 80.41666667,13.25 80.33333333,13.25 80.33333333,13.16666667 80.33333333,13.08333333 80.33333333,13.0 80.33333333,12.91666667 80.33333333,12.83333333 80.25,12.83333333 80.25,12.75 80.25,12.66666667 80.25,12.58333333 80.25,12.5 80.16666667,12.5 80.16666667,12.41666667 80.16666667,12.33333333 80.08333333,12.33333333 80.08333333,12.25 80.0,12.25 80.0,12.16666667 80.0,12.08333333 79.91666667,12.08333333 79.91666667,12.0 79.91666667,11.91666667 79.83333333,11.91666667 79.83333333,11.83333333 79.83333333,11.75 79.83333333,11.66666667 79.83333333,11.58333333 79.83333333,11.5 79.83333333,11.41666667 79.91666667,11.41666667 79.91666667,11.33333333 79.91666667,11.25 79.91666667,11.16666667 79.91666667,11.08333333 79.91666667,11.0 79.91666667,10.91666667 79.91666667,10.83333333 79.91666667,10.75 79.91666667,10.66666667 79.91666667,10.58333333 79.91666667,10.5 79.91666667,10.41666667 79.91666667,10.33333333 79.91666667,10.25 79.83333333,10.25 79.75,10.25 79.66666667,10.25 79.58333333,10.25 79.5,10.25 79.41666667,10.25 79.33333333,10.25 79.33333333,10.16666667 79.25,10.16666667 79.25,10.08333333 79.33333333,10.08333333 79.33333333,10.0 79.25,10.0 79.25,9.91666667 79.16666667,9.91666667 79.16666667,9.83333333 79.16666667,9.75 79.08333333,9.75 79.08333333,9.66666667 79.0,9.66666667 79.0,9.58333333 79.0,9.5 79.0,9.41666667 79.08333333,9.41666667 79.08333333,9.33333333 79.16666667,9.33333333 79.25,9.33333333 79.33333333,9.33333333 79.33333333,9.25 79.41666667,9.25 79.41666667,9.16666667 79.33333333,9.16666667 79.25,9.16666667 79.25,9.25 79.16666667,9.25 79.08333333,9.25 79.08333333,9.16666667 79.0,9.16666667 79.0,9.25 78.91666667,9.25 78.91666667,9.16666667 78.83333333,9.16666667 78.75,9.16666667 78.66666667,9.16666667 78.66666667,9.08333333 78.58333333,9.08333333 78.5,9.08333333 78.41666667,9.08333333 78.41666667,9.0 78.33333333,9.0 78.33333333,8.91666667 78.25,8.91666667 78.25,8.83333333 78.25,8.75 78.25,8.66666667 78.16666667,8.66666667 78.16666667,8.58333333 78.16666667,8.5 78.16666667,8.41666667 78.08333333,8.41666667 78.08333333,8.33333333 78.0,8.33333333 78.0,8.25 77.91666667,8.25</coordinates></LinearRing></outerBoundaryIs><innerBoundaryIs><LinearRing><coordinates>75.91666667,17.33333333 75.91666667,17.25 76.0,17.25 76.0,17.33333333 75.91666667,17.33333333</coordinates></LinearRing></innerBoundaryIs><innerBoundaryIs><LinearRing><coordinates>86.0,27.75 85.91666667,27.75 85.91666667,27.66666667 86.0,27.66666667 86.0,27.75</coordinates></LinearRing></innerBoundaryIs><innerBoundaryIs><LinearRing><coordinates>87.5,27.33333333 87.5,27.25 87.58333333,27.25 87.58333333,27.33333333 87.5,27.33333333</coordinates></LinearRing></innerBoundaryIs><innerBoundaryIs><LinearRing><coordinates>87.5,27.25 87.41666667,27.25 87.41666667,27.16666667 87.5,27.16666667 87.5,27.25</coordinates></LinearRing></innerBoundaryIs><innerBoundaryIs><LinearRing><coordinates>80.25,13.58333333 80.16666667,13.58333333 80.16666667,13.5 80.25,13.5 80.25,13.58333333</coordinates></LinearRing></innerBoundaryIs><innerBoundaryIs><LinearRing><coordinates>77.75,16.25 77.83333333,16.25 77.83333333,16.33333333 77.75,16.33333333 77.75,16.25</coordinates></LinearRing></innerBoundaryIs><innerBoundaryIs><LinearRing><coordinates>77.83333333,16.25 77.83333333,16.16666667 77.91666667,16.16666667 77.91666667,16.25 77.83333333,16.25</coordinates></LinearRing></innerBoundaryIs><innerBoundaryIs><LinearRing><coordinates>77.91666667,16.16666667 77.91666667,16.08333333 78.0,16.08333333 78.0,16.16666667 77.91666667,16.16666667</coordinates></LinearRing></innerBoundaryIs><innerBoundaryIs><LinearRing><coordinates>85.91666667,27.5 85.91666667,27.41666667 86.0,27.41666667 86.0,27.5 86.0,27.58333333 85.91666667,27.58333333 85.91666667,27.5</coordinates></LinearRing></innerBoundaryIs><innerBoundaryIs><LinearRing><coordinates>85.91666667,27.41666667 85.83333333,27.41666667 85.75,27.41666667 85.66666667,27.41666667 85.66666667,27.33333333 85.75,27.33333333 85.83333333,27.33333333 85.91666667,27.33333333 85.91666667,27.41666667</coordinates></LinearRing></innerBoundaryIs><innerBoundaryIs><LinearRing><coordinates>85.91666667,27.33333333 85.91666667,27.25 86.0,27.25 86.0,27.33333333 85.91666667,27.33333333</coordinates></LinearRing></innerBoundaryIs><innerBoundaryIs><LinearRing><coordinates>86.0,27.25 86.0,27.16666667 86.08333333,27.16666667 86.16666667,27.16666667 86.16666667,27.25 86.08333333,27.25 86.0,27.25</coordinates></LinearRing></innerBoundaryIs><innerBoundaryIs><LinearRing><coordinates>74.83333333,13.66666667 74.83333333,13.58333333 74.91666667,13.58333333 74.91666667,13.66666667 74.83333333,13.66666667</coordinates></LinearRing></innerBoundaryIs><innerBoundaryIs><LinearRing><coordinates>76.08333333,13.66666667 76.08333333,13.58333333 76.08333333,13.5 76.16666667,13.5 76.16666667,13.41666667 76.16666667,13.33333333 76.25,13.33333333 76.25,13.41666667 76.33333333,13.41666667 76.33333333,13.33333333 76.41666667,13.33333333 76.5,13.33333333 76.58333333,13.33333333 76.58333333,13.41666667 76.66666667,13.41666667 76.75,13.41666667 76.75,13.5 76.83333333,13.5 76.91666667,13.5 76.91666667,13.58333333 77.0,13.58333333 77.0,13.66666667 77.08333333,13.66666667 77.16666667,13.66666667 77.16666667,13.75 77.16666667,13.83333333 77.25,13.83333333 77.25,13.91666667 77.33333333,13.91666667 77.33333333,14.0 77.41666667,14.0 77.41666667,14.08333333 77.5,14.08333333 77.5,14.16666667 77.5,14.25 77.58333333,14.25 77.58333333,14.33333333 77.58333333,14.41666667 77.66666667,14.41666667 77.75,14.41666667 77.75,14.5 77.83333333,14.5 77.83333333,14.41666667 77.91666667,14.41666667 78.0,14.41666667 78.0,14.5 78.08333333,14.5 78.16666667,14.5 78.16666667,14.41666667 78.25,14.41666667 78.33333333,14.41666667 78.33333333,14.5 78.33333333,14.58333333 78.25,14.58333333 78.25,14.66666667 78.33333333,14.66666667 78.33333333,14.75 78.25,14.75 78.25,14.83333333 78.33333333,14.83333333 78.41666667,14.83333333 78.41666667,14.75 78.5,14.75 78.5,14.83333333 78.5,14.91666667 78.41666667,14.91666667 78.41666667,15.0 78.41666667,15.08333333 78.33333333,15.08333333 78.33333333,15.16666667 78.33333333,15.25 78.33333333,15.33333333 78.25,15.33333333 78.16666667,15.33333333 78.08333333,15.33333333 78.08333333,15.41666667 78.0,15.41666667 78.0,15.5 78.0,15.58333333 78.0,15.66666667 77.91666667,15.66666667 77.91666667,15.75 77.83333333,15.75 77.83333333,15.83333333 77.91666667,15.83333333 77.91666667,15.91666667 77.83333333,15.91666667 77.75,15.91666667 77.75,16.0 77.66666667,16.0 77.58333333,16.0 77.58333333,16.08333333 77.66666667,16.08333333 77.66666667,16.16666667 77.58333333,16.16666667 77.58333333,16.25 77.66666667,16.25 77.66666667,16.33333333 77.66666667,16.41666667 77.58333333,16.41666667 77.5,16.41666667 77.41666667,16.41666667 77.41666667,16.33333333 77.5,16.33333333 77.5,16.25 77.5,16.16666667 77.41666667,16.16666667 77.41666667,16.08333333 77.41666667,16.0 77.33333333,16.0 77.25,16.0 77.16666667,16.0 77.16666667,16.08333333 77.08333333,16.08333333 77.08333333,16.16666667 77.16666667,16.16666667 77.16666667,16.25 77.08333333,16.25 77.08333333,16.33333333 77.0,16.33333333 77.0,16.41666667 76.91666667,16.41666667 76.91666667,16.5 76.91666667,16.58333333 76.83333333,16.58333333 76.83333333,16.66666667 76.75,16.66666667 76.75,16.58333333 76.66666667,16.58333333 76.66666667,16.66666667 76.58333333,16.66666667 76.5,16.66666667 76.5,16.58333333 76.5,16.5 76.5,16.41666667 76.41666667,16.41666667 76.33333333,16.41666667 76.33333333,16.33333333 76.33333333,16.25 76.25,16.25 76.16666667,16.25 76.08333333,16.25 76.08333333,16.33333333 76.0,16.33333333 75.91666667,16.33333333 75.91666667,16.25 76.0,16.25 76.0,16.16666667 76.08333333,16.16666667 76.16666667,16.16666667 76.25,16.16666667 76.25,16.08333333 76.33333333,16.08333333 76.41666667,16.08333333 76.5,16.08333333 76.5,16.0 76.5,15.91666667 76.41666667,15.91666667 76.41666667,15.83333333 76.41666667,15.75 76.41666667,15.66666667 76.41666667,15.58333333 76.41666667,15.5 76.41666667,15.41666667 76.41666667,15.33333333 76.5,15.33333333 76.58333333,15.33333333 76.58333333,15.25 76.58333333,15.16666667 76.66666667,15.16666667 76.66666667,15.08333333 76.66666667,15.0 76.66666667,14.91666667 76.58333333,14.91666667 76.58333333,14.83333333 76.5,14.83333333 76.5,14.75 76.41666667,14.75 76.41666667,14.66666667 76.33333333,14.66666667 76.33333333,14.58333333 76.33333333,14.5 76.33333333,14.41666667 76.33333333,14.33333333 76.41666667,14.33333333 76.41666667,14.25 76.41666667,14.16666667 76.41666667,14.08333333 76.41666667,14.0 76.33333333,14.0 76.25,14.0 76.25,14.08333333 76.16666667,14.08333333 76.16666667,14.16666667 76.16666667,14.25 76.08333333,14.25 76.08333333,14.33333333 76.0,14.33333333 76.0,14.41666667 75.91666667,14.41666667 75.91666667,14.33333333 75.83333333,14.33333333 75.83333333,14.25 75.83333333,14.16666667 75.91666667,14.16666667 75.91666667,14.08333333 76.0,14.08333333 76.08333333,14.08333333 76.08333333,14.0 76.08333333,13.91666667 76.08333333,13.83333333 76.08333333,13.75 76.08333333,13.66666667</coordinates></LinearRing></innerBoundaryIs><innerBoundaryIs><LinearRing><coordinates>74.75,14.16666667 74.66666667,14.16666667 74.58333333,14.16666667 74.58333333,14.08333333 74.58333333,14.0 74.66666667,14.0 74.66666667,14.08333333 74.75,14.08333333 74.75,14.16666667</coordinates></LinearRing></innerBoundaryIs><innerBoundaryIs><LinearRing><coordinates>75.83333333,15.08333333 75.91666667,15.08333333 75.91666667,15.16666667 75.83333333,15.16666667 75.83333333,15.08333333</coordinates></LinearRing></innerBoundaryIs><innerBoundaryIs><LinearRing><coordinates>73.83333333,15.58333333 73.91666667,15.58333333 73.91666667,15.66666667 73.83333333,15.66666667 73.83333333,15.58333333</coordinates></LinearRing></innerBoundaryIs><innerBoundaryIs><LinearRing><coordinates>79.16666667,15.75 79.16666667,15.66666667 79.25,15.66666667 79.25,15.75 79.33333333,15.75 79.33333333,15.83333333 79.41666667,15.83333333 79.41666667,15.91666667 79.41666667,16.0 79.41666667,16.08333333 79.41666667,16.16666667 79.33333333,16.16666667 79.25,16.16666667 79.25,16.08333333 79.25,16.0 79.25,15.91666667 79.16666667,15.91666667 79.16666667,15.83333333 79.16666667,15.75</coordinates></LinearRing></innerBoundaryIs><innerBoundaryIs><LinearRing><coordinates>78.83333333,16.66666667 78.83333333,16.58333333 78.91666667,16.58333333 79.0,16.58333333 79.08333333,16.58333333 79.08333333,16.5 79.16666667,16.5 79.25,16.5 79.25,16.41666667 79.16666667,16.41666667 79.16666667,16.33333333 79.25,16.33333333 79.25,16.25 79.33333333,16.25 79.33333333,16.33333333 79.41666667,16.33333333 79.5,16.33333333 79.5,16.41666667 79.5,16.5 79.58333333,16.5 79.58333333,16.58333333 79.66666667,16.58333333 79.66666667,16.66666667 79.58333333,16.66666667 79.5,16.66666667 79.5,16.75 79.41666667,16.75 79.33333333,16.75 79.33333333,16.83333333 79.25,16.83333333 79.25,16.91666667 79.16666667,16.91666667 79.08333333,16.91666667 79.0,16.91666667 79.0,16.83333333 78.91666667,16.83333333 78.91666667,16.75 78.83333333,16.75 78.83333333,16.66666667</coordinates></LinearRing></innerBoundaryIs><innerBoundaryIs><LinearRing><coordinates>75.66666667,16.25 75.66666667,16.16666667 75.75,16.16666667 75.75,16.25 75.83333333,16.25 75.83333333,16.33333333 75.75,16.33333333 75.66666667,16.33333333 75.66666667,16.25</coordinates></LinearRing></innerBoundaryIs><innerBoundaryIs><LinearRing><coordinates>75.66666667,15.83333333 75.75,15.83333333 75.75,15.91666667 75.66666667,15.91666667 75.66666667,15.83333333</coordinates></LinearRing></innerBoundaryIs><innerBoundaryIs><LinearRing><coordinates>72.83333333,19.25 72.91666667,19.25 72.91666667,19.33333333 72.91666667,19.41666667 72.83333333,19.41666667 72.83333333,19.33333333 72.83333333,19.25</coordinates></LinearRing></innerBoundaryIs><innerBoundaryIs><LinearRing><coordinates>86.41666667,26.91666667 86.41666667,26.83333333 86.5,26.83333333 86.5,26.91666667 86.5,27.0 86.41666667,27.0 86.41666667,26.91666667</coordinates></LinearRing></innerBoundaryIs><innerBoundaryIs><LinearRing><coordinates>86.75,26.75 86.83333333,26.75 86.83333333,26.83333333 86.75,26.83333333 86.75,26.75</coordinates></LinearRing></innerBoundaryIs><innerBoundaryIs><LinearRing><coordinates>87.08333333,27.08333333 87.0,27.08333333 87.0,27.16666667 86.91666667,27.16666667 86.83333333,27.16666667 86.83333333,27.08333333 86.91666667,27.08333333 86.91666667,27.0 87,27 87.08333333,27.0 87.08333333,27.08333333</coordinates></LinearRing></innerBoundaryIs><innerBoundaryIs><LinearRing><coordinates>86.25,27.16666667 86.25,27.08333333 86.33333333,27.08333333 86.33333333,27.16666667 86.25,27.16666667</coordinates></LinearRing></innerBoundaryIs><innerBoundaryIs><LinearRing><coordinates>86.58333333,27.08333333 86.58333333,27.0 86.66666667,27.0 86.66666667,27.08333333 86.58333333,27.08333333</coordinates></LinearRing></innerBoundaryIs></Polygon></MultiGeometry>
  </Placemark>
</Folder>
</Document></kml>
