# Supplementary material for: Species conservation profiles of a random sample of world spiders II: Gnaphosidae to Nemesiidae
Source: Biodivers Data J. 2018 Jun 29;(6):e26203. doi: 10.3897/BDJ.6.e26203 (PMC6065607; doi:10.3897/BDJ.6.e26203)
Supplement: Supplementary material 30 — Distribution of Hogna exsiccatella (Strand, 1916) [file bdj-06-e26203-s030.kml]

<?xml version="1.0" encoding="UTF-8"?>
<kml xmlns="http://earth.google.com/kml/2.2">
<Document>
<name></name>
<description><![CDATA[]]></description>

<Style id="1">
<LineStyle>
<width>1</width>
<color>ff0000ff</color>
</LineStyle>
<PolyStyle>
<fill>0</fill>
</PolyStyle>
</Style>

<Placemark>
<name>R Polygon</name>
<description><![CDATA[]]></description>
<styleUrl>#1</styleUrl>
<visibility>1</visibility>
<MultiGeometry>
<Polygon>
<outerBoundaryIs>
<LinearRing>
<coordinates>
-90.19,15.6
-90.1836576080343,15.5997986676472
-90.1773407546426,15.5991954812831
-90.171074875564,15.5981928697263
-90.1648852012819,15.5967948701396
-90.1587966554302,15.5950071117741
-90.152833754434,15.5928367933016
-90.1470205087911,15.5902926538287
-90.1413803263899,15.587384937707
-90.1359359182544,15.5841253532831
-90.1307092070945,15.5805270257531
-90.1257212390313,15.5766044443119
-90.1209920988518,15.5723734038105
-90.1165408291342,15.5678509411557
-90.1123853535708,15.5630552667085
-90.108542404795,15.5580056909571
-90.1050274570051,15.552722546761
-90.1018546636552,15.5472271074773
-90.0990368004645,15.5415415013002
-90.0965852139735,15.5356886221592
-90.0945097758556,15.5296920375328
-90.0928188431676,15.5235758935509
-90.0915192246988,15.5173648177667
-90.0906161535539,15.5110838199901
-90.0901132660817,15.5047581915824
-90.0900125872326,15.4984134036165
-90.0903145224048,15.4920750043143
-90.0910178558119,15.4857685161727
-90.0921197553785,15.4795193331935
-90.093615784144,15.473352618631
-90.0954999181285,15.4672932036683
-90.0977645705895,15.4613654874307
-90.1004006225709,15.4555933387394
-90.1033974596215,15.45
-90.1067430145365,15.4446079936134
-90.1104238159469,15.4394390312862
-90.1144250425646,15.4345139266055
-90.1187305828621,15.4298525112294
-90.1233230999484,15.4254735550324
-90.1281841013779,15.4213946905257
-90.1332940136137,15.417632341857
-90.1386322608427,15.4142016586765
-90.1441773478273,15.4111164551345
-90.1499069464593,15.4083891542568
-90.1557979856674,15.4060307379214
-90.1618267443159,15.4040507026385
-90.1679689467213,15.4024570213115
-90.1741998604027,15.4012561111324
-90.1804943956696,15.4004528077427
-90.1868272066502,15.4000503457617
-90.1931727933498,15.4000503457617
-90.1995056043304,15.4004528077427
-90.2058001395973,15.4012561111324
-90.2120310532787,15.4024570213115
-90.2181732556841,15.4040507026385
-90.2242020143326,15.4060307379214
-90.2300930535407,15.4083891542568
-90.2358226521727,15.4111164551345
-90.2413677391573,15.4142016586765
-90.2467059863863,15.417632341857
-90.2518158986221,15.4213946905257
-90.2566769000516,15.4254735550324
-90.2612694171379,15.4298525112294
-90.2655749574354,15.4345139266055
-90.2695761840531,15.4394390312862
-90.2732569854635,15.4446079936134
-90.2766025403784,15.45
-90.2795993774291,15.4555933387394
-90.2822354294105,15.4613654874307
-90.2845000818715,15.4672932036683
-90.286384215856,15.473352618631
-90.2878802446215,15.4795193331935
-90.2889821441881,15.4857685161727
-90.2896854775952,15.4920750043143
-90.2899874127674,15.4984134036165
-90.2898867339183,15.5047581915824
-90.2893838464461,15.5110838199901
-90.2884807753012,15.5173648177667
-90.2871811568323,15.5235758935509
-90.2854902241444,15.5296920375328
-90.2834147860265,15.5356886221592
-90.2809631995354,15.5415415013002
-90.2781453363447,15.5472271074773
-90.2749725429949,15.552722546761
-90.271457595205,15.5580056909571
-90.2676146464292,15.5630552667085
-90.2634591708658,15.5678509411557
-90.2590079011482,15.5723734038105
-90.2542787609686,15.5766044443119
-90.2492907929055,15.5805270257531
-90.2440640817456,15.5841253532831
-90.23861967361,15.587384937707
-90.2329794912089,15.5902926538287
-90.227166245566,15.5928367933016
-90.2212033445698,15.5950071117741
-90.2151147987181,15.5967948701396
-90.208925124436,15.5981928697263
-90.2026592453574,15.5991954812831
-90.1963423919657,15.5997986676472
-90.19,15.6
</coordinates>
</LinearRing>
</outerBoundaryIs>
</Polygon>
</MultiGeometry>
</Placemark>
</Document>
</kml>
