# Supplementary material for: Species conservation profiles of a random sample of world spiders II: Gnaphosidae to Nemesiidae
Source: Biodivers Data J. 2018 Jun 29;(6):e26203. doi: 10.3897/BDJ.6.e26203 (PMC6065607; doi:10.3897/BDJ.6.e26203)
Supplement: Supplementary material 31 — Distribution of Hogna kankunda Roewer, 1959 [file bdj-06-e26203-s031.kml]

<?xml version="1.0" encoding="UTF-8"?>
<kml xmlns="http://earth.google.com/kml/2.2">
<Document>
<name></name>
<description><![CDATA[]]></description>

<Style id="1">
<LineStyle>
<width>1</width>
<color>ff0000ff</color>
</LineStyle>
<PolyStyle>
<fill>0</fill>
</PolyStyle>
</Style>

<Placemark>
<name>R Polygon</name>
<description><![CDATA[]]></description>
<styleUrl>#1</styleUrl>
<visibility>1</visibility>
<MultiGeometry>
<Polygon>
<outerBoundaryIs>
<LinearRing>
<coordinates>
26.68,-8.68
26.6863423919657,-8.68020133235281
26.6926592453574,-8.68080451871692
26.698925124436,-8.68180713027373
26.7051147987181,-8.68320512986036
26.7112033445698,-8.6849928882259
26.717166245566,-8.68716320669839
26.7229794912089,-8.68970734617134
26.72861967361,-8.69261506229302
26.7340640817456,-8.69587464671688
26.7392907929055,-8.69947297424689
26.7442787609687,-8.7033955556881
26.7490079011482,-8.70762659618949
26.7534591708658,-8.71214905884429
26.7576146464292,-8.71694473329155
26.761457595205,-8.72199430904288
26.764972542995,-8.72727745323895
26.7681453363448,-8.73277289252273
26.7709631995355,-8.73845849869981
26.7734147860265,-8.74431137784081
26.7754902241444,-8.75030796246717
26.7771811568324,-8.75642410644906
26.7784807753012,-8.76263518223331
26.7793838464461,-8.7689161800099
26.7798867339183,-8.77524180841763
26.7799874127674,-8.78158659638348
26.7796854775952,-8.78792499568568
26.7789821441881,-8.79423148382733
26.7778802446215,-8.80048066680652
26.776384215856,-8.806647381369
26.7745000818715,-8.81270679633174
26.7722354294105,-8.81863451256931
26.7695993774291,-8.82440666126058
26.7666025403784,-8.83
26.7632569854635,-8.83539200638661
26.7595761840531,-8.84056096871377
26.7555749574354,-8.84548607339453
26.7512694171379,-8.85014748877063
26.7466769000516,-8.85452644496758
26.7418158986221,-8.85860530947428
26.7367059863863,-8.86236765814298
26.7313677391573,-8.8657983413235
26.7258226521727,-8.86888354486549
26.7200930535407,-8.87161084574321
26.7142020143326,-8.87396926207859
26.7081732556841,-8.87594929736145
26.7020310532787,-8.87754297868854
26.6958001395973,-8.87874388886764
26.6895056043304,-8.87954719225731
26.6831727933498,-8.87994965423832
26.6768272066502,-8.87994965423832
26.6704943956696,-8.87954719225731
26.6641998604027,-8.87874388886764
26.6579689467213,-8.87754297868854
26.6518267443159,-8.87594929736145
26.6457979856674,-8.87396926207859
26.6399069464593,-8.87161084574321
26.6341773478273,-8.86888354486549
26.6286322608427,-8.8657983413235
26.6232940136137,-8.86236765814298
26.6181841013779,-8.85860530947428
26.6133230999484,-8.85452644496758
26.6087305828621,-8.85014748877063
26.6044250425646,-8.84548607339453
26.6004238159469,-8.84056096871377
26.5967430145365,-8.83539200638661
26.5933974596216,-8.83
26.5904006225709,-8.82440666126058
26.5877645705895,-8.81863451256931
26.5854999181285,-8.81270679633174
26.583615784144,-8.806647381369
26.5821197553785,-8.80048066680652
26.5810178558119,-8.79423148382733
26.5803145224048,-8.78792499568568
26.5800125872326,-8.78158659638348
26.5801132660817,-8.77524180841763
26.5806161535539,-8.7689161800099
26.5815192246988,-8.76263518223331
26.5828188431676,-8.75642410644906
26.5845097758556,-8.75030796246717
26.5865852139735,-8.74431137784081
26.5890368004645,-8.73845849869981
26.5918546636552,-8.73277289252273
26.595027457005,-8.72727745323895
26.598542404795,-8.72199430904288
26.6023853535708,-8.71694473329155
26.6065408291342,-8.71214905884429
26.6109920988518,-8.70762659618949
26.6157212390313,-8.7033955556881
26.6207092070945,-8.69947297424689
26.6259359182544,-8.69587464671688
26.63138032639,-8.69261506229302
26.6370205087911,-8.68970734617134
26.642833754434,-8.68716320669839
26.6487966554302,-8.6849928882259
26.6548852012819,-8.68320512986036
26.661074875564,-8.68180713027373
26.6673407546426,-8.68080451871692
26.6736576080343,-8.68020133235281
26.68,-8.68
</coordinates>
</LinearRing>
</outerBoundaryIs>
</Polygon>
</MultiGeometry>
</Placemark>
</Document>
</kml>
