# Supplementary material for: Species conservation profiles of a random sample of world spiders II: Gnaphosidae to Nemesiidae
Source: Biodivers Data J. 2018 Jun 29;(6):e26203. doi: 10.3897/BDJ.6.e26203 (PMC6065607; doi:10.3897/BDJ.6.e26203)
Supplement: Supplementary material 32 — Distribution of Lycosa fuscana Pocock, 1901 [file bdj-06-e26203-s032.kml]

<?xml version="1.0" encoding="UTF-8"?>
<kml xmlns="http://earth.google.com/kml/2.2">
<Document>
<name></name>
<description><![CDATA[]]></description>

<Style id="1">
<LineStyle>
<width>1</width>
<color>ff0000ff</color>
</LineStyle>
<PolyStyle>
<fill>0</fill>
</PolyStyle>
</Style>

<Placemark>
<name>R Polygon</name>
<description><![CDATA[]]></description>
<styleUrl>#1</styleUrl>
<visibility>1</visibility>
<MultiGeometry>
<Polygon>
<outerBoundaryIs>
<LinearRing>
<coordinates>
73.9,18.57
73.9063423919657,18.5697986676472
73.9126592453574,18.5691954812831
73.918925124436,18.5681928697263
73.9251147987181,18.5667948701396
73.9312033445699,18.5650071117741
73.937166245566,18.5628367933016
73.9429794912089,18.5602926538287
73.9486196736101,18.557384937707
73.9540640817456,18.5541253532831
73.9592907929055,18.5505270257531
73.9642787609687,18.5466044443119
73.9690079011482,18.5423734038105
73.9734591708658,18.5378509411557
73.9776146464292,18.5330552667085
73.981457595205,18.5280056909571
73.984972542995,18.522722546761
73.9881453363448,18.5172271074773
73.9909631995355,18.5115415013002
73.9934147860265,18.5056886221592
73.9954902241444,18.4996920375328
73.9971811568324,18.4935758935509
73.9984807753012,18.4873648177667
73.9993838464461,18.4810838199901
73.9998867339183,18.4747581915824
73.9999874127674,18.4684134036165
73.9996854775952,18.4620750043143
73.9989821441881,18.4557685161727
73.9978802446215,18.4495193331935
73.996384215856,18.443352618631
73.9945000818715,18.4372932036683
73.9922354294105,18.4313654874307
73.9895993774291,18.4255933387394
73.9866025403785,18.42
73.9832569854635,18.4146079936134
73.9795761840531,18.4094390312862
73.9755749574354,18.4045139266055
73.9712694171379,18.3998525112294
73.9666769000516,18.3954735550324
73.9618158986221,18.3913946905257
73.9567059863863,18.387632341857
73.9513677391573,18.3842016586765
73.9458226521728,18.3811164551345
73.9400930535407,18.3783891542568
73.9342020143326,18.3760307379214
73.9281732556841,18.3740507026385
73.9220310532787,18.3724570213115
73.9158001395973,18.3712561111324
73.9095056043304,18.3704528077427
73.9031727933498,18.3700503457617
73.8968272066502,18.3700503457617
73.8904943956696,18.3704528077427
73.8841998604027,18.3712561111324
73.8779689467214,18.3724570213115
73.8718267443159,18.3740507026385
73.8657979856674,18.3760307379214
73.8599069464593,18.3783891542568
73.8541773478273,18.3811164551345
73.8486322608427,18.3842016586765
73.8432940136137,18.387632341857
73.8381841013779,18.3913946905257
73.8333230999484,18.3954735550324
73.8287305828621,18.3998525112294
73.8244250425646,18.4045139266055
73.8204238159469,18.4094390312862
73.8167430145365,18.4146079936134
73.8133974596216,18.42
73.8104006225709,18.4255933387394
73.8077645705895,18.4313654874307
73.8054999181285,18.4372932036683
73.803615784144,18.443352618631
73.8021197553785,18.4495193331935
73.8010178558119,18.4557685161727
73.8003145224048,18.4620750043143
73.8000125872326,18.4684134036165
73.8001132660817,18.4747581915824
73.8006161535539,18.4810838199901
73.8015192246988,18.4873648177667
73.8028188431677,18.4935758935509
73.8045097758556,18.4996920375328
73.8065852139735,18.5056886221592
73.8090368004646,18.5115415013002
73.8118546636553,18.5172271074773
73.8150274570051,18.522722546761
73.818542404795,18.5280056909571
73.8223853535708,18.5330552667085
73.8265408291342,18.5378509411557
73.8309920988518,18.5423734038105
73.8357212390314,18.5466044443119
73.8407092070945,18.5505270257531
73.8459359182544,18.5541253532831
73.85138032639,18.557384937707
73.8570205087911,18.5602926538287
73.862833754434,18.5628367933016
73.8687966554302,18.5650071117741
73.8748852012819,18.5667948701396
73.881074875564,18.5681928697263
73.8873407546426,18.5691954812831
73.8936576080343,18.5697986676472
73.9,18.57
</coordinates>
</LinearRing>
</outerBoundaryIs>
</Polygon>
</MultiGeometry>
</Placemark>
</Document>
</kml>
