# Supplementary material for: Species conservation profiles of a random sample of world spiders II: Gnaphosidae to Nemesiidae
Source: Biodivers Data J. 2018 Jun 29;(6):e26203. doi: 10.3897/BDJ.6.e26203 (PMC6065607; doi:10.3897/BDJ.6.e26203)
Supplement: Supplementary material 33 — Distribution of Lycosa goliathus Pocock, 1901 [file bdj-06-e26203-s033.kml]

<?xml version="1.0" encoding="UTF-8"?>
<kml xmlns="http://earth.google.com/kml/2.2">
<Document>
<name></name>
<description><![CDATA[]]></description>

<Style id="1">
<LineStyle>
<width>1</width>
<color>ff0000ff</color>
</LineStyle>
<PolyStyle>
<fill>0</fill>
</PolyStyle>
</Style>

<Placemark>
<name>R Polygon</name>
<description><![CDATA[]]></description>
<styleUrl>#1</styleUrl>
<visibility>1</visibility>
<MultiGeometry>
<Polygon>
<outerBoundaryIs>
<LinearRing>
<coordinates>
73.720535,17.47335
73.7268773919657,17.4731486676472
73.7331942453574,17.4725454812831
73.739460124436,17.4715428697263
73.7456497987181,17.4701448701396
73.7517383445698,17.4683571117741
73.757701245566,17.4661867933016
73.7635144912089,17.4636426538287
73.76915467361,17.460734937707
73.7745990817456,17.4574753532831
73.7798257929055,17.4538770257531
73.7848137609686,17.4499544443119
73.7895429011482,17.4457234038105
73.7939941708658,17.4412009411557
73.7981496464292,17.4364052667085
73.801992595205,17.4313556909571
73.8055075429949,17.426072546761
73.8086803363448,17.4205771074773
73.8114981995354,17.4148915013002
73.8139497860265,17.4090386221592
73.8160252241444,17.4030420375328
73.8177161568323,17.3969258935509
73.8190157753012,17.3907148177667
73.8199188464461,17.3844338199901
73.8204217339183,17.3781081915824
73.8205224127674,17.3717634036165
73.8202204775952,17.3654250043143
73.8195171441881,17.3591185161727
73.8184152446215,17.3528693331935
73.816919215856,17.346702618631
73.8150350818715,17.3406432036683
73.8127704294105,17.3347154874307
73.8101343774291,17.3289433387394
73.8071375403784,17.32335
73.8037919854635,17.3179579936134
73.8001111840531,17.3127890312862
73.7961099574354,17.3078639266055
73.7918044171379,17.3032025112294
73.7872119000516,17.2988235550324
73.7823508986221,17.2947446905257
73.7772409863863,17.290982341857
73.7719027391573,17.2875516586765
73.7663576521727,17.2844664551345
73.7606280535407,17.2817391542568
73.7547370143326,17.2793807379214
73.7487082556841,17.2774007026385
73.7425660532787,17.2758070213115
73.7363351395973,17.2746061111324
73.7300406043304,17.2738028077427
73.7237077933498,17.2734003457617
73.7173622066502,17.2734003457617
73.7110293956696,17.2738028077427
73.7047348604027,17.2746061111324
73.6985039467213,17.2758070213115
73.6923617443159,17.2774007026385
73.6863329856674,17.2793807379214
73.6804419464593,17.2817391542568
73.6747123478273,17.2844664551345
73.6691672608427,17.2875516586765
73.6638290136137,17.290982341857
73.6587191013779,17.2947446905257
73.6538580999484,17.2988235550324
73.6492655828621,17.3032025112294
73.6449600425646,17.3078639266055
73.6409588159469,17.3127890312862
73.6372780145365,17.3179579936134
73.6339324596215,17.32335
73.6309356225709,17.3289433387394
73.6282995705895,17.3347154874307
73.6260349181285,17.3406432036683
73.624150784144,17.346702618631
73.6226547553785,17.3528693331935
73.6215528558119,17.3591185161727
73.6208495224048,17.3654250043143
73.6205475872326,17.3717634036165
73.6206482660817,17.3781081915824
73.6211511535539,17.3844338199901
73.6220542246988,17.3907148177667
73.6233538431676,17.3969258935509
73.6250447758556,17.4030420375328
73.6271202139735,17.4090386221592
73.6295718004645,17.4148915013002
73.6323896636552,17.4205771074773
73.6355624570051,17.426072546761
73.639077404795,17.4313556909571
73.6429203535708,17.4364052667085
73.6470758291342,17.4412009411557
73.6515270988518,17.4457234038105
73.6562562390314,17.4499544443119
73.6612442070945,17.4538770257531
73.6664709182544,17.4574753532831
73.6719153263899,17.460734937707
73.6775555087911,17.4636426538287
73.683368754434,17.4661867933016
73.6893316554302,17.4683571117741
73.6954202012819,17.4701448701396
73.701609875564,17.4715428697263
73.7078757546426,17.4725454812831
73.7141926080343,17.4731486676472
73.720535,17.47335
</coordinates>
</LinearRing>
</outerBoundaryIs>
</Polygon>
<Polygon>
<outerBoundaryIs>
<LinearRing>
<coordinates>
73.55,18.03
73.5563423919657,18.0297986676472
73.5626592453574,18.0291954812831
73.568925124436,18.0281928697263
73.5751147987181,18.0267948701396
73.5812033445698,18.0250071117741
73.587166245566,18.0228367933016
73.5929794912089,18.0202926538287
73.59861967361,18.017384937707
73.6040640817456,18.0141253532831
73.6092907929055,18.0105270257531
73.6142787609686,18.0066044443119
73.6190079011482,18.0023734038105
73.6234591708658,17.9978509411557
73.6276146464292,17.9930552667085
73.631457595205,17.9880056909571
73.6349725429949,17.982722546761
73.6381453363447,17.9772271074773
73.6409631995354,17.9715415013002
73.6434147860265,17.9656886221592
73.6454902241444,17.9596920375328
73.6471811568323,17.9535758935509
73.6484807753012,17.9473648177667
73.6493838464461,17.9410838199901
73.6498867339183,17.9347581915824
73.6499874127674,17.9284134036165
73.6496854775952,17.9220750043143
73.6489821441881,17.9157685161727
73.6478802446215,17.9095193331935
73.646384215856,17.903352618631
73.6445000818715,17.8972932036683
73.6422354294105,17.8913654874307
73.6395993774291,17.8855933387394
73.6366025403784,17.88
73.6332569854635,17.8746079936134
73.6295761840531,17.8694390312862
73.6255749574354,17.8645139266055
73.6212694171379,17.8598525112294
73.6166769000516,17.8554735550324
73.6118158986221,17.8513946905257
73.6067059863863,17.847632341857
73.6013677391573,17.8442016586765
73.5958226521727,17.8411164551345
73.5900930535407,17.8383891542568
73.5842020143326,17.8360307379214
73.5781732556841,17.8340507026385
73.5720310532786,17.8324570213115
73.5658001395973,17.8312561111324
73.5595056043304,17.8304528077427
73.5531727933498,17.8300503457617
73.5468272066502,17.8300503457617
73.5404943956696,17.8304528077427
73.5341998604027,17.8312561111324
73.5279689467213,17.8324570213115
73.5218267443159,17.8340507026385
73.5157979856674,17.8360307379214
73.5099069464593,17.8383891542568
73.5041773478273,17.8411164551345
73.4986322608427,17.8442016586765
73.4932940136137,17.847632341857
73.4881841013779,17.8513946905257
73.4833230999484,17.8554735550324
73.4787305828621,17.8598525112294
73.4744250425646,17.8645139266055
73.4704238159469,17.8694390312862
73.4667430145365,17.8746079936134
73.4633974596215,17.88
73.4604006225709,17.8855933387394
73.4577645705895,17.8913654874307
73.4554999181285,17.8972932036683
73.453615784144,17.903352618631
73.4521197553785,17.9095193331935
73.4510178558119,17.9157685161727
73.4503145224048,17.9220750043143
73.4500125872326,17.9284134036165
73.4501132660817,17.9347581915824
73.4506161535539,17.9410838199901
73.4515192246988,17.9473648177667
73.4528188431676,17.9535758935509
73.4545097758556,17.9596920375328
73.4565852139735,17.9656886221592
73.4590368004645,17.9715415013002
73.4618546636552,17.9772271074773
73.465027457005,17.982722546761
73.468542404795,17.9880056909571
73.4723853535708,17.9930552667085
73.4765408291342,17.9978509411557
73.4809920988518,18.0023734038105
73.4857212390313,18.0066044443119
73.4907092070945,18.0105270257531
73.4959359182544,18.0141253532831
73.5013803263899,18.017384937707
73.5070205087911,18.0202926538287
73.512833754434,18.0228367933016
73.5187966554302,18.0250071117741
73.5248852012819,18.0267948701396
73.531074875564,18.0281928697263
73.5373407546426,18.0291954812831
73.5436576080343,18.0297986676472
73.55,18.03
</coordinates>
</LinearRing>
</outerBoundaryIs>
</Polygon>
<Polygon>
<outerBoundaryIs>
<LinearRing>
<coordinates>
71.3171162,22.2531045
71.3234585919657,22.2529031676472
71.3297754453574,22.2522999812831
71.336041324436,22.2512973697263
71.3422309987181,22.2498993701396
71.3483195445698,22.2481116117741
71.354282445566,22.2459412933016
71.3600956912089,22.2433971538287
71.36573587361,22.240489437707
71.3711802817456,22.2372298532831
71.3764069929055,22.2336315257531
71.3813949609686,22.2297089443119
71.3861241011482,22.2254779038105
71.3905753708658,22.2209554411557
71.3947308464292,22.2161597667085
71.398573795205,22.2111101909571
71.4020887429949,22.2058270467611
71.4052615363448,22.2003316074773
71.4080793995355,22.1946460013002
71.4105309860265,22.1887931221592
71.4126064241444,22.1827965375328
71.4142973568323,22.1766803935509
71.4155969753012,22.1704693177667
71.4165000464461,22.1641883199901
71.4170029339183,22.1578626915824
71.4171036127674,22.1515179036165
71.4168016775952,22.1451795043143
71.4160983441881,22.1388730161727
71.4149964446215,22.1326238331935
71.413500415856,22.126457118631
71.4116162818715,22.1203977036683
71.4093516294105,22.1144699874307
71.4067155774291,22.1086978387394
71.4037187403785,22.1031045
71.4003731854635,22.0977124936134
71.3966923840531,22.0925435312862
71.3926911574354,22.0876184266055
71.3883856171379,22.0829570112294
71.3837931000516,22.0785780550324
71.3789320986221,22.0744991905257
71.3738221863863,22.070736841857
71.3684839391573,22.0673061586765
71.3629388521727,22.0642209551345
71.3572092535407,22.0614936542568
71.3513182143326,22.0591352379214
71.3452894556841,22.0571552026386
71.3391472532787,22.0555615213115
71.3329163395973,22.0543606111324
71.3266218043304,22.0535573077427
71.3202889933498,22.0531548457617
71.3139434066502,22.0531548457617
71.3076105956696,22.0535573077427
71.3013160604027,22.0543606111324
71.2950851467213,22.0555615213115
71.2889429443159,22.0571552026386
71.2829141856674,22.0591352379214
71.2770231464593,22.0614936542568
71.2712935478273,22.0642209551345
71.2657484608427,22.0673061586765
71.2604102136137,22.070736841857
71.2553003013779,22.0744991905257
71.2504392999484,22.0785780550324
71.2458467828621,22.0829570112294
71.2415412425646,22.0876184266055
71.2375400159469,22.0925435312862
71.2338592145365,22.0977124936134
71.2305136596216,22.1031045
71.2275168225709,22.1086978387394
71.2248807705895,22.1144699874307
71.2226161181285,22.1203977036683
71.220731984144,22.126457118631
71.2192359553785,22.1326238331935
71.2181340558119,22.1388730161727
71.2174307224048,22.1451795043143
71.2171287872326,22.1515179036165
71.2172294660817,22.1578626915824
71.2177323535539,22.1641883199901
71.2186354246988,22.1704693177667
71.2199350431677,22.1766803935509
71.2216259758556,22.1827965375328
71.2237014139735,22.1887931221592
71.2261530004645,22.1946460013002
71.2289708636552,22.2003316074773
71.2321436570051,22.2058270467611
71.235658604795,22.2111101909571
71.2395015535708,22.2161597667085
71.2436570291342,22.2209554411557
71.2481082988518,22.2254779038105
71.2528374390314,22.2297089443119
71.2578254070945,22.2336315257531
71.2630521182544,22.2372298532831
71.26849652639,22.240489437707
71.2741367087911,22.2433971538287
71.279949954434,22.2459412933016
71.2859128554302,22.2481116117741
71.2920014012819,22.2498993701396
71.298191075564,22.2512973697263
71.3044569546426,22.2522999812831
71.3107738080343,22.2529031676472
71.3171162,22.2531045
</coordinates>
</LinearRing>
</outerBoundaryIs>
</Polygon>
</MultiGeometry>
</Placemark>
</Document>
</kml>
