# Supplementary material for: Species conservation profiles of a random sample of world spiders II: Gnaphosidae to Nemesiidae
Source: Biodivers Data J. 2018 Jun 29;(6):e26203. doi: 10.3897/BDJ.6.e26203 (PMC6065607; doi:10.3897/BDJ.6.e26203)
Supplement: Supplementary material 34 — Distribution of Lycosa iranii Pococks, 1901 [file bdj-06-e26203-s034.kml]

<?xml version="1.0" encoding="utf-8" ?>
<kml xmlns="http://www.opengis.net/kml/2.2">
<Document id="root_doc">
<Schema name="Lycosa_iranii.kml" id="Lycosa_iranii.kml">
	<SimpleField name="layer" type="float"></SimpleField>
</Schema>
<Folder><name>Lycosa_iranii.kml</name>
  <Placemark>
	<Style><LineStyle><color>ff0000ff</color></LineStyle><PolyStyle><fill>0</fill></PolyStyle></Style>
	<ExtendedData><SchemaData schemaUrl="#Lycosa_iranii.kml">
		<SimpleData name="layer">1</SimpleData>
	</SchemaData></ExtendedData>
      <MultiGeometry><Polygon><outerBoundaryIs><LinearRing><coordinates>73.71666667,16.04166667 73.725,16.04166667 73.725,16.03333333 73.71666667,16.03333333 73.71666667,16.04166667</coordinates></LinearRing></outerBoundaryIs></Polygon><Polygon><outerBoundaryIs><LinearRing><coordinates>73.575,16.08333333 73.58333333,16.08333333 73.58333333,16.075 73.575,16.075 73.575,16.08333333</coordinates></LinearRing></outerBoundaryIs></Polygon><Polygon><outerBoundaryIs><LinearRing><coordinates>73.58333333,16.09166667 73.59166667,16.09166667 73.59166667,16.08333333 73.58333333,16.08333333 73.58333333,16.09166667</coordinates></LinearRing></outerBoundaryIs></Polygon><Polygon><outerBoundaryIs><LinearRing><coordinates>73.60833333,16.06666667 73.61666667,16.06666667 73.61666667,16.05833333 73.60833333,16.05833333 73.60833333,16.06666667</coordinates></LinearRing></outerBoundaryIs></Polygon><Polygon><outerBoundaryIs><LinearRing><coordinates>73.73333333,16.01666667 73.74166667,16.01666667 73.74166667,16.00833333 73.73333333,16.00833333 73.73333333,16.01666667</coordinates></LinearRing></outerBoundaryIs></Polygon><Polygon><outerBoundaryIs><LinearRing><coordinates>73.58333333,16.15833333 73.59166667,16.15833333 73.59166667,16.15 73.58333333,16.15 73.575,16.15 73.575,16.15833333 73.58333333,16.15833333</coordinates></LinearRing></outerBoundaryIs></Polygon><Polygon><outerBoundaryIs><LinearRing><coordinates>73.59166667,16.16666667 73.6,16.16666667 73.6,16.15833333 73.59166667,16.15833333 73.59166667,16.16666667</coordinates></LinearRing></outerBoundaryIs></Polygon><Polygon><outerBoundaryIs><LinearRing><coordinates>73.56666667,16.16666667 73.575,16.16666667 73.575,16.15833333 73.56666667,16.15833333 73.56666667,16.16666667</coordinates></LinearRing></outerBoundaryIs></Polygon><Polygon><outerBoundaryIs><LinearRing><coordinates>73.50833333,16.75 73.51666667,16.75 73.51666667,16.74166667 73.50833333,16.74166667 73.50833333,16.75</coordinates></LinearRing></outerBoundaryIs></Polygon><Polygon><outerBoundaryIs><LinearRing><coordinates>73.50833333,16.825 73.51666667,16.825 73.51666667,16.81666667 73.50833333,16.81666667 73.50833333,16.825</coordinates></LinearRing></outerBoundaryIs></Polygon><Polygon><outerBoundaryIs><LinearRing><coordinates>73.275,16.9 73.28333333,16.9 73.28333333,16.89166667 73.275,16.89166667 73.275,16.9</coordinates></LinearRing></outerBoundaryIs></Polygon><Polygon><outerBoundaryIs><LinearRing><coordinates>73.59166667,17.275 73.6,17.275 73.6,17.26666667 73.59166667,17.26666667 73.59166667,17.275</coordinates></LinearRing></outerBoundaryIs></Polygon><Polygon><outerBoundaryIs><LinearRing><coordinates>73.60833333,17.26666667 73.61666667,17.26666667 73.61666667,17.25833333 73.60833333,17.25833333 73.6,17.25833333 73.6,17.26666667 73.60833333,17.26666667</coordinates></LinearRing></outerBoundaryIs></Polygon><Polygon><outerBoundaryIs><LinearRing><coordinates>73.59166667,17.24166667 73.59166667,17.23333333 73.58333333,17.23333333 73.58333333,17.24166667 73.575,17.24166667 73.575,17.25 73.58333333,17.25 73.58333333,17.25833333 73.59166667,17.25833333 73.6,17.25833333 73.6,17.25 73.59166667,17.25 73.59166667,17.24166667</coordinates></LinearRing></outerBoundaryIs></Polygon><Polygon><outerBoundaryIs><LinearRing><coordinates>73.4,17.33333333 73.40833333,17.33333333 73.40833333,17.325 73.4,17.325 73.4,17.33333333</coordinates></LinearRing></outerBoundaryIs></Polygon><Polygon><outerBoundaryIs><LinearRing><coordinates>73.425,17.4 73.43333333,17.4 73.43333333,17.39166667 73.425,17.39166667 73.425,17.4</coordinates></LinearRing></outerBoundaryIs></Polygon><Polygon><outerBoundaryIs><LinearRing><coordinates>73.40833333,17.61666667 73.41666667,17.61666667 73.41666667,17.60833333 73.40833333,17.60833333 73.4,17.60833333 73.4,17.61666667 73.40833333,17.61666667</coordinates></LinearRing></outerBoundaryIs></Polygon><Polygon><outerBoundaryIs><LinearRing><coordinates>73.33333333,17.625 73.34166667,17.625 73.34166667,17.61666667 73.33333333,17.61666667 73.33333333,17.625</coordinates></LinearRing></outerBoundaryIs></Polygon><Polygon><outerBoundaryIs><LinearRing><coordinates>73.40833333,17.525 73.41666667,17.525 73.41666667,17.51666667 73.40833333,17.51666667 73.4,17.51666667 73.4,17.525 73.39166667,17.525 73.38333333,17.525 73.375,17.525 73.375,17.53333333 73.38333333,17.53333333 73.38333333,17.54166667 73.39166667,17.54166667 73.4,17.54166667 73.4,17.53333333 73.40833333,17.53333333 73.40833333,17.525</coordinates></LinearRing></outerBoundaryIs></Polygon><Polygon><outerBoundaryIs><LinearRing><coordinates>75.1,17.73333333 75.10833333,17.73333333 75.10833333,17.725 75.1,17.725 75.1,17.73333333</coordinates></LinearRing></outerBoundaryIs></Polygon><Polygon><outerBoundaryIs><LinearRing><coordinates>75.34166667,17.70833333 75.35,17.70833333 75.35,17.7 75.34166667,17.7 75.34166667,17.70833333</coordinates></LinearRing></outerBoundaryIs></Polygon><Polygon><outerBoundaryIs><LinearRing><coordinates>74.875,17.89166667 74.88333333,17.89166667 74.88333333,17.88333333 74.875,17.88333333 74.875,17.89166667</coordinates></LinearRing></outerBoundaryIs></Polygon><Polygon><outerBoundaryIs><LinearRing><coordinates>73.125,18.06666667 73.13333333,18.06666667 73.13333333,18.05833333 73.125,18.05833333 73.125,18.06666667</coordinates></LinearRing></outerBoundaryIs></Polygon><Polygon><outerBoundaryIs><LinearRing><coordinates>73.16666667,18.13333333 73.175,18.13333333 73.175,18.125 73.16666667,18.125 73.16666667,18.13333333</coordinates></LinearRing></outerBoundaryIs></Polygon><Polygon><outerBoundaryIs><LinearRing><coordinates>72.93333333,18.225 72.94166667,18.225 72.94166667,18.21666667 72.93333333,18.21666667 72.93333333,18.225</coordinates></LinearRing></outerBoundaryIs></Polygon><Polygon><outerBoundaryIs><LinearRing><coordinates>74.4,18.38333333 74.40833333,18.38333333 74.40833333,18.375 74.4,18.375 74.4,18.38333333</coordinates></LinearRing></outerBoundaryIs></Polygon><Polygon><outerBoundaryIs><LinearRing><coordinates>73.20833333,18.09166667 73.21666667,18.09166667 73.21666667,18.08333333 73.20833333,18.08333333 73.20833333,18.09166667</coordinates></LinearRing></outerBoundaryIs></Polygon><Polygon><outerBoundaryIs><LinearRing><coordinates>73.39166667,17.625 73.4,17.625 73.4,17.61666667 73.39166667,17.61666667 73.38333333,17.61666667 73.38333333,17.625 73.375,17.625 73.375,17.63333333 73.375,17.64166667 73.375,17.65 73.38333333,17.65 73.38333333,17.64166667 73.38333333,17.63333333 73.39166667,17.63333333 73.39166667,17.625</coordinates></LinearRing></outerBoundaryIs></Polygon><Polygon><outerBoundaryIs><LinearRing><coordinates>73.125,18.80833333 73.13333333,18.80833333 73.13333333,18.8 73.125,18.8 73.125,18.80833333</coordinates></LinearRing></outerBoundaryIs></Polygon><Polygon><outerBoundaryIs><LinearRing><coordinates>73.15,18.86666667 73.15833333,18.86666667 73.15833333,18.85833333 73.15,18.85833333 73.15,18.86666667</coordinates></LinearRing></outerBoundaryIs></Polygon><Polygon><outerBoundaryIs><LinearRing><coordinates>73.15833333,19.25 73.15833333,19.24166667 73.15,19.24166667 73.15,19.25 73.15,19.25833333 73.15833333,19.25833333 73.15833333,19.25</coordinates></LinearRing></outerBoundaryIs></Polygon><Polygon><outerBoundaryIs><LinearRing><coordinates>73.05833333,19.35 73.06666667,19.35 73.06666667,19.34166667 73.05833333,19.34166667 73.05833333,19.35</coordinates></LinearRing></outerBoundaryIs></Polygon><Polygon><outerBoundaryIs><LinearRing><coordinates>73.00833333,19.41666667 73.01666667,19.41666667 73.01666667,19.40833333 73.00833333,19.40833333 73.00833333,19.41666667</coordinates></LinearRing></outerBoundaryIs></Polygon><Polygon><outerBoundaryIs><LinearRing><coordinates>74.00833333,18.45833333 74.0,18.45833333 73.99166667,18.45833333 73.99166667,18.46666667 73.98333333,18.46666667 73.98333333,18.475 73.975,18.475 73.975,18.48333333 73.96666667,18.48333333 73.96666667,18.475 73.96666667,18.46666667 73.96666667,18.45833333 73.96666667,18.45 73.975,18.45 73.98333333,18.45 73.98333333,18.44166667 73.975,18.44166667 73.96666667,18.44166667 73.95833333,18.44166667 73.95,18.44166667 73.95,18.45 73.95,18.45833333 73.95,18.46666667 73.95,18.475 73.94166667,18.475 73.94166667,18.46666667 73.93333333,18.46666667 73.93333333,18.475 73.925,18.475 73.925,18.48333333 73.925,18.49166667 73.93333333,18.49166667 73.93333333,18.5 73.925,18.5 73.91666667,18.5 73.91666667,18.50833333 73.90833333,18.50833333 73.90833333,18.5 73.9,18.5 73.89166667,18.5 73.88333333,18.5 73.875,18.5 73.875,18.49166667 73.86666667,18.49166667 73.86666667,18.5 73.85833333,18.5 73.85833333,18.50833333 73.85,18.50833333 73.85,18.51666667 73.85,18.525 73.85,18.53333333 73.84166667,18.53333333 73.84166667,18.54166667 73.84166667,18.55 73.84166667,18.55833333 73.83333333,18.55833333 73.83333333,18.56666667 73.83333333,18.575 73.83333333,18.58333333 73.83333333,18.59166667 73.83333333,18.6 73.84166667,18.6 73.84166667,18.59166667 73.85,18.59166667 73.85,18.6 73.85833333,18.6 73.85833333,18.60833333 73.86666667,18.60833333 73.86666667,18.6 73.875,18.6 73.875,18.59166667 73.88333333,18.59166667 73.88333333,18.58333333 73.89166667,18.58333333 73.9,18.58333333 73.9,18.575 73.90833333,18.575 73.90833333,18.56666667 73.91666667,18.56666667 73.91666667,18.575 73.91666667,18.58333333 73.925,18.58333333 73.925,18.59166667 73.925,18.6 73.93333333,18.6 73.94166667,18.6 73.94166667,18.60833333 73.93333333,18.60833333 73.93333333,18.61666667 73.94166667,18.61666667 73.94166667,18.625 73.95,18.625 73.95833333,18.625 73.95833333,18.63333333 73.96666667,18.63333333 73.975,18.63333333 73.98333333,18.63333333 73.99166667,18.63333333 73.99166667,18.625 74.0,18.625 74.00833333,18.625 74.01666667,18.625 74.025,18.625 74.03333333,18.625 74.04166667,18.625 74.05,18.625 74.05,18.61666667 74.05833333,18.61666667 74.06666667,18.61666667 74.06666667,18.60833333 74.06666667,18.6 74.06666667,18.59166667 74.075,18.59166667 74.08333333,18.59166667 74.09166667,18.59166667 74.09166667,18.58333333 74.1,18.58333333 74.10833333,18.58333333 74.10833333,18.575 74.11666667,18.575 74.125,18.575 74.125,18.56666667 74.13333333,18.56666667 74.13333333,18.575 74.13333333,18.58333333 74.125,18.58333333 74.11666667,18.58333333 74.11666667,18.59166667 74.10833333,18.59166667 74.10833333,18.6 74.1,18.6 74.1,18.60833333 74.09166667,18.60833333 74.08333333,18.60833333 74.08333333,18.61666667 74.075,18.61666667 74.075,18.625 74.06666667,18.625 74.06666667,18.63333333 74.05833333,18.63333333 74.05,18.63333333 74.05,18.64166667 74.04166667,18.64166667 74.03333333,18.64166667 74.025,18.64166667 74.01666667,18.64166667 74.00833333,18.64166667 74.0,18.64166667 73.99166667,18.64166667 73.98333333,18.64166667 73.975,18.64166667 73.96666667,18.64166667 73.96666667,18.65 73.95833333,18.65 73.95833333,18.65833333 73.95,18.65833333 73.94166667,18.65833333 73.93333333,18.65833333 73.93333333,18.66666667 73.94166667,18.66666667 73.95,18.66666667 73.95833333,18.66666667 73.95833333,18.675 73.95833333,18.68333333 73.96666667,18.68333333 73.96666667,18.69166667 73.975,18.69166667 73.98333333,18.69166667 73.98333333,18.7 73.99166667,18.7 73.99166667,18.70833333 73.98333333,18.70833333 73.98333333,18.71666667 73.99166667,18.71666667 73.99166667,18.725 73.99166667,18.73333333 74.0,18.73333333 74.00833333,18.73333333 74.00833333,18.725 74.00833333,18.71666667 74.01666667,18.71666667 74.01666667,18.70833333 74.01666667,18.7 74.025,18.7 74.03333333,18.7 74.04166667,18.7 74.05,18.7 74.05,18.69166667 74.05833333,18.69166667 74.06666667,18.69166667 74.06666667,18.68333333 74.075,18.68333333 74.075,18.675 74.08333333,18.675 74.09166667,18.675 74.1,18.675 74.10833333,18.675 74.11666667,18.675 74.125,18.675 74.13333333,18.675 74.14166667,18.675 74.15,18.675 74.15833333,18.675 74.16666667,18.675 74.175,18.675 74.18333333,18.675 74.19166667,18.675 74.2,18.675 74.20833333,18.675 74.21666667,18.675 74.225,18.675 74.23333333,18.675 74.24166667,18.675 74.25,18.675 74.25833333,18.675 74.25833333,18.66666667 74.26666667,18.66666667 74.26666667,18.675 74.275,18.675 74.28333333,18.675 74.28333333,18.66666667 74.28333333,18.65833333 74.28333333,18.65 74.28333333,18.64166667 74.29166667,18.64166667 74.3,18.64166667 74.30833333,18.64166667 74.31666667,18.64166667 74.31666667,18.63333333 74.325,18.63333333 74.33333333,18.63333333 74.34166667,18.63333333 74.34166667,18.625 74.35,18.625 74.35,18.61666667 74.35,18.60833333 74.35833333,18.60833333 74.35833333,18.61666667 74.36666667,18.61666667 74.375,18.61666667 74.38333333,18.61666667 74.39166667,18.61666667 74.4,18.61666667 74.40833333,18.61666667 74.41666667,18.61666667 74.425,18.61666667 74.425,18.60833333 74.43333333,18.60833333 74.44166667,18.60833333 74.45,18.60833333 74.45833333,18.60833333 74.45833333,18.6 74.46666667,18.6 74.475,18.6 74.48333333,18.6 74.49166667,18.6 74.5,18.6 74.5,18.60833333 74.50833333,18.60833333 74.51666667,18.60833333 74.51666667,18.61666667 74.525,18.61666667 74.525,18.625 74.525,18.63333333 74.53333333,18.63333333 74.53333333,18.64166667 74.54166667,18.64166667 74.55,18.64166667 74.55,18.63333333 74.55833333,18.63333333 74.56666667,18.63333333 74.575,18.63333333 74.58333333,18.63333333 74.58333333,18.625 74.58333333,18.61666667 74.59166667,18.61666667 74.59166667,18.60833333 74.59166667,18.6 74.6,18.6 74.6,18.59166667 74.60833333,18.59166667 74.60833333,18.58333333 74.60833333,18.575 74.61666667,18.575 74.61666667,18.56666667 74.61666667,18.55833333 74.625,18.55833333 74.63333333,18.55833333 74.63333333,18.55 74.64166667,18.55 74.64166667,18.54166667 74.65,18.54166667 74.65833333,18.54166667 74.66666667,18.54166667 74.66666667,18.53333333 74.675,18.53333333 74.675,18.525 74.68333333,18.525 74.69166667,18.525 74.69166667,18.51666667 74.7,18.51666667 74.7,18.50833333 74.70833333,18.50833333 74.70833333,18.51666667 74.71666667,18.51666667 74.71666667,18.50833333 74.71666667,18.5 74.725,18.5 74.725,18.49166667 74.725,18.48333333 74.73333333,18.48333333 74.73333333,18.475 74.73333333,18.46666667 74.73333333,18.45833333 74.73333333,18.45 74.73333333,18.44166667 74.73333333,18.43333333 74.73333333,18.425 74.74166667,18.425 74.74166667,18.41666667 74.74166667,18.40833333 74.75,18.40833333 74.75833333,18.40833333 74.76666667,18.40833333 74.775,18.40833333 74.775,18.4 74.78333333,18.4 74.79166667,18.4 74.8,18.4 74.80833333,18.4 74.80833333,18.39166667 74.81666667,18.39166667 74.81666667,18.38333333 74.81666667,18.375 74.825,18.375 74.825,18.36666667 74.83333333,18.36666667 74.83333333,18.35833333 74.84166667,18.35833333 74.84166667,18.35 74.84166667,18.34166667 74.84166667,18.33333333 74.85,18.33333333 74.85833333,18.33333333 74.85833333,18.325 74.86666667,18.325 74.875,18.325 74.875,18.31666667 74.875,18.30833333 74.875,18.3 74.875,18.29166667 74.88333333,18.29166667 74.89166667,18.29166667 74.89166667,18.28333333 74.9,18.28333333 74.90833333,18.28333333 74.91666667,18.28333333 74.925,18.28333333 74.93333333,18.28333333 74.93333333,18.29166667 74.94166667,18.29166667 74.95,18.29166667 74.95833333,18.29166667 74.96666667,18.29166667 74.975,18.29166667 74.975,18.28333333 74.98333333,18.28333333 74.99166667,18.28333333 75.0,18.28333333 75.00833333,18.28333333 75.00833333,18.275 75.0,18.275 74.99166667,18.275 74.99166667,18.26666667 74.98333333,18.26666667 74.975,18.26666667 74.96666667,18.26666667 74.96666667,18.25833333 74.975,18.25833333 74.98333333,18.25833333 74.98333333,18.25 74.99166667,18.25 74.99166667,18.25833333 75.0,18.25833333 75.00833333,18.25833333 75.00833333,18.26666667 75.01666667,18.26666667 75.025,18.26666667 75.03333333,18.26666667 75.04166667,18.26666667 75.05,18.26666667 75.05,18.275 75.05833333,18.275 75.06666667,18.275 75.06666667,18.26666667 75.075,18.26666667 75.075,18.25833333 75.08333333,18.25833333 75.08333333,18.25 75.09166667,18.25 75.09166667,18.24166667 75.1,18.24166667 75.1,18.23333333 75.10833333,18.23333333 75.11666667,18.23333333 75.11666667,18.225 75.125,18.225 75.13333333,18.225 75.13333333,18.21666667 75.14166667,18.21666667 75.15,18.21666667 75.15,18.20833333 75.15,18.2 75.15,18.19166667 75.15833333,18.19166667 75.15833333,18.18333333 75.16666667,18.18333333 75.16666667,18.175 75.175,18.175 75.175,18.16666667 75.18333333,18.16666667 75.18333333,18.15833333 75.18333333,18.15 75.18333333,18.14166667 75.19166667,18.14166667 75.19166667,18.13333333 75.19166667,18.125 75.19166667,18.11666667 75.19166667,18.10833333 75.19166667,18.1 75.19166667,18.09166667 75.18333333,18.09166667 75.18333333,18.08333333 75.175,18.08333333 75.175,18.075 75.16666667,18.075 75.16666667,18.06666667 75.15833333,18.06666667 75.15833333,18.05833333 75.16666667,18.05833333 75.16666667,18.05 75.15833333,18.05 75.15,18.05 75.15,18.05833333 75.14166667,18.05833333 75.14166667,18.06666667 75.13333333,18.06666667 75.13333333,18.075 75.13333333,18.08333333 75.125,18.08333333 75.11666667,18.08333333 75.11666667,18.075 75.11666667,18.06666667 75.11666667,18.05833333 75.11666667,18.05 75.10833333,18.05 75.10833333,18.04166667 75.11666667,18.04166667 75.11666667,18.03333333 75.10833333,18.03333333 75.10833333,18.025 75.11666667,18.025 75.11666667,18.01666667 75.125,18.01666667 75.125,18.00833333 75.13333333,18.00833333 75.13333333,18.0 75.13333333,17.99166667 75.14166667,17.99166667 75.14166667,18.0 75.15,18.0 75.15833333,18.0 75.16666667,18.0 75.16666667,18.00833333 75.175,18.00833333 75.18333333,18.00833333 75.18333333,18.0 75.18333333,17.99166667 75.18333333,17.98333333 75.175,17.98333333 75.175,17.975 75.175,17.96666667 75.18333333,17.96666667 75.19166667,17.96666667 75.2,17.96666667 75.20833333,17.96666667 75.20833333,17.975 75.21666667,17.975 75.21666667,17.96666667 75.21666667,17.95833333 75.21666667,17.95 75.21666667,17.94166667 75.21666667,17.93333333 75.20833333,17.93333333 75.2,17.93333333 75.2,17.925 75.2,17.91666667 75.19166667,17.91666667 75.18333333,17.91666667 75.18333333,17.90833333 75.19166667,17.90833333 75.19166667,17.9 75.19166667,17.89166667 75.2,17.89166667 75.2,17.88333333 75.20833333,17.88333333 75.20833333,17.875 75.21666667,17.875 75.225,17.875 75.225,17.86666667 75.225,17.85833333 75.23333333,17.85833333 75.24166667,17.85833333 75.24166667,17.85 75.23333333,17.85 75.225,17.85 75.225,17.84166667 75.21666667,17.84166667 75.21666667,17.83333333 75.20833333,17.83333333 75.2,17.83333333 75.2,17.825 75.19166667,17.825 75.18333333,17.825 75.18333333,17.81666667 75.19166667,17.81666667 75.2,17.81666667 75.20833333,17.81666667 75.21666667,17.81666667 75.21666667,17.80833333 75.21666667,17.8 75.20833333,17.8 75.2,17.8 75.19166667,17.8 75.19166667,17.80833333 75.18333333,17.80833333 75.175,17.80833333 75.175,17.8 75.175,17.79166667 75.18333333,17.79166667 75.19166667,17.79166667 75.2,17.79166667 75.20833333,17.79166667 75.21666667,17.79166667 75.225,17.79166667 75.225,17.78333333 75.23333333,17.78333333 75.23333333,17.79166667 75.24166667,17.79166667 75.25,17.79166667 75.25833333,17.79166667 75.26666667,17.79166667 75.26666667,17.8 75.275,17.8 75.28333333,17.8 75.29166667,17.8 75.3,17.8 75.3,17.80833333 75.30833333,17.80833333 75.30833333,17.8 75.31666667,17.8 75.31666667,17.79166667 75.31666667,17.78333333 75.31666667,17.775 75.31666667,17.76666667 75.31666667,17.75833333 75.325,17.75833333 75.325,17.75 75.325,17.74166667 75.31666667,17.74166667 75.31666667,17.73333333 75.325,17.73333333 75.325,17.725 75.325,17.71666667 75.325,17.70833333 75.33333333,17.70833333 75.33333333,17.7 75.34166667,17.7 75.34166667,17.69166667 75.35,17.69166667 75.35833333,17.69166667 75.35833333,17.7 75.36666667,17.7 75.375,17.7 75.375,17.70833333 75.38333333,17.70833333 75.39166667,17.70833333 75.39166667,17.71666667 75.4,17.71666667 75.40833333,17.71666667 75.40833333,17.725 75.40833333,17.73333333 75.41666667,17.73333333 75.41666667,17.74166667 75.41666667,17.75 75.425,17.75 75.425,17.75833333 75.425,17.76666667 75.425,17.775 75.41666667,17.775 75.41666667,17.78333333 75.41666667,17.79166667 75.425,17.79166667 75.425,17.8 75.41666667,17.8 75.40833333,17.8 75.40833333,17.80833333 75.41666667,17.80833333 75.41666667,17.81666667 75.425,17.81666667 75.43333333,17.81666667 75.44166667,17.81666667 75.45,17.81666667 75.45,17.80833333 75.45,17.8 75.45833333,17.8 75.45833333,17.79166667 75.45833333,17.78333333 75.45833333,17.775 75.45,17.775 75.45,17.76666667 75.44166667,17.76666667 75.44166667,17.75833333 75.45,17.75833333 75.45833333,17.75833333 75.46666667,17.75833333 75.475,17.75833333 75.48333333,17.75833333 75.48333333,17.75 75.48333333,17.74166667 75.48333333,17.73333333 75.49166667,17.73333333 75.49166667,17.725 75.5,17.725 75.50833333,17.725 75.51666667,17.725 75.51666667,17.71666667 75.525,17.71666667 75.53333333,17.71666667 75.53333333,17.70833333 75.53333333,17.7 75.525,17.7 75.525,17.69166667 75.53333333,17.69166667 75.53333333,17.68333333 75.54166667,17.68333333 75.55,17.68333333 75.55833333,17.68333333 75.56666667,17.68333333 75.575,17.68333333 75.575,17.675 75.56666667,17.675 75.56666667,17.66666667 75.56666667,17.65833333 75.575,17.65833333 75.58333333,17.65833333 75.58333333,17.65 75.58333333,17.64166667 75.575,17.64166667 75.575,17.63333333 75.58333333,17.63333333 75.58333333,17.625 75.59166667,17.625 75.59166667,17.61666667 75.58333333,17.61666667 75.58333333,17.60833333 75.575,17.60833333 75.575,17.6 75.58333333,17.6 75.58333333,17.59166667 75.58333333,17.58333333 75.575,17.58333333 75.575,17.575 75.56666667,17.575 75.55833333,17.575 75.55,17.575 75.54166667,17.575 75.53333333,17.575 75.525,17.575 75.51666667,17.575 75.50833333,17.575 75.5,17.575 75.5,17.58333333 75.49166667,17.58333333 75.48333333,17.58333333 75.48333333,17.59166667 75.475,17.59166667 75.475,17.6 75.46666667,17.6 75.46666667,17.60833333 75.45833333,17.60833333 75.45833333,17.61666667 75.45833333,17.625 75.45,17.625 75.45,17.63333333 75.44166667,17.63333333 75.44166667,17.64166667 75.43333333,17.64166667 75.425,17.64166667 75.425,17.65 75.41666667,17.65 75.40833333,17.65 75.40833333,17.65833333 75.4,17.65833333 75.39166667,17.65833333 75.38333333,17.65833333 75.375,17.65833333 75.36666667,17.65833333 75.36666667,17.65 75.35833333,17.65 75.35,17.65 75.35,17.65833333 75.34166667,17.65833333 75.34166667,17.65 75.33333333,17.65 75.33333333,17.65833333 75.325,17.65833333 75.325,17.66666667 75.31666667,17.66666667 75.31666667,17.675 75.30833333,17.675 75.30833333,17.66666667 75.3,17.66666667 75.3,17.675 75.29166667,17.675 75.28333333,17.675 75.28333333,17.68333333 75.275,17.68333333 75.275,17.69166667 75.26666667,17.69166667 75.26666667,17.7 75.26666667,17.70833333 75.26666667,17.71666667 75.26666667,17.725 75.25833333,17.725 75.25,17.725 75.24166667,17.725 75.23333333,17.725 75.23333333,17.71666667 75.225,17.71666667 75.21666667,17.71666667 75.21666667,17.70833333 75.21666667,17.7 75.21666667,17.69166667 75.20833333,17.69166667 75.20833333,17.7 75.2,17.7 75.2,17.70833333 75.2,17.71666667 75.19166667,17.71666667 75.19166667,17.725 75.18333333,17.725 75.18333333,17.73333333 75.18333333,17.74166667 75.175,17.74166667 75.175,17.75 75.16666667,17.75 75.15833333,17.75 75.15833333,17.74166667 75.15833333,17.73333333 75.15833333,17.725 75.15833333,17.71666667 75.15833333,17.70833333 75.16666667,17.70833333 75.175,17.70833333 75.175,17.7 75.18333333,17.7 75.18333333,17.69166667 75.18333333,17.68333333 75.175,17.68333333 75.175,17.69166667 75.16666667,17.69166667 75.16666667,17.7 75.15833333,17.7 75.15,17.7 75.15,17.70833333 75.14166667,17.70833333 75.13333333,17.70833333 75.125,17.70833333 75.125,17.71666667 75.13333333,17.71666667 75.13333333,17.725 75.125,17.725 75.125,17.73333333 75.11666667,17.73333333 75.10833333,17.73333333 75.10833333,17.74166667 75.1,17.74166667 75.1,17.75 75.09166667,17.75 75.08333333,17.75 75.075,17.75 75.075,17.74166667 75.06666667,17.74166667 75.06666667,17.73333333 75.05833333,17.73333333 75.05833333,17.725 75.05,17.725 75.05,17.71666667 75.05,17.70833333 75.04166667,17.70833333 75.04166667,17.7 75.05,17.7 75.05,17.69166667 75.05833333,17.69166667 75.06666667,17.69166667 75.06666667,17.68333333 75.05833333,17.68333333 75.05,17.68333333 75.05,17.675 75.04166667,17.675 75.04166667,17.68333333 75.03333333,17.68333333 75.025,17.68333333 75.025,17.69166667 75.025,17.7 75.025,17.70833333 75.025,17.71666667 75.01666667,17.71666667 75.01666667,17.725 75.01666667,17.73333333 75.00833333,17.73333333 75.00833333,17.74166667 75.00833333,17.75 75.0,17.75 75.0,17.75833333 74.99166667,17.75833333 74.99166667,17.76666667 75.0,17.76666667 75.0,17.775 75.0,17.78333333 75.00833333,17.78333333 75.01666667,17.78333333 75.025,17.78333333 75.025,17.79166667 75.03333333,17.79166667 75.03333333,17.8 75.03333333,17.80833333 75.03333333,17.81666667 75.03333333,17.825 75.025,17.825 75.025,17.81666667 75.01666667,17.81666667 75.01666667,17.825 75.01666667,17.83333333 75.00833333,17.83333333 75.0,17.83333333 74.99166667,17.83333333 74.99166667,17.825 74.98333333,17.825 74.98333333,17.83333333 74.98333333,17.84166667 74.975,17.84166667 74.975,17.83333333 74.975,17.825 74.96666667,17.825 74.95833333,17.825 74.95,17.825 74.94166667,17.825 74.94166667,17.83333333 74.93333333,17.83333333 74.925,17.83333333 74.925,17.825 74.91666667,17.825 74.91666667,17.81666667 74.90833333,17.81666667 74.9,17.81666667 74.89166667,17.81666667 74.89166667,17.80833333 74.88333333,17.80833333 74.88333333,17.81666667 74.875,17.81666667 74.875,17.80833333 74.86666667,17.80833333 74.85833333,17.80833333 74.85,17.80833333 74.85,17.81666667 74.84166667,17.81666667 74.84166667,17.80833333 74.83333333,17.80833333 74.83333333,17.81666667 74.83333333,17.825 74.825,17.825 74.825,17.83333333 74.825,17.84166667 74.81666667,17.84166667 74.81666667,17.85 74.80833333,17.85 74.80833333,17.85833333 74.80833333,17.86666667 74.81666667,17.86666667 74.825,17.86666667 74.825,17.875 74.83333333,17.875 74.84166667,17.875 74.85,17.875 74.85833333,17.875 74.85833333,17.88333333 74.85833333,17.89166667 74.86666667,17.89166667 74.86666667,17.88333333 74.86666667,17.875 74.875,17.875 74.88333333,17.875 74.88333333,17.88333333 74.89166667,17.88333333 74.89166667,17.875 74.9,17.875 74.90833333,17.875 74.90833333,17.88333333 74.91666667,17.88333333 74.925,17.88333333 74.93333333,17.88333333 74.94166667,17.88333333 74.95,17.88333333 74.95833333,17.88333333 74.95833333,17.89166667 74.95833333,17.9 74.96666667,17.9 74.96666667,17.89166667 74.96666667,17.88333333 74.975,17.88333333 74.98333333,17.88333333 74.98333333,17.89166667 74.98333333,17.9 74.99166667,17.9 75.0,17.9 75.00833333,17.9 75.00833333,17.90833333 75.00833333,17.91666667 75.01666667,17.91666667 75.025,17.91666667 75.025,17.90833333 75.03333333,17.90833333 75.03333333,17.91666667 75.03333333,17.925 75.03333333,17.93333333 75.03333333,17.94166667 75.03333333,17.95 75.025,17.95 75.01666667,17.95 75.01666667,17.95833333 75.01666667,17.96666667 75.00833333,17.96666667 75.00833333,17.975 75.01666667,17.975 75.01666667,17.98333333 75.00833333,17.98333333 75.00833333,17.99166667 75.0,17.99166667 75,18 75.00833333,18.0 75.01666667,18.0 75.01666667,18.00833333 75.01666667,18.01666667 75.025,18.01666667 75.025,18.025 75.03333333,18.025 75.03333333,18.03333333 75.03333333,18.04166667 75.04166667,18.04166667 75.04166667,18.03333333 75.05,18.03333333 75.05,18.04166667 75.05833333,18.04166667 75.06666667,18.04166667 75.06666667,18.05 75.075,18.05 75.075,18.05833333 75.08333333,18.05833333 75.08333333,18.06666667 75.08333333,18.075 75.08333333,18.08333333 75.08333333,18.09166667 75.075,18.09166667 75.075,18.1 75.075,18.10833333 75.075,18.11666667 75.06666667,18.11666667 75.05833333,18.11666667 75.05833333,18.125 75.05,18.125 75.04166667,18.125 75.04166667,18.13333333 75.05,18.13333333 75.05833333,18.13333333 75.05833333,18.14166667 75.05,18.14166667 75.04166667,18.14166667 75.03333333,18.14166667 75.03333333,18.15 75.025,18.15 75.025,18.15833333 75.01666667,18.15833333 75.00833333,18.15833333 75.0,18.15833333 75.0,18.15 75.00833333,18.15 75.00833333,18.14166667 75.0,18.14166667 74.99166667,18.14166667 74.99166667,18.15 74.98333333,18.15 74.98333333,18.15833333 74.975,18.15833333 74.96666667,18.15833333 74.96666667,18.16666667 74.95833333,18.16666667 74.95833333,18.175 74.95833333,18.18333333 74.95833333,18.19166667 74.95,18.19166667 74.95,18.2 74.94166667,18.2 74.94166667,18.20833333 74.93333333,18.20833333 74.93333333,18.2 74.925,18.2 74.91666667,18.2 74.91666667,18.19166667 74.90833333,18.19166667 74.9,18.19166667 74.89166667,18.19166667 74.89166667,18.18333333 74.88333333,18.18333333 74.875,18.18333333 74.86666667,18.18333333 74.85833333,18.18333333 74.85,18.18333333 74.84166667,18.18333333 74.83333333,18.18333333 74.83333333,18.19166667 74.825,18.19166667 74.81666667,18.19166667 74.80833333,18.19166667 74.80833333,18.2 74.8,18.2 74.8,18.20833333 74.79166667,18.20833333 74.78333333,18.20833333 74.78333333,18.21666667 74.775,18.21666667 74.76666667,18.21666667 74.76666667,18.225 74.75833333,18.225 74.75833333,18.23333333 74.75833333,18.24166667 74.75,18.24166667 74.74166667,18.24166667 74.74166667,18.25 74.74166667,18.25833333 74.73333333,18.25833333 74.73333333,18.26666667 74.74166667,18.26666667 74.74166667,18.275 74.75,18.275 74.75,18.28333333 74.75,18.29166667 74.75833333,18.29166667 74.75833333,18.3 74.76666667,18.3 74.76666667,18.30833333 74.76666667,18.31666667 74.775,18.31666667 74.775,18.325 74.775,18.33333333 74.775,18.34166667 74.775,18.35 74.78333333,18.35 74.78333333,18.35833333 74.775,18.35833333 74.775,18.36666667 74.775,18.375 74.76666667,18.375 74.75833333,18.375 74.75833333,18.38333333 74.75,18.38333333 74.74166667,18.38333333 74.73333333,18.38333333 74.725,18.38333333 74.725,18.39166667 74.71666667,18.39166667 74.70833333,18.39166667 74.70833333,18.4 74.70833333,18.40833333 74.7,18.40833333 74.7,18.41666667 74.69166667,18.41666667 74.69166667,18.425 74.68333333,18.425 74.68333333,18.43333333 74.68333333,18.44166667 74.675,18.44166667 74.66666667,18.44166667 74.65833333,18.44166667 74.65833333,18.43333333 74.65,18.43333333 74.64166667,18.43333333 74.63333333,18.43333333 74.625,18.43333333 74.61666667,18.43333333 74.60833333,18.43333333 74.6,18.43333333 74.59166667,18.43333333 74.58333333,18.43333333 74.575,18.43333333 74.56666667,18.43333333 74.55833333,18.43333333 74.55,18.43333333 74.54166667,18.43333333 74.54166667,18.425 74.53333333,18.425 74.53333333,18.43333333 74.525,18.43333333 74.51666667,18.43333333 74.50833333,18.43333333 74.50833333,18.44166667 74.5,18.44166667 74.5,18.43333333 74.49166667,18.43333333 74.48333333,18.43333333 74.48333333,18.425 74.475,18.425 74.46666667,18.425 74.46666667,18.41666667 74.45833333,18.41666667 74.45,18.41666667 74.44166667,18.41666667 74.43333333,18.41666667 74.43333333,18.425 74.425,18.425 74.41666667,18.425 74.40833333,18.425 74.40833333,18.41666667 74.40833333,18.40833333 74.40833333,18.4 74.4,18.4 74.4,18.39166667 74.4,18.38333333 74.39166667,18.38333333 74.39166667,18.375 74.38333333,18.375 74.38333333,18.38333333 74.38333333,18.39166667 74.375,18.39166667 74.375,18.4 74.36666667,18.4 74.35833333,18.4 74.35833333,18.40833333 74.35,18.40833333 74.35,18.41666667 74.34166667,18.41666667 74.34166667,18.425 74.33333333,18.425 74.33333333,18.43333333 74.33333333,18.44166667 74.325,18.44166667 74.31666667,18.44166667 74.30833333,18.44166667 74.3,18.44166667 74.29166667,18.44166667 74.28333333,18.44166667 74.275,18.44166667 74.26666667,18.44166667 74.25833333,18.44166667 74.25,18.44166667 74.24166667,18.44166667 74.23333333,18.44166667 74.225,18.44166667 74.21666667,18.44166667 74.20833333,18.44166667 74.20833333,18.43333333 74.2,18.43333333 74.2,18.44166667 74.19166667,18.44166667 74.18333333,18.44166667 74.18333333,18.43333333 74.175,18.43333333 74.16666667,18.43333333 74.15833333,18.43333333 74.15,18.43333333 74.15,18.425 74.14166667,18.425 74.13333333,18.425 74.125,18.425 74.125,18.41666667 74.11666667,18.41666667 74.11666667,18.425 74.10833333,18.425 74.1,18.425 74.09166667,18.425 74.09166667,18.43333333 74.08333333,18.43333333 74.08333333,18.425 74.075,18.425 74.06666667,18.425 74.05833333,18.425 74.05833333,18.41666667 74.05,18.41666667 74.05,18.425 74.04166667,18.425 74.04166667,18.43333333 74.04166667,18.44166667 74.03333333,18.44166667 74.03333333,18.45 74.025,18.45 74.01666667,18.45 74.01666667,18.45833333 74.00833333,18.45833333</coordinates></LinearRing></outerBoundaryIs><innerBoundaryIs><LinearRing><coordinates>73.93333333,18.5 73.94166667,18.5 73.95,18.5 73.95833333,18.5 73.95833333,18.50833333 73.95,18.50833333 73.94166667,18.50833333 73.93333333,18.50833333 73.93333333,18.5</coordinates></LinearRing></innerBoundaryIs><innerBoundaryIs><LinearRing><coordinates>74.06666667,18.59166667 74.05833333,18.59166667 74.05833333,18.58333333 74.06666667,18.58333333 74.06666667,18.59166667</coordinates></LinearRing></innerBoundaryIs><innerBoundaryIs><LinearRing><coordinates>74.26666667,18.66666667 74.26666667,18.65833333 74.275,18.65833333 74.275,18.66666667 74.26666667,18.66666667</coordinates></LinearRing></innerBoundaryIs><innerBoundaryIs><LinearRing><coordinates>75.11666667,18.08333333 75.11666667,18.09166667 75.11666667,18.1 75.10833333,18.1 75.10833333,18.10833333 75.1,18.10833333 75.1,18.11666667 75.09166667,18.11666667 75.09166667,18.125 75.08333333,18.125 75.08333333,18.11666667 75.08333333,18.10833333 75.09166667,18.10833333 75.09166667,18.1 75.09166667,18.09166667 75.1,18.09166667 75.10833333,18.09166667 75.10833333,18.08333333 75.11666667,18.08333333</coordinates></LinearRing></innerBoundaryIs><innerBoundaryIs><LinearRing><coordinates>75.08333333,18.125 75.08333333,18.13333333 75.075,18.13333333 75.06666667,18.13333333 75.06666667,18.125 75.075,18.125 75.08333333,18.125</coordinates></LinearRing></innerBoundaryIs><innerBoundaryIs><LinearRing><coordinates>75.13333333,17.99166667 75.125,17.99166667 75.125,17.98333333 75.13333333,17.98333333 75.13333333,17.99166667</coordinates></LinearRing></innerBoundaryIs><innerBoundaryIs><LinearRing><coordinates>74.975,17.84166667 74.975,17.85 74.96666667,17.85 74.96666667,17.84166667 74.975,17.84166667</coordinates></LinearRing></innerBoundaryIs><innerBoundaryIs><LinearRing><coordinates>75.00833333,17.9 75.00833333,17.89166667 75.01666667,17.89166667 75.01666667,17.9 75.00833333,17.9</coordinates></LinearRing></innerBoundaryIs><innerBoundaryIs><LinearRing><coordinates>75.0,18.15833333 75.0,18.16666667 74.99166667,18.16666667 74.99166667,18.15833333 75.0,18.15833333</coordinates></LinearRing></innerBoundaryIs><innerBoundaryIs><LinearRing><coordinates>74.04166667,18.44166667 74.05,18.44166667 74.05833333,18.44166667 74.05833333,18.45 74.05,18.45 74.04166667,18.45 74.04166667,18.44166667</coordinates></LinearRing></innerBoundaryIs><innerBoundaryIs><LinearRing><coordinates>75.1,17.84166667 75.10833333,17.84166667 75.11666667,17.84166667 75.11666667,17.83333333 75.125,17.83333333 75.13333333,17.83333333 75.14166667,17.83333333 75.14166667,17.825 75.15,17.825 75.15833333,17.825 75.15833333,17.83333333 75.15833333,17.84166667 75.16666667,17.84166667 75.16666667,17.85 75.175,17.85 75.175,17.85833333 75.16666667,17.85833333 75.15833333,17.85833333 75.15,17.85833333 75.15,17.85 75.14166667,17.85 75.14166667,17.85833333 75.13333333,17.85833333 75.125,17.85833333 75.11666667,17.85833333 75.10833333,17.85833333 75.10833333,17.86666667 75.10833333,17.875 75.1,17.875 75.1,17.86666667 75.09166667,17.86666667 75.08333333,17.86666667 75.08333333,17.85833333 75.08333333,17.85 75.09166667,17.85 75.1,17.85 75.1,17.84166667</coordinates></LinearRing></innerBoundaryIs><innerBoundaryIs><LinearRing><coordinates>75.175,17.85833333 75.18333333,17.85833333 75.19166667,17.85833333 75.19166667,17.86666667 75.18333333,17.86666667 75.175,17.86666667 75.175,17.85833333</coordinates></LinearRing></innerBoundaryIs><innerBoundaryIs><LinearRing><coordinates>75.1,17.875 75.1,17.88333333 75.09166667,17.88333333 75.09166667,17.875 75.1,17.875</coordinates></LinearRing></innerBoundaryIs><innerBoundaryIs><LinearRing><coordinates>75.1,17.88333333 75.10833333,17.88333333 75.10833333,17.89166667 75.1,17.89166667 75.1,17.88333333</coordinates></LinearRing></innerBoundaryIs><innerBoundaryIs><LinearRing><coordinates>75.1,17.89166667 75.1,17.9 75.10833333,17.9 75.10833333,17.90833333 75.10833333,17.91666667 75.1,17.91666667 75.1,17.90833333 75.09166667,17.90833333 75.09166667,17.9 75.09166667,17.89166667 75.1,17.89166667</coordinates></LinearRing></innerBoundaryIs><innerBoundaryIs><LinearRing><coordinates>75.13333333,17.95 75.14166667,17.95 75.14166667,17.94166667 75.13333333,17.94166667 75.13333333,17.93333333 75.125,17.93333333 75.125,17.925 75.125,17.91666667 75.13333333,17.91666667 75.14166667,17.91666667 75.14166667,17.925 75.15,17.925 75.15833333,17.925 75.15833333,17.93333333 75.15833333,17.94166667 75.15,17.94166667 75.15,17.95 75.15,17.95833333 75.14166667,17.95833333 75.13333333,17.95833333 75.13333333,17.95</coordinates></LinearRing></innerBoundaryIs><innerBoundaryIs><LinearRing><coordinates>75.125,17.91666667 75.11666667,17.91666667 75.11666667,17.90833333 75.125,17.90833333 75.125,17.91666667</coordinates></LinearRing></innerBoundaryIs><innerBoundaryIs><LinearRing><coordinates>74.95833333,18.20833333 74.96666667,18.20833333 74.96666667,18.21666667 74.95833333,18.21666667 74.95833333,18.20833333</coordinates></LinearRing></innerBoundaryIs><innerBoundaryIs><LinearRing><coordinates>74.96666667,18.20833333 74.96666667,18.2 74.975,18.2 74.975,18.20833333 74.96666667,18.20833333</coordinates></LinearRing></innerBoundaryIs><innerBoundaryIs><LinearRing><coordinates>74.93333333,17.84166667 74.94166667,17.84166667 74.94166667,17.85 74.95,17.85 74.95,17.84166667 74.95833333,17.84166667 74.95833333,17.85 74.95833333,17.85833333 74.95,17.85833333 74.94166667,17.85833333 74.93333333,17.85833333 74.93333333,17.85 74.93333333,17.84166667</coordinates></LinearRing></innerBoundaryIs><innerBoundaryIs><LinearRing><coordinates>75.44166667,17.74166667 75.44166667,17.73333333 75.45,17.73333333 75.45,17.74166667 75.44166667,17.74166667</coordinates></LinearRing></innerBoundaryIs><innerBoundaryIs><LinearRing><coordinates>75.06666667,17.79166667 75.06666667,17.78333333 75.075,17.78333333 75.075,17.775 75.08333333,17.775 75.09166667,17.775 75.09166667,17.78333333 75.1,17.78333333 75.1,17.79166667 75.1,17.8 75.09166667,17.8 75.09166667,17.80833333 75.09166667,17.81666667 75.08333333,17.81666667 75.08333333,17.825 75.075,17.825 75.075,17.81666667 75.06666667,17.81666667 75.06666667,17.80833333 75.06666667,17.8 75.06666667,17.79166667</coordinates></LinearRing></innerBoundaryIs><innerBoundaryIs><LinearRing><coordinates>74.98333333,18.18333333 74.98333333,18.175 74.99166667,18.175 74.99166667,18.18333333 74.99166667,18.19166667 74.98333333,18.19166667 74.98333333,18.18333333</coordinates></LinearRing></innerBoundaryIs><innerBoundaryIs><LinearRing><coordinates>74.95833333,18.225 74.96666667,18.225 74.96666667,18.23333333 74.96666667,18.24166667 74.95833333,18.24166667 74.95833333,18.23333333 74.95833333,18.225</coordinates></LinearRing></innerBoundaryIs><innerBoundaryIs><LinearRing><coordinates>74.94166667,18.25 74.94166667,18.24166667 74.95,18.24166667 74.95,18.25 74.94166667,18.25</coordinates></LinearRing></innerBoundaryIs><innerBoundaryIs><LinearRing><coordinates>74.075,18.45 74.08333333,18.45 74.09166667,18.45 74.09166667,18.45833333 74.08333333,18.45833333 74.075,18.45833333 74.075,18.45</coordinates></LinearRing></innerBoundaryIs><innerBoundaryIs><LinearRing><coordinates>74.21666667,18.625 74.21666667,18.61666667 74.225,18.61666667 74.23333333,18.61666667 74.24166667,18.61666667 74.24166667,18.625 74.23333333,18.625 74.225,18.625 74.21666667,18.625</coordinates></LinearRing></innerBoundaryIs><innerBoundaryIs><LinearRing><coordinates>73.98333333,18.55833333 73.98333333,18.55 73.99166667,18.55 73.99166667,18.55833333 73.98333333,18.55833333</coordinates></LinearRing></innerBoundaryIs><innerBoundaryIs><LinearRing><coordinates>74.03333333,18.575 74.04166667,18.575 74.05,18.575 74.05,18.58333333 74.04166667,18.58333333 74.03333333,18.58333333 74.03333333,18.575</coordinates></LinearRing></innerBoundaryIs><innerBoundaryIs><LinearRing><coordinates>74.01666667,18.59166667 74.01666667,18.58333333 74.025,18.58333333 74.025,18.59166667 74.01666667,18.59166667</coordinates></LinearRing></innerBoundaryIs><innerBoundaryIs><LinearRing><coordinates>73.95833333,18.6 73.96666667,18.6 73.96666667,18.60833333 73.95833333,18.60833333 73.95833333,18.6</coordinates></LinearRing></innerBoundaryIs></Polygon><Polygon><outerBoundaryIs><LinearRing><coordinates>70.86666667,20.70833333 70.875,20.70833333 70.875,20.7 70.86666667,20.7 70.86666667,20.70833333</coordinates></LinearRing></outerBoundaryIs></Polygon><Polygon><outerBoundaryIs><LinearRing><coordinates>70.98333333,20.73333333 70.99166667,20.73333333 70.99166667,20.725 70.98333333,20.725 70.98333333,20.73333333</coordinates></LinearRing></outerBoundaryIs></Polygon><Polygon><outerBoundaryIs><LinearRing><coordinates>72.85,20.84166667 72.85,20.83333333 72.84166667,20.83333333 72.83333333,20.83333333 72.83333333,20.84166667 72.84166667,20.84166667 72.84166667,20.85 72.85,20.85 72.85,20.84166667</coordinates></LinearRing></outerBoundaryIs></Polygon><Polygon><outerBoundaryIs><LinearRing><coordinates>72.0,21.15 72.00833333,21.15 72.00833333,21.14166667 72.0,21.14166667 72.0,21.15</coordinates></LinearRing></outerBoundaryIs></Polygon><Polygon><outerBoundaryIs><LinearRing><coordinates>73.375,21.275 73.38333333,21.275 73.39166667,21.275 73.39166667,21.26666667 73.38333333,21.26666667 73.375,21.26666667 73.375,21.275</coordinates></LinearRing></outerBoundaryIs></Polygon><Polygon><outerBoundaryIs><LinearRing><coordinates>72.63333333,21.275 72.64166667,21.275 72.64166667,21.26666667 72.63333333,21.26666667 72.625,21.26666667 72.625,21.275 72.625,21.28333333 72.63333333,21.28333333 72.63333333,21.275</coordinates></LinearRing></outerBoundaryIs></Polygon><Polygon><outerBoundaryIs><LinearRing><coordinates>72.86666667,21.68333333 72.875,21.68333333 72.875,21.675 72.86666667,21.675 72.86666667,21.68333333</coordinates></LinearRing></outerBoundaryIs></Polygon><Polygon><outerBoundaryIs><LinearRing><coordinates>72.56666667,21.725 72.575,21.725 72.575,21.71666667 72.56666667,21.71666667 72.56666667,21.725</coordinates></LinearRing></outerBoundaryIs></Polygon><Polygon><outerBoundaryIs><LinearRing><coordinates>72.58333333,21.75 72.59166667,21.75 72.59166667,21.74166667 72.58333333,21.74166667 72.575,21.74166667 72.56666667,21.74166667 72.56666667,21.75 72.575,21.75 72.58333333,21.75</coordinates></LinearRing></outerBoundaryIs></Polygon><Polygon><outerBoundaryIs><LinearRing><coordinates>70.98333333,21.975 70.99166667,21.975 70.99166667,21.96666667 70.98333333,21.96666667 70.98333333,21.975</coordinates></LinearRing></outerBoundaryIs></Polygon><Polygon><outerBoundaryIs><LinearRing><coordinates>72.25833333,22.03333333 72.25833333,22.025 72.25,22.025 72.25,22.03333333 72.24166667,22.03333333 72.24166667,22.04166667 72.24166667,22.05 72.25,22.05 72.25,22.05833333 72.25833333,22.05833333 72.26666667,22.05833333 72.26666667,22.06666667 72.275,22.06666667 72.28333333,22.06666667 72.28333333,22.05833333 72.275,22.05833333 72.275,22.05 72.26666667,22.05 72.26666667,22.04166667 72.25833333,22.04166667 72.25833333,22.03333333</coordinates></LinearRing></outerBoundaryIs></Polygon><Polygon><outerBoundaryIs><LinearRing><coordinates>70.6,22.30833333 70.60833333,22.30833333 70.60833333,22.3 70.6,22.3 70.6,22.30833333</coordinates></LinearRing></outerBoundaryIs></Polygon><Polygon><outerBoundaryIs><LinearRing><coordinates>73.075,22.45 73.08333333,22.45 73.08333333,22.44166667 73.075,22.44166667 73.075,22.45</coordinates></LinearRing></outerBoundaryIs></Polygon><Polygon><outerBoundaryIs><LinearRing><coordinates>70.83333333,22.64166667 70.84166667,22.64166667 70.84166667,22.63333333 70.83333333,22.63333333 70.83333333,22.64166667</coordinates></LinearRing></outerBoundaryIs></Polygon><Polygon><outerBoundaryIs><LinearRing><coordinates>70.93333333,22.625 70.94166667,22.625 70.94166667,22.61666667 70.93333333,22.61666667 70.93333333,22.625</coordinates></LinearRing></outerBoundaryIs></Polygon><Polygon><outerBoundaryIs><LinearRing><coordinates>70.81666667,22.7 70.825,22.7 70.825,22.69166667 70.81666667,22.69166667 70.81666667,22.7</coordinates></LinearRing></outerBoundaryIs></Polygon><Polygon><outerBoundaryIs><LinearRing><coordinates>71.025,22.95 71.03333333,22.95 71.03333333,22.94166667 71.025,22.94166667 71.025,22.95</coordinates></LinearRing></outerBoundaryIs></Polygon><Polygon><outerBoundaryIs><LinearRing><coordinates>70.44166667,22.99166667 70.45,22.99166667 70.45,22.98333333 70.44166667,22.98333333 70.44166667,22.99166667</coordinates></LinearRing></outerBoundaryIs></Polygon><Polygon><outerBoundaryIs><LinearRing><coordinates>70.43333333,22.98333333 70.44166667,22.98333333 70.44166667,22.975 70.43333333,22.975 70.43333333,22.98333333</coordinates></LinearRing></outerBoundaryIs></Polygon><Polygon><outerBoundaryIs><LinearRing><coordinates>70.78333333,22.325 70.79166667,22.325 70.79166667,22.31666667 70.78333333,22.31666667 70.78333333,22.325</coordinates></LinearRing></outerBoundaryIs></Polygon><Polygon><outerBoundaryIs><LinearRing><coordinates>71.05,21.925 71.05833333,21.925 71.05833333,21.93333333 71.06666667,21.93333333 71.06666667,21.925 71.06666667,21.91666667 71.05833333,21.91666667 71.05,21.91666667 71.05,21.925</coordinates></LinearRing></outerBoundaryIs></Polygon><Polygon><outerBoundaryIs><LinearRing><coordinates>70.41666667,23.04166667 70.425,23.04166667 70.425,23.03333333 70.41666667,23.03333333 70.41666667,23.04166667</coordinates></LinearRing></outerBoundaryIs></Polygon><Polygon><outerBoundaryIs><LinearRing><coordinates>70.4,23.04166667 70.40833333,23.04166667 70.40833333,23.03333333 70.4,23.03333333 70.4,23.04166667</coordinates></LinearRing></outerBoundaryIs></Polygon><Polygon><outerBoundaryIs><LinearRing><coordinates>70.39166667,23.03333333 70.39166667,23.025 70.38333333,23.025 70.375,23.025 70.375,23.03333333 70.375,23.04166667 70.36666667,23.04166667 70.36666667,23.05 70.375,23.05 70.38333333,23.05 70.38333333,23.05833333 70.39166667,23.05833333 70.39166667,23.05 70.39166667,23.04166667 70.39166667,23.03333333</coordinates></LinearRing></outerBoundaryIs></Polygon><Polygon><outerBoundaryIs><LinearRing><coordinates>70.425,23.05 70.43333333,23.05 70.43333333,23.04166667 70.425,23.04166667 70.425,23.05</coordinates></LinearRing></outerBoundaryIs></Polygon><Polygon><outerBoundaryIs><LinearRing><coordinates>68.55,23.36666667 68.55833333,23.36666667 68.55833333,23.35833333 68.55,23.35833333 68.55,23.36666667</coordinates></LinearRing></outerBoundaryIs></Polygon><Polygon><outerBoundaryIs><LinearRing><coordinates>68.55833333,23.39166667 68.56666667,23.39166667 68.56666667,23.38333333 68.55833333,23.38333333 68.55,23.38333333 68.55,23.39166667 68.55,23.4 68.55833333,23.4 68.55833333,23.39166667</coordinates></LinearRing></outerBoundaryIs></Polygon><Polygon><outerBoundaryIs><LinearRing><coordinates>68.425,23.425 68.425,23.41666667 68.41666667,23.41666667 68.41666667,23.425 68.41666667,23.43333333 68.425,23.43333333 68.425,23.425</coordinates></LinearRing></outerBoundaryIs></Polygon><Polygon><outerBoundaryIs><LinearRing><coordinates>68.425,23.44166667 68.43333333,23.44166667 68.43333333,23.45 68.44166667,23.45 68.44166667,23.44166667 68.44166667,23.43333333 68.43333333,23.43333333 68.425,23.43333333 68.425,23.44166667</coordinates></LinearRing></outerBoundaryIs></Polygon><Polygon><outerBoundaryIs><LinearRing><coordinates>68.49166667,23.50833333 68.5,23.50833333 68.5,23.5 68.49166667,23.5 68.49166667,23.50833333</coordinates></LinearRing></outerBoundaryIs></Polygon><Polygon><outerBoundaryIs><LinearRing><coordinates>68.45,23.58333333 68.45833333,23.58333333 68.45833333,23.575 68.45,23.575 68.45,23.58333333</coordinates></LinearRing></outerBoundaryIs></Polygon><Polygon><outerBoundaryIs><LinearRing><coordinates>68.23333333,23.65 68.24166667,23.65 68.25,23.65 68.25833333,23.65 68.25833333,23.64166667 68.25,23.64166667 68.24166667,23.64166667 68.23333333,23.64166667 68.23333333,23.65</coordinates></LinearRing></outerBoundaryIs></Polygon><Polygon><outerBoundaryIs><LinearRing><coordinates>68.20833333,23.6 68.20833333,23.59166667 68.2,23.59166667 68.2,23.6 68.19166667,23.6 68.19166667,23.60833333 68.18333333,23.60833333 68.18333333,23.61666667 68.18333333,23.625 68.19166667,23.625 68.19166667,23.63333333 68.19166667,23.64166667 68.2,23.64166667 68.20833333,23.64166667 68.21666667,23.64166667 68.225,23.64166667 68.225,23.63333333 68.23333333,23.63333333 68.24166667,23.63333333 68.25,23.63333333 68.25833333,23.63333333 68.25833333,23.625 68.25833333,23.61666667 68.25833333,23.60833333 68.25833333,23.6 68.25833333,23.59166667 68.25,23.59166667 68.25,23.58333333 68.24166667,23.58333333 68.24166667,23.59166667 68.23333333,23.59166667 68.225,23.59166667 68.225,23.6 68.21666667,23.6 68.20833333,23.6</coordinates></LinearRing></outerBoundaryIs></Polygon><Polygon><outerBoundaryIs><LinearRing><coordinates>68.45,23.6 68.45,23.59166667 68.44166667,23.59166667 68.44166667,23.6 68.44166667,23.60833333 68.43333333,23.60833333 68.43333333,23.61666667 68.44166667,23.61666667 68.44166667,23.625 68.45,23.625 68.45,23.61666667 68.45833333,23.61666667 68.45833333,23.60833333 68.45833333,23.6 68.45,23.6</coordinates></LinearRing></outerBoundaryIs></Polygon><Polygon><outerBoundaryIs><LinearRing><coordinates>68.325,23.8 68.33333333,23.8 68.33333333,23.79166667 68.325,23.79166667 68.325,23.8</coordinates></LinearRing></outerBoundaryIs></Polygon><Polygon><outerBoundaryIs><LinearRing><coordinates>68.33333333,23.80833333 68.34166667,23.80833333 68.34166667,23.8 68.33333333,23.8 68.33333333,23.80833333</coordinates></LinearRing></outerBoundaryIs></Polygon><Polygon><outerBoundaryIs><LinearRing><coordinates>69.91666667,23.875 69.925,23.875 69.925,23.86666667 69.91666667,23.86666667 69.91666667,23.875</coordinates></LinearRing></outerBoundaryIs></Polygon><Polygon><outerBoundaryIs><LinearRing><coordinates>68.24166667,23.85833333 68.24166667,23.85 68.23333333,23.85 68.225,23.85 68.21666667,23.85 68.21666667,23.85833333 68.21666667,23.86666667 68.225,23.86666667 68.225,23.875 68.23333333,23.875 68.24166667,23.875 68.24166667,23.86666667 68.25,23.86666667 68.25,23.85833333 68.24166667,23.85833333</coordinates></LinearRing></outerBoundaryIs></Polygon><Polygon><outerBoundaryIs><LinearRing><coordinates>68.25,23.85833333 68.25833333,23.85833333 68.25833333,23.85 68.25,23.85 68.25,23.85833333</coordinates></LinearRing></outerBoundaryIs></Polygon><Polygon><outerBoundaryIs><LinearRing><coordinates>70.41666667,24.15833333 70.425,24.15833333 70.425,24.15 70.41666667,24.15 70.41666667,24.15833333</coordinates></LinearRing></outerBoundaryIs></Polygon><Polygon><outerBoundaryIs><LinearRing><coordinates>70.425,24.16666667 70.43333333,24.16666667 70.43333333,24.15833333 70.425,24.15833333 70.425,24.16666667</coordinates></LinearRing></outerBoundaryIs></Polygon><Polygon><outerBoundaryIs><LinearRing><coordinates>70.41666667,24.175 70.425,24.175 70.425,24.16666667 70.41666667,24.16666667 70.41666667,24.175</coordinates></LinearRing></outerBoundaryIs></Polygon><Polygon><outerBoundaryIs><LinearRing><coordinates>70.40833333,24.19166667 70.40833333,24.18333333 70.4,24.18333333 70.4,24.19166667 70.39166667,24.19166667 70.39166667,24.2 70.4,24.2 70.40833333,24.2 70.40833333,24.19166667</coordinates></LinearRing></outerBoundaryIs></Polygon><Polygon><outerBoundaryIs><LinearRing><coordinates>70.38333333,24.19166667 70.39166667,24.19166667 70.39166667,24.18333333 70.38333333,24.18333333 70.38333333,24.19166667</coordinates></LinearRing></outerBoundaryIs></Polygon><Polygon><outerBoundaryIs><LinearRing><coordinates>70.35833333,24.28333333 70.36666667,24.28333333 70.36666667,24.275 70.35833333,24.275 70.35833333,24.28333333</coordinates></LinearRing></outerBoundaryIs></Polygon><Polygon><outerBoundaryIs><LinearRing><coordinates>69.925,24.3 69.925,24.29166667 69.91666667,24.29166667 69.91666667,24.3 69.91666667,24.30833333 69.925,24.30833333 69.925,24.3</coordinates></LinearRing></outerBoundaryIs></Polygon><Polygon><outerBoundaryIs><LinearRing><coordinates>70.05833333,24.29166667 70.06666667,24.29166667 70.06666667,24.28333333 70.05833333,24.28333333 70.05833333,24.29166667</coordinates></LinearRing></outerBoundaryIs></Polygon><Polygon><outerBoundaryIs><LinearRing><coordinates>69.96666667,24.25 69.96666667,24.24166667 69.95833333,24.24166667 69.95833333,24.25 69.95833333,24.25833333 69.96666667,24.25833333 69.96666667,24.25</coordinates></LinearRing></outerBoundaryIs></Polygon><Polygon><outerBoundaryIs><LinearRing><coordinates>70.36666667,24.275 70.375,24.275 70.375,24.26666667 70.36666667,24.26666667 70.36666667,24.275</coordinates></LinearRing></outerBoundaryIs></Polygon><Polygon><outerBoundaryIs><LinearRing><coordinates>70.38333333,24.20833333 70.39166667,24.20833333 70.39166667,24.2 70.38333333,24.2 70.38333333,24.20833333</coordinates></LinearRing></outerBoundaryIs></Polygon><Polygon><outerBoundaryIs><LinearRing><coordinates>70.38333333,24.21666667 70.38333333,24.20833333 70.375,24.20833333 70.375,24.21666667 70.375,24.225 70.38333333,24.225 70.38333333,24.21666667</coordinates></LinearRing></outerBoundaryIs></Polygon><Polygon><outerBoundaryIs><LinearRing><coordinates>69.89166667,24.225 69.9,24.225 69.9,24.21666667 69.89166667,24.21666667 69.89166667,24.225</coordinates></LinearRing></outerBoundaryIs></Polygon><Polygon><outerBoundaryIs><LinearRing><coordinates>70.43333333,24.15 70.44166667,24.15 70.44166667,24.14166667 70.43333333,24.14166667 70.43333333,24.15</coordinates></LinearRing></outerBoundaryIs></Polygon><Polygon><outerBoundaryIs><LinearRing><coordinates>69.66666667,24.39166667 69.675,24.39166667 69.675,24.38333333 69.66666667,24.38333333 69.66666667,24.39166667</coordinates></LinearRing></outerBoundaryIs></Polygon><Polygon><outerBoundaryIs><LinearRing><coordinates>69.65833333,24.4 69.66666667,24.4 69.66666667,24.39166667 69.65833333,24.39166667 69.65833333,24.4</coordinates></LinearRing></outerBoundaryIs></Polygon><Polygon><outerBoundaryIs><LinearRing><coordinates>69.65,24.36666667 69.65833333,24.36666667 69.65833333,24.35833333 69.65,24.35833333 69.64166667,24.35833333 69.63333333,24.35833333 69.63333333,24.36666667 69.64166667,24.36666667 69.64166667,24.375 69.63333333,24.375 69.63333333,24.38333333 69.63333333,24.39166667 69.64166667,24.39166667 69.65,24.39166667 69.65833333,24.39166667 69.65833333,24.38333333 69.65833333,24.375 69.65,24.375 69.65,24.36666667</coordinates></LinearRing></outerBoundaryIs></Polygon><Polygon><outerBoundaryIs><LinearRing><coordinates>69.40833333,24.45833333 69.41666667,24.45833333 69.41666667,24.45 69.40833333,24.45 69.40833333,24.45833333</coordinates></LinearRing></outerBoundaryIs></Polygon><Polygon><outerBoundaryIs><LinearRing><coordinates>67.33333333,24.46666667 67.34166667,24.46666667 67.35,24.46666667 67.35,24.45833333 67.34166667,24.45833333 67.33333333,24.45833333 67.33333333,24.46666667</coordinates></LinearRing></outerBoundaryIs></Polygon><Polygon><outerBoundaryIs><LinearRing><coordinates>67.33333333,24.5 67.34166667,24.5 67.35,24.5 67.35,24.49166667 67.34166667,24.49166667 67.33333333,24.49166667 67.33333333,24.5</coordinates></LinearRing></outerBoundaryIs></Polygon><Polygon><outerBoundaryIs><LinearRing><coordinates>67.28333333,24.46666667 67.275,24.46666667 67.26666667,24.46666667 67.26666667,24.475 67.25833333,24.475 67.25833333,24.48333333 67.26666667,24.48333333 67.26666667,24.49166667 67.26666667,24.5 67.26666667,24.50833333 67.26666667,24.51666667 67.275,24.51666667 67.275,24.50833333 67.28333333,24.50833333 67.28333333,24.51666667 67.28333333,24.525 67.29166667,24.525 67.29166667,24.51666667 67.3,24.51666667 67.3,24.50833333 67.30833333,24.50833333 67.30833333,24.5 67.30833333,24.49166667 67.30833333,24.48333333 67.3,24.48333333 67.3,24.475 67.3,24.46666667 67.29166667,24.46666667 67.28333333,24.46666667</coordinates></LinearRing></outerBoundaryIs><innerBoundaryIs><LinearRing><coordinates>67.28333333,24.48333333 67.29166667,24.48333333 67.29166667,24.49166667 67.28333333,24.49166667 67.28333333,24.48333333</coordinates></LinearRing></innerBoundaryIs></Polygon><Polygon><outerBoundaryIs><LinearRing><coordinates>67.30833333,24.48333333 67.31666667,24.48333333 67.31666667,24.49166667 67.325,24.49166667 67.325,24.48333333 67.33333333,24.48333333 67.33333333,24.475 67.325,24.475 67.31666667,24.475 67.30833333,24.475 67.30833333,24.48333333</coordinates></LinearRing></outerBoundaryIs></Polygon><Polygon><outerBoundaryIs><LinearRing><coordinates>67.325,24.50833333 67.33333333,24.50833333 67.33333333,24.5 67.325,24.5 67.31666667,24.5 67.31666667,24.50833333 67.31666667,24.51666667 67.325,24.51666667 67.325,24.50833333</coordinates></LinearRing></outerBoundaryIs></Polygon><Polygon><outerBoundaryIs><LinearRing><coordinates>67.30833333,24.4 67.31666667,24.4 67.31666667,24.40833333 67.30833333,24.40833333 67.30833333,24.41666667 67.31666667,24.41666667 67.325,24.41666667 67.33333333,24.41666667 67.33333333,24.425 67.325,24.425 67.325,24.43333333 67.33333333,24.43333333 67.34166667,24.43333333 67.35,24.43333333 67.35833333,24.43333333 67.36666667,24.43333333 67.36666667,24.425 67.36666667,24.41666667 67.35833333,24.41666667 67.35833333,24.40833333 67.35,24.40833333 67.35,24.41666667 67.34166667,24.41666667 67.34166667,24.40833333 67.34166667,24.4 67.34166667,24.39166667 67.33333333,24.39166667 67.325,24.39166667 67.31666667,24.39166667 67.30833333,24.39166667 67.30833333,24.4</coordinates></LinearRing></outerBoundaryIs></Polygon><Polygon><outerBoundaryIs><LinearRing><coordinates>67.31666667,24.45 67.325,24.45 67.33333333,24.45 67.34166667,24.45 67.35,24.45 67.35,24.45833333 67.35833333,24.45833333 67.36666667,24.45833333 67.36666667,24.45 67.36666667,24.44166667 67.35833333,24.44166667 67.35,24.44166667 67.34166667,24.44166667 67.33333333,24.44166667 67.325,24.44166667 67.325,24.43333333 67.31666667,24.43333333 67.30833333,24.43333333 67.3,24.43333333 67.3,24.44166667 67.3,24.45 67.30833333,24.45 67.31666667,24.45</coordinates></LinearRing></outerBoundaryIs></Polygon><Polygon><outerBoundaryIs><LinearRing><coordinates>67.3,24.58333333 67.30833333,24.58333333 67.30833333,24.575 67.3,24.575 67.3,24.58333333</coordinates></LinearRing></outerBoundaryIs></Polygon><Polygon><outerBoundaryIs><LinearRing><coordinates>67.41666667,24.65833333 67.425,24.65833333 67.425,24.65 67.41666667,24.65 67.41666667,24.65833333</coordinates></LinearRing></outerBoundaryIs></Polygon><Polygon><outerBoundaryIs><LinearRing><coordinates>67.30833333,24.65833333 67.31666667,24.65833333 67.31666667,24.65 67.30833333,24.65 67.30833333,24.65833333</coordinates></LinearRing></outerBoundaryIs></Polygon><Polygon><outerBoundaryIs><LinearRing><coordinates>67.36666667,24.63333333 67.375,24.63333333 67.375,24.625 67.36666667,24.625 67.35833333,24.625 67.35,24.625 67.34166667,24.625 67.33333333,24.625 67.33333333,24.63333333 67.33333333,24.64166667 67.34166667,24.64166667 67.35,24.64166667 67.35833333,24.64166667 67.36666667,24.64166667 67.36666667,24.63333333</coordinates></LinearRing></outerBoundaryIs></Polygon><Polygon><outerBoundaryIs><LinearRing><coordinates>67.325,24.6 67.325,24.59166667 67.31666667,24.59166667 67.31666667,24.6 67.31666667,24.60833333 67.30833333,24.60833333 67.3,24.60833333 67.3,24.6 67.29166667,24.6 67.29166667,24.60833333 67.29166667,24.61666667 67.29166667,24.625 67.3,24.625 67.3,24.63333333 67.30833333,24.63333333 67.31666667,24.63333333 67.31666667,24.625 67.325,24.625 67.325,24.61666667 67.33333333,24.61666667 67.33333333,24.60833333 67.33333333,24.6 67.325,24.6</coordinates></LinearRing></outerBoundaryIs></Polygon><Polygon><outerBoundaryIs><LinearRing><coordinates>67.34166667,24.61666667 67.35,24.61666667 67.35,24.60833333 67.34166667,24.60833333 67.34166667,24.61666667</coordinates></LinearRing></outerBoundaryIs></Polygon><Polygon><outerBoundaryIs><LinearRing><coordinates>69.45833333,24.69166667 69.46666667,24.69166667 69.46666667,24.68333333 69.45833333,24.68333333 69.45833333,24.69166667</coordinates></LinearRing></outerBoundaryIs></Polygon><Polygon><outerBoundaryIs><LinearRing><coordinates>67.38333333,24.7 67.39166667,24.7 67.39166667,24.69166667 67.38333333,24.69166667 67.375,24.69166667 67.375,24.7 67.38333333,24.7</coordinates></LinearRing></outerBoundaryIs></Polygon><Polygon><outerBoundaryIs><LinearRing><coordinates>67.225,24.70833333 67.23333333,24.70833333 67.23333333,24.7 67.225,24.7 67.225,24.70833333</coordinates></LinearRing></outerBoundaryIs></Polygon><Polygon><outerBoundaryIs><LinearRing><coordinates>67.19166667,24.71666667 67.19166667,24.70833333 67.18333333,24.70833333 67.18333333,24.71666667 67.175,24.71666667 67.175,24.725 67.18333333,24.725 67.19166667,24.725 67.19166667,24.71666667</coordinates></LinearRing></outerBoundaryIs></Polygon><Polygon><outerBoundaryIs><LinearRing><coordinates>67.175,24.75833333 67.18333333,24.75833333 67.18333333,24.75 67.175,24.75 67.175,24.75833333</coordinates></LinearRing></outerBoundaryIs></Polygon><Polygon><outerBoundaryIs><LinearRing><coordinates>67.16666667,24.76666667 67.175,24.76666667 67.175,24.75833333 67.16666667,24.75833333 67.16666667,24.76666667</coordinates></LinearRing></outerBoundaryIs></Polygon><Polygon><outerBoundaryIs><LinearRing><coordinates>67.18333333,24.76666667 67.19166667,24.76666667 67.19166667,24.75833333 67.18333333,24.75833333 67.18333333,24.76666667</coordinates></LinearRing></outerBoundaryIs></Polygon><Polygon><outerBoundaryIs><LinearRing><coordinates>67.26666667,24.75833333 67.26666667,24.75 67.25833333,24.75 67.25833333,24.75833333 67.25833333,24.76666667 67.25,24.76666667 67.25,24.775 67.24166667,24.775 67.24166667,24.78333333 67.25,24.78333333 67.25833333,24.78333333 67.26666667,24.78333333 67.275,24.78333333 67.28333333,24.78333333 67.28333333,24.775 67.28333333,24.76666667 67.275,24.76666667 67.275,24.75833333 67.26666667,24.75833333</coordinates></LinearRing></outerBoundaryIs></Polygon><Polygon><outerBoundaryIs><LinearRing><coordinates>67.19166667,24.775 67.2,24.775 67.2,24.78333333 67.20833333,24.78333333 67.20833333,24.775 67.20833333,24.76666667 67.2,24.76666667 67.19166667,24.76666667 67.19166667,24.775</coordinates></LinearRing></outerBoundaryIs></Polygon><Polygon><outerBoundaryIs><LinearRing><coordinates>67.225,24.78333333 67.225,24.775 67.21666667,24.775 67.21666667,24.78333333 67.20833333,24.78333333 67.20833333,24.79166667 67.21666667,24.79166667 67.225,24.79166667 67.225,24.78333333</coordinates></LinearRing></outerBoundaryIs></Polygon><Polygon><outerBoundaryIs><LinearRing><coordinates>69.46666667,24.73333333 69.475,24.73333333 69.475,24.725 69.46666667,24.725 69.46666667,24.73333333</coordinates></LinearRing></outerBoundaryIs></Polygon><Polygon><outerBoundaryIs><LinearRing><coordinates>69.45833333,24.74166667 69.46666667,24.74166667 69.46666667,24.73333333 69.45833333,24.73333333 69.45833333,24.74166667</coordinates></LinearRing></outerBoundaryIs></Polygon><Polygon><outerBoundaryIs><LinearRing><coordinates>67.275,24.66666667 67.275,24.65833333 67.26666667,24.65833333 67.26666667,24.66666667 67.26666667,24.675 67.25833333,24.675 67.25,24.675 67.25,24.68333333 67.24166667,24.68333333 67.24166667,24.69166667 67.23333333,24.69166667 67.23333333,24.7 67.24166667,24.7 67.25,24.7 67.25,24.70833333 67.24166667,24.70833333 67.23333333,24.70833333 67.23333333,24.71666667 67.23333333,24.725 67.24166667,24.725 67.24166667,24.73333333 67.25,24.73333333 67.25833333,24.73333333 67.25833333,24.74166667 67.26666667,24.74166667 67.275,24.74166667 67.275,24.75 67.275,24.75833333 67.28333333,24.75833333 67.28333333,24.76666667 67.29166667,24.76666667 67.3,24.76666667 67.30833333,24.76666667 67.31666667,24.76666667 67.31666667,24.75833333 67.325,24.75833333 67.33333333,24.75833333 67.34166667,24.75833333 67.34166667,24.75 67.33333333,24.75 67.33333333,24.74166667 67.33333333,24.73333333 67.34166667,24.73333333 67.35,24.73333333 67.35,24.725 67.35833333,24.725 67.35833333,24.71666667 67.36666667,24.71666667 67.375,24.71666667 67.375,24.70833333 67.375,24.7 67.36666667,24.7 67.36666667,24.69166667 67.35833333,24.69166667 67.35,24.69166667 67.34166667,24.69166667 67.33333333,24.69166667 67.33333333,24.68333333 67.325,24.68333333 67.31666667,24.68333333 67.30833333,24.68333333 67.30833333,24.69166667 67.3,24.69166667 67.29166667,24.69166667 67.29166667,24.7 67.28333333,24.7 67.275,24.7 67.275,24.69166667 67.28333333,24.69166667 67.28333333,24.68333333 67.28333333,24.675 67.29166667,24.675 67.29166667,24.66666667 67.3,24.66666667 67.3,24.65833333 67.3,24.65 67.30833333,24.65 67.30833333,24.64166667 67.3,24.64166667 67.3,24.63333333 67.29166667,24.63333333 67.28333333,24.63333333 67.28333333,24.64166667 67.28333333,24.65 67.28333333,24.65833333 67.28333333,24.66666667 67.275,24.66666667</coordinates></LinearRing></outerBoundaryIs><innerBoundaryIs><LinearRing><coordinates>67.25,24.70833333 67.25833333,24.70833333 67.26666667,24.70833333 67.26666667,24.71666667 67.25833333,24.71666667 67.25,24.71666667 67.25,24.70833333</coordinates></LinearRing></innerBoundaryIs><innerBoundaryIs><LinearRing><coordinates>67.33333333,24.73333333 67.325,24.73333333 67.31666667,24.73333333 67.31666667,24.725 67.325,24.725 67.33333333,24.725 67.33333333,24.73333333</coordinates></LinearRing></innerBoundaryIs><innerBoundaryIs><LinearRing><coordinates>67.31666667,24.73333333 67.31666667,24.74166667 67.30833333,24.74166667 67.3,24.74166667 67.29166667,24.74166667 67.28333333,24.74166667 67.28333333,24.73333333 67.29166667,24.73333333 67.3,24.73333333 67.30833333,24.73333333 67.31666667,24.73333333</coordinates></LinearRing></innerBoundaryIs><innerBoundaryIs><LinearRing><coordinates>67.28333333,24.73333333 67.275,24.73333333 67.26666667,24.73333333 67.26666667,24.725 67.275,24.725 67.28333333,24.725 67.28333333,24.73333333</coordinates></LinearRing></innerBoundaryIs><innerBoundaryIs><LinearRing><coordinates>67.25833333,24.69166667 67.25833333,24.68333333 67.26666667,24.68333333 67.26666667,24.69166667 67.25833333,24.69166667</coordinates></LinearRing></innerBoundaryIs><innerBoundaryIs><LinearRing><coordinates>67.325,24.7 67.33333333,24.7 67.33333333,24.70833333 67.33333333,24.71666667 67.325,24.71666667 67.325,24.70833333 67.325,24.7</coordinates></LinearRing></innerBoundaryIs></Polygon><Polygon><outerBoundaryIs><LinearRing><coordinates>67.275,24.60833333 67.275,24.6 67.26666667,24.6 67.25833333,24.6 67.25,24.6 67.24166667,24.6 67.24166667,24.60833333 67.23333333,24.60833333 67.23333333,24.61666667 67.225,24.61666667 67.21666667,24.61666667 67.21666667,24.625 67.21666667,24.63333333 67.225,24.63333333 67.225,24.64166667 67.21666667,24.64166667 67.21666667,24.65 67.20833333,24.65 67.20833333,24.64166667 67.2,24.64166667 67.2,24.65 67.19166667,24.65 67.19166667,24.64166667 67.18333333,24.64166667 67.18333333,24.65 67.18333333,24.65833333 67.175,24.65833333 67.175,24.66666667 67.18333333,24.66666667 67.18333333,24.675 67.19166667,24.675 67.2,24.675 67.20833333,24.675 67.20833333,24.66666667 67.21666667,24.66666667 67.21666667,24.675 67.21666667,24.68333333 67.20833333,24.68333333 67.2,24.68333333 67.2,24.69166667 67.19166667,24.69166667 67.19166667,24.7 67.2,24.7 67.2,24.70833333 67.20833333,24.70833333 67.20833333,24.71666667 67.21666667,24.71666667 67.21666667,24.725 67.20833333,24.725 67.2,24.725 67.19166667,24.725 67.19166667,24.73333333 67.2,24.73333333 67.2,24.74166667 67.20833333,24.74166667 67.21666667,24.74166667 67.21666667,24.75 67.225,24.75 67.225,24.75833333 67.23333333,24.75833333 67.24166667,24.75833333 67.24166667,24.75 67.24166667,24.74166667 67.23333333,24.74166667 67.23333333,24.73333333 67.225,24.73333333 67.225,24.725 67.225,24.71666667 67.225,24.70833333 67.21666667,24.70833333 67.21666667,24.7 67.21666667,24.69166667 67.225,24.69166667 67.23333333,24.69166667 67.23333333,24.68333333 67.24166667,24.68333333 67.24166667,24.675 67.24166667,24.66666667 67.24166667,24.65833333 67.25,24.65833333 67.25833333,24.65833333 67.25833333,24.65 67.25833333,24.64166667 67.26666667,24.64166667 67.275,24.64166667 67.275,24.63333333 67.28333333,24.63333333 67.28333333,24.625 67.28333333,24.61666667 67.275,24.61666667 67.275,24.60833333</coordinates></LinearRing></outerBoundaryIs><innerBoundaryIs><LinearRing><coordinates>67.225,24.63333333 67.225,24.625 67.23333333,24.625 67.23333333,24.63333333 67.225,24.63333333</coordinates></LinearRing></innerBoundaryIs><innerBoundaryIs><LinearRing><coordinates>67.23333333,24.63333333 67.24166667,24.63333333 67.24166667,24.64166667 67.23333333,24.64166667 67.23333333,24.63333333</coordinates></LinearRing></innerBoundaryIs><innerBoundaryIs><LinearRing><coordinates>67.25833333,24.64166667 67.25,24.64166667 67.25,24.63333333 67.25833333,24.63333333 67.25833333,24.64166667</coordinates></LinearRing></innerBoundaryIs><innerBoundaryIs><LinearRing><coordinates>67.225,24.675 67.225,24.66666667 67.23333333,24.66666667 67.23333333,24.675 67.225,24.675</coordinates></LinearRing></innerBoundaryIs></Polygon><Polygon><outerBoundaryIs><LinearRing><coordinates>67.36666667,24.65833333 67.36666667,24.65 67.35833333,24.65 67.35,24.65 67.35,24.65833333 67.35,24.66666667 67.35833333,24.66666667 67.36666667,24.66666667 67.36666667,24.65833333</coordinates></LinearRing></outerBoundaryIs></Polygon><Polygon><outerBoundaryIs><LinearRing><coordinates>67.31666667,24.65 67.325,24.65 67.325,24.65833333 67.325,24.66666667 67.33333333,24.66666667 67.33333333,24.675 67.34166667,24.675 67.34166667,24.66666667 67.34166667,24.65833333 67.34166667,24.65 67.33333333,24.65 67.33333333,24.64166667 67.325,24.64166667 67.31666667,24.64166667 67.31666667,24.65</coordinates></LinearRing></outerBoundaryIs></Polygon><Polygon><outerBoundaryIs><LinearRing><coordinates>67.30833333,24.675 67.31666667,24.675 67.31666667,24.66666667 67.30833333,24.66666667 67.30833333,24.675</coordinates></LinearRing></outerBoundaryIs></Polygon><Polygon><outerBoundaryIs><LinearRing><coordinates>67.3,24.68333333 67.30833333,24.68333333 67.30833333,24.675 67.3,24.675 67.3,24.68333333</coordinates></LinearRing></outerBoundaryIs></Polygon><Polygon><outerBoundaryIs><LinearRing><coordinates>67.275,24.53333333 67.275,24.525 67.26666667,24.525 67.26666667,24.53333333 67.25833333,24.53333333 67.25,24.53333333 67.24166667,24.53333333 67.24166667,24.54166667 67.23333333,24.54166667 67.23333333,24.55 67.225,24.55 67.21666667,24.55 67.21666667,24.55833333 67.225,24.55833333 67.225,24.56666667 67.225,24.575 67.23333333,24.575 67.23333333,24.56666667 67.24166667,24.56666667 67.24166667,24.575 67.25,24.575 67.25833333,24.575 67.26666667,24.575 67.275,24.575 67.28333333,24.575 67.29166667,24.575 67.3,24.575 67.3,24.56666667 67.3,24.55833333 67.3,24.55 67.3,24.54166667 67.29166667,24.54166667 67.29166667,24.53333333 67.28333333,24.53333333 67.275,24.53333333</coordinates></LinearRing></outerBoundaryIs><innerBoundaryIs><LinearRing><coordinates>67.28333333,24.55 67.29166667,24.55 67.29166667,24.55833333 67.28333333,24.55833333 67.28333333,24.55</coordinates></LinearRing></innerBoundaryIs></Polygon><Polygon><outerBoundaryIs><LinearRing><coordinates>68.3,23.59166667 68.3,23.58333333 68.29166667,23.58333333 68.28333333,23.58333333 68.275,23.58333333 68.275,23.59166667 68.275,23.6 68.28333333,23.6 68.28333333,23.60833333 68.275,23.60833333 68.275,23.61666667 68.275,23.625 68.26666667,23.625 68.26666667,23.63333333 68.25833333,23.63333333 68.25833333,23.64166667 68.26666667,23.64166667 68.26666667,23.65 68.275,23.65 68.275,23.65833333 68.275,23.66666667 68.28333333,23.66666667 68.28333333,23.675 68.29166667,23.675 68.3,23.675 68.30833333,23.675 68.30833333,23.68333333 68.3,23.68333333 68.3,23.69166667 68.30833333,23.69166667 68.30833333,23.7 68.31666667,23.7 68.31666667,23.70833333 68.31666667,23.71666667 68.325,23.71666667 68.325,23.725 68.33333333,23.725 68.34166667,23.725 68.34166667,23.73333333 68.34166667,23.74166667 68.34166667,23.75 68.34166667,23.75833333 68.34166667,23.76666667 68.34166667,23.775 68.34166667,23.78333333 68.34166667,23.79166667 68.34166667,23.8 68.35,23.8 68.35833333,23.8 68.36666667,23.8 68.375,23.8 68.375,23.80833333 68.36666667,23.80833333 68.35833333,23.80833333 68.35,23.80833333 68.34166667,23.80833333 68.34166667,23.81666667 68.35,23.81666667 68.35,23.825 68.34166667,23.825 68.34166667,23.83333333 68.34166667,23.84166667 68.35,23.84166667 68.35833333,23.84166667 68.35833333,23.85 68.35,23.85 68.35,23.85833333 68.35833333,23.85833333 68.35833333,23.86666667 68.35833333,23.875 68.35833333,23.88333333 68.35,23.88333333 68.35,23.89166667 68.35,23.9 68.35833333,23.9 68.35833333,23.90833333 68.36666667,23.90833333 68.375,23.90833333 68.38333333,23.90833333 68.39166667,23.90833333 68.4,23.90833333 68.40833333,23.90833333 68.40833333,23.91666667 68.41666667,23.91666667 68.41666667,23.925 68.425,23.925 68.425,23.93333333 68.425,23.94166667 68.43333333,23.94166667 68.43333333,23.95 68.43333333,23.95833333 68.44166667,23.95833333 68.44166667,23.96666667 68.44166667,23.975 68.45,23.975 68.45,23.98333333 68.45833333,23.98333333 68.45833333,23.99166667 68.46666667,23.99166667 68.475,23.99166667 68.48333333,23.99166667 68.49166667,23.99166667 68.49166667,23.98333333 68.5,23.98333333 68.5,23.975 68.5,23.96666667 68.5,23.95833333 68.5,23.95 68.5,23.94166667 68.50833333,23.94166667 68.51666667,23.94166667 68.51666667,23.93333333 68.51666667,23.925 68.51666667,23.91666667 68.50833333,23.91666667 68.50833333,23.90833333 68.5,23.90833333 68.49166667,23.90833333 68.49166667,23.9 68.48333333,23.9 68.48333333,23.89166667 68.475,23.89166667 68.475,23.88333333 68.475,23.875 68.475,23.86666667 68.475,23.85833333 68.46666667,23.85833333 68.45833333,23.85833333 68.45,23.85833333 68.45,23.85 68.44166667,23.85 68.43333333,23.85 68.43333333,23.84166667 68.44166667,23.84166667 68.44166667,23.83333333 68.43333333,23.83333333 68.43333333,23.825 68.425,23.825 68.425,23.81666667 68.425,23.80833333 68.41666667,23.80833333 68.41666667,23.8 68.40833333,23.8 68.40833333,23.79166667 68.41666667,23.79166667 68.425,23.79166667 68.425,23.78333333 68.425,23.775 68.41666667,23.775 68.41666667,23.76666667 68.41666667,23.75833333 68.41666667,23.75 68.41666667,23.74166667 68.41666667,23.73333333 68.41666667,23.725 68.41666667,23.71666667 68.41666667,23.70833333 68.40833333,23.70833333 68.40833333,23.7 68.40833333,23.69166667 68.4,23.69166667 68.4,23.68333333 68.4,23.675 68.4,23.66666667 68.39166667,23.66666667 68.39166667,23.65833333 68.39166667,23.65 68.38333333,23.65 68.38333333,23.64166667 68.375,23.64166667 68.375,23.63333333 68.36666667,23.63333333 68.35833333,23.63333333 68.35833333,23.625 68.35,23.625 68.35,23.61666667 68.35,23.60833333 68.35,23.6 68.34166667,23.6 68.34166667,23.59166667 68.33333333,23.59166667 68.325,23.59166667 68.31666667,23.59166667 68.31666667,23.58333333 68.30833333,23.58333333 68.30833333,23.59166667 68.30833333,23.6 68.3,23.6 68.3,23.59166667</coordinates></LinearRing></outerBoundaryIs><innerBoundaryIs><LinearRing><coordinates>68.43333333,23.85 68.43333333,23.85833333 68.43333333,23.86666667 68.425,23.86666667 68.425,23.85833333 68.425,23.85 68.43333333,23.85</coordinates></LinearRing></innerBoundaryIs><innerBoundaryIs><LinearRing><coordinates>68.40833333,23.79166667 68.4,23.79166667 68.39166667,23.79166667 68.39166667,23.78333333 68.4,23.78333333 68.40833333,23.78333333 68.40833333,23.79166667</coordinates></LinearRing></innerBoundaryIs><innerBoundaryIs><LinearRing><coordinates>68.29166667,23.63333333 68.29166667,23.625 68.3,23.625 68.3,23.63333333 68.29166667,23.63333333</coordinates></LinearRing></innerBoundaryIs><innerBoundaryIs><LinearRing><coordinates>68.40833333,23.75833333 68.4,23.75833333 68.4,23.75 68.40833333,23.75 68.40833333,23.75833333</coordinates></LinearRing></innerBoundaryIs><innerBoundaryIs><LinearRing><coordinates>68.40833333,23.825 68.40833333,23.81666667 68.41666667,23.81666667 68.41666667,23.825 68.40833333,23.825</coordinates></LinearRing></innerBoundaryIs><innerBoundaryIs><LinearRing><coordinates>68.425,23.9 68.425,23.89166667 68.43333333,23.89166667 68.43333333,23.9 68.425,23.9</coordinates></LinearRing></innerBoundaryIs><innerBoundaryIs><LinearRing><coordinates>68.40833333,23.89166667 68.40833333,23.88333333 68.41666667,23.88333333 68.41666667,23.89166667 68.40833333,23.89166667</coordinates></LinearRing></innerBoundaryIs><innerBoundaryIs><LinearRing><coordinates>68.39166667,23.875 68.4,23.875 68.4,23.88333333 68.39166667,23.88333333 68.39166667,23.875</coordinates></LinearRing></innerBoundaryIs><innerBoundaryIs><LinearRing><coordinates>68.44166667,23.93333333 68.45,23.93333333 68.45,23.94166667 68.44166667,23.94166667 68.44166667,23.93333333</coordinates></LinearRing></innerBoundaryIs></Polygon><Polygon><outerBoundaryIs><LinearRing><coordinates>69.29166667,24.825 69.3,24.825 69.3,24.81666667 69.29166667,24.81666667 69.29166667,24.825</coordinates></LinearRing></outerBoundaryIs></Polygon><Polygon><outerBoundaryIs><LinearRing><coordinates>69.575,25.0 69.58333333,25.0 69.59166667,25.0 69.59166667,24.99166667 69.58333333,24.99166667 69.575,24.99166667 69.575,25.0</coordinates></LinearRing></outerBoundaryIs></Polygon><Polygon><outerBoundaryIs><LinearRing><coordinates>69.575,24.98333333 69.575,24.975 69.56666667,24.975 69.56666667,24.98333333 69.55833333,24.98333333 69.55833333,24.99166667 69.56666667,24.99166667 69.575,24.99166667 69.575,24.98333333</coordinates></LinearRing></outerBoundaryIs></Polygon><Polygon><outerBoundaryIs><LinearRing><coordinates>69.55833333,24.975 69.56666667,24.975 69.56666667,24.96666667 69.55833333,24.96666667 69.55833333,24.975</coordinates></LinearRing></outerBoundaryIs></Polygon><Polygon><outerBoundaryIs><LinearRing><coordinates>69.55,24.925 69.55833333,24.925 69.55833333,24.91666667 69.55,24.91666667 69.55,24.925</coordinates></LinearRing></outerBoundaryIs></Polygon><Polygon><outerBoundaryIs><LinearRing><coordinates>68.35,25.18333333 68.35833333,25.18333333 68.35833333,25.175 68.35,25.175 68.35,25.18333333</coordinates></LinearRing></outerBoundaryIs></Polygon><Polygon><outerBoundaryIs><LinearRing><coordinates>67.63333333,25.14166667 67.64166667,25.14166667 67.64166667,25.13333333 67.63333333,25.13333333 67.63333333,25.14166667</coordinates></LinearRing></outerBoundaryIs></Polygon><Polygon><outerBoundaryIs><LinearRing><coordinates>65.36666667,25.61666667 65.375,25.61666667 65.375,25.60833333 65.36666667,25.60833333 65.36666667,25.61666667</coordinates></LinearRing></outerBoundaryIs></Polygon><Polygon><outerBoundaryIs><LinearRing><coordinates>65.28333333,25.60833333 65.29166667,25.60833333 65.29166667,25.6 65.28333333,25.6 65.28333333,25.60833333</coordinates></LinearRing></outerBoundaryIs></Polygon><Polygon><outerBoundaryIs><LinearRing><coordinates>67.24166667,25.51666667 67.25,25.51666667 67.25,25.525 67.25833333,25.525 67.25833333,25.51666667 67.25833333,25.50833333 67.25,25.50833333 67.24166667,25.50833333 67.24166667,25.51666667</coordinates></LinearRing></outerBoundaryIs></Polygon><Polygon><outerBoundaryIs><LinearRing><coordinates>67.01666667,25.51666667 67.025,25.51666667 67.025,25.50833333 67.01666667,25.50833333 67.01666667,25.51666667</coordinates></LinearRing></outerBoundaryIs></Polygon><Polygon><outerBoundaryIs><LinearRing><coordinates>66.16666667,25.75833333 66.175,25.75833333 66.175,25.75 66.16666667,25.75 66.15833333,25.75 66.15833333,25.75833333 66.16666667,25.75833333</coordinates></LinearRing></outerBoundaryIs></Polygon><Polygon><outerBoundaryIs><LinearRing><coordinates>65.15833333,25.8 65.16666667,25.8 65.16666667,25.79166667 65.15833333,25.79166667 65.15833333,25.8</coordinates></LinearRing></outerBoundaryIs></Polygon><Polygon><outerBoundaryIs><LinearRing><coordinates>65.19166667,25.86666667 65.19166667,25.85833333 65.18333333,25.85833333 65.175,25.85833333 65.175,25.86666667 65.175,25.875 65.175,25.88333333 65.18333333,25.88333333 65.18333333,25.875 65.19166667,25.875 65.19166667,25.88333333 65.2,25.88333333 65.2,25.875 65.2,25.86666667 65.19166667,25.86666667</coordinates></LinearRing></outerBoundaryIs></Polygon><Polygon><outerBoundaryIs><LinearRing><coordinates>66.83333333,25.86666667 66.84166667,25.86666667 66.84166667,25.85833333 66.83333333,25.85833333 66.83333333,25.86666667</coordinates></LinearRing></outerBoundaryIs></Polygon><Polygon><outerBoundaryIs><LinearRing><coordinates>66.825,25.84166667 66.83333333,25.84166667 66.83333333,25.83333333 66.825,25.83333333 66.825,25.84166667</coordinates></LinearRing></outerBoundaryIs></Polygon><Polygon><outerBoundaryIs><LinearRing><coordinates>66.0,25.84166667 66.00833333,25.84166667 66.00833333,25.83333333 66.0,25.83333333 66.0,25.84166667</coordinates></LinearRing></outerBoundaryIs></Polygon><Polygon><outerBoundaryIs><LinearRing><coordinates>65.20833333,25.85 65.20833333,25.84166667 65.2,25.84166667 65.2,25.85 65.19166667,25.85 65.19166667,25.85833333 65.2,25.85833333 65.20833333,25.85833333 65.20833333,25.85</coordinates></LinearRing></outerBoundaryIs></Polygon><Polygon><outerBoundaryIs><LinearRing><coordinates>66.00833333,25.85 66.01666667,25.85 66.01666667,25.85833333 66.00833333,25.85833333 66.00833333,25.86666667 66.01666667,25.86666667 66.01666667,25.875 66.025,25.875 66.025,25.86666667 66.03333333,25.86666667 66.03333333,25.85833333 66.025,25.85833333 66.025,25.85 66.025,25.84166667 66.01666667,25.84166667 66.00833333,25.84166667 66.00833333,25.85</coordinates></LinearRing></outerBoundaryIs></Polygon><Polygon><outerBoundaryIs><LinearRing><coordinates>66.56666667,26.06666667 66.575,26.06666667 66.575,26.05833333 66.56666667,26.05833333 66.56666667,26.06666667</coordinates></LinearRing></outerBoundaryIs></Polygon><Polygon><outerBoundaryIs><LinearRing><coordinates>66.20833333,26.05833333 66.21666667,26.05833333 66.21666667,26.05 66.20833333,26.05 66.20833333,26.05833333</coordinates></LinearRing></outerBoundaryIs></Polygon><Polygon><outerBoundaryIs><LinearRing><coordinates>65.21666667,25.89166667 65.21666667,25.88333333 65.20833333,25.88333333 65.2,25.88333333 65.2,25.89166667 65.19166667,25.89166667 65.18333333,25.89166667 65.18333333,25.9 65.19166667,25.9 65.2,25.9 65.20833333,25.9 65.20833333,25.90833333 65.21666667,25.90833333 65.21666667,25.9 65.21666667,25.89166667</coordinates></LinearRing></outerBoundaryIs></Polygon><Polygon><outerBoundaryIs><LinearRing><coordinates>65.34166667,25.9 65.35,25.9 65.35,25.89166667 65.34166667,25.89166667 65.34166667,25.9</coordinates></LinearRing></outerBoundaryIs></Polygon><Polygon><outerBoundaryIs><LinearRing><coordinates>66.875,25.76666667 66.88333333,25.76666667 66.88333333,25.75833333 66.875,25.75833333 66.875,25.76666667</coordinates></LinearRing></outerBoundaryIs></Polygon><Polygon><outerBoundaryIs><LinearRing><coordinates>65.60833333,25.64166667 65.61666667,25.64166667 65.61666667,25.63333333 65.60833333,25.63333333 65.60833333,25.64166667</coordinates></LinearRing></outerBoundaryIs></Polygon><Polygon><outerBoundaryIs><LinearRing><coordinates>67.2,24.80833333 67.20833333,24.80833333 67.20833333,24.8 67.2,24.8 67.2,24.80833333</coordinates></LinearRing></outerBoundaryIs></Polygon><Polygon><outerBoundaryIs><LinearRing><coordinates>67.225,24.8 67.23333333,24.8 67.23333333,24.79166667 67.225,24.79166667 67.225,24.8</coordinates></LinearRing></outerBoundaryIs></Polygon><Polygon><outerBoundaryIs><LinearRing><coordinates>69.35,24.80833333 69.35833333,24.80833333 69.35833333,24.8 69.35,24.8 69.35,24.80833333</coordinates></LinearRing></outerBoundaryIs></Polygon><Polygon><outerBoundaryIs><LinearRing><coordinates>70.36666667,22.94166667 70.36666667,22.93333333 70.35833333,22.93333333 70.35,22.93333333 70.34166667,22.93333333 70.33333333,22.93333333 70.325,22.93333333 70.325,22.94166667 70.31666667,22.94166667 70.30833333,22.94166667 70.30833333,22.95 70.3,22.95 70.29166667,22.95 70.29166667,22.94166667 70.28333333,22.94166667 70.28333333,22.95 70.275,22.95 70.275,22.95833333 70.26666667,22.95833333 70.26666667,22.96666667 70.25833333,22.96666667 70.25,22.96666667 70.25,22.975 70.24166667,22.975 70.24166667,22.98333333 70.23333333,22.98333333 70.23333333,22.975 70.225,22.975 70.21666667,22.975 70.21666667,22.96666667 70.21666667,22.95833333 70.21666667,22.95 70.20833333,22.95 70.2,22.95 70.19166667,22.95 70.18333333,22.95 70.175,22.95 70.16666667,22.95 70.16666667,22.94166667 70.15833333,22.94166667 70.15833333,22.95 70.15,22.95 70.14166667,22.95 70.14166667,22.95833333 70.13333333,22.95833333 70.125,22.95833333 70.125,22.96666667 70.125,22.975 70.13333333,22.975 70.13333333,22.98333333 70.13333333,22.99166667 70.13333333,23.0 70.125,23.0 70.125,22.99166667 70.125,22.98333333 70.11666667,22.98333333 70.11666667,22.975 70.10833333,22.975 70.10833333,22.96666667 70.1,22.96666667 70.1,22.95833333 70.10833333,22.95833333 70.10833333,22.95 70.11666667,22.95 70.11666667,22.94166667 70.125,22.94166667 70.13333333,22.94166667 70.13333333,22.93333333 70.125,22.93333333 70.125,22.925 70.11666667,22.925 70.10833333,22.925 70.10833333,22.91666667 70.1,22.91666667 70.1,22.90833333 70.09166667,22.90833333 70.08333333,22.90833333 70.075,22.90833333 70.06666667,22.90833333 70.05833333,22.90833333 70.05833333,22.9 70.05,22.9 70.04166667,22.9 70.03333333,22.9 70.025,22.9 70.01666667,22.9 70.00833333,22.9 70.0,22.9 69.99166667,22.9 69.98333333,22.9 69.975,22.9 69.96666667,22.9 69.96666667,22.89166667 69.95833333,22.89166667 69.95,22.89166667 69.94166667,22.89166667 69.93333333,22.89166667 69.93333333,22.88333333 69.925,22.88333333 69.925,22.875 69.91666667,22.875 69.90833333,22.875 69.90833333,22.86666667 69.9,22.86666667 69.89166667,22.86666667 69.88333333,22.86666667 69.88333333,22.875 69.875,22.875 69.86666667,22.875 69.85833333,22.875 69.85833333,22.86666667 69.85,22.86666667 69.84166667,22.86666667 69.84166667,22.85833333 69.83333333,22.85833333 69.825,22.85833333 69.825,22.85 69.81666667,22.85 69.80833333,22.85 69.8,22.85 69.79166667,22.85 69.79166667,22.84166667 69.78333333,22.84166667 69.78333333,22.83333333 69.775,22.83333333 69.775,22.825 69.76666667,22.825 69.75833333,22.825 69.75833333,22.81666667 69.75,22.81666667 69.75,22.80833333 69.74166667,22.80833333 69.74166667,22.8 69.73333333,22.8 69.73333333,22.79166667 69.73333333,22.78333333 69.73333333,22.775 69.725,22.775 69.725,22.76666667 69.71666667,22.76666667 69.71666667,22.75833333 69.71666667,22.75 69.70833333,22.75 69.70833333,22.74166667 69.7,22.74166667 69.69166667,22.74166667 69.69166667,22.75 69.68333333,22.75 69.675,22.75 69.675,22.75833333 69.66666667,22.75833333 69.66666667,22.76666667 69.65833333,22.76666667 69.65833333,22.75833333 69.65,22.75833333 69.65,22.76666667 69.64166667,22.76666667 69.64166667,22.775 69.64166667,22.78333333 69.64166667,22.79166667 69.63333333,22.79166667 69.63333333,22.78333333 69.63333333,22.775 69.63333333,22.76666667 69.625,22.76666667 69.61666667,22.76666667 69.60833333,22.76666667 69.60833333,22.75833333 69.6,22.75833333 69.59166667,22.75833333 69.59166667,22.76666667 69.58333333,22.76666667 69.575,22.76666667 69.56666667,22.76666667 69.56666667,22.775 69.55833333,22.775 69.55833333,22.78333333 69.55833333,22.79166667 69.55833333,22.8 69.55,22.8 69.54166667,22.8 69.54166667,22.79166667 69.54166667,22.78333333 69.53333333,22.78333333 69.53333333,22.79166667 69.525,22.79166667 69.51666667,22.79166667 69.50833333,22.79166667 69.5,22.79166667 69.49166667,22.79166667 69.48333333,22.79166667 69.475,22.79166667 69.46666667,22.79166667 69.46666667,22.78333333 69.475,22.78333333 69.48333333,22.78333333 69.48333333,22.775 69.475,22.775 69.46666667,22.775 69.45833333,22.775 69.45833333,22.78333333 69.45,22.78333333 69.44166667,22.78333333 69.43333333,22.78333333 69.43333333,22.79166667 69.425,22.79166667 69.425,22.8 69.41666667,22.8 69.40833333,22.8 69.40833333,22.80833333 69.4,22.80833333 69.39166667,22.80833333 69.39166667,22.81666667 69.38333333,22.81666667 69.375,22.81666667 69.36666667,22.81666667 69.36666667,22.825 69.35833333,22.825 69.35,22.825 69.34166667,22.825 69.33333333,22.825 69.33333333,22.83333333 69.325,22.83333333 69.31666667,22.83333333 69.30833333,22.83333333 69.3,22.83333333 69.29166667,22.83333333 69.29166667,22.825 69.28333333,22.825 69.275,22.825 69.26666667,22.825 69.25833333,22.825 69.25,22.825 69.25,22.83333333 69.24166667,22.83333333 69.23333333,22.83333333 69.23333333,22.84166667 69.225,22.84166667 69.225,22.83333333 69.21666667,22.83333333 69.20833333,22.83333333 69.20833333,22.84166667 69.2,22.84166667 69.19166667,22.84166667 69.18333333,22.84166667 69.18333333,22.85 69.175,22.85 69.16666667,22.85 69.16666667,22.85833333 69.15833333,22.85833333 69.15833333,22.86666667 69.15,22.86666667 69.14166667,22.86666667 69.13333333,22.86666667 69.13333333,22.875 69.125,22.875 69.125,22.88333333 69.11666667,22.88333333 69.10833333,22.88333333 69.10833333,22.89166667 69.1,22.89166667 69.1,22.9 69.09166667,22.9 69.08333333,22.9 69.08333333,22.90833333 69.075,22.90833333 69.075,22.91666667 69.06666667,22.91666667 69.05833333,22.91666667 69.05833333,22.925 69.05,22.925 69.04166667,22.925 69.04166667,22.93333333 69.03333333,22.93333333 69.025,22.93333333 69.025,22.94166667 69.01666667,22.94166667 69.00833333,22.94166667 69.00833333,22.95 69.0,22.95 68.99166667,22.95 68.99166667,22.95833333 68.98333333,22.95833333 68.975,22.95833333 68.975,22.96666667 68.96666667,22.96666667 68.95833333,22.96666667 68.95833333,22.975 68.95,22.975 68.95,22.98333333 68.94166667,22.98333333 68.93333333,22.98333333 68.93333333,22.99166667 68.925,22.99166667 68.91666667,22.99166667 68.91666667,23.0 68.90833333,23.0 68.90833333,23.00833333 68.9,23.00833333 68.89166667,23.00833333 68.89166667,23.01666667 68.88333333,23.01666667 68.88333333,23.025 68.875,23.025 68.875,23.03333333 68.86666667,23.03333333 68.85833333,23.03333333 68.85833333,23.04166667 68.85,23.04166667 68.85,23.05 68.84166667,23.05 68.83333333,23.05 68.83333333,23.05833333 68.825,23.05833333 68.81666667,23.05833333 68.81666667,23.06666667 68.80833333,23.06666667 68.8,23.06666667 68.79166667,23.06666667 68.79166667,23.075 68.78333333,23.075 68.775,23.075 68.76666667,23.075 68.76666667,23.08333333 68.75833333,23.08333333 68.75,23.08333333 68.75,23.09166667 68.75,23.1 68.75,23.10833333 68.74166667,23.10833333 68.73333333,23.10833333 68.725,23.10833333 68.71666667,23.10833333 68.71666667,23.11666667 68.70833333,23.11666667 68.70833333,23.125 68.7,23.125 68.7,23.13333333 68.69166667,23.13333333 68.68333333,23.13333333 68.68333333,23.14166667 68.69166667,23.14166667 68.7,23.14166667 68.70833333,23.14166667 68.71666667,23.14166667 68.725,23.14166667 68.725,23.15 68.71666667,23.15 68.70833333,23.15 68.7,23.15 68.69166667,23.15 68.69166667,23.15833333 68.68333333,23.15833333 68.675,23.15833333 68.675,23.16666667 68.66666667,23.16666667 68.65833333,23.16666667 68.65833333,23.175 68.65,23.175 68.65,23.18333333 68.65,23.19166667 68.64166667,23.19166667 68.63333333,23.19166667 68.63333333,23.18333333 68.625,23.18333333 68.625,23.19166667 68.61666667,23.19166667 68.61666667,23.2 68.60833333,23.2 68.60833333,23.20833333 68.6,23.20833333 68.59166667,23.20833333 68.59166667,23.21666667 68.58333333,23.21666667 68.58333333,23.225 68.58333333,23.23333333 68.59166667,23.23333333 68.59166667,23.24166667 68.6,23.24166667 68.6,23.23333333 68.60833333,23.23333333 68.60833333,23.24166667 68.61666667,23.24166667 68.625,23.24166667 68.625,23.25 68.63333333,23.25 68.63333333,23.24166667 68.64166667,23.24166667 68.64166667,23.25 68.65,23.25 68.65,23.25833333 68.65833333,23.25833333 68.65833333,23.26666667 68.66666667,23.26666667 68.675,23.26666667 68.675,23.275 68.66666667,23.275 68.65833333,23.275 68.65,23.275 68.65,23.26666667 68.64166667,23.26666667 68.63333333,23.26666667 68.63333333,23.275 68.63333333,23.28333333 68.625,23.28333333 68.625,23.29166667 68.63333333,23.29166667 68.64166667,23.29166667 68.64166667,23.3 68.65,23.3 68.65,23.30833333 68.65,23.31666667 68.64166667,23.31666667 68.63333333,23.31666667 68.63333333,23.325 68.63333333,23.33333333 68.625,23.33333333 68.625,23.34166667 68.63333333,23.34166667 68.63333333,23.35 68.625,23.35 68.625,23.35833333 68.61666667,23.35833333 68.61666667,23.35 68.61666667,23.34166667 68.61666667,23.33333333 68.60833333,23.33333333 68.6,23.33333333 68.6,23.34166667 68.59166667,23.34166667 68.59166667,23.35 68.58333333,23.35 68.58333333,23.35833333 68.575,23.35833333 68.575,23.36666667 68.56666667,23.36666667 68.55833333,23.36666667 68.55833333,23.375 68.56666667,23.375 68.56666667,23.38333333 68.575,23.38333333 68.58333333,23.38333333 68.58333333,23.39166667 68.575,23.39166667 68.56666667,23.39166667 68.56666667,23.4 68.56666667,23.40833333 68.55833333,23.40833333 68.55833333,23.41666667 68.55,23.41666667 68.55,23.425 68.54166667,23.425 68.54166667,23.43333333 68.53333333,23.43333333 68.53333333,23.44166667 68.53333333,23.45 68.525,23.45 68.51666667,23.45 68.51666667,23.44166667 68.525,23.44166667 68.525,23.43333333 68.51666667,23.43333333 68.50833333,23.43333333 68.50833333,23.44166667 68.5,23.44166667 68.5,23.45 68.5,23.45833333 68.50833333,23.45833333 68.50833333,23.46666667 68.51666667,23.46666667 68.51666667,23.475 68.50833333,23.475 68.5,23.475 68.49166667,23.475 68.48333333,23.475 68.48333333,23.46666667 68.49166667,23.46666667 68.49166667,23.45833333 68.49166667,23.45 68.49166667,23.44166667 68.49166667,23.43333333 68.49166667,23.425 68.49166667,23.41666667 68.48333333,23.41666667 68.48333333,23.40833333 68.475,23.40833333 68.46666667,23.40833333 68.46666667,23.41666667 68.46666667,23.425 68.45833333,23.425 68.45833333,23.43333333 68.45833333,23.44166667 68.45833333,23.45 68.45,23.45 68.44166667,23.45 68.44166667,23.45833333 68.44166667,23.46666667 68.45,23.46666667 68.45833333,23.46666667 68.45833333,23.475 68.46666667,23.475 68.46666667,23.48333333 68.45833333,23.48333333 68.45833333,23.49166667 68.46666667,23.49166667 68.475,23.49166667 68.475,23.48333333 68.48333333,23.48333333 68.48333333,23.49166667 68.49166667,23.49166667 68.49166667,23.48333333 68.5,23.48333333 68.5,23.49166667 68.5,23.5 68.50833333,23.5 68.50833333,23.50833333 68.5,23.50833333 68.5,23.51666667 68.49166667,23.51666667 68.49166667,23.525 68.49166667,23.53333333 68.49166667,23.54166667 68.48333333,23.54166667 68.475,23.54166667 68.46666667,23.54166667 68.46666667,23.53333333 68.45833333,23.53333333 68.45,23.53333333 68.45,23.54166667 68.44166667,23.54166667 68.44166667,23.53333333 68.44166667,23.525 68.43333333,23.525 68.43333333,23.53333333 68.43333333,23.54166667 68.43333333,23.55 68.43333333,23.55833333 68.44166667,23.55833333 68.44166667,23.56666667 68.45,23.56666667 68.45833333,23.56666667 68.45833333,23.575 68.46666667,23.575 68.475,23.575 68.475,23.58333333 68.46666667,23.58333333 68.45833333,23.58333333 68.45833333,23.59166667 68.45833333,23.6 68.46666667,23.6 68.46666667,23.60833333 68.46666667,23.61666667 68.475,23.61666667 68.48333333,23.61666667 68.48333333,23.625 68.49166667,23.625 68.49166667,23.63333333 68.49166667,23.64166667 68.5,23.64166667 68.5,23.65 68.5,23.65833333 68.50833333,23.65833333 68.51666667,23.65833333 68.51666667,23.66666667 68.525,23.66666667 68.525,23.675 68.525,23.68333333 68.525,23.69166667 68.53333333,23.69166667 68.54166667,23.69166667 68.54166667,23.7 68.55,23.7 68.55,23.70833333 68.55,23.71666667 68.55833333,23.71666667 68.55833333,23.725 68.56666667,23.725 68.575,23.725 68.58333333,23.725 68.58333333,23.73333333 68.59166667,23.73333333 68.6,23.73333333 68.6,23.74166667 68.6,23.75 68.60833333,23.75 68.61666667,23.75 68.625,23.75 68.625,23.75833333 68.63333333,23.75833333 68.63333333,23.76666667 68.63333333,23.775 68.64166667,23.775 68.64166667,23.78333333 68.65,23.78333333 68.65,23.79166667 68.65833333,23.79166667 68.65833333,23.8 68.66666667,23.8 68.675,23.8 68.675,23.79166667 68.68333333,23.79166667 68.68333333,23.8 68.69166667,23.8 68.69166667,23.80833333 68.7,23.80833333 68.70833333,23.80833333 68.70833333,23.81666667 68.70833333,23.825 68.71666667,23.825 68.725,23.825 68.725,23.83333333 68.73333333,23.83333333 68.74166667,23.83333333 68.75,23.83333333 68.75,23.84166667 68.75833333,23.84166667 68.76666667,23.84166667 68.76666667,23.85 68.75833333,23.85 68.75,23.85 68.74166667,23.85 68.74166667,23.84166667 68.73333333,23.84166667 68.73333333,23.85 68.725,23.85 68.725,23.85833333 68.71666667,23.85833333 68.70833333,23.85833333 68.7,23.85833333 68.69166667,23.85833333 68.68333333,23.85833333 68.675,23.85833333 68.66666667,23.85833333 68.66666667,23.85 68.65833333,23.85 68.65,23.85 68.64166667,23.85 68.64166667,23.84166667 68.64166667,23.83333333 68.63333333,23.83333333 68.625,23.83333333 68.61666667,23.83333333 68.61666667,23.84166667 68.60833333,23.84166667 68.6,23.84166667 68.59166667,23.84166667 68.59166667,23.83333333 68.58333333,23.83333333 68.58333333,23.825 68.575,23.825 68.575,23.81666667 68.56666667,23.81666667 68.56666667,23.80833333 68.56666667,23.8 68.56666667,23.79166667 68.55833333,23.79166667 68.55833333,23.78333333 68.55,23.78333333 68.55,23.775 68.54166667,23.775 68.54166667,23.76666667 68.54166667,23.75833333 68.53333333,23.75833333 68.525,23.75833333 68.525,23.76666667 68.51666667,23.76666667 68.51666667,23.75833333 68.50833333,23.75833333 68.5,23.75833333 68.5,23.75 68.5,23.74166667 68.49166667,23.74166667 68.49166667,23.75 68.48333333,23.75 68.475,23.75 68.475,23.74166667 68.475,23.73333333 68.475,23.725 68.46666667,23.725 68.45833333,23.725 68.45833333,23.73333333 68.46666667,23.73333333 68.46666667,23.74166667 68.45833333,23.74166667 68.45,23.74166667 68.44166667,23.74166667 68.44166667,23.75 68.44166667,23.75833333 68.45,23.75833333 68.45,23.76666667 68.45833333,23.76666667 68.45833333,23.775 68.45833333,23.78333333 68.45,23.78333333 68.45,23.79166667 68.45,23.8 68.45,23.80833333 68.45833333,23.80833333 68.45833333,23.81666667 68.46666667,23.81666667 68.475,23.81666667 68.475,23.825 68.48333333,23.825 68.49166667,23.825 68.49166667,23.83333333 68.5,23.83333333 68.5,23.825 68.50833333,23.825 68.51666667,23.825 68.525,23.825 68.53333333,23.825 68.53333333,23.83333333 68.54166667,23.83333333 68.55,23.83333333 68.55,23.84166667 68.55,23.85 68.55833333,23.85 68.55833333,23.85833333 68.56666667,23.85833333 68.56666667,23.86666667 68.56666667,23.875 68.575,23.875 68.575,23.88333333 68.58333333,23.88333333 68.59166667,23.88333333 68.59166667,23.89166667 68.6,23.89166667 68.6,23.9 68.60833333,23.9 68.61666667,23.9 68.625,23.9 68.63333333,23.9 68.63333333,23.90833333 68.625,23.90833333 68.61666667,23.90833333 68.61666667,23.91666667 68.61666667,23.925 68.60833333,23.925 68.60833333,23.93333333 68.6,23.93333333 68.6,23.94166667 68.59166667,23.94166667 68.59166667,23.93333333 68.59166667,23.925 68.59166667,23.91666667 68.58333333,23.91666667 68.575,23.91666667 68.575,23.90833333 68.56666667,23.90833333 68.56666667,23.9 68.56666667,23.89166667 68.55833333,23.89166667 68.55833333,23.88333333 68.55,23.88333333 68.55,23.875 68.54166667,23.875 68.53333333,23.875 68.525,23.875 68.525,23.86666667 68.53333333,23.86666667 68.53333333,23.85833333 68.525,23.85833333 68.51666667,23.85833333 68.50833333,23.85833333 68.50833333,23.86666667 68.5,23.86666667 68.49166667,23.86666667 68.49166667,23.875 68.49166667,23.88333333 68.48333333,23.88333333 68.48333333,23.89166667 68.49166667,23.89166667 68.5,23.89166667 68.5,23.9 68.50833333,23.9 68.51666667,23.9 68.51666667,23.90833333 68.525,23.90833333 68.525,23.91666667 68.53333333,23.91666667 68.53333333,23.925 68.53333333,23.93333333 68.525,23.93333333 68.525,23.94166667 68.53333333,23.94166667 68.54166667,23.94166667 68.54166667,23.95 68.54166667,23.95833333 68.53333333,23.95833333 68.525,23.95833333 68.525,23.95 68.51666667,23.95 68.50833333,23.95 68.50833333,23.95833333 68.50833333,23.96666667 68.50833333,23.975 68.50833333,23.98333333 68.50833333,23.99166667 68.5,23.99166667 68.5,24.0 68.5,24.00833333 68.49166667,24.00833333 68.48333333,24.00833333 68.475,24.00833333 68.46666667,24.00833333 68.45833333,24.00833333 68.45833333,24.0 68.45,24.0 68.44166667,24.0 68.44166667,23.99166667 68.43333333,23.99166667 68.43333333,23.98333333 68.43333333,23.975 68.43333333,23.96666667 68.43333333,23.95833333 68.425,23.95833333 68.425,23.95 68.425,23.94166667 68.41666667,23.94166667 68.41666667,23.93333333 68.41666667,23.925 68.40833333,23.925 68.4,23.925 68.4,23.91666667 68.39166667,23.91666667 68.38333333,23.91666667 68.375,23.91666667 68.36666667,23.91666667 68.35833333,23.91666667 68.35833333,23.90833333 68.35,23.90833333 68.35,23.9 68.34166667,23.9 68.34166667,23.89166667 68.34166667,23.88333333 68.35,23.88333333 68.35,23.875 68.35,23.86666667 68.35,23.85833333 68.34166667,23.85833333 68.34166667,23.85 68.34166667,23.84166667 68.33333333,23.84166667 68.33333333,23.83333333 68.33333333,23.825 68.34166667,23.825 68.34166667,23.81666667 68.33333333,23.81666667 68.325,23.81666667 68.325,23.80833333 68.325,23.8 68.31666667,23.8 68.31666667,23.79166667 68.31666667,23.78333333 68.31666667,23.775 68.31666667,23.76666667 68.31666667,23.75833333 68.31666667,23.75 68.31666667,23.74166667 68.325,23.74166667 68.325,23.73333333 68.31666667,23.73333333 68.30833333,23.73333333 68.3,23.73333333 68.3,23.725 68.29166667,23.725 68.29166667,23.71666667 68.28333333,23.71666667 68.28333333,23.70833333 68.275,23.70833333 68.275,23.7 68.26666667,23.7 68.26666667,23.69166667 68.26666667,23.68333333 68.25833333,23.68333333 68.25,23.68333333 68.25,23.675 68.24166667,23.675 68.24166667,23.68333333 68.23333333,23.68333333 68.23333333,23.69166667 68.225,23.69166667 68.225,23.7 68.21666667,23.7 68.20833333,23.7 68.20833333,23.70833333 68.20833333,23.71666667 68.2,23.71666667 68.2,23.725 68.19166667,23.725 68.19166667,23.73333333 68.19166667,23.74166667 68.2,23.74166667 68.2,23.75 68.20833333,23.75 68.20833333,23.75833333 68.20833333,23.76666667 68.21666667,23.76666667 68.21666667,23.775 68.21666667,23.78333333 68.21666667,23.79166667 68.21666667,23.8 68.20833333,23.8 68.20833333,23.80833333 68.20833333,23.81666667 68.20833333,23.825 68.20833333,23.83333333 68.21666667,23.83333333 68.225,23.83333333 68.23333333,23.83333333 68.23333333,23.84166667 68.24166667,23.84166667 68.24166667,23.85 68.25,23.85 68.25,23.84166667 68.25,23.83333333 68.25833333,23.83333333 68.26666667,23.83333333 68.275,23.83333333 68.28333333,23.83333333 68.28333333,23.84166667 68.275,23.84166667 68.26666667,23.84166667 68.25833333,23.84166667 68.25833333,23.85 68.26666667,23.85 68.26666667,23.85833333 68.26666667,23.86666667 68.25833333,23.86666667 68.25833333,23.875 68.25833333,23.88333333 68.26666667,23.88333333 68.26666667,23.89166667 68.275,23.89166667 68.275,23.9 68.275,23.90833333 68.275,23.91666667 68.28333333,23.91666667 68.29166667,23.91666667 68.3,23.91666667 68.30833333,23.91666667 68.31666667,23.91666667 68.325,23.91666667 68.33333333,23.91666667 68.34166667,23.91666667 68.34166667,23.925 68.34166667,23.93333333 68.35,23.93333333 68.35,23.94166667 68.35,23.95 68.34166667,23.95 68.34166667,23.95833333 68.35,23.95833333 68.35,23.96666667 68.35833333,23.96666667 68.35833333,23.975 68.36666667,23.975 68.36666667,23.98333333 68.375,23.98333333 68.38333333,23.98333333 68.38333333,23.99166667 68.375,23.99166667 68.36666667,23.99166667 68.35833333,23.99166667 68.35,23.99166667 68.35,23.98333333 68.34166667,23.98333333 68.34166667,23.975 68.33333333,23.975 68.33333333,23.96666667 68.33333333,23.95833333 68.325,23.95833333 68.325,23.95 68.325,23.94166667 68.325,23.93333333 68.31666667,23.93333333 68.30833333,23.93333333 68.3,23.93333333 68.3,23.94166667 68.29166667,23.94166667 68.29166667,23.95 68.28333333,23.95 68.28333333,23.94166667 68.275,23.94166667 68.275,23.93333333 68.26666667,23.93333333 68.25833333,23.93333333 68.25833333,23.925 68.25833333,23.91666667 68.25,23.91666667 68.25,23.90833333 68.24166667,23.90833333 68.24166667,23.9 68.23333333,23.9 68.225,23.9 68.21666667,23.9 68.21666667,23.89166667 68.20833333,23.89166667 68.20833333,23.88333333 68.2,23.88333333 68.19166667,23.88333333 68.19166667,23.875 68.19166667,23.86666667 68.19166667,23.85833333 68.18333333,23.85833333 68.18333333,23.85 68.175,23.85 68.16666667,23.85 68.16666667,23.85833333 68.15833333,23.85833333 68.15,23.85833333 68.15,23.86666667 68.14166667,23.86666667 68.13333333,23.86666667 68.13333333,23.85833333 68.14166667,23.85833333 68.14166667,23.85 68.13333333,23.85 68.125,23.85 68.125,23.85833333 68.11666667,23.85833333 68.11666667,23.85 68.10833333,23.85 68.1,23.85 68.1,23.84166667 68.09166667,23.84166667 68.08333333,23.84166667 68.075,23.84166667 68.075,23.85 68.06666667,23.85 68.06666667,23.85833333 68.06666667,23.86666667 68.05833333,23.86666667 68.05833333,23.875 68.05833333,23.88333333 68.05833333,23.89166667 68.05,23.89166667 68.05,23.9 68.05833333,23.9 68.05833333,23.90833333 68.06666667,23.90833333 68.075,23.90833333 68.08333333,23.90833333 68.08333333,23.91666667 68.09166667,23.91666667 68.09166667,23.925 68.1,23.925 68.1,23.93333333 68.1,23.94166667 68.1,23.95 68.1,23.95833333 68.1,23.96666667 68.1,23.975 68.1,23.98333333 68.09166667,23.98333333 68.09166667,23.975 68.09166667,23.96666667 68.09166667,23.95833333 68.09166667,23.95 68.09166667,23.94166667 68.09166667,23.93333333 68.08333333,23.93333333 68.08333333,23.925 68.075,23.925 68.075,23.91666667 68.06666667,23.91666667 68.05833333,23.91666667 68.05,23.91666667 68.05,23.90833333 68.04166667,23.90833333 68.04166667,23.91666667 68.03333333,23.91666667 68.03333333,23.925 68.025,23.925 68.025,23.93333333 68.01666667,23.93333333 68.01666667,23.94166667 68.01666667,23.95 68.00833333,23.95 68.00833333,23.94166667 68.0,23.94166667 68.0,23.93333333 68.00833333,23.93333333 68.00833333,23.925 68.01666667,23.925 68.01666667,23.91666667 68.025,23.91666667 68.025,23.90833333 68.03333333,23.90833333 68.03333333,23.9 68.03333333,23.89166667 68.03333333,23.88333333 68.025,23.88333333 68.025,23.875 68.025,23.86666667 68.03333333,23.86666667 68.03333333,23.85833333 68.03333333,23.85 68.03333333,23.84166667 68.04166667,23.84166667 68.04166667,23.83333333 68.04166667,23.825 68.04166667,23.81666667 68.04166667,23.80833333 68.04166667,23.8 68.04166667,23.79166667 68.03333333,23.79166667 68.025,23.79166667 68.01666667,23.79166667 68.01666667,23.78333333 68.00833333,23.78333333 68.0,23.78333333 68.0,23.79166667 67.99166667,23.79166667 67.98333333,23.79166667 67.98333333,23.8 67.975,23.8 67.975,23.80833333 67.96666667,23.80833333 67.96666667,23.81666667 67.95833333,23.81666667 67.95833333,23.825 67.95833333,23.83333333 67.95,23.83333333 67.95,23.84166667 67.94166667,23.84166667 67.93333333,23.84166667 67.925,23.84166667 67.91666667,23.84166667 67.90833333,23.84166667 67.90833333,23.85 67.9,23.85 67.9,23.85833333 67.89166667,23.85833333 67.89166667,23.86666667 67.88333333,23.86666667 67.88333333,23.875 67.875,23.875 67.875,23.88333333 67.86666667,23.88333333 67.86666667,23.89166667 67.86666667,23.9 67.86666667,23.90833333 67.86666667,23.91666667 67.875,23.91666667 67.875,23.925 67.875,23.93333333 67.88333333,23.93333333 67.88333333,23.94166667 67.89166667,23.94166667 67.89166667,23.95 67.9,23.95 67.90833333,23.95 67.90833333,23.95833333 67.90833333,23.96666667 67.91666667,23.96666667 67.91666667,23.975 67.91666667,23.98333333 67.90833333,23.98333333 67.90833333,23.99166667 67.9,23.99166667 67.89166667,23.99166667 67.89166667,24.0 67.88333333,24.0 67.875,24.0 67.86666667,24.0 67.86666667,23.99166667 67.875,23.99166667 67.88333333,23.99166667 67.88333333,23.98333333 67.89166667,23.98333333 67.9,23.98333333 67.9,23.975 67.89166667,23.975 67.89166667,23.96666667 67.88333333,23.96666667 67.875,23.96666667 67.875,23.95833333 67.875,23.95 67.86666667,23.95 67.86666667,23.94166667 67.85833333,23.94166667 67.85833333,23.93333333 67.85,23.93333333 67.85,23.925 67.84166667,23.925 67.84166667,23.91666667 67.83333333,23.91666667 67.83333333,23.90833333 67.83333333,23.9 67.83333333,23.89166667 67.83333333,23.88333333 67.83333333,23.875 67.83333333,23.86666667 67.825,23.86666667 67.825,23.85833333 67.825,23.85 67.83333333,23.85 67.83333333,23.84166667 67.83333333,23.83333333 67.825,23.83333333 67.825,23.825 67.825,23.81666667 67.81666667,23.81666667 67.80833333,23.81666667 67.8,23.81666667 67.79166667,23.81666667 67.79166667,23.825 67.78333333,23.825 67.775,23.825 67.775,23.83333333 67.76666667,23.83333333 67.76666667,23.84166667 67.75833333,23.84166667 67.75833333,23.85 67.75,23.85 67.75,23.84166667 67.74166667,23.84166667 67.73333333,23.84166667 67.73333333,23.85 67.725,23.85 67.71666667,23.85 67.71666667,23.85833333 67.71666667,23.86666667 67.70833333,23.86666667 67.70833333,23.85833333 67.70833333,23.85 67.70833333,23.84166667 67.71666667,23.84166667 67.71666667,23.83333333 67.725,23.83333333 67.725,23.825 67.725,23.81666667 67.71666667,23.81666667 67.71666667,23.80833333 67.70833333,23.80833333 67.7,23.80833333 67.69166667,23.80833333 67.69166667,23.81666667 67.68333333,23.81666667 67.68333333,23.80833333 67.675,23.80833333 67.66666667,23.80833333 67.66666667,23.81666667 67.65833333,23.81666667 67.65,23.81666667 67.65,23.825 67.65,23.83333333 67.64166667,23.83333333 67.64166667,23.84166667 67.65,23.84166667 67.65,23.85 67.64166667,23.85 67.64166667,23.85833333 67.64166667,23.86666667 67.64166667,23.875 67.65,23.875 67.65,23.88333333 67.64166667,23.88333333 67.64166667,23.89166667 67.64166667,23.9 67.64166667,23.90833333 67.65,23.90833333 67.65,23.91666667 67.65,23.925 67.65,23.93333333 67.65833333,23.93333333 67.66666667,23.93333333 67.675,23.93333333 67.68333333,23.93333333 67.69166667,23.93333333 67.7,23.93333333 67.7,23.94166667 67.69166667,23.94166667 67.68333333,23.94166667 67.675,23.94166667 67.66666667,23.94166667 67.66666667,23.95 67.65833333,23.95 67.65833333,23.94166667 67.65,23.94166667 67.64166667,23.94166667 67.64166667,23.93333333 67.64166667,23.925 67.64166667,23.91666667 67.63333333,23.91666667 67.63333333,23.90833333 67.63333333,23.9 67.63333333,23.89166667 67.625,23.89166667 67.625,23.88333333 67.625,23.875 67.61666667,23.875 67.61666667,23.88333333 67.60833333,23.88333333 67.6,23.88333333 67.59166667,23.88333333 67.58333333,23.88333333 67.58333333,23.89166667 67.58333333,23.9 67.58333333,23.90833333 67.58333333,23.91666667 67.575,23.91666667 67.575,23.90833333 67.575,23.9 67.575,23.89166667 67.575,23.88333333 67.56666667,23.88333333 67.56666667,23.89166667 67.56666667,23.9 67.56666667,23.90833333 67.56666667,23.91666667 67.55833333,23.91666667 67.55,23.91666667 67.55,23.925 67.54166667,23.925 67.54166667,23.91666667 67.53333333,23.91666667 67.53333333,23.925 67.53333333,23.93333333 67.54166667,23.93333333 67.54166667,23.94166667 67.53333333,23.94166667 67.525,23.94166667 67.525,23.93333333 67.525,23.925 67.51666667,23.925 67.51666667,23.91666667 67.50833333,23.91666667 67.50833333,23.925 67.5,23.925 67.5,23.91666667 67.49166667,23.91666667 67.49166667,23.925 67.49166667,23.93333333 67.49166667,23.94166667 67.5,23.94166667 67.5,23.95 67.5,23.95833333 67.5,23.96666667 67.50833333,23.96666667 67.50833333,23.975 67.5,23.975 67.49166667,23.975 67.48333333,23.975 67.475,23.975 67.46666667,23.975 67.45833333,23.975 67.45,23.975 67.45,23.98333333 67.45,23.99166667 67.45,24.0 67.45833333,24.0 67.46666667,24.0 67.475,24.0 67.475,24.00833333 67.475,24.01666667 67.475,24.025 67.46666667,24.025 67.46666667,24.01666667 67.45833333,24.01666667 67.45833333,24.00833333 67.45,24.00833333 67.44166667,24.00833333 67.43333333,24.00833333 67.425,24.00833333 67.425,24.0 67.41666667,24.0 67.41666667,24.00833333 67.41666667,24.01666667 67.41666667,24.025 67.40833333,24.025 67.40833333,24.03333333 67.40833333,24.04166667 67.41666667,24.04166667 67.41666667,24.05 67.425,24.05 67.425,24.05833333 67.43333333,24.05833333 67.44166667,24.05833333 67.45,24.05833333 67.45,24.06666667 67.45833333,24.06666667 67.46666667,24.06666667 67.46666667,24.075 67.46666667,24.08333333 67.45833333,24.08333333 67.45,24.08333333 67.44166667,24.08333333 67.44166667,24.075 67.43333333,24.075 67.425,24.075 67.425,24.08333333 67.41666667,24.08333333 67.41666667,24.09166667 67.40833333,24.09166667 67.40833333,24.08333333 67.4,24.08333333 67.4,24.075 67.39166667,24.075 67.39166667,24.08333333 67.38333333,24.08333333 67.38333333,24.09166667 67.375,24.09166667 67.375,24.1 67.375,24.10833333 67.375,24.11666667 67.36666667,24.11666667 67.36666667,24.125 67.375,24.125 67.38333333,24.125 67.39166667,24.125 67.4,24.125 67.4,24.13333333 67.39166667,24.13333333 67.38333333,24.13333333 67.375,24.13333333 67.375,24.14166667 67.375,24.15 67.36666667,24.15 67.35833333,24.15 67.35833333,24.15833333 67.35,24.15833333 67.35,24.16666667 67.34166667,24.16666667 67.33333333,24.16666667 67.33333333,24.175 67.34166667,24.175 67.34166667,24.18333333 67.35,24.18333333 67.35,24.19166667 67.34166667,24.19166667 67.34166667,24.2 67.33333333,24.2 67.33333333,24.20833333 67.33333333,24.21666667 67.34166667,24.21666667 67.34166667,24.20833333 67.35,24.20833333 67.35,24.21666667 67.35,24.225 67.35,24.23333333 67.35833333,24.23333333 67.36666667,24.23333333 67.375,24.23333333 67.38333333,24.23333333 67.38333333,24.225 67.39166667,24.225 67.4,24.225 67.40833333,24.225 67.41666667,24.225 67.41666667,24.21666667 67.41666667,24.20833333 67.425,24.20833333 67.425,24.21666667 67.43333333,24.21666667 67.43333333,24.225 67.425,24.225 67.425,24.23333333 67.41666667,24.23333333 67.41666667,24.24166667 67.40833333,24.24166667 67.40833333,24.23333333 67.4,24.23333333 67.4,24.24166667 67.39166667,24.24166667 67.38333333,24.24166667 67.375,24.24166667 67.36666667,24.24166667 67.36666667,24.25 67.35833333,24.25 67.35,24.25 67.35,24.25833333 67.35,24.26666667 67.34166667,24.26666667 67.34166667,24.25833333 67.33333333,24.25833333 67.33333333,24.25 67.325,24.25 67.31666667,24.25 67.31666667,24.25833333 67.30833333,24.25833333 67.30833333,24.26666667 67.30833333,24.275 67.30833333,24.28333333 67.3,24.28333333 67.3,24.29166667 67.30833333,24.29166667 67.30833333,24.3 67.3,24.3 67.3,24.30833333 67.30833333,24.30833333 67.30833333,24.31666667 67.31666667,24.31666667 67.325,24.31666667 67.325,24.325 67.31666667,24.325 67.31666667,24.33333333 67.325,24.33333333 67.33333333,24.33333333 67.33333333,24.325 67.34166667,24.325 67.34166667,24.33333333 67.34166667,24.34166667 67.35,24.34166667 67.35833333,24.34166667 67.35833333,24.33333333 67.36666667,24.33333333 67.375,24.33333333 67.38333333,24.33333333 67.38333333,24.325 67.39166667,24.325 67.39166667,24.31666667 67.4,24.31666667 67.40833333,24.31666667 67.41666667,24.31666667 67.425,24.31666667 67.43333333,24.31666667 67.44166667,24.31666667 67.45,24.31666667 67.45,24.325 67.45,24.33333333 67.45833333,24.33333333 67.45833333,24.34166667 67.45,24.34166667 67.44166667,24.34166667 67.44166667,24.33333333 67.44166667,24.325 67.43333333,24.325 67.425,24.325 67.425,24.33333333 67.41666667,24.33333333 67.41666667,24.325 67.40833333,24.325 67.4,24.325 67.4,24.33333333 67.39166667,24.33333333 67.39166667,24.34166667 67.38333333,24.34166667 67.375,24.34166667 67.375,24.35 67.375,24.35833333 67.36666667,24.35833333 67.36666667,24.36666667 67.36666667,24.375 67.36666667,24.38333333 67.375,24.38333333 67.375,24.39166667 67.36666667,24.39166667 67.35833333,24.39166667 67.35,24.39166667 67.35,24.4 67.35833333,24.4 67.36666667,24.4 67.36666667,24.40833333 67.375,24.40833333 67.38333333,24.40833333 67.39166667,24.40833333 67.39166667,24.41666667 67.4,24.41666667 67.4,24.425 67.4,24.43333333 67.40833333,24.43333333 67.41666667,24.43333333 67.425,24.43333333 67.43333333,24.43333333 67.43333333,24.44166667 67.425,24.44166667 67.41666667,24.44166667 67.40833333,24.44166667 67.4,24.44166667 67.39166667,24.44166667 67.39166667,24.45 67.38333333,24.45 67.38333333,24.45833333 67.375,24.45833333 67.36666667,24.45833333 67.36666667,24.46666667 67.35833333,24.46666667 67.35,24.46666667 67.35,24.475 67.35,24.48333333 67.35833333,24.48333333 67.35833333,24.49166667 67.35833333,24.5 67.35833333,24.50833333 67.35,24.50833333 67.35,24.51666667 67.34166667,24.51666667 67.34166667,24.50833333 67.33333333,24.50833333 67.33333333,24.51666667 67.325,24.51666667 67.325,24.525 67.31666667,24.525 67.30833333,24.525 67.30833333,24.51666667 67.3,24.51666667 67.3,24.525 67.29166667,24.525 67.29166667,24.53333333 67.3,24.53333333 67.3,24.54166667 67.30833333,24.54166667 67.31666667,24.54166667 67.325,24.54166667 67.33333333,24.54166667 67.34166667,24.54166667 67.35,24.54166667 67.35,24.53333333 67.35833333,24.53333333 67.35833333,24.525 67.35833333,24.51666667 67.36666667,24.51666667 67.36666667,24.525 67.36666667,24.53333333 67.36666667,24.54166667 67.35833333,24.54166667 67.35833333,24.55 67.35833333,24.55833333 67.35,24.55833333 67.35,24.55 67.34166667,24.55 67.33333333,24.55 67.325,24.55 67.31666667,24.55 67.30833333,24.55 67.30833333,24.55833333 67.30833333,24.56666667 67.30833333,24.575 67.31666667,24.575 67.325,24.575 67.325,24.58333333 67.33333333,24.58333333 67.34166667,24.58333333 67.34166667,24.59166667 67.34166667,24.6 67.35,24.6 67.35,24.60833333 67.35833333,24.60833333 67.35833333,24.6 67.36666667,24.6 67.375,24.6 67.38333333,24.6 67.38333333,24.60833333 67.375,24.60833333 67.375,24.61666667 67.38333333,24.61666667 67.38333333,24.625 67.38333333,24.63333333 67.39166667,24.63333333 67.4,24.63333333 67.40833333,24.63333333 67.40833333,24.64166667 67.41666667,24.64166667 67.41666667,24.63333333 67.425,24.63333333 67.43333333,24.63333333 67.44166667,24.63333333 67.44166667,24.64166667 67.45,24.64166667 67.45,24.65 67.44166667,24.65 67.44166667,24.65833333 67.43333333,24.65833333 67.43333333,24.66666667 67.425,24.66666667 67.425,24.675 67.43333333,24.675 67.43333333,24.68333333 67.43333333,24.69166667 67.43333333,24.7 67.425,24.7 67.425,24.69166667 67.425,24.68333333 67.41666667,24.68333333 67.41666667,24.675 67.41666667,24.66666667 67.41666667,24.65833333 67.40833333,24.65833333 67.40833333,24.65 67.4,24.65 67.39166667,24.65 67.38333333,24.65 67.38333333,24.65833333 67.375,24.65833333 67.375,24.66666667 67.36666667,24.66666667 67.36666667,24.675 67.35833333,24.675 67.35,24.675 67.34166667,24.675 67.34166667,24.68333333 67.35,24.68333333 67.35833333,24.68333333 67.36666667,24.68333333 67.375,24.68333333 67.38333333,24.68333333 67.39166667,24.68333333 67.39166667,24.69166667 67.4,24.69166667 67.40833333,24.69166667 67.40833333,24.7 67.4,24.7 67.39166667,24.7 67.39166667,24.70833333 67.39166667,24.71666667 67.38333333,24.71666667 67.38333333,24.725 67.375,24.725 67.36666667,24.725 67.36666667,24.73333333 67.35833333,24.73333333 67.35833333,24.74166667 67.35,24.74166667 67.35,24.75 67.35,24.75833333 67.35,24.76666667 67.35833333,24.76666667 67.35833333,24.75833333 67.36666667,24.75833333 67.36666667,24.76666667 67.36666667,24.775 67.35833333,24.775 67.35833333,24.78333333 67.35,24.78333333 67.35,24.775 67.34166667,24.775 67.33333333,24.775 67.325,24.775 67.325,24.78333333 67.31666667,24.78333333 67.30833333,24.78333333 67.3,24.78333333 67.29166667,24.78333333 67.28333333,24.78333333 67.28333333,24.79166667 67.275,24.79166667 67.26666667,24.79166667 67.25833333,24.79166667 67.25,24.79166667 67.24166667,24.79166667 67.24166667,24.8 67.23333333,24.8 67.23333333,24.80833333 67.225,24.80833333 67.225,24.81666667 67.21666667,24.81666667 67.20833333,24.81666667 67.2,24.81666667 67.2,24.80833333 67.19166667,24.80833333 67.18333333,24.80833333 67.18333333,24.8 67.19166667,24.8 67.19166667,24.79166667 67.18333333,24.79166667 67.175,24.79166667 67.175,24.78333333 67.16666667,24.78333333 67.16666667,24.79166667 67.15833333,24.79166667 67.15,24.79166667 67.14166667,24.79166667 67.14166667,24.78333333 67.13333333,24.78333333 67.125,24.78333333 67.11666667,24.78333333 67.11666667,24.79166667 67.10833333,24.79166667 67.1,24.79166667 67.09166667,24.79166667 67.09166667,24.78333333 67.09166667,24.775 67.1,24.775 67.1,24.76666667 67.1,24.75833333 67.09166667,24.75833333 67.08333333,24.75833333 67.08333333,24.76666667 67.075,24.76666667 67.06666667,24.76666667 67.06666667,24.775 67.05833333,24.775 67.05,24.775 67.05,24.78333333 67.05,24.79166667 67.04166667,24.79166667 67.04166667,24.8 67.03333333,24.8 67.025,24.8 67.025,24.80833333 67.01666667,24.80833333 67.00833333,24.80833333 67.00833333,24.81666667 67.0,24.81666667 66.99166667,24.81666667 66.98333333,24.81666667 66.98333333,24.80833333 66.975,24.80833333 66.975,24.81666667 66.975,24.825 66.96666667,24.825 66.96666667,24.83333333 66.975,24.83333333 66.98333333,24.83333333 66.98333333,24.84166667 66.975,24.84166667 66.975,24.85 66.96666667,24.85 66.96666667,24.85833333 66.96666667,24.86666667 66.95833333,24.86666667 66.95833333,24.85833333 66.95,24.85833333 66.95,24.86666667 66.94166667,24.86666667 66.94166667,24.85833333 66.93333333,24.85833333 66.925,24.85833333 66.91666667,24.85833333 66.91666667,24.85 66.91666667,24.84166667 66.90833333,24.84166667 66.9,24.84166667 66.89166667,24.84166667 66.89166667,24.85 66.88333333,24.85 66.875,24.85 66.875,24.85833333 66.86666667,24.85833333 66.85833333,24.85833333 66.85,24.85833333 66.84166667,24.85833333 66.83333333,24.85833333 66.83333333,24.85 66.825,24.85 66.825,24.84166667 66.81666667,24.84166667 66.80833333,24.84166667 66.8,24.84166667 66.79166667,24.84166667 66.78333333,24.84166667 66.775,24.84166667 66.76666667,24.84166667 66.76666667,24.85 66.75833333,24.85 66.75,24.85 66.74166667,24.85 66.74166667,24.84166667 66.73333333,24.84166667 66.73333333,24.83333333 66.725,24.83333333 66.725,24.84166667 66.71666667,24.84166667 66.71666667,24.83333333 66.70833333,24.83333333 66.7,24.83333333 66.69166667,24.83333333 66.68333333,24.83333333 66.68333333,24.825 66.675,24.825 66.66666667,24.825 66.65833333,24.825 66.65833333,24.83333333 66.65833333,24.84166667 66.65833333,24.85 66.66666667,24.85 66.66666667,24.85833333 66.675,24.85833333 66.675,24.86666667 66.68333333,24.86666667 66.68333333,24.875 66.69166667,24.875 66.69166667,24.88333333 66.7,24.88333333 66.70833333,24.88333333 66.71666667,24.88333333 66.71666667,24.89166667 66.71666667,24.9 66.70833333,24.9 66.7,24.9 66.7,24.89166667 66.69166667,24.89166667 66.69166667,24.9 66.69166667,24.90833333 66.68333333,24.90833333 66.68333333,24.91666667 66.68333333,24.925 66.68333333,24.93333333 66.68333333,24.94166667 66.69166667,24.94166667 66.7,24.94166667 66.7,24.95 66.7,24.95833333 66.7,24.96666667 66.7,24.975 66.7,24.98333333 66.7,24.99166667 66.7,25.0 66.70833333,25.0 66.70833333,25.00833333 66.70833333,25.01666667 66.70833333,25.025 66.70833333,25.03333333 66.70833333,25.04166667 66.70833333,25.05 66.70833333,25.05833333 66.70833333,25.06666667 66.70833333,25.075 66.70833333,25.08333333 66.70833333,25.09166667 66.71666667,25.09166667 66.71666667,25.1 66.71666667,25.10833333 66.71666667,25.11666667 66.725,25.11666667 66.73333333,25.11666667 66.73333333,25.125 66.73333333,25.13333333 66.73333333,25.14166667 66.74166667,25.14166667 66.74166667,25.15 66.74166667,25.15833333 66.75,25.15833333 66.75,25.16666667 66.75,25.175 66.75,25.18333333 66.74166667,25.18333333 66.74166667,25.19166667 66.74166667,25.2 66.73333333,25.2 66.73333333,25.20833333 66.725,25.20833333 66.725,25.21666667 66.725,25.225 66.71666667,25.225 66.71666667,25.23333333 66.70833333,25.23333333 66.70833333,25.24166667 66.7,25.24166667 66.7,25.25 66.69166667,25.25 66.69166667,25.25833333 66.68333333,25.25833333 66.68333333,25.26666667 66.675,25.26666667 66.675,25.275 66.66666667,25.275 66.66666667,25.28333333 66.65833333,25.28333333 66.65833333,25.29166667 66.65,25.29166667 66.65,25.3 66.64166667,25.3 66.64166667,25.30833333 66.63333333,25.30833333 66.63333333,25.31666667 66.625,25.31666667 66.61666667,25.31666667 66.61666667,25.325 66.60833333,25.325 66.6,25.325 66.6,25.33333333 66.59166667,25.33333333 66.58333333,25.33333333 66.58333333,25.34166667 66.575,25.34166667 66.575,25.35 66.56666667,25.35 66.55833333,25.35 66.55833333,25.35833333 66.55,25.35833333 66.55,25.36666667 66.55,25.375 66.55833333,25.375 66.56666667,25.375 66.56666667,25.36666667 66.575,25.36666667 66.575,25.375 66.58333333,25.375 66.58333333,25.38333333 66.58333333,25.39166667 66.575,25.39166667 66.575,25.4 66.575,25.40833333 66.58333333,25.40833333 66.58333333,25.41666667 66.59166667,25.41666667 66.59166667,25.425 66.59166667,25.43333333 66.58333333,25.43333333 66.58333333,25.44166667 66.575,25.44166667 66.575,25.45 66.56666667,25.45 66.55833333,25.45 66.55833333,25.45833333 66.56666667,25.45833333 66.56666667,25.46666667 66.56666667,25.475 66.55833333,25.475 66.55833333,25.48333333 66.55833333,25.49166667 66.55833333,25.5 66.55833333,25.50833333 66.55833333,25.51666667 66.55833333,25.525 66.55833333,25.53333333 66.55833333,25.54166667 66.55,25.54166667 66.54166667,25.54166667 66.53333333,25.54166667 66.525,25.54166667 66.525,25.55 66.525,25.55833333 66.51666667,25.55833333 66.51666667,25.56666667 66.51666667,25.575 66.525,25.575 66.525,25.58333333 66.53333333,25.58333333 66.53333333,25.59166667 66.53333333,25.6 66.54166667,25.6 66.54166667,25.60833333 66.54166667,25.61666667 66.53333333,25.61666667 66.53333333,25.625 66.54166667,25.625 66.54166667,25.63333333 66.54166667,25.64166667 66.53333333,25.64166667 66.525,25.64166667 66.525,25.63333333 66.525,25.625 66.51666667,25.625 66.51666667,25.61666667 66.51666667,25.60833333 66.51666667,25.6 66.50833333,25.6 66.50833333,25.59166667 66.5,25.59166667 66.5,25.58333333 66.5,25.575 66.49166667,25.575 66.49166667,25.58333333 66.48333333,25.58333333 66.475,25.58333333 66.475,25.575 66.46666667,25.575 66.46666667,25.58333333 66.46666667,25.59166667 66.46666667,25.6 66.45833333,25.6 66.45833333,25.60833333 66.45833333,25.61666667 66.45,25.61666667 66.45,25.60833333 66.45,25.6 66.44166667,25.6 66.44166667,25.59166667 66.43333333,25.59166667 66.425,25.59166667 66.41666667,25.59166667 66.40833333,25.59166667 66.40833333,25.58333333 66.4,25.58333333 66.39166667,25.58333333 66.39166667,25.59166667 66.38333333,25.59166667 66.38333333,25.6 66.375,25.6 66.36666667,25.6 66.36666667,25.60833333 66.36666667,25.61666667 66.35833333,25.61666667 66.35,25.61666667 66.34166667,25.61666667 66.33333333,25.61666667 66.33333333,25.60833333 66.325,25.60833333 66.31666667,25.60833333 66.30833333,25.60833333 66.30833333,25.61666667 66.3,25.61666667 66.3,25.625 66.29166667,25.625 66.29166667,25.61666667 66.28333333,25.61666667 66.275,25.61666667 66.26666667,25.61666667 66.26666667,25.60833333 66.25833333,25.60833333 66.25,25.60833333 66.25,25.6 66.24166667,25.6 66.23333333,25.6 66.23333333,25.59166667 66.225,25.59166667 66.21666667,25.59166667 66.21666667,25.6 66.20833333,25.6 66.2,25.6 66.19166667,25.6 66.18333333,25.6 66.18333333,25.59166667 66.18333333,25.58333333 66.175,25.58333333 66.175,25.575 66.16666667,25.575 66.16666667,25.56666667 66.15833333,25.56666667 66.15833333,25.55833333 66.15,25.55833333 66.15,25.55 66.14166667,25.55 66.13333333,25.55 66.13333333,25.54166667 66.13333333,25.53333333 66.13333333,25.525 66.13333333,25.51666667 66.13333333,25.50833333 66.125,25.50833333 66.125,25.5 66.11666667,25.5 66.11666667,25.49166667 66.10833333,25.49166667 66.1,25.49166667 66.1,25.48333333 66.09166667,25.48333333 66.09166667,25.475 66.1,25.475 66.10833333,25.475 66.10833333,25.48333333 66.11666667,25.48333333 66.125,25.48333333 66.125,25.475 66.13333333,25.475 66.13333333,25.48333333 66.14166667,25.48333333 66.14166667,25.475 66.15,25.475 66.15,25.48333333 66.15833333,25.48333333 66.16666667,25.48333333 66.175,25.48333333 66.175,25.49166667 66.18333333,25.49166667 66.19166667,25.49166667 66.2,25.49166667 66.20833333,25.49166667 66.21666667,25.49166667 66.21666667,25.5 66.225,25.5 66.23333333,25.5 66.23333333,25.50833333 66.24166667,25.50833333 66.25,25.50833333 66.25,25.51666667 66.25833333,25.51666667 66.26666667,25.51666667 66.26666667,25.525 66.275,25.525 66.275,25.53333333 66.275,25.54166667 66.28333333,25.54166667 66.29166667,25.54166667 66.3,25.54166667 66.30833333,25.54166667 66.31666667,25.54166667 66.325,25.54166667 66.33333333,25.54166667 66.33333333,25.55 66.34166667,25.55 66.35,25.55 66.35,25.54166667 66.35,25.53333333 66.35,25.525 66.35833333,25.525 66.36666667,25.525 66.375,25.525 66.38333333,25.525 66.39166667,25.525 66.39166667,25.51666667 66.4,25.51666667 66.4,25.50833333 66.4,25.5 66.40833333,25.5 66.40833333,25.49166667 66.41666667,25.49166667 66.41666667,25.48333333 66.425,25.48333333 66.43333333,25.48333333 66.44166667,25.48333333 66.45,25.48333333 66.45,25.49166667 66.45833333,25.49166667 66.46666667,25.49166667 66.475,25.49166667 66.475,25.5 66.48333333,25.5 66.49166667,25.5 66.5,25.5 66.5,25.49166667 66.50833333,25.49166667 66.51666667,25.49166667 66.51666667,25.48333333 66.51666667,25.475 66.50833333,25.475 66.50833333,25.46666667 66.5,25.46666667 66.5,25.45833333 66.49166667,25.45833333 66.49166667,25.45 66.49166667,25.44166667 66.49166667,25.43333333 66.5,25.43333333 66.50833333,25.43333333 66.50833333,25.425 66.51666667,25.425 66.525,25.425 66.525,25.41666667 66.525,25.40833333 66.51666667,25.40833333 66.50833333,25.40833333 66.5,25.40833333 66.49166667,25.40833333 66.48333333,25.40833333 66.48333333,25.41666667 66.475,25.41666667 66.46666667,25.41666667 66.46666667,25.425 66.45833333,25.425 66.45,25.425 66.45,25.43333333 66.44166667,25.43333333 66.43333333,25.43333333 66.425,25.43333333 66.425,25.44166667 66.41666667,25.44166667 66.40833333,25.44166667 66.40833333,25.45 66.4,25.45 66.39166667,25.45 66.38333333,25.45 66.375,25.45 66.375,25.45833333 66.36666667,25.45833333 66.35833333,25.45833333 66.35,25.45833333 66.35,25.46666667 66.34166667,25.46666667 66.33333333,25.46666667 66.325,25.46666667 66.31666667,25.46666667 66.30833333,25.46666667 66.3,25.46666667 66.29166667,25.46666667 66.28333333,25.46666667 66.275,25.46666667 66.26666667,25.46666667 66.25833333,25.46666667 66.25,25.46666667 66.24166667,25.46666667 66.23333333,25.46666667 66.225,25.46666667 66.21666667,25.46666667 66.21666667,25.45833333 66.20833333,25.45833333 66.2,25.45833333 66.19166667,25.45833333 66.18333333,25.45833333 66.175,25.45833333 66.16666667,25.45833333 66.15833333,25.45833333 66.15833333,25.45 66.15,25.45 66.14166667,25.45 66.13333333,25.45 66.125,25.45 66.11666667,25.45 66.10833333,25.45 66.1,25.45 66.1,25.44166667 66.09166667,25.44166667 66.08333333,25.44166667 66.075,25.44166667 66.075,25.43333333 66.06666667,25.43333333 66.05833333,25.43333333 66.05,25.43333333 66.04166667,25.43333333 66.04166667,25.425 66.03333333,25.425 66.03333333,25.43333333 66.03333333,25.44166667 66.025,25.44166667 66.025,25.43333333 66.01666667,25.43333333 66.01666667,25.425 66.00833333,25.425 66.0,25.425 66.0,25.41666667 65.99166667,25.41666667 65.98333333,25.41666667 65.975,25.41666667 65.96666667,25.41666667 65.95833333,25.41666667 65.95,25.41666667 65.94166667,25.41666667 65.93333333,25.41666667 65.925,25.41666667 65.91666667,25.41666667 65.90833333,25.41666667 65.9,25.41666667 65.89166667,25.41666667 65.88333333,25.41666667 65.875,25.41666667 65.86666667,25.41666667 65.85833333,25.41666667 65.85,25.41666667 65.84166667,25.41666667 65.83333333,25.41666667 65.825,25.41666667 65.81666667,25.41666667 65.80833333,25.41666667 65.80833333,25.40833333 65.8,25.40833333 65.8,25.4 65.79166667,25.4 65.79166667,25.39166667 65.78333333,25.39166667 65.775,25.39166667 65.775,25.38333333 65.76666667,25.38333333 65.75833333,25.38333333 65.75,25.38333333 65.74166667,25.38333333 65.74166667,25.375 65.73333333,25.375 65.725,25.375 65.71666667,25.375 65.70833333,25.375 65.7,25.375 65.7,25.36666667 65.69166667,25.36666667 65.68333333,25.36666667 65.675,25.36666667 65.66666667,25.36666667 65.66666667,25.35833333 65.65833333,25.35833333 65.65,25.35833333 65.64166667,25.35833333 65.64166667,25.35 65.63333333,25.35 65.63333333,25.35833333 65.625,25.35833333 65.61666667,25.35833333 65.60833333,25.35833333 65.6,25.35833333 65.59166667,25.35833333 65.58333333,25.35833333 65.58333333,25.36666667 65.575,25.36666667 65.56666667,25.36666667 65.55833333,25.36666667 65.55,25.36666667 65.55,25.375 65.54166667,25.375 65.53333333,25.375 65.525,25.375 65.525,25.38333333 65.53333333,25.38333333 65.53333333,25.39166667 65.53333333,25.4 65.525,25.4 65.525,25.39166667 65.51666667,25.39166667 65.51666667,25.38333333 65.50833333,25.38333333 65.50833333,25.375 65.5,25.375 65.49166667,25.375 65.49166667,25.38333333 65.48333333,25.38333333 65.475,25.38333333 65.46666667,25.38333333 65.46666667,25.39166667 65.45833333,25.39166667 65.45,25.39166667 65.45,25.38333333 65.44166667,25.38333333 65.43333333,25.38333333 65.425,25.38333333 65.41666667,25.38333333 65.40833333,25.38333333 65.4,25.38333333 65.39166667,25.38333333 65.38333333,25.38333333 65.38333333,25.39166667 65.375,25.39166667 65.36666667,25.39166667 65.35833333,25.39166667 65.35833333,25.38333333 65.35,25.38333333 65.34166667,25.38333333 65.33333333,25.38333333 65.325,25.38333333 65.31666667,25.38333333 65.31666667,25.39166667 65.30833333,25.39166667 65.30833333,25.38333333 65.3,25.38333333 65.29166667,25.38333333 65.28333333,25.38333333 65.275,25.38333333 65.26666667,25.38333333 65.25833333,25.38333333 65.25,25.38333333 65.25,25.375 65.25,25.36666667 65.24166667,25.36666667 65.24166667,25.35833333 65.24166667,25.35 65.24166667,25.34166667 65.23333333,25.34166667 65.23333333,25.33333333 65.225,25.33333333 65.225,25.325 65.225,25.31666667 65.21666667,25.31666667 65.20833333,25.31666667 65.2,25.31666667 65.2,25.30833333 65.19166667,25.30833333 65.18333333,25.30833333 65.175,25.30833333 65.16666667,25.30833333 65.15833333,25.30833333 65.15,25.30833333 65.14166667,25.30833333 65.13333333,25.30833333 65.125,25.30833333 65.11666667,25.30833333 65.11666667,25.31666667 65.10833333,25.31666667 65.1,25.31666667 65.1,25.30833333 65.09166667,25.30833333 65.08333333,25.30833333 65.08333333,25.31666667 65.075,25.31666667 65.06666667,25.31666667 65.05833333,25.31666667 65.05,25.31666667 65.04166667,25.31666667 65.03333333,25.31666667 65.025,25.31666667 65.01666667,25.31666667 65.01666667,25.325 65.00833333,25.325 65.0,25.325 64.99166667,25.325 64.98333333,25.325 64.975,25.325 64.96666667,25.325 64.95833333,25.325 64.95,25.325 64.94166667,25.325 64.93333333,25.325 64.925,25.325 64.91666667,25.325 64.90833333,25.325 64.9,25.325 64.89166667,25.325 64.88333333,25.325 64.875,25.325 64.86666667,25.325 64.85833333,25.325 64.85,25.325 64.84166667,25.325 64.83333333,25.325 64.825,25.325 64.81666667,25.325 64.80833333,25.325 64.8,25.325 64.8,25.33333333 64.79166667,25.33333333 64.79166667,25.325 64.78333333,25.325 64.775,25.325 64.76666667,25.325 64.75833333,25.325 64.75,25.325 64.75,25.31666667 64.74166667,25.31666667 64.73333333,25.31666667 64.725,25.31666667 64.71666667,25.31666667 64.71666667,25.30833333 64.70833333,25.30833333 64.7,25.30833333 64.69166667,25.30833333 64.69166667,25.3 64.68333333,25.3 64.675,25.3 64.675,25.29166667 64.66666667,25.29166667 64.66666667,25.28333333 64.65833333,25.28333333 64.65833333,25.275 64.65,25.275 64.65,25.26666667 64.64166667,25.26666667 64.64166667,25.25833333 64.64166667,25.25 64.64166667,25.24166667 64.64166667,25.23333333 64.63333333,25.23333333 64.63333333,25.225 64.63333333,25.21666667 64.63333333,25.20833333 64.64166667,25.20833333 64.64166667,25.2 64.65,25.2 64.65833333,25.2 64.65833333,25.19166667 64.66666667,25.19166667 64.675,25.19166667 64.68333333,25.19166667 64.69166667,25.19166667 64.7,25.19166667 64.7,25.18333333 64.69166667,25.18333333 64.68333333,25.18333333 64.675,25.18333333 64.675,25.175 64.66666667,25.175 64.65833333,25.175 64.65,25.175 64.64166667,25.175 64.64166667,25.16666667 64.63333333,25.16666667 64.625,25.16666667 64.61666667,25.16666667 64.61666667,25.175 64.61666667,25.18333333 64.61666667,25.19166667 64.61666667,25.2 64.61666667,25.20833333 64.61666667,25.21666667 64.61666667,25.225 64.61666667,25.23333333 64.61666667,25.24166667 64.61666667,25.25 64.61666667,25.25833333 64.61666667,25.26666667 64.61666667,25.275 64.61666667,25.28333333 64.61666667,25.29166667 64.61666667,25.3 64.61666667,25.30833333 64.61666667,25.31666667 64.61666667,25.325 64.61666667,25.33333333 64.61666667,25.34166667 64.61666667,25.35 64.61666667,25.35833333 64.61666667,25.36666667 64.61666667,25.375 64.61666667,25.38333333 64.61666667,25.39166667 64.61666667,25.4 64.61666667,25.40833333 64.61666667,25.41666667 64.61666667,25.425 64.61666667,25.43333333 64.61666667,25.44166667 64.61666667,25.45 64.61666667,25.45833333 64.61666667,25.46666667 64.61666667,25.475 64.61666667,25.48333333 64.61666667,25.49166667 64.61666667,25.5 64.61666667,25.50833333 64.61666667,25.51666667 64.625,25.51666667 64.625,25.525 64.63333333,25.525 64.64166667,25.525 64.65,25.525 64.65833333,25.525 64.66666667,25.525 64.66666667,25.53333333 64.65833333,25.53333333 64.65833333,25.54166667 64.65,25.54166667 64.65,25.53333333 64.64166667,25.53333333 64.63333333,25.53333333 64.625,25.53333333 64.61666667,25.53333333 64.61666667,25.54166667 64.61666667,25.55 64.61666667,25.55833333 64.61666667,25.56666667 64.61666667,25.575 64.61666667,25.58333333 64.61666667,25.59166667 64.61666667,25.6 64.61666667,25.60833333 64.61666667,25.61666667 64.61666667,25.625 64.61666667,25.63333333 64.61666667,25.64166667 64.61666667,25.65 64.61666667,25.65833333 64.61666667,25.66666667 64.61666667,25.675 64.61666667,25.68333333 64.61666667,25.69166667 64.61666667,25.7 64.61666667,25.70833333 64.61666667,25.71666667 64.61666667,25.725 64.61666667,25.73333333 64.625,25.73333333 64.63333333,25.73333333 64.64166667,25.73333333 64.65,25.73333333 64.65833333,25.73333333 64.66666667,25.73333333 64.675,25.73333333 64.68333333,25.73333333 64.68333333,25.725 64.69166667,25.725 64.7,25.725 64.70833333,25.725 64.70833333,25.71666667 64.71666667,25.71666667 64.725,25.71666667 64.73333333,25.71666667 64.73333333,25.70833333 64.74166667,25.70833333 64.75,25.70833333 64.75,25.71666667 64.74166667,25.71666667 64.74166667,25.725 64.74166667,25.73333333 64.75,25.73333333 64.75,25.74166667 64.75,25.75 64.75833333,25.75 64.76666667,25.75 64.775,25.75 64.78333333,25.75 64.78333333,25.75833333 64.79166667,25.75833333 64.8,25.75833333 64.8,25.75 64.8,25.74166667 64.80833333,25.74166667 64.80833333,25.73333333 64.80833333,25.725 64.81666667,25.725 64.825,25.725 64.825,25.71666667 64.83333333,25.71666667 64.83333333,25.725 64.84166667,25.725 64.85,25.725 64.85,25.71666667 64.85833333,25.71666667 64.85833333,25.725 64.85833333,25.73333333 64.86666667,25.73333333 64.86666667,25.725 64.86666667,25.71666667 64.875,25.71666667 64.875,25.725 64.875,25.73333333 64.88333333,25.73333333 64.89166667,25.73333333 64.9,25.73333333 64.9,25.74166667 64.90833333,25.74166667 64.90833333,25.73333333 64.90833333,25.725 64.90833333,25.71666667 64.90833333,25.70833333 64.91666667,25.70833333 64.925,25.70833333 64.93333333,25.70833333 64.93333333,25.7 64.94166667,25.7 64.95,25.7 64.95,25.70833333 64.95833333,25.70833333 64.96666667,25.70833333 64.975,25.70833333 64.98333333,25.70833333 64.98333333,25.71666667 64.99166667,25.71666667 64.99166667,25.70833333 65.0,25.70833333 65.0,25.71666667 65.00833333,25.71666667 65.00833333,25.70833333 65.01666667,25.70833333 65.01666667,25.7 65.025,25.7 65.025,25.69166667 65.03333333,25.69166667 65.03333333,25.7 65.04166667,25.7 65.05,25.7 65.05,25.70833333 65.05833333,25.70833333 65.05833333,25.71666667 65.06666667,25.71666667 65.06666667,25.725 65.06666667,25.73333333 65.075,25.73333333 65.08333333,25.73333333 65.09166667,25.73333333 65.09166667,25.74166667 65.1,25.74166667 65.10833333,25.74166667 65.11666667,25.74166667 65.125,25.74166667 65.125,25.75 65.125,25.75833333 65.13333333,25.75833333 65.14166667,25.75833333 65.15,25.75833333 65.15,25.76666667 65.15833333,25.76666667 65.15833333,25.75833333 65.16666667,25.75833333 65.16666667,25.76666667 65.175,25.76666667 65.18333333,25.76666667 65.19166667,25.76666667 65.19166667,25.75833333 65.18333333,25.75833333 65.18333333,25.75 65.19166667,25.75 65.2,25.75 65.2,25.75833333 65.20833333,25.75833333 65.20833333,25.76666667 65.21666667,25.76666667 65.21666667,25.775 65.20833333,25.775 65.2,25.775 65.2,25.78333333 65.20833333,25.78333333 65.20833333,25.79166667 65.2,25.79166667 65.19166667,25.79166667 65.18333333,25.79166667 65.18333333,25.78333333 65.175,25.78333333 65.175,25.79166667 65.175,25.8 65.16666667,25.8 65.16666667,25.80833333 65.16666667,25.81666667 65.175,25.81666667 65.175,25.80833333 65.18333333,25.80833333 65.19166667,25.80833333 65.2,25.80833333 65.20833333,25.80833333 65.21666667,25.80833333 65.21666667,25.8 65.225,25.8 65.225,25.80833333 65.225,25.81666667 65.21666667,25.81666667 65.21666667,25.825 65.20833333,25.825 65.20833333,25.83333333 65.20833333,25.84166667 65.21666667,25.84166667 65.21666667,25.83333333 65.225,25.83333333 65.23333333,25.83333333 65.23333333,25.825 65.23333333,25.81666667 65.23333333,25.80833333 65.24166667,25.80833333 65.25,25.80833333 65.25,25.81666667 65.25,25.825 65.24166667,25.825 65.24166667,25.83333333 65.25,25.83333333 65.25833333,25.83333333 65.25833333,25.84166667 65.25833333,25.85 65.25,25.85 65.25,25.85833333 65.25833333,25.85833333 65.26666667,25.85833333 65.26666667,25.85 65.26666667,25.84166667 65.275,25.84166667 65.275,25.85 65.28333333,25.85 65.28333333,25.85833333 65.28333333,25.86666667 65.29166667,25.86666667 65.3,25.86666667 65.30833333,25.86666667 65.30833333,25.85833333 65.31666667,25.85833333 65.31666667,25.86666667 65.325,25.86666667 65.325,25.875 65.31666667,25.875 65.31666667,25.88333333 65.325,25.88333333 65.325,25.89166667 65.33333333,25.89166667 65.34166667,25.89166667 65.34166667,25.88333333 65.34166667,25.875 65.34166667,25.86666667 65.35,25.86666667 65.35,25.875 65.35,25.88333333 65.35,25.89166667 65.35833333,25.89166667 65.36666667,25.89166667 65.36666667,25.9 65.375,25.9 65.375,25.90833333 65.38333333,25.90833333 65.39166667,25.90833333 65.39166667,25.9 65.39166667,25.89166667 65.4,25.89166667 65.40833333,25.89166667 65.41666667,25.89166667 65.41666667,25.9 65.41666667,25.90833333 65.41666667,25.91666667 65.425,25.91666667 65.425,25.90833333 65.425,25.9 65.425,25.89166667 65.43333333,25.89166667 65.43333333,25.9 65.44166667,25.9 65.45,25.9 65.45,25.90833333 65.44166667,25.90833333 65.44166667,25.91666667 65.45,25.91666667 65.45,25.925 65.45833333,25.925 65.45833333,25.91666667 65.45833333,25.90833333 65.46666667,25.90833333 65.46666667,25.9 65.475,25.9 65.475,25.90833333 65.48333333,25.90833333 65.49166667,25.90833333 65.49166667,25.91666667 65.5,25.91666667 65.50833333,25.91666667 65.50833333,25.925 65.51666667,25.925 65.51666667,25.91666667 65.525,25.91666667 65.53333333,25.91666667 65.53333333,25.925 65.54166667,25.925 65.55,25.925 65.55,25.93333333 65.55833333,25.93333333 65.55833333,25.925 65.56666667,25.925 65.56666667,25.93333333 65.56666667,25.94166667 65.575,25.94166667 65.575,25.93333333 65.575,25.925 65.58333333,25.925 65.58333333,25.93333333 65.59166667,25.93333333 65.59166667,25.925 65.6,25.925 65.6,25.93333333 65.60833333,25.93333333 65.61666667,25.93333333 65.61666667,25.925 65.625,25.925 65.625,25.93333333 65.63333333,25.93333333 65.63333333,25.925 65.64166667,25.925 65.65,25.925 65.65,25.91666667 65.65833333,25.91666667 65.65833333,25.90833333 65.65,25.90833333 65.64166667,25.90833333 65.63333333,25.90833333 65.63333333,25.91666667 65.625,25.91666667 65.625,25.90833333 65.61666667,25.90833333 65.61666667,25.9 65.60833333,25.9 65.6,25.9 65.6,25.89166667 65.60833333,25.89166667 65.61666667,25.89166667 65.625,25.89166667 65.63333333,25.89166667 65.64166667,25.89166667 65.64166667,25.9 65.65,25.9 65.65,25.89166667 65.65833333,25.89166667 65.66666667,25.89166667 65.675,25.89166667 65.675,25.88333333 65.68333333,25.88333333 65.68333333,25.875 65.675,25.875 65.66666667,25.875 65.66666667,25.86666667 65.675,25.86666667 65.675,25.85833333 65.68333333,25.85833333 65.68333333,25.85 65.675,25.85 65.675,25.84166667 65.68333333,25.84166667 65.69166667,25.84166667 65.69166667,25.83333333 65.68333333,25.83333333 65.675,25.83333333 65.66666667,25.83333333 65.66666667,25.84166667 65.65833333,25.84166667 65.65833333,25.83333333 65.65,25.83333333 65.64166667,25.83333333 65.63333333,25.83333333 65.625,25.83333333 65.625,25.825 65.625,25.81666667 65.61666667,25.81666667 65.60833333,25.81666667 65.60833333,25.80833333 65.6,25.80833333 65.6,25.8 65.6,25.79166667 65.59166667,25.79166667 65.58333333,25.79166667 65.58333333,25.78333333 65.575,25.78333333 65.56666667,25.78333333 65.56666667,25.775 65.55833333,25.775 65.55833333,25.76666667 65.56666667,25.76666667 65.56666667,25.75833333 65.55833333,25.75833333 65.55,25.75833333 65.55,25.75 65.54166667,25.75 65.54166667,25.74166667 65.54166667,25.73333333 65.54166667,25.725 65.55,25.725 65.55,25.71666667 65.55833333,25.71666667 65.56666667,25.71666667 65.56666667,25.725 65.56666667,25.73333333 65.575,25.73333333 65.58333333,25.73333333 65.58333333,25.725 65.58333333,25.71666667 65.575,25.71666667 65.575,25.70833333 65.575,25.7 65.58333333,25.7 65.59166667,25.7 65.59166667,25.70833333 65.6,25.70833333 65.60833333,25.70833333 65.60833333,25.71666667 65.61666667,25.71666667 65.625,25.71666667 65.63333333,25.71666667 65.63333333,25.725 65.64166667,25.725 65.64166667,25.73333333 65.65,25.73333333 65.65,25.74166667 65.65833333,25.74166667 65.66666667,25.74166667 65.66666667,25.75 65.675,25.75 65.675,25.75833333 65.68333333,25.75833333 65.68333333,25.75 65.68333333,25.74166667 65.68333333,25.73333333 65.68333333,25.725 65.675,25.725 65.675,25.71666667 65.66666667,25.71666667 65.66666667,25.70833333 65.66666667,25.7 65.65833333,25.7 65.65,25.7 65.64166667,25.7 65.64166667,25.69166667 65.63333333,25.69166667 65.63333333,25.68333333 65.63333333,25.675 65.625,25.675 65.61666667,25.675 65.61666667,25.66666667 65.60833333,25.66666667 65.6,25.66666667 65.6,25.65833333 65.59166667,25.65833333 65.58333333,25.65833333 65.58333333,25.65 65.58333333,25.64166667 65.575,25.64166667 65.575,25.63333333 65.575,25.625 65.58333333,25.625 65.59166667,25.625 65.59166667,25.61666667 65.6,25.61666667 65.6,25.625 65.60833333,25.625 65.61666667,25.625 65.61666667,25.63333333 65.625,25.63333333 65.63333333,25.63333333 65.63333333,25.64166667 65.64166667,25.64166667 65.64166667,25.65 65.63333333,25.65 65.63333333,25.65833333 65.64166667,25.65833333 65.64166667,25.66666667 65.65,25.66666667 65.65,25.675 65.65833333,25.675 65.65833333,25.68333333 65.66666667,25.68333333 65.66666667,25.69166667 65.675,25.69166667 65.675,25.7 65.68333333,25.7 65.68333333,25.70833333 65.68333333,25.71666667 65.69166667,25.71666667 65.69166667,25.70833333 65.7,25.70833333 65.70833333,25.70833333 65.70833333,25.71666667 65.71666667,25.71666667 65.725,25.71666667 65.725,25.725 65.73333333,25.725 65.73333333,25.73333333 65.73333333,25.74166667 65.73333333,25.75 65.74166667,25.75 65.74166667,25.74166667 65.75,25.74166667 65.75833333,25.74166667 65.76666667,25.74166667 65.76666667,25.73333333 65.76666667,25.725 65.76666667,25.71666667 65.775,25.71666667 65.775,25.70833333 65.775,25.7 65.76666667,25.7 65.76666667,25.69166667 65.76666667,25.68333333 65.76666667,25.675 65.76666667,25.66666667 65.76666667,25.65833333 65.75833333,25.65833333 65.75833333,25.65 65.75,25.65 65.74166667,25.65 65.74166667,25.64166667 65.75,25.64166667 65.75,25.63333333 65.74166667,25.63333333 65.74166667,25.625 65.73333333,25.625 65.725,25.625 65.725,25.61666667 65.71666667,25.61666667 65.70833333,25.61666667 65.70833333,25.60833333 65.71666667,25.60833333 65.725,25.60833333 65.73333333,25.60833333 65.74166667,25.60833333 65.74166667,25.61666667 65.75,25.61666667 65.75,25.625 65.75833333,25.625 65.75833333,25.63333333 65.76666667,25.63333333 65.775,25.63333333 65.775,25.64166667 65.775,25.65 65.78333333,25.65 65.78333333,25.65833333 65.79166667,25.65833333 65.79166667,25.66666667 65.8,25.66666667 65.8,25.675 65.80833333,25.675 65.81666667,25.675 65.81666667,25.68333333 65.825,25.68333333 65.825,25.69166667 65.83333333,25.69166667 65.83333333,25.7 65.84166667,25.7 65.84166667,25.70833333 65.85,25.70833333 65.85833333,25.70833333 65.86666667,25.70833333 65.875,25.70833333 65.875,25.71666667 65.88333333,25.71666667 65.89166667,25.71666667 65.89166667,25.725 65.9,25.725 65.90833333,25.725 65.90833333,25.71666667 65.91666667,25.71666667 65.925,25.71666667 65.925,25.725 65.93333333,25.725 65.94166667,25.725 65.95,25.725 65.95833333,25.725 65.95833333,25.73333333 65.95,25.73333333 65.95,25.74166667 65.94166667,25.74166667 65.93333333,25.74166667 65.93333333,25.75 65.94166667,25.75 65.94166667,25.75833333 65.95,25.75833333 65.95833333,25.75833333 65.95833333,25.76666667 65.96666667,25.76666667 65.96666667,25.775 65.975,25.775 65.975,25.78333333 65.96666667,25.78333333 65.95833333,25.78333333 65.95,25.78333333 65.95,25.79166667 65.94166667,25.79166667 65.93333333,25.79166667 65.93333333,25.8 65.94166667,25.8 65.94166667,25.80833333 65.95,25.80833333 65.95,25.81666667 65.95833333,25.81666667 65.96666667,25.81666667 65.975,25.81666667 65.975,25.80833333 65.96666667,25.80833333 65.95833333,25.80833333 65.95833333,25.8 65.96666667,25.8 65.975,25.8 65.98333333,25.8 65.98333333,25.80833333 65.99166667,25.80833333 66.0,25.80833333 66.0,25.81666667 66.0,25.825 66.00833333,25.825 66.00833333,25.83333333 66.01666667,25.83333333 66.025,25.83333333 66.025,25.825 66.025,25.81666667 66.03333333,25.81666667 66.03333333,25.825 66.04166667,25.825 66.04166667,25.81666667 66.04166667,25.80833333 66.03333333,25.80833333 66.03333333,25.8 66.04166667,25.8 66.04166667,25.79166667 66.03333333,25.79166667 66.025,25.79166667 66.025,25.78333333 66.025,25.775 66.03333333,25.775 66.04166667,25.775 66.05,25.775 66.05833333,25.775 66.05833333,25.78333333 66.05833333,25.79166667 66.06666667,25.79166667 66.06666667,25.8 66.06666667,25.80833333 66.075,25.80833333 66.075,25.81666667 66.08333333,25.81666667 66.08333333,25.825 66.08333333,25.83333333 66.08333333,25.84166667 66.09166667,25.84166667 66.09166667,25.85 66.09166667,25.85833333 66.09166667,25.86666667 66.1,25.86666667 66.1,25.875 66.10833333,25.875 66.10833333,25.88333333 66.11666667,25.88333333 66.11666667,25.875 66.125,25.875 66.125,25.88333333 66.13333333,25.88333333 66.13333333,25.89166667 66.14166667,25.89166667 66.14166667,25.9 66.15,25.9 66.15,25.90833333 66.14166667,25.90833333 66.14166667,25.91666667 66.15,25.91666667 66.15,25.925 66.15,25.93333333 66.15,25.94166667 66.15833333,25.94166667 66.16666667,25.94166667 66.175,25.94166667 66.175,25.95 66.175,25.95833333 66.175,25.96666667 66.18333333,25.96666667 66.18333333,25.975 66.19166667,25.975 66.19166667,25.98333333 66.2,25.98333333 66.2,25.99166667 66.20833333,25.99166667 66.20833333,26.0 66.2,26.0 66.2,26.00833333 66.19166667,26.00833333 66.18333333,26.00833333 66.18333333,26.01666667 66.19166667,26.01666667 66.19166667,26.025 66.2,26.025 66.20833333,26.025 66.20833333,26.01666667 66.21666667,26.01666667 66.21666667,26.025 66.21666667,26.03333333 66.225,26.03333333 66.225,26.04166667 66.23333333,26.04166667 66.23333333,26.05 66.23333333,26.05833333 66.225,26.05833333 66.21666667,26.05833333 66.21666667,26.06666667 66.21666667,26.075 66.21666667,26.08333333 66.21666667,26.09166667 66.21666667,26.1 66.21666667,26.10833333 66.21666667,26.11666667 66.21666667,26.125 66.21666667,26.13333333 66.21666667,26.14166667 66.21666667,26.15 66.20833333,26.15 66.20833333,26.15833333 66.20833333,26.16666667 66.2,26.16666667 66.2,26.175 66.20833333,26.175 66.21666667,26.175 66.21666667,26.18333333 66.20833333,26.18333333 66.2,26.18333333 66.2,26.19166667 66.2,26.2 66.19166667,26.2 66.19166667,26.20833333 66.2,26.20833333 66.2,26.21666667 66.19166667,26.21666667 66.18333333,26.21666667 66.18333333,26.225 66.19166667,26.225 66.2,26.225 66.20833333,26.225 66.20833333,26.21666667 66.20833333,26.20833333 66.21666667,26.20833333 66.21666667,26.2 66.21666667,26.19166667 66.225,26.19166667 66.225,26.2 66.23333333,26.2 66.24166667,26.2 66.24166667,26.20833333 66.25,26.20833333 66.25,26.21666667 66.24166667,26.21666667 66.23333333,26.21666667 66.23333333,26.225 66.24166667,26.225 66.24166667,26.23333333 66.24166667,26.24166667 66.25,26.24166667 66.25,26.23333333 66.25,26.225 66.25833333,26.225 66.25833333,26.21666667 66.25833333,26.20833333 66.26666667,26.20833333 66.275,26.20833333 66.275,26.21666667 66.275,26.225 66.275,26.23333333 66.28333333,26.23333333 66.28333333,26.24166667 66.28333333,26.25 66.28333333,26.25833333 66.29166667,26.25833333 66.29166667,26.25 66.3,26.25 66.30833333,26.25 66.31666667,26.25 66.325,26.25 66.325,26.25833333 66.33333333,26.25833333 66.33333333,26.25 66.33333333,26.24166667 66.34166667,26.24166667 66.35,26.24166667 66.35833333,26.24166667 66.36666667,26.24166667 66.36666667,26.23333333 66.375,26.23333333 66.38333333,26.23333333 66.39166667,26.23333333 66.39166667,26.225 66.39166667,26.21666667 66.4,26.21666667 66.4,26.20833333 66.40833333,26.20833333 66.40833333,26.2 66.40833333,26.19166667 66.41666667,26.19166667 66.41666667,26.18333333 66.41666667,26.175 66.41666667,26.16666667 66.41666667,26.15833333 66.41666667,26.15 66.41666667,26.14166667 66.425,26.14166667 66.425,26.15 66.43333333,26.15 66.43333333,26.14166667 66.43333333,26.13333333 66.44166667,26.13333333 66.45,26.13333333 66.45,26.125 66.45833333,26.125 66.46666667,26.125 66.475,26.125 66.48333333,26.125 66.49166667,26.125 66.49166667,26.11666667 66.49166667,26.10833333 66.5,26.10833333 66.50833333,26.10833333 66.51666667,26.10833333 66.525,26.10833333 66.53333333,26.10833333 66.53333333,26.1 66.53333333,26.09166667 66.54166667,26.09166667 66.54166667,26.08333333 66.54166667,26.075 66.55,26.075 66.55,26.06666667 66.55,26.05833333 66.55833333,26.05833333 66.55833333,26.05 66.55833333,26.04166667 66.56666667,26.04166667 66.575,26.04166667 66.575,26.03333333 66.58333333,26.03333333 66.58333333,26.04166667 66.58333333,26.05 66.575,26.05 66.575,26.05833333 66.58333333,26.05833333 66.59166667,26.05833333 66.6,26.05833333 66.6,26.05 66.6,26.04166667 66.60833333,26.04166667 66.60833333,26.05 66.61666667,26.05 66.625,26.05 66.625,26.04166667 66.63333333,26.04166667 66.63333333,26.03333333 66.64166667,26.03333333 66.65,26.03333333 66.65833333,26.03333333 66.65833333,26.025 66.65833333,26.01666667 66.66666667,26.01666667 66.675,26.01666667 66.675,26.00833333 66.68333333,26.00833333 66.69166667,26.00833333 66.7,26.00833333 66.70833333,26.00833333 66.70833333,26.0 66.71666667,26.0 66.725,26.0 66.725,25.99166667 66.725,25.98333333 66.725,25.975 66.73333333,25.975 66.73333333,25.96666667 66.74166667,25.96666667 66.75,25.96666667 66.75,25.95833333 66.75833333,25.95833333 66.75833333,25.95 66.75833333,25.94166667 66.75833333,25.93333333 66.75833333,25.925 66.76666667,25.925 66.76666667,25.93333333 66.775,25.93333333 66.775,25.94166667 66.78333333,25.94166667 66.78333333,25.93333333 66.78333333,25.925 66.78333333,25.91666667 66.79166667,25.91666667 66.79166667,25.90833333 66.8,25.90833333 66.8,25.91666667 66.80833333,25.91666667 66.81666667,25.91666667 66.81666667,25.90833333 66.825,25.90833333 66.825,25.9 66.83333333,25.9 66.83333333,25.89166667 66.83333333,25.88333333 66.825,25.88333333 66.825,25.89166667 66.81666667,25.89166667 66.81666667,25.88333333 66.81666667,25.875 66.825,25.875 66.83333333,25.875 66.83333333,25.86666667 66.825,25.86666667 66.825,25.85833333 66.825,25.85 66.825,25.84166667 66.81666667,25.84166667 66.81666667,25.85 66.81666667,25.85833333 66.80833333,25.85833333 66.80833333,25.85 66.8,25.85 66.8,25.84166667 66.8,25.83333333 66.80833333,25.83333333 66.81666667,25.83333333 66.81666667,25.825 66.825,25.825 66.825,25.81666667 66.81666667,25.81666667 66.81666667,25.80833333 66.81666667,25.8 66.825,25.8 66.83333333,25.8 66.83333333,25.79166667 66.83333333,25.78333333 66.84166667,25.78333333 66.84166667,25.775 66.84166667,25.76666667 66.84166667,25.75833333 66.84166667,25.75 66.84166667,25.74166667 66.85,25.74166667 66.85833333,25.74166667 66.85833333,25.75 66.85833333,25.75833333 66.86666667,25.75833333 66.875,25.75833333 66.875,25.75 66.875,25.74166667 66.88333333,25.74166667 66.89166667,25.74166667 66.89166667,25.75 66.88333333,25.75 66.88333333,25.75833333 66.89166667,25.75833333 66.89166667,25.76666667 66.89166667,25.775 66.89166667,25.78333333 66.89166667,25.79166667 66.9,25.79166667 66.90833333,25.79166667 66.90833333,25.78333333 66.91666667,25.78333333 66.91666667,25.775 66.925,25.775 66.925,25.76666667 66.925,25.75833333 66.93333333,25.75833333 66.93333333,25.75 66.93333333,25.74166667 66.94166667,25.74166667 66.95,25.74166667 66.95833333,25.74166667 66.96666667,25.74166667 66.96666667,25.73333333 66.96666667,25.725 66.96666667,25.71666667 66.975,25.71666667 66.975,25.70833333 66.975,25.7 66.98333333,25.7 66.98333333,25.69166667 66.98333333,25.68333333 66.98333333,25.675 66.99166667,25.675 66.99166667,25.66666667 67.0,25.66666667 67.0,25.65833333 67.0,25.65 67.0,25.64166667 67.0,25.63333333 67.0,25.625 67.00833333,25.625 67.00833333,25.61666667 67.00833333,25.60833333 67.00833333,25.6 67.0,25.6 67.0,25.59166667 67.00833333,25.59166667 67.00833333,25.58333333 67.00833333,25.575 67.00833333,25.56666667 67.00833333,25.55833333 67.0,25.55833333 67.0,25.55 67.00833333,25.55 67.00833333,25.54166667 67.0,25.54166667 67.0,25.53333333 67.0,25.525 67.00833333,25.525 67.00833333,25.53333333 67.01666667,25.53333333 67.01666667,25.525 67.01666667,25.51666667 67.00833333,25.51666667 67.0,25.51666667 66.99166667,25.51666667 66.99166667,25.50833333 66.99166667,25.5 66.99166667,25.49166667 66.99166667,25.48333333 66.99166667,25.475 66.99166667,25.46666667 66.99166667,25.45833333 67.0,25.45833333 67.0,25.45 66.99166667,25.45 66.99166667,25.44166667 66.99166667,25.43333333 66.99166667,25.425 66.99166667,25.41666667 66.99166667,25.40833333 67.0,25.40833333 67.0,25.41666667 67.0,25.425 67.00833333,25.425 67.00833333,25.43333333 67.00833333,25.44166667 67.00833333,25.45 67.00833333,25.45833333 67.01666667,25.45833333 67.025,25.45833333 67.025,25.46666667 67.025,25.475 67.01666667,25.475 67.00833333,25.475 67.00833333,25.48333333 67.01666667,25.48333333 67.025,25.48333333 67.025,25.49166667 67.03333333,25.49166667 67.03333333,25.5 67.03333333,25.50833333 67.04166667,25.50833333 67.05,25.50833333 67.05,25.51666667 67.04166667,25.51666667 67.04166667,25.525 67.04166667,25.53333333 67.04166667,25.54166667 67.04166667,25.55 67.05,25.55 67.05,25.55833333 67.04166667,25.55833333 67.04166667,25.56666667 67.05,25.56666667 67.05,25.575 67.05,25.58333333 67.05,25.59166667 67.05,25.6 67.05,25.60833333 67.05,25.61666667 67.05,25.625 67.05833333,25.625 67.05833333,25.63333333 67.06666667,25.63333333 67.075,25.63333333 67.08333333,25.63333333 67.08333333,25.625 67.09166667,25.625 67.09166667,25.61666667 67.09166667,25.60833333 67.1,25.60833333 67.1,25.6 67.10833333,25.6 67.10833333,25.59166667 67.10833333,25.58333333 67.1,25.58333333 67.1,25.575 67.10833333,25.575 67.10833333,25.56666667 67.1,25.56666667 67.1,25.55833333 67.10833333,25.55833333 67.10833333,25.55 67.1,25.55 67.1,25.54166667 67.09166667,25.54166667 67.09166667,25.53333333 67.09166667,25.525 67.09166667,25.51666667 67.08333333,25.51666667 67.08333333,25.50833333 67.08333333,25.5 67.075,25.5 67.075,25.49166667 67.08333333,25.49166667 67.09166667,25.49166667 67.09166667,25.5 67.1,25.5 67.1,25.50833333 67.10833333,25.50833333 67.10833333,25.5 67.10833333,25.49166667 67.1,25.49166667 67.1,25.48333333 67.09166667,25.48333333 67.09166667,25.475 67.1,25.475 67.10833333,25.475 67.11666667,25.475 67.11666667,25.46666667 67.125,25.46666667 67.13333333,25.46666667 67.14166667,25.46666667 67.14166667,25.475 67.15,25.475 67.15,25.48333333 67.15833333,25.48333333 67.16666667,25.48333333 67.16666667,25.49166667 67.16666667,25.5 67.175,25.5 67.18333333,25.5 67.18333333,25.50833333 67.19166667,25.50833333 67.19166667,25.51666667 67.18333333,25.51666667 67.18333333,25.525 67.19166667,25.525 67.19166667,25.53333333 67.2,25.53333333 67.2,25.525 67.20833333,25.525 67.20833333,25.51666667 67.21666667,25.51666667 67.21666667,25.525 67.225,25.525 67.23333333,25.525 67.23333333,25.51666667 67.23333333,25.50833333 67.24166667,25.50833333 67.24166667,25.5 67.23333333,25.5 67.225,25.5 67.225,25.49166667 67.225,25.48333333 67.23333333,25.48333333 67.24166667,25.48333333 67.25,25.48333333 67.25,25.475 67.25833333,25.475 67.25833333,25.48333333 67.26666667,25.48333333 67.26666667,25.475 67.275,25.475 67.275,25.48333333 67.28333333,25.48333333 67.28333333,25.475 67.29166667,25.475 67.29166667,25.48333333 67.3,25.48333333 67.3,25.475 67.30833333,25.475 67.30833333,25.46666667 67.31666667,25.46666667 67.31666667,25.45833333 67.31666667,25.45 67.30833333,25.45 67.30833333,25.44166667 67.31666667,25.44166667 67.31666667,25.43333333 67.31666667,25.425 67.30833333,25.425 67.30833333,25.43333333 67.3,25.43333333 67.29166667,25.43333333 67.29166667,25.425 67.29166667,25.41666667 67.28333333,25.41666667 67.275,25.41666667 67.26666667,25.41666667 67.26666667,25.40833333 67.26666667,25.4 67.26666667,25.39166667 67.25833333,25.39166667 67.25833333,25.38333333 67.25,25.38333333 67.25,25.375 67.25,25.36666667 67.24166667,25.36666667 67.24166667,25.35833333 67.24166667,25.35 67.23333333,25.35 67.23333333,25.34166667 67.23333333,25.33333333 67.225,25.33333333 67.225,25.325 67.225,25.31666667 67.23333333,25.31666667 67.23333333,25.325 67.24166667,25.325 67.25,25.325 67.25,25.31666667 67.25,25.30833333 67.25,25.3 67.24166667,25.3 67.23333333,25.3 67.23333333,25.29166667 67.23333333,25.28333333 67.24166667,25.28333333 67.24166667,25.29166667 67.25,25.29166667 67.25833333,25.29166667 67.26666667,25.29166667 67.26666667,25.3 67.26666667,25.30833333 67.25833333,25.30833333 67.25833333,25.31666667 67.25833333,25.325 67.26666667,25.325 67.26666667,25.31666667 67.275,25.31666667 67.275,25.325 67.28333333,25.325 67.28333333,25.31666667 67.29166667,25.31666667 67.29166667,25.30833333 67.3,25.30833333 67.30833333,25.30833333 67.30833333,25.3 67.31666667,25.3 67.31666667,25.29166667 67.31666667,25.28333333 67.31666667,25.275 67.30833333,25.275 67.3,25.275 67.3,25.28333333 67.29166667,25.28333333 67.29166667,25.275 67.29166667,25.26666667 67.3,25.26666667 67.3,25.25833333 67.3,25.25 67.30833333,25.25 67.31666667,25.25 67.31666667,25.25833333 67.31666667,25.26666667 67.325,25.26666667 67.33333333,25.26666667 67.33333333,25.275 67.34166667,25.275 67.34166667,25.28333333 67.35,25.28333333 67.35833333,25.28333333 67.36666667,25.28333333 67.36666667,25.275 67.375,25.275 67.375,25.26666667 67.375,25.25833333 67.375,25.25 67.375,25.24166667 67.375,25.23333333 67.375,25.225 67.36666667,25.225 67.36666667,25.21666667 67.375,25.21666667 67.375,25.20833333 67.38333333,25.20833333 67.38333333,25.21666667 67.39166667,25.21666667 67.39166667,25.225 67.38333333,25.225 67.38333333,25.23333333 67.39166667,25.23333333 67.4,25.23333333 67.40833333,25.23333333 67.40833333,25.225 67.41666667,25.225 67.425,25.225 67.425,25.21666667 67.425,25.20833333 67.43333333,25.20833333 67.43333333,25.21666667 67.43333333,25.225 67.43333333,25.23333333 67.43333333,25.24166667 67.425,25.24166667 67.425,25.25 67.425,25.25833333 67.41666667,25.25833333 67.41666667,25.26666667 67.425,25.26666667 67.43333333,25.26666667 67.44166667,25.26666667 67.44166667,25.25833333 67.45,25.25833333 67.45,25.25 67.45,25.24166667 67.45833333,25.24166667 67.45833333,25.25 67.46666667,25.25 67.475,25.25 67.475,25.25833333 67.48333333,25.25833333 67.48333333,25.25 67.48333333,25.24166667 67.48333333,25.23333333 67.48333333,25.225 67.48333333,25.21666667 67.48333333,25.20833333 67.48333333,25.2 67.49166667,25.2 67.49166667,25.19166667 67.49166667,25.18333333 67.49166667,25.175 67.5,25.175 67.50833333,25.175 67.50833333,25.16666667 67.50833333,25.15833333 67.51666667,25.15833333 67.51666667,25.16666667 67.51666667,25.175 67.525,25.175 67.525,25.18333333 67.525,25.19166667 67.51666667,25.19166667 67.51666667,25.2 67.51666667,25.20833333 67.51666667,25.21666667 67.51666667,25.225 67.525,25.225 67.525,25.21666667 67.525,25.20833333 67.525,25.2 67.53333333,25.2 67.54166667,25.2 67.55,25.2 67.55,25.19166667 67.55833333,25.19166667 67.55833333,25.2 67.56666667,25.2 67.575,25.2 67.575,25.19166667 67.575,25.18333333 67.58333333,25.18333333 67.59166667,25.18333333 67.6,25.18333333 67.6,25.175 67.60833333,25.175 67.61666667,25.175 67.61666667,25.16666667 67.625,25.16666667 67.625,25.15833333 67.63333333,25.15833333 67.63333333,25.15 67.625,25.15 67.625,25.14166667 67.625,25.13333333 67.63333333,25.13333333 67.63333333,25.125 67.64166667,25.125 67.64166667,25.11666667 67.64166667,25.10833333 67.65,25.10833333 67.65,25.1 67.65833333,25.1 67.65833333,25.09166667 67.65833333,25.08333333 67.65833333,25.075 67.65833333,25.06666667 67.65,25.06666667 67.65,25.05833333 67.65,25.05 67.65,25.04166667 67.64166667,25.04166667 67.64166667,25.03333333 67.65,25.03333333 67.65,25.025 67.64166667,25.025 67.64166667,25.01666667 67.65,25.01666667 67.65833333,25.01666667 67.65833333,25.025 67.65833333,25.03333333 67.65833333,25.04166667 67.65833333,25.05 67.66666667,25.05 67.66666667,25.05833333 67.66666667,25.06666667 67.675,25.06666667 67.675,25.075 67.66666667,25.075 67.66666667,25.08333333 67.675,25.08333333 67.675,25.09166667 67.68333333,25.09166667 67.68333333,25.1 67.68333333,25.10833333 67.69166667,25.10833333 67.69166667,25.11666667 67.69166667,25.125 67.69166667,25.13333333 67.69166667,25.14166667 67.7,25.14166667 67.7,25.15 67.7,25.15833333 67.7,25.16666667 67.7,25.175 67.7,25.18333333 67.7,25.19166667 67.70833333,25.19166667 67.70833333,25.18333333 67.71666667,25.18333333 67.725,25.18333333 67.725,25.19166667 67.73333333,25.19166667 67.74166667,25.19166667 67.75,25.19166667 67.75,25.18333333 67.75833333,25.18333333 67.75833333,25.175 67.76666667,25.175 67.76666667,25.18333333 67.76666667,25.19166667 67.76666667,25.2 67.775,25.2 67.78333333,25.2 67.78333333,25.19166667 67.79166667,25.19166667 67.8,25.19166667 67.80833333,25.19166667 67.80833333,25.18333333 67.81666667,25.18333333 67.81666667,25.175 67.825,25.175 67.825,25.18333333 67.83333333,25.18333333 67.84166667,25.18333333 67.84166667,25.175 67.85,25.175 67.85,25.18333333 67.85833333,25.18333333 67.85833333,25.19166667 67.85833333,25.2 67.86666667,25.2 67.86666667,25.19166667 67.875,25.19166667 67.875,25.18333333 67.86666667,25.18333333 67.86666667,25.175 67.86666667,25.16666667 67.86666667,25.15833333 67.875,25.15833333 67.88333333,25.15833333 67.88333333,25.15 67.89166667,25.15 67.9,25.15 67.90833333,25.15 67.91666667,25.15 67.925,25.15 67.925,25.15833333 67.93333333,25.15833333 67.94166667,25.15833333 67.94166667,25.16666667 67.95,25.16666667 67.95,25.175 67.95,25.18333333 67.95833333,25.18333333 67.95833333,25.19166667 67.96666667,25.19166667 67.96666667,25.18333333 67.975,25.18333333 67.975,25.19166667 67.975,25.2 67.98333333,25.2 67.98333333,25.20833333 67.99166667,25.20833333 68.0,25.20833333 68.0,25.21666667 68.00833333,25.21666667 68.00833333,25.20833333 68.01666667,25.20833333 68.025,25.20833333 68.03333333,25.20833333 68.03333333,25.21666667 68.04166667,25.21666667 68.05,25.21666667 68.05833333,25.21666667 68.05833333,25.20833333 68.05833333,25.2 68.06666667,25.2 68.06666667,25.19166667 68.075,25.19166667 68.075,25.18333333 68.075,25.175 68.08333333,25.175 68.08333333,25.16666667 68.08333333,25.15833333 68.08333333,25.15 68.09166667,25.15 68.09166667,25.14166667 68.09166667,25.13333333 68.09166667,25.125 68.1,25.125 68.1,25.13333333 68.1,25.14166667 68.10833333,25.14166667 68.10833333,25.15 68.11666667,25.15 68.11666667,25.15833333 68.125,25.15833333 68.13333333,25.15833333 68.13333333,25.16666667 68.14166667,25.16666667 68.15,25.16666667 68.15833333,25.16666667 68.16666667,25.16666667 68.16666667,25.15833333 68.175,25.15833333 68.18333333,25.15833333 68.19166667,25.15833333 68.2,25.15833333 68.20833333,25.15833333 68.21666667,25.15833333 68.225,25.15833333 68.23333333,25.15833333 68.23333333,25.16666667 68.23333333,25.175 68.225,25.175 68.225,25.18333333 68.23333333,25.18333333 68.24166667,25.18333333 68.24166667,25.19166667 68.23333333,25.19166667 68.23333333,25.2 68.23333333,25.20833333 68.24166667,25.20833333 68.25,25.20833333 68.25,25.2 68.25833333,25.2 68.25833333,25.19166667 68.26666667,25.19166667 68.26666667,25.18333333 68.275,25.18333333 68.28333333,25.18333333 68.28333333,25.175 68.29166667,25.175 68.29166667,25.16666667 68.3,25.16666667 68.3,25.175 68.30833333,25.175 68.31666667,25.175 68.31666667,25.16666667 68.325,25.16666667 68.325,25.15833333 68.33333333,25.15833333 68.33333333,25.15 68.34166667,25.15 68.35,25.15 68.35,25.15833333 68.35,25.16666667 68.35833333,25.16666667 68.35833333,25.175 68.36666667,25.175 68.36666667,25.18333333 68.375,25.18333333 68.375,25.19166667 68.38333333,25.19166667 68.39166667,25.19166667 68.4,25.19166667 68.4,25.18333333 68.4,25.175 68.40833333,25.175 68.40833333,25.18333333 68.41666667,25.18333333 68.41666667,25.175 68.425,25.175 68.43333333,25.175 68.43333333,25.18333333 68.43333333,25.19166667 68.43333333,25.2 68.43333333,25.20833333 68.43333333,25.21666667 68.43333333,25.225 68.425,25.225 68.425,25.23333333 68.43333333,25.23333333 68.43333333,25.24166667 68.425,25.24166667 68.425,25.25 68.425,25.25833333 68.41666667,25.25833333 68.41666667,25.26666667 68.41666667,25.275 68.41666667,25.28333333 68.41666667,25.29166667 68.41666667,25.3 68.40833333,25.3 68.40833333,25.30833333 68.40833333,25.31666667 68.41666667,25.31666667 68.41666667,25.325 68.425,25.325 68.425,25.31666667 68.425,25.30833333 68.425,25.3 68.425,25.29166667 68.43333333,25.29166667 68.43333333,25.28333333 68.43333333,25.275 68.44166667,25.275 68.44166667,25.26666667 68.44166667,25.25833333 68.45,25.25833333 68.45,25.25 68.45833333,25.25 68.45833333,25.24166667 68.45833333,25.23333333 68.46666667,25.23333333 68.46666667,25.225 68.46666667,25.21666667 68.475,25.21666667 68.475,25.20833333 68.48333333,25.20833333 68.48333333,25.2 68.49166667,25.2 68.49166667,25.19166667 68.5,25.19166667 68.50833333,25.19166667 68.51666667,25.19166667 68.51666667,25.18333333 68.525,25.18333333 68.525,25.175 68.53333333,25.175 68.54166667,25.175 68.54166667,25.16666667 68.55,25.16666667 68.55,25.15833333 68.55833333,25.15833333 68.55833333,25.15 68.55833333,25.14166667 68.56666667,25.14166667 68.575,25.14166667 68.58333333,25.14166667 68.58333333,25.15 68.59166667,25.15 68.6,25.15 68.60833333,25.15 68.61666667,25.15 68.61666667,25.15833333 68.625,25.15833333 68.63333333,25.15833333 68.64166667,25.15833333 68.65,25.15833333 68.65833333,25.15833333 68.66666667,25.15833333 68.66666667,25.15 68.65833333,25.15 68.65,25.15 68.65,25.14166667 68.65,25.13333333 68.64166667,25.13333333 68.64166667,25.125 68.65,25.125 68.65833333,25.125 68.65833333,25.13333333 68.66666667,25.13333333 68.66666667,25.125 68.675,25.125 68.68333333,25.125 68.68333333,25.13333333 68.69166667,25.13333333 68.69166667,25.125 68.7,25.125 68.7,25.13333333 68.70833333,25.13333333 68.70833333,25.125 68.71666667,25.125 68.71666667,25.13333333 68.725,25.13333333 68.725,25.125 68.73333333,25.125 68.74166667,25.125 68.74166667,25.11666667 68.75,25.11666667 68.75,25.125 68.75833333,25.125 68.75833333,25.11666667 68.75833333,25.10833333 68.76666667,25.10833333 68.775,25.10833333 68.775,25.1 68.78333333,25.1 68.79166667,25.1 68.8,25.1 68.8,25.09166667 68.80833333,25.09166667 68.81666667,25.09166667 68.81666667,25.08333333 68.825,25.08333333 68.83333333,25.08333333 68.84166667,25.08333333 68.84166667,25.075 68.85,25.075 68.85,25.06666667 68.85833333,25.06666667 68.85833333,25.05833333 68.86666667,25.05833333 68.875,25.05833333 68.88333333,25.05833333 68.88333333,25.05 68.89166667,25.05 68.9,25.05 68.9,25.04166667 68.90833333,25.04166667 68.90833333,25.03333333 68.91666667,25.03333333 68.91666667,25.04166667 68.925,25.04166667 68.925,25.03333333 68.93333333,25.03333333 68.93333333,25.025 68.94166667,25.025 68.95,25.025 68.95,25.01666667 68.95833333,25.01666667 68.96666667,25.01666667 68.96666667,25.025 68.975,25.025 68.975,25.01666667 68.975,25.00833333 68.98333333,25.00833333 68.98333333,25.0 68.99166667,25.0 69,25 69.0,24.99166667 69.0,24.98333333 69.00833333,24.98333333 69.00833333,24.99166667 69.00833333,25.0 69.01666667,25.0 69.01666667,24.99166667 69.01666667,24.98333333 69.025,24.98333333 69.025,24.99166667 69.03333333,24.99166667 69.03333333,24.98333333 69.03333333,24.975 69.04166667,24.975 69.04166667,24.98333333 69.05,24.98333333 69.05,24.975 69.05833333,24.975 69.05833333,24.98333333 69.05833333,24.99166667 69.05,24.99166667 69.05,25.0 69.05833333,25.0 69.06666667,25.0 69.06666667,24.99166667 69.06666667,24.98333333 69.06666667,24.975 69.075,24.975 69.075,24.98333333 69.08333333,24.98333333 69.08333333,24.99166667 69.08333333,25.0 69.09166667,25.0 69.09166667,24.99166667 69.1,24.99166667 69.10833333,24.99166667 69.10833333,24.98333333 69.1,24.98333333 69.1,24.975 69.10833333,24.975 69.10833333,24.96666667 69.10833333,24.95833333 69.11666667,24.95833333 69.125,24.95833333 69.125,24.95 69.13333333,24.95 69.14166667,24.95 69.14166667,24.94166667 69.15,24.94166667 69.15,24.93333333 69.15833333,24.93333333 69.16666667,24.93333333 69.175,24.93333333 69.175,24.925 69.18333333,24.925 69.19166667,24.925 69.19166667,24.91666667 69.2,24.91666667 69.20833333,24.91666667 69.20833333,24.90833333 69.20833333,24.9 69.21666667,24.9 69.21666667,24.89166667 69.21666667,24.88333333 69.225,24.88333333 69.225,24.875 69.23333333,24.875 69.23333333,24.86666667 69.24166667,24.86666667 69.25,24.86666667 69.25,24.85833333 69.25833333,24.85833333 69.25833333,24.85 69.25,24.85 69.25,24.84166667 69.25833333,24.84166667 69.26666667,24.84166667 69.26666667,24.83333333 69.275,24.83333333 69.275,24.825 69.275,24.81666667 69.275,24.80833333 69.275,24.8 69.26666667,24.8 69.26666667,24.79166667 69.25833333,24.79166667 69.25833333,24.78333333 69.25,24.78333333 69.25,24.775 69.24166667,24.775 69.23333333,24.775 69.23333333,24.76666667 69.23333333,24.75833333 69.23333333,24.75 69.24166667,24.75 69.25,24.75 69.25833333,24.75 69.26666667,24.75 69.26666667,24.74166667 69.275,24.74166667 69.28333333,24.74166667 69.28333333,24.75 69.29166667,24.75 69.29166667,24.75833333 69.3,24.75833333 69.3,24.76666667 69.3,24.775 69.3,24.78333333 69.3,24.79166667 69.3,24.8 69.3,24.80833333 69.3,24.81666667 69.30833333,24.81666667 69.30833333,24.825 69.31666667,24.825 69.325,24.825 69.33333333,24.825 69.34166667,24.825 69.34166667,24.81666667 69.35,24.81666667 69.35,24.80833333 69.34166667,24.80833333 69.34166667,24.8 69.35,24.8 69.35,24.79166667 69.34166667,24.79166667 69.34166667,24.78333333 69.34166667,24.775 69.35,24.775 69.35,24.76666667 69.35833333,24.76666667 69.35833333,24.75833333 69.35833333,24.75 69.36666667,24.75 69.36666667,24.75833333 69.375,24.75833333 69.38333333,24.75833333 69.38333333,24.76666667 69.39166667,24.76666667 69.39166667,24.775 69.39166667,24.78333333 69.38333333,24.78333333 69.38333333,24.79166667 69.375,24.79166667 69.375,24.8 69.38333333,24.8 69.38333333,24.80833333 69.38333333,24.81666667 69.39166667,24.81666667 69.39166667,24.825 69.4,24.825 69.40833333,24.825 69.40833333,24.83333333 69.41666667,24.83333333 69.425,24.83333333 69.425,24.84166667 69.43333333,24.84166667 69.43333333,24.85 69.44166667,24.85 69.44166667,24.85833333 69.45,24.85833333 69.45,24.86666667 69.45833333,24.86666667 69.45833333,24.875 69.46666667,24.875 69.46666667,24.88333333 69.475,24.88333333 69.475,24.875 69.48333333,24.875 69.49166667,24.875 69.5,24.875 69.5,24.88333333 69.49166667,24.88333333 69.48333333,24.88333333 69.48333333,24.89166667 69.48333333,24.9 69.49166667,24.9 69.49166667,24.90833333 69.49166667,24.91666667 69.5,24.91666667 69.50833333,24.91666667 69.50833333,24.925 69.50833333,24.93333333 69.51666667,24.93333333 69.51666667,24.94166667 69.51666667,24.95 69.525,24.95 69.53333333,24.95 69.53333333,24.95833333 69.54166667,24.95833333 69.54166667,24.96666667 69.54166667,24.975 69.55,24.975 69.55,24.96666667 69.55833333,24.96666667 69.55833333,24.95833333 69.55,24.95833333 69.55,24.95 69.55833333,24.95 69.56666667,24.95 69.56666667,24.94166667 69.55833333,24.94166667 69.55,24.94166667 69.54166667,24.94166667 69.54166667,24.93333333 69.55,24.93333333 69.55,24.925 69.54166667,24.925 69.54166667,24.91666667 69.53333333,24.91666667 69.525,24.91666667 69.51666667,24.91666667 69.51666667,24.90833333 69.51666667,24.9 69.50833333,24.9 69.50833333,24.89166667 69.51666667,24.89166667 69.51666667,24.88333333 69.51666667,24.875 69.51666667,24.86666667 69.50833333,24.86666667 69.50833333,24.85833333 69.51666667,24.85833333 69.525,24.85833333 69.525,24.85 69.53333333,24.85 69.53333333,24.85833333 69.54166667,24.85833333 69.55,24.85833333 69.55,24.85 69.54166667,24.85 69.54166667,24.84166667 69.53333333,24.84166667 69.53333333,24.83333333 69.525,24.83333333 69.525,24.84166667 69.51666667,24.84166667 69.50833333,24.84166667 69.50833333,24.83333333 69.5,24.83333333 69.5,24.825 69.49166667,24.825 69.49166667,24.81666667 69.5,24.81666667 69.5,24.80833333 69.50833333,24.80833333 69.50833333,24.8 69.5,24.8 69.5,24.79166667 69.5,24.78333333 69.5,24.775 69.49166667,24.775 69.48333333,24.775 69.48333333,24.78333333 69.475,24.78333333 69.475,24.775 69.475,24.76666667 69.475,24.75833333 69.48333333,24.75833333 69.48333333,24.75 69.475,24.75 69.46666667,24.75 69.45833333,24.75 69.45833333,24.74166667 69.45,24.74166667 69.45,24.73333333 69.45,24.725 69.45,24.71666667 69.45833333,24.71666667 69.46666667,24.71666667 69.475,24.71666667 69.475,24.70833333 69.475,24.7 69.475,24.69166667 69.46666667,24.69166667 69.46666667,24.7 69.46666667,24.70833333 69.45833333,24.70833333 69.45833333,24.7 69.45,24.7 69.45,24.69166667 69.44166667,24.69166667 69.44166667,24.68333333 69.44166667,24.675 69.44166667,24.66666667 69.44166667,24.65833333 69.44166667,24.65 69.45,24.65 69.45,24.64166667 69.45,24.63333333 69.44166667,24.63333333 69.44166667,24.625 69.43333333,24.625 69.425,24.625 69.425,24.61666667 69.425,24.60833333 69.41666667,24.60833333 69.40833333,24.60833333 69.40833333,24.6 69.41666667,24.6 69.425,24.6 69.425,24.59166667 69.41666667,24.59166667 69.40833333,24.59166667 69.40833333,24.58333333 69.41666667,24.58333333 69.41666667,24.575 69.425,24.575 69.425,24.56666667 69.425,24.55833333 69.425,24.55 69.425,24.54166667 69.425,24.53333333 69.41666667,24.53333333 69.41666667,24.525 69.41666667,24.51666667 69.425,24.51666667 69.425,24.50833333 69.425,24.5 69.43333333,24.5 69.43333333,24.49166667 69.44166667,24.49166667 69.44166667,24.48333333 69.44166667,24.475 69.44166667,24.46666667 69.43333333,24.46666667 69.43333333,24.45833333 69.43333333,24.45 69.44166667,24.45 69.45,24.45 69.45833333,24.45 69.46666667,24.45 69.46666667,24.44166667 69.46666667,24.43333333 69.475,24.43333333 69.475,24.425 69.48333333,24.425 69.48333333,24.41666667 69.49166667,24.41666667 69.5,24.41666667 69.5,24.425 69.49166667,24.425 69.49166667,24.43333333 69.5,24.43333333 69.50833333,24.43333333 69.50833333,24.44166667 69.51666667,24.44166667 69.51666667,24.43333333 69.51666667,24.425 69.51666667,24.41666667 69.525,24.41666667 69.53333333,24.41666667 69.53333333,24.425 69.54166667,24.425 69.54166667,24.41666667 69.55,24.41666667 69.55833333,24.41666667 69.55833333,24.40833333 69.56666667,24.40833333 69.575,24.40833333 69.575,24.41666667 69.58333333,24.41666667 69.59166667,24.41666667 69.59166667,24.40833333 69.59166667,24.4 69.58333333,24.4 69.58333333,24.39166667 69.575,24.39166667 69.575,24.38333333 69.56666667,24.38333333 69.56666667,24.375 69.575,24.375 69.58333333,24.375 69.58333333,24.36666667 69.58333333,24.35833333 69.59166667,24.35833333 69.59166667,24.35 69.6,24.35 69.6,24.35833333 69.60833333,24.35833333 69.60833333,24.36666667 69.6,24.36666667 69.6,24.375 69.60833333,24.375 69.61666667,24.375 69.61666667,24.36666667 69.61666667,24.35833333 69.61666667,24.35 69.625,24.35 69.63333333,24.35 69.64166667,24.35 69.65,24.35 69.65833333,24.35 69.65833333,24.35833333 69.66666667,24.35833333 69.66666667,24.35 69.675,24.35 69.68333333,24.35 69.68333333,24.35833333 69.69166667,24.35833333 69.69166667,24.36666667 69.69166667,24.375 69.68333333,24.375 69.675,24.375 69.675,24.38333333 69.68333333,24.38333333 69.68333333,24.39166667 69.69166667,24.39166667 69.69166667,24.38333333 69.7,24.38333333 69.70833333,24.38333333 69.70833333,24.375 69.71666667,24.375 69.71666667,24.36666667 69.71666667,24.35833333 69.70833333,24.35833333 69.70833333,24.35 69.71666667,24.35 69.71666667,24.34166667 69.725,24.34166667 69.725,24.33333333 69.73333333,24.33333333 69.74166667,24.33333333 69.74166667,24.325 69.74166667,24.31666667 69.73333333,24.31666667 69.73333333,24.30833333 69.74166667,24.30833333 69.75,24.30833333 69.75,24.31666667 69.75833333,24.31666667 69.75833333,24.325 69.76666667,24.325 69.775,24.325 69.775,24.31666667 69.775,24.30833333 69.76666667,24.30833333 69.76666667,24.3 69.76666667,24.29166667 69.775,24.29166667 69.775,24.3 69.78333333,24.3 69.78333333,24.30833333 69.78333333,24.31666667 69.79166667,24.31666667 69.8,24.31666667 69.8,24.30833333 69.80833333,24.30833333 69.80833333,24.31666667 69.81666667,24.31666667 69.81666667,24.30833333 69.81666667,24.3 69.825,24.3 69.83333333,24.3 69.83333333,24.29166667 69.83333333,24.28333333 69.84166667,24.28333333 69.84166667,24.29166667 69.85,24.29166667 69.85833333,24.29166667 69.86666667,24.29166667 69.875,24.29166667 69.875,24.3 69.86666667,24.3 69.86666667,24.30833333 69.875,24.30833333 69.88333333,24.30833333 69.89166667,24.30833333 69.89166667,24.3 69.89166667,24.29166667 69.9,24.29166667 69.90833333,24.29166667 69.91666667,24.29166667 69.91666667,24.28333333 69.925,24.28333333 69.93333333,24.28333333 69.94166667,24.28333333 69.94166667,24.275 69.95,24.275 69.95,24.26666667 69.94166667,24.26666667 69.94166667,24.25833333 69.94166667,24.25 69.93333333,24.25 69.93333333,24.25833333 69.925,24.25833333 69.91666667,24.25833333 69.90833333,24.25833333 69.9,24.25833333 69.9,24.25 69.89166667,24.25 69.89166667,24.24166667 69.88333333,24.24166667 69.88333333,24.23333333 69.88333333,24.225 69.88333333,24.21666667 69.89166667,24.21666667 69.89166667,24.20833333 69.9,24.20833333 69.9,24.21666667 69.90833333,24.21666667 69.91666667,24.21666667 69.925,24.21666667 69.925,24.20833333 69.925,24.2 69.925,24.19166667 69.93333333,24.19166667 69.94166667,24.19166667 69.95,24.19166667 69.95833333,24.19166667 69.95833333,24.18333333 69.95833333,24.175 69.96666667,24.175 69.96666667,24.18333333 69.975,24.18333333 69.98333333,24.18333333 69.99166667,24.18333333 69.99166667,24.175 70.0,24.175 70.00833333,24.175 70.00833333,24.18333333 70.01666667,24.18333333 70.025,24.18333333 70.025,24.19166667 70.01666667,24.19166667 70.00833333,24.19166667 70.00833333,24.2 70.00833333,24.20833333 70.0,24.20833333 69.99166667,24.20833333 69.99166667,24.21666667 69.98333333,24.21666667 69.98333333,24.20833333 69.975,24.20833333 69.975,24.21666667 69.96666667,24.21666667 69.96666667,24.225 69.96666667,24.23333333 69.975,24.23333333 69.975,24.24166667 69.975,24.25 69.975,24.25833333 69.96666667,24.25833333 69.96666667,24.26666667 69.975,24.26666667 69.98333333,24.26666667 69.99166667,24.26666667 69.99166667,24.275 69.99166667,24.28333333 70.0,24.28333333 70.0,24.275 70.00833333,24.275 70.01666667,24.275 70.025,24.275 70.03333333,24.275 70.03333333,24.28333333 70.04166667,24.28333333 70.05,24.28333333 70.05833333,24.28333333 70.05833333,24.275 70.05833333,24.26666667 70.06666667,24.26666667 70.06666667,24.275 70.075,24.275 70.075,24.26666667 70.075,24.25833333 70.08333333,24.25833333 70.08333333,24.26666667 70.09166667,24.26666667 70.09166667,24.275 70.1,24.275 70.10833333,24.275 70.10833333,24.28333333 70.11666667,24.28333333 70.125,24.28333333 70.13333333,24.28333333 70.14166667,24.28333333 70.14166667,24.29166667 70.15,24.29166667 70.15833333,24.29166667 70.16666667,24.29166667 70.16666667,24.28333333 70.175,24.28333333 70.18333333,24.28333333 70.18333333,24.29166667 70.19166667,24.29166667 70.19166667,24.28333333 70.2,24.28333333 70.20833333,24.28333333 70.21666667,24.28333333 70.21666667,24.29166667 70.225,24.29166667 70.225,24.28333333 70.23333333,24.28333333 70.23333333,24.29166667 70.24166667,24.29166667 70.25,24.29166667 70.25833333,24.29166667 70.25833333,24.28333333 70.26666667,24.28333333 70.26666667,24.29166667 70.275,24.29166667 70.28333333,24.29166667 70.29166667,24.29166667 70.29166667,24.28333333 70.3,24.28333333 70.3,24.275 70.30833333,24.275 70.30833333,24.28333333 70.31666667,24.28333333 70.31666667,24.29166667 70.325,24.29166667 70.33333333,24.29166667 70.33333333,24.28333333 70.34166667,24.28333333 70.34166667,24.275 70.35,24.275 70.35833333,24.275 70.35833333,24.26666667 70.36666667,24.26666667 70.36666667,24.25833333 70.36666667,24.25 70.36666667,24.24166667 70.375,24.24166667 70.375,24.23333333 70.375,24.225 70.36666667,24.225 70.36666667,24.21666667 70.35833333,24.21666667 70.35833333,24.20833333 70.36666667,24.20833333 70.375,24.20833333 70.375,24.2 70.38333333,24.2 70.38333333,24.19166667 70.375,24.19166667 70.375,24.18333333 70.38333333,24.18333333 70.38333333,24.175 70.39166667,24.175 70.4,24.175 70.4,24.16666667 70.40833333,24.16666667 70.40833333,24.15833333 70.40833333,24.15 70.41666667,24.15 70.41666667,24.14166667 70.425,24.14166667 70.43333333,24.14166667 70.43333333,24.13333333 70.44166667,24.13333333 70.45,24.13333333 70.45,24.125 70.45833333,24.125 70.45833333,24.11666667 70.46666667,24.11666667 70.46666667,24.10833333 70.46666667,24.1 70.475,24.1 70.48333333,24.1 70.48333333,24.09166667 70.49166667,24.09166667 70.49166667,24.08333333 70.5,24.08333333 70.5,24.075 70.50833333,24.075 70.50833333,24.06666667 70.50833333,24.05833333 70.51666667,24.05833333 70.51666667,24.05 70.51666667,24.04166667 70.50833333,24.04166667 70.50833333,24.03333333 70.51666667,24.03333333 70.525,24.03333333 70.525,24.025 70.51666667,24.025 70.51666667,24.01666667 70.51666667,24.00833333 70.50833333,24.00833333 70.5,24.00833333 70.5,24.0 70.50833333,24.0 70.51666667,24.0 70.51666667,23.99166667 70.51666667,23.98333333 70.50833333,23.98333333 70.50833333,23.975 70.50833333,23.96666667 70.5,23.96666667 70.49166667,23.96666667 70.49166667,23.95833333 70.48333333,23.95833333 70.48333333,23.95 70.475,23.95 70.46666667,23.95 70.46666667,23.94166667 70.46666667,23.93333333 70.46666667,23.925 70.45833333,23.925 70.45833333,23.93333333 70.45,23.93333333 70.45,23.925 70.44166667,23.925 70.43333333,23.925 70.425,23.925 70.425,23.91666667 70.41666667,23.91666667 70.40833333,23.91666667 70.4,23.91666667 70.39166667,23.91666667 70.39166667,23.925 70.38333333,23.925 70.38333333,23.91666667 70.375,23.91666667 70.36666667,23.91666667 70.35833333,23.91666667 70.35,23.91666667 70.34166667,23.91666667 70.33333333,23.91666667 70.325,23.91666667 70.31666667,23.91666667 70.31666667,23.90833333 70.30833333,23.90833333 70.3,23.90833333 70.29166667,23.90833333 70.28333333,23.90833333 70.275,23.90833333 70.26666667,23.90833333 70.25833333,23.90833333 70.25,23.90833333 70.24166667,23.90833333 70.23333333,23.90833333 70.225,23.90833333 70.225,23.9 70.225,23.89166667 70.225,23.88333333 70.225,23.875 70.225,23.86666667 70.23333333,23.86666667 70.24166667,23.86666667 70.24166667,23.85833333 70.25,23.85833333 70.25833333,23.85833333 70.26666667,23.85833333 70.26666667,23.85 70.275,23.85 70.275,23.84166667 70.28333333,23.84166667 70.28333333,23.83333333 70.29166667,23.83333333 70.3,23.83333333 70.30833333,23.83333333 70.30833333,23.825 70.31666667,23.825 70.325,23.825 70.325,23.81666667 70.33333333,23.81666667 70.34166667,23.81666667 70.34166667,23.80833333 70.35,23.80833333 70.35833333,23.80833333 70.36666667,23.80833333 70.36666667,23.81666667 70.375,23.81666667 70.38333333,23.81666667 70.38333333,23.825 70.39166667,23.825 70.39166667,23.83333333 70.4,23.83333333 70.40833333,23.83333333 70.40833333,23.84166667 70.41666667,23.84166667 70.425,23.84166667 70.425,23.85 70.43333333,23.85 70.43333333,23.85833333 70.43333333,23.86666667 70.44166667,23.86666667 70.44166667,23.85833333 70.45,23.85833333 70.45,23.85 70.45833333,23.85 70.45833333,23.84166667 70.45,23.84166667 70.45,23.83333333 70.44166667,23.83333333 70.44166667,23.825 70.45,23.825 70.45833333,23.825 70.46666667,23.825 70.46666667,23.83333333 70.475,23.83333333 70.475,23.825 70.48333333,23.825 70.48333333,23.83333333 70.49166667,23.83333333 70.49166667,23.825 70.5,23.825 70.5,23.83333333 70.50833333,23.83333333 70.51666667,23.83333333 70.51666667,23.84166667 70.525,23.84166667 70.53333333,23.84166667 70.53333333,23.83333333 70.54166667,23.83333333 70.54166667,23.825 70.55,23.825 70.55,23.81666667 70.54166667,23.81666667 70.54166667,23.80833333 70.55,23.80833333 70.55,23.8 70.54166667,23.8 70.54166667,23.79166667 70.55,23.79166667 70.55,23.78333333 70.54166667,23.78333333 70.54166667,23.775 70.55,23.775 70.55,23.76666667 70.55,23.75833333 70.54166667,23.75833333 70.54166667,23.75 70.54166667,23.74166667 70.54166667,23.73333333 70.54166667,23.725 70.54166667,23.71666667 70.55,23.71666667 70.55,23.70833333 70.54166667,23.70833333 70.54166667,23.7 70.54166667,23.69166667 70.55,23.69166667 70.55,23.68333333 70.54166667,23.68333333 70.54166667,23.675 70.53333333,23.675 70.53333333,23.66666667 70.53333333,23.65833333 70.525,23.65833333 70.525,23.65 70.525,23.64166667 70.51666667,23.64166667 70.51666667,23.63333333 70.525,23.63333333 70.525,23.625 70.51666667,23.625 70.51666667,23.61666667 70.50833333,23.61666667 70.50833333,23.60833333 70.50833333,23.6 70.51666667,23.6 70.525,23.6 70.525,23.59166667 70.51666667,23.59166667 70.50833333,23.59166667 70.5,23.59166667 70.49166667,23.59166667 70.49166667,23.6 70.48333333,23.6 70.48333333,23.60833333 70.475,23.60833333 70.475,23.6 70.475,23.59166667 70.48333333,23.59166667 70.48333333,23.58333333 70.475,23.58333333 70.475,23.575 70.46666667,23.575 70.46666667,23.56666667 70.45833333,23.56666667 70.45,23.56666667 70.45,23.55833333 70.45833333,23.55833333 70.46666667,23.55833333 70.46666667,23.55 70.46666667,23.54166667 70.45833333,23.54166667 70.45833333,23.55 70.45,23.55 70.45,23.54166667 70.44166667,23.54166667 70.43333333,23.54166667 70.43333333,23.53333333 70.425,23.53333333 70.41666667,23.53333333 70.41666667,23.525 70.41666667,23.51666667 70.40833333,23.51666667 70.40833333,23.50833333 70.40833333,23.5 70.4,23.5 70.4,23.50833333 70.4,23.51666667 70.4,23.525 70.4,23.53333333 70.39166667,23.53333333 70.39166667,23.525 70.39166667,23.51666667 70.38333333,23.51666667 70.38333333,23.50833333 70.38333333,23.5 70.38333333,23.49166667 70.39166667,23.49166667 70.4,23.49166667 70.40833333,23.49166667 70.40833333,23.48333333 70.41666667,23.48333333 70.425,23.48333333 70.425,23.475 70.425,23.46666667 70.43333333,23.46666667 70.43333333,23.45833333 70.425,23.45833333 70.41666667,23.45833333 70.40833333,23.45833333 70.4,23.45833333 70.39166667,23.45833333 70.39166667,23.45 70.4,23.45 70.4,23.44166667 70.40833333,23.44166667 70.40833333,23.43333333 70.41666667,23.43333333 70.41666667,23.425 70.425,23.425 70.43333333,23.425 70.43333333,23.41666667 70.44166667,23.41666667 70.44166667,23.40833333 70.45,23.40833333 70.45,23.4 70.45833333,23.4 70.46666667,23.4 70.475,23.4 70.475,23.39166667 70.48333333,23.39166667 70.49166667,23.39166667 70.5,23.39166667 70.50833333,23.39166667 70.51666667,23.39166667 70.525,23.39166667 70.53333333,23.39166667 70.53333333,23.38333333 70.54166667,23.38333333 70.55,23.38333333 70.55833333,23.38333333 70.55833333,23.375 70.56666667,23.375 70.575,23.375 70.58333333,23.375 70.58333333,23.36666667 70.59166667,23.36666667 70.59166667,23.375 70.6,23.375 70.60833333,23.375 70.60833333,23.36666667 70.60833333,23.35833333 70.61666667,23.35833333 70.625,23.35833333 70.63333333,23.35833333 70.63333333,23.36666667 70.64166667,23.36666667 70.64166667,23.375 70.65,23.375 70.65,23.38333333 70.65833333,23.38333333 70.66666667,23.38333333 70.675,23.38333333 70.675,23.375 70.68333333,23.375 70.69166667,23.375 70.69166667,23.38333333 70.7,23.38333333 70.70833333,23.38333333 70.71666667,23.38333333 70.725,23.38333333 70.73333333,23.38333333 70.74166667,23.38333333 70.75,23.38333333 70.75833333,23.38333333 70.75833333,23.39166667 70.76666667,23.39166667 70.76666667,23.38333333 70.775,23.38333333 70.78333333,23.38333333 70.79166667,23.38333333 70.79166667,23.39166667 70.8,23.39166667 70.80833333,23.39166667 70.81666667,23.39166667 70.825,23.39166667 70.825,23.38333333 70.83333333,23.38333333 70.84166667,23.38333333 70.84166667,23.39166667 70.85,23.39166667 70.85833333,23.39166667 70.85833333,23.38333333 70.86666667,23.38333333 70.86666667,23.39166667 70.875,23.39166667 70.88333333,23.39166667 70.88333333,23.38333333 70.89166667,23.38333333 70.89166667,23.375 70.89166667,23.36666667 70.9,23.36666667 70.9,23.35833333 70.90833333,23.35833333 70.90833333,23.35 70.91666667,23.35 70.91666667,23.34166667 70.925,23.34166667 70.925,23.33333333 70.93333333,23.33333333 70.94166667,23.33333333 70.94166667,23.325 70.95,23.325 70.95,23.31666667 70.95833333,23.31666667 70.96666667,23.31666667 70.96666667,23.30833333 70.975,23.30833333 70.98333333,23.30833333 70.98333333,23.3 70.98333333,23.29166667 70.99166667,23.29166667 70.99166667,23.3 71.0,23.3 71.0,23.29166667 71.00833333,23.29166667 71.01666667,23.29166667 71.01666667,23.28333333 71.01666667,23.275 71.025,23.275 71.025,23.28333333 71.03333333,23.28333333 71.04166667,23.28333333 71.04166667,23.275 71.05,23.275 71.05833333,23.275 71.05833333,23.26666667 71.05,23.26666667 71.05,23.25833333 71.05833333,23.25833333 71.06666667,23.25833333 71.06666667,23.25 71.075,23.25 71.075,23.24166667 71.075,23.23333333 71.06666667,23.23333333 71.06666667,23.225 71.075,23.225 71.075,23.21666667 71.075,23.20833333 71.075,23.2 71.075,23.19166667 71.06666667,23.19166667 71.06666667,23.18333333 71.05833333,23.18333333 71.05833333,23.175 71.05,23.175 71.05,23.16666667 71.04166667,23.16666667 71.04166667,23.15833333 71.03333333,23.15833333 71.03333333,23.16666667 71.025,23.16666667 71.025,23.15833333 71.01666667,23.15833333 71.00833333,23.15833333 71.0,23.15833333 71.0,23.15 71.00833333,23.15 71.00833333,23.14166667 71.0,23.14166667 70.99166667,23.14166667 70.99166667,23.13333333 71.0,23.13333333 71.0,23.125 70.99166667,23.125 70.99166667,23.11666667 70.99166667,23.10833333 70.98333333,23.10833333 70.975,23.10833333 70.975,23.1 70.98333333,23.1 70.98333333,23.09166667 70.975,23.09166667 70.96666667,23.09166667 70.96666667,23.08333333 70.95833333,23.08333333 70.95833333,23.075 70.95,23.075 70.94166667,23.075 70.94166667,23.06666667 70.94166667,23.05833333 70.94166667,23.05 70.94166667,23.04166667 70.93333333,23.04166667 70.93333333,23.03333333 70.93333333,23.025 70.925,23.025 70.925,23.01666667 70.93333333,23.01666667 70.93333333,23.00833333 70.93333333,23.0 70.94166667,23.0 70.94166667,22.99166667 70.93333333,22.99166667 70.925,22.99166667 70.925,22.98333333 70.93333333,22.98333333 70.94166667,22.98333333 70.94166667,22.975 70.95,22.975 70.95,22.98333333 70.95833333,22.98333333 70.95833333,22.99166667 70.96666667,22.99166667 70.96666667,23.0 70.975,23.0 70.98333333,23.0 70.98333333,23.00833333 70.99166667,23.00833333 71.0,23.00833333 71.00833333,23.00833333 71.00833333,23.0 71.01666667,23.0 71.025,23.0 71.025,22.99166667 71.025,22.98333333 71.03333333,22.98333333 71.03333333,22.975 71.04166667,22.975 71.04166667,22.96666667 71.03333333,22.96666667 71.03333333,22.95833333 71.025,22.95833333 71.025,22.95 71.01666667,22.95 71.01666667,22.94166667 71.00833333,22.94166667 71.0,22.94166667 71.0,22.93333333 70.99166667,22.93333333 70.99166667,22.925 70.98333333,22.925 70.98333333,22.93333333 70.975,22.93333333 70.96666667,22.93333333 70.95833333,22.93333333 70.95,22.93333333 70.95,22.94166667 70.94166667,22.94166667 70.93333333,22.94166667 70.93333333,22.93333333 70.925,22.93333333 70.925,22.925 70.925,22.91666667 70.93333333,22.91666667 70.93333333,22.90833333 70.93333333,22.9 70.94166667,22.9 70.94166667,22.89166667 70.95,22.89166667 70.95,22.88333333 70.95,22.875 70.95,22.86666667 70.95,22.85833333 70.95,22.85 70.95,22.84166667 70.94166667,22.84166667 70.94166667,22.83333333 70.94166667,22.825 70.94166667,22.81666667 70.93333333,22.81666667 70.93333333,22.80833333 70.94166667,22.80833333 70.95,22.80833333 70.95,22.8 70.95,22.79166667 70.95833333,22.79166667 70.95833333,22.78333333 70.96666667,22.78333333 70.96666667,22.775 70.96666667,22.76666667 70.975,22.76666667 70.98333333,22.76666667 70.98333333,22.75833333 70.99166667,22.75833333 71.0,22.75833333 71.0,22.75 71.00833333,22.75 71.00833333,22.74166667 71.00833333,22.73333333 71.00833333,22.725 71.0,22.725 70.99166667,22.725 70.98333333,22.725 70.975,22.725 70.96666667,22.725 70.95833333,22.725 70.95,22.725 70.94166667,22.725 70.94166667,22.71666667 70.95,22.71666667 70.95833333,22.71666667 70.95833333,22.70833333 70.95,22.70833333 70.95,22.7 70.94166667,22.7 70.94166667,22.69166667 70.93333333,22.69166667 70.93333333,22.68333333 70.925,22.68333333 70.91666667,22.68333333 70.91666667,22.675 70.90833333,22.675 70.90833333,22.66666667 70.91666667,22.66666667 70.91666667,22.65833333 70.925,22.65833333 70.925,22.65 70.91666667,22.65 70.91666667,22.64166667 70.925,22.64166667 70.925,22.63333333 70.93333333,22.63333333 70.93333333,22.625 70.925,22.625 70.925,22.61666667 70.91666667,22.61666667 70.90833333,22.61666667 70.9,22.61666667 70.9,22.625 70.89166667,22.625 70.89166667,22.63333333 70.89166667,22.64166667 70.89166667,22.65 70.89166667,22.65833333 70.88333333,22.65833333 70.88333333,22.66666667 70.875,22.66666667 70.86666667,22.66666667 70.86666667,22.65833333 70.86666667,22.65 70.85833333,22.65 70.85,22.65 70.85,22.65833333 70.84166667,22.65833333 70.84166667,22.66666667 70.85,22.66666667 70.85,22.675 70.85,22.68333333 70.84166667,22.68333333 70.84166667,22.69166667 70.85,22.69166667 70.85,22.7 70.85,22.70833333 70.85,22.71666667 70.85,22.725 70.84166667,22.725 70.84166667,22.71666667 70.84166667,22.70833333 70.83333333,22.70833333 70.83333333,22.7 70.825,22.7 70.825,22.70833333 70.825,22.71666667 70.83333333,22.71666667 70.83333333,22.725 70.83333333,22.73333333 70.84166667,22.73333333 70.84166667,22.74166667 70.83333333,22.74166667 70.825,22.74166667 70.825,22.73333333 70.825,22.725 70.81666667,22.725 70.81666667,22.71666667 70.80833333,22.71666667 70.80833333,22.70833333 70.80833333,22.7 70.80833333,22.69166667 70.81666667,22.69166667 70.81666667,22.68333333 70.825,22.68333333 70.825,22.675 70.825,22.66666667 70.83333333,22.66666667 70.83333333,22.65833333 70.83333333,22.65 70.83333333,22.64166667 70.825,22.64166667 70.825,22.63333333 70.825,22.625 70.81666667,22.625 70.80833333,22.625 70.8,22.625 70.79166667,22.625 70.79166667,22.61666667 70.8,22.61666667 70.8,22.60833333 70.79166667,22.60833333 70.79166667,22.6 70.79166667,22.59166667 70.79166667,22.58333333 70.79166667,22.575 70.79166667,22.56666667 70.79166667,22.55833333 70.79166667,22.55 70.78333333,22.55 70.775,22.55 70.775,22.54166667 70.775,22.53333333 70.775,22.525 70.775,22.51666667 70.78333333,22.51666667 70.78333333,22.50833333 70.775,22.50833333 70.76666667,22.50833333 70.76666667,22.5 70.75833333,22.5 70.75833333,22.49166667 70.75,22.49166667 70.74166667,22.49166667 70.74166667,22.5 70.75,22.5 70.75,22.50833333 70.74166667,22.50833333 70.73333333,22.50833333 70.73333333,22.5 70.725,22.5 70.725,22.49166667 70.725,22.48333333 70.725,22.475 70.73333333,22.475 70.74166667,22.475 70.74166667,22.46666667 70.74166667,22.45833333 70.73333333,22.45833333 70.73333333,22.45 70.725,22.45 70.725,22.44166667 70.725,22.43333333 70.725,22.425 70.73333333,22.425 70.73333333,22.41666667 70.74166667,22.41666667 70.74166667,22.40833333 70.73333333,22.40833333 70.73333333,22.4 70.74166667,22.4 70.75,22.4 70.75833333,22.4 70.75833333,22.39166667 70.75833333,22.38333333 70.76666667,22.38333333 70.775,22.38333333 70.775,22.375 70.78333333,22.375 70.79166667,22.375 70.79166667,22.36666667 70.8,22.36666667 70.80833333,22.36666667 70.80833333,22.35833333 70.80833333,22.35 70.81666667,22.35 70.81666667,22.34166667 70.80833333,22.34166667 70.80833333,22.33333333 70.80833333,22.325 70.8,22.325 70.79166667,22.325 70.79166667,22.33333333 70.78333333,22.33333333 70.775,22.33333333 70.775,22.325 70.76666667,22.325 70.76666667,22.31666667 70.775,22.31666667 70.775,22.30833333 70.78333333,22.30833333 70.79166667,22.30833333 70.8,22.30833333 70.8,22.31666667 70.80833333,22.31666667 70.80833333,22.30833333 70.80833333,22.3 70.81666667,22.3 70.825,22.3 70.83333333,22.3 70.83333333,22.29166667 70.83333333,22.28333333 70.84166667,22.28333333 70.85,22.28333333 70.85,22.29166667 70.85,22.3 70.85833333,22.3 70.85833333,22.29166667 70.85833333,22.28333333 70.85833333,22.275 70.86666667,22.275 70.86666667,22.26666667 70.86666667,22.25833333 70.86666667,22.25 70.86666667,22.24166667 70.85833333,22.24166667 70.85,22.24166667 70.84166667,22.24166667 70.83333333,22.24166667 70.83333333,22.23333333 70.825,22.23333333 70.81666667,22.23333333 70.80833333,22.23333333 70.8,22.23333333 70.79166667,22.23333333 70.78333333,22.23333333 70.775,22.23333333 70.76666667,22.23333333 70.75833333,22.23333333 70.75833333,22.225 70.75,22.225 70.75,22.21666667 70.74166667,22.21666667 70.74166667,22.20833333 70.73333333,22.20833333 70.73333333,22.2 70.725,22.2 70.725,22.19166667 70.71666667,22.19166667 70.70833333,22.19166667 70.7,22.19166667 70.69166667,22.19166667 70.69166667,22.2 70.68333333,22.2 70.68333333,22.20833333 70.68333333,22.21666667 70.68333333,22.225 70.675,22.225 70.66666667,22.225 70.66666667,22.23333333 70.66666667,22.24166667 70.675,22.24166667 70.675,22.25 70.68333333,22.25 70.69166667,22.25 70.69166667,22.25833333 70.68333333,22.25833333 70.68333333,22.26666667 70.68333333,22.275 70.68333333,22.28333333 70.68333333,22.29166667 70.69166667,22.29166667 70.69166667,22.3 70.69166667,22.30833333 70.68333333,22.30833333 70.68333333,22.31666667 70.675,22.31666667 70.66666667,22.31666667 70.66666667,22.325 70.65833333,22.325 70.65,22.325 70.64166667,22.325 70.63333333,22.325 70.63333333,22.33333333 70.625,22.33333333 70.625,22.325 70.625,22.31666667 70.61666667,22.31666667 70.61666667,22.30833333 70.60833333,22.30833333 70.60833333,22.31666667 70.60833333,22.325 70.60833333,22.33333333 70.6,22.33333333 70.6,22.34166667 70.60833333,22.34166667 70.60833333,22.35 70.6,22.35 70.59166667,22.35 70.59166667,22.35833333 70.59166667,22.36666667 70.58333333,22.36666667 70.58333333,22.35833333 70.575,22.35833333 70.575,22.35 70.575,22.34166667 70.575,22.33333333 70.56666667,22.33333333 70.56666667,22.325 70.55833333,22.325 70.55833333,22.31666667 70.56666667,22.31666667 70.56666667,22.30833333 70.56666667,22.3 70.56666667,22.29166667 70.56666667,22.28333333 70.56666667,22.275 70.55833333,22.275 70.55,22.275 70.55,22.26666667 70.55,22.25833333 70.54166667,22.25833333 70.53333333,22.25833333 70.53333333,22.25 70.54166667,22.25 70.54166667,22.24166667 70.54166667,22.23333333 70.54166667,22.225 70.55,22.225 70.55,22.21666667 70.55833333,22.21666667 70.55833333,22.20833333 70.56666667,22.20833333 70.56666667,22.21666667 70.575,22.21666667 70.575,22.20833333 70.575,22.2 70.58333333,22.2 70.58333333,22.19166667 70.58333333,22.18333333 70.58333333,22.175 70.58333333,22.16666667 70.59166667,22.16666667 70.59166667,22.15833333 70.6,22.15833333 70.60833333,22.15833333 70.60833333,22.15 70.6,22.15 70.6,22.14166667 70.6,22.13333333 70.60833333,22.13333333 70.60833333,22.125 70.61666667,22.125 70.625,22.125 70.63333333,22.125 70.64166667,22.125 70.64166667,22.11666667 70.63333333,22.11666667 70.63333333,22.10833333 70.64166667,22.10833333 70.64166667,22.1 70.65,22.1 70.65,22.09166667 70.65833333,22.09166667 70.66666667,22.09166667 70.66666667,22.1 70.675,22.1 70.68333333,22.1 70.68333333,22.10833333 70.69166667,22.10833333 70.69166667,22.1 70.7,22.1 70.7,22.09166667 70.7,22.08333333 70.70833333,22.08333333 70.70833333,22.075 70.71666667,22.075 70.725,22.075 70.725,22.08333333 70.725,22.09166667 70.73333333,22.09166667 70.73333333,22.1 70.73333333,22.10833333 70.74166667,22.10833333 70.74166667,22.1 70.74166667,22.09166667 70.75,22.09166667 70.75,22.08333333 70.75833333,22.08333333 70.75833333,22.075 70.76666667,22.075 70.76666667,22.06666667 70.76666667,22.05833333 70.775,22.05833333 70.775,22.05 70.78333333,22.05 70.79166667,22.05 70.79166667,22.05833333 70.79166667,22.06666667 70.8,22.06666667 70.80833333,22.06666667 70.80833333,22.075 70.81666667,22.075 70.81666667,22.06666667 70.81666667,22.05833333 70.81666667,22.05 70.825,22.05 70.83333333,22.05 70.83333333,22.05833333 70.84166667,22.05833333 70.85,22.05833333 70.85,22.05 70.85833333,22.05 70.85833333,22.04166667 70.86666667,22.04166667 70.86666667,22.03333333 70.86666667,22.025 70.85833333,22.025 70.85833333,22.01666667 70.86666667,22.01666667 70.86666667,22.00833333 70.875,22.00833333 70.875,22.0 70.88333333,22.0 70.88333333,22.00833333 70.89166667,22.00833333 70.89166667,22.0 70.89166667,21.99166667 70.9,21.99166667 70.90833333,21.99166667 70.90833333,22.0 70.91666667,22.0 70.925,22.0 70.925,21.99166667 70.93333333,21.99166667 70.94166667,21.99166667 70.94166667,21.98333333 70.95,21.98333333 70.95,21.975 70.95833333,21.975 70.95833333,21.96666667 70.96666667,21.96666667 70.96666667,21.95833333 70.975,21.95833333 70.98333333,21.95833333 70.99166667,21.95833333 70.99166667,21.96666667 71.0,21.96666667 71.0,21.95833333 71.00833333,21.95833333 71.00833333,21.95 71.01666667,21.95 71.025,21.95 71.03333333,21.95 71.03333333,21.94166667 71.04166667,21.94166667 71.05,21.94166667 71.05,21.93333333 71.05,21.925 71.04166667,21.925 71.04166667,21.91666667 71.03333333,21.91666667 71.025,21.91666667 71.025,21.90833333 71.03333333,21.90833333 71.03333333,21.9 71.04166667,21.9 71.04166667,21.89166667 71.05,21.89166667 71.05,21.88333333 71.04166667,21.88333333 71.04166667,21.875 71.05,21.875 71.05833333,21.875 71.06666667,21.875 71.075,21.875 71.08333333,21.875 71.08333333,21.86666667 71.09166667,21.86666667 71.1,21.86666667 71.1,21.85833333 71.10833333,21.85833333 71.11666667,21.85833333 71.125,21.85833333 71.125,21.85 71.13333333,21.85 71.13333333,21.84166667 71.13333333,21.83333333 71.14166667,21.83333333 71.15,21.83333333 71.15,21.825 71.15,21.81666667 71.15833333,21.81666667 71.15833333,21.80833333 71.16666667,21.80833333 71.16666667,21.8 71.15833333,21.8 71.15833333,21.79166667 71.16666667,21.79166667 71.16666667,21.78333333 71.175,21.78333333 71.18333333,21.78333333 71.19166667,21.78333333 71.2,21.78333333 71.2,21.775 71.20833333,21.775 71.20833333,21.78333333 71.21666667,21.78333333 71.21666667,21.775 71.225,21.775 71.225,21.78333333 71.23333333,21.78333333 71.24166667,21.78333333 71.25,21.78333333 71.25833333,21.78333333 71.26666667,21.78333333 71.275,21.78333333 71.28333333,21.78333333 71.29166667,21.78333333 71.29166667,21.79166667 71.3,21.79166667 71.30833333,21.79166667 71.30833333,21.8 71.31666667,21.8 71.31666667,21.79166667 71.325,21.79166667 71.33333333,21.79166667 71.34166667,21.79166667 71.35,21.79166667 71.35,21.78333333 71.35833333,21.78333333 71.36666667,21.78333333 71.36666667,21.775 71.375,21.775 71.38333333,21.775 71.38333333,21.78333333 71.38333333,21.79166667 71.375,21.79166667 71.375,21.8 71.375,21.80833333 71.36666667,21.80833333 71.36666667,21.81666667 71.36666667,21.825 71.36666667,21.83333333 71.375,21.83333333 71.375,21.84166667 71.375,21.85 71.38333333,21.85 71.38333333,21.85833333 71.38333333,21.86666667 71.38333333,21.875 71.39166667,21.875 71.39166667,21.88333333 71.4,21.88333333 71.4,21.875 71.40833333,21.875 71.40833333,21.88333333 71.40833333,21.89166667 71.40833333,21.9 71.40833333,21.90833333 71.41666667,21.90833333 71.425,21.90833333 71.425,21.9 71.43333333,21.9 71.43333333,21.90833333 71.44166667,21.90833333 71.45,21.90833333 71.45,21.9 71.45833333,21.9 71.45833333,21.90833333 71.46666667,21.90833333 71.46666667,21.91666667 71.475,21.91666667 71.48333333,21.91666667 71.49166667,21.91666667 71.49166667,21.90833333 71.5,21.90833333 71.50833333,21.90833333 71.50833333,21.9 71.51666667,21.9 71.51666667,21.90833333 71.525,21.90833333 71.525,21.91666667 71.53333333,21.91666667 71.54166667,21.91666667 71.55,21.91666667 71.55,21.925 71.55833333,21.925 71.56666667,21.925 71.56666667,21.93333333 71.56666667,21.94166667 71.575,21.94166667 71.58333333,21.94166667 71.58333333,21.95 71.59166667,21.95 71.59166667,21.95833333 71.58333333,21.95833333 71.575,21.95833333 71.56666667,21.95833333 71.56666667,21.95 71.55833333,21.95 71.55833333,21.95833333 71.55833333,21.96666667 71.55,21.96666667 71.55,21.975 71.54166667,21.975 71.54166667,21.98333333 71.55,21.98333333 71.55833333,21.98333333 71.56666667,21.98333333 71.575,21.98333333 71.575,21.99166667 71.58333333,21.99166667 71.58333333,22.0 71.58333333,22.00833333 71.59166667,22.00833333 71.59166667,22.01666667 71.59166667,22.025 71.6,22.025 71.60833333,22.025 71.61666667,22.025 71.61666667,22.03333333 71.625,22.03333333 71.63333333,22.03333333 71.63333333,22.025 71.64166667,22.025 71.64166667,22.03333333 71.64166667,22.04166667 71.65,22.04166667 71.65833333,22.04166667 71.65833333,22.03333333 71.66666667,22.03333333 71.66666667,22.04166667 71.675,22.04166667 71.675,22.05 71.68333333,22.05 71.69166667,22.05 71.7,22.05 71.7,22.05833333 71.70833333,22.05833333 71.70833333,22.06666667 71.7,22.06666667 71.7,22.075 71.70833333,22.075 71.71666667,22.075 71.71666667,22.06666667 71.725,22.06666667 71.725,22.075 71.73333333,22.075 71.74166667,22.075 71.75,22.075 71.75833333,22.075 71.76666667,22.075 71.775,22.075 71.78333333,22.075 71.78333333,22.08333333 71.775,22.08333333 71.76666667,22.08333333 71.76666667,22.09166667 71.76666667,22.1 71.775,22.1 71.775,22.10833333 71.78333333,22.10833333 71.78333333,22.11666667 71.78333333,22.125 71.775,22.125 71.775,22.13333333 71.76666667,22.13333333 71.76666667,22.14166667 71.76666667,22.15 71.75833333,22.15 71.75833333,22.15833333 71.75,22.15833333 71.75,22.16666667 71.75833333,22.16666667 71.76666667,22.16666667 71.775,22.16666667 71.775,22.175 71.78333333,22.175 71.78333333,22.18333333 71.79166667,22.18333333 71.79166667,22.19166667 71.8,22.19166667 71.8,22.2 71.80833333,22.2 71.80833333,22.19166667 71.81666667,22.19166667 71.81666667,22.2 71.825,22.2 71.825,22.19166667 71.83333333,22.19166667 71.83333333,22.18333333 71.84166667,22.18333333 71.85,22.18333333 71.85,22.19166667 71.85,22.2 71.84166667,22.2 71.84166667,22.20833333 71.85,22.20833333 71.85833333,22.20833333 71.86666667,22.20833333 71.875,22.20833333 71.875,22.21666667 71.88333333,22.21666667 71.88333333,22.225 71.88333333,22.23333333 71.875,22.23333333 71.875,22.24166667 71.86666667,22.24166667 71.86666667,22.25 71.85833333,22.25 71.85833333,22.25833333 71.86666667,22.25833333 71.875,22.25833333 71.88333333,22.25833333 71.89166667,22.25833333 71.89166667,22.26666667 71.9,22.26666667 71.9,22.275 71.90833333,22.275 71.91666667,22.275 71.925,22.275 71.93333333,22.275 71.94166667,22.275 71.94166667,22.28333333 71.95,22.28333333 71.95,22.29166667 71.95833333,22.29166667 71.95833333,22.3 71.96666667,22.3 71.96666667,22.30833333 71.96666667,22.31666667 71.96666667,22.325 71.96666667,22.33333333 71.96666667,22.34166667 71.975,22.34166667 71.975,22.35 71.975,22.35833333 71.96666667,22.35833333 71.95833333,22.35833333 71.95833333,22.36666667 71.95,22.36666667 71.95,22.375 71.94166667,22.375 71.94166667,22.38333333 71.94166667,22.39166667 71.94166667,22.4 71.95,22.4 71.95,22.40833333 71.95833333,22.40833333 71.95833333,22.41666667 71.96666667,22.41666667 71.96666667,22.425 71.975,22.425 71.975,22.43333333 71.975,22.44166667 71.975,22.45 71.98333333,22.45 71.98333333,22.45833333 71.99166667,22.45833333 71.99166667,22.46666667 71.98333333,22.46666667 71.98333333,22.475 71.98333333,22.48333333 71.98333333,22.49166667 71.99166667,22.49166667 71.99166667,22.5 71.99166667,22.50833333 72.0,22.50833333 72.0,22.51666667 72.00833333,22.51666667 72.00833333,22.525 72.00833333,22.53333333 72.00833333,22.54166667 72.00833333,22.55 72.0,22.55 72.0,22.55833333 71.99166667,22.55833333 71.98333333,22.55833333 71.975,22.55833333 71.975,22.56666667 71.975,22.575 71.975,22.58333333 71.98333333,22.58333333 71.98333333,22.575 71.99166667,22.575 72.0,22.575 72.0,22.58333333 72.00833333,22.58333333 72.00833333,22.59166667 72.00833333,22.6 72.00833333,22.60833333 72.00833333,22.61666667 72.00833333,22.625 72.00833333,22.63333333 72.00833333,22.64166667 72.00833333,22.65 72.0,22.65 72.0,22.65833333 72.00833333,22.65833333 72.00833333,22.66666667 72.01666667,22.66666667 72.01666667,22.675 72.025,22.675 72.025,22.68333333 72.03333333,22.68333333 72.03333333,22.69166667 72.03333333,22.7 72.04166667,22.7 72.05,22.7 72.05,22.70833333 72.04166667,22.70833333 72.03333333,22.70833333 72.03333333,22.71666667 72.04166667,22.71666667 72.04166667,22.725 72.04166667,22.73333333 72.04166667,22.74166667 72.04166667,22.75 72.03333333,22.75 72.025,22.75 72.025,22.75833333 72.01666667,22.75833333 72.00833333,22.75833333 72.00833333,22.76666667 72.0,22.76666667 72.0,22.775 71.99166667,22.775 71.99166667,22.78333333 71.98333333,22.78333333 71.98333333,22.79166667 71.98333333,22.8 71.98333333,22.80833333 71.99166667,22.80833333 71.99166667,22.81666667 72.0,22.81666667 72.0,22.825 72.00833333,22.825 72.00833333,22.83333333 72.01666667,22.83333333 72.025,22.83333333 72.03333333,22.83333333 72.04166667,22.83333333 72.04166667,22.825 72.05,22.825 72.05833333,22.825 72.06666667,22.825 72.06666667,22.81666667 72.075,22.81666667 72.075,22.80833333 72.08333333,22.80833333 72.08333333,22.8 72.09166667,22.8 72.09166667,22.79166667 72.1,22.79166667 72.1,22.78333333 72.1,22.775 72.1,22.76666667 72.1,22.75833333 72.10833333,22.75833333 72.10833333,22.75 72.11666667,22.75 72.11666667,22.74166667 72.11666667,22.73333333 72.10833333,22.73333333 72.10833333,22.725 72.11666667,22.725 72.125,22.725 72.125,22.73333333 72.125,22.74166667 72.13333333,22.74166667 72.13333333,22.73333333 72.13333333,22.725 72.14166667,22.725 72.15,22.725 72.15,22.71666667 72.15833333,22.71666667 72.15833333,22.725 72.16666667,22.725 72.16666667,22.73333333 72.175,22.73333333 72.175,22.725 72.18333333,22.725 72.18333333,22.71666667 72.19166667,22.71666667 72.19166667,22.70833333 72.2,22.70833333 72.2,22.71666667 72.2,22.725 72.20833333,22.725 72.20833333,22.71666667 72.21666667,22.71666667 72.225,22.71666667 72.23333333,22.71666667 72.24166667,22.71666667 72.24166667,22.725 72.23333333,22.725 72.23333333,22.73333333 72.24166667,22.73333333 72.24166667,22.74166667 72.25,22.74166667 72.25833333,22.74166667 72.25833333,22.73333333 72.26666667,22.73333333 72.275,22.73333333 72.275,22.725 72.28333333,22.725 72.29166667,22.725 72.3,22.725 72.3,22.71666667 72.30833333,22.71666667 72.30833333,22.70833333 72.31666667,22.70833333 72.31666667,22.7 72.31666667,22.69166667 72.325,22.69166667 72.325,22.7 72.325,22.70833333 72.33333333,22.70833333 72.33333333,22.7 72.33333333,22.69166667 72.34166667,22.69166667 72.34166667,22.7 72.35,22.7 72.35,22.69166667 72.35833333,22.69166667 72.36666667,22.69166667 72.375,22.69166667 72.375,22.68333333 72.38333333,22.68333333 72.38333333,22.675 72.38333333,22.66666667 72.39166667,22.66666667 72.4,22.66666667 72.4,22.65833333 72.40833333,22.65833333 72.40833333,22.65 72.41666667,22.65 72.425,22.65 72.425,22.64166667 72.425,22.63333333 72.43333333,22.63333333 72.44166667,22.63333333 72.45,22.63333333 72.45,22.64166667 72.45833333,22.64166667 72.45833333,22.63333333 72.45833333,22.625 72.46666667,22.625 72.46666667,22.63333333 72.475,22.63333333 72.475,22.625 72.475,22.61666667 72.48333333,22.61666667 72.49166667,22.61666667 72.49166667,22.60833333 72.5,22.60833333 72.5,22.6 72.50833333,22.6 72.51666667,22.6 72.51666667,22.59166667 72.50833333,22.59166667 72.50833333,22.58333333 72.51666667,22.58333333 72.525,22.58333333 72.53333333,22.58333333 72.53333333,22.575 72.54166667,22.575 72.54166667,22.56666667 72.54166667,22.55833333 72.55,22.55833333 72.55833333,22.55833333 72.56666667,22.55833333 72.575,22.55833333 72.58333333,22.55833333 72.58333333,22.56666667 72.58333333,22.575 72.59166667,22.575 72.59166667,22.58333333 72.6,22.58333333 72.60833333,22.58333333 72.61666667,22.58333333 72.625,22.58333333 72.63333333,22.58333333 72.63333333,22.575 72.64166667,22.575 72.64166667,22.56666667 72.63333333,22.56666667 72.63333333,22.55833333 72.64166667,22.55833333 72.65,22.55833333 72.65,22.55 72.65833333,22.55 72.65833333,22.54166667 72.65833333,22.53333333 72.66666667,22.53333333 72.66666667,22.525 72.675,22.525 72.675,22.51666667 72.68333333,22.51666667 72.68333333,22.50833333 72.69166667,22.50833333 72.69166667,22.51666667 72.69166667,22.525 72.69166667,22.53333333 72.7,22.53333333 72.70833333,22.53333333 72.71666667,22.53333333 72.725,22.53333333 72.725,22.54166667 72.73333333,22.54166667 72.73333333,22.55 72.73333333,22.55833333 72.73333333,22.56666667 72.73333333,22.575 72.73333333,22.58333333 72.74166667,22.58333333 72.74166667,22.59166667 72.75,22.59166667 72.75833333,22.59166667 72.75833333,22.6 72.75,22.6 72.75,22.60833333 72.75833333,22.60833333 72.76666667,22.60833333 72.775,22.60833333 72.775,22.61666667 72.78333333,22.61666667 72.78333333,22.60833333 72.79166667,22.60833333 72.79166667,22.61666667 72.8,22.61666667 72.80833333,22.61666667 72.80833333,22.625 72.81666667,22.625 72.825,22.625 72.83333333,22.625 72.84166667,22.625 72.84166667,22.63333333 72.85,22.63333333 72.85833333,22.63333333 72.85833333,22.64166667 72.86666667,22.64166667 72.875,22.64166667 72.875,22.65 72.88333333,22.65 72.88333333,22.64166667 72.89166667,22.64166667 72.89166667,22.65 72.9,22.65 72.9,22.65833333 72.9,22.66666667 72.9,22.675 72.90833333,22.675 72.90833333,22.66666667 72.91666667,22.66666667 72.91666667,22.675 72.925,22.675 72.925,22.66666667 72.93333333,22.66666667 72.93333333,22.675 72.93333333,22.68333333 72.93333333,22.69166667 72.94166667,22.69166667 72.94166667,22.7 72.95,22.7 72.95833333,22.7 72.95833333,22.69166667 72.95833333,22.68333333 72.95833333,22.675 72.96666667,22.675 72.96666667,22.66666667 72.975,22.66666667 72.975,22.65833333 72.96666667,22.65833333 72.96666667,22.65 72.95833333,22.65 72.95,22.65 72.95,22.64166667 72.94166667,22.64166667 72.93333333,22.64166667 72.925,22.64166667 72.925,22.63333333 72.925,22.625 72.91666667,22.625 72.91666667,22.61666667 72.91666667,22.60833333 72.90833333,22.60833333 72.90833333,22.6 72.9,22.6 72.9,22.59166667 72.89166667,22.59166667 72.89166667,22.58333333 72.89166667,22.575 72.89166667,22.56666667 72.89166667,22.55833333 72.89166667,22.55 72.9,22.55 72.9,22.54166667 72.90833333,22.54166667 72.90833333,22.53333333 72.90833333,22.525 72.91666667,22.525 72.91666667,22.51666667 72.925,22.51666667 72.925,22.525 72.93333333,22.525 72.94166667,22.525 72.95,22.525 72.95833333,22.525 72.96666667,22.525 72.975,22.525 72.975,22.51666667 72.98333333,22.51666667 72.99166667,22.51666667 72.99166667,22.525 73.0,22.525 73.00833333,22.525 73.01666667,22.525 73.01666667,22.51666667 73.01666667,22.50833333 73.01666667,22.5 73.01666667,22.49166667 73.01666667,22.48333333 73.025,22.48333333 73.025,22.475 73.03333333,22.475 73.03333333,22.46666667 73.04166667,22.46666667 73.04166667,22.45833333 73.04166667,22.45 73.05,22.45 73.05,22.44166667 73.05833333,22.44166667 73.06666667,22.44166667 73.075,22.44166667 73.075,22.43333333 73.075,22.425 73.08333333,22.425 73.08333333,22.41666667 73.08333333,22.40833333 73.075,22.40833333 73.075,22.4 73.08333333,22.4 73.08333333,22.39166667 73.08333333,22.38333333 73.09166667,22.38333333 73.09166667,22.375 73.09166667,22.36666667 73.1,22.36666667 73.10833333,22.36666667 73.10833333,22.35833333 73.11666667,22.35833333 73.11666667,22.35 73.125,22.35 73.13333333,22.35 73.13333333,22.34166667 73.13333333,22.33333333 73.13333333,22.325 73.125,22.325 73.125,22.31666667 73.13333333,22.31666667 73.13333333,22.30833333 73.13333333,22.3 73.13333333,22.29166667 73.13333333,22.28333333 73.14166667,22.28333333 73.14166667,22.275 73.14166667,22.26666667 73.15,22.26666667 73.15,22.25833333 73.15,22.25 73.15833333,22.25 73.15833333,22.24166667 73.16666667,22.24166667 73.16666667,22.23333333 73.175,22.23333333 73.175,22.225 73.18333333,22.225 73.19166667,22.225 73.2,22.225 73.20833333,22.225 73.20833333,22.21666667 73.2,22.21666667 73.2,22.20833333 73.2,22.2 73.2,22.19166667 73.19166667,22.19166667 73.18333333,22.19166667 73.18333333,22.18333333 73.175,22.18333333 73.175,22.175 73.16666667,22.175 73.15833333,22.175 73.15833333,22.16666667 73.16666667,22.16666667 73.16666667,22.15833333 73.15833333,22.15833333 73.15,22.15833333 73.15,22.15 73.14166667,22.15 73.13333333,22.15 73.13333333,22.14166667 73.13333333,22.13333333 73.13333333,22.125 73.13333333,22.11666667 73.14166667,22.11666667 73.14166667,22.10833333 73.15,22.10833333 73.15,22.1 73.15833333,22.1 73.15833333,22.09166667 73.16666667,22.09166667 73.175,22.09166667 73.175,22.1 73.18333333,22.1 73.18333333,22.09166667 73.19166667,22.09166667 73.2,22.09166667 73.2,22.08333333 73.20833333,22.08333333 73.21666667,22.08333333 73.21666667,22.075 73.21666667,22.06666667 73.21666667,22.05833333 73.225,22.05833333 73.23333333,22.05833333 73.23333333,22.05 73.225,22.05 73.225,22.04166667 73.23333333,22.04166667 73.24166667,22.04166667 73.24166667,22.03333333 73.24166667,22.025 73.23333333,22.025 73.23333333,22.01666667 73.225,22.01666667 73.225,22.00833333 73.225,22.0 73.21666667,22.0 73.20833333,22.0 73.20833333,21.99166667 73.2,21.99166667 73.19166667,21.99166667 73.19166667,21.98333333 73.18333333,21.98333333 73.18333333,21.975 73.175,21.975 73.175,21.96666667 73.175,21.95833333 73.16666667,21.95833333 73.16666667,21.95 73.15833333,21.95 73.15833333,21.94166667 73.15833333,21.93333333 73.15,21.93333333 73.15,21.925 73.15,21.91666667 73.14166667,21.91666667 73.14166667,21.90833333 73.14166667,21.9 73.15,21.9 73.15,21.89166667 73.15833333,21.89166667 73.16666667,21.89166667 73.16666667,21.88333333 73.175,21.88333333 73.175,21.875 73.18333333,21.875 73.19166667,21.875 73.19166667,21.88333333 73.2,21.88333333 73.20833333,21.88333333 73.20833333,21.89166667 73.20833333,21.9 73.21666667,21.9 73.21666667,21.90833333 73.21666667,21.91666667 73.225,21.91666667 73.225,21.925 73.225,21.93333333 73.23333333,21.93333333 73.24166667,21.93333333 73.25,21.93333333 73.25,21.94166667 73.25833333,21.94166667 73.26666667,21.94166667 73.275,21.94166667 73.275,21.95 73.28333333,21.95 73.28333333,21.94166667 73.28333333,21.93333333 73.29166667,21.93333333 73.29166667,21.925 73.3,21.925 73.3,21.91666667 73.30833333,21.91666667 73.31666667,21.91666667 73.31666667,21.90833333 73.325,21.90833333 73.33333333,21.90833333 73.34166667,21.90833333 73.35,21.90833333 73.35833333,21.90833333 73.36666667,21.90833333 73.375,21.90833333 73.38333333,21.90833333 73.38333333,21.9 73.39166667,21.9 73.4,21.9 73.4,21.89166667 73.4,21.88333333 73.4,21.875 73.39166667,21.875 73.39166667,21.86666667 73.39166667,21.85833333 73.39166667,21.85 73.38333333,21.85 73.38333333,21.84166667 73.375,21.84166667 73.375,21.83333333 73.375,21.825 73.36666667,21.825 73.35833333,21.825 73.35,21.825 73.35,21.81666667 73.34166667,21.81666667 73.33333333,21.81666667 73.33333333,21.80833333 73.325,21.80833333 73.325,21.8 73.31666667,21.8 73.31666667,21.79166667 73.30833333,21.79166667 73.3,21.79166667 73.29166667,21.79166667 73.28333333,21.79166667 73.28333333,21.78333333 73.275,21.78333333 73.275,21.775 73.26666667,21.775 73.26666667,21.76666667 73.25833333,21.76666667 73.25833333,21.75833333 73.25,21.75833333 73.24166667,21.75833333 73.24166667,21.75 73.24166667,21.74166667 73.23333333,21.74166667 73.23333333,21.73333333 73.23333333,21.725 73.23333333,21.71666667 73.225,21.71666667 73.21666667,21.71666667 73.20833333,21.71666667 73.20833333,21.70833333 73.20833333,21.7 73.20833333,21.69166667 73.2,21.69166667 73.2,21.68333333 73.19166667,21.68333333 73.19166667,21.675 73.19166667,21.66666667 73.19166667,21.65833333 73.2,21.65833333 73.2,21.65 73.20833333,21.65 73.20833333,21.64166667 73.21666667,21.64166667 73.21666667,21.63333333 73.21666667,21.625 73.21666667,21.61666667 73.225,21.61666667 73.225,21.60833333 73.23333333,21.60833333 73.23333333,21.6 73.225,21.6 73.225,21.59166667 73.225,21.58333333 73.23333333,21.58333333 73.23333333,21.575 73.24166667,21.575 73.24166667,21.56666667 73.23333333,21.56666667 73.23333333,21.55833333 73.23333333,21.55 73.24166667,21.55 73.24166667,21.54166667 73.24166667,21.53333333 73.23333333,21.53333333 73.225,21.53333333 73.225,21.525 73.225,21.51666667 73.21666667,21.51666667 73.21666667,21.50833333 73.20833333,21.50833333 73.20833333,21.5 73.21666667,21.5 73.21666667,21.49166667 73.20833333,21.49166667 73.2,21.49166667 73.2,21.48333333 73.19166667,21.48333333 73.19166667,21.475 73.19166667,21.46666667 73.18333333,21.46666667 73.18333333,21.45833333 73.175,21.45833333 73.175,21.45 73.175,21.44166667 73.16666667,21.44166667 73.16666667,21.43333333 73.16666667,21.425 73.15833333,21.425 73.15833333,21.41666667 73.15,21.41666667 73.14166667,21.41666667 73.14166667,21.40833333 73.14166667,21.4 73.15,21.4 73.15,21.39166667 73.15,21.38333333 73.15833333,21.38333333 73.15833333,21.375 73.15833333,21.36666667 73.16666667,21.36666667 73.16666667,21.35833333 73.16666667,21.35 73.16666667,21.34166667 73.16666667,21.33333333 73.16666667,21.325 73.16666667,21.31666667 73.16666667,21.30833333 73.175,21.30833333 73.175,21.3 73.18333333,21.3 73.18333333,21.29166667 73.19166667,21.29166667 73.2,21.29166667 73.20833333,21.29166667 73.21666667,21.29166667 73.21666667,21.3 73.225,21.3 73.23333333,21.3 73.24166667,21.3 73.25,21.3 73.25,21.30833333 73.25833333,21.30833333 73.26666667,21.30833333 73.26666667,21.31666667 73.275,21.31666667 73.28333333,21.31666667 73.29166667,21.31666667 73.3,21.31666667 73.30833333,21.31666667 73.31666667,21.31666667 73.325,21.31666667 73.325,21.30833333 73.33333333,21.30833333 73.34166667,21.30833333 73.34166667,21.3 73.35,21.3 73.35,21.29166667 73.35833333,21.29166667 73.36666667,21.29166667 73.36666667,21.28333333 73.36666667,21.275 73.36666667,21.26666667 73.375,21.26666667 73.375,21.25833333 73.375,21.25 73.375,21.24166667 73.36666667,21.24166667 73.36666667,21.23333333 73.35833333,21.23333333 73.35833333,21.24166667 73.35,21.24166667 73.35,21.23333333 73.35,21.225 73.35,21.21666667 73.34166667,21.21666667 73.33333333,21.21666667 73.33333333,21.20833333 73.325,21.20833333 73.31666667,21.20833333 73.30833333,21.20833333 73.30833333,21.2 73.3,21.2 73.3,21.19166667 73.30833333,21.19166667 73.30833333,21.18333333 73.3,21.18333333 73.3,21.175 73.29166667,21.175 73.29166667,21.16666667 73.28333333,21.16666667 73.28333333,21.15833333 73.275,21.15833333 73.275,21.15 73.275,21.14166667 73.275,21.13333333 73.275,21.125 73.26666667,21.125 73.26666667,21.11666667 73.25833333,21.11666667 73.25833333,21.10833333 73.25,21.10833333 73.25,21.1 73.24166667,21.1 73.24166667,21.09166667 73.24166667,21.08333333 73.24166667,21.075 73.23333333,21.075 73.225,21.075 73.225,21.06666667 73.225,21.05833333 73.21666667,21.05833333 73.21666667,21.05 73.225,21.05 73.225,21.04166667 73.21666667,21.04166667 73.21666667,21.03333333 73.20833333,21.03333333 73.20833333,21.025 73.21666667,21.025 73.21666667,21.01666667 73.20833333,21.01666667 73.2,21.01666667 73.2,21.00833333 73.19166667,21.00833333 73.19166667,21.0 73.19166667,20.99166667 73.19166667,20.98333333 73.19166667,20.975 73.19166667,20.96666667 73.18333333,20.96666667 73.18333333,20.95833333 73.175,20.95833333 73.175,20.95 73.16666667,20.95 73.16666667,20.94166667 73.16666667,20.93333333 73.15833333,20.93333333 73.15833333,20.925 73.15833333,20.91666667 73.15833333,20.90833333 73.16666667,20.90833333 73.16666667,20.9 73.15833333,20.9 73.15833333,20.89166667 73.15,20.89166667 73.15,20.88333333 73.15,20.875 73.15,20.86666667 73.15,20.85833333 73.15,20.85 73.15,20.84166667 73.15,20.83333333 73.15,20.825 73.15,20.81666667 73.14166667,20.81666667 73.14166667,20.80833333 73.14166667,20.8 73.13333333,20.8 73.13333333,20.79166667 73.13333333,20.78333333 73.13333333,20.775 73.13333333,20.76666667 73.13333333,20.75833333 73.13333333,20.75 73.125,20.75 73.125,20.74166667 73.125,20.73333333 73.125,20.725 73.125,20.71666667 73.125,20.70833333 73.125,20.7 73.11666667,20.7 73.11666667,20.69166667 73.10833333,20.69166667 73.10833333,20.68333333 73.10833333,20.675 73.10833333,20.66666667 73.10833333,20.65833333 73.10833333,20.65 73.10833333,20.64166667 73.1,20.64166667 73.1,20.63333333 73.1,20.625 73.1,20.61666667 73.1,20.60833333 73.10833333,20.60833333 73.10833333,20.6 73.10833333,20.59166667 73.1,20.59166667 73.1,20.58333333 73.09166667,20.58333333 73.09166667,20.575 73.09166667,20.56666667 73.09166667,20.55833333 73.09166667,20.55 73.09166667,20.54166667 73.09166667,20.53333333 73.09166667,20.525 73.08333333,20.525 73.08333333,20.51666667 73.08333333,20.50833333 73.075,20.50833333 73.075,20.5 73.08333333,20.5 73.08333333,20.49166667 73.08333333,20.48333333 73.075,20.48333333 73.075,20.475 73.08333333,20.475 73.08333333,20.46666667 73.075,20.46666667 73.075,20.45833333 73.08333333,20.45833333 73.08333333,20.45 73.075,20.45 73.075,20.44166667 73.075,20.43333333 73.075,20.425 73.075,20.41666667 73.075,20.40833333 73.06666667,20.40833333 73.06666667,20.4 73.06666667,20.39166667 73.06666667,20.38333333 73.05833333,20.38333333 73.05833333,20.375 73.05833333,20.36666667 73.05,20.36666667 73.05,20.35833333 73.04166667,20.35833333 73.04166667,20.35 73.04166667,20.34166667 73.04166667,20.33333333 73.04166667,20.325 73.03333333,20.325 73.03333333,20.31666667 73.03333333,20.30833333 73.03333333,20.3 73.025,20.3 73.025,20.29166667 73.025,20.28333333 73.025,20.275 73.025,20.26666667 73.025,20.25833333 73.01666667,20.25833333 73.01666667,20.25 73.01666667,20.24166667 73.00833333,20.24166667 73.0,20.24166667 73.0,20.23333333 72.99166667,20.23333333 72.98333333,20.23333333 72.98333333,20.24166667 72.98333333,20.25 72.98333333,20.25833333 72.975,20.25833333 72.975,20.25 72.96666667,20.25 72.96666667,20.24166667 72.95833333,20.24166667 72.95833333,20.23333333 72.95833333,20.225 72.95,20.225 72.95,20.21666667 72.95,20.20833333 72.94166667,20.20833333 72.94166667,20.2 72.93333333,20.2 72.93333333,20.19166667 72.925,20.19166667 72.925,20.2 72.91666667,20.2 72.91666667,20.19166667 72.90833333,20.19166667 72.9,20.19166667 72.9,20.18333333 72.89166667,20.18333333 72.89166667,20.175 72.89166667,20.16666667 72.88333333,20.16666667 72.875,20.16666667 72.875,20.15833333 72.86666667,20.15833333 72.86666667,20.15 72.875,20.15 72.88333333,20.15 72.88333333,20.14166667 72.88333333,20.13333333 72.89166667,20.13333333 72.89166667,20.125 72.9,20.125 72.9,20.11666667 72.9,20.10833333 72.89166667,20.10833333 72.89166667,20.1 72.9,20.1 72.9,20.09166667 72.90833333,20.09166667 72.90833333,20.08333333 72.90833333,20.075 72.9,20.075 72.9,20.06666667 72.89166667,20.06666667 72.89166667,20.05833333 72.89166667,20.05 72.89166667,20.04166667 72.89166667,20.03333333 72.89166667,20.025 72.88333333,20.025 72.88333333,20.01666667 72.875,20.01666667 72.875,20.00833333 72.875,20.0 72.875,19.99166667 72.86666667,19.99166667 72.85833333,19.99166667 72.85833333,20.0 72.85,20.0 72.85,19.99166667 72.84166667,19.99166667 72.84166667,19.98333333 72.85,19.98333333 72.85,19.975 72.85833333,19.975 72.85833333,19.98333333 72.86666667,19.98333333 72.86666667,19.975 72.875,19.975 72.88333333,19.975 72.88333333,19.96666667 72.89166667,19.96666667 72.89166667,19.95833333 72.9,19.95833333 72.90833333,19.95833333 72.90833333,19.95 72.90833333,19.94166667 72.90833333,19.93333333 72.90833333,19.925 72.91666667,19.925 72.91666667,19.91666667 72.925,19.91666667 72.925,19.925 72.93333333,19.925 72.93333333,19.91666667 72.94166667,19.91666667 72.95,19.91666667 72.95,19.90833333 72.95,19.9 72.95,19.89166667 72.95,19.88333333 72.95,19.875 72.95,19.86666667 72.95,19.85833333 72.95,19.85 72.95,19.84166667 72.94166667,19.84166667 72.94166667,19.83333333 72.93333333,19.83333333 72.93333333,19.84166667 72.925,19.84166667 72.925,19.83333333 72.91666667,19.83333333 72.91666667,19.84166667 72.90833333,19.84166667 72.90833333,19.83333333 72.9,19.83333333 72.9,19.825 72.9,19.81666667 72.89166667,19.81666667 72.88333333,19.81666667 72.88333333,19.825 72.88333333,19.83333333 72.875,19.83333333 72.875,19.825 72.86666667,19.825 72.86666667,19.81666667 72.86666667,19.80833333 72.875,19.80833333 72.875,19.8 72.88333333,19.8 72.88333333,19.80833333 72.89166667,19.80833333 72.89166667,19.8 72.9,19.8 72.9,19.80833333 72.90833333,19.80833333 72.90833333,19.81666667 72.91666667,19.81666667 72.91666667,19.80833333 72.925,19.80833333 72.925,19.8 72.91666667,19.8 72.91666667,19.79166667 72.91666667,19.78333333 72.925,19.78333333 72.925,19.775 72.91666667,19.775 72.91666667,19.76666667 72.925,19.76666667 72.925,19.75833333 72.925,19.75 72.925,19.74166667 72.925,19.73333333 72.93333333,19.73333333 72.93333333,19.74166667 72.94166667,19.74166667 72.94166667,19.73333333 72.95,19.73333333 72.95,19.725 72.95,19.71666667 72.95,19.70833333 72.95833333,19.70833333 72.95833333,19.7 72.95833333,19.69166667 72.95833333,19.68333333 72.96666667,19.68333333 72.96666667,19.675 72.96666667,19.66666667 72.96666667,19.65833333 72.96666667,19.65 72.975,19.65 72.975,19.64166667 72.98333333,19.64166667 72.98333333,19.63333333 72.99166667,19.63333333 72.99166667,19.625 72.98333333,19.625 72.975,19.625 72.96666667,19.625 72.95833333,19.625 72.95833333,19.63333333 72.95,19.63333333 72.95,19.625 72.95,19.61666667 72.95833333,19.61666667 72.95833333,19.60833333 72.95833333,19.6 72.96666667,19.6 72.96666667,19.59166667 72.96666667,19.58333333 72.975,19.58333333 72.975,19.575 72.96666667,19.575 72.95833333,19.575 72.95833333,19.58333333 72.95,19.58333333 72.95,19.59166667 72.94166667,19.59166667 72.93333333,19.59166667 72.93333333,19.58333333 72.93333333,19.575 72.93333333,19.56666667 72.93333333,19.55833333 72.93333333,19.55 72.94166667,19.55 72.95,19.55 72.95,19.54166667 72.95,19.53333333 72.95,19.525 72.95,19.51666667 72.95,19.50833333 72.95,19.5 72.95833333,19.5 72.96666667,19.5 72.96666667,19.50833333 72.96666667,19.51666667 72.96666667,19.525 72.95833333,19.525 72.95833333,19.53333333 72.96666667,19.53333333 72.96666667,19.54166667 72.975,19.54166667 72.975,19.53333333 72.98333333,19.53333333 72.98333333,19.54166667 72.98333333,19.55 72.99166667,19.55 72.99166667,19.54166667 73.0,19.54166667 73.00833333,19.54166667 73.01666667,19.54166667 73.01666667,19.53333333 73.00833333,19.53333333 73.00833333,19.525 73.01666667,19.525 73.01666667,19.51666667 73.025,19.51666667 73.025,19.50833333 73.025,19.5 73.03333333,19.5 73.03333333,19.49166667 73.025,19.49166667 73.025,19.48333333 73.01666667,19.48333333 73.00833333,19.48333333 73.00833333,19.475 73.00833333,19.46666667 73.0,19.46666667 73.0,19.475 72.99166667,19.475 72.98333333,19.475 72.98333333,19.46666667 72.975,19.46666667 72.975,19.45833333 72.975,19.45 72.98333333,19.45 72.99166667,19.45 72.99166667,19.44166667 73.0,19.44166667 73.0,19.43333333 72.99166667,19.43333333 72.99166667,19.425 73.0,19.425 73.0,19.41666667 73.0,19.40833333 73.00833333,19.40833333 73.00833333,19.4 73.01666667,19.4 73.01666667,19.39166667 73.01666667,19.38333333 73.01666667,19.375 73.01666667,19.36666667 73.025,19.36666667 73.025,19.35833333 73.025,19.35 73.025,19.34166667 73.03333333,19.34166667 73.03333333,19.33333333 73.04166667,19.33333333 73.05,19.33333333 73.05,19.325 73.05833333,19.325 73.05833333,19.33333333 73.06666667,19.33333333 73.06666667,19.34166667 73.075,19.34166667 73.075,19.33333333 73.075,19.325 73.08333333,19.325 73.08333333,19.31666667 73.09166667,19.31666667 73.09166667,19.30833333 73.08333333,19.30833333 73.08333333,19.3 73.08333333,19.29166667 73.09166667,19.29166667 73.1,19.29166667 73.10833333,19.29166667 73.10833333,19.3 73.11666667,19.3 73.125,19.3 73.125,19.29166667 73.13333333,19.29166667 73.13333333,19.28333333 73.14166667,19.28333333 73.14166667,19.275 73.14166667,19.26666667 73.15,19.26666667 73.15,19.25833333 73.14166667,19.25833333 73.14166667,19.25 73.14166667,19.24166667 73.15,19.24166667 73.15,19.23333333 73.14166667,19.23333333 73.13333333,19.23333333 73.13333333,19.225 73.13333333,19.21666667 73.14166667,19.21666667 73.14166667,19.20833333 73.13333333,19.20833333 73.125,19.20833333 73.125,19.2 73.11666667,19.2 73.11666667,19.19166667 73.10833333,19.19166667 73.10833333,19.18333333 73.10833333,19.175 73.11666667,19.175 73.11666667,19.16666667 73.125,19.16666667 73.125,19.15833333 73.125,19.15 73.125,19.14166667 73.125,19.13333333 73.125,19.125 73.13333333,19.125 73.13333333,19.11666667 73.14166667,19.11666667 73.14166667,19.10833333 73.15,19.10833333 73.15,19.1 73.15,19.09166667 73.15,19.08333333 73.15,19.075 73.15,19.06666667 73.14166667,19.06666667 73.14166667,19.05833333 73.13333333,19.05833333 73.13333333,19.05 73.13333333,19.04166667 73.13333333,19.03333333 73.125,19.03333333 73.125,19.025 73.13333333,19.025 73.13333333,19.01666667 73.13333333,19.00833333 73.14166667,19.00833333 73.15,19.00833333 73.15,19.0 73.15,18.99166667 73.15833333,18.99166667 73.15833333,18.98333333 73.15833333,18.975 73.15833333,18.96666667 73.15833333,18.95833333 73.15,18.95833333 73.15,18.95 73.15,18.94166667 73.14166667,18.94166667 73.14166667,18.93333333 73.13333333,18.93333333 73.13333333,18.925 73.13333333,18.91666667 73.125,18.91666667 73.125,18.90833333 73.11666667,18.90833333 73.10833333,18.90833333 73.10833333,18.91666667 73.10833333,18.925 73.11666667,18.925 73.11666667,18.93333333 73.11666667,18.94166667 73.11666667,18.95 73.11666667,18.95833333 73.10833333,18.95833333 73.10833333,18.96666667 73.1,18.96666667 73.09166667,18.96666667 73.08333333,18.96666667 73.08333333,18.95833333 73.09166667,18.95833333 73.09166667,18.95 73.09166667,18.94166667 73.09166667,18.93333333 73.09166667,18.925 73.08333333,18.925 73.075,18.925 73.075,18.93333333 73.06666667,18.93333333 73.06666667,18.94166667 73.05833333,18.94166667 73.05,18.94166667 73.05,18.93333333 73.05833333,18.93333333 73.05833333,18.925 73.06666667,18.925 73.06666667,18.91666667 73.075,18.91666667 73.08333333,18.91666667 73.08333333,18.90833333 73.09166667,18.90833333 73.09166667,18.9 73.09166667,18.89166667 73.1,18.89166667 73.10833333,18.89166667 73.10833333,18.88333333 73.10833333,18.875 73.10833333,18.86666667 73.11666667,18.86666667 73.11666667,18.85833333 73.10833333,18.85833333 73.10833333,18.85 73.11666667,18.85 73.125,18.85 73.125,18.85833333 73.13333333,18.85833333 73.14166667,18.85833333 73.15,18.85833333 73.15,18.85 73.14166667,18.85 73.13333333,18.85 73.13333333,18.84166667 73.125,18.84166667 73.11666667,18.84166667 73.10833333,18.84166667 73.10833333,18.83333333 73.1,18.83333333 73.1,18.825 73.1,18.81666667 73.10833333,18.81666667 73.11666667,18.81666667 73.125,18.81666667 73.125,18.80833333 73.11666667,18.80833333 73.10833333,18.80833333 73.10833333,18.8 73.10833333,18.79166667 73.11666667,18.79166667 73.11666667,18.78333333 73.11666667,18.775 73.11666667,18.76666667 73.10833333,18.76666667 73.10833333,18.775 73.1,18.775 73.1,18.76666667 73.1,18.75833333 73.10833333,18.75833333 73.10833333,18.75 73.10833333,18.74166667 73.11666667,18.74166667 73.125,18.74166667 73.125,18.73333333 73.13333333,18.73333333 73.13333333,18.725 73.125,18.725 73.11666667,18.725 73.10833333,18.725 73.1,18.725 73.1,18.71666667 73.09166667,18.71666667 73.09166667,18.70833333 73.08333333,18.70833333 73.075,18.70833333 73.075,18.7 73.06666667,18.7 73.06666667,18.70833333 73.05833333,18.70833333 73.05833333,18.7 73.05833333,18.69166667 73.06666667,18.69166667 73.06666667,18.68333333 73.075,18.68333333 73.075,18.675 73.075,18.66666667 73.075,18.65833333 73.08333333,18.65833333 73.08333333,18.65 73.09166667,18.65 73.1,18.65 73.1,18.64166667 73.10833333,18.64166667 73.10833333,18.63333333 73.1,18.63333333 73.09166667,18.63333333 73.09166667,18.625 73.09166667,18.61666667 73.1,18.61666667 73.1,18.60833333 73.10833333,18.60833333 73.10833333,18.6 73.11666667,18.6 73.11666667,18.59166667 73.11666667,18.58333333 73.11666667,18.575 73.125,18.575 73.125,18.56666667 73.125,18.55833333 73.11666667,18.55833333 73.11666667,18.55 73.11666667,18.54166667 73.10833333,18.54166667 73.10833333,18.53333333 73.1,18.53333333 73.1,18.54166667 73.1,18.55 73.1,18.55833333 73.09166667,18.55833333 73.09166667,18.56666667 73.09166667,18.575 73.09166667,18.58333333 73.08333333,18.58333333 73.08333333,18.59166667 73.075,18.59166667 73.075,18.6 73.06666667,18.6 73.06666667,18.60833333 73.05833333,18.60833333 73.05833333,18.6 73.05833333,18.59166667 73.05,18.59166667 73.05,18.6 73.05,18.60833333 73.04166667,18.60833333 73.03333333,18.60833333 73.03333333,18.61666667 73.03333333,18.625 73.03333333,18.63333333 73.03333333,18.64166667 73.025,18.64166667 73.01666667,18.64166667 73.00833333,18.64166667 73.00833333,18.63333333 73.00833333,18.625 73.0,18.625 73.0,18.61666667 72.99166667,18.61666667 72.99166667,18.60833333 73.0,18.60833333 73.00833333,18.60833333 73.00833333,18.6 73.01666667,18.6 73.01666667,18.59166667 73.01666667,18.58333333 73.01666667,18.575 73.01666667,18.56666667 73.025,18.56666667 73.025,18.55833333 73.03333333,18.55833333 73.03333333,18.55 73.03333333,18.54166667 73.04166667,18.54166667 73.04166667,18.55 73.05,18.55 73.05,18.55833333 73.05,18.56666667 73.05833333,18.56666667 73.05833333,18.55833333 73.05833333,18.55 73.05833333,18.54166667 73.05833333,18.53333333 73.05833333,18.525 73.05,18.525 73.04166667,18.525 73.04166667,18.53333333 73.03333333,18.53333333 73.03333333,18.525 73.025,18.525 73.01666667,18.525 73.00833333,18.525 73.00833333,18.51666667 73.00833333,18.50833333 73.00833333,18.5 73.00833333,18.49166667 73.01666667,18.49166667 73.01666667,18.5 73.01666667,18.50833333 73.01666667,18.51666667 73.025,18.51666667 73.03333333,18.51666667 73.04166667,18.51666667 73.04166667,18.50833333 73.04166667,18.5 73.05,18.5 73.05,18.49166667 73.05833333,18.49166667 73.06666667,18.49166667 73.075,18.49166667 73.08333333,18.49166667 73.08333333,18.48333333 73.09166667,18.48333333 73.09166667,18.49166667 73.1,18.49166667 73.1,18.5 73.10833333,18.5 73.10833333,18.50833333 73.11666667,18.50833333 73.11666667,18.5 73.125,18.5 73.125,18.49166667 73.11666667,18.49166667 73.11666667,18.48333333 73.11666667,18.475 73.10833333,18.475 73.10833333,18.46666667 73.10833333,18.45833333 73.11666667,18.45833333 73.11666667,18.46666667 73.125,18.46666667 73.13333333,18.46666667 73.13333333,18.475 73.14166667,18.475 73.15,18.475 73.15,18.46666667 73.15,18.45833333 73.15,18.45 73.15,18.44166667 73.15833333,18.44166667 73.15833333,18.45 73.15833333,18.45833333 73.16666667,18.45833333 73.175,18.45833333 73.175,18.45 73.18333333,18.45 73.19166667,18.45 73.19166667,18.44166667 73.2,18.44166667 73.2,18.43333333 73.2,18.425 73.2,18.41666667 73.2,18.40833333 73.19166667,18.40833333 73.19166667,18.41666667 73.19166667,18.425 73.18333333,18.425 73.18333333,18.41666667 73.175,18.41666667 73.16666667,18.41666667 73.15833333,18.41666667 73.15833333,18.40833333 73.15833333,18.4 73.15,18.4 73.15,18.39166667 73.14166667,18.39166667 73.14166667,18.4 73.14166667,18.40833333 73.13333333,18.40833333 73.125,18.40833333 73.125,18.41666667 73.11666667,18.41666667 73.11666667,18.425 73.11666667,18.43333333 73.10833333,18.43333333 73.1,18.43333333 73.1,18.44166667 73.09166667,18.44166667 73.09166667,18.45 73.08333333,18.45 73.08333333,18.45833333 73.075,18.45833333 73.06666667,18.45833333 73.06666667,18.46666667 73.05833333,18.46666667 73.05833333,18.475 73.05,18.475 73.05,18.46666667 73.04166667,18.46666667 73.04166667,18.45833333 73.04166667,18.45 73.04166667,18.44166667 73.05,18.44166667 73.05833333,18.44166667 73.06666667,18.44166667 73.06666667,18.43333333 73.06666667,18.425 73.05833333,18.425 73.05,18.425 73.05,18.41666667 73.05833333,18.41666667 73.06666667,18.41666667 73.06666667,18.40833333 73.075,18.40833333 73.075,18.4 73.06666667,18.4 73.05833333,18.4 73.05833333,18.39166667 73.05,18.39166667 73.05,18.4 73.04166667,18.4 73.03333333,18.4 73.03333333,18.39166667 73.04166667,18.39166667 73.04166667,18.38333333 73.04166667,18.375 73.03333333,18.375 73.03333333,18.38333333 73.025,18.38333333 73.025,18.39166667 73.01666667,18.39166667 73.01666667,18.4 73.01666667,18.40833333 73.00833333,18.40833333 73.0,18.40833333 72.99166667,18.40833333 72.99166667,18.41666667 72.98333333,18.41666667 72.975,18.41666667 72.975,18.40833333 72.98333333,18.40833333 72.98333333,18.4 72.99166667,18.4 72.99166667,18.39166667 72.99166667,18.38333333 73.0,18.38333333 73.0,18.375 72.99166667,18.375 72.99166667,18.36666667 72.99166667,18.35833333 73.0,18.35833333 73.0,18.36666667 73.00833333,18.36666667 73.00833333,18.35833333 73.00833333,18.35 73.00833333,18.34166667 73.01666667,18.34166667 73.025,18.34166667 73.025,18.33333333 73.01666667,18.33333333 73.01666667,18.325 73.01666667,18.31666667 73.025,18.31666667 73.025,18.30833333 73.025,18.3 73.03333333,18.3 73.03333333,18.30833333 73.03333333,18.31666667 73.03333333,18.325 73.04166667,18.325 73.04166667,18.33333333 73.05,18.33333333 73.05,18.34166667 73.05,18.35 73.05833333,18.35 73.05833333,18.34166667 73.06666667,18.34166667 73.06666667,18.33333333 73.06666667,18.325 73.075,18.325 73.075,18.33333333 73.075,18.34166667 73.075,18.35 73.075,18.35833333 73.075,18.36666667 73.08333333,18.36666667 73.08333333,18.375 73.08333333,18.38333333 73.08333333,18.39166667 73.09166667,18.39166667 73.1,18.39166667 73.10833333,18.39166667 73.10833333,18.38333333 73.11666667,18.38333333 73.11666667,18.375 73.125,18.375 73.13333333,18.375 73.14166667,18.375 73.14166667,18.36666667 73.13333333,18.36666667 73.13333333,18.35833333 73.13333333,18.35 73.14166667,18.35 73.15,18.35 73.15,18.34166667 73.15,18.33333333 73.14166667,18.33333333 73.14166667,18.325 73.14166667,18.31666667 73.15,18.31666667 73.15833333,18.31666667 73.15833333,18.30833333 73.15,18.30833333 73.14166667,18.30833333 73.13333333,18.30833333 73.125,18.30833333 73.11666667,18.30833333 73.11666667,18.31666667 73.10833333,18.31666667 73.1,18.31666667 73.09166667,18.31666667 73.09166667,18.30833333 73.1,18.30833333 73.1,18.3 73.10833333,18.3 73.10833333,18.29166667 73.11666667,18.29166667 73.125,18.29166667 73.13333333,18.29166667 73.13333333,18.28333333 73.14166667,18.28333333 73.15,18.28333333 73.15,18.29166667 73.15833333,18.29166667 73.16666667,18.29166667 73.16666667,18.28333333 73.15833333,18.28333333 73.15833333,18.275 73.15833333,18.26666667 73.15,18.26666667 73.15,18.25833333 73.15833333,18.25833333 73.16666667,18.25833333 73.16666667,18.25 73.15833333,18.25 73.15833333,18.24166667 73.16666667,18.24166667 73.16666667,18.23333333 73.15833333,18.23333333 73.15833333,18.225 73.15,18.225 73.14166667,18.225 73.14166667,18.23333333 73.14166667,18.24166667 73.14166667,18.25 73.14166667,18.25833333 73.13333333,18.25833333 73.13333333,18.26666667 73.125,18.26666667 73.11666667,18.26666667 73.11666667,18.25833333 73.10833333,18.25833333 73.10833333,18.25 73.10833333,18.24166667 73.1,18.24166667 73.1,18.23333333 73.10833333,18.23333333 73.11666667,18.23333333 73.11666667,18.225 73.11666667,18.21666667 73.10833333,18.21666667 73.1,18.21666667 73.1,18.20833333 73.1,18.2 73.1,18.19166667 73.1,18.18333333 73.10833333,18.18333333 73.10833333,18.175 73.11666667,18.175 73.11666667,18.18333333 73.125,18.18333333 73.13333333,18.18333333 73.13333333,18.175 73.13333333,18.16666667 73.13333333,18.15833333 73.14166667,18.15833333 73.15,18.15833333 73.15833333,18.15833333 73.15833333,18.16666667 73.16666667,18.16666667 73.16666667,18.15833333 73.16666667,18.15 73.16666667,18.14166667 73.16666667,18.13333333 73.15833333,18.13333333 73.15,18.13333333 73.15,18.14166667 73.14166667,18.14166667 73.14166667,18.13333333 73.14166667,18.125 73.13333333,18.125 73.13333333,18.11666667 73.13333333,18.10833333 73.125,18.10833333 73.125,18.11666667 73.125,18.125 73.11666667,18.125 73.10833333,18.125 73.10833333,18.11666667 73.1,18.11666667 73.09166667,18.11666667 73.09166667,18.10833333 73.08333333,18.10833333 73.075,18.10833333 73.075,18.11666667 73.06666667,18.11666667 73.06666667,18.125 73.06666667,18.13333333 73.05833333,18.13333333 73.05833333,18.14166667 73.05,18.14166667 73.05,18.13333333 73.05,18.125 73.05,18.11666667 73.05833333,18.11666667 73.05833333,18.10833333 73.06666667,18.10833333 73.06666667,18.1 73.075,18.1 73.075,18.09166667 73.06666667,18.09166667 73.06666667,18.08333333 73.075,18.08333333 73.075,18.075 73.08333333,18.075 73.08333333,18.06666667 73.09166667,18.06666667 73.09166667,18.05833333 73.1,18.05833333 73.1,18.05 73.10833333,18.05 73.11666667,18.05 73.11666667,18.04166667 73.11666667,18.03333333 73.10833333,18.03333333 73.10833333,18.025 73.10833333,18.01666667 73.11666667,18.01666667 73.125,18.01666667 73.125,18.025 73.13333333,18.025 73.13333333,18.03333333 73.13333333,18.04166667 73.13333333,18.05 73.13333333,18.05833333 73.14166667,18.05833333 73.14166667,18.05 73.14166667,18.04166667 73.15,18.04166667 73.15,18.05 73.15833333,18.05 73.15833333,18.05833333 73.15833333,18.06666667 73.15833333,18.075 73.16666667,18.075 73.16666667,18.06666667 73.175,18.06666667 73.18333333,18.06666667 73.19166667,18.06666667 73.19166667,18.075 73.2,18.075 73.2,18.08333333 73.20833333,18.08333333 73.20833333,18.075 73.21666667,18.075 73.21666667,18.06666667 73.225,18.06666667 73.23333333,18.06666667 73.24166667,18.06666667 73.24166667,18.075 73.24166667,18.08333333 73.25,18.08333333 73.25,18.075 73.25833333,18.075 73.26666667,18.075 73.26666667,18.06666667 73.25833333,18.06666667 73.25833333,18.05833333 73.25,18.05833333 73.24166667,18.05833333 73.24166667,18.05 73.24166667,18.04166667 73.23333333,18.04166667 73.23333333,18.05 73.225,18.05 73.21666667,18.05 73.21666667,18.04166667 73.21666667,18.03333333 73.21666667,18.025 73.21666667,18.01666667 73.21666667,18.00833333 73.20833333,18.00833333 73.20833333,18.01666667 73.20833333,18.025 73.20833333,18.03333333 73.2,18.03333333 73.2,18.04166667 73.2,18.05 73.19166667,18.05 73.18333333,18.05 73.175,18.05 73.175,18.04166667 73.175,18.03333333 73.16666667,18.03333333 73.15833333,18.03333333 73.15833333,18.025 73.16666667,18.025 73.16666667,18.01666667 73.175,18.01666667 73.175,18.00833333 73.175,18.0 73.175,17.99166667 73.175,17.98333333 73.16666667,17.98333333 73.16666667,17.99166667 73.16666667,18.0 73.15833333,18.0 73.15833333,18.00833333 73.15,18.00833333 73.14166667,18.00833333 73.14166667,18.0 73.13333333,18.0 73.13333333,17.99166667 73.13333333,17.98333333 73.14166667,17.98333333 73.14166667,17.975 73.13333333,17.975 73.13333333,17.96666667 73.14166667,17.96666667 73.14166667,17.95833333 73.14166667,17.95 73.15,17.95 73.15,17.94166667 73.15833333,17.94166667 73.15833333,17.93333333 73.16666667,17.93333333 73.16666667,17.94166667 73.175,17.94166667 73.18333333,17.94166667 73.18333333,17.95 73.19166667,17.95 73.2,17.95 73.20833333,17.95 73.21666667,17.95 73.225,17.95 73.23333333,17.95 73.23333333,17.94166667 73.225,17.94166667 73.21666667,17.94166667 73.20833333,17.94166667 73.2,17.94166667 73.19166667,17.94166667 73.19166667,17.93333333 73.19166667,17.925 73.2,17.925 73.2,17.91666667 73.19166667,17.91666667 73.18333333,17.91666667 73.18333333,17.925 73.175,17.925 73.175,17.91666667 73.175,17.90833333 73.16666667,17.90833333 73.16666667,17.91666667 73.15833333,17.91666667 73.15,17.91666667 73.15,17.90833333 73.14166667,17.90833333 73.13333333,17.90833333 73.13333333,17.9 73.13333333,17.89166667 73.14166667,17.89166667 73.14166667,17.88333333 73.15,17.88333333 73.15,17.89166667 73.15833333,17.89166667 73.15833333,17.88333333 73.16666667,17.88333333 73.16666667,17.875 73.15833333,17.875 73.15,17.875 73.14166667,17.875 73.14166667,17.86666667 73.14166667,17.85833333 73.14166667,17.85 73.15,17.85 73.15,17.84166667 73.15833333,17.84166667 73.16666667,17.84166667 73.16666667,17.85 73.175,17.85 73.175,17.84166667 73.175,17.83333333 73.175,17.825 73.175,17.81666667 73.18333333,17.81666667 73.19166667,17.81666667 73.2,17.81666667 73.20833333,17.81666667 73.20833333,17.825 73.21666667,17.825 73.225,17.825 73.225,17.83333333 73.225,17.84166667 73.23333333,17.84166667 73.23333333,17.83333333 73.23333333,17.825 73.23333333,17.81666667 73.225,17.81666667 73.225,17.80833333 73.21666667,17.80833333 73.20833333,17.80833333 73.20833333,17.8 73.20833333,17.79166667 73.20833333,17.78333333 73.21666667,17.78333333 73.21666667,17.775 73.20833333,17.775 73.20833333,17.76666667 73.2,17.76666667 73.2,17.75833333 73.20833333,17.75833333 73.20833333,17.75 73.20833333,17.74166667 73.20833333,17.73333333 73.21666667,17.73333333 73.21666667,17.725 73.20833333,17.725 73.20833333,17.71666667 73.2,17.71666667 73.2,17.70833333 73.19166667,17.70833333 73.18333333,17.70833333 73.18333333,17.7 73.19166667,17.7 73.2,17.7 73.2,17.69166667 73.19166667,17.69166667 73.19166667,17.68333333 73.2,17.68333333 73.2,17.675 73.20833333,17.675 73.20833333,17.66666667 73.21666667,17.66666667 73.21666667,17.65833333 73.225,17.65833333 73.225,17.66666667 73.225,17.675 73.225,17.68333333 73.21666667,17.68333333 73.21666667,17.69166667 73.225,17.69166667 73.23333333,17.69166667 73.23333333,17.7 73.225,17.7 73.225,17.70833333 73.225,17.71666667 73.225,17.725 73.225,17.73333333 73.23333333,17.73333333 73.23333333,17.74166667 73.23333333,17.75 73.23333333,17.75833333 73.24166667,17.75833333 73.24166667,17.75 73.24166667,17.74166667 73.24166667,17.73333333 73.24166667,17.725 73.25,17.725 73.25,17.71666667 73.24166667,17.71666667 73.24166667,17.70833333 73.24166667,17.7 73.24166667,17.69166667 73.24166667,17.68333333 73.24166667,17.675 73.24166667,17.66666667 73.25,17.66666667 73.25,17.675 73.25833333,17.675 73.25833333,17.66666667 73.25833333,17.65833333 73.25,17.65833333 73.25,17.65 73.25833333,17.65 73.26666667,17.65 73.26666667,17.65833333 73.275,17.65833333 73.275,17.65 73.275,17.64166667 73.26666667,17.64166667 73.26666667,17.63333333 73.275,17.63333333 73.275,17.625 73.275,17.61666667 73.275,17.60833333 73.28333333,17.60833333 73.28333333,17.61666667 73.29166667,17.61666667 73.29166667,17.60833333 73.3,17.60833333 73.3,17.61666667 73.30833333,17.61666667 73.30833333,17.60833333 73.31666667,17.60833333 73.31666667,17.61666667 73.325,17.61666667 73.33333333,17.61666667 73.33333333,17.60833333 73.325,17.60833333 73.325,17.6 73.325,17.59166667 73.325,17.58333333 73.33333333,17.58333333 73.34166667,17.58333333 73.34166667,17.575 73.35,17.575 73.35,17.58333333 73.35833333,17.58333333 73.36666667,17.58333333 73.375,17.58333333 73.375,17.59166667 73.38333333,17.59166667 73.39166667,17.59166667 73.4,17.59166667 73.40833333,17.59166667 73.40833333,17.58333333 73.41666667,17.58333333 73.425,17.58333333 73.425,17.59166667 73.425,17.6 73.41666667,17.6 73.41666667,17.60833333 73.425,17.60833333 73.43333333,17.60833333 73.43333333,17.6 73.44166667,17.6 73.44166667,17.59166667 73.45,17.59166667 73.45833333,17.59166667 73.45833333,17.58333333 73.46666667,17.58333333 73.475,17.58333333 73.475,17.575 73.475,17.56666667 73.475,17.55833333 73.46666667,17.55833333 73.46666667,17.56666667 73.45833333,17.56666667 73.45833333,17.575 73.45,17.575 73.44166667,17.575 73.43333333,17.575 73.425,17.575 73.41666667,17.575 73.40833333,17.575 73.4,17.575 73.39166667,17.575 73.39166667,17.56666667 73.38333333,17.56666667 73.38333333,17.55833333 73.375,17.55833333 73.375,17.55 73.38333333,17.55 73.38333333,17.54166667 73.375,17.54166667 73.36666667,17.54166667 73.35833333,17.54166667 73.35833333,17.55 73.35833333,17.55833333 73.35,17.55833333 73.34166667,17.55833333 73.33333333,17.55833333 73.33333333,17.55 73.33333333,17.54166667 73.33333333,17.53333333 73.34166667,17.53333333 73.34166667,17.525 73.33333333,17.525 73.325,17.525 73.325,17.53333333 73.31666667,17.53333333 73.30833333,17.53333333 73.30833333,17.525 73.31666667,17.525 73.31666667,17.51666667 73.325,17.51666667 73.325,17.50833333 73.33333333,17.50833333 73.33333333,17.5 73.33333333,17.49166667 73.33333333,17.48333333 73.34166667,17.48333333 73.34166667,17.475 73.34166667,17.46666667 73.35,17.46666667 73.35,17.45833333 73.35833333,17.45833333 73.35833333,17.45 73.35833333,17.44166667 73.35,17.44166667 73.35,17.43333333 73.35,17.425 73.35,17.41666667 73.35833333,17.41666667 73.35833333,17.425 73.35833333,17.43333333 73.36666667,17.43333333 73.36666667,17.425 73.36666667,17.41666667 73.375,17.41666667 73.375,17.40833333 73.36666667,17.40833333 73.36666667,17.4 73.35833333,17.4 73.35833333,17.39166667 73.35,17.39166667 73.35,17.38333333 73.35833333,17.38333333 73.35833333,17.375 73.36666667,17.375 73.375,17.375 73.375,17.38333333 73.375,17.39166667 73.38333333,17.39166667 73.38333333,17.4 73.39166667,17.4 73.39166667,17.40833333 73.4,17.40833333 73.4,17.4 73.4,17.39166667 73.40833333,17.39166667 73.41666667,17.39166667 73.425,17.39166667 73.425,17.38333333 73.41666667,17.38333333 73.40833333,17.38333333 73.4,17.38333333 73.39166667,17.38333333 73.39166667,17.375 73.39166667,17.36666667 73.38333333,17.36666667 73.38333333,17.35833333 73.38333333,17.35 73.39166667,17.35 73.39166667,17.34166667 73.38333333,17.34166667 73.38333333,17.33333333 73.38333333,17.325 73.39166667,17.325 73.4,17.325 73.4,17.31666667 73.40833333,17.31666667 73.41666667,17.31666667 73.425,17.31666667 73.425,17.30833333 73.41666667,17.30833333 73.41666667,17.3 73.40833333,17.3 73.4,17.3 73.39166667,17.3 73.39166667,17.29166667 73.4,17.29166667 73.40833333,17.29166667 73.40833333,17.28333333 73.41666667,17.28333333 73.41666667,17.275 73.41666667,17.26666667 73.425,17.26666667 73.43333333,17.26666667 73.43333333,17.25833333 73.43333333,17.25 73.43333333,17.24166667 73.44166667,17.24166667 73.44166667,17.25 73.44166667,17.25833333 73.45,17.25833333 73.45833333,17.25833333 73.46666667,17.25833333 73.46666667,17.26666667 73.475,17.26666667 73.48333333,17.26666667 73.48333333,17.275 73.48333333,17.28333333 73.48333333,17.29166667 73.475,17.29166667 73.46666667,17.29166667 73.46666667,17.3 73.46666667,17.30833333 73.46666667,17.31666667 73.46666667,17.325 73.45833333,17.325 73.45833333,17.33333333 73.46666667,17.33333333 73.475,17.33333333 73.475,17.34166667 73.48333333,17.34166667 73.48333333,17.33333333 73.48333333,17.325 73.49166667,17.325 73.49166667,17.31666667 73.5,17.31666667 73.5,17.30833333 73.5,17.3 73.5,17.29166667 73.5,17.28333333 73.50833333,17.28333333 73.50833333,17.29166667 73.51666667,17.29166667 73.51666667,17.28333333 73.51666667,17.275 73.51666667,17.26666667 73.50833333,17.26666667 73.5,17.26666667 73.5,17.25833333 73.49166667,17.25833333 73.48333333,17.25833333 73.475,17.25833333 73.475,17.25 73.46666667,17.25 73.46666667,17.24166667 73.46666667,17.23333333 73.46666667,17.225 73.46666667,17.21666667 73.45833333,17.21666667 73.45833333,17.20833333 73.46666667,17.20833333 73.475,17.20833333 73.475,17.2 73.48333333,17.2 73.48333333,17.19166667 73.48333333,17.18333333 73.49166667,17.18333333 73.49166667,17.175 73.5,17.175 73.50833333,17.175 73.51666667,17.175 73.525,17.175 73.525,17.18333333 73.53333333,17.18333333 73.54166667,17.18333333 73.54166667,17.19166667 73.54166667,17.2 73.54166667,17.20833333 73.54166667,17.21666667 73.53333333,17.21666667 73.53333333,17.225 73.53333333,17.23333333 73.54166667,17.23333333 73.55,17.23333333 73.55,17.24166667 73.55833333,17.24166667 73.56666667,17.24166667 73.575,17.24166667 73.575,17.23333333 73.56666667,17.23333333 73.55833333,17.23333333 73.55833333,17.225 73.55,17.225 73.55,17.21666667 73.55833333,17.21666667 73.56666667,17.21666667 73.56666667,17.20833333 73.55833333,17.20833333 73.55833333,17.2 73.55,17.2 73.55,17.19166667 73.55833333,17.19166667 73.56666667,17.19166667 73.56666667,17.2 73.575,17.2 73.575,17.20833333 73.58333333,17.20833333 73.59166667,17.20833333 73.59166667,17.21666667 73.6,17.21666667 73.60833333,17.21666667 73.61666667,17.21666667 73.625,17.21666667 73.625,17.225 73.63333333,17.225 73.64166667,17.225 73.65,17.225 73.65,17.21666667 73.65,17.20833333 73.64166667,17.20833333 73.64166667,17.2 73.63333333,17.2 73.63333333,17.19166667 73.63333333,17.18333333 73.625,17.18333333 73.61666667,17.18333333 73.60833333,17.18333333 73.60833333,17.175 73.60833333,17.16666667 73.6,17.16666667 73.59166667,17.16666667 73.58333333,17.16666667 73.58333333,17.175 73.58333333,17.18333333 73.575,17.18333333 73.56666667,17.18333333 73.55833333,17.18333333 73.55833333,17.175 73.55,17.175 73.54166667,17.175 73.54166667,17.16666667 73.55,17.16666667 73.55,17.15833333 73.55,17.15 73.55833333,17.15 73.56666667,17.15 73.56666667,17.14166667 73.575,17.14166667 73.58333333,17.14166667 73.58333333,17.15 73.59166667,17.15 73.59166667,17.14166667 73.6,17.14166667 73.6,17.15 73.6,17.15833333 73.60833333,17.15833333 73.61666667,17.15833333 73.61666667,17.16666667 73.625,17.16666667 73.625,17.175 73.63333333,17.175 73.64166667,17.175 73.65,17.175 73.65,17.16666667 73.65,17.15833333 73.64166667,17.15833333 73.63333333,17.15833333 73.63333333,17.15 73.625,17.15 73.61666667,17.15 73.61666667,17.14166667 73.61666667,17.13333333 73.625,17.13333333 73.625,17.14166667 73.63333333,17.14166667 73.63333333,17.13333333 73.64166667,17.13333333 73.64166667,17.125 73.65,17.125 73.65,17.11666667 73.64166667,17.11666667 73.63333333,17.11666667 73.63333333,17.10833333 73.625,17.10833333 73.61666667,17.10833333 73.61666667,17.11666667 73.60833333,17.11666667 73.6,17.11666667 73.6,17.125 73.6,17.13333333 73.59166667,17.13333333 73.59166667,17.125 73.58333333,17.125 73.58333333,17.11666667 73.575,17.11666667 73.56666667,17.11666667 73.56666667,17.125 73.55833333,17.125 73.55833333,17.13333333 73.55,17.13333333 73.54166667,17.13333333 73.54166667,17.14166667 73.53333333,17.14166667 73.53333333,17.15 73.53333333,17.15833333 73.53333333,17.16666667 73.525,17.16666667 73.51666667,17.16666667 73.51666667,17.15833333 73.51666667,17.15 73.50833333,17.15 73.50833333,17.14166667 73.50833333,17.13333333 73.50833333,17.125 73.51666667,17.125 73.51666667,17.11666667 73.50833333,17.11666667 73.5,17.11666667 73.5,17.10833333 73.49166667,17.10833333 73.49166667,17.11666667 73.48333333,17.11666667 73.48333333,17.125 73.475,17.125 73.475,17.11666667 73.475,17.10833333 73.46666667,17.10833333 73.46666667,17.1 73.475,17.1 73.48333333,17.1 73.49166667,17.1 73.49166667,17.09166667 73.5,17.09166667 73.50833333,17.09166667 73.51666667,17.09166667 73.51666667,17.08333333 73.525,17.08333333 73.53333333,17.08333333 73.54166667,17.08333333 73.54166667,17.075 73.53333333,17.075 73.525,17.075 73.525,17.06666667 73.53333333,17.06666667 73.53333333,17.05833333 73.525,17.05833333 73.525,17.05 73.53333333,17.05 73.54166667,17.05 73.54166667,17.04166667 73.54166667,17.03333333 73.53333333,17.03333333 73.53333333,17.025 73.54166667,17.025 73.55,17.025 73.55833333,17.025 73.56666667,17.025 73.575,17.025 73.58333333,17.025 73.58333333,17.01666667 73.575,17.01666667 73.56666667,17.01666667 73.56666667,17.00833333 73.55833333,17.00833333 73.55833333,17.0 73.55833333,16.99166667 73.55,16.99166667 73.55,17.0 73.54166667,17.0 73.53333333,17.0 73.53333333,17.00833333 73.53333333,17.01666667 73.525,17.01666667 73.51666667,17.01666667 73.51666667,17.00833333 73.525,17.00833333 73.525,17.0 73.51666667,17.0 73.50833333,17.0 73.50833333,16.99166667 73.50833333,16.98333333 73.51666667,16.98333333 73.51666667,16.975 73.525,16.975 73.525,16.96666667 73.525,16.95833333 73.53333333,16.95833333 73.54166667,16.95833333 73.55,16.95833333 73.55833333,16.95833333 73.56666667,16.95833333 73.56666667,16.95 73.56666667,16.94166667 73.56666667,16.93333333 73.55833333,16.93333333 73.55833333,16.925 73.55,16.925 73.55,16.93333333 73.54166667,16.93333333 73.53333333,16.93333333 73.53333333,16.925 73.53333333,16.91666667 73.53333333,16.90833333 73.525,16.90833333 73.51666667,16.90833333 73.50833333,16.90833333 73.50833333,16.9 73.50833333,16.89166667 73.51666667,16.89166667 73.51666667,16.88333333 73.51666667,16.875 73.51666667,16.86666667 73.525,16.86666667 73.525,16.85833333 73.51666667,16.85833333 73.51666667,16.85 73.525,16.85 73.525,16.84166667 73.51666667,16.84166667 73.51666667,16.83333333 73.50833333,16.83333333 73.50833333,16.825 73.5,16.825 73.49166667,16.825 73.49166667,16.81666667 73.5,16.81666667 73.50833333,16.81666667 73.50833333,16.80833333 73.50833333,16.8 73.50833333,16.79166667 73.51666667,16.79166667 73.51666667,16.8 73.51666667,16.80833333 73.525,16.80833333 73.525,16.81666667 73.53333333,16.81666667 73.53333333,16.80833333 73.53333333,16.8 73.525,16.8 73.525,16.79166667 73.525,16.78333333 73.53333333,16.78333333 73.54166667,16.78333333 73.55,16.78333333 73.55,16.775 73.55833333,16.775 73.55833333,16.76666667 73.55,16.76666667 73.54166667,16.76666667 73.54166667,16.775 73.53333333,16.775 73.525,16.775 73.51666667,16.775 73.51666667,16.76666667 73.50833333,16.76666667 73.50833333,16.75833333 73.50833333,16.75 73.5,16.75 73.49166667,16.75 73.48333333,16.75 73.48333333,16.74166667 73.475,16.74166667 73.475,16.73333333 73.48333333,16.73333333 73.49166667,16.73333333 73.49166667,16.725 73.48333333,16.725 73.475,16.725 73.475,16.71666667 73.46666667,16.71666667 73.45833333,16.71666667 73.45833333,16.70833333 73.45,16.70833333 73.44166667,16.70833333 73.43333333,16.70833333 73.425,16.70833333 73.41666667,16.70833333 73.41666667,16.7 73.41666667,16.69166667 73.40833333,16.69166667 73.40833333,16.68333333 73.40833333,16.675 73.40833333,16.66666667 73.40833333,16.65833333 73.40833333,16.65 73.40833333,16.64166667 73.40833333,16.63333333 73.40833333,16.625 73.41666667,16.625 73.41666667,16.61666667 73.425,16.61666667 73.425,16.60833333 73.43333333,16.60833333 73.43333333,16.6 73.44166667,16.6 73.44166667,16.59166667 73.43333333,16.59166667 73.43333333,16.58333333 73.425,16.58333333 73.425,16.575 73.425,16.56666667 73.41666667,16.56666667 73.41666667,16.55833333 73.41666667,16.55 73.41666667,16.54166667 73.41666667,16.53333333 73.40833333,16.53333333 73.40833333,16.525 73.41666667,16.525 73.425,16.525 73.425,16.51666667 73.43333333,16.51666667 73.43333333,16.50833333 73.44166667,16.50833333 73.45,16.50833333 73.45,16.5 73.45833333,16.5 73.45833333,16.49166667 73.45,16.49166667 73.44166667,16.49166667 73.44166667,16.5 73.43333333,16.5 73.425,16.5 73.425,16.49166667 73.41666667,16.49166667 73.41666667,16.48333333 73.41666667,16.475 73.40833333,16.475 73.40833333,16.46666667 73.40833333,16.45833333 73.41666667,16.45833333 73.41666667,16.45 73.425,16.45 73.425,16.44166667 73.41666667,16.44166667 73.41666667,16.43333333 73.425,16.43333333 73.425,16.425 73.43333333,16.425 73.43333333,16.41666667 73.44166667,16.41666667 73.45,16.41666667 73.45833333,16.41666667 73.45833333,16.425 73.46666667,16.425 73.46666667,16.41666667 73.46666667,16.40833333 73.45833333,16.40833333 73.45,16.40833333 73.44166667,16.40833333 73.44166667,16.4 73.43333333,16.4 73.43333333,16.39166667 73.44166667,16.39166667 73.44166667,16.38333333 73.45,16.38333333 73.45,16.375 73.45,16.36666667 73.45,16.35833333 73.44166667,16.35833333 73.44166667,16.35 73.44166667,16.34166667 73.44166667,16.33333333 73.44166667,16.325 73.45,16.325 73.45,16.33333333 73.45833333,16.33333333 73.46666667,16.33333333 73.46666667,16.325 73.45833333,16.325 73.45833333,16.31666667 73.45833333,16.30833333 73.46666667,16.30833333 73.46666667,16.3 73.45833333,16.3 73.45,16.3 73.45,16.29166667 73.45,16.28333333 73.45,16.275 73.45,16.26666667 73.45,16.25833333 73.45833333,16.25833333 73.45833333,16.25 73.45833333,16.24166667 73.46666667,16.24166667 73.46666667,16.23333333 73.475,16.23333333 73.48333333,16.23333333 73.48333333,16.24166667 73.48333333,16.25 73.49166667,16.25 73.49166667,16.24166667 73.49166667,16.23333333 73.5,16.23333333 73.5,16.225 73.50833333,16.225 73.51666667,16.225 73.51666667,16.21666667 73.51666667,16.20833333 73.525,16.20833333 73.525,16.2 73.525,16.19166667 73.53333333,16.19166667 73.53333333,16.18333333 73.53333333,16.175 73.54166667,16.175 73.54166667,16.16666667 73.55,16.16666667 73.55833333,16.16666667 73.55833333,16.15833333 73.56666667,16.15833333 73.56666667,16.15 73.575,16.15 73.575,16.14166667 73.58333333,16.14166667 73.59166667,16.14166667 73.59166667,16.13333333 73.6,16.13333333 73.6,16.125 73.59166667,16.125 73.59166667,16.11666667 73.58333333,16.11666667 73.575,16.11666667 73.575,16.10833333 73.575,16.1 73.58333333,16.1 73.58333333,16.09166667 73.575,16.09166667 73.56666667,16.09166667 73.55833333,16.09166667 73.55,16.09166667 73.55,16.08333333 73.55833333,16.08333333 73.55833333,16.075 73.55833333,16.06666667 73.55,16.06666667 73.55,16.075 73.54166667,16.075 73.54166667,16.06666667 73.53333333,16.06666667 73.53333333,16.075 73.525,16.075 73.51666667,16.075 73.50833333,16.075 73.5,16.075 73.5,16.06666667 73.5,16.05833333 73.5,16.05 73.5,16.04166667 73.5,16.03333333 73.50833333,16.03333333 73.51666667,16.03333333 73.525,16.03333333 73.53333333,16.03333333 73.53333333,16.04166667 73.54166667,16.04166667 73.55,16.04166667 73.55833333,16.04166667 73.55833333,16.05 73.56666667,16.05 73.56666667,16.05833333 73.56666667,16.06666667 73.56666667,16.075 73.575,16.075 73.575,16.06666667 73.58333333,16.06666667 73.59166667,16.06666667 73.59166667,16.05833333 73.6,16.05833333 73.60833333,16.05833333 73.60833333,16.05 73.61666667,16.05 73.625,16.05 73.63333333,16.05 73.63333333,16.04166667 73.63333333,16.03333333 73.64166667,16.03333333 73.64166667,16.04166667 73.64166667,16.05 73.65,16.05 73.65,16.04166667 73.65833333,16.04166667 73.66666667,16.04166667 73.66666667,16.05 73.65833333,16.05 73.65833333,16.05833333 73.65833333,16.06666667 73.66666667,16.06666667 73.66666667,16.05833333 73.675,16.05833333 73.675,16.06666667 73.68333333,16.06666667 73.69166667,16.06666667 73.7,16.06666667 73.7,16.075 73.70833333,16.075 73.71666667,16.075 73.71666667,16.06666667 73.71666667,16.05833333 73.71666667,16.05 73.71666667,16.04166667 73.70833333,16.04166667 73.70833333,16.03333333 73.71666667,16.03333333 73.71666667,16.025 73.725,16.025 73.725,16.03333333 73.73333333,16.03333333 73.74166667,16.03333333 73.74166667,16.025 73.73333333,16.025 73.73333333,16.01666667 73.725,16.01666667 73.725,16.00833333 73.73333333,16.00833333 73.73333333,16.0 73.725,16.0 73.71666667,16.0 73.70833333,16.0 73.7,16.0 73.7,15.99166667 73.69166667,15.99166667 73.68333333,15.99166667 73.675,15.99166667 73.66666667,15.99166667 73.66666667,15.98333333 73.66666667,15.975 73.65833333,15.975 73.65833333,15.96666667 73.65833333,15.95833333 73.65,15.95833333 73.65,15.95 73.65,15.94166667 73.65,15.93333333 73.64166667,15.93333333 73.64166667,15.925 73.64166667,15.91666667 73.63333333,15.91666667 73.63333333,15.90833333 73.63333333,15.9 73.64166667,15.9 73.64166667,15.90833333 73.65,15.90833333 73.65,15.91666667 73.65833333,15.91666667 73.66666667,15.91666667 73.66666667,15.90833333 73.65833333,15.90833333 73.65833333,15.9 73.65833333,15.89166667 73.66666667,15.89166667 73.66666667,15.88333333 73.66666667,15.875 73.65833333,15.875 73.65833333,15.86666667 73.65,15.86666667 73.64166667,15.86666667 73.64166667,15.85833333 73.64166667,15.85 73.63333333,15.85 73.625,15.85 73.625,15.85833333 73.61666667,15.85833333 73.60833333,15.85833333 73.60833333,15.86666667 73.60833333,15.875 73.60833333,15.88333333 73.6,15.88333333 73.6,15.89166667 73.6,15.9 73.59166667,15.9 73.59166667,15.90833333 73.58333333,15.90833333 73.575,15.90833333 73.56666667,15.90833333 73.56666667,15.91666667 73.56666667,15.925 73.55833333,15.925 73.55,15.925 73.55,15.93333333 73.54166667,15.93333333 73.53333333,15.93333333 73.525,15.93333333 73.525,15.94166667 73.51666667,15.94166667 73.51666667,15.93333333 73.50833333,15.93333333 73.50833333,15.94166667 73.50833333,15.95 73.5,15.95 73.5,15.95833333 73.50833333,15.95833333 73.50833333,15.96666667 73.5,15.96666667 73.5,15.975 73.5,15.98333333 73.49166667,15.98333333 73.49166667,15.99166667 73.49166667,16.0 73.49166667,16.00833333 73.49166667,16.01666667 73.49166667,16.025 73.48333333,16.025 73.48333333,16.03333333 73.48333333,16.04166667 73.475,16.04166667 73.475,16.05 73.46666667,16.05 73.46666667,16.05833333 73.45833333,16.05833333 73.45833333,16.06666667 73.46666667,16.06666667 73.475,16.06666667 73.475,16.05833333 73.48333333,16.05833333 73.48333333,16.06666667 73.48333333,16.075 73.475,16.075 73.46666667,16.075 73.46666667,16.08333333 73.46666667,16.09166667 73.46666667,16.1 73.475,16.1 73.475,16.10833333 73.46666667,16.10833333 73.45833333,16.10833333 73.45833333,16.11666667 73.45833333,16.125 73.45833333,16.13333333 73.45833333,16.14166667 73.45,16.14166667 73.45,16.15 73.45,16.15833333 73.45,16.16666667 73.44166667,16.16666667 73.44166667,16.175 73.44166667,16.18333333 73.44166667,16.19166667 73.44166667,16.2 73.45,16.2 73.45,16.20833333 73.45,16.21666667 73.45,16.225 73.44166667,16.225 73.44166667,16.21666667 73.44166667,16.20833333 73.43333333,16.20833333 73.425,16.20833333 73.425,16.21666667 73.425,16.225 73.425,16.23333333 73.41666667,16.23333333 73.41666667,16.24166667 73.41666667,16.25 73.41666667,16.25833333 73.41666667,16.26666667 73.40833333,16.26666667 73.40833333,16.275 73.41666667,16.275 73.425,16.275 73.425,16.28333333 73.41666667,16.28333333 73.40833333,16.28333333 73.40833333,16.29166667 73.40833333,16.3 73.4,16.3 73.4,16.30833333 73.39166667,16.30833333 73.39166667,16.31666667 73.4,16.31666667 73.4,16.325 73.39166667,16.325 73.39166667,16.33333333 73.38333333,16.33333333 73.38333333,16.34166667 73.39166667,16.34166667 73.39166667,16.35 73.39166667,16.35833333 73.39166667,16.36666667 73.38333333,16.36666667 73.38333333,16.35833333 73.375,16.35833333 73.375,16.36666667 73.375,16.375 73.36666667,16.375 73.36666667,16.38333333 73.375,16.38333333 73.38333333,16.38333333 73.38333333,16.39166667 73.39166667,16.39166667 73.4,16.39166667 73.40833333,16.39166667 73.40833333,16.4 73.40833333,16.40833333 73.4,16.40833333 73.4,16.4 73.39166667,16.4 73.38333333,16.4 73.375,16.4 73.36666667,16.4 73.36666667,16.40833333 73.36666667,16.41666667 73.35833333,16.41666667 73.35833333,16.425 73.35833333,16.43333333 73.36666667,16.43333333 73.36666667,16.44166667 73.35833333,16.44166667 73.35833333,16.45 73.35,16.45 73.35,16.45833333 73.34166667,16.45833333 73.34166667,16.46666667 73.34166667,16.475 73.34166667,16.48333333 73.33333333,16.48333333 73.33333333,16.49166667 73.33333333,16.5 73.325,16.5 73.325,16.50833333 73.325,16.51666667 73.31666667,16.51666667 73.31666667,16.525 73.31666667,16.53333333 73.31666667,16.54166667 73.31666667,16.55 73.31666667,16.55833333 73.325,16.55833333 73.33333333,16.55833333 73.34166667,16.55833333 73.34166667,16.55 73.34166667,16.54166667 73.34166667,16.53333333 73.35,16.53333333 73.35,16.525 73.35833333,16.525 73.35833333,16.53333333 73.35833333,16.54166667 73.35833333,16.55 73.35,16.55 73.35,16.55833333 73.35833333,16.55833333 73.35833333,16.56666667 73.35,16.56666667 73.35,16.575 73.34166667,16.575 73.34166667,16.58333333 73.33333333,16.58333333 73.33333333,16.575 73.325,16.575 73.325,16.58333333 73.325,16.59166667 73.31666667,16.59166667 73.31666667,16.6 73.31666667,16.60833333 73.325,16.60833333 73.33333333,16.60833333 73.33333333,16.6 73.34166667,16.6 73.34166667,16.60833333 73.35,16.60833333 73.35,16.61666667 73.35833333,16.61666667 73.35833333,16.625 73.35833333,16.63333333 73.35,16.63333333 73.35,16.625 73.34166667,16.625 73.34166667,16.63333333 73.34166667,16.64166667 73.33333333,16.64166667 73.325,16.64166667 73.325,16.65 73.33333333,16.65 73.33333333,16.65833333 73.33333333,16.66666667 73.33333333,16.675 73.33333333,16.68333333 73.34166667,16.68333333 73.34166667,16.69166667 73.33333333,16.69166667 73.325,16.69166667 73.31666667,16.69166667 73.31666667,16.7 73.31666667,16.70833333 73.31666667,16.71666667 73.30833333,16.71666667 73.30833333,16.725 73.30833333,16.73333333 73.30833333,16.74166667 73.30833333,16.75 73.30833333,16.75833333 73.30833333,16.76666667 73.30833333,16.775 73.30833333,16.78333333 73.30833333,16.79166667 73.31666667,16.79166667 73.31666667,16.8 73.31666667,16.80833333 73.30833333,16.80833333 73.3,16.80833333 73.3,16.81666667 73.29166667,16.81666667 73.29166667,16.825 73.29166667,16.83333333 73.29166667,16.84166667 73.29166667,16.85 73.29166667,16.85833333 73.29166667,16.86666667 73.29166667,16.875 73.28333333,16.875 73.28333333,16.88333333 73.29166667,16.88333333 73.3,16.88333333 73.3,16.89166667 73.3,16.9 73.29166667,16.9 73.28333333,16.9 73.28333333,16.90833333 73.28333333,16.91666667 73.28333333,16.925 73.28333333,16.93333333 73.28333333,16.94166667 73.28333333,16.95 73.29166667,16.95 73.29166667,16.95833333 73.29166667,16.96666667 73.29166667,16.975 73.3,16.975 73.3,16.98333333 73.29166667,16.98333333 73.29166667,16.99166667 73.28333333,16.99166667 73.275,16.99166667 73.275,17.0 73.28333333,17.0 73.28333333,17.00833333 73.29166667,17.00833333 73.29166667,17.01666667 73.28333333,17.01666667 73.28333333,17.025 73.29166667,17.025 73.29166667,17.03333333 73.3,17.03333333 73.3,17.04166667 73.29166667,17.04166667 73.29166667,17.05 73.29166667,17.05833333 73.29166667,17.06666667 73.29166667,17.075 73.28333333,17.075 73.28333333,17.08333333 73.28333333,17.09166667 73.28333333,17.1 73.28333333,17.10833333 73.28333333,17.11666667 73.275,17.11666667 73.275,17.125 73.26666667,17.125 73.26666667,17.13333333 73.26666667,17.14166667 73.26666667,17.15 73.26666667,17.15833333 73.25833333,17.15833333 73.25833333,17.16666667 73.25833333,17.175 73.25833333,17.18333333 73.25,17.18333333 73.25,17.19166667 73.24166667,17.19166667 73.23333333,17.19166667 73.23333333,17.2 73.24166667,17.2 73.25,17.2 73.25,17.20833333 73.25,17.21666667 73.24166667,17.21666667 73.24166667,17.225 73.23333333,17.225 73.23333333,17.23333333 73.23333333,17.24166667 73.23333333,17.25 73.225,17.25 73.225,17.25833333 73.225,17.26666667 73.21666667,17.26666667 73.21666667,17.275 73.20833333,17.275 73.2,17.275 73.2,17.28333333 73.2,17.29166667 73.19166667,17.29166667 73.19166667,17.3 73.19166667,17.30833333 73.2,17.30833333 73.2,17.3 73.20833333,17.3 73.21666667,17.3 73.225,17.3 73.225,17.29166667 73.225,17.28333333 73.23333333,17.28333333 73.24166667,17.28333333 73.24166667,17.275 73.25,17.275 73.25,17.26666667 73.25833333,17.26666667 73.25833333,17.275 73.25833333,17.28333333 73.26666667,17.28333333 73.275,17.28333333 73.28333333,17.28333333 73.29166667,17.28333333 73.29166667,17.29166667 73.28333333,17.29166667 73.275,17.29166667 73.26666667,17.29166667 73.26666667,17.3 73.25833333,17.3 73.25833333,17.29166667 73.25,17.29166667 73.24166667,17.29166667 73.23333333,17.29166667 73.23333333,17.3 73.24166667,17.3 73.24166667,17.30833333 73.24166667,17.31666667 73.23333333,17.31666667 73.225,17.31666667 73.225,17.325 73.21666667,17.325 73.21666667,17.33333333 73.225,17.33333333 73.225,17.34166667 73.21666667,17.34166667 73.21666667,17.35 73.21666667,17.35833333 73.21666667,17.36666667 73.20833333,17.36666667 73.20833333,17.375 73.20833333,17.38333333 73.2,17.38333333 73.2,17.39166667 73.19166667,17.39166667 73.18333333,17.39166667 73.175,17.39166667 73.175,17.4 73.175,17.40833333 73.18333333,17.40833333 73.18333333,17.41666667 73.18333333,17.425 73.19166667,17.425 73.19166667,17.43333333 73.2,17.43333333 73.2,17.44166667 73.19166667,17.44166667 73.19166667,17.45 73.19166667,17.45833333 73.19166667,17.46666667 73.19166667,17.475 73.19166667,17.48333333 73.18333333,17.48333333 73.18333333,17.49166667 73.18333333,17.5 73.18333333,17.50833333 73.175,17.50833333 73.175,17.51666667 73.16666667,17.51666667 73.16666667,17.525 73.16666667,17.53333333 73.15833333,17.53333333 73.15,17.53333333 73.15,17.54166667 73.14166667,17.54166667 73.14166667,17.55 73.14166667,17.55833333 73.14166667,17.56666667 73.15,17.56666667 73.15833333,17.56666667 73.16666667,17.56666667 73.16666667,17.575 73.16666667,17.58333333 73.16666667,17.59166667 73.15833333,17.59166667 73.15833333,17.6 73.15,17.6 73.15,17.60833333 73.14166667,17.60833333 73.14166667,17.61666667 73.14166667,17.625 73.13333333,17.625 73.13333333,17.63333333 73.13333333,17.64166667 73.13333333,17.65 73.13333333,17.65833333 73.125,17.65833333 73.125,17.66666667 73.125,17.675 73.125,17.68333333 73.11666667,17.68333333 73.11666667,17.69166667 73.125,17.69166667 73.125,17.7 73.13333333,17.7 73.13333333,17.70833333 73.13333333,17.71666667 73.13333333,17.725 73.13333333,17.73333333 73.13333333,17.74166667 73.125,17.74166667 73.125,17.75 73.125,17.75833333 73.125,17.76666667 73.11666667,17.76666667 73.11666667,17.775 73.11666667,17.78333333 73.10833333,17.78333333 73.10833333,17.79166667 73.10833333,17.8 73.1,17.8 73.1,17.80833333 73.09166667,17.80833333 73.09166667,17.81666667 73.09166667,17.825 73.09166667,17.83333333 73.09166667,17.84166667 73.09166667,17.85 73.08333333,17.85 73.08333333,17.85833333 73.08333333,17.86666667 73.08333333,17.875 73.075,17.875 73.075,17.88333333 73.075,17.89166667 73.06666667,17.89166667 73.05833333,17.89166667 73.05833333,17.9 73.05833333,17.90833333 73.05833333,17.91666667 73.05833333,17.925 73.05833333,17.93333333 73.05,17.93333333 73.04166667,17.93333333 73.04166667,17.94166667 73.03333333,17.94166667 73.03333333,17.95 73.03333333,17.95833333 73.03333333,17.96666667 73.04166667,17.96666667 73.04166667,17.975 73.04166667,17.98333333 73.03333333,17.98333333 73.03333333,17.99166667 73.025,17.99166667 73.01666667,17.99166667 73.01666667,18.0 73.01666667,18.00833333 73.00833333,18.00833333 73.00833333,18.01666667 73.00833333,18.025 73.01666667,18.025 73.01666667,18.01666667 73.025,18.01666667 73.025,18.025 73.03333333,18.025 73.04166667,18.025 73.04166667,18.03333333 73.04166667,18.04166667 73.03333333,18.04166667 73.03333333,18.03333333 73.025,18.03333333 73.025,18.04166667 73.01666667,18.04166667 73.01666667,18.03333333 73.00833333,18.03333333 73.00833333,18.04166667 73.00833333,18.05 73.0,18.05 72.99166667,18.05 72.99166667,18.05833333 72.99166667,18.06666667 73.0,18.06666667 73.0,18.075 73.0,18.08333333 72.99166667,18.08333333 72.99166667,18.09166667 72.99166667,18.1 72.98333333,18.1 72.98333333,18.10833333 72.98333333,18.11666667 72.975,18.11666667 72.975,18.125 72.975,18.13333333 72.98333333,18.13333333 72.98333333,18.14166667 72.98333333,18.15 72.99166667,18.15 72.99166667,18.15833333 72.98333333,18.15833333 72.98333333,18.16666667 72.98333333,18.175 72.98333333,18.18333333 72.98333333,18.19166667 72.98333333,18.2 72.975,18.2 72.975,18.20833333 72.96666667,18.20833333 72.95833333,18.20833333 72.95833333,18.21666667 72.95,18.21666667 72.95,18.225 72.94166667,18.225 72.94166667,18.23333333 72.94166667,18.24166667 72.94166667,18.25 72.94166667,18.25833333 72.94166667,18.26666667 72.94166667,18.275 72.95,18.275 72.95833333,18.275 72.96666667,18.275 72.96666667,18.26666667 72.96666667,18.25833333 72.975,18.25833333 72.975,18.25 72.975,18.24166667 72.98333333,18.24166667 72.99166667,18.24166667 73.0,18.24166667 73.00833333,18.24166667 73.01666667,18.24166667 73.025,18.24166667 73.025,18.23333333 73.03333333,18.23333333 73.04166667,18.23333333 73.04166667,18.225 73.05,18.225 73.05833333,18.225 73.05833333,18.21666667 73.06666667,18.21666667 73.06666667,18.20833333 73.06666667,18.2 73.075,18.2 73.075,18.20833333 73.075,18.21666667 73.08333333,18.21666667 73.08333333,18.225 73.08333333,18.23333333 73.075,18.23333333 73.075,18.24166667 73.06666667,18.24166667 73.06666667,18.25 73.06666667,18.25833333 73.06666667,18.26666667 73.06666667,18.275 73.05833333,18.275 73.05833333,18.28333333 73.05,18.28333333 73.05,18.275 73.05,18.26666667 73.04166667,18.26666667 73.03333333,18.26666667 73.025,18.26666667 73.025,18.275 73.01666667,18.275 73.01666667,18.28333333 73.00833333,18.28333333 73.0,18.28333333 72.99166667,18.28333333 72.98333333,18.28333333 72.98333333,18.29166667 72.98333333,18.3 72.975,18.3 72.96666667,18.3 72.96666667,18.30833333 72.96666667,18.31666667 72.95833333,18.31666667 72.95833333,18.325 72.95,18.325 72.95,18.33333333 72.95,18.34166667 72.94166667,18.34166667 72.93333333,18.34166667 72.93333333,18.35 72.925,18.35 72.91666667,18.35 72.91666667,18.35833333 72.90833333,18.35833333 72.90833333,18.36666667 72.91666667,18.36666667 72.91666667,18.375 72.925,18.375 72.925,18.38333333 72.925,18.39166667 72.91666667,18.39166667 72.91666667,18.4 72.90833333,18.4 72.90833333,18.40833333 72.90833333,18.41666667 72.90833333,18.425 72.9,18.425 72.9,18.43333333 72.90833333,18.43333333 72.90833333,18.44166667 72.9,18.44166667 72.9,18.45 72.9,18.45833333 72.89166667,18.45833333 72.89166667,18.46666667 72.89166667,18.475 72.9,18.475 72.9,18.48333333 72.9,18.49166667 72.90833333,18.49166667 72.90833333,18.5 72.90833333,18.50833333 72.90833333,18.51666667 72.90833333,18.525 72.90833333,18.53333333 72.91666667,18.53333333 72.925,18.53333333 72.93333333,18.53333333 72.94166667,18.53333333 72.95,18.53333333 72.95833333,18.53333333 72.95833333,18.54166667 72.95,18.54166667 72.95,18.55 72.94166667,18.55 72.93333333,18.55 72.93333333,18.54166667 72.925,18.54166667 72.925,18.55 72.925,18.55833333 72.91666667,18.55833333 72.91666667,18.56666667 72.91666667,18.575 72.90833333,18.575 72.90833333,18.58333333 72.90833333,18.59166667 72.9,18.59166667 72.9,18.6 72.9,18.60833333 72.89166667,18.60833333 72.89166667,18.61666667 72.89166667,18.625 72.88333333,18.625 72.88333333,18.63333333 72.89166667,18.63333333 72.89166667,18.64166667 72.88333333,18.64166667 72.875,18.64166667 72.86666667,18.64166667 72.86666667,18.65 72.86666667,18.65833333 72.86666667,18.66666667 72.86666667,18.675 72.85833333,18.675 72.85833333,18.68333333 72.85833333,18.69166667 72.85833333,18.7 72.85833333,18.70833333 72.85833333,18.71666667 72.86666667,18.71666667 72.86666667,18.725 72.86666667,18.73333333 72.86666667,18.74166667 72.86666667,18.75 72.86666667,18.75833333 72.86666667,18.76666667 72.86666667,18.775 72.86666667,18.78333333 72.86666667,18.79166667 72.86666667,18.8 72.875,18.8 72.88333333,18.8 72.89166667,18.8 72.9,18.8 72.90833333,18.8 72.90833333,18.79166667 72.91666667,18.79166667 72.91666667,18.8 72.925,18.8 72.925,18.80833333 72.93333333,18.80833333 72.93333333,18.81666667 72.93333333,18.825 72.94166667,18.825 72.94166667,18.81666667 72.95,18.81666667 72.95,18.80833333 72.95833333,18.80833333 72.95833333,18.8 72.95833333,18.79166667 72.96666667,18.79166667 72.975,18.79166667 72.975,18.78333333 72.98333333,18.78333333 72.99166667,18.78333333 72.99166667,18.79166667 72.98333333,18.79166667 72.98333333,18.8 72.98333333,18.80833333 72.99166667,18.80833333 72.99166667,18.81666667 72.98333333,18.81666667 72.98333333,18.825 72.98333333,18.83333333 72.99166667,18.83333333 72.99166667,18.84166667 72.98333333,18.84166667 72.98333333,18.85 72.98333333,18.85833333 72.99166667,18.85833333 72.99166667,18.86666667 72.98333333,18.86666667 72.975,18.86666667 72.975,18.85833333 72.96666667,18.85833333 72.96666667,18.85 72.95833333,18.85 72.95,18.85 72.94166667,18.85 72.93333333,18.85 72.925,18.85 72.925,18.85833333 72.925,18.86666667 72.91666667,18.86666667 72.91666667,18.875 72.91666667,18.88333333 72.90833333,18.88333333 72.90833333,18.89166667 72.90833333,18.9 72.91666667,18.9 72.91666667,18.90833333 72.925,18.90833333 72.93333333,18.90833333 72.93333333,18.9 72.93333333,18.89166667 72.94166667,18.89166667 72.94166667,18.9 72.94166667,18.90833333 72.95,18.90833333 72.95833333,18.90833333 72.95833333,18.91666667 72.95833333,18.925 72.95,18.925 72.95,18.93333333 72.94166667,18.93333333 72.94166667,18.94166667 72.95,18.94166667 72.95,18.95 72.95833333,18.95 72.96666667,18.95 72.975,18.95 72.975,18.95833333 72.96666667,18.95833333 72.95833333,18.95833333 72.95833333,18.96666667 72.96666667,18.96666667 72.975,18.96666667 72.98333333,18.96666667 72.99166667,18.96666667 73.0,18.96666667 73.0,18.975 73.00833333,18.975 73.01666667,18.975 73.01666667,18.98333333 73.025,18.98333333 73.03333333,18.98333333 73.03333333,18.99166667 73.04166667,18.99166667 73.05,18.99166667 73.05833333,18.99166667 73.05833333,19.0 73.06666667,19.0 73.075,19.0 73.08333333,19.0 73.09166667,19.0 73.09166667,19.00833333 73.08333333,19.00833333 73.075,19.00833333 73.075,19.01666667 73.08333333,19.01666667 73.08333333,19.025 73.08333333,19.03333333 73.08333333,19.04166667 73.075,19.04166667 73.06666667,19.04166667 73.05833333,19.04166667 73.05833333,19.03333333 73.05,19.03333333 73.05,19.025 73.04166667,19.025 73.04166667,19.01666667 73.03333333,19.01666667 73.03333333,19.00833333 73.025,19.00833333 73.025,19.01666667 73.01666667,19.01666667 73.01666667,19.00833333 73.00833333,19.00833333 73.00833333,19.01666667 73.0,19.01666667 73.0,19.025 73.0,19.03333333 73.0,19.04166667 73.0,19.05 72.99166667,19.05 72.99166667,19.05833333 72.99166667,19.06666667 72.98333333,19.06666667 72.98333333,19.075 72.99166667,19.075 72.99166667,19.08333333 72.99166667,19.09166667 72.98333333,19.09166667 72.98333333,19.1 72.975,19.1 72.975,19.10833333 72.975,19.11666667 72.98333333,19.11666667 72.98333333,19.125 72.98333333,19.13333333 72.98333333,19.14166667 72.98333333,19.15 72.98333333,19.15833333 72.98333333,19.16666667 72.975,19.16666667 72.975,19.15833333 72.975,19.15 72.96666667,19.15 72.96666667,19.14166667 72.96666667,19.13333333 72.95833333,19.13333333 72.95833333,19.14166667 72.95,19.14166667 72.95,19.13333333 72.95,19.125 72.95833333,19.125 72.95833333,19.11666667 72.95833333,19.10833333 72.95,19.10833333 72.94166667,19.10833333 72.94166667,19.1 72.94166667,19.09166667 72.93333333,19.09166667 72.93333333,19.08333333 72.94166667,19.08333333 72.95,19.08333333 72.95,19.075 72.95,19.06666667 72.94166667,19.06666667 72.93333333,19.06666667 72.93333333,19.05833333 72.94166667,19.05833333 72.95,19.05833333 72.95,19.05 72.95,19.04166667 72.95,19.03333333 72.94166667,19.03333333 72.94166667,19.025 72.93333333,19.025 72.93333333,19.01666667 72.925,19.01666667 72.925,19.00833333 72.91666667,19.00833333 72.91666667,19.0 72.90833333,19.0 72.90833333,18.99166667 72.9,18.99166667 72.9,19.0 72.89166667,19.0 72.89166667,19.00833333 72.88333333,19.00833333 72.88333333,19.01666667 72.875,19.01666667 72.86666667,19.01666667 72.86666667,19.00833333 72.85833333,19.00833333 72.85,19.00833333 72.85,19.0 72.85,18.99166667 72.85,18.98333333 72.85,18.975 72.85,18.96666667 72.84166667,18.96666667 72.84166667,18.95833333 72.84166667,18.95 72.84166667,18.94166667 72.84166667,18.93333333 72.83333333,18.93333333 72.83333333,18.925 72.825,18.925 72.825,18.93333333 72.825,18.94166667 72.825,18.95 72.81666667,18.95 72.81666667,18.95833333 72.80833333,18.95833333 72.80833333,18.95 72.8,18.95 72.8,18.94166667 72.79166667,18.94166667 72.79166667,18.95 72.79166667,18.95833333 72.8,18.95833333 72.8,18.96666667 72.80833333,18.96666667 72.80833333,18.975 72.80833333,18.98333333 72.80833333,18.99166667 72.80833333,19.0 72.80833333,19.00833333 72.81666667,19.00833333 72.81666667,19.01666667 72.825,19.01666667 72.83333333,19.01666667 72.83333333,19.025 72.83333333,19.03333333 72.84166667,19.03333333 72.84166667,19.04166667 72.84166667,19.05 72.83333333,19.05 72.825,19.05 72.825,19.05833333 72.825,19.06666667 72.825,19.075 72.825,19.08333333 72.825,19.09166667 72.825,19.1 72.825,19.10833333 72.825,19.11666667 72.825,19.125 72.81666667,19.125 72.81666667,19.13333333 72.80833333,19.13333333 72.80833333,19.14166667 72.80833333,19.15 72.8,19.15 72.8,19.14166667 72.79166667,19.14166667 72.79166667,19.15 72.78333333,19.15 72.78333333,19.15833333 72.78333333,19.16666667 72.79166667,19.16666667 72.79166667,19.175 72.8,19.175 72.8,19.18333333 72.8,19.19166667 72.8,19.2 72.8,19.20833333 72.79166667,19.20833333 72.79166667,19.2 72.79166667,19.19166667 72.78333333,19.19166667 72.78333333,19.2 72.78333333,19.20833333 72.78333333,19.21666667 72.775,19.21666667 72.775,19.225 72.78333333,19.225 72.78333333,19.23333333 72.78333333,19.24166667 72.78333333,19.25 72.78333333,19.25833333 72.78333333,19.26666667 72.78333333,19.275 72.78333333,19.28333333 72.78333333,19.29166667 72.78333333,19.3 72.78333333,19.30833333 72.79166667,19.30833333 72.8,19.30833333 72.8,19.3 72.80833333,19.3 72.81666667,19.3 72.81666667,19.30833333 72.825,19.30833333 72.83333333,19.30833333 72.83333333,19.31666667 72.84166667,19.31666667 72.85,19.31666667 72.85833333,19.31666667 72.85833333,19.30833333 72.86666667,19.30833333 72.875,19.30833333 72.875,19.3 72.88333333,19.3 72.89166667,19.3 72.89166667,19.30833333 72.89166667,19.31666667 72.88333333,19.31666667 72.88333333,19.325 72.875,19.325 72.875,19.33333333 72.86666667,19.33333333 72.86666667,19.34166667 72.85833333,19.34166667 72.85,19.34166667 72.85,19.33333333 72.84166667,19.33333333 72.84166667,19.34166667 72.83333333,19.34166667 72.83333333,19.33333333 72.825,19.33333333 72.81666667,19.33333333 72.80833333,19.33333333 72.8,19.33333333 72.8,19.34166667 72.79166667,19.34166667 72.78333333,19.34166667 72.78333333,19.35 72.775,19.35 72.775,19.35833333 72.775,19.36666667 72.76666667,19.36666667 72.75833333,19.36666667 72.75833333,19.375 72.75833333,19.38333333 72.75833333,19.39166667 72.76666667,19.39166667 72.76666667,19.4 72.75833333,19.4 72.75833333,19.40833333 72.75833333,19.41666667 72.75833333,19.425 72.75833333,19.43333333 72.75,19.43333333 72.75,19.44166667 72.75,19.45 72.75,19.45833333 72.74166667,19.45833333 72.74166667,19.46666667 72.75,19.46666667 72.75,19.475 72.75833333,19.475 72.76666667,19.475 72.76666667,19.48333333 72.775,19.48333333 72.775,19.49166667 72.78333333,19.49166667 72.78333333,19.5 72.78333333,19.50833333 72.775,19.50833333 72.76666667,19.50833333 72.75833333,19.50833333 72.75,19.50833333 72.75,19.51666667 72.74166667,19.51666667 72.74166667,19.525 72.73333333,19.525 72.73333333,19.53333333 72.725,19.53333333 72.725,19.54166667 72.725,19.55 72.725,19.55833333 72.71666667,19.55833333 72.71666667,19.56666667 72.71666667,19.575 72.71666667,19.58333333 72.71666667,19.59166667 72.71666667,19.6 72.725,19.6 72.73333333,19.6 72.74166667,19.6 72.74166667,19.60833333 72.73333333,19.60833333 72.73333333,19.61666667 72.725,19.61666667 72.725,19.625 72.725,19.63333333 72.725,19.64166667 72.71666667,19.64166667 72.71666667,19.65 72.71666667,19.65833333 72.71666667,19.66666667 72.70833333,19.66666667 72.70833333,19.675 72.70833333,19.68333333 72.70833333,19.69166667 72.70833333,19.7 72.70833333,19.70833333 72.70833333,19.71666667 72.70833333,19.725 72.70833333,19.73333333 72.70833333,19.74166667 72.7,19.74166667 72.69166667,19.74166667 72.69166667,19.75 72.69166667,19.75833333 72.69166667,19.76666667 72.69166667,19.775 72.69166667,19.78333333 72.69166667,19.79166667 72.69166667,19.8 72.7,19.8 72.7,19.80833333 72.69166667,19.80833333 72.68333333,19.80833333 72.68333333,19.81666667 72.675,19.81666667 72.675,19.825 72.66666667,19.825 72.66666667,19.83333333 72.65833333,19.83333333 72.65833333,19.84166667 72.65833333,19.85 72.66666667,19.85 72.675,19.85 72.675,19.85833333 72.675,19.86666667 72.68333333,19.86666667 72.68333333,19.875 72.68333333,19.88333333 72.68333333,19.89166667 72.68333333,19.9 72.68333333,19.90833333 72.675,19.90833333 72.675,19.91666667 72.68333333,19.91666667 72.68333333,19.925 72.675,19.925 72.675,19.93333333 72.675,19.94166667 72.68333333,19.94166667 72.69166667,19.94166667 72.69166667,19.95 72.69166667,19.95833333 72.7,19.95833333 72.7,19.96666667 72.70833333,19.96666667 72.71666667,19.96666667 72.725,19.96666667 72.725,19.95833333 72.73333333,19.95833333 72.73333333,19.95 72.74166667,19.95 72.74166667,19.95833333 72.74166667,19.96666667 72.73333333,19.96666667 72.73333333,19.975 72.725,19.975 72.725,19.98333333 72.725,19.99166667 72.725,20.0 72.725,20.00833333 72.71666667,20.00833333 72.71666667,20.01666667 72.71666667,20.025 72.71666667,20.03333333 72.71666667,20.04166667 72.71666667,20.05 72.70833333,20.05 72.70833333,20.05833333 72.70833333,20.06666667 72.70833333,20.075 72.71666667,20.075 72.71666667,20.08333333 72.725,20.08333333 72.725,20.09166667 72.73333333,20.09166667 72.73333333,20.1 72.73333333,20.10833333 72.73333333,20.11666667 72.74166667,20.11666667 72.74166667,20.125 72.74166667,20.13333333 72.74166667,20.14166667 72.74166667,20.15 72.74166667,20.15833333 72.74166667,20.16666667 72.74166667,20.175 72.74166667,20.18333333 72.74166667,20.19166667 72.75,20.19166667 72.75,20.2 72.75833333,20.2 72.75833333,20.20833333 72.75,20.20833333 72.75,20.21666667 72.75,20.225 72.74166667,20.225 72.74166667,20.23333333 72.74166667,20.24166667 72.74166667,20.25 72.75,20.25 72.75,20.25833333 72.75,20.26666667 72.75,20.275 72.75833333,20.275 72.75833333,20.28333333 72.75833333,20.29166667 72.75833333,20.3 72.76666667,20.3 72.775,20.3 72.775,20.30833333 72.775,20.31666667 72.775,20.325 72.775,20.33333333 72.775,20.34166667 72.78333333,20.34166667 72.79166667,20.34166667 72.79166667,20.35 72.8,20.35 72.80833333,20.35 72.80833333,20.35833333 72.81666667,20.35833333 72.81666667,20.36666667 72.825,20.36666667 72.825,20.375 72.825,20.38333333 72.825,20.39166667 72.825,20.4 72.825,20.40833333 72.83333333,20.40833333 72.83333333,20.41666667 72.83333333,20.425 72.825,20.425 72.825,20.43333333 72.83333333,20.43333333 72.83333333,20.44166667 72.83333333,20.45 72.84166667,20.45 72.84166667,20.45833333 72.85,20.45833333 72.85,20.46666667 72.85833333,20.46666667 72.85833333,20.475 72.85833333,20.48333333 72.86666667,20.48333333 72.86666667,20.49166667 72.875,20.49166667 72.88333333,20.49166667 72.88333333,20.5 72.88333333,20.50833333 72.88333333,20.51666667 72.88333333,20.525 72.89166667,20.525 72.89166667,20.53333333 72.88333333,20.53333333 72.88333333,20.54166667 72.88333333,20.55 72.89166667,20.55 72.89166667,20.55833333 72.89166667,20.56666667 72.9,20.56666667 72.9,20.575 72.9,20.58333333 72.9,20.59166667 72.89166667,20.59166667 72.89166667,20.6 72.9,20.6 72.9,20.60833333 72.89166667,20.60833333 72.89166667,20.61666667 72.89166667,20.625 72.89166667,20.63333333 72.89166667,20.64166667 72.9,20.64166667 72.9,20.65 72.9,20.65833333 72.9,20.66666667 72.9,20.675 72.9,20.68333333 72.9,20.69166667 72.90833333,20.69166667 72.90833333,20.7 72.9,20.7 72.9,20.70833333 72.90833333,20.70833333 72.90833333,20.71666667 72.9,20.71666667 72.89166667,20.71666667 72.89166667,20.725 72.9,20.725 72.9,20.73333333 72.90833333,20.73333333 72.90833333,20.74166667 72.90833333,20.75 72.91666667,20.75 72.925,20.75 72.925,20.75833333 72.93333333,20.75833333 72.94166667,20.75833333 72.95,20.75833333 72.95,20.76666667 72.94166667,20.76666667 72.94166667,20.775 72.93333333,20.775 72.925,20.775 72.925,20.76666667 72.91666667,20.76666667 72.91666667,20.775 72.91666667,20.78333333 72.90833333,20.78333333 72.9,20.78333333 72.89166667,20.78333333 72.89166667,20.79166667 72.88333333,20.79166667 72.88333333,20.8 72.875,20.8 72.875,20.80833333 72.88333333,20.80833333 72.88333333,20.81666667 72.88333333,20.825 72.875,20.825 72.875,20.83333333 72.88333333,20.83333333 72.88333333,20.84166667 72.88333333,20.85 72.89166667,20.85 72.89166667,20.85833333 72.89166667,20.86666667 72.88333333,20.86666667 72.88333333,20.85833333 72.875,20.85833333 72.86666667,20.85833333 72.86666667,20.85 72.85833333,20.85 72.85,20.85 72.85,20.85833333 72.85,20.86666667 72.85,20.875 72.84166667,20.875 72.84166667,20.88333333 72.83333333,20.88333333 72.825,20.88333333 72.825,20.89166667 72.83333333,20.89166667 72.83333333,20.9 72.83333333,20.90833333 72.83333333,20.91666667 72.825,20.91666667 72.825,20.925 72.83333333,20.925 72.83333333,20.93333333 72.84166667,20.93333333 72.85,20.93333333 72.85,20.94166667 72.85833333,20.94166667 72.85833333,20.95 72.86666667,20.95 72.875,20.95 72.875,20.95833333 72.88333333,20.95833333 72.88333333,20.96666667 72.875,20.96666667 72.875,20.975 72.88333333,20.975 72.89166667,20.975 72.89166667,20.98333333 72.88333333,20.98333333 72.875,20.98333333 72.86666667,20.98333333 72.85833333,20.98333333 72.85,20.98333333 72.85,20.975 72.84166667,20.975 72.83333333,20.975 72.83333333,20.98333333 72.825,20.98333333 72.81666667,20.98333333 72.80833333,20.98333333 72.80833333,20.99166667 72.80833333,21.0 72.81666667,21.0 72.81666667,21.00833333 72.80833333,21.00833333 72.8,21.00833333 72.8,21.0 72.79166667,21.0 72.78333333,21.0 72.775,21.0 72.775,21.00833333 72.76666667,21.00833333 72.76666667,21.0 72.75833333,21.0 72.75833333,20.99166667 72.75,20.99166667 72.75,20.98333333 72.74166667,20.98333333 72.73333333,20.98333333 72.73333333,20.99166667 72.73333333,21.0 72.73333333,21.00833333 72.73333333,21.01666667 72.725,21.01666667 72.725,21.025 72.725,21.03333333 72.725,21.04166667 72.73333333,21.04166667 72.73333333,21.03333333 72.74166667,21.03333333 72.74166667,21.025 72.75,21.025 72.75,21.03333333 72.75833333,21.03333333 72.76666667,21.03333333 72.775,21.03333333 72.775,21.04166667 72.78333333,21.04166667 72.79166667,21.04166667 72.8,21.04166667 72.8,21.03333333 72.80833333,21.03333333 72.81666667,21.03333333 72.825,21.03333333 72.825,21.025 72.83333333,21.025 72.84166667,21.025 72.84166667,21.03333333 72.85,21.03333333 72.85,21.04166667 72.85,21.05 72.85,21.05833333 72.84166667,21.05833333 72.83333333,21.05833333 72.83333333,21.06666667 72.83333333,21.075 72.83333333,21.08333333 72.825,21.08333333 72.825,21.09166667 72.83333333,21.09166667 72.83333333,21.1 72.825,21.1 72.81666667,21.1 72.81666667,21.10833333 72.825,21.10833333 72.825,21.11666667 72.81666667,21.11666667 72.81666667,21.125 72.80833333,21.125 72.80833333,21.13333333 72.80833333,21.14166667 72.8,21.14166667 72.8,21.13333333 72.79166667,21.13333333 72.79166667,21.125 72.79166667,21.11666667 72.78333333,21.11666667 72.78333333,21.10833333 72.775,21.10833333 72.775,21.11666667 72.76666667,21.11666667 72.75833333,21.11666667 72.75833333,21.10833333 72.75,21.10833333 72.75,21.11666667 72.75,21.125 72.74166667,21.125 72.74166667,21.11666667 72.74166667,21.10833333 72.73333333,21.10833333 72.725,21.10833333 72.725,21.1 72.725,21.09166667 72.725,21.08333333 72.71666667,21.08333333 72.70833333,21.08333333 72.70833333,21.09166667 72.7,21.09166667 72.7,21.1 72.7,21.10833333 72.70833333,21.10833333 72.70833333,21.11666667 72.70833333,21.125 72.70833333,21.13333333 72.71666667,21.13333333 72.71666667,21.14166667 72.725,21.14166667 72.725,21.15 72.71666667,21.15 72.70833333,21.15 72.7,21.15 72.69166667,21.15 72.69166667,21.15833333 72.68333333,21.15833333 72.675,21.15833333 72.66666667,21.15833333 72.66666667,21.15 72.65833333,21.15 72.65833333,21.14166667 72.65833333,21.13333333 72.65833333,21.125 72.65833333,21.11666667 72.65833333,21.10833333 72.65,21.10833333 72.65,21.1 72.65,21.09166667 72.65,21.08333333 72.64166667,21.08333333 72.63333333,21.08333333 72.63333333,21.09166667 72.625,21.09166667 72.625,21.1 72.625,21.10833333 72.625,21.11666667 72.625,21.125 72.625,21.13333333 72.63333333,21.13333333 72.64166667,21.13333333 72.64166667,21.14166667 72.64166667,21.15 72.63333333,21.15 72.63333333,21.14166667 72.625,21.14166667 72.625,21.15 72.625,21.15833333 72.61666667,21.15833333 72.61666667,21.16666667 72.61666667,21.175 72.61666667,21.18333333 72.625,21.18333333 72.625,21.19166667 72.61666667,21.19166667 72.61666667,21.2 72.61666667,21.20833333 72.625,21.20833333 72.63333333,21.20833333 72.64166667,21.20833333 72.65,21.20833333 72.65,21.21666667 72.65833333,21.21666667 72.65833333,21.225 72.66666667,21.225 72.66666667,21.23333333 72.66666667,21.24166667 72.65833333,21.24166667 72.65833333,21.23333333 72.65,21.23333333 72.65,21.24166667 72.64166667,21.24166667 72.63333333,21.24166667 72.63333333,21.25 72.64166667,21.25 72.64166667,21.25833333 72.64166667,21.26666667 72.65,21.26666667 72.65,21.275 72.65,21.28333333 72.64166667,21.28333333 72.63333333,21.28333333 72.63333333,21.29166667 72.625,21.29166667 72.61666667,21.29166667 72.61666667,21.3 72.61666667,21.30833333 72.625,21.30833333 72.63333333,21.30833333 72.63333333,21.31666667 72.64166667,21.31666667 72.65,21.31666667 72.65,21.325 72.65833333,21.325 72.66666667,21.325 72.66666667,21.33333333 72.66666667,21.34166667 72.675,21.34166667 72.68333333,21.34166667 72.68333333,21.33333333 72.69166667,21.33333333 72.69166667,21.34166667 72.7,21.34166667 72.7,21.33333333 72.70833333,21.33333333 72.71666667,21.33333333 72.725,21.33333333 72.725,21.34166667 72.71666667,21.34166667 72.70833333,21.34166667 72.70833333,21.35 72.7,21.35 72.7,21.35833333 72.7,21.36666667 72.69166667,21.36666667 72.69166667,21.35833333 72.68333333,21.35833333 72.68333333,21.35 72.675,21.35 72.675,21.35833333 72.66666667,21.35833333 72.66666667,21.36666667 72.65833333,21.36666667 72.65833333,21.35833333 72.65833333,21.35 72.65,21.35 72.65,21.35833333 72.65,21.36666667 72.64166667,21.36666667 72.64166667,21.375 72.65,21.375 72.65,21.38333333 72.65833333,21.38333333 72.65833333,21.39166667 72.65833333,21.4 72.65833333,21.40833333 72.66666667,21.40833333 72.66666667,21.41666667 72.66666667,21.425 72.675,21.425 72.68333333,21.425 72.68333333,21.43333333 72.69166667,21.43333333 72.69166667,21.44166667 72.69166667,21.45 72.7,21.45 72.7,21.45833333 72.69166667,21.45833333 72.68333333,21.45833333 72.675,21.45833333 72.675,21.45 72.66666667,21.45 72.65833333,21.45 72.65833333,21.44166667 72.65,21.44166667 72.65,21.45 72.65,21.45833333 72.65,21.46666667 72.65833333,21.46666667 72.65833333,21.475 72.66666667,21.475 72.66666667,21.48333333 72.66666667,21.49166667 72.675,21.49166667 72.675,21.5 72.68333333,21.5 72.68333333,21.50833333 72.69166667,21.50833333 72.69166667,21.51666667 72.7,21.51666667 72.7,21.525 72.70833333,21.525 72.70833333,21.53333333 72.71666667,21.53333333 72.71666667,21.54166667 72.725,21.54166667 72.725,21.55 72.73333333,21.55 72.73333333,21.55833333 72.74166667,21.55833333 72.74166667,21.56666667 72.75,21.56666667 72.75,21.575 72.75833333,21.575 72.76666667,21.575 72.76666667,21.58333333 72.775,21.58333333 72.775,21.59166667 72.78333333,21.59166667 72.79166667,21.59166667 72.79166667,21.6 72.8,21.6 72.80833333,21.6 72.80833333,21.60833333 72.81666667,21.60833333 72.81666667,21.61666667 72.81666667,21.625 72.825,21.625 72.825,21.63333333 72.825,21.64166667 72.825,21.65 72.825,21.65833333 72.83333333,21.65833333 72.83333333,21.66666667 72.84166667,21.66666667 72.85,21.66666667 72.85833333,21.66666667 72.86666667,21.66666667 72.86666667,21.65833333 72.875,21.65833333 72.88333333,21.65833333 72.89166667,21.65833333 72.9,21.65833333 72.90833333,21.65833333 72.90833333,21.65 72.91666667,21.65 72.925,21.65 72.925,21.65833333 72.93333333,21.65833333 72.93333333,21.66666667 72.94166667,21.66666667 72.95,21.66666667 72.95833333,21.66666667 72.95833333,21.675 72.96666667,21.675 72.975,21.675 72.98333333,21.675 72.98333333,21.68333333 72.99166667,21.68333333 73.0,21.68333333 73.00833333,21.68333333 73.01666667,21.68333333 73.01666667,21.69166667 73.025,21.69166667 73.03333333,21.69166667 73.03333333,21.7 73.04166667,21.7 73.05,21.7 73.05833333,21.7 73.06666667,21.7 73.075,21.7 73.08333333,21.7 73.08333333,21.70833333 73.09166667,21.70833333 73.1,21.70833333 73.1,21.71666667 73.10833333,21.71666667 73.10833333,21.725 73.10833333,21.73333333 73.1,21.73333333 73.09166667,21.73333333 73.08333333,21.73333333 73.075,21.73333333 73.06666667,21.73333333 73.05833333,21.73333333 73.05833333,21.725 73.05,21.725 73.05,21.71666667 73.04166667,21.71666667 73.03333333,21.71666667 73.03333333,21.70833333 73.025,21.70833333 73.01666667,21.70833333 73.01666667,21.7 73.00833333,21.7 73.0,21.7 72.99166667,21.7 72.98333333,21.7 72.98333333,21.69166667 72.975,21.69166667 72.96666667,21.69166667 72.96666667,21.68333333 72.95833333,21.68333333 72.95,21.68333333 72.95,21.675 72.94166667,21.675 72.93333333,21.675 72.925,21.675 72.91666667,21.675 72.90833333,21.675 72.9,21.675 72.9,21.68333333 72.89166667,21.68333333 72.88333333,21.68333333 72.875,21.68333333 72.875,21.69166667 72.86666667,21.69166667 72.86666667,21.68333333 72.85833333,21.68333333 72.85,21.68333333 72.84166667,21.68333333 72.84166667,21.675 72.83333333,21.675 72.825,21.675 72.825,21.66666667 72.81666667,21.66666667 72.80833333,21.66666667 72.8,21.66666667 72.8,21.65833333 72.79166667,21.65833333 72.78333333,21.65833333 72.78333333,21.66666667 72.775,21.66666667 72.76666667,21.66666667 72.75833333,21.66666667 72.75833333,21.675 72.75,21.675 72.75,21.68333333 72.74166667,21.68333333 72.74166667,21.69166667 72.73333333,21.69166667 72.73333333,21.68333333 72.725,21.68333333 72.71666667,21.68333333 72.70833333,21.68333333 72.7,21.68333333 72.69166667,21.68333333 72.68333333,21.68333333 72.675,21.68333333 72.66666667,21.68333333 72.65833333,21.68333333 72.65833333,21.675 72.65,21.675 72.64166667,21.675 72.64166667,21.68333333 72.63333333,21.68333333 72.625,21.68333333 72.61666667,21.68333333 72.60833333,21.68333333 72.6,21.68333333 72.59166667,21.68333333 72.59166667,21.675 72.58333333,21.675 72.58333333,21.66666667 72.575,21.66666667 72.56666667,21.66666667 72.56666667,21.65833333 72.55833333,21.65833333 72.55,21.65833333 72.54166667,21.65833333 72.54166667,21.66666667 72.53333333,21.66666667 72.53333333,21.675 72.53333333,21.68333333 72.53333333,21.69166667 72.525,21.69166667 72.525,21.7 72.525,21.70833333 72.53333333,21.70833333 72.53333333,21.71666667 72.54166667,21.71666667 72.54166667,21.70833333 72.54166667,21.7 72.55,21.7 72.55833333,21.7 72.56666667,21.7 72.575,21.7 72.575,21.70833333 72.575,21.71666667 72.58333333,21.71666667 72.59166667,21.71666667 72.59166667,21.725 72.58333333,21.725 72.58333333,21.73333333 72.59166667,21.73333333 72.59166667,21.74166667 72.6,21.74166667 72.6,21.75 72.6,21.75833333 72.6,21.76666667 72.6,21.775 72.6,21.78333333 72.6,21.79166667 72.6,21.8 72.60833333,21.8 72.61666667,21.8 72.61666667,21.80833333 72.625,21.80833333 72.63333333,21.80833333 72.63333333,21.81666667 72.64166667,21.81666667 72.64166667,21.825 72.64166667,21.83333333 72.65,21.83333333 72.65,21.84166667 72.65,21.85 72.64166667,21.85 72.64166667,21.85833333 72.64166667,21.86666667 72.65,21.86666667 72.65,21.875 72.65,21.88333333 72.65,21.89166667 72.65833333,21.89166667 72.66666667,21.89166667 72.66666667,21.9 72.66666667,21.90833333 72.675,21.90833333 72.68333333,21.90833333 72.68333333,21.9 72.69166667,21.9 72.69166667,21.89166667 72.7,21.89166667 72.70833333,21.89166667 72.71666667,21.89166667 72.725,21.89166667 72.725,21.9 72.725,21.90833333 72.725,21.91666667 72.725,21.925 72.71666667,21.925 72.71666667,21.93333333 72.725,21.93333333 72.73333333,21.93333333 72.73333333,21.94166667 72.74166667,21.94166667 72.75,21.94166667 72.75,21.95 72.75833333,21.95 72.76666667,21.95 72.775,21.95 72.775,21.95833333 72.775,21.96666667 72.76666667,21.96666667 72.76666667,21.975 72.76666667,21.98333333 72.75833333,21.98333333 72.75,21.98333333 72.75,21.99166667 72.75833333,21.99166667 72.75833333,22.0 72.75,22.0 72.74166667,22.0 72.74166667,21.99166667 72.73333333,21.99166667 72.725,21.99166667 72.725,22.0 72.725,22.00833333 72.725,22.01666667 72.71666667,22.01666667 72.71666667,22.00833333 72.71666667,22.0 72.71666667,21.99166667 72.70833333,21.99166667 72.70833333,21.98333333 72.7,21.98333333 72.7,21.975 72.69166667,21.975 72.69166667,21.96666667 72.68333333,21.96666667 72.675,21.96666667 72.675,21.975 72.66666667,21.975 72.66666667,21.96666667 72.66666667,21.95833333 72.65833333,21.95833333 72.65,21.95833333 72.65,21.96666667 72.65,21.975 72.65,21.98333333 72.65,21.99166667 72.64166667,21.99166667 72.64166667,21.98333333 72.64166667,21.975 72.64166667,21.96666667 72.64166667,21.95833333 72.63333333,21.95833333 72.63333333,21.95 72.625,21.95 72.61666667,21.95 72.61666667,21.94166667 72.60833333,21.94166667 72.6,21.94166667 72.6,21.93333333 72.59166667,21.93333333 72.59166667,21.925 72.58333333,21.925 72.575,21.925 72.575,21.91666667 72.56666667,21.91666667 72.55833333,21.91666667 72.55833333,21.90833333 72.55,21.90833333 72.55,21.9 72.54166667,21.9 72.53333333,21.9 72.525,21.9 72.525,21.90833333 72.51666667,21.90833333 72.51666667,21.91666667 72.51666667,21.925 72.51666667,21.93333333 72.50833333,21.93333333 72.50833333,21.94166667 72.50833333,21.95 72.51666667,21.95 72.51666667,21.95833333 72.51666667,21.96666667 72.51666667,21.975 72.50833333,21.975 72.50833333,21.98333333 72.50833333,21.99166667 72.50833333,22.0 72.50833333,22.00833333 72.50833333,22.01666667 72.51666667,22.01666667 72.51666667,22.025 72.51666667,22.03333333 72.525,22.03333333 72.525,22.04166667 72.525,22.05 72.525,22.05833333 72.525,22.06666667 72.525,22.075 72.525,22.08333333 72.53333333,22.08333333 72.53333333,22.09166667 72.53333333,22.1 72.53333333,22.10833333 72.53333333,22.11666667 72.54166667,22.11666667 72.54166667,22.125 72.54166667,22.13333333 72.54166667,22.14166667 72.55,22.14166667 72.55,22.15 72.55,22.15833333 72.55,22.16666667 72.55833333,22.16666667 72.55833333,22.175 72.56666667,22.175 72.56666667,22.18333333 72.56666667,22.19166667 72.575,22.19166667 72.575,22.2 72.58333333,22.2 72.58333333,22.20833333 72.59166667,22.20833333 72.6,22.20833333 72.60833333,22.20833333 72.60833333,22.21666667 72.61666667,22.21666667 72.625,22.21666667 72.63333333,22.21666667 72.64166667,22.21666667 72.65,22.21666667 72.65833333,22.21666667 72.65833333,22.20833333 72.66666667,22.20833333 72.66666667,22.2 72.675,22.2 72.68333333,22.2 72.68333333,22.19166667 72.69166667,22.19166667 72.7,22.19166667 72.7,22.18333333 72.70833333,22.18333333 72.71666667,22.18333333 72.725,22.18333333 72.73333333,22.18333333 72.73333333,22.175 72.74166667,22.175 72.75,22.175 72.75833333,22.175 72.75833333,22.18333333 72.76666667,22.18333333 72.76666667,22.19166667 72.775,22.19166667 72.775,22.2 72.78333333,22.2 72.78333333,22.20833333 72.78333333,22.21666667 72.79166667,22.21666667 72.79166667,22.225 72.79166667,22.23333333 72.8,22.23333333 72.8,22.24166667 72.80833333,22.24166667 72.80833333,22.25 72.81666667,22.25 72.81666667,22.24166667 72.825,22.24166667 72.83333333,22.24166667 72.84166667,22.24166667 72.84166667,22.23333333 72.85,22.23333333 72.85833333,22.23333333 72.85833333,22.225 72.86666667,22.225 72.875,22.225 72.88333333,22.225 72.88333333,22.23333333 72.89166667,22.23333333 72.9,22.23333333 72.9,22.24166667 72.90833333,22.24166667 72.90833333,22.25 72.9,22.25 72.89166667,22.25 72.89166667,22.24166667 72.88333333,22.24166667 72.875,22.24166667 72.86666667,22.24166667 72.86666667,22.25 72.85833333,22.25 72.85833333,22.25833333 72.85833333,22.26666667 72.85833333,22.275 72.85,22.275 72.85,22.28333333 72.84166667,22.28333333 72.83333333,22.28333333 72.83333333,22.275 72.825,22.275 72.825,22.26666667 72.81666667,22.26666667 72.80833333,22.26666667 72.80833333,22.25833333 72.8,22.25833333 72.79166667,22.25833333 72.79166667,22.25 72.78333333,22.25 72.78333333,22.24166667 72.775,22.24166667 72.76666667,22.24166667 72.76666667,22.23333333 72.75833333,22.23333333 72.75,22.23333333 72.74166667,22.23333333 72.73333333,22.23333333 72.725,22.23333333 72.725,22.24166667 72.71666667,22.24166667 72.70833333,22.24166667 72.7,22.24166667 72.69166667,22.24166667 72.69166667,22.25 72.68333333,22.25 72.675,22.25 72.675,22.25833333 72.66666667,22.25833333 72.66666667,22.26666667 72.65833333,22.26666667 72.65833333,22.275 72.65833333,22.28333333 72.65,22.28333333 72.64166667,22.28333333 72.63333333,22.28333333 72.625,22.28333333 72.61666667,22.28333333 72.60833333,22.28333333 72.60833333,22.275 72.6,22.275 72.59166667,22.275 72.59166667,22.26666667 72.58333333,22.26666667 72.575,22.26666667 72.575,22.275 72.56666667,22.275 72.56666667,22.26666667 72.55833333,22.26666667 72.55833333,22.25833333 72.55,22.25833333 72.55,22.25 72.54166667,22.25 72.53333333,22.25 72.53333333,22.25833333 72.53333333,22.26666667 72.54166667,22.26666667 72.54166667,22.275 72.53333333,22.275 72.525,22.275 72.525,22.26666667 72.525,22.25833333 72.525,22.25 72.525,22.24166667 72.51666667,22.24166667 72.50833333,22.24166667 72.5,22.24166667 72.5,22.23333333 72.49166667,22.23333333 72.49166667,22.24166667 72.48333333,22.24166667 72.475,22.24166667 72.46666667,22.24166667 72.46666667,22.25 72.46666667,22.25833333 72.45833333,22.25833333 72.45833333,22.26666667 72.45,22.26666667 72.45,22.275 72.45,22.28333333 72.44166667,22.28333333 72.44166667,22.29166667 72.44166667,22.3 72.43333333,22.3 72.425,22.3 72.425,22.30833333 72.41666667,22.30833333 72.40833333,22.30833333 72.4,22.30833333 72.39166667,22.30833333 72.39166667,22.31666667 72.39166667,22.325 72.4,22.325 72.4,22.33333333 72.40833333,22.33333333 72.40833333,22.34166667 72.40833333,22.35 72.41666667,22.35 72.41666667,22.35833333 72.40833333,22.35833333 72.40833333,22.36666667 72.4,22.36666667 72.4,22.375 72.39166667,22.375 72.39166667,22.38333333 72.38333333,22.38333333 72.375,22.38333333 72.36666667,22.38333333 72.36666667,22.375 72.375,22.375 72.38333333,22.375 72.38333333,22.36666667 72.39166667,22.36666667 72.39166667,22.35833333 72.4,22.35833333 72.4,22.35 72.4,22.34166667 72.39166667,22.34166667 72.38333333,22.34166667 72.38333333,22.33333333 72.375,22.33333333 72.375,22.325 72.36666667,22.325 72.36666667,22.31666667 72.35833333,22.31666667 72.35833333,22.30833333 72.35,22.30833333 72.35,22.3 72.35,22.29166667 72.35,22.28333333 72.34166667,22.28333333 72.34166667,22.29166667 72.33333333,22.29166667 72.33333333,22.28333333 72.33333333,22.275 72.34166667,22.275 72.34166667,22.26666667 72.34166667,22.25833333 72.33333333,22.25833333 72.33333333,22.25 72.34166667,22.25 72.34166667,22.24166667 72.34166667,22.23333333 72.34166667,22.225 72.34166667,22.21666667 72.33333333,22.21666667 72.33333333,22.20833333 72.325,22.20833333 72.325,22.2 72.31666667,22.2 72.31666667,22.19166667 72.30833333,22.19166667 72.3,22.19166667 72.3,22.18333333 72.3,22.175 72.3,22.16666667 72.30833333,22.16666667 72.30833333,22.15833333 72.30833333,22.15 72.30833333,22.14166667 72.31666667,22.14166667 72.31666667,22.13333333 72.31666667,22.125 72.31666667,22.11666667 72.30833333,22.11666667 72.30833333,22.10833333 72.3,22.10833333 72.29166667,22.10833333 72.29166667,22.1 72.28333333,22.1 72.28333333,22.09166667 72.275,22.09166667 72.275,22.08333333 72.275,22.075 72.26666667,22.075 72.25833333,22.075 72.25833333,22.06666667 72.25,22.06666667 72.25,22.05833333 72.24166667,22.05833333 72.23333333,22.05833333 72.23333333,22.05 72.23333333,22.04166667 72.23333333,22.03333333 72.23333333,22.025 72.23333333,22.01666667 72.225,22.01666667 72.21666667,22.01666667 72.21666667,22.00833333 72.21666667,22.0 72.225,22.0 72.225,22.00833333 72.23333333,22.00833333 72.23333333,22.0 72.23333333,21.99166667 72.225,21.99166667 72.225,21.98333333 72.225,21.975 72.225,21.96666667 72.225,21.95833333 72.21666667,21.95833333 72.20833333,21.95833333 72.20833333,21.95 72.21666667,21.95 72.225,21.95 72.225,21.94166667 72.225,21.93333333 72.23333333,21.93333333 72.23333333,21.925 72.23333333,21.91666667 72.24166667,21.91666667 72.24166667,21.90833333 72.25,21.90833333 72.25,21.9 72.25,21.89166667 72.25833333,21.89166667 72.25833333,21.88333333 72.25833333,21.875 72.25833333,21.86666667 72.25833333,21.85833333 72.25833333,21.85 72.25833333,21.84166667 72.25833333,21.83333333 72.25833333,21.825 72.25833333,21.81666667 72.25,21.81666667 72.25,21.80833333 72.25,21.8 72.24166667,21.8 72.23333333,21.8 72.23333333,21.80833333 72.225,21.80833333 72.225,21.81666667 72.21666667,21.81666667 72.21666667,21.80833333 72.20833333,21.80833333 72.20833333,21.8 72.21666667,21.8 72.21666667,21.79166667 72.225,21.79166667 72.225,21.78333333 72.23333333,21.78333333 72.23333333,21.775 72.23333333,21.76666667 72.23333333,21.75833333 72.23333333,21.75 72.23333333,21.74166667 72.23333333,21.73333333 72.24166667,21.73333333 72.24166667,21.725 72.25,21.725 72.25,21.71666667 72.25,21.70833333 72.25833333,21.70833333 72.25833333,21.7 72.26666667,21.7 72.26666667,21.69166667 72.275,21.69166667 72.28333333,21.69166667 72.28333333,21.68333333 72.28333333,21.675 72.28333333,21.66666667 72.28333333,21.65833333 72.29166667,21.65833333 72.29166667,21.65 72.3,21.65 72.3,21.64166667 72.3,21.63333333 72.3,21.625 72.3,21.61666667 72.29166667,21.61666667 72.29166667,21.60833333 72.29166667,21.6 72.28333333,21.6 72.28333333,21.59166667 72.275,21.59166667 72.275,21.58333333 72.275,21.575 72.26666667,21.575 72.26666667,21.56666667 72.26666667,21.55833333 72.26666667,21.55 72.25833333,21.55 72.25833333,21.54166667 72.25833333,21.53333333 72.25833333,21.525 72.25833333,21.51666667 72.25833333,21.50833333 72.25,21.50833333 72.25,21.5 72.25,21.49166667 72.24166667,21.49166667 72.24166667,21.48333333 72.24166667,21.475 72.24166667,21.46666667 72.23333333,21.46666667 72.23333333,21.45833333 72.23333333,21.45 72.225,21.45 72.225,21.44166667 72.21666667,21.44166667 72.21666667,21.43333333 72.21666667,21.425 72.20833333,21.425 72.20833333,21.41666667 72.2,21.41666667 72.2,21.40833333 72.19166667,21.40833333 72.18333333,21.40833333 72.18333333,21.4 72.175,21.4 72.175,21.39166667 72.16666667,21.39166667 72.16666667,21.38333333 72.16666667,21.375 72.15833333,21.375 72.15833333,21.36666667 72.15833333,21.35833333 72.15,21.35833333 72.15,21.35 72.14166667,21.35 72.14166667,21.34166667 72.13333333,21.34166667 72.13333333,21.33333333 72.125,21.33333333 72.125,21.325 72.11666667,21.325 72.11666667,21.31666667 72.11666667,21.30833333 72.10833333,21.30833333 72.1,21.30833333 72.1,21.3 72.10833333,21.3 72.10833333,21.29166667 72.10833333,21.28333333 72.1,21.28333333 72.09166667,21.28333333 72.09166667,21.29166667 72.09166667,21.3 72.08333333,21.3 72.08333333,21.29166667 72.08333333,21.28333333 72.08333333,21.275 72.09166667,21.275 72.1,21.275 72.1,21.26666667 72.09166667,21.26666667 72.09166667,21.25833333 72.08333333,21.25833333 72.08333333,21.25 72.08333333,21.24166667 72.08333333,21.23333333 72.09166667,21.23333333 72.09166667,21.225 72.1,21.225 72.1,21.21666667 72.10833333,21.21666667 72.10833333,21.20833333 72.10833333,21.2 72.1,21.2 72.09166667,21.2 72.09166667,21.19166667 72.08333333,21.19166667 72.075,21.19166667 72.075,21.18333333 72.06666667,21.18333333 72.05833333,21.18333333 72.05833333,21.175 72.05,21.175 72.04166667,21.175 72.04166667,21.16666667 72.03333333,21.16666667 72.03333333,21.15833333 72.025,21.15833333 72.01666667,21.15833333 72.01666667,21.15 72.00833333,21.15 72.00833333,21.15833333 72.00833333,21.16666667 72.00833333,21.175 72.01666667,21.175 72.025,21.175 72.025,21.18333333 72.01666667,21.18333333 72.00833333,21.18333333 72.0,21.18333333 72.0,21.175 72.0,21.16666667 71.99166667,21.16666667 71.99166667,21.15833333 71.99166667,21.15 71.99166667,21.14166667 71.98333333,21.14166667 71.98333333,21.13333333 71.975,21.13333333 71.975,21.125 71.96666667,21.125 71.95833333,21.125 71.95,21.125 71.94166667,21.125 71.94166667,21.11666667 71.93333333,21.11666667 71.925,21.11666667 71.91666667,21.11666667 71.90833333,21.11666667 71.9,21.11666667 71.89166667,21.11666667 71.89166667,21.10833333 71.88333333,21.10833333 71.88333333,21.1 71.88333333,21.09166667 71.875,21.09166667 71.86666667,21.09166667 71.85833333,21.09166667 71.85833333,21.08333333 71.85,21.08333333 71.84166667,21.08333333 71.84166667,21.075 71.83333333,21.075 71.825,21.075 71.81666667,21.075 71.80833333,21.075 71.80833333,21.06666667 71.8,21.06666667 71.8,21.05833333 71.79166667,21.05833333 71.79166667,21.05 71.8,21.05 71.8,21.04166667 71.79166667,21.04166667 71.78333333,21.04166667 71.775,21.04166667 71.775,21.03333333 71.775,21.025 71.76666667,21.025 71.75833333,21.025 71.75,21.025 71.74166667,21.025 71.74166667,21.01666667 71.73333333,21.01666667 71.73333333,21.025 71.725,21.025 71.71666667,21.025 71.71666667,21.01666667 71.70833333,21.01666667 71.7,21.01666667 71.7,21.00833333 71.69166667,21.00833333 71.68333333,21.00833333 71.68333333,21.0 71.675,21.0 71.66666667,21.0 71.65833333,21.0 71.65,21.0 71.65,20.99166667 71.64166667,20.99166667 71.63333333,20.99166667 71.63333333,20.98333333 71.63333333,20.975 71.625,20.975 71.625,20.96666667 71.61666667,20.96666667 71.61666667,20.975 71.60833333,20.975 71.60833333,20.96666667 71.6,20.96666667 71.59166667,20.96666667 71.59166667,20.95833333 71.58333333,20.95833333 71.575,20.95833333 71.575,20.95 71.56666667,20.95 71.55833333,20.95 71.55,20.95 71.54166667,20.95 71.54166667,20.94166667 71.53333333,20.94166667 71.53333333,20.95 71.525,20.95 71.51666667,20.95 71.50833333,20.95 71.50833333,20.94166667 71.50833333,20.93333333 71.5,20.93333333 71.5,20.925 71.49166667,20.925 71.49166667,20.91666667 71.48333333,20.91666667 71.48333333,20.90833333 71.48333333,20.9 71.475,20.9 71.475,20.89166667 71.475,20.88333333 71.46666667,20.88333333 71.45833333,20.88333333 71.45,20.88333333 71.45,20.875 71.44166667,20.875 71.43333333,20.875 71.43333333,20.86666667 71.425,20.86666667 71.41666667,20.86666667 71.40833333,20.86666667 71.4,20.86666667 71.39166667,20.86666667 71.39166667,20.875 71.38333333,20.875 71.375,20.875 71.375,20.86666667 71.38333333,20.86666667 71.38333333,20.85833333 71.375,20.85833333 71.375,20.85 71.36666667,20.85 71.35833333,20.85 71.35,20.85 71.34166667,20.85 71.33333333,20.85 71.325,20.85 71.325,20.84166667 71.31666667,20.84166667 71.30833333,20.84166667 71.3,20.84166667 71.3,20.83333333 71.29166667,20.83333333 71.29166667,20.825 71.28333333,20.825 71.275,20.825 71.26666667,20.825 71.26666667,20.81666667 71.25833333,20.81666667 71.25,20.81666667 71.25,20.80833333 71.24166667,20.80833333 71.23333333,20.80833333 71.225,20.80833333 71.21666667,20.80833333 71.21666667,20.8 71.20833333,20.8 71.20833333,20.79166667 71.2,20.79166667 71.2,20.78333333 71.19166667,20.78333333 71.18333333,20.78333333 71.175,20.78333333 71.16666667,20.78333333 71.15833333,20.78333333 71.15833333,20.775 71.15,20.775 71.15,20.76666667 71.15,20.75833333 71.14166667,20.75833333 71.13333333,20.75833333 71.125,20.75833333 71.125,20.75 71.11666667,20.75 71.11666667,20.75833333 71.10833333,20.75833333 71.1,20.75833333 71.09166667,20.75833333 71.08333333,20.75833333 71.08333333,20.75 71.075,20.75 71.075,20.74166667 71.08333333,20.74166667 71.08333333,20.73333333 71.075,20.73333333 71.06666667,20.73333333 71.05833333,20.73333333 71.05,20.73333333 71.04166667,20.73333333 71.04166667,20.74166667 71.03333333,20.74166667 71.025,20.74166667 71.01666667,20.74166667 71.00833333,20.74166667 71.00833333,20.73333333 71.0,20.73333333 70.99166667,20.73333333 70.99166667,20.74166667 70.98333333,20.74166667 70.975,20.74166667 70.96666667,20.74166667 70.95833333,20.74166667 70.95833333,20.73333333 70.96666667,20.73333333 70.96666667,20.725 70.975,20.725 70.98333333,20.725 70.98333333,20.71666667 70.99166667,20.71666667 71.0,20.71666667 71.0,20.70833333 70.99166667,20.70833333 70.98333333,20.70833333 70.975,20.70833333 70.96666667,20.70833333 70.95833333,20.70833333 70.95833333,20.7 70.95,20.7 70.95,20.70833333 70.94166667,20.70833333 70.93333333,20.70833333 70.925,20.70833333 70.91666667,20.70833333 70.91666667,20.7 70.90833333,20.7 70.9,20.7 70.9,20.70833333 70.89166667,20.70833333 70.88333333,20.70833333 70.875,20.70833333 70.875,20.71666667 70.86666667,20.71666667 70.86666667,20.70833333 70.85833333,20.70833333 70.85,20.70833333 70.84166667,20.70833333 70.84166667,20.7 70.83333333,20.7 70.83333333,20.69166667 70.825,20.69166667 70.81666667,20.69166667 70.81666667,20.7 70.825,20.7 70.825,20.70833333 70.825,20.71666667 70.81666667,20.71666667 70.80833333,20.71666667 70.80833333,20.70833333 70.80833333,20.7 70.8,20.7 70.8,20.70833333 70.79166667,20.70833333 70.79166667,20.71666667 70.78333333,20.71666667 70.775,20.71666667 70.76666667,20.71666667 70.76666667,20.725 70.75833333,20.725 70.75,20.725 70.75,20.71666667 70.74166667,20.71666667 70.74166667,20.725 70.73333333,20.725 70.725,20.725 70.725,20.73333333 70.71666667,20.73333333 70.70833333,20.73333333 70.70833333,20.74166667 70.7,20.74166667 70.69166667,20.74166667 70.69166667,20.75 70.68333333,20.75 70.68333333,20.75833333 70.675,20.75833333 70.675,20.76666667 70.66666667,20.76666667 70.66666667,20.75833333 70.65833333,20.75833333 70.65833333,20.76666667 70.65,20.76666667 70.64166667,20.76666667 70.64166667,20.775 70.63333333,20.775 70.63333333,20.76666667 70.625,20.76666667 70.625,20.775 70.61666667,20.775 70.60833333,20.775 70.6,20.775 70.6,20.78333333 70.59166667,20.78333333 70.58333333,20.78333333 70.58333333,20.79166667 70.575,20.79166667 70.56666667,20.79166667 70.55833333,20.79166667 70.55833333,20.8 70.55,20.8 70.54166667,20.8 70.53333333,20.8 70.53333333,20.80833333 70.525,20.80833333 70.525,20.81666667 70.51666667,20.81666667 70.50833333,20.81666667 70.50833333,20.825 70.5,20.825 70.49166667,20.825 70.49166667,20.83333333 70.48333333,20.83333333 70.48333333,20.84166667 70.475,20.84166667 70.46666667,20.84166667 70.45833333,20.84166667 70.45833333,20.85 70.45,20.85 70.44166667,20.85 70.43333333,20.85 70.43333333,20.85833333 70.425,20.85833333 70.425,20.86666667 70.41666667,20.86666667 70.41666667,20.875 70.41666667,20.88333333 70.40833333,20.88333333 70.4,20.88333333 70.4,20.89166667 70.39166667,20.89166667 70.38333333,20.89166667 70.38333333,20.9 70.375,20.9 70.36666667,20.9 70.35833333,20.9 70.35833333,20.90833333 70.35,20.90833333 70.35,20.91666667 70.34166667,20.91666667 70.33333333,20.91666667 70.33333333,20.925 70.325,20.925 70.31666667,20.925 70.31666667,20.93333333 70.30833333,20.93333333 70.30833333,20.94166667 70.3,20.94166667 70.3,20.95 70.29166667,20.95 70.28333333,20.95 70.28333333,20.95833333 70.275,20.95833333 70.275,20.96666667 70.26666667,20.96666667 70.25833333,20.96666667 70.25833333,20.975 70.25,20.975 70.25,20.98333333 70.24166667,20.98333333 70.24166667,20.99166667 70.23333333,20.99166667 70.23333333,21.0 70.225,21.0 70.225,21.00833333 70.21666667,21.00833333 70.20833333,21.00833333 70.20833333,21.01666667 70.2,21.01666667 70.2,21.025 70.19166667,21.025 70.19166667,21.03333333 70.18333333,21.03333333 70.18333333,21.04166667 70.175,21.04166667 70.175,21.05 70.16666667,21.05 70.15833333,21.05 70.15833333,21.05833333 70.15,21.05833333 70.15,21.06666667 70.14166667,21.06666667 70.14166667,21.075 70.15,21.075 70.15,21.08333333 70.14166667,21.08333333 70.13333333,21.08333333 70.125,21.08333333 70.125,21.09166667 70.11666667,21.09166667 70.11666667,21.1 70.10833333,21.1 70.10833333,21.10833333 70.1,21.10833333 70.09166667,21.10833333 70.09166667,21.11666667 70.08333333,21.11666667 70.08333333,21.125 70.075,21.125 70.075,21.13333333 70.06666667,21.13333333 70.06666667,21.14166667 70.05833333,21.14166667 70.05833333,21.15 70.05,21.15 70.05,21.15833333 70.04166667,21.15833333 70.04166667,21.16666667 70.03333333,21.16666667 70.03333333,21.175 70.025,21.175 70.025,21.18333333 70.01666667,21.18333333 70.01666667,21.19166667 70.00833333,21.19166667 70.00833333,21.2 70.0,21.2 70.0,21.20833333 69.99166667,21.20833333 69.99166667,21.21666667 69.98333333,21.21666667 69.98333333,21.225 69.98333333,21.23333333 69.975,21.23333333 69.975,21.24166667 69.96666667,21.24166667 69.96666667,21.25 69.95833333,21.25 69.95833333,21.25833333 69.95,21.25833333 69.95,21.26666667 69.94166667,21.26666667 69.94166667,21.275 69.93333333,21.275 69.93333333,21.28333333 69.925,21.28333333 69.925,21.29166667 69.91666667,21.29166667 69.91666667,21.3 69.91666667,21.30833333 69.90833333,21.30833333 69.90833333,21.31666667 69.9,21.31666667 69.9,21.325 69.89166667,21.325 69.89166667,21.33333333 69.88333333,21.33333333 69.88333333,21.34166667 69.875,21.34166667 69.875,21.35 69.86666667,21.35 69.86666667,21.35833333 69.85833333,21.35833333 69.85833333,21.36666667 69.85833333,21.375 69.85,21.375 69.85,21.38333333 69.84166667,21.38333333 69.84166667,21.39166667 69.83333333,21.39166667 69.83333333,21.4 69.825,21.4 69.825,21.40833333 69.81666667,21.40833333 69.81666667,21.41666667 69.80833333,21.41666667 69.80833333,21.425 69.8,21.425 69.8,21.43333333 69.79166667,21.43333333 69.79166667,21.44166667 69.79166667,21.45 69.78333333,21.45 69.78333333,21.45833333 69.775,21.45833333 69.775,21.46666667 69.76666667,21.46666667 69.76666667,21.475 69.75833333,21.475 69.75833333,21.48333333 69.75,21.48333333 69.75,21.49166667 69.74166667,21.49166667 69.74166667,21.5 69.73333333,21.5 69.73333333,21.50833333 69.725,21.50833333 69.725,21.51666667 69.71666667,21.51666667 69.71666667,21.525 69.71666667,21.53333333 69.725,21.53333333 69.725,21.54166667 69.725,21.55 69.71666667,21.55 69.71666667,21.54166667 69.70833333,21.54166667 69.7,21.54166667 69.69166667,21.54166667 69.69166667,21.55 69.68333333,21.55 69.68333333,21.55833333 69.675,21.55833333 69.675,21.56666667 69.66666667,21.56666667 69.66666667,21.575 69.65833333,21.575 69.65833333,21.58333333 69.65,21.58333333 69.65,21.59166667 69.64166667,21.59166667 69.64166667,21.6 69.63333333,21.6 69.63333333,21.60833333 69.625,21.60833333 69.625,21.61666667 69.61666667,21.61666667 69.61666667,21.625 69.60833333,21.625 69.60833333,21.63333333 69.6,21.63333333 69.6,21.64166667 69.6,21.65 69.59166667,21.65 69.59166667,21.64166667 69.58333333,21.64166667 69.575,21.64166667 69.575,21.65 69.56666667,21.65 69.56666667,21.65833333 69.55833333,21.65833333 69.55,21.65833333 69.55,21.66666667 69.54166667,21.66666667 69.54166667,21.675 69.53333333,21.675 69.53333333,21.68333333 69.525,21.68333333 69.525,21.69166667 69.51666667,21.69166667 69.51666667,21.7 69.50833333,21.7 69.50833333,21.70833333 69.5,21.70833333 69.5,21.71666667 69.49166667,21.71666667 69.49166667,21.725 69.48333333,21.725 69.48333333,21.73333333 69.475,21.73333333 69.475,21.74166667 69.46666667,21.74166667 69.45833333,21.74166667 69.45833333,21.75 69.45,21.75 69.45,21.75833333 69.44166667,21.75833333 69.44166667,21.76666667 69.43333333,21.76666667 69.425,21.76666667 69.425,21.775 69.41666667,21.775 69.41666667,21.78333333 69.40833333,21.78333333 69.40833333,21.79166667 69.4,21.79166667 69.4,21.8 69.39166667,21.8 69.39166667,21.80833333 69.38333333,21.80833333 69.38333333,21.81666667 69.38333333,21.825 69.375,21.825 69.375,21.83333333 69.38333333,21.83333333 69.38333333,21.84166667 69.38333333,21.85 69.375,21.85 69.375,21.84166667 69.36666667,21.84166667 69.36666667,21.83333333 69.35833333,21.83333333 69.35833333,21.84166667 69.35,21.84166667 69.34166667,21.84166667 69.34166667,21.85 69.33333333,21.85 69.33333333,21.85833333 69.325,21.85833333 69.325,21.86666667 69.31666667,21.86666667 69.31666667,21.875 69.30833333,21.875 69.30833333,21.88333333 69.3,21.88333333 69.29166667,21.88333333 69.29166667,21.89166667 69.28333333,21.89166667 69.28333333,21.9 69.275,21.9 69.275,21.90833333 69.26666667,21.90833333 69.26666667,21.91666667 69.25833333,21.91666667 69.25833333,21.925 69.25,21.925 69.25,21.93333333 69.24166667,21.93333333 69.24166667,21.94166667 69.23333333,21.94166667 69.23333333,21.95 69.225,21.95 69.225,21.95833333 69.21666667,21.95833333 69.21666667,21.96666667 69.20833333,21.96666667 69.20833333,21.975 69.2,21.975 69.2,21.98333333 69.19166667,21.98333333 69.19166667,21.99166667 69.18333333,21.99166667 69.18333333,22.0 69.175,22.0 69.175,22.00833333 69.16666667,22.00833333 69.16666667,22.01666667 69.15833333,22.01666667 69.15833333,22.025 69.15,22.025 69.15,22.03333333 69.14166667,22.03333333 69.14166667,22.04166667 69.13333333,22.04166667 69.13333333,22.05 69.125,22.05 69.125,22.05833333 69.11666667,22.05833333 69.11666667,22.06666667 69.10833333,22.06666667 69.10833333,22.075 69.10833333,22.08333333 69.1,22.08333333 69.1,22.09166667 69.09166667,22.09166667 69.09166667,22.1 69.08333333,22.1 69.08333333,22.10833333 69.075,22.10833333 69.075,22.11666667 69.06666667,22.11666667 69.06666667,22.125 69.05833333,22.125 69.05833333,22.13333333 69.05,22.13333333 69.05,22.14166667 69.04166667,22.14166667 69.04166667,22.15 69.03333333,22.15 69.03333333,22.15833333 69.025,22.15833333 69.025,22.16666667 69.025,22.175 69.01666667,22.175 69.00833333,22.175 69.00833333,22.18333333 69.0,22.18333333 69.0,22.19166667 68.99166667,22.19166667 68.99166667,22.2 68.99166667,22.20833333 68.98333333,22.20833333 68.98333333,22.21666667 68.975,22.21666667 68.975,22.225 68.975,22.23333333 68.96666667,22.23333333 68.95833333,22.23333333 68.95833333,22.24166667 68.95833333,22.25 68.95833333,22.25833333 68.95833333,22.26666667 68.95,22.26666667 68.95,22.275 68.95,22.28333333 68.94166667,22.28333333 68.94166667,22.29166667 68.94166667,22.3 68.93333333,22.3 68.93333333,22.30833333 68.93333333,22.31666667 68.94166667,22.31666667 68.94166667,22.325 68.94166667,22.33333333 68.95,22.33333333 68.95833333,22.33333333 68.95833333,22.34166667 68.95833333,22.35 68.95833333,22.35833333 68.95833333,22.36666667 68.95833333,22.375 68.96666667,22.375 68.96666667,22.38333333 68.96666667,22.39166667 68.975,22.39166667 68.975,22.4 68.98333333,22.4 68.98333333,22.40833333 68.98333333,22.41666667 68.99166667,22.41666667 68.99166667,22.425 69.0,22.425 69.0,22.43333333 69.00833333,22.43333333 69.00833333,22.44166667 69.01666667,22.44166667 69.025,22.44166667 69.025,22.45 69.03333333,22.45 69.03333333,22.45833333 69.04166667,22.45833333 69.05,22.45833333 69.05,22.46666667 69.05833333,22.46666667 69.06666667,22.46666667 69.06666667,22.475 69.075,22.475 69.08333333,22.475 69.08333333,22.46666667 69.075,22.46666667 69.075,22.45833333 69.075,22.45 69.06666667,22.45 69.05833333,22.45 69.05833333,22.44166667 69.05,22.44166667 69.05,22.43333333 69.04166667,22.43333333 69.04166667,22.425 69.04166667,22.41666667 69.04166667,22.40833333 69.05,22.40833333 69.05,22.4 69.05833333,22.4 69.05833333,22.39166667 69.06666667,22.39166667 69.075,22.39166667 69.08333333,22.39166667 69.09166667,22.39166667 69.1,22.39166667 69.1,22.4 69.10833333,22.4 69.10833333,22.40833333 69.11666667,22.40833333 69.11666667,22.4 69.125,22.4 69.13333333,22.4 69.14166667,22.4 69.15,22.4 69.15833333,22.4 69.15833333,22.40833333 69.16666667,22.40833333 69.175,22.40833333 69.175,22.41666667 69.18333333,22.41666667 69.19166667,22.41666667 69.19166667,22.40833333 69.2,22.40833333 69.2,22.4 69.2,22.39166667 69.19166667,22.39166667 69.19166667,22.38333333 69.18333333,22.38333333 69.18333333,22.375 69.175,22.375 69.175,22.36666667 69.175,22.35833333 69.175,22.35 69.16666667,22.35 69.16666667,22.34166667 69.16666667,22.33333333 69.16666667,22.325 69.15833333,22.325 69.15833333,22.31666667 69.15833333,22.30833333 69.15833333,22.3 69.16666667,22.3 69.16666667,22.29166667 69.175,22.29166667 69.175,22.28333333 69.18333333,22.28333333 69.18333333,22.275 69.19166667,22.275 69.2,22.275 69.2,22.26666667 69.20833333,22.26666667 69.20833333,22.25833333 69.21666667,22.25833333 69.225,22.25833333 69.23333333,22.25833333 69.24166667,22.25833333 69.24166667,22.26666667 69.25,22.26666667 69.25833333,22.26666667 69.26666667,22.26666667 69.275,22.26666667 69.275,22.275 69.28333333,22.275 69.29166667,22.275 69.29166667,22.28333333 69.3,22.28333333 69.30833333,22.28333333 69.30833333,22.29166667 69.31666667,22.29166667 69.325,22.29166667 69.325,22.3 69.33333333,22.3 69.33333333,22.30833333 69.34166667,22.30833333 69.34166667,22.31666667 69.33333333,22.31666667 69.33333333,22.325 69.34166667,22.325 69.35,22.325 69.35833333,22.325 69.36666667,22.325 69.36666667,22.31666667 69.375,22.31666667 69.375,22.325 69.38333333,22.325 69.38333333,22.31666667 69.39166667,22.31666667 69.4,22.31666667 69.40833333,22.31666667 69.41666667,22.31666667 69.425,22.31666667 69.43333333,22.31666667 69.43333333,22.325 69.44166667,22.325 69.44166667,22.33333333 69.45,22.33333333 69.45,22.325 69.45833333,22.325 69.45833333,22.33333333 69.46666667,22.33333333 69.475,22.33333333 69.48333333,22.33333333 69.48333333,22.34166667 69.49166667,22.34166667 69.49166667,22.35 69.49166667,22.35833333 69.5,22.35833333 69.5,22.36666667 69.50833333,22.36666667 69.50833333,22.375 69.51666667,22.375 69.51666667,22.38333333 69.525,22.38333333 69.525,22.39166667 69.51666667,22.39166667 69.51666667,22.4 69.51666667,22.40833333 69.51666667,22.41666667 69.50833333,22.41666667 69.50833333,22.425 69.51666667,22.425 69.525,22.425 69.525,22.41666667 69.53333333,22.41666667 69.53333333,22.40833333 69.54166667,22.40833333 69.54166667,22.4 69.55,22.4 69.55,22.39166667 69.55833333,22.39166667 69.55833333,22.38333333 69.55,22.38333333 69.55,22.375 69.55,22.36666667 69.55833333,22.36666667 69.55833333,22.35833333 69.56666667,22.35833333 69.56666667,22.36666667 69.575,22.36666667 69.58333333,22.36666667 69.58333333,22.35833333 69.58333333,22.35 69.58333333,22.34166667 69.575,22.34166667 69.575,22.33333333 69.58333333,22.33333333 69.59166667,22.33333333 69.59166667,22.34166667 69.59166667,22.35 69.6,22.35 69.60833333,22.35 69.60833333,22.34166667 69.61666667,22.34166667 69.61666667,22.35 69.61666667,22.35833333 69.625,22.35833333 69.63333333,22.35833333 69.64166667,22.35833333 69.65,22.35833333 69.65833333,22.35833333 69.65833333,22.36666667 69.65833333,22.375 69.65833333,22.38333333 69.65833333,22.39166667 69.66666667,22.39166667 69.675,22.39166667 69.68333333,22.39166667 69.69166667,22.39166667 69.7,22.39166667 69.7,22.4 69.7,22.40833333 69.7,22.41666667 69.69166667,22.41666667 69.69166667,22.425 69.7,22.425 69.7,22.43333333 69.7,22.44166667 69.7,22.45 69.70833333,22.45 69.70833333,22.45833333 69.71666667,22.45833333 69.725,22.45833333 69.725,22.46666667 69.73333333,22.46666667 69.73333333,22.45833333 69.73333333,22.45 69.73333333,22.44166667 69.74166667,22.44166667 69.74166667,22.43333333 69.75,22.43333333 69.75,22.425 69.75833333,22.425 69.75833333,22.43333333 69.76666667,22.43333333 69.76666667,22.425 69.775,22.425 69.775,22.41666667 69.78333333,22.41666667 69.78333333,22.40833333 69.79166667,22.40833333 69.79166667,22.4 69.8,22.4 69.8,22.40833333 69.80833333,22.40833333 69.80833333,22.41666667 69.81666667,22.41666667 69.81666667,22.425 69.825,22.425 69.825,22.43333333 69.825,22.44166667 69.825,22.45 69.83333333,22.45 69.83333333,22.45833333 69.84166667,22.45833333 69.85,22.45833333 69.85,22.45 69.85833333,22.45 69.86666667,22.45 69.875,22.45 69.88333333,22.45 69.88333333,22.45833333 69.89166667,22.45833333 69.89166667,22.46666667 69.9,22.46666667 69.90833333,22.46666667 69.90833333,22.475 69.90833333,22.48333333 69.91666667,22.48333333 69.91666667,22.49166667 69.91666667,22.5 69.925,22.5 69.925,22.50833333 69.93333333,22.50833333 69.94166667,22.50833333 69.95,22.50833333 69.95,22.51666667 69.95,22.525 69.95833333,22.525 69.95833333,22.53333333 69.96666667,22.53333333 69.975,22.53333333 69.975,22.54166667 69.98333333,22.54166667 69.99166667,22.54166667 70.0,22.54166667 70.00833333,22.54166667 70.01666667,22.54166667 70.025,22.54166667 70.03333333,22.54166667 70.03333333,22.55 70.04166667,22.55 70.05,22.55 70.05833333,22.55 70.06666667,22.55 70.075,22.55 70.08333333,22.55 70.08333333,22.54166667 70.09166667,22.54166667 70.09166667,22.55 70.1,22.55 70.10833333,22.55 70.11666667,22.55 70.125,22.55 70.13333333,22.55 70.14166667,22.55 70.15,22.55 70.15833333,22.55 70.16666667,22.55 70.16666667,22.55833333 70.175,22.55833333 70.175,22.56666667 70.18333333,22.56666667 70.18333333,22.575 70.19166667,22.575 70.19166667,22.58333333 70.19166667,22.59166667 70.19166667,22.6 70.2,22.6 70.2,22.60833333 70.2,22.61666667 70.20833333,22.61666667 70.20833333,22.625 70.21666667,22.625 70.21666667,22.63333333 70.225,22.63333333 70.225,22.64166667 70.23333333,22.64166667 70.23333333,22.65 70.23333333,22.65833333 70.24166667,22.65833333 70.24166667,22.66666667 70.24166667,22.675 70.24166667,22.68333333 70.25,22.68333333 70.25,22.69166667 70.25,22.7 70.24166667,22.7 70.24166667,22.70833333 70.25,22.70833333 70.25833333,22.70833333 70.25833333,22.71666667 70.25,22.71666667 70.25,22.725 70.25,22.73333333 70.25833333,22.73333333 70.26666667,22.73333333 70.275,22.73333333 70.28333333,22.73333333 70.28333333,22.74166667 70.29166667,22.74166667 70.29166667,22.75 70.3,22.75 70.3,22.75833333 70.30833333,22.75833333 70.30833333,22.76666667 70.30833333,22.775 70.30833333,22.78333333 70.31666667,22.78333333 70.31666667,22.79166667 70.31666667,22.8 70.31666667,22.80833333 70.325,22.80833333 70.325,22.81666667 70.33333333,22.81666667 70.33333333,22.825 70.34166667,22.825 70.34166667,22.83333333 70.34166667,22.84166667 70.34166667,22.85 70.35,22.85 70.35,22.85833333 70.35,22.86666667 70.35833333,22.86666667 70.35833333,22.875 70.35833333,22.88333333 70.36666667,22.88333333 70.36666667,22.89166667 70.375,22.89166667 70.375,22.9 70.38333333,22.9 70.38333333,22.90833333 70.39166667,22.90833333 70.39166667,22.91666667 70.4,22.91666667 70.40833333,22.91666667 70.40833333,22.925 70.41666667,22.925 70.41666667,22.93333333 70.425,22.93333333 70.425,22.94166667 70.425,22.95 70.43333333,22.95 70.43333333,22.95833333 70.44166667,22.95833333 70.44166667,22.96666667 70.45,22.96666667 70.45,22.975 70.45,22.98333333 70.45833333,22.98333333 70.45833333,22.99166667 70.45833333,23.0 70.46666667,23.0 70.46666667,23.00833333 70.475,23.00833333 70.475,23.01666667 70.475,23.025 70.475,23.03333333 70.48333333,23.03333333 70.48333333,23.04166667 70.48333333,23.05 70.49166667,23.05 70.49166667,23.05833333 70.49166667,23.06666667 70.49166667,23.075 70.49166667,23.08333333 70.48333333,23.08333333 70.48333333,23.075 70.475,23.075 70.475,23.06666667 70.46666667,23.06666667 70.45833333,23.06666667 70.45,23.06666667 70.44166667,23.06666667 70.44166667,23.05833333 70.43333333,23.05833333 70.425,23.05833333 70.425,23.05 70.41666667,23.05 70.41666667,23.04166667 70.40833333,23.04166667 70.40833333,23.05 70.40833333,23.05833333 70.4,23.05833333 70.4,23.06666667 70.39166667,23.06666667 70.38333333,23.06666667 70.38333333,23.05833333 70.375,23.05833333 70.36666667,23.05833333 70.36666667,23.05 70.35833333,23.05 70.35833333,23.04166667 70.36666667,23.04166667 70.36666667,23.03333333 70.36666667,23.025 70.375,23.025 70.375,23.01666667 70.38333333,23.01666667 70.39166667,23.01666667 70.39166667,23.00833333 70.39166667,23.0 70.38333333,23.0 70.375,23.0 70.375,22.99166667 70.38333333,22.99166667 70.39166667,22.99166667 70.39166667,22.98333333 70.39166667,22.975 70.39166667,22.96666667 70.38333333,22.96666667 70.375,22.96666667 70.375,22.95833333 70.38333333,22.95833333 70.39166667,22.95833333 70.39166667,22.95 70.38333333,22.95 70.38333333,22.94166667 70.375,22.94166667 70.36666667,22.94166667</coordinates></LinearRing></outerBoundaryIs><innerBoundaryIs><LinearRing><coordinates>70.30833333,22.95 70.31666667,22.95 70.31666667,22.95833333 70.30833333,22.95833333 70.30833333,22.95</coordinates></LinearRing></innerBoundaryIs><innerBoundaryIs><LinearRing><coordinates>70.31666667,22.95833333 70.325,22.95833333 70.325,22.96666667 70.31666667,22.96666667 70.31666667,22.95833333</coordinates></LinearRing></innerBoundaryIs><innerBoundaryIs><LinearRing><coordinates>70.13333333,23.0 70.14166667,23.0 70.14166667,23.00833333 70.13333333,23.00833333 70.13333333,23.0</coordinates></LinearRing></innerBoundaryIs><innerBoundaryIs><LinearRing><coordinates>69.63333333,22.79166667 69.63333333,22.8 69.625,22.8 69.625,22.79166667 69.63333333,22.79166667</coordinates></LinearRing></innerBoundaryIs><innerBoundaryIs><LinearRing><coordinates>69.46666667,22.79166667 69.46666667,22.8 69.45833333,22.8 69.45833333,22.79166667 69.46666667,22.79166667</coordinates></LinearRing></innerBoundaryIs><innerBoundaryIs><LinearRing><coordinates>68.75,23.10833333 68.75833333,23.10833333 68.76666667,23.10833333 68.76666667,23.11666667 68.775,23.11666667 68.775,23.125 68.76666667,23.125 68.75833333,23.125 68.75833333,23.11666667 68.75,23.11666667 68.75,23.10833333</coordinates></LinearRing></innerBoundaryIs><innerBoundaryIs><LinearRing><coordinates>68.60833333,23.23333333 68.60833333,23.225 68.6,23.225 68.6,23.21666667 68.60833333,23.21666667 68.61666667,23.21666667 68.625,23.21666667 68.63333333,23.21666667 68.63333333,23.225 68.625,23.225 68.61666667,23.225 68.61666667,23.23333333 68.60833333,23.23333333</coordinates></LinearRing></innerBoundaryIs><innerBoundaryIs><LinearRing><coordinates>68.65,23.3 68.65,23.29166667 68.65833333,23.29166667 68.65833333,23.3 68.65,23.3</coordinates></LinearRing></innerBoundaryIs><innerBoundaryIs><LinearRing><coordinates>68.65833333,23.3 68.66666667,23.3 68.675,23.3 68.68333333,23.3 68.69166667,23.3 68.69166667,23.30833333 68.68333333,23.30833333 68.675,23.30833333 68.66666667,23.30833333 68.65833333,23.30833333 68.65833333,23.3</coordinates></LinearRing></innerBoundaryIs><innerBoundaryIs><LinearRing><coordinates>68.61666667,23.35833333 68.61666667,23.36666667 68.60833333,23.36666667 68.60833333,23.35833333 68.61666667,23.35833333</coordinates></LinearRing></innerBoundaryIs><innerBoundaryIs><LinearRing><coordinates>68.60833333,23.36666667 68.60833333,23.375 68.60833333,23.38333333 68.6,23.38333333 68.6,23.375 68.6,23.36666667 68.60833333,23.36666667</coordinates></LinearRing></innerBoundaryIs><innerBoundaryIs><LinearRing><coordinates>68.58333333,23.38333333 68.58333333,23.375 68.58333333,23.36666667 68.59166667,23.36666667 68.59166667,23.375 68.59166667,23.38333333 68.58333333,23.38333333</coordinates></LinearRing></innerBoundaryIs><innerBoundaryIs><LinearRing><coordinates>68.51666667,23.46666667 68.51666667,23.45833333 68.525,23.45833333 68.525,23.46666667 68.51666667,23.46666667</coordinates></LinearRing></innerBoundaryIs><innerBoundaryIs><LinearRing><coordinates>68.45833333,23.45 68.46666667,23.45 68.475,23.45 68.475,23.45833333 68.46666667,23.45833333 68.45833333,23.45833333 68.45833333,23.45</coordinates></LinearRing></innerBoundaryIs><innerBoundaryIs><LinearRing><coordinates>68.46666667,23.54166667 68.46666667,23.55 68.45833333,23.55 68.45833333,23.54166667 68.46666667,23.54166667</coordinates></LinearRing></innerBoundaryIs><innerBoundaryIs><LinearRing><coordinates>68.46666667,23.55 68.475,23.55 68.475,23.55833333 68.46666667,23.55833333 68.46666667,23.55</coordinates></LinearRing></innerBoundaryIs><innerBoundaryIs><LinearRing><coordinates>68.475,23.55833333 68.48333333,23.55833333 68.48333333,23.55 68.49166667,23.55 68.49166667,23.55833333 68.49166667,23.56666667 68.49166667,23.575 68.49166667,23.58333333 68.48333333,23.58333333 68.48333333,23.575 68.48333333,23.56666667 68.475,23.56666667 68.475,23.55833333</coordinates></LinearRing></innerBoundaryIs><innerBoundaryIs><LinearRing><coordinates>68.51666667,23.65833333 68.51666667,23.65 68.525,23.65 68.525,23.65833333 68.51666667,23.65833333</coordinates></LinearRing></innerBoundaryIs><innerBoundaryIs><LinearRing><coordinates>68.76666667,23.85 68.775,23.85 68.775,23.85833333 68.76666667,23.85833333 68.76666667,23.85</coordinates></LinearRing></innerBoundaryIs><innerBoundaryIs><LinearRing><coordinates>68.775,23.85833333 68.78333333,23.85833333 68.78333333,23.86666667 68.775,23.86666667 68.775,23.85833333</coordinates></LinearRing></innerBoundaryIs><innerBoundaryIs><LinearRing><coordinates>68.775,23.86666667 68.775,23.875 68.76666667,23.875 68.76666667,23.86666667 68.775,23.86666667</coordinates></LinearRing></innerBoundaryIs><innerBoundaryIs><LinearRing><coordinates>68.475,23.75 68.475,23.75833333 68.46666667,23.75833333 68.46666667,23.75 68.475,23.75</coordinates></LinearRing></innerBoundaryIs><innerBoundaryIs><LinearRing><coordinates>68.63333333,23.9 68.63333333,23.89166667 68.64166667,23.89166667 68.64166667,23.9 68.63333333,23.9</coordinates></LinearRing></innerBoundaryIs><innerBoundaryIs><LinearRing><coordinates>68.51666667,23.9 68.51666667,23.89166667 68.525,23.89166667 68.525,23.9 68.51666667,23.9</coordinates></LinearRing></innerBoundaryIs><innerBoundaryIs><LinearRing><coordinates>68.54166667,23.95833333 68.55,23.95833333 68.55,23.96666667 68.55833333,23.96666667 68.55833333,23.975 68.55,23.975 68.55,23.98333333 68.54166667,23.98333333 68.54166667,23.975 68.54166667,23.96666667 68.54166667,23.95833333</coordinates></LinearRing></innerBoundaryIs><innerBoundaryIs><LinearRing><coordinates>68.43333333,23.99166667 68.43333333,24.0 68.43333333,24.00833333 68.425,24.00833333 68.425,24.0 68.41666667,24.0 68.41666667,23.99166667 68.425,23.99166667 68.43333333,23.99166667</coordinates></LinearRing></innerBoundaryIs><innerBoundaryIs><LinearRing><coordinates>68.41666667,23.99166667 68.40833333,23.99166667 68.40833333,23.98333333 68.41666667,23.98333333 68.41666667,23.99166667</coordinates></LinearRing></innerBoundaryIs><innerBoundaryIs><LinearRing><coordinates>68.29166667,23.725 68.29166667,23.73333333 68.28333333,23.73333333 68.28333333,23.725 68.29166667,23.725</coordinates></LinearRing></innerBoundaryIs><innerBoundaryIs><LinearRing><coordinates>68.26666667,23.7 68.26666667,23.70833333 68.25833333,23.70833333 68.25833333,23.7 68.26666667,23.7</coordinates></LinearRing></innerBoundaryIs><innerBoundaryIs><LinearRing><coordinates>68.26666667,23.86666667 68.275,23.86666667 68.275,23.875 68.26666667,23.875 68.26666667,23.86666667</coordinates></LinearRing></innerBoundaryIs><innerBoundaryIs><LinearRing><coordinates>68.11666667,23.85833333 68.11666667,23.86666667 68.11666667,23.875 68.10833333,23.875 68.10833333,23.86666667 68.10833333,23.85833333 68.11666667,23.85833333</coordinates></LinearRing></innerBoundaryIs><innerBoundaryIs><LinearRing><coordinates>68.09166667,23.98333333 68.09166667,23.99166667 68.09166667,24.0 68.08333333,24.0 68.08333333,23.99166667 68.08333333,23.98333333 68.09166667,23.98333333</coordinates></LinearRing></innerBoundaryIs><innerBoundaryIs><LinearRing><coordinates>68.08333333,23.98333333 68.075,23.98333333 68.075,23.975 68.08333333,23.975 68.08333333,23.98333333</coordinates></LinearRing></innerBoundaryIs><innerBoundaryIs><LinearRing><coordinates>68.01666667,23.95 68.025,23.95 68.025,23.95833333 68.025,23.96666667 68.025,23.975 68.025,23.98333333 68.01666667,23.98333333 68.01666667,23.975 68.01666667,23.96666667 68.01666667,23.95833333 68.01666667,23.95</coordinates></LinearRing></innerBoundaryIs><innerBoundaryIs><LinearRing><coordinates>68.025,23.98333333 68.03333333,23.98333333 68.03333333,23.99166667 68.03333333,24.0 68.03333333,24.00833333 68.025,24.00833333 68.025,24.0 68.025,23.99166667 68.025,23.98333333</coordinates></LinearRing></innerBoundaryIs><innerBoundaryIs><LinearRing><coordinates>68.03333333,24.00833333 68.04166667,24.00833333 68.05,24.00833333 68.05,24.01666667 68.05833333,24.01666667 68.05833333,24.025 68.05,24.025 68.04166667,24.025 68.04166667,24.01666667 68.03333333,24.01666667 68.03333333,24.00833333</coordinates></LinearRing></innerBoundaryIs><innerBoundaryIs><LinearRing><coordinates>68.025,24.00833333 68.025,24.01666667 68.01666667,24.01666667 68.00833333,24.01666667 68.00833333,24.00833333 68.01666667,24.00833333 68.025,24.00833333</coordinates></LinearRing></innerBoundaryIs><innerBoundaryIs><LinearRing><coordinates>67.91666667,23.98333333 67.925,23.98333333 67.93333333,23.98333333 67.94166667,23.98333333 67.95,23.98333333 67.95833333,23.98333333 67.95833333,23.99166667 67.95833333,24.0 67.96666667,24.0 67.96666667,24.00833333 67.975,24.00833333 67.98333333,24.00833333 67.98333333,24.01666667 67.99166667,24.01666667 68.0,24.01666667 68.0,24.025 67.99166667,24.025 67.99166667,24.03333333 67.98333333,24.03333333 67.98333333,24.025 67.975,24.025 67.96666667,24.025 67.96666667,24.01666667 67.95833333,24.01666667 67.95833333,24.025 67.95,24.025 67.94166667,24.025 67.94166667,24.01666667 67.94166667,24.00833333 67.95,24.00833333 67.95,24.0 67.95,23.99166667 67.94166667,23.99166667 67.93333333,23.99166667 67.925,23.99166667 67.91666667,23.99166667 67.91666667,23.98333333</coordinates></LinearRing></innerBoundaryIs><innerBoundaryIs><LinearRing><coordinates>67.94166667,24.025 67.94166667,24.03333333 67.94166667,24.04166667 67.94166667,24.05 67.93333333,24.05 67.93333333,24.04166667 67.93333333,24.03333333 67.93333333,24.025 67.94166667,24.025</coordinates></LinearRing></innerBoundaryIs><innerBoundaryIs><LinearRing><coordinates>67.93333333,24.05 67.93333333,24.05833333 67.925,24.05833333 67.925,24.05 67.93333333,24.05</coordinates></LinearRing></innerBoundaryIs><innerBoundaryIs><LinearRing><coordinates>67.925,24.05833333 67.925,24.06666667 67.91666667,24.06666667 67.90833333,24.06666667 67.90833333,24.05833333 67.91666667,24.05833333 67.925,24.05833333</coordinates></LinearRing></innerBoundaryIs><innerBoundaryIs><LinearRing><coordinates>67.90833333,24.06666667 67.90833333,24.075 67.9,24.075 67.89166667,24.075 67.89166667,24.06666667 67.9,24.06666667 67.90833333,24.06666667</coordinates></LinearRing></innerBoundaryIs><innerBoundaryIs><LinearRing><coordinates>67.89166667,24.075 67.89166667,24.08333333 67.88333333,24.08333333 67.875,24.08333333 67.86666667,24.08333333 67.86666667,24.075 67.86666667,24.06666667 67.86666667,24.05833333 67.875,24.05833333 67.875,24.06666667 67.88333333,24.06666667 67.88333333,24.075 67.89166667,24.075</coordinates></LinearRing></innerBoundaryIs><innerBoundaryIs><LinearRing><coordinates>67.86666667,24.0 67.86666667,24.00833333 67.85833333,24.00833333 67.85833333,24.0 67.86666667,24.0</coordinates></LinearRing></innerBoundaryIs><innerBoundaryIs><LinearRing><coordinates>67.86666667,24.00833333 67.875,24.00833333 67.875,24.01666667 67.86666667,24.01666667 67.86666667,24.00833333</coordinates></LinearRing></innerBoundaryIs><innerBoundaryIs><LinearRing><coordinates>67.875,24.01666667 67.88333333,24.01666667 67.88333333,24.025 67.88333333,24.03333333 67.875,24.03333333 67.875,24.025 67.875,24.01666667</coordinates></LinearRing></innerBoundaryIs><innerBoundaryIs><LinearRing><coordinates>67.71666667,23.86666667 67.725,23.86666667 67.725,23.875 67.71666667,23.875 67.71666667,23.86666667</coordinates></LinearRing></innerBoundaryIs><innerBoundaryIs><LinearRing><coordinates>67.725,23.875 67.73333333,23.875 67.73333333,23.88333333 67.73333333,23.89166667 67.725,23.89166667 67.71666667,23.89166667 67.71666667,23.88333333 67.725,23.88333333 67.725,23.875</coordinates></LinearRing></innerBoundaryIs><innerBoundaryIs><LinearRing><coordinates>67.73333333,23.875 67.73333333,23.86666667 67.74166667,23.86666667 67.74166667,23.875 67.73333333,23.875</coordinates></LinearRing></innerBoundaryIs><innerBoundaryIs><LinearRing><coordinates>67.71666667,23.89166667 67.71666667,23.9 67.71666667,23.90833333 67.71666667,23.91666667 67.70833333,23.91666667 67.70833333,23.90833333 67.70833333,23.9 67.70833333,23.89166667 67.71666667,23.89166667</coordinates></LinearRing></innerBoundaryIs><innerBoundaryIs><LinearRing><coordinates>67.70833333,23.86666667 67.70833333,23.875 67.7,23.875 67.7,23.86666667 67.70833333,23.86666667</coordinates></LinearRing></innerBoundaryIs><innerBoundaryIs><LinearRing><coordinates>67.65,23.875 67.65,23.86666667 67.65833333,23.86666667 67.65833333,23.875 67.65,23.875</coordinates></LinearRing></innerBoundaryIs><innerBoundaryIs><LinearRing><coordinates>67.66666667,23.95 67.675,23.95 67.675,23.95833333 67.66666667,23.95833333 67.66666667,23.95</coordinates></LinearRing></innerBoundaryIs><innerBoundaryIs><LinearRing><coordinates>67.54166667,23.94166667 67.55,23.94166667 67.55,23.95 67.55833333,23.95 67.55833333,23.95833333 67.55,23.95833333 67.54166667,23.95833333 67.54166667,23.95 67.54166667,23.94166667</coordinates></LinearRing></innerBoundaryIs><innerBoundaryIs><LinearRing><coordinates>67.55833333,23.95 67.55833333,23.94166667 67.56666667,23.94166667 67.56666667,23.95 67.55833333,23.95</coordinates></LinearRing></innerBoundaryIs><innerBoundaryIs><LinearRing><coordinates>67.475,24.025 67.48333333,24.025 67.48333333,24.03333333 67.49166667,24.03333333 67.5,24.03333333 67.5,24.04166667 67.50833333,24.04166667 67.50833333,24.05 67.51666667,24.05 67.51666667,24.05833333 67.50833333,24.05833333 67.5,24.05833333 67.5,24.05 67.49166667,24.05 67.49166667,24.04166667 67.48333333,24.04166667 67.475,24.04166667 67.475,24.03333333 67.475,24.025</coordinates></LinearRing></innerBoundaryIs><innerBoundaryIs><LinearRing><coordinates>67.51666667,24.05833333 67.525,24.05833333 67.525,24.06666667 67.51666667,24.06666667 67.51666667,24.05833333</coordinates></LinearRing></innerBoundaryIs><innerBoundaryIs><LinearRing><coordinates>67.525,24.06666667 67.53333333,24.06666667 67.53333333,24.075 67.525,24.075 67.525,24.06666667</coordinates></LinearRing></innerBoundaryIs><innerBoundaryIs><LinearRing><coordinates>67.46666667,24.06666667 67.46666667,24.05833333 67.475,24.05833333 67.475,24.06666667 67.46666667,24.06666667</coordinates></LinearRing></innerBoundaryIs><innerBoundaryIs><LinearRing><coordinates>67.425,24.23333333 67.43333333,24.23333333 67.43333333,24.24166667 67.425,24.24166667 67.425,24.23333333</coordinates></LinearRing></innerBoundaryIs><innerBoundaryIs><LinearRing><coordinates>67.35,24.26666667 67.35833333,24.26666667 67.35833333,24.275 67.36666667,24.275 67.375,24.275 67.375,24.28333333 67.36666667,24.28333333 67.35833333,24.28333333 67.35,24.28333333 67.35,24.275 67.35,24.26666667</coordinates></LinearRing></innerBoundaryIs><innerBoundaryIs><LinearRing><coordinates>67.34166667,24.325 67.34166667,24.31666667 67.34166667,24.30833333 67.34166667,24.3 67.35,24.3 67.35,24.29166667 67.35833333,24.29166667 67.35833333,24.3 67.35833333,24.30833333 67.35,24.30833333 67.35,24.31666667 67.35,24.325 67.34166667,24.325</coordinates></LinearRing></innerBoundaryIs><innerBoundaryIs><LinearRing><coordinates>67.45833333,24.33333333 67.45833333,24.325 67.46666667,24.325 67.46666667,24.31666667 67.475,24.31666667 67.48333333,24.31666667 67.49166667,24.31666667 67.49166667,24.325 67.48333333,24.325 67.475,24.325 67.475,24.33333333 67.46666667,24.33333333 67.45833333,24.33333333</coordinates></LinearRing></innerBoundaryIs><innerBoundaryIs><LinearRing><coordinates>67.49166667,24.325 67.5,24.325 67.5,24.33333333 67.49166667,24.33333333 67.49166667,24.325</coordinates></LinearRing></innerBoundaryIs><innerBoundaryIs><LinearRing><coordinates>67.5,24.33333333 67.50833333,24.33333333 67.50833333,24.34166667 67.5,24.34166667 67.5,24.33333333</coordinates></LinearRing></innerBoundaryIs><innerBoundaryIs><LinearRing><coordinates>67.50833333,24.34166667 67.51666667,24.34166667 67.51666667,24.35 67.51666667,24.35833333 67.50833333,24.35833333 67.50833333,24.35 67.50833333,24.34166667</coordinates></LinearRing></innerBoundaryIs><innerBoundaryIs><LinearRing><coordinates>67.51666667,24.34166667 67.51666667,24.33333333 67.525,24.33333333 67.525,24.34166667 67.51666667,24.34166667</coordinates></LinearRing></innerBoundaryIs><innerBoundaryIs><LinearRing><coordinates>67.375,24.39166667 67.38333333,24.39166667 67.39166667,24.39166667 67.4,24.39166667 67.4,24.4 67.39166667,24.4 67.38333333,24.4 67.375,24.4 67.375,24.39166667</coordinates></LinearRing></innerBoundaryIs><innerBoundaryIs><LinearRing><coordinates>67.43333333,24.43333333 67.43333333,24.425 67.44166667,24.425 67.44166667,24.43333333 67.43333333,24.43333333</coordinates></LinearRing></innerBoundaryIs><innerBoundaryIs><LinearRing><coordinates>67.44166667,24.425 67.44166667,24.41666667 67.45,24.41666667 67.45833333,24.41666667 67.45833333,24.425 67.45,24.425 67.44166667,24.425</coordinates></LinearRing></innerBoundaryIs><innerBoundaryIs><LinearRing><coordinates>67.45833333,24.425 67.46666667,24.425 67.46666667,24.41666667 67.475,24.41666667 67.475,24.425 67.475,24.43333333 67.46666667,24.43333333 67.45833333,24.43333333 67.45833333,24.425</coordinates></LinearRing></innerBoundaryIs><innerBoundaryIs><LinearRing><coordinates>67.39166667,24.45 67.4,24.45 67.4,24.45833333 67.39166667,24.45833333 67.39166667,24.45</coordinates></LinearRing></innerBoundaryIs><innerBoundaryIs><LinearRing><coordinates>67.38333333,24.65833333 67.39166667,24.65833333 67.39166667,24.66666667 67.38333333,24.66666667 67.38333333,24.65833333</coordinates></LinearRing></innerBoundaryIs><innerBoundaryIs><LinearRing><coordinates>67.36666667,24.775 67.375,24.775 67.38333333,24.775 67.38333333,24.78333333 67.375,24.78333333 67.36666667,24.78333333 67.36666667,24.775</coordinates></LinearRing></innerBoundaryIs><innerBoundaryIs><LinearRing><coordinates>67.38333333,24.775 67.38333333,24.76666667 67.39166667,24.76666667 67.4,24.76666667 67.4,24.775 67.39166667,24.775 67.38333333,24.775</coordinates></LinearRing></innerBoundaryIs><innerBoundaryIs><LinearRing><coordinates>66.975,24.85 66.98333333,24.85 66.98333333,24.85833333 66.975,24.85833333 66.975,24.85</coordinates></LinearRing></innerBoundaryIs><innerBoundaryIs><LinearRing><coordinates>66.01666667,25.43333333 66.01666667,25.44166667 66.00833333,25.44166667 66.00833333,25.43333333 66.01666667,25.43333333</coordinates></LinearRing></innerBoundaryIs><innerBoundaryIs><LinearRing><coordinates>65.53333333,25.4 65.54166667,25.4 65.54166667,25.40833333 65.54166667,25.41666667 65.53333333,25.41666667 65.53333333,25.40833333 65.53333333,25.4</coordinates></LinearRing></innerBoundaryIs><innerBoundaryIs><LinearRing><coordinates>64.79166667,25.33333333 64.79166667,25.34166667 64.78333333,25.34166667 64.78333333,25.33333333 64.79166667,25.33333333</coordinates></LinearRing></innerBoundaryIs><innerBoundaryIs><LinearRing><coordinates>64.66666667,25.53333333 64.675,25.53333333 64.68333333,25.53333333 64.69166667,25.53333333 64.7,25.53333333 64.70833333,25.53333333 64.70833333,25.54166667 64.70833333,25.55 64.7,25.55 64.7,25.54166667 64.69166667,25.54166667 64.68333333,25.54166667 64.675,25.54166667 64.66666667,25.54166667 64.66666667,25.53333333</coordinates></LinearRing></innerBoundaryIs><innerBoundaryIs><LinearRing><coordinates>64.83333333,25.71666667 64.83333333,25.70833333 64.83333333,25.7 64.83333333,25.69166667 64.84166667,25.69166667 64.85,25.69166667 64.85,25.7 64.85833333,25.7 64.85833333,25.70833333 64.85,25.70833333 64.84166667,25.70833333 64.84166667,25.71666667 64.83333333,25.71666667</coordinates></LinearRing></innerBoundaryIs><innerBoundaryIs><LinearRing><coordinates>65.28333333,25.85 65.28333333,25.84166667 65.28333333,25.83333333 65.29166667,25.83333333 65.3,25.83333333 65.3,25.84166667 65.29166667,25.84166667 65.29166667,25.85 65.28333333,25.85</coordinates></LinearRing></innerBoundaryIs><innerBoundaryIs><LinearRing><coordinates>65.35,25.86666667 65.35,25.85833333 65.34166667,25.85833333 65.34166667,25.85 65.34166667,25.84166667 65.35,25.84166667 65.35833333,25.84166667 65.35833333,25.83333333 65.35833333,25.825 65.36666667,25.825 65.36666667,25.81666667 65.375,25.81666667 65.375,25.825 65.38333333,25.825 65.38333333,25.81666667 65.39166667,25.81666667 65.39166667,25.825 65.39166667,25.83333333 65.38333333,25.83333333 65.38333333,25.84166667 65.375,25.84166667 65.375,25.85 65.375,25.85833333 65.375,25.86666667 65.38333333,25.86666667 65.38333333,25.875 65.375,25.875 65.375,25.88333333 65.36666667,25.88333333 65.36666667,25.875 65.36666667,25.86666667 65.35833333,25.86666667 65.35,25.86666667</coordinates></LinearRing></innerBoundaryIs><innerBoundaryIs><LinearRing><coordinates>65.46666667,25.9 65.45833333,25.9 65.45833333,25.89166667 65.46666667,25.89166667 65.46666667,25.9</coordinates></LinearRing></innerBoundaryIs><innerBoundaryIs><LinearRing><coordinates>65.66666667,25.86666667 65.65833333,25.86666667 65.65833333,25.85833333 65.66666667,25.85833333 65.66666667,25.86666667</coordinates></LinearRing></innerBoundaryIs><innerBoundaryIs><LinearRing><coordinates>65.575,25.625 65.56666667,25.625 65.56666667,25.61666667 65.575,25.61666667 65.575,25.625</coordinates></LinearRing></innerBoundaryIs><innerBoundaryIs><LinearRing><coordinates>65.70833333,25.60833333 65.7,25.60833333 65.7,25.61666667 65.69166667,25.61666667 65.68333333,25.61666667 65.68333333,25.60833333 65.675,25.60833333 65.66666667,25.60833333 65.65833333,25.60833333 65.65,25.60833333 65.65,25.61666667 65.64166667,25.61666667 65.64166667,25.60833333 65.63333333,25.60833333 65.63333333,25.61666667 65.625,25.61666667 65.625,25.60833333 65.61666667,25.60833333 65.61666667,25.61666667 65.60833333,25.61666667 65.60833333,25.60833333 65.60833333,25.6 65.6,25.6 65.59166667,25.6 65.58333333,25.6 65.58333333,25.59166667 65.59166667,25.59166667 65.59166667,25.58333333 65.6,25.58333333 65.60833333,25.58333333 65.60833333,25.59166667 65.61666667,25.59166667 65.625,25.59166667 65.63333333,25.59166667 65.64166667,25.59166667 65.65,25.59166667 65.65833333,25.59166667 65.66666667,25.59166667 65.675,25.59166667 65.675,25.6 65.68333333,25.6 65.69166667,25.6 65.7,25.6 65.70833333,25.6 65.70833333,25.60833333</coordinates></LinearRing></innerBoundaryIs><innerBoundaryIs><LinearRing><coordinates>65.975,25.78333333 65.98333333,25.78333333 65.98333333,25.79166667 65.975,25.79166667 65.975,25.78333333</coordinates></LinearRing></innerBoundaryIs><innerBoundaryIs><LinearRing><coordinates>66.23333333,26.05833333 66.24166667,26.05833333 66.24166667,26.06666667 66.23333333,26.06666667 66.23333333,26.05833333</coordinates></LinearRing></innerBoundaryIs><innerBoundaryIs><LinearRing><coordinates>67.80833333,25.18333333 67.8,25.18333333 67.8,25.175 67.80833333,25.175 67.80833333,25.18333333</coordinates></LinearRing></innerBoundaryIs><innerBoundaryIs><LinearRing><coordinates>69.26666667,24.74166667 69.25833333,24.74166667 69.25,24.74166667 69.24166667,24.74166667 69.24166667,24.73333333 69.24166667,24.725 69.25,24.725 69.25,24.73333333 69.25833333,24.73333333 69.26666667,24.73333333 69.26666667,24.74166667</coordinates></LinearRing></innerBoundaryIs><innerBoundaryIs><LinearRing><coordinates>69.44166667,24.65 69.43333333,24.65 69.43333333,24.64166667 69.44166667,24.64166667 69.44166667,24.65</coordinates></LinearRing></innerBoundaryIs><innerBoundaryIs><LinearRing><coordinates>69.43333333,24.65 69.43333333,24.65833333 69.425,24.65833333 69.425,24.65 69.43333333,24.65</coordinates></LinearRing></innerBoundaryIs><innerBoundaryIs><LinearRing><coordinates>69.425,24.5 69.41666667,24.5 69.40833333,24.5 69.40833333,24.50833333 69.4,24.50833333 69.4,24.5 69.39166667,24.5 69.39166667,24.49166667 69.4,24.49166667 69.4,24.48333333 69.39166667,24.48333333 69.38333333,24.48333333 69.38333333,24.475 69.39166667,24.475 69.39166667,24.46666667 69.4,24.46666667 69.4,24.45833333 69.4,24.45 69.40833333,24.45 69.40833333,24.44166667 69.41666667,24.44166667 69.41666667,24.45 69.425,24.45 69.425,24.45833333 69.41666667,24.45833333 69.41666667,24.46666667 69.40833333,24.46666667 69.40833333,24.475 69.40833333,24.48333333 69.40833333,24.49166667 69.41666667,24.49166667 69.425,24.49166667 69.425,24.5</coordinates></LinearRing></innerBoundaryIs><innerBoundaryIs><LinearRing><coordinates>69.58333333,24.35833333 69.575,24.35833333 69.56666667,24.35833333 69.56666667,24.35 69.56666667,24.34166667 69.575,24.34166667 69.575,24.35 69.58333333,24.35 69.58333333,24.35833333</coordinates></LinearRing></innerBoundaryIs><innerBoundaryIs><LinearRing><coordinates>69.68333333,24.35 69.68333333,24.34166667 69.68333333,24.33333333 69.69166667,24.33333333 69.69166667,24.325 69.7,24.325 69.70833333,24.325 69.70833333,24.31666667 69.71666667,24.31666667 69.725,24.31666667 69.725,24.325 69.71666667,24.325 69.71666667,24.33333333 69.70833333,24.33333333 69.7,24.33333333 69.7,24.34166667 69.7,24.35 69.69166667,24.35 69.68333333,24.35</coordinates></LinearRing></innerBoundaryIs><innerBoundaryIs><LinearRing><coordinates>69.70833333,24.35833333 69.70833333,24.36666667 69.7,24.36666667 69.7,24.35833333 69.70833333,24.35833333</coordinates></LinearRing></innerBoundaryIs><innerBoundaryIs><LinearRing><coordinates>69.75,24.30833333 69.75,24.3 69.75833333,24.3 69.75833333,24.30833333 69.75,24.30833333</coordinates></LinearRing></innerBoundaryIs><innerBoundaryIs><LinearRing><coordinates>69.8,24.30833333 69.79166667,24.30833333 69.79166667,24.3 69.8,24.3 69.8,24.30833333</coordinates></LinearRing></innerBoundaryIs><innerBoundaryIs><LinearRing><coordinates>69.9,24.20833333 69.9,24.2 69.90833333,24.2 69.90833333,24.20833333 69.9,24.20833333</coordinates></LinearRing></innerBoundaryIs><innerBoundaryIs><LinearRing><coordinates>69.9,24.2 69.89166667,24.2 69.89166667,24.19166667 69.9,24.19166667 69.9,24.2</coordinates></LinearRing></innerBoundaryIs><innerBoundaryIs><LinearRing><coordinates>70.49166667,24.08333333 70.48333333,24.08333333 70.48333333,24.075 70.49166667,24.075 70.49166667,24.08333333</coordinates></LinearRing></innerBoundaryIs><innerBoundaryIs><LinearRing><coordinates>70.46666667,23.95 70.46666667,23.95833333 70.45833333,23.95833333 70.45833333,23.95 70.46666667,23.95</coordinates></LinearRing></innerBoundaryIs><innerBoundaryIs><LinearRing><coordinates>70.50833333,23.61666667 70.50833333,23.625 70.5,23.625 70.5,23.61666667 70.50833333,23.61666667</coordinates></LinearRing></innerBoundaryIs><innerBoundaryIs><LinearRing><coordinates>70.49166667,23.6 70.5,23.6 70.5,23.60833333 70.49166667,23.60833333 70.49166667,23.6</coordinates></LinearRing></innerBoundaryIs><innerBoundaryIs><LinearRing><coordinates>70.90833333,23.35 70.9,23.35 70.9,23.34166667 70.90833333,23.34166667 70.90833333,23.35</coordinates></LinearRing></innerBoundaryIs><innerBoundaryIs><LinearRing><coordinates>70.9,22.625 70.90833333,22.625 70.90833333,22.63333333 70.9,22.63333333 70.9,22.625</coordinates></LinearRing></innerBoundaryIs><innerBoundaryIs><LinearRing><coordinates>70.76666667,22.31666667 70.75833333,22.31666667 70.75,22.31666667 70.75,22.30833333 70.75833333,22.30833333 70.76666667,22.30833333 70.76666667,22.31666667</coordinates></LinearRing></innerBoundaryIs><innerBoundaryIs><LinearRing><coordinates>70.55833333,22.20833333 70.55,22.20833333 70.55,22.2 70.55,22.19166667 70.55833333,22.19166667 70.56666667,22.19166667 70.56666667,22.2 70.55833333,22.2 70.55833333,22.20833333</coordinates></LinearRing></innerBoundaryIs><innerBoundaryIs><LinearRing><coordinates>70.7,22.08333333 70.69166667,22.08333333 70.68333333,22.08333333 70.68333333,22.075 70.68333333,22.06666667 70.69166667,22.06666667 70.7,22.06666667 70.7,22.075 70.7,22.08333333</coordinates></LinearRing></innerBoundaryIs><innerBoundaryIs><LinearRing><coordinates>70.86666667,22.00833333 70.85833333,22.00833333 70.85833333,22.0 70.86666667,22.0 70.86666667,22.00833333</coordinates></LinearRing></innerBoundaryIs><innerBoundaryIs><LinearRing><coordinates>72.53333333,22.575 72.525,22.575 72.525,22.56666667 72.53333333,22.56666667 72.53333333,22.575</coordinates></LinearRing></innerBoundaryIs><innerBoundaryIs><LinearRing><coordinates>72.95,19.63333333 72.95,19.64166667 72.95,19.65 72.94166667,19.65 72.94166667,19.65833333 72.94166667,19.66666667 72.93333333,19.66666667 72.93333333,19.675 72.93333333,19.68333333 72.925,19.68333333 72.925,19.69166667 72.91666667,19.69166667 72.91666667,19.68333333 72.91666667,19.675 72.91666667,19.66666667 72.91666667,19.65833333 72.925,19.65833333 72.925,19.65 72.925,19.64166667 72.93333333,19.64166667 72.93333333,19.63333333 72.94166667,19.63333333 72.95,19.63333333</coordinates></LinearRing></innerBoundaryIs><innerBoundaryIs><LinearRing><coordinates>72.98333333,19.53333333 72.98333333,19.525 72.98333333,19.51666667 72.98333333,19.50833333 72.99166667,19.50833333 72.99166667,19.51666667 72.99166667,19.525 72.99166667,19.53333333 72.98333333,19.53333333</coordinates></LinearRing></innerBoundaryIs><innerBoundaryIs><LinearRing><coordinates>73.125,19.20833333 73.125,19.21666667 73.11666667,19.21666667 73.11666667,19.20833333 73.125,19.20833333</coordinates></LinearRing></innerBoundaryIs><innerBoundaryIs><LinearRing><coordinates>73.13333333,19.11666667 73.125,19.11666667 73.125,19.10833333 73.125,19.1 73.13333333,19.1 73.13333333,19.10833333 73.13333333,19.11666667</coordinates></LinearRing></innerBoundaryIs><innerBoundaryIs><LinearRing><coordinates>73.09166667,18.89166667 73.08333333,18.89166667 73.08333333,18.88333333 73.075,18.88333333 73.075,18.875 73.06666667,18.875 73.06666667,18.86666667 73.06666667,18.85833333 73.05833333,18.85833333 73.05833333,18.85 73.05833333,18.84166667 73.06666667,18.84166667 73.06666667,18.85 73.075,18.85 73.075,18.85833333 73.075,18.86666667 73.08333333,18.86666667 73.08333333,18.875 73.09166667,18.875 73.09166667,18.88333333 73.09166667,18.89166667</coordinates></LinearRing></innerBoundaryIs><innerBoundaryIs><LinearRing><coordinates>73.1,18.24166667 73.1,18.25 73.09166667,18.25 73.09166667,18.25833333 73.09166667,18.26666667 73.08333333,18.26666667 73.08333333,18.25833333 73.08333333,18.25 73.08333333,18.24166667 73.09166667,18.24166667 73.1,18.24166667</coordinates></LinearRing></innerBoundaryIs><innerBoundaryIs><LinearRing><coordinates>73.05,18.14166667 73.05,18.15 73.05,18.15833333 73.04166667,18.15833333 73.04166667,18.16666667 73.03333333,18.16666667 73.03333333,18.15833333 73.025,18.15833333 73.025,18.15 73.03333333,18.15 73.04166667,18.15 73.04166667,18.14166667 73.05,18.14166667</coordinates></LinearRing></innerBoundaryIs><innerBoundaryIs><LinearRing><coordinates>73.225,17.65833333 73.225,17.65 73.23333333,17.65 73.23333333,17.65833333 73.225,17.65833333</coordinates></LinearRing></innerBoundaryIs><innerBoundaryIs><LinearRing><coordinates>73.49166667,16.81666667 73.48333333,16.81666667 73.475,16.81666667 73.475,16.80833333 73.48333333,16.80833333 73.48333333,16.8 73.49166667,16.8 73.49166667,16.80833333 73.49166667,16.81666667</coordinates></LinearRing></innerBoundaryIs><innerBoundaryIs><LinearRing><coordinates>73.48333333,16.8 73.475,16.8 73.46666667,16.8 73.45833333,16.8 73.45833333,16.79166667 73.46666667,16.79166667 73.475,16.79166667 73.475,16.78333333 73.475,16.775 73.46666667,16.775 73.46666667,16.76666667 73.475,16.76666667 73.48333333,16.76666667 73.48333333,16.775 73.48333333,16.78333333 73.48333333,16.79166667 73.48333333,16.8</coordinates></LinearRing></innerBoundaryIs><innerBoundaryIs><LinearRing><coordinates>73.45833333,16.8 73.45833333,16.80833333 73.45,16.80833333 73.44166667,16.80833333 73.44166667,16.8 73.44166667,16.79166667 73.44166667,16.78333333 73.45,16.78333333 73.45,16.79166667 73.45,16.8 73.45833333,16.8</coordinates></LinearRing></innerBoundaryIs><innerBoundaryIs><LinearRing><coordinates>73.59166667,16.05833333 73.58333333,16.05833333 73.575,16.05833333 73.575,16.05 73.58333333,16.05 73.59166667,16.05 73.59166667,16.05833333</coordinates></LinearRing></innerBoundaryIs><innerBoundaryIs><LinearRing><coordinates>73.675,16.05833333 73.675,16.05 73.68333333,16.05 73.68333333,16.05833333 73.675,16.05833333</coordinates></LinearRing></innerBoundaryIs><innerBoundaryIs><LinearRing><coordinates>73.7,16.06666667 73.7,16.05833333 73.70833333,16.05833333 73.70833333,16.06666667 73.7,16.06666667</coordinates></LinearRing></innerBoundaryIs><innerBoundaryIs><LinearRing><coordinates>73.7,16.05833333 73.69166667,16.05833333 73.69166667,16.05 73.7,16.05 73.7,16.05833333</coordinates></LinearRing></innerBoundaryIs><innerBoundaryIs><LinearRing><coordinates>73.5,15.98333333 73.50833333,15.98333333 73.50833333,15.99166667 73.5,15.99166667 73.5,15.98333333</coordinates></LinearRing></innerBoundaryIs><innerBoundaryIs><LinearRing><coordinates>73.36666667,16.44166667 73.375,16.44166667 73.375,16.45 73.36666667,16.45 73.36666667,16.44166667</coordinates></LinearRing></innerBoundaryIs><innerBoundaryIs><LinearRing><coordinates>73.35833333,16.525 73.35833333,16.51666667 73.35,16.51666667 73.35,16.50833333 73.35833333,16.50833333 73.36666667,16.50833333 73.375,16.50833333 73.38333333,16.50833333 73.39166667,16.50833333 73.39166667,16.51666667 73.38333333,16.51666667 73.375,16.51666667 73.36666667,16.51666667 73.36666667,16.525 73.35833333,16.525</coordinates></LinearRing></innerBoundaryIs><innerBoundaryIs><LinearRing><coordinates>73.05,18.28333333 73.05,18.29166667 73.04166667,18.29166667 73.04166667,18.28333333 73.05,18.28333333</coordinates></LinearRing></innerBoundaryIs><innerBoundaryIs><LinearRing><coordinates>72.99166667,18.78333333 72.99166667,18.775 73.0,18.775 73.0,18.78333333 72.99166667,18.78333333</coordinates></LinearRing></innerBoundaryIs><innerBoundaryIs><LinearRing><coordinates>72.99166667,18.80833333 72.99166667,18.8 73.0,18.8 73.00833333,18.8 73.01666667,18.8 73.025,18.8 73.03333333,18.8 73.03333333,18.79166667 73.04166667,18.79166667 73.04166667,18.8 73.05,18.8 73.05,18.80833333 73.04166667,18.80833333 73.03333333,18.80833333 73.025,18.80833333 73.025,18.81666667 73.01666667,18.81666667 73.00833333,18.81666667 73.0,18.81666667 73.0,18.80833333 72.99166667,18.80833333</coordinates></LinearRing></innerBoundaryIs><innerBoundaryIs><LinearRing><coordinates>73.08333333,19.04166667 73.09166667,19.04166667 73.09166667,19.05 73.08333333,19.05 73.08333333,19.04166667</coordinates></LinearRing></innerBoundaryIs><innerBoundaryIs><LinearRing><coordinates>73.05833333,19.04166667 73.05833333,19.05 73.05,19.05 73.05,19.05833333 73.05,19.06666667 73.05,19.075 73.05,19.08333333 73.05833333,19.08333333 73.06666667,19.08333333 73.06666667,19.09166667 73.05833333,19.09166667 73.05,19.09166667 73.05,19.1 73.05,19.10833333 73.04166667,19.10833333 73.04166667,19.1 73.04166667,19.09166667 73.04166667,19.08333333 73.03333333,19.08333333 73.03333333,19.075 73.03333333,19.06666667 73.03333333,19.05833333 73.04166667,19.05833333 73.04166667,19.05 73.03333333,19.05 73.03333333,19.04166667 73.04166667,19.04166667 73.05,19.04166667 73.05833333,19.04166667</coordinates></LinearRing></innerBoundaryIs><innerBoundaryIs><LinearRing><coordinates>72.93333333,19.06666667 72.93333333,19.075 72.925,19.075 72.91666667,19.075 72.91666667,19.06666667 72.925,19.06666667 72.93333333,19.06666667</coordinates></LinearRing></innerBoundaryIs><innerBoundaryIs><LinearRing><coordinates>72.84166667,19.05 72.85,19.05 72.85,19.05833333 72.84166667,19.05833333 72.84166667,19.05</coordinates></LinearRing></innerBoundaryIs><innerBoundaryIs><LinearRing><coordinates>72.8,19.20833333 72.80833333,19.20833333 72.80833333,19.21666667 72.80833333,19.225 72.8,19.225 72.8,19.21666667 72.8,19.20833333</coordinates></LinearRing></innerBoundaryIs><innerBoundaryIs><LinearRing><coordinates>72.80833333,19.225 72.81666667,19.225 72.825,19.225 72.825,19.23333333 72.825,19.24166667 72.81666667,19.24166667 72.81666667,19.23333333 72.80833333,19.23333333 72.80833333,19.225</coordinates></LinearRing></innerBoundaryIs><innerBoundaryIs><LinearRing><coordinates>72.89166667,19.3 72.89166667,19.29166667 72.9,19.29166667 72.90833333,19.29166667 72.91666667,19.29166667 72.91666667,19.3 72.90833333,19.3 72.9,19.3 72.89166667,19.3</coordinates></LinearRing></innerBoundaryIs><innerBoundaryIs><LinearRing><coordinates>72.70833333,19.74166667 72.71666667,19.74166667 72.71666667,19.75 72.70833333,19.75 72.70833333,19.74166667</coordinates></LinearRing></innerBoundaryIs><innerBoundaryIs><LinearRing><coordinates>72.74166667,19.95 72.74166667,19.94166667 72.75,19.94166667 72.75,19.95 72.74166667,19.95</coordinates></LinearRing></innerBoundaryIs><innerBoundaryIs><LinearRing><coordinates>72.75,19.94166667 72.75,19.93333333 72.75,19.925 72.75833333,19.925 72.75833333,19.93333333 72.75833333,19.94166667 72.75,19.94166667</coordinates></LinearRing></innerBoundaryIs><innerBoundaryIs><LinearRing><coordinates>72.83333333,21.1 72.84166667,21.1 72.84166667,21.10833333 72.83333333,21.10833333 72.83333333,21.1</coordinates></LinearRing></innerBoundaryIs><innerBoundaryIs><LinearRing><coordinates>72.80833333,21.14166667 72.81666667,21.14166667 72.81666667,21.15 72.81666667,21.15833333 72.80833333,21.15833333 72.80833333,21.15 72.80833333,21.14166667</coordinates></LinearRing></innerBoundaryIs><innerBoundaryIs><LinearRing><coordinates>72.66666667,21.225 72.66666667,21.21666667 72.675,21.21666667 72.68333333,21.21666667 72.68333333,21.225 72.675,21.225 72.66666667,21.225</coordinates></LinearRing></innerBoundaryIs><innerBoundaryIs><LinearRing><coordinates>72.725,21.33333333 72.725,21.325 72.73333333,21.325 72.73333333,21.33333333 72.725,21.33333333</coordinates></LinearRing></innerBoundaryIs><innerBoundaryIs><LinearRing><coordinates>72.725,21.54166667 72.725,21.53333333 72.73333333,21.53333333 72.73333333,21.54166667 72.725,21.54166667</coordinates></LinearRing></innerBoundaryIs><innerBoundaryIs><LinearRing><coordinates>72.75833333,22.0 72.76666667,22.0 72.775,22.0 72.775,22.00833333 72.76666667,22.00833333 72.75833333,22.00833333 72.75833333,22.0</coordinates></LinearRing></innerBoundaryIs><innerBoundaryIs><LinearRing><coordinates>72.90833333,22.25 72.91666667,22.25 72.91666667,22.25833333 72.91666667,22.26666667 72.91666667,22.275 72.90833333,22.275 72.90833333,22.26666667 72.90833333,22.25833333 72.90833333,22.25</coordinates></LinearRing></innerBoundaryIs><innerBoundaryIs><LinearRing><coordinates>72.54166667,22.275 72.55,22.275 72.55,22.28333333 72.54166667,22.28333333 72.54166667,22.275</coordinates></LinearRing></innerBoundaryIs><innerBoundaryIs><LinearRing><coordinates>72.33333333,22.275 72.325,22.275 72.325,22.26666667 72.33333333,22.26666667 72.33333333,22.275</coordinates></LinearRing></innerBoundaryIs><innerBoundaryIs><LinearRing><coordinates>72.3,22.19166667 72.3,22.2 72.3,22.20833333 72.3,22.21666667 72.3,22.225 72.29166667,22.225 72.29166667,22.21666667 72.29166667,22.20833333 72.29166667,22.2 72.29166667,22.19166667 72.3,22.19166667</coordinates></LinearRing></innerBoundaryIs><innerBoundaryIs><LinearRing><coordinates>72.20833333,21.95 72.2,21.95 72.2,21.94166667 72.20833333,21.94166667 72.20833333,21.95</coordinates></LinearRing></innerBoundaryIs><innerBoundaryIs><LinearRing><coordinates>72.1,21.30833333 72.1,21.31666667 72.09166667,21.31666667 72.09166667,21.30833333 72.1,21.30833333</coordinates></LinearRing></innerBoundaryIs><innerBoundaryIs><LinearRing><coordinates>69.2,21.98333333 69.20833333,21.98333333 69.20833333,21.99166667 69.2,21.99166667 69.2,21.98333333</coordinates></LinearRing></innerBoundaryIs><innerBoundaryIs><LinearRing><coordinates>69.95,22.50833333 69.95,22.5 69.95833333,22.5 69.95833333,22.50833333 69.95,22.50833333</coordinates></LinearRing></innerBoundaryIs><innerBoundaryIs><LinearRing><coordinates>70.375,22.99166667 70.36666667,22.99166667 70.36666667,22.98333333 70.375,22.98333333 70.375,22.99166667</coordinates></LinearRing></innerBoundaryIs><innerBoundaryIs><LinearRing><coordinates>70.36666667,22.98333333 70.35833333,22.98333333 70.35,22.98333333 70.35,22.975 70.35833333,22.975 70.36666667,22.975 70.36666667,22.98333333</coordinates></LinearRing></innerBoundaryIs><innerBoundaryIs><LinearRing><coordinates>72.175,21.94166667 72.18333333,21.94166667 72.18333333,21.95 72.175,21.95 72.175,21.94166667</coordinates></LinearRing></innerBoundaryIs><innerBoundaryIs><LinearRing><coordinates>72.175,21.95 72.175,21.95833333 72.16666667,21.95833333 72.16666667,21.95 72.175,21.95</coordinates></LinearRing></innerBoundaryIs><innerBoundaryIs><LinearRing><coordinates>70.85833333,20.75833333 70.85833333,20.75 70.85833333,20.74166667 70.85833333,20.73333333 70.86666667,20.73333333 70.86666667,20.74166667 70.86666667,20.75 70.86666667,20.75833333 70.85833333,20.75833333</coordinates></LinearRing></innerBoundaryIs><innerBoundaryIs><LinearRing><coordinates>70.86666667,20.73333333 70.86666667,20.725 70.875,20.725 70.88333333,20.725 70.88333333,20.73333333 70.875,20.73333333 70.86666667,20.73333333</coordinates></LinearRing></innerBoundaryIs><innerBoundaryIs><LinearRing><coordinates>71.23333333,21.175 71.23333333,21.16666667 71.24166667,21.16666667 71.24166667,21.175 71.24166667,21.18333333 71.23333333,21.18333333 71.23333333,21.175</coordinates></LinearRing></innerBoundaryIs><innerBoundaryIs><LinearRing><coordinates>71.24166667,21.18333333 71.25,21.18333333 71.25,21.19166667 71.24166667,21.19166667 71.24166667,21.18333333</coordinates></LinearRing></innerBoundaryIs><innerBoundaryIs><LinearRing><coordinates>69.70833333,21.60833333 69.71666667,21.60833333 69.71666667,21.6 69.70833333,21.6 69.7,21.6 69.7,21.59166667 69.70833333,21.59166667 69.70833333,21.58333333 69.71666667,21.58333333 69.71666667,21.575 69.725,21.575 69.725,21.56666667 69.71666667,21.56666667 69.71666667,21.55833333 69.725,21.55833333 69.73333333,21.55833333 69.74166667,21.55833333 69.75,21.55833333 69.75,21.56666667 69.75,21.575 69.75833333,21.575 69.76666667,21.575 69.76666667,21.58333333 69.76666667,21.59166667 69.75833333,21.59166667 69.75833333,21.6 69.75833333,21.60833333 69.75,21.60833333 69.75,21.61666667 69.75,21.625 69.74166667,21.625 69.74166667,21.63333333 69.74166667,21.64166667 69.73333333,21.64166667 69.73333333,21.63333333 69.725,21.63333333 69.71666667,21.63333333 69.70833333,21.63333333 69.70833333,21.64166667 69.70833333,21.65 69.7,21.65 69.7,21.64166667 69.69166667,21.64166667 69.68333333,21.64166667 69.675,21.64166667 69.675,21.63333333 69.68333333,21.63333333 69.69166667,21.63333333 69.69166667,21.625 69.7,21.625 69.7,21.61666667 69.70833333,21.61666667 69.70833333,21.60833333</coordinates></LinearRing></innerBoundaryIs><innerBoundaryIs><LinearRing><coordinates>69.7,21.6 69.7,21.60833333 69.69166667,21.60833333 69.69166667,21.61666667 69.68333333,21.61666667 69.68333333,21.625 69.675,21.625 69.66666667,21.625 69.66666667,21.61666667 69.675,21.61666667 69.675,21.60833333 69.675,21.6 69.68333333,21.6 69.68333333,21.59166667 69.69166667,21.59166667 69.69166667,21.6 69.7,21.6</coordinates></LinearRing></innerBoundaryIs><innerBoundaryIs><LinearRing><coordinates>72.09166667,21.61666667 72.09166667,21.60833333 72.1,21.60833333 72.1,21.6 72.10833333,21.6 72.10833333,21.60833333 72.10833333,21.61666667 72.1,21.61666667 72.09166667,21.61666667</coordinates></LinearRing></innerBoundaryIs><innerBoundaryIs><LinearRing><coordinates>72.1,21.6 72.09166667,21.6 72.09166667,21.59166667 72.1,21.59166667 72.1,21.6</coordinates></LinearRing></innerBoundaryIs><innerBoundaryIs><LinearRing><coordinates>70.55,21.56666667 70.55,21.55833333 70.55833333,21.55833333 70.55833333,21.56666667 70.55,21.56666667</coordinates></LinearRing></innerBoundaryIs><innerBoundaryIs><LinearRing><coordinates>70.55833333,21.55833333 70.55833333,21.55 70.56666667,21.55 70.56666667,21.54166667 70.575,21.54166667 70.58333333,21.54166667 70.58333333,21.55 70.575,21.55 70.575,21.55833333 70.56666667,21.55833333 70.55833333,21.55833333</coordinates></LinearRing></innerBoundaryIs><innerBoundaryIs><LinearRing><coordinates>70.55833333,21.55 70.55,21.55 70.55,21.54166667 70.55833333,21.54166667 70.55833333,21.55</coordinates></LinearRing></innerBoundaryIs><innerBoundaryIs><LinearRing><coordinates>72.94166667,18.45833333 72.94166667,18.45 72.93333333,18.45 72.93333333,18.45833333 72.925,18.45833333 72.91666667,18.45833333 72.91666667,18.45 72.925,18.45 72.925,18.44166667 72.925,18.43333333 72.93333333,18.43333333 72.93333333,18.425 72.93333333,18.41666667 72.94166667,18.41666667 72.95,18.41666667 72.95,18.425 72.95,18.43333333 72.95833333,18.43333333 72.95833333,18.44166667 72.95833333,18.45 72.95833333,18.45833333 72.95833333,18.46666667 72.96666667,18.46666667 72.96666667,18.475 72.96666667,18.48333333 72.95833333,18.48333333 72.95833333,18.475 72.95,18.475 72.94166667,18.475 72.94166667,18.46666667 72.94166667,18.45833333</coordinates></LinearRing></innerBoundaryIs><innerBoundaryIs><LinearRing><coordinates>72.91666667,18.45833333 72.91666667,18.46666667 72.90833333,18.46666667 72.90833333,18.45833333 72.91666667,18.45833333</coordinates></LinearRing></innerBoundaryIs><innerBoundaryIs><LinearRing><coordinates>72.94166667,18.475 72.94166667,18.48333333 72.93333333,18.48333333 72.93333333,18.475 72.94166667,18.475</coordinates></LinearRing></innerBoundaryIs><innerBoundaryIs><LinearRing><coordinates>73.21666667,17.65 73.20833333,17.65 73.20833333,17.64166667 73.20833333,17.63333333 73.21666667,17.63333333 73.21666667,17.64166667 73.21666667,17.65</coordinates></LinearRing></innerBoundaryIs><innerBoundaryIs><LinearRing><coordinates>73.20833333,17.65 73.20833333,17.65833333 73.2,17.65833333 73.2,17.65 73.20833333,17.65</coordinates></LinearRing></innerBoundaryIs><innerBoundaryIs><LinearRing><coordinates>73.2,17.65833333 73.2,17.66666667 73.19166667,17.66666667 73.19166667,17.65833333 73.2,17.65833333</coordinates></LinearRing></innerBoundaryIs><innerBoundaryIs><LinearRing><coordinates>73.21666667,17.63333333 73.21666667,17.625 73.225,17.625 73.23333333,17.625 73.24166667,17.625 73.24166667,17.63333333 73.23333333,17.63333333 73.225,17.63333333 73.21666667,17.63333333</coordinates></LinearRing></innerBoundaryIs><innerBoundaryIs><LinearRing><coordinates>73.31666667,17.025 73.325,17.025 73.325,17.03333333 73.31666667,17.03333333 73.31666667,17.025</coordinates></LinearRing></innerBoundaryIs><innerBoundaryIs><LinearRing><coordinates>73.31666667,17.03333333 73.31666667,17.04166667 73.30833333,17.04166667 73.30833333,17.03333333 73.31666667,17.03333333</coordinates></LinearRing></innerBoundaryIs><innerBoundaryIs><LinearRing><coordinates>73.4,16.86666667 73.4,16.85833333 73.40833333,16.85833333 73.40833333,16.85 73.4,16.85 73.39166667,16.85 73.39166667,16.84166667 73.4,16.84166667 73.4,16.83333333 73.4,16.825 73.4,16.81666667 73.40833333,16.81666667 73.40833333,16.80833333 73.4,16.80833333 73.4,16.8 73.40833333,16.8 73.40833333,16.79166667 73.40833333,16.78333333 73.40833333,16.775 73.40833333,16.76666667 73.41666667,16.76666667 73.41666667,16.775 73.41666667,16.78333333 73.41666667,16.79166667 73.41666667,16.8 73.425,16.8 73.425,16.80833333 73.425,16.81666667 73.43333333,16.81666667 73.43333333,16.825 73.44166667,16.825 73.44166667,16.83333333 73.45,16.83333333 73.45,16.84166667 73.45,16.85 73.45833333,16.85 73.45833333,16.85833333 73.46666667,16.85833333 73.46666667,16.86666667 73.475,16.86666667 73.48333333,16.86666667 73.48333333,16.875 73.49166667,16.875 73.49166667,16.88333333 73.48333333,16.88333333 73.48333333,16.89166667 73.49166667,16.89166667 73.5,16.89166667 73.5,16.9 73.5,16.90833333 73.5,16.91666667 73.49166667,16.91666667 73.49166667,16.925 73.48333333,16.925 73.475,16.925 73.46666667,16.925 73.45833333,16.925 73.45833333,16.93333333 73.45,16.93333333 73.44166667,16.93333333 73.44166667,16.925 73.43333333,16.925 73.425,16.925 73.425,16.91666667 73.425,16.90833333 73.41666667,16.90833333 73.40833333,16.90833333 73.40833333,16.9 73.40833333,16.89166667 73.41666667,16.89166667 73.41666667,16.88333333 73.41666667,16.875 73.41666667,16.86666667 73.40833333,16.86666667 73.40833333,16.875 73.4,16.875 73.4,16.86666667</coordinates></LinearRing></innerBoundaryIs><innerBoundaryIs><LinearRing><coordinates>73.425,16.8 73.425,16.79166667 73.425,16.78333333 73.43333333,16.78333333 73.43333333,16.79166667 73.43333333,16.8 73.425,16.8</coordinates></LinearRing></innerBoundaryIs><innerBoundaryIs><LinearRing><coordinates>73.45833333,16.95833333 73.45833333,16.95 73.46666667,16.95 73.46666667,16.95833333 73.45833333,16.95833333</coordinates></LinearRing></innerBoundaryIs><innerBoundaryIs><LinearRing><coordinates>73.46666667,16.95833333 73.475,16.95833333 73.475,16.96666667 73.46666667,16.96666667 73.46666667,16.95833333</coordinates></LinearRing></innerBoundaryIs><innerBoundaryIs><LinearRing><coordinates>73.475,16.95833333 73.475,16.95 73.48333333,16.95 73.48333333,16.95833333 73.475,16.95833333</coordinates></LinearRing></innerBoundaryIs><innerBoundaryIs><LinearRing><coordinates>73.11666667,17.89166667 73.125,17.89166667 73.125,17.9 73.125,17.90833333 73.11666667,17.90833333 73.11666667,17.91666667 73.10833333,17.91666667 73.10833333,17.90833333 73.10833333,17.9 73.11666667,17.9 73.11666667,17.89166667</coordinates></LinearRing></innerBoundaryIs><innerBoundaryIs><LinearRing><coordinates>73.11666667,17.91666667 73.125,17.91666667 73.125,17.925 73.11666667,17.925 73.11666667,17.91666667</coordinates></LinearRing></innerBoundaryIs><innerBoundaryIs><LinearRing><coordinates>73.075,18.16666667 73.075,18.15833333 73.08333333,18.15833333 73.08333333,18.16666667 73.09166667,18.16666667 73.09166667,18.175 73.08333333,18.175 73.075,18.175 73.075,18.16666667</coordinates></LinearRing></innerBoundaryIs><innerBoundaryIs><LinearRing><coordinates>73.08333333,18.15833333 73.08333333,18.15 73.09166667,18.15 73.09166667,18.15833333 73.08333333,18.15833333</coordinates></LinearRing></innerBoundaryIs><innerBoundaryIs><LinearRing><coordinates>73.075,18.175 73.075,18.18333333 73.06666667,18.18333333 73.06666667,18.19166667 73.05833333,18.19166667 73.05833333,18.18333333 73.05833333,18.175 73.06666667,18.175 73.075,18.175</coordinates></LinearRing></innerBoundaryIs><innerBoundaryIs><LinearRing><coordinates>72.925,19.19166667 72.925,19.18333333 72.93333333,19.18333333 72.93333333,19.19166667 72.925,19.19166667</coordinates></LinearRing></innerBoundaryIs><innerBoundaryIs><LinearRing><coordinates>72.93333333,19.19166667 72.94166667,19.19166667 72.94166667,19.2 72.94166667,19.20833333 72.94166667,19.21666667 72.94166667,19.225 72.93333333,19.225 72.925,19.225 72.925,19.23333333 72.925,19.24166667 72.91666667,19.24166667 72.90833333,19.24166667 72.90833333,19.25 72.9,19.25 72.9,19.24166667 72.9,19.23333333 72.90833333,19.23333333 72.90833333,19.225 72.90833333,19.21666667 72.90833333,19.20833333 72.91666667,19.20833333 72.925,19.20833333 72.93333333,19.20833333 72.93333333,19.2 72.93333333,19.19166667</coordinates></LinearRing></innerBoundaryIs><innerBoundaryIs><LinearRing><coordinates>72.93333333,18.69166667 72.93333333,18.68333333 72.94166667,18.68333333 72.94166667,18.69166667 72.93333333,18.69166667</coordinates></LinearRing></innerBoundaryIs><innerBoundaryIs><LinearRing><coordinates>72.94166667,18.68333333 72.94166667,18.675 72.94166667,18.66666667 72.94166667,18.65833333 72.93333333,18.65833333 72.93333333,18.65 72.94166667,18.65 72.95,18.65 72.95833333,18.65 72.96666667,18.65 72.96666667,18.65833333 72.95833333,18.65833333 72.95833333,18.66666667 72.95833333,18.675 72.95,18.675 72.95,18.68333333 72.94166667,18.68333333</coordinates></LinearRing></innerBoundaryIs><innerBoundaryIs><LinearRing><coordinates>72.91666667,19.45833333 72.91666667,19.45 72.90833333,19.45 72.90833333,19.44166667 72.9,19.44166667 72.9,19.43333333 72.89166667,19.43333333 72.89166667,19.425 72.89166667,19.41666667 72.9,19.41666667 72.90833333,19.41666667 72.90833333,19.40833333 72.91666667,19.40833333 72.91666667,19.4 72.91666667,19.39166667 72.925,19.39166667 72.925,19.4 72.93333333,19.4 72.94166667,19.4 72.94166667,19.39166667 72.95,19.39166667 72.95,19.38333333 72.94166667,19.38333333 72.94166667,19.375 72.94166667,19.36666667 72.94166667,19.35833333 72.94166667,19.35 72.94166667,19.34166667 72.95,19.34166667 72.95,19.35 72.95,19.35833333 72.95833333,19.35833333 72.96666667,19.35833333 72.96666667,19.36666667 72.975,19.36666667 72.975,19.375 72.975,19.38333333 72.975,19.39166667 72.98333333,19.39166667 72.98333333,19.4 72.98333333,19.40833333 72.975,19.40833333 72.975,19.4 72.96666667,19.4 72.96666667,19.40833333 72.95833333,19.40833333 72.95833333,19.41666667 72.95,19.41666667 72.95,19.425 72.94166667,19.425 72.94166667,19.43333333 72.94166667,19.44166667 72.94166667,19.45 72.93333333,19.45 72.93333333,19.45833333 72.925,19.45833333 72.91666667,19.45833333</coordinates></LinearRing></innerBoundaryIs><innerBoundaryIs><LinearRing><coordinates>72.90833333,19.45 72.90833333,19.45833333 72.90833333,19.46666667 72.9,19.46666667 72.9,19.45833333 72.9,19.45 72.90833333,19.45</coordinates></LinearRing></innerBoundaryIs><innerBoundaryIs><LinearRing><coordinates>72.975,19.36666667 72.975,19.35833333 72.975,19.35 72.98333333,19.35 72.98333333,19.35833333 72.98333333,19.36666667 72.975,19.36666667</coordinates></LinearRing></innerBoundaryIs><innerBoundaryIs><LinearRing><coordinates>72.80833333,19.65 72.81666667,19.65 72.825,19.65 72.825,19.64166667 72.825,19.63333333 72.83333333,19.63333333 72.83333333,19.64166667 72.83333333,19.65 72.83333333,19.65833333 72.825,19.65833333 72.825,19.66666667 72.825,19.675 72.825,19.68333333 72.825,19.69166667 72.81666667,19.69166667 72.81666667,19.7 72.80833333,19.7 72.80833333,19.69166667 72.80833333,19.68333333 72.81666667,19.68333333 72.81666667,19.675 72.81666667,19.66666667 72.81666667,19.65833333 72.80833333,19.65833333 72.80833333,19.65</coordinates></LinearRing></innerBoundaryIs><innerBoundaryIs><LinearRing><coordinates>72.81666667,19.7 72.825,19.7 72.825,19.70833333 72.81666667,19.70833333 72.81666667,19.7</coordinates></LinearRing></innerBoundaryIs><innerBoundaryIs><LinearRing><coordinates>70.46666667,22.21666667 70.46666667,22.20833333 70.45833333,22.20833333 70.45833333,22.2 70.45,22.2 70.45,22.19166667 70.45833333,22.19166667 70.45833333,22.18333333 70.45833333,22.175 70.46666667,22.175 70.475,22.175 70.475,22.16666667 70.475,22.15833333 70.48333333,22.15833333 70.48333333,22.15 70.48333333,22.14166667 70.49166667,22.14166667 70.49166667,22.13333333 70.5,22.13333333 70.5,22.125 70.50833333,22.125 70.50833333,22.13333333 70.51666667,22.13333333 70.51666667,22.14166667 70.525,22.14166667 70.525,22.15 70.51666667,22.15 70.51666667,22.15833333 70.51666667,22.16666667 70.525,22.16666667 70.525,22.175 70.525,22.18333333 70.51666667,22.18333333 70.50833333,22.18333333 70.50833333,22.19166667 70.5,22.19166667 70.5,22.18333333 70.49166667,22.18333333 70.49166667,22.19166667 70.48333333,22.19166667 70.48333333,22.2 70.475,22.2 70.475,22.20833333 70.475,22.21666667 70.475,22.225 70.46666667,22.225 70.46666667,22.21666667</coordinates></LinearRing></innerBoundaryIs><innerBoundaryIs><LinearRing><coordinates>70.45,22.2 70.45,22.20833333 70.44166667,22.20833333 70.44166667,22.2 70.45,22.2</coordinates></LinearRing></innerBoundaryIs><innerBoundaryIs><LinearRing><coordinates>70.49166667,22.13333333 70.48333333,22.13333333 70.48333333,22.125 70.49166667,22.125 70.49166667,22.13333333</coordinates></LinearRing></innerBoundaryIs><innerBoundaryIs><LinearRing><coordinates>70.91666667,22.76666667 70.925,22.76666667 70.925,22.775 70.91666667,22.775 70.91666667,22.76666667</coordinates></LinearRing></innerBoundaryIs><innerBoundaryIs><LinearRing><coordinates>70.925,22.775 70.93333333,22.775 70.93333333,22.78333333 70.93333333,22.79166667 70.925,22.79166667 70.925,22.78333333 70.925,22.775</coordinates></LinearRing></innerBoundaryIs><innerBoundaryIs><LinearRing><coordinates>72.2,22.00833333 72.2,
[truncated: 83,396 more chars]
