# Supplementary material for: Species conservation profiles of a random sample of world spiders II: Gnaphosidae to Nemesiidae
Source: Biodivers Data J. 2018 Jun 29;(6):e26203. doi: 10.3897/BDJ.6.e26203 (PMC6065607; doi:10.3897/BDJ.6.e26203)
Supplement: Supplementary material 35 — Distribution of Pardosa izabella Chamberlin & Ivie, 1942 [file bdj-06-e26203-s035.kml]

<?xml version="1.0" encoding="UTF-8"?>
<kml xmlns="http://earth.google.com/kml/2.2">
<Document>
<name></name>
<description><![CDATA[]]></description>

<Style id="1">
<LineStyle>
<width>1</width>
<color>ff0000ff</color>
</LineStyle>
<PolyStyle>
<fill>0</fill>
</PolyStyle>
</Style>

<Placemark>
<name>R Polygon</name>
<description><![CDATA[]]></description>
<styleUrl>#1</styleUrl>
<visibility>1</visibility>
<MultiGeometry>
<Polygon>
<outerBoundaryIs>
<LinearRing>
<coordinates>
-91,14.92
-90.9936576080343,14.9197986676472
-90.9873407546426,14.9191954812831
-90.981074875564,14.9181928697263
-90.9748852012819,14.9167948701396
-90.9687966554302,14.9150071117741
-90.962833754434,14.9128367933016
-90.9570205087911,14.9102926538287
-90.95138032639,14.907384937707
-90.9459359182544,14.9041253532831
-90.9407092070945,14.9005270257531
-90.9357212390314,14.8966044443119
-90.9309920988518,14.8923734038105
-90.9265408291342,14.8878509411557
-90.9223853535708,14.8830552667085
-90.918542404795,14.8780056909571
-90.9150274570051,14.8727225467611
-90.9118546636552,14.8672271074773
-90.9090368004645,14.8615415013002
-90.9065852139735,14.8556886221592
-90.9045097758556,14.8496920375328
-90.9028188431677,14.8435758935509
-90.9015192246988,14.8373648177667
-90.9006161535539,14.8310838199901
-90.9001132660817,14.8247581915824
-90.9000125872326,14.8184134036165
-90.9003145224048,14.8120750043143
-90.9010178558119,14.8057685161727
-90.9021197553785,14.7995193331935
-90.903615784144,14.793352618631
-90.9054999181285,14.7872932036683
-90.9077645705895,14.7813654874307
-90.9104006225709,14.7755933387394
-90.9133974596215,14.77
-90.9167430145365,14.7646079936134
-90.9204238159469,14.7594390312862
-90.9244250425646,14.7545139266055
-90.9287305828621,14.7498525112294
-90.9333230999484,14.7454735550324
-90.9381841013779,14.7413946905257
-90.9432940136137,14.737632341857
-90.9486322608427,14.7342016586765
-90.9541773478273,14.7311164551345
-90.9599069464593,14.7283891542568
-90.9657979856674,14.7260307379214
-90.9718267443159,14.7240507026386
-90.9779689467213,14.7224570213115
-90.9841998604027,14.7212561111324
-90.9904943956696,14.7204528077427
-90.9968272066502,14.7200503457617
-91.0031727933498,14.7200503457617
-91.0095056043304,14.7204528077427
-91.0158001395973,14.7212561111324
-91.0220310532787,14.7224570213115
-91.0281732556841,14.7240507026386
-91.0342020143326,14.7260307379214
-91.0400930535407,14.7283891542568
-91.0458226521727,14.7311164551345
-91.0513677391573,14.7342016586765
-91.0567059863863,14.737632341857
-91.0618158986221,14.7413946905257
-91.0666769000516,14.7454735550324
-91.0712694171379,14.7498525112294
-91.0755749574354,14.7545139266055
-91.0795761840531,14.7594390312862
-91.0832569854635,14.7646079936134
-91.0866025403785,14.77
-91.0895993774291,14.7755933387394
-91.0922354294105,14.7813654874307
-91.0945000818715,14.7872932036683
-91.096384215856,14.793352618631
-91.0978802446215,14.7995193331935
-91.0989821441881,14.8057685161727
-91.0996854775952,14.8120750043143
-91.0999874127674,14.8184134036165
-91.0998867339183,14.8247581915824
-91.0993838464461,14.8310838199901
-91.0984807753012,14.8373648177667
-91.0971811568323,14.8435758935509
-91.0954902241444,14.8496920375328
-91.0934147860265,14.8556886221592
-91.0909631995355,14.8615415013002
-91.0881453363448,14.8672271074773
-91.0849725429949,14.8727225467611
-91.081457595205,14.8780056909571
-91.0776146464292,14.8830552667085
-91.0734591708658,14.8878509411557
-91.0690079011482,14.8923734038105
-91.0642787609686,14.8966044443119
-91.0592907929055,14.9005270257531
-91.0540640817456,14.9041253532831
-91.04861967361,14.907384937707
-91.0429794912089,14.9102926538287
-91.037166245566,14.9128367933016
-91.0312033445698,14.9150071117741
-91.0251147987181,14.9167948701396
-91.018925124436,14.9181928697263
-91.0126592453574,14.9191954812831
-91.0063423919657,14.9197986676472
-91,14.92
</coordinates>
</LinearRing>
</outerBoundaryIs>
</Polygon>
</MultiGeometry>
</Placemark>
</Document>
</kml>
