# Supplementary material for: Species conservation profiles of a random sample of world spiders II: Gnaphosidae to Nemesiidae
Source: Biodivers Data J. 2018 Jun 29;(6):e26203. doi: 10.3897/BDJ.6.e26203 (PMC6065607; doi:10.3897/BDJ.6.e26203)
Supplement: Supplementary material 37 — Distribution of Pardosa novitatis (Strand, 1916) [file bdj-06-e26203-s037.kml]

<?xml version="1.0" encoding="UTF-8"?>
<kml xmlns="http://earth.google.com/kml/2.2">
<Document>
<name></name>
<description><![CDATA[]]></description>

<Style id="1">
<LineStyle>
<width>1</width>
<color>ff0000ff</color>
</LineStyle>
<PolyStyle>
<fill>0</fill>
</PolyStyle>
</Style>

<Placemark>
<name>R Polygon</name>
<description><![CDATA[]]></description>
<styleUrl>#1</styleUrl>
<visibility>1</visibility>
<MultiGeometry>
<Polygon>
<outerBoundaryIs>
<LinearRing>
<coordinates>
41.19,5.63
41.1963423919657,5.62979866764719
41.2026592453574,5.62919548128308
41.208925124436,5.62819286972627
41.2151147987181,5.62679487013964
41.2212033445698,5.62500711177409
41.227166245566,5.62283679330161
41.2329794912089,5.62029265382866
41.23861967361,5.61738493770698
41.2440640817456,5.61412535328312
41.2492907929055,5.61052702575311
41.2542787609687,5.6066044443119
41.2590079011482,5.60237340381051
41.2634591708658,5.59785094115571
41.2676146464292,5.59305526670845
41.271457595205,5.58800569095712
41.274972542995,5.58272254676105
41.2781453363448,5.57722710747727
41.2809631995354,5.57154150130019
41.2834147860265,5.56568862215919
41.2854902241444,5.55969203753283
41.2871811568324,5.55357589355094
41.2884807753012,5.54736481776669
41.2893838464461,5.5410838199901
41.2898867339183,5.53475819158237
41.2899874127674,5.52841340361652
41.2896854775952,5.52207500431432
41.2889821441881,5.51576851617267
41.2878802446215,5.50951933319348
41.286384215856,5.503352618631
41.2845000818715,5.49729320366826
41.2822354294105,5.49136548743069
41.2795993774291,5.48559333873942
41.2766025403784,5.48
41.2732569854635,5.47460799361339
41.2695761840531,5.46943903128623
41.2655749574354,5.46451392660547
41.2612694171379,5.45985251122937
41.2566769000516,5.45547355503242
41.2518158986221,5.45139469052572
41.2467059863863,5.44763234185702
41.2413677391573,5.4442016586765
41.2358226521727,5.44111645513451
41.2300930535407,5.43838915425679
41.2242020143326,5.43603073792141
41.2181732556841,5.43405070263855
41.2120310532787,5.43245702131146
41.2058001395973,5.43125611113236
41.1995056043304,5.43045280774269
41.1931727933498,5.43005034576168
41.1868272066502,5.43005034576168
41.1804943956696,5.43045280774269
41.1741998604027,5.43125611113236
41.1679689467213,5.43245702131146
41.1618267443159,5.43405070263855
41.1557979856674,5.43603073792141
41.1499069464593,5.43838915425679
41.1441773478273,5.44111645513451
41.1386322608427,5.4442016586765
41.1332940136137,5.44763234185702
41.1281841013779,5.45139469052572
41.1233230999484,5.45547355503242
41.1187305828621,5.45985251122937
41.1144250425646,5.46451392660547
41.1104238159469,5.46943903128623
41.1067430145365,5.47460799361339
41.1033974596216,5.48
41.1004006225709,5.48559333873942
41.0977645705895,5.49136548743069
41.0954999181285,5.49729320366826
41.093615784144,5.503352618631
41.0921197553785,5.50951933319348
41.0910178558119,5.51576851617267
41.0903145224048,5.52207500431432
41.0900125872326,5.52841340361652
41.0901132660817,5.53475819158237
41.0906161535539,5.5410838199901
41.0915192246988,5.54736481776669
41.0928188431676,5.55357589355094
41.0945097758556,5.55969203753283
41.0965852139735,5.56568862215919
41.0990368004645,5.57154150130019
41.1018546636552,5.57722710747727
41.105027457005,5.58272254676105
41.108542404795,5.58800569095712
41.1123853535708,5.59305526670845
41.1165408291342,5.59785094115571
41.1209920988518,5.60237340381051
41.1257212390313,5.6066044443119
41.1307092070945,5.61052702575311
41.1359359182544,5.61412535328312
41.1413803263899,5.61738493770698
41.1470205087911,5.62029265382866
41.152833754434,5.62283679330161
41.1587966554302,5.62500711177409
41.1648852012819,5.62679487013964
41.171074875564,5.62819286972627
41.1773407546426,5.62919548128308
41.1836576080343,5.62979866764719
41.19,5.63
</coordinates>
</LinearRing>
</outerBoundaryIs>
</Polygon>
<Polygon>
<outerBoundaryIs>
<LinearRing>
<coordinates>
41.19,5.63
41.1963423919657,5.62979866764719
41.2026592453574,5.62919548128308
41.208925124436,5.62819286972627
41.2151147987181,5.62679487013964
41.2212033445698,5.62500711177409
41.227166245566,5.62283679330161
41.2329794912089,5.62029265382866
41.23861967361,5.61738493770698
41.2440640817456,5.61412535328312
41.2492907929055,5.61052702575311
41.2542787609687,5.6066044443119
41.2590079011482,5.60237340381051
41.2634591708658,5.59785094115571
41.2676146464292,5.59305526670845
41.271457595205,5.58800569095712
41.274972542995,5.58272254676105
41.2781453363448,5.57722710747727
41.2809631995354,5.57154150130019
41.2834147860265,5.56568862215919
41.2854902241444,5.55969203753283
41.2871811568324,5.55357589355094
41.2884807753012,5.54736481776669
41.2893838464461,5.5410838199901
41.2898867339183,5.53475819158237
41.2899874127674,5.52841340361652
41.2896854775952,5.52207500431432
41.2889821441881,5.51576851617267
41.2878802446215,5.50951933319348
41.286384215856,5.503352618631
41.2845000818715,5.49729320366826
41.2822354294105,5.49136548743069
41.2795993774291,5.48559333873942
41.2766025403784,5.48
41.2732569854635,5.47460799361339
41.2695761840531,5.46943903128623
41.2655749574354,5.46451392660547
41.2612694171379,5.45985251122937
41.2566769000516,5.45547355503242
41.2518158986221,5.45139469052572
41.2467059863863,5.44763234185702
41.2413677391573,5.4442016586765
41.2358226521727,5.44111645513451
41.2300930535407,5.43838915425679
41.2242020143326,5.43603073792141
41.2181732556841,5.43405070263855
41.2120310532787,5.43245702131146
41.2058001395973,5.43125611113236
41.1995056043304,5.43045280774269
41.1931727933498,5.43005034576168
41.1868272066502,5.43005034576168
41.1804943956696,5.43045280774269
41.1741998604027,5.43125611113236
41.1679689467213,5.43245702131146
41.1618267443159,5.43405070263855
41.1557979856674,5.43603073792141
41.1499069464593,5.43838915425679
41.1441773478273,5.44111645513451
41.1386322608427,5.4442016586765
41.1332940136137,5.44763234185702
41.1281841013779,5.45139469052572
41.1233230999484,5.45547355503242
41.1187305828621,5.45985251122937
41.1144250425646,5.46451392660547
41.1104238159469,5.46943903128623
41.1067430145365,5.47460799361339
41.1033974596216,5.48
41.1004006225709,5.48559333873942
41.0977645705895,5.49136548743069
41.0954999181285,5.49729320366826
41.093615784144,5.503352618631
41.0921197553785,5.50951933319348
41.0910178558119,5.51576851617267
41.0903145224048,5.52207500431432
41.0900125872326,5.52841340361652
41.0901132660817,5.53475819158237
41.0906161535539,5.5410838199901
41.0915192246988,5.54736481776669
41.0928188431676,5.55357589355094
41.0945097758556,5.55969203753283
41.0965852139735,5.56568862215919
41.0990368004645,5.57154150130019
41.1018546636552,5.57722710747727
41.105027457005,5.58272254676105
41.108542404795,5.58800569095712
41.1123853535708,5.59305526670845
41.1165408291342,5.59785094115571
41.1209920988518,5.60237340381051
41.1257212390313,5.6066044443119
41.1307092070945,5.61052702575311
41.1359359182544,5.61412535328312
41.1413803263899,5.61738493770698
41.1470205087911,5.62029265382866
41.152833754434,5.62283679330161
41.1587966554302,5.62500711177409
41.1648852012819,5.62679487013964
41.171074875564,5.62819286972627
41.1773407546426,5.62919548128308
41.1836576080343,5.62979866764719
41.19,5.63
</coordinates>
</LinearRing>
</outerBoundaryIs>
</Polygon>
</MultiGeometry>
</Placemark>
</Document>
</kml>
