# Supplementary material for: Species conservation profiles of a random sample of world spiders II: Gnaphosidae to Nemesiidae
Source: Biodivers Data J. 2018 Jun 29;(6):e26203. doi: 10.3897/BDJ.6.e26203 (PMC6065607; doi:10.3897/BDJ.6.e26203)
Supplement: Supplementary material 38 — Distribution of Pardosa pusiola (Thorell, 1891) [file bdj-06-e26203-s038.kml]

<?xml version="1.0" encoding="utf-8" ?>
<kml xmlns="http://www.opengis.net/kml/2.2">
<Document id="root_doc">
<Schema name="Pardosa_pusiola.kml" id="Pardosa_pusiola.kml">
	<SimpleField name="layer" type="float"></SimpleField>
</Schema>
<Folder><name>Pardosa_pusiola.kml</name>
  <Placemark>
	<Style><LineStyle><color>ff0000ff</color></LineStyle><PolyStyle><fill>0</fill></PolyStyle></Style>
	<ExtendedData><SchemaData schemaUrl="#Pardosa_pusiola.kml">
		<SimpleData name="layer">1</SimpleData>
	</SchemaData></ExtendedData>
      <MultiGeometry><Polygon><outerBoundaryIs><LinearRing><coordinates>103.75,-4.75 103.83333333,-4.75 103.83333333,-4.83333333 103.75,-4.83333333 103.75,-4.75</coordinates></LinearRing></outerBoundaryIs></Polygon><Polygon><outerBoundaryIs><LinearRing><coordinates>103.66666667,-4.66666667 103.75,-4.66666667 103.75,-4.75 103.66666667,-4.75 103.66666667,-4.66666667</coordinates></LinearRing></outerBoundaryIs></Polygon><Polygon><outerBoundaryIs><LinearRing><coordinates>104.5,-5.16666667 104.41666667,-5.16666667 104.33333333,-5.16666667 104.25,-5.16666667 104.25,-5.08333333 104.16666667,-5.08333333 104.08333333,-5.08333333 104.08333333,-5.0 104.08333333,-4.91666667 104.08333333,-4.83333333 104.16666667,-4.83333333 104.25,-4.83333333 104.25,-4.91666667 104.25,-5.0 104.33333333,-5.0 104.41666667,-5.0 104.5,-5.0 104.58333333,-5.0 104.58333333,-5.08333333 104.58333333,-5.16666667 104.58333333,-5.25 104.58333333,-5.33333333 104.5,-5.33333333 104.5,-5.25 104.5,-5.16666667</coordinates></LinearRing></outerBoundaryIs></Polygon><Polygon><outerBoundaryIs><LinearRing><coordinates>107.58333333,-7.0 107.58333333,-7.08333333 107.5,-7.08333333 107.5,-7.0 107.5,-6.91666667 107.5,-6.83333333 107.5,-6.75 107.58333333,-6.75 107.66666667,-6.75 107.75,-6.75 107.83333333,-6.75 107.83333333,-6.83333333 107.75,-6.83333333 107.75,-6.91666667 107.75,-7.0 107.75,-7.08333333 107.66666667,-7.08333333 107.66666667,-7.0 107.66666667,-6.91666667 107.66666667,-6.83333333 107.58333333,-6.83333333 107.58333333,-6.91666667 107.58333333,-7.0</coordinates></LinearRing></outerBoundaryIs></Polygon><Polygon><outerBoundaryIs><LinearRing><coordinates>108.58333333,-7.0 108.66666667,-7.0 108.66666667,-7.08333333 108.58333333,-7.08333333 108.58333333,-7.0</coordinates></LinearRing></outerBoundaryIs></Polygon><Polygon><outerBoundaryIs><LinearRing><coordinates>107.66666667,-7.41666667 107.58333333,-7.41666667 107.5,-7.41666667 107.5,-7.33333333 107.41666667,-7.33333333 107.33333333,-7.33333333 107.33333333,-7.25 107.25,-7.25 107.25,-7.16666667 107.16666667,-7.16666667 107.16666667,-7.08333333 107.25,-7.08333333 107.33333333,-7.08333333 107.33333333,-7.0 107.41666667,-7.0 107.41666667,-7.08333333 107.5,-7.08333333 107.5,-7.16666667 107.58333333,-7.16666667 107.58333333,-7.08333333 107.66666667,-7.08333333 107.66666667,-7.16666667 107.75,-7.16666667 107.75,-7.08333333 107.83333333,-7.08333333 107.91666667,-7.08333333 107.91666667,-7.16666667 108.0,-7.16666667 108.0,-7.08333333 108.08333333,-7.08333333 108.08333333,-7.0 108.16666667,-7.0 108.25,-7.0 108.33333333,-7.0 108.33333333,-6.91666667 108.33333333,-6.83333333 108.41666667,-6.83333333 108.41666667,-6.91666667 108.5,-6.91666667 108.58333333,-6.91666667 108.58333333,-7.0 108.5,-7.0 108.5,-7.08333333 108.58333333,-7.08333333 108.58333333,-7.16666667 108.66666667,-7.16666667 108.75,-7.16666667 108.75,-7.08333333 108.83333333,-7.08333333 108.83333333,-7.16666667 108.91666667,-7.16666667 109.0,-7.16666667 109.08333333,-7.16666667 109.16666667,-7.16666667 109.25,-7.16666667 109.33333333,-7.16666667 109.41666667,-7.16666667 109.5,-7.16666667 109.58333333,-7.16666667 109.66666667,-7.16666667 109.75,-7.16666667 109.75,-7.08333333 109.83333333,-7.08333333 109.83333333,-7.16666667 109.91666667,-7.16666667 110.0,-7.16666667 110.0,-7.25 110.08333333,-7.25 110.08333333,-7.33333333 110.16666667,-7.33333333 110.16666667,-7.41666667 110.25,-7.41666667 110.25,-7.5 110.33333333,-7.5 110.33333333,-7.41666667 110.33333333,-7.33333333 110.41666667,-7.33333333 110.41666667,-7.41666667 110.5,-7.41666667 110.5,-7.5 110.5,-7.58333333 110.5,-7.66666667 110.41666667,-7.66666667 110.41666667,-7.75 110.41666667,-7.83333333 110.33333333,-7.83333333 110.25,-7.83333333 110.16666667,-7.83333333 110.16666667,-7.91666667 110.08333333,-7.91666667 110.08333333,-7.83333333 110.0,-7.83333333 110.0,-7.75 109.91666667,-7.75 109.83333333,-7.75 109.83333333,-7.66666667 109.75,-7.66666667 109.66666667,-7.66666667 109.58333333,-7.66666667 109.5,-7.66666667 109.5,-7.75 109.41666667,-7.75 109.41666667,-7.83333333 109.33333333,-7.83333333 109.33333333,-7.75 109.25,-7.75 109.16666667,-7.75 109.08333333,-7.75 109.08333333,-7.66666667 109.0,-7.66666667 108.91666667,-7.66666667 108.91666667,-7.58333333 108.83333333,-7.58333333 108.75,-7.58333333 108.66666667,-7.58333333 108.58333333,-7.58333333 108.58333333,-7.5 108.5,-7.5 108.5,-7.58333333 108.41666667,-7.58333333 108.33333333,-7.58333333 108.25,-7.58333333 108.16666667,-7.58333333 108.08333333,-7.58333333 108.0,-7.58333333 107.91666667,-7.58333333 107.83333333,-7.58333333 107.75,-7.58333333 107.75,-7.5 107.75,-7.41666667 107.66666667,-7.41666667</coordinates></LinearRing></outerBoundaryIs><innerBoundaryIs><LinearRing><coordinates>110.16666667,-7.66666667 110.16666667,-7.75 110.25,-7.75 110.25,-7.66666667 110.16666667,-7.66666667</coordinates></LinearRing></innerBoundaryIs></Polygon><Polygon><outerBoundaryIs><LinearRing><coordinates>103.83333333,-4.16666667 103.91666667,-4.16666667 103.91666667,-4.25 103.83333333,-4.25 103.83333333,-4.16666667</coordinates></LinearRing></outerBoundaryIs></Polygon><Polygon><outerBoundaryIs><LinearRing><coordinates>113.41666667,0.08333333 113.41666667,0.0 113.33333333,0.0 113.33333333,0.08333333 113.25,0.08333333 113.16666667,0.08333333 113.16666667,0.16666667 113.16666667,0.25 113.25,0.25 113.33333333,0.25 113.41666667,0.25 113.5,0.25 113.5,0.16666667 113.5,0.08333333 113.41666667,0.08333333</coordinates></LinearRing></outerBoundaryIs></Polygon><Polygon><outerBoundaryIs><LinearRing><coordinates>99.66666667,0.41666667 99.75,0.41666667 99.75,0.33333333 99.66666667,0.33333333 99.58333333,0.33333333 99.58333333,0.41666667 99.66666667,0.41666667</coordinates></LinearRing></outerBoundaryIs></Polygon><Polygon><outerBoundaryIs><LinearRing><coordinates>113.16666667,0.58333333 113.25,0.58333333 113.25,0.5 113.16666667,0.5 113.16666667,0.58333333</coordinates></LinearRing></outerBoundaryIs></Polygon><Polygon><outerBoundaryIs><LinearRing><coordinates>99.25,0.75 99.33333333,0.75 99.41666667,0.75 99.5,0.75 99.5,0.66666667 99.5,0.58333333 99.58333333,0.58333333 99.58333333,0.5 99.58333333,0.41666667 99.5,0.41666667 99.5,0.5 99.41666667,0.5 99.41666667,0.58333333 99.33333333,0.58333333 99.33333333,0.66666667 99.25,0.66666667 99.25,0.75</coordinates></LinearRing></outerBoundaryIs></Polygon><Polygon><outerBoundaryIs><LinearRing><coordinates>99.58333333,0.75 99.66666667,0.75 99.66666667,0.66666667 99.58333333,0.66666667 99.58333333,0.75</coordinates></LinearRing></outerBoundaryIs></Polygon><Polygon><outerBoundaryIs><LinearRing><coordinates>103.66666667,-4.41666667 103.75,-4.41666667 103.75,-4.5 103.66666667,-4.5 103.58333333,-4.5 103.58333333,-4.41666667 103.5,-4.41666667 103.5,-4.33333333 103.5,-4.25 103.41666667,-4.25 103.41666667,-4.16666667 103.41666667,-4.08333333 103.5,-4.08333333 103.58333333,-4.08333333 103.58333333,-4.16666667 103.66666667,-4.16666667 103.75,-4.16666667 103.75,-4.25 103.75,-4.33333333 103.66666667,-4.33333333 103.66666667,-4.41666667</coordinates></LinearRing></outerBoundaryIs></Polygon><Polygon><outerBoundaryIs><LinearRing><coordinates>113.16666667,1.33333333 113.25,1.33333333 113.33333333,1.33333333 113.33333333,1.25 113.25,1.25 113.16666667,1.25 113.16666667,1.33333333</coordinates></LinearRing></outerBoundaryIs></Polygon><Polygon><outerBoundaryIs><LinearRing><coordinates>98.5,1.75 98.58333333,1.75 98.58333333,1.66666667 98.5,1.66666667 98.5,1.75</coordinates></LinearRing></outerBoundaryIs></Polygon><Polygon><outerBoundaryIs><LinearRing><coordinates>98.66666667,1.5 98.58333333,1.5 98.58333333,1.58333333 98.58333333,1.66666667 98.66666667,1.66666667 98.66666667,1.58333333 98.75,1.58333333 98.75,1.66666667 98.83333333,1.66666667 98.83333333,1.58333333 98.91666667,1.58333333 98.91666667,1.5 98.91666667,1.41666667 98.91666667,1.33333333 98.83333333,1.33333333 98.75,1.33333333 98.75,1.41666667 98.75,1.5 98.66666667,1.5</coordinates></LinearRing></outerBoundaryIs></Polygon><Polygon><outerBoundaryIs><LinearRing><coordinates>115.16666667,2.41666667 115.25,2.41666667 115.25,2.33333333 115.16666667,2.33333333 115.16666667,2.41666667</coordinates></LinearRing></outerBoundaryIs></Polygon><Polygon><outerBoundaryIs><LinearRing><coordinates>80.41666667,6.33333333 80.41666667,6.25 80.33333333,6.25 80.33333333,6.33333333 80.25,6.33333333 80.25,6.41666667 80.16666667,6.41666667 80.16666667,6.5 80.16666667,6.58333333 80.16666667,6.66666667 80.16666667,6.75 80.16666667,6.83333333 80.16666667,6.91666667 80.25,6.91666667 80.33333333,6.91666667 80.41666667,6.91666667 80.41666667,7.0 80.41666667,7.08333333 80.5,7.08333333 80.5,7.0 80.58333333,7.0 80.58333333,6.91666667 80.66666667,6.91666667 80.66666667,6.83333333 80.66666667,6.75 80.75,6.75 80.75,6.66666667 80.75,6.58333333 80.66666667,6.58333333 80.58333333,6.58333333 80.58333333,6.66666667 80.5,6.66666667 80.5,6.58333333 80.5,6.5 80.58333333,6.5 80.66666667,6.5 80.66666667,6.41666667 80.66666667,6.33333333 80.58333333,6.33333333 80.5,6.33333333 80.41666667,6.33333333</coordinates></LinearRing></outerBoundaryIs></Polygon><Polygon><outerBoundaryIs><LinearRing><coordinates>102.83333333,12.41666667 102.91666667,12.41666667 102.91666667,12.33333333 102.83333333,12.33333333 102.83333333,12.41666667</coordinates></LinearRing></outerBoundaryIs></Polygon><Polygon><outerBoundaryIs><LinearRing><coordinates>102.91666667,12.5 103.0,12.5 103.0,12.41666667 102.91666667,12.41666667 102.91666667,12.5</coordinates></LinearRing></outerBoundaryIs></Polygon><Polygon><outerBoundaryIs><LinearRing><coordinates>102.83333333,12.25 102.91666667,12.25 102.91666667,12.16666667 102.83333333,12.16666667 102.83333333,12.25</coordinates></LinearRing></outerBoundaryIs></Polygon><Polygon><outerBoundaryIs><LinearRing><coordinates>102.58333333,12.75 102.58333333,12.66666667 102.5,12.66666667 102.5,12.75 102.41666667,12.75 102.41666667,12.83333333 102.5,12.83333333 102.58333333,12.83333333 102.58333333,12.75</coordinates></LinearRing></outerBoundaryIs></Polygon><Polygon><outerBoundaryIs><LinearRing><coordinates>103.66666667,11.91666667 103.66666667,11.83333333 103.58333333,11.83333333 103.58333333,11.91666667 103.5,11.91666667 103.41666667,11.91666667 103.41666667,12.0 103.33333333,12.0 103.33333333,12.08333333 103.41666667,12.08333333 103.5,12.08333333 103.58333333,12.08333333 103.58333333,12.0 103.66666667,12.0 103.66666667,11.91666667</coordinates></LinearRing></outerBoundaryIs></Polygon><Polygon><outerBoundaryIs><LinearRing><coordinates>103.0,12.16666667 103.08333333,12.16666667 103.08333333,12.08333333 103.0,12.08333333 102.91666667,12.08333333 102.91666667,12.16666667 103.0,12.16666667</coordinates></LinearRing></outerBoundaryIs></Polygon><Polygon><outerBoundaryIs><LinearRing><coordinates>98.25,2.08333333 98.25,2.0 98.16666667,2.0 98.16666667,2.08333333 98.08333333,2.08333333 98.08333333,2.16666667 98.0,2.16666667 98.0,2.25 97.91666667,2.25 97.91666667,2.16666667 97.83333333,2.16666667 97.75,2.16666667 97.75,2.25 97.66666667,2.25 97.66666667,2.33333333 97.66666667,2.41666667 97.75,2.41666667 97.83333333,2.41666667 97.91666667,2.41666667 98.0,2.41666667 98.0,2.33333333 98.08333333,2.33333333 98.08333333,2.25 98.16666667,2.25 98.16666667,2.16666667 98.25,2.16666667 98.25,2.08333333</coordinates></LinearRing></outerBoundaryIs></Polygon><Polygon><outerBoundaryIs><LinearRing><coordinates>115.33333333,1.16666667 115.33333333,1.08333333 115.25,1.08333333 115.25,1.0 115.16666667,1.0 115.16666667,0.91666667 115.16666667,0.83333333 115.08333333,0.83333333 115.08333333,0.75 115.16666667,0.75 115.25,0.75 115.25,0.66666667 115.25,0.58333333 115.33333333,0.58333333 115.33333333,0.5 115.33333333,0.41666667 115.25,0.41666667 115.16666667,0.41666667 115.08333333,0.41666667 115.08333333,0.5 115.0,0.5 115.0,0.41666667 115.0,0.33333333 114.91666667,0.33333333 114.83333333,0.33333333 114.83333333,0.41666667 114.75,0.41666667 114.75,0.33333333 114.66666667,0.33333333 114.58333333,0.33333333 114.5,0.33333333 114.41666667,0.33333333 114.41666667,0.25 114.33333333,0.25 114.33333333,0.33333333 114.25,0.33333333 114.25,0.25 114.16666667,0.25 114.16666667,0.33333333 114.16666667,0.41666667 114.16666667,0.5 114.08333333,0.5 114.08333333,0.41666667 114.08333333,0.33333333 114.08333333,0.25 114.0,0.25 113.91666667,0.25 113.91666667,0.16666667 113.91666667,0.08333333 113.83333333,0.08333333 113.75,0.08333333 113.66666667,0.08333333 113.58333333,0.08333333 113.58333333,0.16666667 113.58333333,0.25 113.58333333,0.33333333 113.58333333,0.41666667 113.5,0.41666667 113.5,0.5 113.58333333,0.5 113.58333333,0.58333333 113.5,0.58333333 113.5,0.66666667 113.41666667,0.66666667 113.33333333,0.66666667 113.25,0.66666667 113.16666667,0.66666667 113.08333333,0.66666667 113.0,0.66666667 113.0,0.75 113.0,0.83333333 112.91666667,0.83333333 112.91666667,0.75 112.83333333,0.75 112.83333333,0.83333333 112.83333333,0.91666667 112.83333333,1.0 112.83333333,1.08333333 112.91666667,1.08333333 112.91666667,1.16666667 113.0,1.16666667 113.08333333,1.16666667 113.08333333,1.25 113.16666667,1.25 113.16666667,1.16666667 113.25,1.16666667 113.33333333,1.16666667 113.33333333,1.25 113.41666667,1.25 113.5,1.25 113.5,1.16666667 113.5,1.08333333 113.58333333,1.08333333 113.58333333,1.16666667 113.58333333,1.25 113.66666667,1.25 113.66666667,1.33333333 113.58333333,1.33333333 113.58333333,1.41666667 113.5,1.41666667 113.5,1.33333333 113.41666667,1.33333333 113.33333333,1.33333333 113.33333333,1.41666667 113.41666667,1.41666667 113.41666667,1.5 113.5,1.5 113.5,1.58333333 113.58333333,1.58333333 113.58333333,1.66666667 113.66666667,1.66666667 113.66666667,1.75 113.75,1.75 113.75,1.83333333 113.83333333,1.83333333 113.91666667,1.83333333 113.91666667,1.91666667 114.0,1.91666667 114,2 114.08333333,2.0 114.08333333,2.08333333 114.16666667,2.08333333 114.16666667,2.16666667 114.25,2.16666667 114.33333333,2.16666667 114.41666667,2.16666667 114.5,2.16666667 114.58333333,2.16666667 114.66666667,2.16666667 114.75,2.16666667 114.75,2.08333333 114.83333333,2.08333333 114.91666667,2.08333333 114.91666667,2.16666667 115.0,2.16666667 115.0,2.25 115.08333333,2.25 115.08333333,2.33333333 115.16666667,2.33333333 115.16666667,2.25 115.16666667,2.16666667 115.16666667,2.08333333 115.25,2.08333333 115.33333333,2.08333333 115.33333333,2.16666667 115.41666667,2.16666667 115.41666667,2.08333333 115.5,2.08333333 115.5,2.0 115.41666667,2.0 115.41666667,1.91666667 115.33333333,1.91666667 115.25,1.91666667 115.16666667,1.91666667 115.08333333,1.91666667 115.08333333,1.83333333 115.08333333,1.75 115.16666667,1.75 115.25,1.75 115.33333333,1.75 115.33333333,1.66666667 115.41666667,1.66666667 115.41666667,1.58333333 115.5,1.58333333 115.5,1.5 115.5,1.41666667 115.41666667,1.41666667 115.41666667,1.33333333 115.33333333,1.33333333 115.25,1.33333333 115.25,1.25 115.33333333,1.25 115.33333333,1.16666667</coordinates></LinearRing></outerBoundaryIs><innerBoundaryIs><LinearRing><coordinates>115.25,1.33333333 115.25,1.41666667 115.16666667,1.41666667 115.16666667,1.33333333 115.25,1.33333333</coordinates></LinearRing></innerBoundaryIs><innerBoundaryIs><LinearRing><coordinates>113.33333333,1.08333333 113.33333333,1.0 113.41666667,1.0 113.41666667,1.08333333 113.33333333,1.08333333</coordinates></LinearRing></innerBoundaryIs><innerBoundaryIs><LinearRing><coordinates>113.75,1.08333333 113.75,1.0 113.75,0.91666667 113.83333333,0.91666667 113.91666667,0.91666667 113.91666667,1.0 113.91666667,1.08333333 113.83333333,1.08333333 113.75,1.08333333</coordinates></LinearRing></innerBoundaryIs><innerBoundaryIs><LinearRing><coordinates>114.33333333,1.08333333 114.33333333,1.0 114.41666667,1.0 114.41666667,1.08333333 114.41666667,1.16666667 114.33333333,1.16666667 114.33333333,1.08333333</coordinates></LinearRing></innerBoundaryIs><innerBoundaryIs><LinearRing><coordinates>114.66666667,0.66666667 114.58333333,0.66666667 114.5,0.66666667 114.5,0.58333333 114.41666667,0.58333333 114.41666667,0.5 114.5,0.5 114.58333333,0.5 114.66666667,0.5 114.66666667,0.58333333 114.66666667,0.66666667</coordinates></LinearRing></innerBoundaryIs><innerBoundaryIs><LinearRing><coordinates>114.75,0.66666667 114.83333333,0.66666667 114.91666667,0.66666667 115.0,0.66666667 115.0,0.75 114.91666667,0.75 114.83333333,0.75 114.75,0.75 114.75,0.66666667</coordinates></LinearRing></innerBoundaryIs><innerBoundaryIs><LinearRing><coordinates>114.25,0.41666667 114.33333333,0.41666667 114.33333333,0.5 114.33333333,0.58333333 114.25,0.58333333 114.25,0.5 114.25,0.41666667</coordinates></LinearRing></innerBoundaryIs><innerBoundaryIs><LinearRing><coordinates>114.66666667,1.25 114.75,1.25 114.75,1.33333333 114.75,1.41666667 114.66666667,1.41666667 114.66666667,1.5 114.66666667,1.58333333 114.75,1.58333333 114.75,1.66666667 114.66666667,1.66666667 114.58333333,1.66666667 114.58333333,1.58333333 114.58333333,1.5 114.5,1.5 114.5,1.41666667 114.5,1.33333333 114.5,1.25 114.58333333,1.25 114.58333333,1.33333333 114.66666667,1.33333333 114.66666667,1.25</coordinates></LinearRing></innerBoundaryIs><innerBoundaryIs><LinearRing><coordinates>114.83333333,1.5 114.91666667,1.5 115.0,1.5 115.0,1.58333333 114.91666667,1.58333333 114.91666667,1.66666667 114.83333333,1.66666667 114.83333333,1.58333333 114.83333333,1.5</coordinates></LinearRing></innerBoundaryIs><innerBoundaryIs><LinearRing><coordinates>114.41666667,2.0 114.5,2.0 114.5,2.08333333 114.41666667,2.08333333 114.41666667,2.0</coordinates></LinearRing></innerBoundaryIs></Polygon><Polygon><outerBoundaryIs><LinearRing><coordinates>98.66666667,15.91666667 98.75,15.91666667 98.75,15.83333333 98.66666667,15.83333333 98.66666667,15.91666667</coordinates></LinearRing></outerBoundaryIs></Polygon><Polygon><outerBoundaryIs><LinearRing><coordinates>107.75,16.08333333 107.83333333,16.08333333 107.83333333,16.0 107.75,16.0 107.75,16.08333333</coordinates></LinearRing></outerBoundaryIs></Polygon><Polygon><outerBoundaryIs><LinearRing><coordinates>106,16 106.08333333,16.0 106.08333333,15.91666667 106.0,15.91666667 106,16</coordinates></LinearRing></outerBoundaryIs></Polygon><Polygon><outerBoundaryIs><LinearRing><coordinates>98.5,16.33333333 98.5,16.25 98.41666667,16.25 98.41666667,16.33333333 98.41666667,16.41666667 98.41666667,16.5 98.5,16.5 98.5,16.41666667 98.5,16.33333333</coordinates></LinearRing></outerBoundaryIs></Polygon><Polygon><outerBoundaryIs><LinearRing><coordinates>98.58333333,16.08333333 98.58333333,16.0 98.5,16.0 98.5,16.08333333 98.5,16.16666667 98.5,16.25 98.58333333,16.25 98.58333333,16.16666667 98.58333333,16.08333333</coordinates></LinearRing></outerBoundaryIs></Polygon><Polygon><outerBoundaryIs><LinearRing><coordinates>98.25,17.0 98.25,16.91666667 98.16666667,16.91666667 98.16666667,17.0 98.16666667,17.08333333 98.25,17.08333333 98.25,17.0</coordinates></LinearRing></outerBoundaryIs></Polygon><Polygon><outerBoundaryIs><LinearRing><coordinates>98.08333333,17.16666667 98.16666667,17.16666667 98.16666667,17.08333333 98.08333333,17.08333333 98.08333333,17.16666667</coordinates></LinearRing></outerBoundaryIs></Polygon><Polygon><outerBoundaryIs><LinearRing><coordinates>82.83333333,18.5 82.91666667,18.5 82.91666667,18.41666667 82.83333333,18.41666667 82.83333333,18.5</coordinates></LinearRing></outerBoundaryIs></Polygon><Polygon><outerBoundaryIs><LinearRing><coordinates>110.0,18.75 110.08333333,18.75 110.08333333,18.66666667 110.0,18.66666667 110.0,18.75</coordinates></LinearRing></outerBoundaryIs></Polygon><Polygon><outerBoundaryIs><LinearRing><coordinates>109.83333333,18.75 109.91666667,18.75 109.91666667,18.66666667 109.83333333,18.66666667 109.83333333,18.75</coordinates></LinearRing></outerBoundaryIs></Polygon><Polygon><outerBoundaryIs><LinearRing><coordinates>109.5,18.66666667 109.58333333,18.66666667 109.58333333,18.58333333 109.5,18.58333333 109.5,18.66666667</coordinates></LinearRing></outerBoundaryIs></Polygon><Polygon><outerBoundaryIs><LinearRing><coordinates>96.25,18.66666667 96.25,18.58333333 96.16666667,18.58333333 96.16666667,18.66666667 96.16666667,18.75 96.16666667,18.83333333 96.25,18.83333333 96.25,18.75 96.25,18.66666667</coordinates></LinearRing></outerBoundaryIs></Polygon><Polygon><outerBoundaryIs><LinearRing><coordinates>102.5,18.75 102.58333333,18.75 102.58333333,18.66666667 102.5,18.66666667 102.5,18.75</coordinates></LinearRing></outerBoundaryIs></Polygon><Polygon><outerBoundaryIs><LinearRing><coordinates>97.75,17.66666667 97.75,17.58333333 97.66666667,17.58333333 97.66666667,17.66666667 97.58333333,17.66666667 97.58333333,17.75 97.58333333,17.83333333 97.5,17.83333333 97.5,17.91666667 97.5,18.0 97.5,18.08333333 97.5,18.16666667 97.58333333,18.16666667 97.58333333,18.08333333 97.58333333,18.0 97.66666667,18.0 97.66666667,17.91666667 97.66666667,17.83333333 97.66666667,17.75 97.75,17.75 97.75,17.66666667</coordinates></LinearRing></outerBoundaryIs></Polygon><Polygon><outerBoundaryIs><LinearRing><coordinates>106.91666667,15.5 106.91666667,15.41666667 106.83333333,15.41666667 106.83333333,15.5 106.83333333,15.58333333 106.83333333,15.66666667 106.91666667,15.66666667 106.91666667,15.58333333 106.91666667,15.5</coordinates></LinearRing></outerBoundaryIs></Polygon><Polygon><outerBoundaryIs><LinearRing><coordinates>98.83333333,15.16666667 98.83333333,15.08333333 98.75,15.08333333 98.66666667,15.08333333 98.66666667,15.16666667 98.66666667,15.25 98.58333333,15.25 98.58333333,15.33333333 98.58333333,15.41666667 98.66666667,15.41666667 98.75,15.41666667 98.75,15.33333333 98.75,15.25 98.83333333,15.25 98.83333333,15.16666667</coordinates></LinearRing></outerBoundaryIs></Polygon><Polygon><outerBoundaryIs><LinearRing><coordinates>106.66666667,14.83333333 106.66666667,14.75 106.58333333,14.75 106.5,14.75 106.5,14.83333333 106.5,14.91666667 106.41666667,14.91666667 106.33333333,14.91666667 106.25,14.91666667 106.16666667,14.91666667 106.16666667,15.0 106.08333333,15.0 106.08333333,15.08333333 106.0,15.08333333 106.0,15.16666667 106.0,15.25 106.0,15.33333333 106.08333333,15.33333333 106.08333333,15.41666667 106.16666667,15.41666667 106.16666667,15.5 106.25,15.5 106.33333333,15.5 106.33333333,15.58333333 106.41666667,15.58333333 106.5,15.58333333 106.5,15.66666667 106.58333333,15.66666667 106.58333333,15.58333333 106.66666667,15.58333333 106.66666667,15.5 106.66666667,15.41666667 106.58333333,15.41666667 106.58333333,15.33333333 106.66666667,15.33333333 106.66666667,15.25 106.75,15.25 106.75,15.16666667 106.75,15.08333333 106.83333333,15.08333333 106.83333333,15.0 106.83333333,14.91666667 106.75,14.91666667 106.75,14.83333333 106.66666667,14.83333333</coordinates></LinearRing></outerBoundaryIs></Polygon><Polygon><outerBoundaryIs><LinearRing><coordinates>110.16666667,19.25 110.25,19.25 110.25,19.16666667 110.16666667,19.16666667 110.16666667,19.25</coordinates></LinearRing></outerBoundaryIs></Polygon><Polygon><outerBoundaryIs><LinearRing><coordinates>110.0,19.25 110.0,19.16666667 109.91666667,19.16666667 109.91666667,19.25 109.91666667,19.33333333 110.0,19.33333333 110.0,19.25</coordinates></LinearRing></outerBoundaryIs></Polygon><Polygon><outerBoundaryIs><LinearRing><coordinates>83.08333333,19.33333333 83.16666667,19.33333333 83.16666667,19.25 83.08333333,19.25 83.08333333,19.33333333</coordinates></LinearRing></outerBoundaryIs></Polygon><Polygon><outerBoundaryIs><LinearRing><coordinates>110.25,19.33333333 110.33333333,19.33333333 110.33333333,19.25 110.25,19.25 110.25,19.33333333</coordinates></LinearRing></outerBoundaryIs></Polygon><Polygon><outerBoundaryIs><LinearRing><coordinates>109.16666667,19.16666667 109.25,19.16666667 109.25,19.08333333 109.16666667,19.08333333 109.16666667,19.16666667</coordinates></LinearRing></outerBoundaryIs></Polygon><Polygon><outerBoundaryIs><LinearRing><coordinates>84.16666667,19.66666667 84.25,19.66666667 84.25,19.58333333 84.16666667,19.58333333 84.16666667,19.66666667</coordinates></LinearRing></outerBoundaryIs></Polygon><Polygon><outerBoundaryIs><LinearRing><coordinates>101.58333333,19.66666667 101.58333333,19.58333333 101.5,19.58333333 101.5,19.66666667 101.5,19.75 101.58333333,19.75 101.58333333,19.66666667</coordinates></LinearRing></outerBoundaryIs></Polygon><Polygon><outerBoundaryIs><LinearRing><coordinates>111.25,20.0 111.33333333,20.0 111.33333333,19.91666667 111.25,19.91666667 111.25,20.0</coordinates></LinearRing></outerBoundaryIs></Polygon><Polygon><outerBoundaryIs><LinearRing><coordinates>84.33333333,20.08333333 84.33333333,20.0 84.25,20.0 84.25,20.08333333 84.25,20.16666667 84.33333333,20.16666667 84.33333333,20.08333333</coordinates></LinearRing></outerBoundaryIs></Polygon><Polygon><outerBoundaryIs><LinearRing><coordinates>84.08333333,19.66666667 84.0,19.66666667 84.0,19.75 83.91666667,19.75 83.83333333,19.75 83.83333333,19.83333333 83.91666667,19.83333333 83.91666667,19.91666667 83.91666667,20.0 84,20 84.08333333,20.0 84.08333333,20.08333333 84.16666667,20.08333333 84.16666667,20.0 84.25,20.0 84.25,19.91666667 84.25,19.83333333 84.16666667,19.83333333 84.16666667,19.75 84.16666667,19.66666667 84.08333333,19.66666667</coordinates></LinearRing></outerBoundaryIs></Polygon><Polygon><outerBoundaryIs><LinearRing><coordinates>101.75,19.91666667 101.83333333,19.91666667 101.83333333,19.83333333 101.75,19.83333333 101.75,19.91666667</coordinates></LinearRing></outerBoundaryIs></Polygon><Polygon><outerBoundaryIs><LinearRing><coordinates>101.91666667,20.0 102,20 102.0,19.91666667 101.91666667,19.91666667 101.91666667,20.0</coordinates></LinearRing></outerBoundaryIs></Polygon><Polygon><outerBoundaryIs><LinearRing><coordinates>110.08333333,19.41666667 110.08333333,19.33333333 110.0,19.33333333 110.0,19.41666667 110.0,19.5 110.0,19.58333333 109.91666667,19.58333333 109.91666667,19.5 109.91666667,19.41666667 109.83333333,19.41666667 109.83333333,19.33333333 109.75,19.33333333 109.66666667,19.33333333 109.58333333,19.33333333 109.58333333,19.41666667 109.5,19.41666667 109.5,19.5 109.5,19.58333333 109.58333333,19.58333333 109.58333333,19.66666667 109.58333333,19.75 109.58333333,19.83333333 109.66666667,19.83333333 109.75,19.83333333 109.75,19.91666667 109.83333333,19.91666667 109.91666667,19.91666667 110.0,19.91666667 110.0,19.83333333 110.08333333,19.83333333 110.08333333,19.75 110.0,19.75 110.0,19.66666667 110.08333333,19.66666667 110.16666667,19.66666667 110.16666667,19.58333333 110.08333333,19.58333333 110.08333333,19.5 110.16666667,19.5 110.16666667,19.41666667 110.08333333,19.41666667</coordinates></LinearRing></outerBoundaryIs></Polygon><Polygon><outerBoundaryIs><LinearRing><coordinates>104.83333333,19.41666667 104.91666667,19.41666667 104.91666667,19.33333333 104.83333333,19.33333333 104.83333333,19.41666667</coordinates></LinearRing></outerBoundaryIs></Polygon><Polygon><outerBoundaryIs><LinearRing><coordinates>101.33333333,19.25 101.33333333,19.16666667 101.25,19.16666667 101.25,19.25 101.16666667,19.25 101.16666667,19.33333333 101.08333333,19.33333333 101.0,19.33333333 101.0,19.41666667 101.08333333,19.41666667 101.16666667,19.41666667 101.16666667,19.5 101.25,19.5 101.25,19.58333333 101.33333333,19.58333333 101.33333333,19.5 101.41666667,19.5 101.41666667,19.41666667 101.33333333,19.41666667 101.33333333,19.33333333 101.33333333,19.25</coordinates></LinearRing></outerBoundaryIs></Polygon><Polygon><outerBoundaryIs><LinearRing><coordinates>104.75,19.5 104.83333333,19.5 104.83333333,19.41666667 104.75,19.41666667 104.75,19.5</coordinates></LinearRing></outerBoundaryIs></Polygon><Polygon><outerBoundaryIs><LinearRing><coordinates>93.5,19.58333333 93.58333333,19.58333333 93.58333333,19.5 93.5,19.5 93.5,19.58333333</coordinates></LinearRing></outerBoundaryIs></Polygon><Polygon><outerBoundaryIs><LinearRing><coordinates>92.25,20.66666667 92.33333333,20.66666667 92.33333333,20.58333333 92.25,20.58333333 92.25,20.66666667</coordinates></LinearRing></outerBoundaryIs></Polygon><Polygon><outerBoundaryIs><LinearRing><coordinates>110.5,19.41666667 110.41666667,19.41666667 110.41666667,19.5 110.41666667,19.58333333 110.41666667,19.66666667 110.41666667,19.75 110.41666667,19.83333333 110.41666667,19.91666667 110.33333333,19.91666667 110.33333333,19.83333333 110.25,19.83333333 110.16666667,19.83333333 110.08333333,19.83333333 110.08333333,19.91666667 110.08333333,20.0 110.16666667,20.0 110.16666667,20.08333333 110.25,20.08333333 110.33333333,20.08333333 110.33333333,20.0 110.41666667,20.0 110.5,20.0 110.58333333,20.0 110.58333333,20.08333333 110.58333333,20.16666667 110.66666667,20.16666667 110.75,20.16666667 110.75,20.08333333 110.83333333,20.08333333 110.83333333,20.0 110.91666667,20.0 111,20 111.0,19.91666667 111.0,19.83333333 111.0,19.75 111.0,19.66666667 110.91666667,19.66666667 110.83333333,19.66666667 110.75,19.66666667 110.66666667,19.66666667 110.66666667,19.58333333 110.66666667,19.5 110.58333333,19.5 110.58333333,19.41666667 110.5,19.41666667</coordinates></LinearRing></outerBoundaryIs><innerBoundaryIs><LinearRing><coordinates>110.58333333,20.0 110.58333333,19.91666667 110.66666667,19.91666667 110.66666667,20.0 110.58333333,20.0</coordinates></LinearRing></innerBoundaryIs></Polygon><Polygon><outerBoundaryIs><LinearRing><coordinates>99.16666667,20.08333333 99.16666667,20.0 99.08333333,20.0 99.08333333,20.08333333 99.08333333,20.16666667 99.16666667,20.16666667 99.16666667,20.25 99.16666667,20.33333333 99.25,20.33333333 99.25,20.25 99.33333333,20.25 99.33333333,20.16666667 99.25,20.16666667 99.25,20.08333333 99.16666667,20.08333333</coordinates></LinearRing></outerBoundaryIs></Polygon><Polygon><outerBoundaryIs><LinearRing><coordinates>99.5,20.25 99.58333333,20.25 99.58333333,20.16666667 99.5,20.16666667 99.5,20.25</coordinates></LinearRing></outerBoundaryIs></Polygon><Polygon><outerBoundaryIs><LinearRing><coordinates>110.08333333,19.0 110.08333333,18.91666667 110.0,18.91666667 110,19 110.0,19.08333333 110.08333333,19.08333333 110.16666667,19.08333333 110.16666667,19.0 110.08333333,19.0</coordinates></LinearRing></outerBoundaryIs></Polygon><Polygon><outerBoundaryIs><LinearRing><coordinates>109.75,19.0 109.83333333,19.0 109.83333333,18.91666667 109.75,18.91666667 109.75,18.83333333 109.83333333,18.83333333 109.83333333,18.75 109.75,18.75 109.66666667,18.75 109.58333333,18.75 109.5,18.75 109.5,18.83333333 109.5,18.91666667 109.58333333,18.91666667 109.66666667,18.91666667 109.66666667,19.0 109.75,19.0</coordinates></LinearRing></outerBoundaryIs></Polygon><Polygon><outerBoundaryIs><LinearRing><coordinates>109.16666667,18.91666667 109.25,18.91666667 109.25,18.83333333 109.16666667,18.83333333 109.16666667,18.91666667</coordinates></LinearRing></outerBoundaryIs></Polygon><Polygon><outerBoundaryIs><LinearRing><coordinates>82.83333333,18.58333333 82.83333333,18.5 82.75,18.5 82.75,18.58333333 82.66666667,18.58333333 82.66666667,18.66666667 82.58333333,18.66666667 82.58333333,18.75 82.58333333,18.83333333 82.66666667,18.83333333 82.66666667,18.91666667 82.66666667,19.0 82.75,19.0 82.83333333,19.0 82.83333333,19.08333333 82.83333333,19.16666667 82.83333333,19.25 82.91666667,19.25 82.91666667,19.33333333 83.0,19.33333333 83.0,19.25 83.08333333,19.25 83.08333333,19.16666667 83.08333333,19.08333333 83.16666667,19.08333333 83.25,19.08333333 83.25,19.0 83.16666667,19.0 83.08333333,19.0 83.08333333,18.91666667 83.08333333,18.83333333 83.16666667,18.83333333 83.16666667,18.75 83.08333333,18.75 83.08333333,18.66666667 83.0,18.66666667 83.0,18.58333333 83.0,18.5 82.91666667,18.5 82.91666667,18.58333333 82.83333333,18.58333333</coordinates></LinearRing></outerBoundaryIs></Polygon><Polygon><outerBoundaryIs><LinearRing><coordinates>97.25,18.08333333 97.25,18.0 97.16666667,18.0 97.08333333,18.0 97.08333333,18.08333333 97.08333333,18.16666667 97.0,18.16666667 97.0,18.25 96.91666667,18.25 96.91666667,18.33333333 96.83333333,18.33333333 96.83333333,18.41666667 96.91666667,18.41666667 96.91666667,18.5 96.83333333,18.5 96.83333333,18.58333333 96.75,18.58333333 96.75,18.66666667 96.75,18.75 96.66666667,18.75 96.66666667,18.83333333 96.66666667,18.91666667 96.58333333,18.91666667 96.58333333,19.0 96.5,19.0 96.5,19.08333333 96.5,19.16666667 96.58333333,19.16666667 96.58333333,19.08333333 96.66666667,19.08333333 96.66666667,19.0 96.75,19.0 96.75,19.08333333 96.83333333,19.08333333 96.83333333,19.0 96.91666667,19.0 96.91666667,18.91666667 96.83333333,18.91666667 96.83333333,18.83333333 96.83333333,18.75 96.83333333,18.66666667 96.91666667,18.66666667 96.91666667,18.58333333 97.0,18.58333333 97.0,18.5 97.0,18.41666667 97.08333333,18.41666667 97.16666667,18.41666667 97.16666667,18.33333333 97.25,18.33333333 97.33333333,18.33333333 97.41666667,18.33333333 97.41666667,18.25 97.41666667,18.16666667 97.33333333,18.16666667 97.33333333,18.08333333 97.25,18.08333333</coordinates></LinearRing></outerBoundaryIs></Polygon><Polygon><outerBoundaryIs><LinearRing><coordinates>109.25,19.0 109.33333333,19.0 109.41666667,19.0 109.41666667,19.08333333 109.5,19.08333333 109.58333333,19.08333333 109.58333333,19.16666667 109.66666667,19.16666667 109.66666667,19.25 109.75,19.25 109.83333333,19.25 109.83333333,19.16666667 109.75,19.16666667 109.75,19.08333333 109.66666667,19.08333333 109.66666667,19.0 109.58333333,19.0 109.5,19.0 109.5,18.91666667 109.41666667,18.91666667 109.33333333,18.91666667 109.25,18.91666667 109.25,19.0</coordinates></LinearRing></outerBoundaryIs></Polygon><Polygon><outerBoundaryIs><LinearRing><coordinates>94.75,19.0 94.75,18.91666667 94.66666667,18.91666667 94.66666667,19.0 94.66666667,19.08333333 94.58333333,19.08333333 94.58333333,19.16666667 94.58333333,19.25 94.58333333,19.33333333 94.66666667,19.33333333 94.66666667,19.25 94.66666667,19.16666667 94.75,19.16666667 94.75,19.08333333 94.75,19.0</coordinates></LinearRing></outerBoundaryIs></Polygon><Polygon><outerBoundaryIs><LinearRing><coordinates>84.0,19.08333333 84.08333333,19.08333333 84.08333333,19.0 84,19 84.0,19.08333333</coordinates></LinearRing></outerBoundaryIs></Polygon><Polygon><outerBoundaryIs><LinearRing><coordinates>84.41666667,19.0 84.41666667,18.91666667 84.33333333,18.91666667 84.33333333,19.0 84.25,19.0 84.16666667,19.0 84.16666667,19.08333333 84.08333333,19.08333333 84.08333333,19.16666667 84.16666667,19.16666667 84.16666667,19.25 84.08333333,19.25 84.08333333,19.33333333 84.08333333,19.41666667 84.16666667,19.41666667 84.25,19.41666667 84.25,19.5 84.25,19.58333333 84.33333333,19.58333333 84.33333333,19.5 84.33333333,19.41666667 84.33333333,19.33333333 84.33333333,19.25 84.33333333,19.16666667 84.33333333,19.08333333 84.41666667,19.08333333 84.41666667,19.0</coordinates></LinearRing></outerBoundaryIs></Polygon><Polygon><outerBoundaryIs><LinearRing><coordinates>85.66666667,21.25 85.75,21.25 85.75,21.16666667 85.66666667,21.16666667 85.66666667,21.25</coordinates></LinearRing></outerBoundaryIs></Polygon><Polygon><outerBoundaryIs><LinearRing><coordinates>98.25,21.25 98.33333333,21.25 98.33333333,21.16666667 98.25,21.16666667 98.25,21.25</coordinates></LinearRing></outerBoundaryIs></Polygon><Polygon><outerBoundaryIs><LinearRing><coordinates>107.91666667,21.25 108.0,21.25 108.0,21.16666667 107.91666667,21.16666667 107.91666667,21.25</coordinates></LinearRing></outerBoundaryIs></Polygon><Polygon><outerBoundaryIs><LinearRing><coordinates>85.58333333,21.5 85.58333333,21.41666667 85.5,21.41666667 85.5,21.5 85.41666667,21.5 85.41666667,21.58333333 85.5,21.58333333 85.5,21.66666667 85.58333333,21.66666667 85.58333333,21.58333333 85.58333333,21.5</coordinates></LinearRing></outerBoundaryIs></Polygon><Polygon><outerBoundaryIs><LinearRing><coordinates>112.16666667,21.58333333 112.25,21.58333333 112.25,21.5 112.16666667,21.5 112.16666667,21.58333333</coordinates></LinearRing></outerBoundaryIs></Polygon><Polygon><outerBoundaryIs><LinearRing><coordinates>88.66666667,21.58333333 88.75,21.58333333 88.83333333,21.58333333 88.83333333,21.5 88.75,21.5 88.66666667,21.5 88.66666667,21.58333333</coordinates></LinearRing></outerBoundaryIs></Polygon><Polygon><outerBoundaryIs><LinearRing><coordinates>96.5,21.58333333 96.58333333,21.58333333 96.58333333,21.5 96.5,21.5 96.5,21.58333333</coordinates></LinearRing></outerBoundaryIs></Polygon><Polygon><outerBoundaryIs><LinearRing><coordinates>96.58333333,21.66666667 96.66666667,21.66666667 96.66666667,21.58333333 96.58333333,21.58333333 96.58333333,21.66666667</coordinates></LinearRing></outerBoundaryIs></Polygon><Polygon><outerBoundaryIs><LinearRing><coordinates>85.25,21.83333333 85.33333333,21.83333333 85.33333333,21.75 85.25,21.75 85.16666667,21.75 85.16666667,21.83333333 85.25,21.83333333</coordinates></LinearRing></outerBoundaryIs></Polygon><Polygon><outerBoundaryIs><LinearRing><coordinates>114.0,21.91666667 114.08333333,21.91666667 114.08333333,21.83333333 114.0,21.83333333 114.0,21.91666667</coordinates></LinearRing></outerBoundaryIs></Polygon><Polygon><outerBoundaryIs><LinearRing><coordinates>114.08333333,22.0 114.16666667,22.0 114.16666667,21.91666667 114.08333333,21.91666667 114.08333333,22.0</coordinates></LinearRing></outerBoundaryIs></Polygon><Polygon><outerBoundaryIs><LinearRing><coordinates>91.83333333,21.91666667 91.91666667,21.91666667 91.91666667,21.83333333 91.83333333,21.83333333 91.83333333,21.91666667</coordinates></LinearRing></outerBoundaryIs></Polygon><Polygon><outerBoundaryIs><LinearRing><coordinates>86.66666667,21.41666667 86.66666667,21.33333333 86.58333333,21.33333333 86.5,21.33333333 86.41666667,21.33333333 86.41666667,21.41666667 86.5,21.41666667 86.58333333,21.41666667 86.58333333,21.5 86.66666667,21.5 86.75,21.5 86.75,21.41666667 86.66666667,21.41666667</coordinates></LinearRing></outerBoundaryIs></Polygon><Polygon><outerBoundaryIs><LinearRing><coordinates>78.75,22.41666667 78.83333333,22.41666667 78.83333333,22.33333333 78.75,22.33333333 78.75,22.41666667</coordinates></LinearRing></outerBoundaryIs></Polygon><Polygon><outerBoundaryIs><LinearRing><coordinates>91.75,22.33333333 91.83333333,22.33333333 91.83333333,22.25 91.75,22.25 91.75,22.33333333</coordinates></LinearRing></outerBoundaryIs></Polygon><Polygon><outerBoundaryIs><LinearRing><coordinates>90.91666667,22.5 91.0,22.5 91.0,22.41666667 90.91666667,22.41666667 90.91666667,22.5</coordinates></LinearRing></outerBoundaryIs></Polygon><Polygon><outerBoundaryIs><LinearRing><coordinates>91.25,22.58333333 91.33333333,22.58333333 91.33333333,22.5 91.25,22.5 91.25,22.58333333</coordinates></LinearRing></outerBoundaryIs></Polygon><Polygon><outerBoundaryIs><LinearRing><coordinates>83.91666667,23.41666667 84.0,23.41666667 84.0,23.33333333 83.91666667,23.33333333 83.91666667,23.41666667</coordinates></LinearRing></outerBoundaryIs></Polygon><Polygon><outerBoundaryIs><LinearRing><coordinates>84.41666667,23.41666667 84.5,23.41666667 84.5,23.33333333 84.41666667,23.33333333 84.41666667,23.41666667</coordinates></LinearRing></outerBoundaryIs></Polygon><Polygon><outerBoundaryIs><LinearRing><coordinates>84.33333333,23.25 84.33333333,23.16666667 84.25,23.16666667 84.25,23.25 84.25,23.33333333 84.33333333,23.33333333 84.33333333,23.25</coordinates></LinearRing></outerBoundaryIs></Polygon><Polygon><outerBoundaryIs><LinearRing><coordinates>109.41666667,23.25 109.5,23.25 109.5,23.16666667 109.41666667,23.16666667 109.41666667,23.25</coordinates></LinearRing></outerBoundaryIs></Polygon><Polygon><outerBoundaryIs><LinearRing><coordinates>83.41666667,22.83333333 83.41666667,22.75 83.33333333,22.75 83.25,22.75 83.16666667,22.75 83.08333333,22.75 83.08333333,22.83333333 83.16666667,22.83333333 83.16666667,22.91666667 83.25,22.91666667 83.33333333,22.91666667 83.41666667,22.91666667 83.41666667,22.83333333</coordinates></LinearRing></outerBoundaryIs></Polygon><Polygon><outerBoundaryIs><LinearRing><coordinates>84.25,22.75 84.16666667,22.75 84.08333333,22.75 84.08333333,22.83333333 84.0,22.83333333 84.0,22.91666667 83.91666667,22.91666667 83.91666667,23.0 83.83333333,23.0 83.75,23.0 83.66666667,23.0 83.58333333,23.0 83.5,23.0 83.5,23.08333333 83.5,23.16666667 83.58333333,23.16666667 83.58333333,23.25 83.66666667,23.25 83.66666667,23.16666667 83.75,23.16666667 83.75,23.08333333 83.83333333,23.08333333 83.83333333,23.16666667 83.91666667,23.16666667 83.91666667,23.08333333 84.0,23.08333333 84.0,23.16666667 84.08333333,23.16666667 84.08333333,23.08333333 84.16666667,23.08333333 84.25,23.08333333 84.25,23.0 84.33333333,23.0 84.33333333,23.08333333 84.33333333,23.16666667 84.41666667,23.16666667 84.5,23.16666667 84.5,23.08333333 84.5,23.0 84.58333333,23.0 84.58333333,22.91666667 84.58333333,22.83333333 84.5,22.83333333 84.41666667,22.83333333 84.33333333,22.83333333 84.33333333,22.75 84.25,22.75</coordinates></LinearRing></outerBoundaryIs></Polygon><Polygon><outerBoundaryIs><LinearRing><coordinates>114.83333333,22.66666667 114.83333333,22.58333333 114.75,22.58333333 114.75,22.66666667 114.75,22.75 114.83333333,22.75 114.83333333,22.66666667</coordinates></LinearRing></outerBoundaryIs></Polygon><Polygon><outerBoundaryIs><LinearRing><coordinates>113.75,21.91666667 113.66666667,21.91666667 113.66666667,22.0 113.66666667,22.08333333 113.75,22.08333333 113.83333333,22.08333333 113.83333333,22.0 113.83333333,21.91666667 113.75,21.91666667</coordinates></LinearRing></outerBoundaryIs></Polygon><Polygon><outerBoundaryIs><LinearRing><coordinates>106.66666667,22.08333333 106.75,22.08333333 106.75,22.0 106.66666667,22.0 106.66666667,22.08333333</coordinates></LinearRing></outerBoundaryIs></Polygon><Polygon><outerBoundaryIs><LinearRing><coordinates>113.91666667,22.08333333 114.0,22.08333333 114,22 113.91666667,22.0 113.91666667,22.08333333</coordinates></LinearRing></outerBoundaryIs></Polygon><Polygon><outerBoundaryIs><LinearRing><coordinates>90.58333333,22.08333333 90.58333333,22.0 90.5,22.0 90.5,22.08333333 90.5,22.16666667 90.58333333,22.16666667 90.58333333,22.08333333</coordinates></LinearRing></outerBoundaryIs></Polygon><Polygon><outerBoundaryIs><LinearRing><coordinates>97.08333333,22.08333333 97.16666667,22.08333333 97.16666667,22.0 97.08333333,22.0 97.08333333,22.08333333</coordinates></LinearRing></outerBoundaryIs></Polygon><Polygon><outerBoundaryIs><LinearRing><coordinates>86.41666667,21.5 86.41666667,21.41666667 86.33333333,21.41666667 86.25,21.41666667 86.25,21.5 86.16666667,21.5 86.16666667,21.58333333 86.16666667,21.66666667 86.08333333,21.66666667 86.08333333,21.75 86.08333333,21.83333333 86.08333333,21.91666667 86.16666667,21.91666667 86.16666667,22.0 86.25,22.0 86.25,22.08333333 86.33333333,22.08333333 86.33333333,22.0 86.41666667,22.0 86.5,22.0 86.58333333,22.0 86.58333333,21.91666667 86.58333333,21.83333333 86.58333333,21.75 86.5,21.75 86.5,21.66666667 86.5,21.58333333 86.41666667,21.58333333 86.41666667,21.5</coordinates></LinearRing></outerBoundaryIs></Polygon><Polygon><outerBoundaryIs><LinearRing><coordinates>90.83333333,22.25 90.91666667,22.25 90.91666667,22.16666667 90.83333333,22.16666667 90.83333333,22.25</coordinates></LinearRing></outerBoundaryIs></Polygon><Polygon><outerBoundaryIs><LinearRing><coordinates>98.91666667,21.0 99,21 99.0,20.91666667 98.91666667,20.91666667 98.91666667,21.0</coordinates></LinearRing></outerBoundaryIs></Polygon><Polygon><outerBoundaryIs><LinearRing><coordinates>103.25,24.08333333 103.33333333,24.08333333 103.33333333,24.0 103.25,24.0 103.25,24.08333333</coordinates></LinearRing></outerBoundaryIs></Polygon><Polygon><outerBoundaryIs><LinearRing><coordinates>109.91666667,23.58333333 110.0,23.58333333 110.0,23.5 109.91666667,23.5 109.91666667,23.58333333</coordinates></LinearRing></outerBoundaryIs></Polygon><Polygon><outerBoundaryIs><LinearRing><coordinates>96.75,23.58333333 96.83333333,23.58333333 96.83333333,23.5 96.75,23.5 96.75,23.58333333</coordinates></LinearRing></outerBoundaryIs></Polygon><Polygon><outerBoundaryIs><LinearRing><coordinates>110.16666667,23.75 110.25,23.75 110.25,23.66666667 110.16666667,23.66666667 110.16666667,23.75</coordinates></LinearRing></outerBoundaryIs></Polygon><Polygon><outerBoundaryIs><LinearRing><coordinates>103.25,24.41666667 103.33333333,24.41666667 103.33333333,24.33333333 103.25,24.33333333 103.25,24.41666667</coordinates></LinearRing></outerBoundaryIs></Polygon><Polygon><outerBoundaryIs><LinearRing><coordinates>114.0,24.75 114.0,24.66666667 113.91666667,24.66666667 113.91666667,24.75 113.91666667,24.83333333 114.0,24.83333333 114.0,24.75</coordinates></LinearRing></outerBoundaryIs></Polygon><Polygon><outerBoundaryIs><LinearRing><coordinates>114.33333333,24.83333333 114.41666667,24.83333333 114.41666667,24.75 114.33333333,24.75 114.33333333,24.83333333</coordinates></LinearRing></outerBoundaryIs></Polygon><Polygon><outerBoundaryIs><LinearRing><coordinates>100.08333333,24.58333333 100.16666667,24.58333333 100.16666667,24.5 100.08333333,24.5 100.08333333,24.58333333</coordinates></LinearRing></outerBoundaryIs></Polygon><Polygon><outerBoundaryIs><LinearRing><coordinates>113.25,24.58333333 113.33333333,24.58333333 113.33333333,24.5 113.41666667,24.5 113.5,24.5 113.5,24.41666667 113.41666667,24.41666667 113.33333333,24.41666667 113.25,24.41666667 113.16666667,24.41666667 113.08333333,24.41666667 113.08333333,24.5 113.08333333,24.58333333 113.08333333,24.66666667 113.16666667,24.66666667 113.16666667,24.58333333 113.25,24.58333333</coordinates></LinearRing></outerBoundaryIs></Polygon><Polygon><outerBoundaryIs><LinearRing><coordinates>105.91666667,24.58333333 106.0,24.58333333 106.0,24.5 105.91666667,24.5 105.91666667,24.58333333</coordinates></LinearRing></outerBoundaryIs></Polygon><Polygon><outerBoundaryIs><LinearRing><coordinates>111.91666667,24.66666667 112.0,24.66666667 112.0,24.58333333 111.91666667,24.58333333 111.91666667,24.66666667</coordinates></LinearRing></outerBoundaryIs></Polygon><Polygon><outerBoundaryIs><LinearRing><coordinates>100.0,24.66666667 100.08333333,24.66666667 100.08333333,24.58333333 100.0,24.58333333 100.0,24.66666667</coordinates></LinearRing></outerBoundaryIs></Polygon><Polygon><outerBoundaryIs><LinearRing><coordinates>112.41666667,25.25 112.5,25.25 112.5,25.16666667 112.41666667,25.16666667 112.33333333,25.16666667 112.25,25.16666667 112.16666667,25.16666667 112.16666667,25.25 112.25,25.25 112.33333333,25.25 112.41666667,25.25</coordinates></LinearRing></outerBoundaryIs></Polygon><Polygon><outerBoundaryIs><LinearRing><coordinates>112.08333333,25.08333333 112.08333333,25.0 112,25 111.91666667,25.0 111.91666667,25.08333333 111.83333333,25.08333333 111.75,25.08333333 111.75,25.16666667 111.75,25.25 111.83333333,25.25 111.83333333,25.33333333 111.91666667,25.33333333 112.0,25.33333333 112.08333333,25.33333333 112.08333333,25.25 112.08333333,25.16666667 112.08333333,25.08333333</coordinates></LinearRing></outerBoundaryIs></Polygon><Polygon><outerBoundaryIs><LinearRing><coordinates>106.75,25.08333333 106.83333333,25.08333333 106.83333333,25.0 106.75,25.0 106.75,25.08333333</coordinates></LinearRing></outerBoundaryIs></Polygon><Polygon><outerBoundaryIs><LinearRing><coordinates>107.16666667,25.16666667 107.25,25.16666667 107.25,25.08333333 107.16666667,25.08333333 107.16666667,25.16666667</coordinates></LinearRing></outerBoundaryIs></Polygon><Polygon><outerBoundaryIs><LinearRing><coordinates>111.33333333,25.5 111.33333333,25.41666667 111.25,25.41666667 111.25,25.5 111.25,25.58333333 111.33333333,25.58333333 111.33333333,25.5</coordinates></LinearRing></outerBoundaryIs></Polygon><Polygon><outerBoundaryIs><LinearRing><coordinates>106.33333333,25.25 106.41666667,25.25 106.41666667,25.16666667 106.33333333,25.16666667 106.25,25.16666667 106.16666667,25.16666667 106.16666667,25.25 106.08333333,25.25 106.0,25.25 106.0,25.33333333 106.08333333,25.33333333 106.08333333,25.41666667 106.16666667,25.41666667 106.16666667,25.5 106.16666667,25.58333333 106.25,25.58333333 106.25,25.5 106.33333333,25.5 106.33333333,25.41666667 106.41666667,25.41666667 106.41666667,25.33333333 106.33333333,25.33333333 106.25,25.33333333 106.25,25.25 106.33333333,25.25</coordinates></LinearRing></outerBoundaryIs></Polygon><Polygon><outerBoundaryIs><LinearRing><coordinates>109.33333333,25.25 109.33333333,25.16666667 109.25,25.16666667 109.25,25.25 109.16666667,25.25 109.08333333,25.25 109.08333333,25.33333333 109.0,25.33333333 109.0,25.41666667 109.08333333,25.41666667 109.08333333,25.5 109.16666667,25.5 109.25,25.5 109.25,25.41666667 109.33333333,25.41666667 109.33333333,25.5 109.41666667,25.5 109.41666667,25.41666667 109.41666667,25.33333333 109.33333333,25.33333333 109.33333333,25.25</coordinates></LinearRing></outerBoundaryIs></Polygon><Polygon><outerBoundaryIs><LinearRing><coordinates>111.16666667,25.41666667 111.25,25.41666667 111.25,25.33333333 111.16666667,25.33333333 111.16666667,25.41666667</coordinates></LinearRing></outerBoundaryIs></Polygon><Polygon><outerBoundaryIs><LinearRing><coordinates>112.83333333,24.91666667 112.83333333,24.83333333 112.75,24.83333333 112.66666667,24.83333333 112.66666667,24.91666667 112.66666667,25.0 112.75,25.0 112.83333333,25.0 112.91666667,25.0 113,25 113.08333333,25.0 113.08333333,24.91666667 113.08333333,24.83333333 113.08333333,24.75 113.0,24.75 113.0,24.66666667 112.91666667,24.66666667 112.91666667,24.58333333 112.83333333,24.58333333 112.83333333,24.66666667 112.83333333,24.75 112.91666667,24.75 112.91666667,24.83333333 112.91666667,24.91666667 112.83333333,24.91666667</coordinates></LinearRing></outerBoundaryIs></Polygon><Polygon><outerBoundaryIs><LinearRing><coordinates>111.91666667,24.83333333 111.91666667,24.75 111.83333333,24.75 111.75,24.75 111.75,24.83333333 111.75,24.91666667 111.83333333,24.91666667 111.91666667,24.91666667 112.0,24.91666667 112.0,24.83333333 111.91666667,24.83333333</coordinates></LinearRing></outerBoundaryIs></Polygon><Polygon><outerBoundaryIs><LinearRing><coordinates>103.66666667,24.75 103.66666667,24.66666667 103.58333333,24.66666667 103.58333333,24.75 103.58333333,24.83333333 103.66666667,24.83333333 103.75,24.83333333 103.75,24.75 103.66666667,24.75</coordinates></LinearRing></outerBoundaryIs></Polygon><Polygon><outerBoundaryIs><LinearRing><coordinates>111.75,24.58333333 111.75,24.5 111.66666667,24.5 111.66666667,24.58333333 111.66666667,24.66666667 111.58333333,24.66666667 111.58333333,24.58333333 111.58333333,24.5 111.5,24.5 111.5,24.58333333 111.41666667,24.58333333 111.41666667,24.66666667 111.5,24.66666667 111.5,24.75 111.58333333,24.75 111.58333333,24.83333333 111.58333333,24.91666667 111.66666667,24.91666667 111.66666667,24.83333333 111.66666667,24.75 111.75,24.75 111.75,24.66666667 111.75,24.58333333</coordinates></LinearRing></outerBoundaryIs></Polygon><Polygon><outerBoundaryIs><LinearRing><coordinates>113.25,24.91666667 113.33333333,24.91666667 113.33333333,24.83333333 113.25,24.83333333 113.25,24.91666667</coordinates></LinearRing></outerBoundaryIs></Polygon><Polygon><outerBoundaryIs><LinearRing><coordinates>110.75,26.0 110.75,25.91666667 110.66666667,25.91666667 110.66666667,26.0 110.66666667,26.08333333 110.75,26.08333333 110.75,26.16666667 110.83333333,26.16666667 110.91666667,26.16666667 110.91666667,26.08333333 110.83333333,26.08333333 110.83333333,26.0 110.75,26.0</coordinates></LinearRing></outerBoundaryIs></Polygon><Polygon><outerBoundaryIs><LinearRing><coordinates>110.41666667,26.08333333 110.41666667,26.0 110.33333333,26.0 110.33333333,26.08333333 110.33333333,26.16666667 110.41666667,26.16666667 110.41666667,26.25 110.5,26.25 110.58333333,26.25 110.58333333,26.16666667 110.58333333,26.08333333 110.5,26.08333333 110.41666667,26.08333333</coordinates></LinearRing></outerBoundaryIs></Polygon><Polygon><outerBoundaryIs><LinearRing><coordinates>105.41666667,26.0 105.5,26.0 105.5,25.91666667 105.41666667,25.91666667 105.41666667,26.0</coordinates></LinearRing></outerBoundaryIs></Polygon><Polygon><outerBoundaryIs><LinearRing><coordinates>91.83333333,26.16666667 91.91666667,26.16666667 91.91666667,26.08333333 91.83333333,26.08333333 91.83333333,26.16666667</coordinates></LinearRing></outerBoundaryIs></Polygon><Polygon><outerBoundaryIs><LinearRing><coordinates>98.58333333,26.91666667 98.66666667,26.91666667 98.66666667,26.83333333 98.58333333,26.83333333 98.58333333,26.91666667</coordinates></LinearRing></outerBoundaryIs></Polygon><Polygon><outerBoundaryIs><LinearRing><coordinates>93.83333333,27.33333333 93.83333333,27.25 93.75,27.25 93.75,27.33333333 93.75,27.41666667 93.83333333,27.41666667 93.91666667,27.41666667 93.91666667,27.33333333 93.83333333,27.33333333</coordinates></LinearRing></outerBoundaryIs></Polygon><Polygon><outerBoundaryIs><LinearRing><coordinates>98.41666667,27.25 98.5,27.25 98.5,27.16666667 98.41666667,27.16666667 98.41666667,27.25</coordinates></LinearRing></outerBoundaryIs></Polygon><Polygon><outerBoundaryIs><LinearRing><coordinates>98.25,27.25 98.25,27.16666667 98.16666667,27.16666667 98.16666667,27.25 98.16666667,27.33333333 98.25,27.33333333 98.25,27.25</coordinates></LinearRing></outerBoundaryIs></Polygon><Polygon><outerBoundaryIs><LinearRing><coordinates>91.33333333,27.0 91.41666667,27.0 91.5,27.0 91.58333333,27.0 91.66666667,27.0 91.75,27.0 91.83333333,27.0 91.91666667,27.0 92,27 92.08333333,27.0 92.08333333,26.91666667 92.0,26.91666667 91.91666667,26.91666667 91.83333333,26.91666667 91.75,26.91666667 91.66666667,26.91666667 91.58333333,26.91666667 91.5,26.91666667 91.41666667,26.91666667 91.33333333,26.91666667 91.33333333,26.83333333 91.25,26.83333333 91.25,26.91666667 91.25,27.0 91.33333333,27.0</coordinates></LinearRing></outerBoundaryIs></Polygon><Polygon><outerBoundaryIs><LinearRing><coordinates>92.16666667,27.0 92.25,27.0 92.25,26.91666667 92.16666667,26.91666667 92.16666667,27.0</coordinates></LinearRing></outerBoundaryIs></Polygon><Polygon><outerBoundaryIs><LinearRing><coordinates>93.58333333,27.08333333 93.58333333,27.0 93.5,27.0 93.41666667,27.0 93.33333333,27.0 93.25,27.0 93.16666667,27.0 93.08333333,27.0 93,27 93.0,27.08333333 92.91666667,27.08333333 92.83333333,27.08333333 92.83333333,27.16666667 92.91666667,27.16666667 92.91666667,27.25 93.0,27.25 93.08333333,27.25 93.08333333,27.16666667 93.16666667,27.16666667 93.25,27.16666667 93.33333333,27.16666667 93.33333333,27.25 93.41666667,27.25 93.5,27.25 93.58333333,27.25 93.66666667,27.25 93.75,27.25 93.75,27.16666667 93.66666667,27.16666667 93.66666667,27.08333333 93.58333333,27.08333333</coordinates></LinearRing></outerBoundaryIs></Polygon><Polygon><outerBoundaryIs><LinearRing><coordinates>92.33333333,27.08333333 92.41666667,27.08333333 92.5,27.08333333 92.5,27.0 92.41666667,27.0 92.33333333,27.0 92.33333333,27.08333333</coordinates></LinearRing></outerBoundaryIs></Polygon><Polygon><outerBoundaryIs><LinearRing><coordinates>89.0,26.33333333 89.0,26.25 88.91666667,26.25 88.83333333,26.25 88.75,26.25 88.75,26.33333333 88.66666667,26.33333333 88.58333333,26.33333333 88.58333333,26.41666667 88.5,26.41666667 88.5,26.5 88.41666667,26.5 88.41666667,26.58333333 88.33333333,26.58333333 88.33333333,26.66666667 88.25,26.66666667 88.16666667,26.66666667 88.16666667,26.75 88.08333333,26.75 88.0,26.75 88.0,26.83333333 87.91666667,26.83333333 87.83333333,26.83333333 87.75,26.83333333 87.75,26.91666667 87.83333333,26.91666667 87.91666667,26.91666667 87.91666667,27.0 88,27 88.08333333,27.0 88.08333333,27.08333333 88.08333333,27.16666667 88.16666667,27.16666667 88.25,27.16666667 88.25,27.25 88.33333333,27.25 88.41666667,27.25 88.41666667,27.33333333 88.5,27.33333333 88.58333333,27.33333333 88.66666667,27.33333333 88.66666667,27.25 88.75,27.25 88.75,27.16666667 88.83333333,27.16666667 88.91666667,27.16666667 88.91666667,27.08333333 89.0,27.08333333 89.08333333,27.08333333 89.08333333,27.16666667 89.16666667,27.16666667 89.16666667,27.08333333 89.25,27.08333333 89.33333333,27.08333333 89.41666667,27.08333333 89.5,27.08333333 89.5,27.0 89.58333333,27.0 89.66666667,27.0 89.66666667,26.91666667 89.75,26.91666667 89.75,27.0 89.83333333,27.0 89.91666667,27.0 90,27 90.0,26.91666667 90.08333333,26.91666667 90.08333333,27.0 90.16666667,27.0 90.25,27.0 90.25,26.91666667 90.33333333,26.91666667 90.33333333,27.0 90.41666667,27.0 90.5,27.0 90.58333333,27.0 90.66666667,27.0 90.75,27.0 90.83333333,27.0 90.83333333,26.91666667 90.91666667,26.91666667 90.91666667,27.0 91,27 91.08333333,27.0 91.08333333,26.91666667 91.08333333,26.83333333 91.0,26.83333333 90.91666667,26.83333333 90.83333333,26.83333333 90.83333333,26.75 90.75,26.75 90.66666667,26.75 90.58333333,26.75 90.5,26.75 90.41666667,26.75 90.41666667,26.83333333 90.33333333,26.83333333 90.25,26.83333333 90.16666667,26.83333333 90.16666667,26.75 90.08333333,26.75 90.0,26.75 89.91666667,26.75 89.83333333,26.75 89.75,26.75 89.75,26.66666667 89.66666667,26.66666667 89.66666667,26.58333333 89.58333333,26.58333333 89.5,26.58333333 89.41666667,26.58333333 89.41666667,26.5 89.33333333,26.5 89.25,26.5 89.25,26.58333333 89.16666667,26.58333333 89.08333333,26.58333333 89.08333333,26.5 89.0,26.5 89.0,26.41666667 89.08333333,26.41666667 89.08333333,26.33333333 89.0,26.33333333</coordinates></LinearRing></outerBoundaryIs><innerBoundaryIs><LinearRing><coordinates>88.75,27.16666667 88.66666667,27.16666667 88.66666667,27.08333333 88.75,27.08333333 88.75,27.16666667</coordinates></LinearRing></innerBoundaryIs><innerBoundaryIs><LinearRing><coordinates>89.83333333,26.91666667 89.83333333,26.83333333 89.91666667,26.83333333 89.91666667,26.91666667 89.83333333,26.91666667</coordinates></LinearRing></innerBoundaryIs></Polygon><Polygon><outerBoundaryIs><LinearRing><coordinates>105.5,25.83333333 105.58333333,25.83333333 105.58333333,25.75 105.5,25.75 105.5,25.83333333</coordinates></LinearRing></outerBoundaryIs></Polygon><Polygon><outerBoundaryIs><LinearRing><coordinates>102.83333333,24.08333333 102.83333333,24.0 102.75,24.0 102.66666667,24.0 102.66666667,24.08333333 102.75,24.08333333 102.75,24.16666667 102.83333333,24.16666667 102.91666667,24.16666667 103.0,24.16666667 103.0,24.08333333 102.91666667,24.08333333 102.83333333,24.08333333</coordinates></LinearRing></outerBoundaryIs></Polygon><Polygon><outerBoundaryIs><LinearRing><coordinates>111.16666667,24.16666667 111.16666667,24.08333333 111.08333333,24.08333333 111.08333333,24.16666667 111.0,24.16666667 111.0,24.25 111.08333333,24.25 111.08333333,24.33333333 111.16666667,24.33333333 111.16666667,24.25 111.16666667,24.16666667</coordinates></LinearRing></outerBoundaryIs></Polygon><Polygon><outerBoundaryIs><LinearRing><coordinates>103.16666667,24.16666667 103.25,24.16666667 103.25,24.08333333 103.16666667,24.08333333 103.16666667,24.16666667</coordinates></LinearRing></outerBoundaryIs></Polygon><Polygon><outerBoundaryIs><LinearRing><coordinates>102.66666667,24.16666667 102.66666667,24.08333333 102.58333333,24.08333333 102.58333333,24.16666667 102.58333333,24.25 102.66666667,24.25 102.75,24.25 102.75,24.16666667 102.66666667,24.16666667</coordinates></LinearRing></outerBoundaryIs></Polygon><Polygon><outerBoundaryIs><LinearRing><coordinates>111.33333333,23.75 111.41666667,23.75 111.41666667,23.66666667 111.33333333,23.66666667 111.25,23.66666667 111.16666667,23.66666667 111.16666667,23.75 111.16666667,23.83333333 111.16666667,23.91666667 111.16666667,24.0 111.25,24.0 111.25,24.08333333 111.25,24.16666667 111.33333333,24.16666667 111.33333333,24.25 111.41666667,24.25 111.5,24.25 111.5,24.33333333 111.58333333,24.33333333 111.58333333,24.25 111.66666667,24.25 111.66666667,24.16666667 111.66666667,24.08333333 111.58333333,24.08333333 111.5,24.08333333 111.5,24.0 111.41666667,24.0 111.33333333,24.0 111.33333333,23.91666667 111.41666667,23.91666667 111.41666667,23.83333333 111.33333333,23.83333333 111.33333333,23.75</coordinates></LinearRing></outerBoundaryIs></Polygon><Polygon><outerBoundaryIs><LinearRing><coordinates>112.91666667,24.25 113.0,24.25 113.0,24.16666667 112.91666667,24.16666667 112.91666667,24.25</coordinates></LinearRing></outerBoundaryIs></Polygon><Polygon><outerBoundaryIs><LinearRing><coordinates>101.66666667,24.25 101.75,24.25 101.75,24.16666667 101.66666667,24.16666667 101.66666667,24.25</coordinates></LinearRing></outerBoundaryIs></Polygon><Polygon><outerBoundaryIs><LinearRing><coordinates>103.0,24.25 103.08333333,24.25 103.08333333,24.16666667 103.0,24.16666667 103.0,24.25</coordinates></LinearRing></outerBoundaryIs></Polygon><Polygon><outerBoundaryIs><LinearRing><coordinates>103.66666667,24.25 103.66666667,24.16666667 103.58333333,24.16666667 103.5,24.16666667 103.5,24.25 103.5,24.33333333 103.58333333,24.33333333 103.58333333,24.41666667 103.66666667,24.41666667 103.66666667,24.33333333 103.75,24.33333333 103.75,24.25 103.66666667,24.25</coordinates></LinearRing></outerBoundaryIs></Polygon><Polygon><outerBoundaryIs><LinearRing><coordinates>102.83333333,24.33333333 102.91666667,24.33333333 103.0,24.33333333 103.0,24.25 102.91666667,24.25 102.83333333,24.25 102.83333333,24.33333333</coordinates></LinearRing></outerBoundaryIs></Polygon><Polygon><outerBoundaryIs><LinearRing><coordinates>94.83333333,23.25 94.83333333,23.16666667 94.75,23.16666667 94.66666667,23.16666667 94.66666667,23.25 94.58333333,23.25 94.5,23.25 94.5,23.33333333 94.41666667,23.33333333 94.33333333,23.33333333 94.33333333,23.25 94.33333333,23.16666667 94.25,23.16666667 94.25,23.08333333 94.25,23.0 94.25,22.91666667 94.25,22.83333333 94.16666667,22.83333333 94.16666667,22.91666667 94.16666667,23.0 94.16666667,23.08333333 94.08333333,23.08333333 94.0,23.08333333 94,23 94.0,22.91666667 94.0,22.83333333 94.0,22.75 94.0,22.66666667 94.0,22.58333333 93.91666667,22.58333333 93.91666667,22.5 93.91666667,22.41666667 93.91666667,22.33333333 93.83333333,22.33333333 93.83333333,22.25 93.83333333,22.16666667 93.83333333,22.08333333 93.83333333,22.0 93.83333333,21.91666667 93.83333333,21.83333333 93.83333333,21.75 93.91666667,21.75 93.91666667,21.66666667 93.91666667,21.58333333 94.0,21.58333333 94.0,21.5 94.0,21.41666667 93.91666667,21.41666667 93.91666667,21.33333333 94.0,21.33333333 94.0,21.25 94.08333333,21.25 94.08333333,21.16666667 94.08333333,21.08333333 94.0,21.08333333 94,21 94.0,20.91666667 94.0,20.83333333 94.0,20.75 94.08333333,20.75 94.08333333,20.66666667 94.08333333,20.58333333 94.16666667,20.58333333 94.16666667,20.5 94.16666667,20.41666667 94.25,20.41666667 94.25,20.33333333 94.25,20.25 94.25,20.16666667 94.33333333,20.16666667 94.33333333,20.08333333 94.33333333,20.0 94.41666667,20.0 94.41666667,19.91666667 94.5,19.91666667 94.5,19.83333333 94.5,19.75 94.5,19.66666667 94.58333333,19.66666667 94.58333333,19.58333333 94.58333333,19.5 94.58333333,19.41666667 94.58333333,19.33333333 94.5,19.33333333 94.5,19.41666667 94.5,19.5 94.41666667,19.5 94.41666667,19.58333333 94.33333333,19.58333333 94.33333333,19.66666667 94.33333333,19.75 94.25,19.75 94.25,19.83333333 94.16666667,19.83333333 94.16666667,19.91666667 94.16666667,20.0 94.08333333,20.0 94.08333333,20.08333333 94.08333333,20.16666667 94.0,20.16666667 94.0,20.25 94.0,20.33333333 94.0,20.41666667 93.91666667,20.41666667 93.91666667,20.5 93.83333333,20.5 93.83333333,20.58333333 93.75,20.58333333 93.75,20.66666667 93.75,20.75 93.75,20.83333333 93.75,20.91666667 93.75,21.0 93.66666667,21.0 93.66666667,21.08333333 93.66666667,21.16666667 93.58333333,21.16666667 93.58333333,21.25 93.58333333,21.33333333 93.5,21.33333333 93.5,21.41666667 93.41666667,21.41666667 93.41666667,21.5 93.33333333,21.5 93.33333333,21.58333333 93.33333333,21.66666667 93.25,21.66666667 93.25,21.75 93.16666667,21.75 93.16666667,21.83333333 93.16666667,21.91666667 93.08333333,21.91666667 93.08333333,22.0 93.08333333,22.08333333 93.08333333,22.16666667 93.0,22.16666667 93.0,22.25 93.0,22.33333333 92.91666667,22.33333333 92.91666667,22.41666667 92.91666667,22.5 92.91666667,22.58333333 92.83333333,22.58333333 92.83333333,22.66666667 92.75,22.66666667 92.66666667,22.66666667 92.66666667,22.75 92.58333333,22.75 92.5,22.75 92.41666667,22.75 92.33333333,22.75 92.33333333,22.83333333 92.25,22.83333333 92.16666667,22.83333333 92.16666667,22.75 92.08333333,22.75 92.08333333,22.83333333 92.0,22.83333333 91.91666667,22.83333333 91.91666667,22.75 91.83333333,22.75 91.83333333,22.83333333 91.75,22.83333333 91.66666667,22.83333333 91.66666667,22.91666667 91.58333333,22.91666667 91.5,22.91666667 91.41666667,22.91666667 91.33333333,22.91666667 91.25,22.91666667 91.16666667,22.91666667 91.16666667,23.0 91.08333333,23.0 91,23 90.91666667,23.0 90.91666667,22.91666667 90.91666667,22.83333333 90.91666667,22.75 90.91666667,22.66666667 90.83333333,22.66666667 90.83333333,22.58333333 90.83333333,22.5 90.75,22.5 90.75,22.41666667 90.66666667,22.41666667 90.66666667,22.33333333 90.58333333,22.33333333 90.5,22.33333333 90.5,22.25 90.41666667,22.25 90.33333333,22.25 90.25,22.25 90.25,22.16666667 90.16666667,22.16666667 90.16666667,22.08333333 90.08333333,22.08333333 90.08333333,22.0 90,22 90.0,21.91666667 89.91666667,21.91666667 89.91666667,21.83333333 89.83333333,21.83333333 89.75,21.83333333 89.75,21.75 89.66666667,21.75 89.66666667,21.66666667 89.58333333,21.66666667 89.5,21.66666667 89.41666667,21.66666667 89.33333333,21.66666667 89.33333333,21.58333333 89.25,21.58333333 89.16666667,21.58333333 89.08333333,21.58333333 89.0,21.58333333 89.0,21.66666667 89.0,21.75 89.0,21.83333333 88.91666667,21.83333333 88.91666667,21.91666667 88.91666667,22.0 88.91666667,22.08333333 88.91666667,22.16666667 89.0,22.16666667 89.0,22.25 89.0,22.33333333 89.0,22.41666667 89.08333333,22.41666667 89.08333333,22.5 89.16666667,22.5 89.16666667,22.58333333 89.08333333,22.58333333 89.08333333,22.66666667 89.16666667,22.66666667 89.25,22.66666667 89.25,22.75 89.16666667,22.75 89.16666667,22.83333333 89.16666667,22.91666667 89.16666667,23.0 89.16666667,23.08333333 89.16666667,23.16666667 89.16666667,23.25 89.16666667,23.33333333 89.16666667,23.41666667 89.25,23.41666667 89.25,23.5 89.25,23.58333333 89.25,23.66666667 89.33333333,23.66666667 89.33333333,23.75 89.41666667,23.75 89.41666667,23.83333333 89.5,23.83333333 89.58333333,23.83333333 89.58333333,23.91666667 89.66666667,23.91666667 89.66666667,24.0 89.75,24.0 89.75,24.08333333 89.75,24.16666667 89.75,24.25 89.66666667,24.25 89.66666667,24.16666667 89.66666667,24.08333333 89.58333333,24.08333333 89.58333333,24.16666667 89.5,24.16666667 89.5,24.25 89.41666667,24.25 89.41666667,24.33333333 89.33333333,24.33333333 89.33333333,24.41666667 89.25,24.41666667 89.25,24.5 89.16666667,24.5 89.08333333,24.5 89.0,24.5 89.0,24.58333333 88.91666667,24.58333333 88.91666667,24.66666667 89.0,24.66666667 89.0,24.75 89.0,24.83333333 88.91666667,24.83333333 88.91666667,24.91666667 88.91666667,25.0 88.83333333,25.0 88.75,25.0 88.75,25.08333333 88.75,25.16666667 88.66666667,25.16666667 88.66666667,25.25 88.66666667,25.33333333 88.58333333,25.33333333 88.58333333,25.41666667 88.58333333,25.5 88.5,25.5 88.5,25.58333333 88.41666667,25.58333333 88.33333333,25.58333333 88.33333333,25.66666667 88.25,25.66666667 88.16666667,25.66666667 88.16666667,25.75 88.08333333,25.75 88.0,25.75 88.0,25.83333333 87.91666667,25.83333333 87.83333333,25.83333333 87.83333333,25.91666667 87.83333333,26.0 87.75,26.0 87.75,26.08333333 87.75,26.16666667 87.75,26.25 87.75,26.33333333 87.83333333,26.33333333 87.91666667,26.33333333 88.0,26.33333333 88.08333333,26.33333333 88.16666667,26.33333333 88.25,26.33333333 88.33333333,26.33333333 88.41666667,26.33333333 88.5,26.33333333 88.5,26.25 88.58333333,26.25 88.66666667,26.25 88.75,26.25 88.75,26.16666667 88.83333333,26.16666667 88.91666667,26.16666667 89.0,26.16666667 89.0,26.08333333 89,26 89.08333333,26.0 89.08333333,25.91666667 89.16666667,25.91666667 89.25,25.91666667 89.25,25.83333333 89.33333333,25.83333333 89.41666667,25.83333333 89.41666667,25.75 89.5,25.75 89.58333333,25.75 89.66666667,25.75 89.66666667,25.66666667 89.75,25.66666667 89.75,25.58333333 89.83333333,25.58333333 89.91666667,25.58333333 90.0,25.58333333 90.0,25.5 90.08333333,25.5 90.08333333,25.41666667 90.16666667,25.41666667 90.25,25.41666667 90.25,25.5 90.16666667,25.5 90.16666667,25.58333333 90.08333333,25.58333333 90.08333333,25.66666667 90.16666667,25.66666667 90.25,25.66666667 90.25,25.75 90.33333333,25.75 90.41666667,25.75 90.5,25.75 90.5,25.66666667 90.58333333,25.66666667 90.66666667,25.66666667 90.66666667,25.75 90.66666667,25.83333333 90.75,25.83333333 90.75,25.75 90.83333333,25.75 90.83333333,25.83333333 90.91666667,25.83333333 91.0,25.83333333 91.08333333,25.83333333 91.08333333,25.91666667 91.0,25.91666667 90.91666667,25.91666667 90.91666667,26.0 90.83333333,26.0 90.83333333,26.08333333 90.91666667,26.08333333 91.0,26.08333333 91.08333333,26.08333333 91.08333333,26.0 91.16666667,26.0 91.25,26.0 91.33333333,26.0 91.41666667,26.0 91.5,26.0 91.5,26.08333333 91.58333333,26.08333333 91.66666667,26.08333333 91.75,26.08333333 91.83333333,26.08333333 91.83333333,26.0 91.91666667,26.0 91.91666667,26.08333333 92.0,26.08333333 92.08333333,26.08333333 92.16666667,26.08333333 92.25,26.08333333 92.33333333,26.08333333 92.41666667,26.08333333 92.5,26.08333333 92.5,26.0 92.58333333,26.0 92.58333333,25.91666667 92.66666667,25.91666667 92.75,25.91666667 92.75,25.83333333 92.75,25.75 92.83333333,25.75 92.83333333,25.66666667 92.91666667,25.66666667 92.91666667,25.58333333 93.0,25.58333333 93.0,25.5 93.08333333,25.5 93.08333333,25.41666667 93.16666667,25.41666667 93.16666667,25.5 93.25,25.5 93.25,25.58333333 93.25,25.66666667 93.33333333,25.66666667 93.33333333,25.58333333 93.41666667,25.58333333 93.5,25.58333333 93.58333333,25.58333333 93.58333333,25.66666667 93.66666667,25.66666667 93.66666667,25.75 93.75,25.75 93.75,25.83333333 93.83333333,25.83333333 93.91666667,25.83333333 93.91666667,25.91666667 94.0,25.91666667 94,26 94.0,26.08333333 94.0,26.16666667 94.0,26.25 94.0,26.33333333 93.91666667,26.33333333 93.83333333,26.33333333 93.83333333,26.25 93.75,26.25 93.75,26.16666667 93.66666667,26.16666667 93.66666667,26.08333333 93.58333333,26.08333333 93.58333333,26.0 93.5,26.0 93.41666667,26.0 93.41666667,26.08333333 93.33333333,26.08333333 93.25,26.08333333 93.25,26.16666667 93.25,26.25 93.16666667,26.25 93.16666667,26.33333333 93.08333333,26.33333333 93.08333333,26.25 93.0,26.25 92.91666667,26.25 92.91666667,26.16666667 92.83333333,26.16666667 92.83333333,26.25 92.83333333,26.33333333 92.91666667,26.33333333 92.91666667,26.41666667 93.0,26.41666667 93.0,26.5 93.0,26.58333333 93.08333333,26.58333333 93.16666667,26.58333333 93.25,26.58333333 93.25,26.66666667 93.33333333,26.66666667 93.41666667,26.66666667 93.41666667,26.75 93.5,26.75 93.58333333,26.75 93.58333333,26.66666667 93.66666667,26.66666667 93.75,26.66666667 93.83333333,26.66666667 93.83333333,26.75 93.91666667,26.75 94.0,26.75 94.08333333,26.75 94.16666667,26.75 94.16666667,26.83333333 94.25,26.83333333 94.33333333,26.83333333 94.41666667,26.83333333 94.5,26.83333333 94.58333333,26.83333333 94.66666667,26.83333333 94.75,26.83333333 94.83333333,26.83333333 94.91666667,26.83333333 94.91666667,26.91666667 95.0,26.91666667 95.0,26.83333333 95.08333333,26.83333333 95.08333333,26.91666667 95.16666667,26.91666667 95.16666667,27.0 95.25,27.0 95.33333333,27.0 95.41666667,27.0 95.41666667,27.08333333 95.5,27.08333333 95.5,27.16666667 95.58333333,27.16666667 95.66666667,27.16666667 95.75,27.16666667 95.83333333,27.16666667 95.91666667,27.16666667 96.0,27.16666667 96.0,27.25 96.08333333,27.25 96.16666667,27.25 96.25,27.25 96.25,27.16666667 96.16666667,27.16666667 96.16666667,27.08333333 96.25,27.08333333 96.33333333,27.08333333 96.33333333,27.16666667 96.41666667,27.16666667 96.41666667,27.25 96.41666667,27.33333333 96.33333333,27.33333333 96.33333333,27.41666667 96.41666667,27.41666667 96.5,27.41666667 96.58333333,27.41666667 96.66666667,27.41666667 96.66666667,27.5 96.58333333,27.5 96.58333333,27.58333333 96.66666667,27.58333333 96.75,27.58333333 96.75,27.5 96.83333333,27.5 96.83333333,27.41666667 96.91666667,27.41666667 96.91666667,27.33333333 97.0,27.33333333 97.0,27.41666667 97.08333333,27.41666667 97.08333333,27.5 97.0,27.5 97.0,27.58333333 97.0,27.66666667 97.08333333,27.66666667 97.08333333,27.58333333 97.16666667,27.58333333 97.16666667,27.66666667 97.25,27.66666667 97.33333333,27.66666667 97.33333333,27.75 97.41666667,27.75 97.41666667,27.66666667 97.41666667,27.58333333 97.5,27.58333333 97.58333333,27.58333333 97.66666667,27.58333333 97.66666667,27.66666667 97.75,27.66666667 97.75,27.58333333 97.83333333,27.58333333 97.83333333,27.5 97.91666667,27.5 97.91666667,27.41666667 97.91666667,27.33333333 98.0,27.33333333 98.0,27.41666667 98.0,27.5 98.0,27.58333333 98.0,27.66666667 98.08333333,27.66666667 98.08333333,27.58333333 98.08333333,27.5 98.16666667,27.5 98.16666667,27.41666667 98.16666667,27.33333333 98.08333333,27.33333333 98.08333333,27.25 98.0,27.25 98.0,27.16666667 98.08333333,27.16666667 98.08333333,27.08333333 98.08333333,27.0 98.08333333,26.91666667 98.16666667,26.91666667 98.16666667,27.0 98.25,27.0 98.25,26.91666667 98.25,26.83333333 98.16666667,26.83333333 98.16666667,26.75 98.25,26.75 98.33333333,26.75 98.33333333,26.83333333 98.33333333,26.91666667 98.33333333,27.0 98.33333333,27.08333333 98.25,27.08333333 98.25,27.16666667 98.33333333,27.16666667 98.41666667,27.16666667 98.41666667,27.08333333 98.41666667,27.0 98.41666667,26.91666667 98.41666667,26.83333333 98.5,26.83333333 98.58333333,26.83333333 98.58333333,26.75 98.5,26.75 98.41666667,26.75 98.41666667,26.66666667 98.41666667,26.58333333 98.41666667,26.5 98.33333333,26.5 98.33333333,26.41666667 98.41666667,26.41666667 98.41666667,26.33333333 98.41666667,26.25 98.41666667,26.16666667 98.41666667,26.08333333 98.5,26.08333333 98.58333333,26.08333333 98.66666667,26.08333333 98.66666667,26.0 98.66666667,25.91666667 98.58333333,25.91666667 98.58333333,26.0 98.5,26.0 98.5,25.91666667 98.5,25.83333333 98.5,25.75 98.58333333,25.75 98.66666667,25.75 98.66666667,25.66666667 98.75,25.66666667 98.75,25.58333333 98.75,25.5 98.75,25.41666667 98.83333333,25.41666667 98.83333333,25.5 98.83333333,25.58333333 98.83333333,25.66666667 98.83333333,25.75 98.83333333,25.83333333 98.75,25.83333333 98.75,25.91666667 98.75,26.0 98.75,26.08333333 98.83333333,26.08333333 98.83333333,26.16666667 98.83333333,26.25 98.83333333,26.33333333 98.83333333,26.41666667 98.83333333,26.5 98.91666667,26.5 98.91666667,26.41666667 98.91666667,26.33333333 98.91666667,26.25 98.91666667,26.16666667 98.91666667,26.08333333 98.91666667,26.0 98.91666667,25.91666667 98.91666667,25.83333333 98.91666667,25.75 98.91666667,25.66666667 99.0,25.66666667 99.0,25.58333333 99.0,25.5 99.0,25.41666667 99.0,25.33333333 99.0,25.25 99.0,25.16666667 99.08333333,25.16666667 99.08333333,25.08333333 99.08333333,25.0 99.08333333,24.91666667 99.16666667,24.91666667 99.16666667,24.83333333 99.25,24.83333333 99.25,24.75 99.33333333,24.75 99.33333333,24.83333333 99.41666667,24.83333333 99.41666667,24.75 99.5,24.75 99.5,24.66666667 99.58333333,24.66666667 99.66666667,24.66666667 99.66666667,24.58333333 99.75,24.58333333 99.83333333,24.58333333 99.91666667,24.58333333 100.0,24.58333333 100.0,24.5 100.08333333,24.5 100.08333333,24.41666667 100.16666667,24.41666667 100.25,24.41666667 100.33333333,24.41666667 100.41666667,24.41666667 100.5,24.41666667 100.5,24.33333333 100.58333333,24.33333333 100.58333333,24.41666667 100.58333333,24.5 100.58333333,24.58333333 100.66666667,24.58333333 100.66666667,24.5 100.75,24.5 100.75,24.41666667 100.83333333,24.41666667 100.83333333,24.33333333 100.91666667,24.33333333 100.91666667,24.25 101.0,24.25 101.08333333,24.25 101.16666667,24.25 101.16666667,24.33333333 101.08333333,24.33333333 101.08333333,24.41666667 101.08333333,24.5 101.16666667,24.5 101.16666667,24.41666667 101.25,24.41666667 101.33333333,24.41666667 101.33333333,24.33333333 101.41666667,24.33333333 101.41666667,24.25 101.41666667,24.16666667 101.5,24.16666667 101.5,24.08333333 101.58333333,24.08333333 101.58333333,24.0 101.66666667,24.0 101.66666667,24.08333333 101.75,24.08333333 101.75,24.16666667 101.83333333,24.16666667 101.91666667,24.16666667 101.91666667,24.25 102.0,24.25 102.0,24.16666667 102.0,24.08333333 102.08333333,24.08333333 102.08333333,24.0 102.08333333,23.91666667 102.16666667,23.91666667 102.16666667,24.0 102.25,24.0 102.25,23.91666667 102.33333333,23.91666667 102.33333333,24.0 102.33333333,24.08333333 102.41666667,24.08333333 102.5,24.08333333 102.58333333,24.08333333 102.58333333,24.0 102.66666667,24.0 102.66666667,23.91666667 102.75,23.91666667 102.83333333,23.91666667 102.91666667,23.91666667 102.91666667,24.0 103,24 103.08333333,24.0 103.08333333,23.91666667 103.0,23.91666667 103.0,23.83333333 103.08333333,23.83333333 103.08333333,23.75 103.16666667,23.75 103.16666667,23.66666667 103.16666667,23.58333333 103.25,23.58333333 103.33333333,23.58333333 103.33333333,23.66666667 103.33333333,23.75 103.33333333,23.83333333 103.41666667,23.83333333 103.5,23.83333333 103.58333333,23.83333333 103.58333333,23.91666667 103.66666667,23.91666667 103.66666667,24.0 103.66666667,24.08333333 103.66666667,24.16666667 103.75,24.16666667 103.75,24.25 103.83333333,24.25 103.83333333,24.33333333 103.75,24.33333333 103.75,24.41666667 103.75,24.5 103.75,24.58333333 103.83333333,24.58333333 103.83333333,24.66666667 103.91666667,24.66666667 103.91666667,24.75 103.91666667,24.83333333 103.83333333,24.83333333 103.75,24.83333333 103.75,24.91666667 103.83333333,24.91666667 103.83333333,25.0 103.83333333,25.08333333 103.91666667,25.08333333 103.91666667,25.0 104,25 104.0,25.08333333 104.08333333,25.08333333 104.08333333,25.16666667 104.08333333,25.25 104.0,25.25 104.0,25.33333333 104.08333333,25.33333333 104.08333333,25.41666667 104.16666667,25.41666667 104.16666667,25.5 104.25,25.5 104.33333333,25.5 104.33333333,25.58333333 104.25,25.58333333 104.16666667,25.58333333 104.16666667,25.66666667 104.25,25.66666667 104.33333333,25.66666667 104.41666667,25.66666667 104.41666667,25.75 104.41666667,25.83333333 104.5,25.83333333 104.5,25.91666667 104.58333333,25.91666667 104.58333333,26.0 104.66666667,26.0 104.75,26.0 104.83333333,26.0 104.83333333,26.08333333 104.91666667,26.08333333 104.91666667,26.0 105,26 105.0,25.91666667 105.08333333,25.91666667 105.08333333,25.83333333 105.08333333,25.75 105.16666667,25.75 105.16666667,25.83333333 105.25,25.83333333 105.25,25.75 105.25,25.66666667 105.33333333,25.66666667 105.33333333,25.75 105.41666667,25.75 105.41666667,25.66666667 105.5,25.66666667 105.58333333,25.66666667 105.66666667,25.66666667 105.66666667,25.58333333 105.66666667,25.5 105.66666667,25.41666667 105.66666667,25.33333333 105.66666667,25.25 105.75,25.25 105.75,25.16666667 105.75,25.08333333 105.83333333,25.08333333 105.83333333,25.0 105.91666667,25.0 105.91666667,24.91666667 106.0,24.91666667 106.0,24.83333333 105.91666667,24.83333333 105.91666667,24.75 105.83333333,24.75 105.75,24.75 105.75,24.83333333 105.66666667,24.83333333 105.58333333,24.83333333 105.5,24.83333333 105.5,24.91666667 105.41666667,24.91666667 105.41666667,24.83333333 105.41666667,24.75 105.5,24.75 105.58333333,24.75 105.66666667,24.75 105.66666667,24.66666667 105.75,24.66666667 105.75,24.58333333 105.75,24.5 105.75,24.41666667 105.75,24.33333333 105.66666667,24.33333333 105.58333333,24.33333333 105.5,24.33333333 105.5,24.25 105.58333333,24.25 105.66666667,24.25 105.75,24.25 105.75,24.16666667 105.66666667,24.16666667 105.58333333,24.16666667 105.58333333,24.08333333 105.66666667,24.08333333 105.75,24.08333333 105.83333333,24.08333333 105.83333333,24.16666667 105.91666667,24.16666667 105.91666667,24.08333333 105.91666667,24.0 106,24 106.0,23.91666667 106.0,23.83333333 106.08333333,23.83333333 106.08333333,23.75 106.16666667,23.75 106.16666667,23.83333333 106.16666667,23.91666667 106.25,23.91666667 106.33333333,23.91666667 106.41666667,23.91666667 106.5,23.91666667 106.5,23.83333333 106.58333333,23.83333333 106.58333333,23.75 106.66666667,23.75 106.75,23.75 106.83333333,23.75 106.91666667,23.75 106.91666667,23.83333333 106.91666667,23.91666667 106.83333333,23.91666667 106.75,23.91666667 106.75,24.0 106.75,24.08333333 106.66666667,24.08333333 106.66666667,24.16666667 106.58333333,24.16666667 106.58333333,24.08333333 106.5,24.08333333 106.41666667,24.08333333 106.41666667,24.16666667 106.41666667,24.25 106.33333333,24.25 106.33333333,24.33333333 106.25,24.33333333 106.25,24.41666667 106.16666667,24.41666667 106.16666667,24.5 106.16666667,24.58333333 106.25,24.58333333 106.25,24.66666667 106.25,24.75 106.25,24.83333333 106.33333333,24.83333333 106.33333333,24.91666667 106.41666667,24.91666667 106.5,24.91666667 106.58333333,24.91666667 106.66666667,24.91666667 106.66666667,25.0 106.75,25.0 106.75,24.91666667 106.83333333,24.91666667 106.83333333,24.83333333 106.75,24.83333333 106.75,24.75 106.66666667,24.75 106.66666667,24.66666667 106.75,24.66666667 106.83333333,24.66666667 106.91666667,24.66666667 106.91666667,24.75 107.0,24.75 107.0,24.83333333 107.0,24.91666667 107,25 107.08333333,25.0 107.08333333,25.08333333 107.16666667,25.08333333 107.16666667,25.0 107.16666667,24.91666667 107.16666667,24.83333333 107.16666667,24.75 107.25,24.75 107.25,24.66666667 107.33333333,24.66666667 107.33333333,24.75 107.41666667,24.75 107.41666667,24.83333333 107.41666667,24.91666667 107.41666667,25.0 107.41666667,25.08333333 107.41666667,25.16666667 107.41666667,25.25 107.41666667,25.33333333 107.5,25.33333333 107.5,25.41666667 107.58333333,25.41666667 107.66666667,25.41666667 107.66666667,25.33333333 107.66666667,25.25 107.66666667,25.16666667 107.75,25.16666667 107.83333333,25.16666667 107.83333333,25.25 107.83333333,25.33333333 107.91666667,25.33333333 108.0,25.33333333 108.0,25.25 108.0,25.16666667 108.0,25.08333333 108,25 108.08333333,25.0 108.08333333,24.91666667 108.08333333,24.83333333 108.16666667,24.83333333 108.25,24.83333333 108.33333333,24.83333333 108.33333333,24.91666667 108.33333333,25.0 108.33333333,25.08333333 108.33333333,25.16666667 108.33333333,25.25 108.41666667,25.25 108.41666667,25.16666667 108.41666667,25.08333333 108.5,25.08333333 108.58333333,25.08333333 108.58333333,25.16666667 108.58333333,25.25 108.5,25.25 108.5,25.33333333 108.5,25.41666667 108.41666667,25.41666667 108.33333333,25.41666667 108.33333333,25.5 108.25,25.5 108.25,25.58333333 108.16666667,25.58333333 108.16666667,25.66666667 108.25,25.66666667 108.33333333,25.66666667 108.33333333,25.58333333 108.41666667,25.58333333 108.5,25.58333333 108.58333333,25.58333333 108.58333333,25.5 108.66666667,25.5 108.66666667,25.58333333 108.75,25.58333333 108.83333333,25.58333333 108.91666667,25.58333333 108.91666667,25.5 109.0,25.5 109.0,25.41666667 108.91666667,25.41666667 108.91666667,25.33333333 108.91666667,25.25 109.0,25.25 109.08333333,25.25 109.08333333,25.16666667 109.16666667,25.16666667 109.25,25.16666667 109.25,25.08333333 109.33333333,25.08333333 109.33333333,25.16666667 109.41666667,25.16666667 109.41666667,25.25 109.5,25.25 109.5,25.33333333 109.5,25.41666667 109.5,25.5 109.58333333,25.5 109.58333333,25.58333333 109.58333333,25.66666667 109.66666667,25.66666667 109.75,25.66666667 109.75,25.75 109.83333333,25.75 109.91666667,25.75 110.0,25.75 110.08333333,25.75 110.08333333,25.83333333 110.0,25.83333333 109.91666667,25.83333333 109.91666667,25.91666667 110.0,25.91666667 110,26 110.0,26.08333333 110.0,26.16666667 110.0,26.25 110.0,26.33333333 110.08333333,26.33333333 110.16666667,26.33333333 110.16666667,26.25 110.16666667,26.16666667 110.25,26.16666667 110.25,26.08333333 110.25,26.0 110.25,25.91666667 110.33333333,25.91666667 110.41666667,25.91666667 110.41666667,26.0 110.5,26.0 110.58333333,26.0 110.58333333,25.91666667 110.5,25.91666667 110.5,25.83333333 110.41666667,25.83333333 110.41666667,25.75 110.41666667,25.66666667 110.41666667,25.58333333 110.41666667,25.5 110.5,25.5 110.5,25.58333333 110.58333333,25.58333333 110.66666667,25.58333333 110.66666667,25.5 110.75,25.5 110.83333333,25.5 110.83333333,25.58333333 110.91666667,25.58333333 110.91666667,25.66666667 111.0,25.66666667 111.0,25.58333333 111.08333333,25.58333333 111.08333333,25.5 111.08333333,25.41666667 111.0,25.41666667 111.0,25.33333333 111.08333333,25.33333333 111.16666667,25.33333333 111.16666667,25.25 111.16666667,25.16666667 111.08333333,25.16666667 111.0,25.16666667 110.91666667,25.16666667 110.83333333,25.16666667 110.83333333,25.08333333 110.83333333,25.0 110.75,25.0 110.75,24.91666667 110.83333333,24.91666667 110.83333333,24.83333333 110.75,24.83333333 110.75,24.75 110.83333333,24.75 110.91666667,24.75 110.91666667,24.83333333 110.91666667,24.91666667 110.91666667,25.0 110.91666667,25.08333333 111.0,25.08333333 111,25 111.08333333,25.0 111.16666667,25.0 111.25,25.0 111.25,24.91666667 111.25,24.83333333 111.25,24.75 111.25,24.66666667 111.16666667,24.66666667 111.16666667,24.58333333 111.08333333,24.58333333 111.08333333,24.5 111.0,24.5 110.91666667,24.5 110.91666667,24.41666667 111.0,24.41666667 111.0,24.33333333 111.0,24.25 110.91666667,24.25 110.91666667,24.16666667 111.0,24.16666667 111.0,24.08333333 111,24 110.91666667,24.0 110.91666667,24.08333333 110.83333333,24.08333333 110.83333333,24.0 110.83333333,23.91666667 110.91666667,23.91666667 110.91666667,23.83333333 110.91666667,23.75 111.0,23.75 111.0,23.66666667 111.08333333,23.66666667 111.08333333,23.58333333 111.16666667,23.58333333 111.16666667,23.5 111.08333333,23.5 111.0,23.5 110.91666667,23.5 110.83333333,23.5 110.83333333,23.58333333 110.83333333,23.66666667 110.75,23.66666667 110.75,23.75 110.66666667,23.75 110.66666667,23.83333333 110.58333333,23.83333333 110.5,23.83333333 110.41666667,23.83333333 110.41666667,23.75 110.41666667,23.66666667 110.33333333,23.66666667 110.33333333,23.75 110.25,23.75 110.25,23.83333333 110.16666667,23.83333333 110.16666667,23.75 110.08333333,23.75 110.0,23.75 110.0,23.66666667 109.91666667,23.66666667 109.83333333,23.66666667 109.83333333,23.75 109.83333333,23.83333333 109.83333333,23.91666667 109.91666667,23.91666667 110.0,23.91666667 110,24 110.0,24.08333333 110.0,24.16666667 109.91666667,24.16666667 109.83333333,24.16666667 109.75,24.16666667 109.66666667,24.16666667 109.66666667,24.25 109.58333333,24.25 109.58333333,24.16666667 109.5,24.16666667 109.41666667,24.16666667 109.41666667,24.08333333 109.33333333,24.08333333 109.33333333,24.0 109.25,24.0 109.25,23.91666667 109.25,23.83333333 109.16666667,23.83333333 109.16666667,23.75 109.16666667,23.66666667 109.16666667,23.58333333 109.16666667,23.5 109.16666667,23.41666667 109.25,23.41666667 109.25,23.33333333 109.25,23.25 109.25,23.16666667 109.33333333,23.16666667 109.33333333,23.08333333 109.41666667,23.08333333 109.41666667,23.0 109.5,23.0 109.58333333,23.0 109.66666667,23.0 109.66666667,22.91666667 109.75,22.91666667 109.83333333,22.91666667 109.83333333,22.83333333 109.91666667,22.83333333 110.0,22.83333333 110.0,22.91666667 110.08333333,22.91666667 110.08333333,23.0 110.16666667,23.0 110.16666667,23.08333333 110.25,23.08333333 110.33333333,23.08333333 110.33333333,23.16666667 110.41666667,23.16666667 110.41666667,23.08333333 110.5,23.08333333 110.5,23.16666667 110.5,23.25 110.58333333,23.25 110.58333333,23.33333333 110.66666667,23.33333333 110.66666667,23.41666667 110.75,23.41666667 110.75,23.33333333 110.83333333,23.33333333 110.83333333,23.25 110.91666667,23.25 110.91666667,23.33333333 111.0,23.33333333 111.0,23.41666667 111.08333333,23.41666667 111.16666667,23.41666667 111.25,23.41666667 111.25,23.5 111.33333333,23.5 111.33333333,23.58333333 111.41666667,23.58333333 111.41666667,23.66666667 111.5,23.66666667 111.58333333,23.66666667 111.66666667,23.66666667 111.66666667,23.58333333 111.75,23.58333333 111.75,23.66666667 111.83333333,23.66666667 111.83333333,23.75 111.91666667,23.75 111.91666667,23.83333333 111.91666667,23.91666667 112.0,23.91666667 112.0,23.83333333 112.08333333,23.83333333 112.16666667,23.83333333 112.25,23.83333333 112.25,23.75 112.33333333,23.75 112.33333333,23.83333333 112.33333333,23.91666667 112.41666667,23.91666667 112.41666667,24.0 112.41666667,24.08333333 112.33333333,24.08333333 112.25,24.08333333 112.25,24.16666667 112.16666667,24.16666667 112.16666667,24.25 112.16666667,24.33333333 112.08333333,24.33333333 112.08333333,24.25 112.08333333,24.16666667 112.0,24.16666667 111.91666667,24.16666667 111.91666667,24.08333333 111.83333333,24.08333333 111.83333333,24.16666667 111.75,24.16666667 111.75,24.25 111.75,24.33333333 111.75,24.41666667 111.83333333,24.41666667 111.91666667,24.41666667 111.91666667,24.5 112.0,24.5 112.08333333,24.5 112.08333333,24.58333333 112.08333333,24.66666667 112.0,24.66666667 112.0,24.75 112.08333333,24.75 112.08333333,24.83333333 112.08333333,24.91666667 112.16666667,24.91666667 112.16666667,24.83333333 112.25,24.83333333 112.25,24.75 112.16666667,24.75 112.16666667,24.66666667 112.25,24.66666667 112.25,24.58333333 112.33333333,24.58333333 112.33333333,24.5 112.41666667,24.5 112.5,24.5 112.5,24.41666667 112.5,24.33333333 112.5,24.25 112.58333333,24.25 112.66666667,24.25 112.66666667,24.33333333 112.75,24.33333333 112.75,24.41666667 112.83333333,24.41666667 112.83333333,24.33333333 112.91666667,24.33333333 112.91666667,24.25 112.83333333,24.25 112.75,24.25 112.75,24.16666667 112.75,24.08333333 112.75,24.0 112.83333333,24.0 112.83333333,23.91666667 112.83333333,23.83333333 112.91666667,23.83333333 112.91666667,23.91666667 112.91666667,24.0 112.91666667,24.08333333 113.0,24.08333333 113.0,24.16666667 113.08333333,24.16666667 113.08333333,24.08333333 113.16666667,24.08333333 113.25,24.08333333 113.25,24.16666667 113.25,24.25 113.33333333,24.25 113.33333333,24.16666667 113.33333333,24.08333333 113.41666667,24.08333333 113.41666667,24.16666667 113.5,24.16666667 113.5,24.25 113.5,24.33333333 113.58333333,24.33333333 113.58333333,24.41666667 113.66666667,24.41666667 113.66666667,24.5 113.66666667,24.58333333 113.75,24.58333333 113.75,24.66666667 113.83333333,24.66666667 113.91666667,24.66666667 113.91666667,24.58333333 114.0,24.58333333 114.08333333,24.58333333 114.08333333,24.66666667 114.16666667,24.66666667 114.16666667,24.75 114.16666667,24.83333333 114.25,24.83333333 114.25,24.75 114.33333333,24.75 114.33333333,24.66666667 114.41666667,24.66666667 114.5,24.66666667 114.58333333,24.66666667 114.58333333,24.58333333 114.66666667,24.58333333 114.66666667,24.66666667 114.75,24.66666667 114.83333333,24.66666667 114.83333333,24.58333333 114.91666667,24.58333333 114.91666667,24.5 114.83333333,24.5 114.83333333,24.41666667 114.83333333,24.33333333 114.83333333,24.25 114.75,24.25 114.66666667,24.25 114.66666667,24.16666667 114.75,24.16666667 114.75,24.08333333 114.66666667,24.08333333 114.66666667,24.0 114.75,24.0 114.83333333,24.0 114.91666667,24.0 114.91666667,24.08333333 115.0,24.08333333 115.0,24.16666667 115.08333333,24.16666667 115.16666667,24.16666667 115.16666667,24.08333333 115.08333333,24.08333333 115.08333333,24.0 115,24 115.0,23.91666667 114.91666667,23.91666667 114.91666667,23.83333333 115.0,23.83333333 115.08333333,23.83333333 115.16666667,23.83333333 115.25,23.83333333 115.25,23.91666667 115.25,24.0 115.33333333,24.0 115.33333333,23.91666667 115.41666667,23.91666667 115.41666667,23.83333333 115.41666667,23.75 115.5,23.75 115.5,23.66666667 115.41666667,23.66666667 115.33333333,23.66666667 115.33333333,23.58333333 115.33333333,23.5 115.41666667,23.5 115.5,23.5 115.58333333,23.5 115.58333333,23.58333333 115.66666667,23.58333333 115.75,23.58333333 115.75,23.66666667 115.83333333,23.66666667 115.83333333,23.75 115.91666667,23.75 115.91666667,23.83333333 116.0,23.83333333 116.0,23.75 116.0,23.66666667 116.0,23.58333333 115.91666667,23.58333333 115.91666667,23.5 115.83333333,23.5 115.75,23.5 115.66666667,23.5 115.66666667,23.41666667 115.58333333,23.41666667 115.58333333,23.33333333 115.58333333,23.25 115.5,23.25 115.5,23.16666667 115.41666667,23.16666667 115.33333333,23.16666667 115.33333333,23.08333333 115.25,23.08333333 115.25,23.0 115.16666667,23.0 115.16666667,22.91666667 115.08333333,22.91666667 115.0,22.91666667 114.91666667,22.91666667 114.91666667,22.83333333 114.83333333,22.83333333 114.75,22.83333333 114.75,22.75 114.66666667,22.75 114.66666667,22.66666667 114.66666667,22.58333333 114.66666667,22.5 114.66666667,22.41666667 114.58333333,22.41666667 114.5,22.41666667 114.41666667,22.41666667 114.41666667,22.33333333 114.41666667,22.25 114.33333333,22.25 114.33333333,22.16666667 114.33333333,22.08333333 114.33333333,22.0 114.25,22.0 114.16666667,22.0 114.16666667,22.08333333 114.25,22.08333333 114.25,22.16666667 114.16666667,22.16666667 114.08333333,22.16666667 114.08333333,22.08333333 114.0,22.08333333 114.0,22.16666667 113.91666667,22.16666667 113.83333333,22.16666667 113.75,22.16666667 113.75,22.25 113.83333333,22.25 113.83333333,22.33333333 113.75,22.33333333 113.75,22.41666667 113.83333333,22.41666667 113.83333333,22.5 113.83333333,22.58333333 113.75,22.58333333 113.75,22.66666667 113.66666667,22.66666667 113.66666667,22.58333333 113.58333333,22.58333333 113.58333333,22.5 113.66666667,22.5 113.66666667,22.41666667 113.66666667,22.33333333 113.66666667,22.25 113.58333333,22.25 113.58333333,22.16666667 113.66666667,22.16666667 113.66666667,22.08333333 113.58333333,22.08333333 113.58333333,22.0 113.5,22.0 113.41666667,22.0 113.33333333,22.0 113.33333333,21.91666667 113.33333333,21.83333333 113.25,21.83333333 113.16666667,21.83333333 113.08333333,21.83333333 113.0,21.83333333 112.91666667,21.83333333 112.91666667,21.75 112.91666667,21.66666667 112.91666667,21.58333333 112.83333333,21.58333333 112.83333333,21.5 112.75,21.5 112.75,21.58333333 112.66666667,21.58333333 112.58333333,21.58333333 112.5,21.58333333 112.41666667,21.58333333 112.41666667,21.66666667 112.33333333,21.66666667 112.25,21.66666667 112.16666667,21.66666667 112.16666667,21.58333333 112.08333333,21.58333333 112.0,21.58333333 111.91666667,21.58333333 111.91666667,21.5 111.83333333,21.5 111.75,21.5 111.66666667,21.5 111.58333333,21.5 111.5,21.5 111.41666667,21.5 111.41666667,21.41666667 111.33333333,21.41666667 111.25,21.41666667 111.25,21.33333333 111.16666667,21.33333333 111.16666667,21.41666667 111.08333333,21.41666667 111.0,21.41666667 110.91666667,21.41666667 110.91666667,21.33333333 110.83333333,21.33333333 110.75,21.33333333 110.75,21.25 110.66666667,21.25 110.66666667,21.16666667 110.66666667,21.08333333 110.58333333,21.08333333 110.58333333,21.0 110.66666667,21.0 110.66666667,20.91666667 110.66666667,20.83333333 110.58333333,20.83333333 110.5,20.83333333 110.5,20.91666667 110.41666667,20.91666667 110.41666667,20.83333333 110.41666667,20.75 110.5,20.75 110.5,20.66666667 110.5,20.58333333 110.58333333,20.58333333 110.58333333,20.5 110.58333333,20.41666667 110.58333333,20.33333333 110.5,20.33333333 110.5,20.25 110.41666667,20.25 110.33333333,20.25 110.25,20.25 110.16666667,20.25 110.08333333,20.25 110.0,20.25 110.0,20.33333333 109.91666667,20.33333333 109.91666667,20.41666667 109.91666667,20.5 109.83333333,20.5 109.83333333,20.58333333 109.75,20.58333333 109.75,20.66666667 109.75,20.75 109.66666667,20.75 109.66666667,20.83333333 109.66666667,20.91666667 109.66666667,21.0 109.66666667,21.08333333 109.66666667,21.16666667 109.66666667,21.25 109.75,21.25 109.75,21.33333333 109.75,21.41666667 109.66666667,21.41666667 109.66666667,21.5 109.58333333,21.5 109.58333333,21.41666667 109.5,21.41666667 109.41666667,21.41666667 109.33333333,21.41666667 109.25,21.41666667 109.16666667,21.41666667 109.16666667,21.33333333 109.08333333,21.33333333 109.08333333,21.41666667 109.0,21.41666667 109.0,21.5 109.08333333,21.5 109.08333333,21.58333333 109.0,21.58333333 108.91666667,21.58333333 108.83333333,21.58333333 108.75,21.58333333 108.66666667,21.58333333 108.66666667,21.66666667 108.58333333,21.66666667 108.58333333,21.58333333 108.5,21.58333333 108.5,21.5 108.41666667,21.5 108.33333333,21.5 108.25,21.5 108.16666667,21.5 108.08333333,21.5 108.08333333,21.41666667 108.0,21.41666667 108.0,21.33333333 107.91666667,21.33333333 107.83333333,21.33333333 107.83333333,21.25 107.75,21.25 107.75,21.16666667 107.83333333,21.16666667 107.83333333,21.08333333 107.91666667,21.08333333 107.91666667,21.0 107.83333333,21.0 107.83333333,20.91666667 107.75,20.91666667 107.66666667,20.91666667 107.66666667,21.0 107.58333333,21.0 107.58333333,20.91666667 107.58333333,20.83333333 107.5,20.83333333 107.5,20.75 107.5,20.66666667 107.41666667,20.66666667 107.41666667,20.75 107.33333333,20.75 107.33333333,20.83333333 107.25,20.83333333 107.16666667,20.83333333 107.16666667,20.75 107.16666667,20.66666667 107.08333333,20.66666667 107.0,20.66666667 106.91666667,20.66666667 106.91666667,20.75 106.91666667,20.83333333 106.91666667,20.91666667 106.83333333,20.91666667 106.75,20.91666667 106.75,20.83333333 106.83333333,20.83333333 106.83333333,20.75 106.83333333,20.66666667 106.75,20.66666667 106.75,20.58333333 106.66666667,20.58333333 106.66666667,20.5 106.66666667,20.41666667 106.66666667,20.33333333 106.58333333,20.33333333 106.58333333,20.25 106.58333333,20.16666667 106.5,20.16666667 106.41666667,20.16666667 106.33333333,20.16666667 106.33333333,20.08333333 106.25,20.08333333 106.25,20.0 106.25,19.91666667 106.16666667,19.91666667 106.08333333,19.91666667 106.0,19.91666667 106.0,19.83333333 105.91666667,19.83333333 105.91666667,19.91666667 105.83333333,19.91666667 105.75,19.91666667 105.66666667,19.91666667 105.58333333,19.91666667 105.58333333,20.0 105.5,20.0 105.41666667,20.0 105.33333333,20.0 105.33333333,20.08333333 105.25,20.08333333 105.25,20.0 105.16666667,20.0 105.16666667,19.91666667 105.25,19.91666667 105.25,19.83333333 105.16666667,19.83333333 105.16666667,19.75 105.08333333,19.75 105.08333333,19.83333333 105.0,19.83333333 105.0,19.91666667 104.91666667,19.91666667 104.83333333,19.91666667 104.75,19.91666667 104.75,20.0 104.66666667,20.0 104.58333333,20.0 104.58333333,19.91666667 104.58333333,19.83333333 104.58333333,19.75 104.66666667,19.75 104.66666667,19.83333333 104.75,19.83333333 104.83333333,19.83333333 104.91666667,19.83333333 104.91666667,19.75 104.83333333,19.75 104.83333333,19.66666667 104.83333333,19.58333333 104.75,19.58333333 104.66666667,19.58333333 104.58333333,19.58333333 104.5,19.58333333 104.41666667,19.58333333 104.41666667,19.5 104.5,19.5 104.5,19.41666667 104.5,19.33333333 104.41666667,19.33333333 104.41666667,19.25 104.5,19.25 104.5,19.16666667 104.58333333,19.16666667 104.66666667,19.16666667 104.66666667,19.08333333 104.75,19.08333333 104.83333333,19.08333333 104.83333333,19.0 104.91666667,19.0 104.91666667,18.91666667 105.0,18.91666667 105.0,18.83333333 105.08333333,18.83333333 105.08333333,18.75 105.16666667,18.75 105.16666667,18.66666667 105.25,18.66666667 105.25,18.58333333 105.25,18.5 105.33333333,18.5 105.33333333,18.41666667 105.41666667,18.41666667 105.41666667,18.33333333 105.5,18.33333333 105.58333333,18.33333333 105.66666667,18.33333333 105.66666667,18.25 105.75,18.25 105.75,18.16666667 105.83333333,18.16666667 105.83333333,18.08333333 105.83333333,18.0 105.91666667,18.0 105.91666667,17.91666667 106.0,17.91666667 106.0,17.83333333 106.08333333,17.83333333 106.08333333,17.75 106.16666667,17.75 106.16666667,17.66666667 106.16666667,17.58333333 106.25,17.58333333 106.25,17.5 106.33333333,17.5 106.41666667,17.5 106.41666667,17.41666667 106.33333333,17.41666667 106.33333333,17.33333333 106.33333333,17.25 106.41666667,17.25 106.41666667,17.16666667 106.41666667,17.08333333 106.5,17.08333333 106.58333333,17.08333333 106.58333333,17.0 106.66666667,17.0 106.75,17.0 106.75,16.91666667 106.66666667,16.91666667 106.66666667,16.83333333 106.75,16.83333333 106.75,16.75 106.83333333,16.75 106.83333333,16.66666667 106.75,16.66666667 106.75,16.58333333 106.83333333,16.58333333 106.91666667,16.58333333 106.91666667,16.5 107.0,16.5 107.0,16.58333333 107.08333333,16.58333333 107.08333333,16.5 107.16666667,16.5 107.16666667,16.41666667 107.25,16.41666667 107.25,16.33333333 107.33333333,16.33333333 107.33333333,16.25 107.33333333,16.16666667 107.41666667,16.16666667 107.5,16.16666667 107.5,16.08333333 107.58333333,16.08333333 107.66666667,16.08333333 107.66666667,16.0 107.75,16.0 107.75,15.91666667 107.75,15.83333333 107.66666667,15.83333333 107.66666667,15.75 107.75,15.75 107.75,15.66666667 107.66666667,15.66666667 107.66666667,15.58333333 107.66666667,15.5 107.75,15.5 107.75,15.41666667 107.83333333,15.41666667 107.91666667,15.41666667 108.0,15.41666667 108.0,15.33333333 108.0,15.25 108.08333333,15.25 108.08333333,15.16666667 108.08333333,15.08333333 108.16666667,15.08333333 108.25,15.08333333 108.25,15.0 108.25,14.91666667 108.33333333,14.91666667 108.33333333,14.83333333 108.33333333,14.75 108.33333333,14.66666667 108.41666667,14.66666667 108.5,14.66666667 108.5,14.58333333 108.5,14.5 108.5,14.41666667 108.41666667,14.41666667 108.41666667,14.33333333 108.41666667,14.25 108.41666667,14.16666667 108.33333333,14.16666667 108.25,14.16666667 108.25,14.25 108.25,14.33333333 108.16666667,14.33333333 108.16666667,14.41666667 108.25,14.41666667 108.25,14.5 108.33333333,14.5 108.33333333,14.58333333 108.25,14.58333333 108.16666667,14.58333333 108.16666667,14.5 108.08333333,14.5 108.08333333,14.58333333 108.0,14.58333333 108.0,14.66666667 108.0,14.75 107.91666667,14.75 107.83333333,14.75 107.75,14.75 107.75,14.83333333 107.75,14.91666667 107.66666667,14.91666667 107.58333333,14.91666667 107.5,14.91666667 107.41666667,14.91666667 107.41666667,15.0 107.33333333,15.0 107.33333333,15.08333333 107.33333333,15.16666667 107.25,15.16666667 107.16666667,15.16666667 107.16666667,15.08333333 107.08333333,15.08333333 107.0,15.08333333 107.0,15.16666667 106.91666667,15.16666667 106.91666667,15.25 106.91666667,15.33333333 106.91666667,15.41666667 107.0,15.41666667 107.08333333,15.41666667 107.08333333,15.5 107.08333333,15.58333333 107.08333333,15.66666667 107.0,15.66666667 107.0,15.75 107.08333333,15.75 107.08333333,15.83333333 107.16666667,15.83333333 107.16666667,15.91666667 107.16666667,16.0 107.08333333,16.0 107.08333333,16.08333333 107.0,16.08333333 107,16 106.91666667,16.0 106.83333333,16.0 106.83333333,16.08333333 106.75,16.08333333 106.75,16.0 106.66666667,16.0 106.66666667,15.91666667 106.75,15.91666667 106.75,15.83333333 106.83333333,15.83333333 106.83333333,15.75 106.83333333,15.66666667 106.75,15.66666667 106.66666667,15.66666667 106.66666667,15.75 106.58333333,15.75 106.58333333,15.83333333 106.5,15.83333333 106.41666667,15.83333333 106.41666667,15.91666667 106.41666667,16.0 106.33333333,16.0 106.33333333,16.08333333 106.33333333,16.16666667 106.25,16.16666667 106.16666667,16.16666667 106.16666667,16.08333333 106.08333333,16.08333333 106.08333333,16.16666667 106.08333333,16.25 106.16666667,16.25 106.25,16.25 106.25,16.33333333 106.25,16.41666667 106.16666667,16.41666667 106.16666667,16.5 106.08333333,16.5 106.08333333,16.58333333 106.0,16.58333333 106.0,16.66666667 105.91666667,16.66666667 105.83333333,16.66666667 105.75,16.66666667 105.75,16.75 105.66666667,16.75 105.66666667,16.83333333 105.58333333,16.83333333 105.58333333,16.91666667 105.5,16.91666667 105.5,17.0 105.41666667,17.0 105.33333333,17.0 105.33333333,17.08333333 105.25,17.08333333 105.25,17.16666667 105.16666667,17.16666667 105.16666667,17.25 105.25,17.25 105.33333333,17.25 105.33333333,17.16666667 105.41666667,17.16666667 105.41666667,17.25 105.5,17.25 105.5,17.33333333 105.41666667,17.33333333 105.41666667,17.41666667 105.33333333,17.41666667 105.25,17.41666667 105.25,17.5 105.33333333,17.5 105.33333333,17.58333333 105.25,17.58333333 105.16666667,17.58333333 105.08333333,17.58333333 105.08333333,17.5 105.0,17.5 104.91666667,17.5 104.91666667,17.58333333 104.83333333,17.58333333 104.83333333,17.66666667 104.75,17.66666667 104.75,17.75 104.66666667,17.75 104.66666667,17.83333333 104.58333333,17.83333333 104.58333333,17.91666667 104.5,17.91666667 104.41666667,17.91666667 104.33333333,17.91666667 104.33333333,17.83333333 104.25,17.83333333 104.16666667,17.83333333 104.16666667,17.75 104.16666667,17.66666667 104.25,17.66666667 104.25,17.58333333 104.16666667,17.58333333 104.16666667,17.5 104.08333333,17.5 104.0,17.5 103.91666667,17.5 103.91666667,17.58333333 103.83333333,17.58333333 103.75,17.58333333 103.66666667,17.58333333 103.58333333,17.58333333 103.5,17.58333333 103.41666667,17.58333333 103.33333333,17.58333333 103.25,17.58333333 103.25,17.66666667 103.16666667,17.66666667 103.08333333,17.66666667 103.08333333,17.75 103.0,17.75 103.0,17.83333333 102.91666667,17.83333333 102.83333333,17.83333333 102.83333333,17.91666667 102.75,17.91666667 102.75,18.0 102.66666667,18.0 102.66666667,18.08333333 102.58333333,18.08333333 102.58333333,18.16666667 102.5,18.16666667 102.41666667,18.16666667 102.41666667,18.25 102.33333333,18.25 102.25,18.25 102.25,18.33333333 102.16666667,18.33333333 102.08333333,18.33333333 102.08333333,18.41666667 102.0,18.41666667 102.0,18.5 101.91666667,18.5 101.83333333,18.5 101.83333333,18.58333333 101.83333333,18.66666667 101.91666667,18.66666667 101.91666667,18.75 101.91666667,18.83333333 101.83333333,18.83333333 101.83333333,18.91666667 101.83333333,19.0 101.83333333,19.08333333 101.83333333,19.16666667 101.83333333,19.25 101.91666667,19.25 101.91666667,19.33333333 101.91666667,19.41666667 101.91666667,19.5 102.0,19.5 102.0,19.58333333 102.0,19.66666667 102.0,19.75 102.08333333,19.75 102.08333333,19.83333333 102.16666667,19.83333333 102.16666667,19.75 102.25,19.75 102.25,19.83333333 102.25,19.91666667 102.33333333,19.91666667 102.33333333,20.0 102.25,20.0 102.25,20.08333333 102.16666667,20.08333333 102.16666667,20.0 102.08333333,20.0 102.08333333,20.08333333 102.0,20.08333333 101.91666667,20.08333333 101.91666667,20.0 101.83333333,20.0 101.75,20.0 101.66666667,20.0 101.66666667,19.91666667 101.58333333,19.91666667 101.5,19.91666667 101.5,19.83333333 101.41666667,19.83333333 101.33333333,19.83333333 101.25,19.83333333 101.25,19.91666667 101.33333333,19.91666667 101.33333333,20.0 101.41666667,20.0 101.5,20.0 101.5,20.08333333 101.5,20.16666667 101.58333333,20.16666667 101.58333333,20.25 101.5,20.25 101.41666667,20.25 101.41666667,20.16666667 101.33333333,20.16666667 101.33333333,20.08333333 101.25,20.08333333 101.25,20.0 101.16666667,20.0 101.16666667,19.91666667 101.08333333,19.91666667 101.0,19.91666667 101.0,19.83333333 101.0,19.75 100.91666667,19.75 100.83333333,19.75 100.83333333,19.83333333 100.91666667,19.83333333 100.91666667,19.91666667 100.83333333,19.91666667 100.83333333,20.0 100.91666667,20.0 100.91666667,20.08333333 100.83333333,20.08333333 100.83333333,20.16666667 100.75,20.16666667 100.75,20.08333333 100.75,20.0 100.75,19.91666667 100.75,19.83333333 100.66666667,19.83333333 100.66666667,19.91666667 100.58333333,19.91666667 100.58333333,20.0 100.58333333,20.08333333 100.58333333,20.16666667 100.5,20.16666667 100.41666667,20.16666667 100.33333333,20.16666667 100.25,20.16666667 100.16666667,20.16666667 100.08333333,20.16666667 100.0,20.16666667 99.91666667,20.16666667 99.91666667,20.25 99.83333333,20.25 99.75,20.25 99.75,20.33333333 99.66666667,20.33333333 99.66666667,20.41666667 99.58333333,20.41666667 99.58333333,20.5 99.5,20.5 99.41666667,20.5 99.41666667,20.41666667 99.5,20.41666667 99.5,20.33333333 99.41666667,20.33333333 99.33333333,20.33333333 99.33333333,20.41666667 99.33333333,20.5 99.33333333,20.58333333 99.33333333,20.66666667 99.25,20.66666667 99.16666667,20.66666667 99.16666667,20.75 99.16666667,20.83333333 99.16666667,20.91666667 99.25,20.91666667 99.25,21.0 99.16666667,21.0 99.16666667,21.08333333 99.08333333,21.08333333 99.0,21.08333333 99.0,21.16666667 98.91666667,21.16666667 98.83333333,21.16666667 98.83333333,21.25 98.83333333,21.33333333 98.75,21.33333333 98.66666667,21.33333333 98.66666667,21.41666667 98.75,21.41666667 98.75,21.5 98.75,21.58333333 98.66666667,21.58333333 98.66666667,21.66666667 98.58333333,21.66666667 98.58333333,21.58333333 98.5,21.58333333 98.41666667,21.58333333 98.41666667,21.66666667 98.33333333,21.66666667 98.33333333,21.75 98.33333333,21.83333333 98.41666667,21.83333333 98.41666667,21.91666667 98.41666667,22.0 98.41666667,22.08333333 98.33333333,22.08333333 98.25,22.08333333 98.16666667,22.08333333 98.08333333,22.08333333 98.08333333,22.16666667 98.0,22.16666667 98.0,22.08333333 98,22 98.0,21.91666667 98.08333333,21.91666667 98.16666667,21.91666667 98.16666667,21.83333333 98.25,21.83333333 98.25,21.75 98.25,21.66666667 98.16666667,21.66666667 98.16666667,21.58333333 98.25,21.58333333 98.25,21.5 98.16666667,21.5 98.16666667,21.41666667 98.25,21.41666667 98.25,21.33333333 98.16666667,21.33333333 98.08333333,21.33333333 98.08333333,21.25 98.0,21.25 98.0,21.16666667 98.0,21.08333333 97.91666667,21.08333333 97.91666667,21.0 97.83333333,21.0 97.83333333,20.91666667 97.83333333,20.83333333 97.83333333,20.75 97.83333333,20.66666667 97.83333333,20.58333333 97.75,20.58333333 97.75,20.5 97.66666667,20.5 97.58333333,20.5 97.58333333,20.41666667 97.5,20.41666667 97.41666667,20.41666667 97.41666667,20.33333333 97.41666667,20.25 97.33333333,20.25 97.33333333,20.33333333 97.25,20.33333333 97.25,20.41666667 97.16666667,20.41666667 97.16666667,20.33333333 97.08333333,20.33333333 97.08333333,20.25 97.0,20.25 97.0,20.33333333 97.0,20.41666667 96.91666667,20.41666667 96.91666667,20.5 96.83333333,20.5 96.83333333,20.41666667 96.83333333,20.33333333 96.83333333,20.25 96.75,20.25 96.66666667,20.25 96.58333333,20.25 96.58333333,20.33333333 96.58333333,20.41666667 96.5,20.41666667 96.5,20.5 96.5,20.58333333 96.5,20.66666667 96.5,20.75 96.5,20.83333333 96.5,20.91666667 96.5,21.0 96.41666667,21.0 96.41666667,21.08333333 96.41666667,21.16666667 96.33333333,21.16666667 96.33333333,21.25 96.33333333,21.33333333 96.41666667,21.33333333 96.5,21.33333333 96.5,21.41666667 96.58333333,21.41666667 96.66666667,21.41666667 96.66666667,21.5 96.66666667,21.58333333 96.75,21.58333333 96.75,21.66666667 96.66666667,21.66666667 96.66666667,21.75 96.66666667,21.83333333 96.75,21.83333333 96.83333333,21.83333333 96.83333333,21.91666667 96.83333333,22.0 96.75,22.0 96.75,22.08333333 96.75,22.16666667 96.75,22.25 96.66666667,22.25 96.66666667,22.16666667 96.66666667,22.08333333 96.66666667,22.0 96.66666667,21.91666667 96.58333333,21.91666667 96.5,21.91666667 96.41666667,21.91666667 96.41666667,22.0 96.41666667,22.08333333 96.41666667,22.16666667 96.41666667,22.25 96.41666667,22.33333333 96.41666667,22.41666667 96.41666667,22.5 96.41666667,22.58333333 96.33333333,22.58333333 96.33333333,22.66666667 96.25,22.66666667 96.25,22.75 96.25,22.83333333 96.16666667,22.83333333 96.16666667,22.91666667 96.16666667,23.0 96.16666667,23.08333333 96.25,23.08333333 96.33333333,23.08333333 96.41666667,23.08333333 96.5,23.08333333 96.58333333,23.08333333 96.66666667,23.08333333 96.75,23.08333333 96.75,23.0 96.83333333,23.0 96.83333333,23.08333333 96.83333333,23.16666667 96.75,23.16666667 96.66666667,23.16666667 96.66666667,23.25 96.75,23.25 96.75,23.33333333 96.75,23.41666667 96.83333333,23.41666667 96.83333333,23.5 96.91666667,23.5 96.91666667,23.58333333 97.0,23.58333333 97.0,23.66666667 96.91666667,23.66666667 96.83333333,23.66666667 96.75,23.66666667 96.66666667,23.66666667 96.66666667,23.75 96.58333333,23.75 96.58333333,23.83333333 96.5,23.83333333 96.41666667,23.83333333 96.41666667,23.91666667 96.5,23.91666667 96.58333333,23.91666667 96.58333333,24.0 96.5,24.0 96.5,24.08333333 96.41666667,24.08333333 96.41666667,24.16666667 96.41666667,24.25 96.33333333,24.25 96.33333333,24.16666667 96.33333333,24.08333333 96.25,24.08333333 96.25,24.0 96.25,23.91666667 96.25,23.83333333 96.16666667,23.83333333 96.08333333,23.83333333 96.08333333,23.91666667 96.0,23.91666667 96.0,23.83333333 96.0,23.75 96.0,23.66666667 96.0,23.58333333 96.0,23.5 95.91666667,23.5 95.91666667,23.58333333 95.91666667,23.66666667 95.91666667,23.75 95.91666667,23.83333333 95.83333333,23.83333333 95.83333333,23.91666667 95.75,23.91666667 95.66666667,23.91666667 95.66666667,23.83333333 95.58333333,23.83333333 95.58333333,23.75 95.5,23.75 95.41666667,23.75 95.33333333,23.75 95.25,23.75 95.16666667,23.75 95.16666667,23.66666667 95.08333333,23.66666667 95.08333333,23.58333333 95.08333333,23.5 95.08333333,23.41666667 95.0,23.41666667 95.0,23.33333333 94.91666667,23.33333333 94.91666667,23.25 94.83333333,23.25</coordinates></LinearRing></outerBoundaryIs><innerBoundaryIs><LinearRing><coordinates>90.25,25.41666667 90.25,25.33333333 90.33333333,25.33333333 90.41666667,25.33333333 90.41666667,25.41666667 90.33333333,25.41666667 90.25,25.41666667</coordinates></LinearRing></innerBoundaryIs><innerBoundaryIs><LinearRing><coordinates>90.5,25.66666667 90.41666667,25.66666667 90.41666667,25.58333333 90.5,25.58333333 90.5,25.66666667</coordinates></LinearRing></innerBoundaryIs><innerBoundaryIs><LinearRing><coordinates>91.5,26.0 91.5,25.91666667 91.58333333,25.91666667 91.58333333,26.0 91.5,26.0</coordinates></LinearRing></innerBoundaryIs><innerBoundaryIs><LinearRing><coordinates>91.5,25.91666667 91.41666667,25.91666667 91.33333333,25.91666667 91.25,25.91666667 91.16666667,25.91666667 91.16666667,25.83333333 91.25,25.83333333 91.33333333,25.83333333 91.41666667,25.83333333 91.5,25.83333333 91.5,25.91666667</coordinates></LinearRing></innerBoundaryIs><innerBoundaryIs><LinearRing><coordinates>97.0,27.33333333 97.0,27.25 97.08333333,27.25 97.08333333,27.33333333 97.0,27.33333333</coordinates></LinearRing></innerBoundaryIs><innerBoundaryIs><LinearRing><coordinates>97.08333333,27.25 97.08333333,27.16666667 97.08333333,27.08333333 97.16666667,27.08333333 97.16666667,27.16666667 97.16666667,27.25 97.08333333,27.25</coordinates></LinearRing></innerBoundaryIs><innerBoundaryIs><LinearRing><coordinates>97.08333333,27.08333333 97.0,27.08333333 97,27 97.08333333,27.0 97.08333333,27.08333333</coordinates></LinearRing></innerBoundaryIs><innerBoundaryIs><LinearRing><coordinates>98.5,25.75 98.41666667,25.75 98.41666667,25.66666667 98.5,25.66666667 98.5,25.75</coordinates></LinearRing></innerBoundaryIs><innerBoundaryIs><LinearRing><coordinates>98.41666667,25.75 98.41666667,25.83333333 98.33333333,25.83333333 98.33333333,25.75 98.41666667,25.75</coordinates></LinearRing></innerBoundaryIs><innerBoundaryIs><LinearRing><coordinates>101.66666667,24.0 101.66666667,23.91666667 101.75,23.91666667 101.75,24.0 101.66666667,24.0</coordinates></LinearRing></innerBoundaryIs><innerBoundaryIs><LinearRing><coordinates>101.75,23.91666667 101.75,23.83333333 101.83333333,23.83333333 101.83333333,23.91666667 101.75,23.91666667</coordinates></LinearRing></innerBoundaryIs><innerBoundaryIs><LinearRing><coordinates>103.0,23.83333333 102.91666667,23.83333333 102.91666667,23.75 102.83333333,23.75 102.83333333,23.66666667 102.91666667,23.66666667 103.0,23.66666667 103.0,23.75 103.0,23.83333333</coordinates></LinearRing></innerBoundaryIs><innerBoundaryIs><LinearRing><coordinates>103.83333333,24.33333333 103.91666667,24.33333333 104.0,24.33333333 104.0,24.25 104.08333333,24.25 104.16666667,24.25 104.16666667,24.33333333 104.25,24.33333333 104.25,24.41666667 104.33333333,24.41666667 104.41666667,24.41666667 104.41666667,24.5 104.5,24.5 104.5,24.41666667 104.58333333,24.41666667 104.58333333,24.5 104.66666667,24.5 104.66666667,24.41666667 104.75,24.41666667 104.75,24.5 104.75,24.58333333 104.75,24.66666667 104.83333333,24.66666667 104.91666667,24.66666667 104.91666667,24.75 104.83333333,24.75 104.75,24.75 104.66666667,24.75 104.58333333,24.75 104.58333333,24.83333333 104.5,24.83333333 104.41666667,24.83333333 104.41666667,24.75 104.41666667,24.66666667 104.33333333,24.66666667 104.25,24.66666667 104.25,24.58333333 104.16666667,24.58333333 104.16666667,24.5 104.08333333,24.5 104.0,24.5 103.91666667,24.5 103.91666667,24.41666667 103.83333333,24.41666667 103.83333333,24.33333333</coordinates></LinearRing></innerBoundaryIs><innerBoundaryIs><LinearRing><coordinates>104.91666667,24.75 105.0,24.75 105.0,24.83333333 104.91666667,24.83333333 104.91666667,24.75</coordinates></LinearRing></innerBoundaryIs><innerBoundaryIs><LinearRing><coordinates>105.0,24.83333333 105.08333333,24.83333333 105.08333333,24.91666667 105.0,24.91666667 105.0,24.83333333</coordinates></LinearRing></innerBoundaryIs><innerBoundaryIs><LinearRing><coordinates>105.41666667,24.91666667 105.41666667,25.0 105.33333333,25.0 105.33333333,24.91666667 105.41666667,24.91666667</coordinates></LinearRing></innerBoundaryIs><innerBoundaryIs><LinearRing><coordinates>107.33333333,24.66666667 107.33333333,24.58333333 107.41666667,24.58333333 107.41666667,24.66666667 107.33333333,24.66666667</coordinates></LinearRing></innerBoundaryIs><innerBoundaryIs><LinearRing><coordinates>109.25,25.08333333 109.16666667,25.08333333 109.16666667,25.0 109.08333333,25.0 109.08333333,24.91666667 109.08333333,24.83333333 109.16666667,24.83333333 109.16666667,24.91666667 109.25,24.91666667 109.25,25.0 109.25,25.08333333</coordinates></LinearRing></innerBoundaryIs><innerBoundaryIs><LinearRing><coordinates>109.08333333,25.0 109.08333333,25.08333333 109.0,25.08333333 108.91666667,25.08333333 108.91666667,25.0 108.91666667,24.91666667 109.0,24.91666667 109,25 109.08333333,25.0</coordinates></LinearRing></innerBoundaryIs><innerBoundaryIs><LinearRing><coordinates>110.08333333,25.83333333 110.16666667,25.83333333 110.16666667,25.91666667 110.08333333,25.91666667 110.08333333,25.83333333</coordinates></LinearRing></innerBoundaryIs><innerBoundaryIs><LinearRing><coordinates>110.41666667,25.5 110.33333333,25.5 110.33333333,25.41666667 110.41666667,25.41666667 110.41666667,25.5</coordinates></LinearRing></innerBoundaryIs><innerBoundaryIs><LinearRing><coordinates>110.91666667,24.5 110.91666667,24.58333333 110.83333333,24.58333333 110.83333333,24.5 110.91666667,24.5</coordinates></LinearRing></innerBoundaryIs><innerBoundaryIs><LinearRing><coordinates>110.41666667,23.83333333 110.41666667,23.91666667 110.33333333,23.91666667 110.33333333,23.83333333 110.41666667,23.83333333</coordinates></LinearRing></innerBoundaryIs><innerBoundaryIs><LinearRing><coordinates>114.08333333,24.58333333 114.08333333,24.5 114.08333333,24.41666667 114.0,24.41666667 114.0,24.33333333 113.91666667,24.33333333 113.83333333,24.33333333 113.83333333,24.41666667 113.83333333,24.5 113.75,24.5 113.75,24.41666667 113.75,24.33333333 113.66666667,24.33333333 113.66666667,24.25 113.58333333,24.25 113.58333333,24.16666667 113.66666667,24.16666667 113.66666667,24.08333333 113.66666667,24.0 113.75,24.0 113.83333333,24.0 113.83333333,24.08333333 113.83333333,24.16666667 113.91666667,24.16666667 113.91666667,24.25 114.0,24.25 114.0,24.16666667 114.08333333,24.16666667 114.08333333,24.25 114.08333333,24.33333333 114.16666667,24.33333333 114.25,24.33333333 114.25,24.41666667 114.25,24.5 114.25,24.58333333 114.16666667,24.58333333 114.08333333,24.58333333</coordinates></LinearRing></innerBoundaryIs><innerBoundaryIs><LinearRing><coordinates>112.16666667,21.66666667 112.16666667,21.75 112.08333333,21.75 112.0,21.75 112.0,21.66666667 112.08333333,21.66666667 112.16666667,21.66666667</coordinates></LinearRing></innerBoundaryIs><innerBoundaryIs><LinearRing><coordinates>110.41666667,20.91666667 110.41666667,21.0 110.33333333,21.0 110.33333333,20.91666667 110.41666667,20.91666667</coordinates></LinearRing></innerBoundaryIs><innerBoundaryIs><LinearRing><coordinates>107.75,21.16666667 107.66666667,21.16666667 107.66666667,21.08333333 107.75,21.08333333 107.75,21.16666667</coordinates></LinearRing></innerBoundaryIs><innerBoundaryIs><LinearRing><coordinates>104.58333333,20.0 104.58333333,20.08333333 104.5,20.08333333 104.5,20.0 104.58333333,20.0</coordinates></LinearRing></innerBoundaryIs><innerBoundaryIs><LinearRing><coordinates>104.41666667,19.58333333 104.41666667,19.66666667 104.33333333,19.66666667 104.33333333,19.58333333 104.41666667,19.58333333</coordinates></LinearRing></innerBoundaryIs><innerBoundaryIs><LinearRing><coordinates>102.25,18.33333333 102.33333333,18.33333333 102.41666667,18.33333333 102.41666667,18.41666667 102.41666667,18.5 102.41666667,18.58333333 102.41666667,18.66666667 102.5,18.66666667 102.5,18.58333333 102.5,18.5 102.58333333,18.5 102.58333333,18.58333333 102.58333333,18.66666667 102.66666667,18.66666667 102.66666667,18.75 102.58333333,18.75 102.58333333,18.83333333 102.5,18.83333333 102.5,18.91666667 102.5,19.0 102.41666667,19.0 102.41666667,18.91666667 102.33333333,18.91666667 102.25,18.91666667 102.25,18.83333333 102.16666667,18.83333333 102.08333333,18.83333333 102.08333333,18.75 102.08333333,18.66666667 102.08333333,18.58333333 102.16666667,18.58333333 102.16666667,18.5 102.16666667,18.41666667 102.25,18.41666667 102.25,18.33333333</coordinates></LinearRing></innerBoundaryIs><innerBoundaryIs><LinearRing><coordinates>97.5,22.16666667 97.5,22.08333333 97.58333333,22.08333333 97.58333333,22.16666667 97.5,22.16666667</coordinates></LinearRing></innerBoundaryIs><innerBoundaryIs><LinearRing><coordinates>97.5,22.08333333 97.41666667,22.08333333 97.33333333,22.08333333 97.25,22.08333333 97.25,22.16666667 97.25,22.25 97.16666667,22.25 97.08333333,22.25 97.08333333,22.16666667 97.08333333,22.08333333 97.0,22.08333333 97,22 97.08333333,22.0 97.08333333,21.91666667 97.08333333,21.83333333 97.16666667,21.83333333 97.16666667,21.91666667 97.16666667,22.0 97.25,22.0 97.33333333,22.0 97.41666667,22.0 97.5,22.0 97.5,22.08333333</coordinates></LinearRing></innerBoundaryIs><innerBoundaryIs><LinearRing><coordinates>106.41666667,22.16666667 106.41666667,22.08333333 106.5,22.08333333 106.5,22.0 106.5,21.91666667 106.5,21.83333333 106.58333333,21.83333333 106.66666667,21.83333333 106.75,21.83333333 106.83333333,21.83333333 106.83333333,21.91666667 106.91666667,21.91666667 107.0,21.91666667 107,22 107.08333333,22.0 107.08333333,22.08333333 107.08333333,22.16666667 107.0,22.16666667 106.91666667,22.16666667 106.91666667,22.25 107.0,22.25 107.0,22.33333333 107.08333333,22.33333333 107.08333333,22.41666667 107.0,22.41666667 106.91666667,22.41666667 106.91666667,22.5 106.83333333,22.5 106.75,22.5 106.75,22.41666667 106.66666667,22.41666667 106.66666667,22.33333333 106.75,22.33333333 106.75,22.25 106.66666667,22.25 106.58333333,22.25 106.5,22.25 106.5,22.16666667 106.41666667,22.16666667</coordinates></LinearRing></innerBoundaryIs><innerBoundaryIs><LinearRing><coordinates>106.66666667,22.41666667 106.66666667,22.5 106.58333333,22.5 106.58333333,22.41666667 106.66666667,22.41666667</coordinates></LinearRing></innerBoundaryIs><innerBoundaryIs><LinearRing><coordinates>99.66666667,21.83333333 99.75,21.83333333 99.75,21.91666667 99.66666667,21.91666667 99.66666667,21.83333333</coordinates></LinearRing></innerBoundaryIs><innerBoundaryIs><LinearRing><coordinates>99.66666667,21.91666667 99.66666667,22.0 99.58333333,22.0 99.58333333,21.91666667 99.66666667,21.91666667</coordinates></LinearRing></innerBoundaryIs><innerBoundaryIs><LinearRing><coordinates>112.66666667,21.83333333 112.66666667,21.75 112.75,21.75 112.75,21.83333333 112.66666667,21.83333333</coordinates></LinearRing></innerBoundaryIs><innerBoundaryIs><LinearRing><coordinates>112.75,21.83333333 112.83333333,21.83333333 112.83333333,21.91666667 112.75,21.91666667 112.75,21.83333333</coordinates></LinearRing></innerBoundaryIs><innerBoundaryIs><LinearRing><coordinates>98.66666667,22.0 98.66666667,21.91666667 98.75,21.91666667 98.75,22.0 98.66666667,22.0</coordinates></LinearRing></innerBoundaryIs><innerBoundaryIs><LinearRing><coordinates>98.75,22.0 98.83333333,22.0 98.83333333,22.08333333 98.75,22.08333333 98.75,22.0</coordinates></LinearRing></innerBoundaryIs><innerBoundaryIs><LinearRing><coordinates>115.08333333,23.08333333 115.16666667,23.08333333 115.16666667,23.16666667 115.08333333,23.16666667 115.08333333,23.08333333</coordinates></LinearRing></innerBoundaryIs><innerBoundaryIs><LinearRing><coordinates>115.16666667,23.16666667 115.25,23.16666667 115.25,23.25 115.16666667,23.25 115.16666667,23.16666667</coordinates></LinearRing></innerBoundaryIs><innerBoundaryIs><LinearRing><coordinates>98.16666667,25.66666667 98.16666667,25.58333333 98.25,25.58333333 98.25,25.66666667 98.16666667,25.66666667</coordinates></LinearRing></innerBoundaryIs><innerBoundaryIs><LinearRing><coordinates>98.25,25.58333333 98.25,25.5 98.33333333,25.5 98.33333333,25.58333333 98.25,25.58333333</coordinates></LinearRing></innerBoundaryIs><innerBoundaryIs><LinearRing><coordinates>97.75,26.66666667 97.75,26.58333333 97.66666667,26.58333333 97.58333333,26.58333333 97.5,26.58333333 97.5,26.5 97.5,26.41666667 97.41666667,26.41666667 97.33333333,26.41666667 97.33333333,26.33333333 97.33333333,26.25 97.41666667,26.25 97.41666667,26.16666667 97.5,26.16666667 97.58333333,26.16666667 97.66666667,26.16666667 97.75,26.16666667 97.75,26.25 97.75,26.33333333 97.75,26.41666667 97.83333333,26.41666667 97.83333333,26.33333333 97.91666667,26.33333333 98.0,26.33333333 98.0,26.41666667 98.0,26.5 98.08333333,26.5 98.08333333,26.58333333 98.0,26.58333333 98.0,26.66666667 98.0,26.75 97.91666667,26.75 97.91666667,26.83333333 97.83333333,26.83333333 97.83333333,26.91666667 97.83333333,27.0 97.75,27.0 97.75,26.91666667 97.75,26.83333333 97.75,26.75 97.75,26.66666667</coordinates></LinearRing></innerBoundaryIs><innerBoundaryIs><LinearRing><coordinates>97.33333333,26.25 97.25,26.25 97.25,26.16666667 97.33333333,26.16666667 97.33333333,26.25</coordinates></LinearRing></innerBoundaryIs><innerBoundaryIs><LinearRing><coordinates>97.83333333,27.0 97.91666667,27.0 97.91666667,27.08333333 97.91666667,27.16666667 97.83333333,27.16666667 97.83333333,27.08333333 97.83333333,27.0</coordinates></LinearRing></innerBoundaryIs><innerBoundaryIs><LinearRing><coordinates>112.83333333,23.58333333 112.91666667,23.58333333 113.0,23.58333333 113.08333333,23.58333333 113.16666667,23.58333333 113.16666667,23.66666667 113.08333333,23.66666667 113.08333333,23.75 113.0,23.75 112.91666667,23.75 112.91666667,23.66666667 112.83333333,23.66666667 112.83333333,23.58333333</coordinates></LinearRing></innerBoundaryIs><innerBoundaryIs><LinearRing><coordinates>113.16666667,23.66666667 113.25,23.66666667 113.33333333,23.66666667 113.41666667,23.66666667 113.41666667,23.75 113.41666667,23.83333333 113.33333333,23.83333333 113.25,23.83333333 113.16666667,23.83333333 113.16666667,23.75 113.16666667,23.66666667</coordinates></LinearRing></innerBoundaryIs><innerBoundaryIs><LinearRing><coordinates>112.91666667,23.33333333 113.0,23.33333333 113.08333333,23.33333333 113.08333333,23.25 113.0,23.25 113.0,23.16666667 113.08333333,23.16666667 113.08333333,23.08333333 113.08333333,23.0 113.16666667,23.0 113.16666667,22.91666667 113.25,22.91666667 113.25,23.0 113.33333333,23.0 113.41666667,23.0 113.5,23.0 113.5,23.08333333 113.41666667,23.08333333 113.41666667,23.16666667 113.33333333,23.16666667 113.33333333,23.25 113.33333333,23.33333333 113.41666667,23.33333333 113.5,23.33333333 113.5,23.41666667 113.41666667,23.41666667 113.33333333,23.41666667 113.25,23.41666667 113.16666667,23.41666667 113.08333333,23.41666667 113.0,23.41666667 112.91666667,23.41666667 112.91666667,23.33333333</coordinates></LinearRing></innerBoundaryIs><innerBoundaryIs><LinearRing><coordinates>113.58333333,23.33333333 113.58333333,23.25 113.66666667,23.25 113.66666667,23.33333333 113.58333333,23.33333333</coordinates></LinearRing></innerBoundaryIs><innerBoundaryIs><LinearRing><coordinates>104.66666667,20.91666667 104.75,20.91666667 104.75,21.0 104.75,21.08333333 104.66666667,21.08333333 104.58333333,21.08333333 104.5,21.08333333 104.5,21.0 104.58333333,21.0 104.66666667,21.0 104.66666667,20.91666667</coordinates></LinearRing></innerBoundaryIs><innerBoundaryIs><LinearRing><coordinates>104.41666667,20.58333333 104.41666667,20.5 104.5,20.5 104.5,20.58333333 104.41666667,20.58333333</coordinates></LinearRing></innerBoundaryIs><innerBoundaryIs><LinearRing><coordinates>105.91666667,20.41666667 106.0,20.41666667 106.0,20.5 105.91666667,20.5 105.91666667,20.41666667</coordinates></LinearRing></innerBoundaryIs><innerBoundaryIs><LinearRing><coordinates>106.41666667,21.41666667 106.41666667,21.33333333 106.33333333,21.33333333 106.25,21.33333333 106.25,21.25 106.25,21.16666667 106.25,21.08333333 106.33333333,21.08333333 106.33333333,21.16666667 106.41666667,21.16666667 106.41666667,21.25 106.5,21.25 106.5,21.33333333 106.58333333,21.33333333 106.58333333,21.41666667 106.58333333,21.5 106.66666667,21.5 106.66666667,21.58333333 106.66666667,21.66666667 106.66666667,21.75 106.58333333,21.75 106.58333333,21.66666667 106.58333333,21.58333333 106.5,21.58333333 106.41666667,21.58333333 106.41666667,21.5 106.5,21.5 106.5,21.41666667 106.41666667,21.41666667</coordinates></LinearRing></innerBoundaryIs><innerBoundaryIs><LinearRing><coordinates>99.0,21.41666667 99.0,21.33333333 99.08333333,21.33333333 99.08333333,21.41666667 99.0,21.41666667</coordinates></LinearRing></innerBoundaryIs><innerBoundaryIs><LinearRing><coordinates>99.25,21.41666667 99.25,21.33333333 99.33333333,21.33333333 99.33333333,21.41666667 99.25,21.41666667</coordinates></LinearRing></innerBoundaryIs><innerBoundaryIs><LinearRing><coordinates>99.5,21.41666667 99.5,21.33333333 99.5,21.25 99.58333333,21.25 99.58333333,21.16666667 99.66666667,21.16666667 99.75,21.16666667 99.75,21.25 99.75,21.33333333 99.66666667,21.33333333 99.66666667,21.41666667 99.66666667,21.5 99.58333333,21.5 99.58333333,21.41666667 99.5,21.41666667</coordinates></LinearRing></innerBoundaryIs><innerBoundaryIs><LinearRing><coordinates>105.08333333,21.08333333 105.16666667,21.08333333 105.16666667,21.16666667 105.08333333,21.16666667 105.08333333,21.08333333</coordinates></LinearRing></innerBoundaryIs><innerBoundaryIs><LinearRing><coordinates>105.25,21.08333333 105.25,21.0 105.33333333,21.0 105.33333333,21.08333333 105.41666667,21.08333333 105.41666667,21.16666667 105.33333333,21.16666667 105.33333333,21.25 105.25,21.25 105.25,21.16666667 105.25,21.08333333</coordinates></LinearRing></innerBoundaryIs><innerBoundaryIs><LinearRing><coordinates>98.5,21.83333333 98.5,21.75 98.58333333,21.75 98.58333333,21.83333333 98.5,21.83333333</coordinates></LinearRing></innerBoundaryIs><innerBoundaryIs><LinearRing><coordinates>99.41666667,21.83333333 99.41666667,21.75 99.41666667,21.66666667 99.5,21.66666667 99.5,21.75 99.5,21.83333333 99.41666667,21.83333333</coordinates></LinearRing></innerBoundaryIs><innerBoundaryIs><LinearRing><coordinates>98.91666667,21.5 99.0,21.5 99.0,21.58333333 98.91666667,21.58333333 98.91666667,21.5</coordinates></LinearRing></innerBoundaryIs><innerBoundaryIs><LinearRing><coordinates>107.0,21.58333333 107.0,21.5 107.08333333,21.5 107.08333333,21.58333333 107.0,21.58333333</coordinates></LinearRing></innerBoundaryIs><innerBoundaryIs><LinearRing><coordinates>106.91666667,21.66666667 107.0,21.66666667 107.0,21.75 106.91666667,21.75 106.91666667,21.66666667</coordinates></LinearRing></innerBoundaryIs><innerBoundaryIs><LinearRing><coordinates>97.5,22.75 97.41666667,22.75 97.33333333,22.75 97.33333333,22.66666667 97.25,22.66666667 97.25,22.58333333 97.16666667,22.58333333 97.16666667,22.5 97.16666667,22.41666667 97.25,22.41666667 97.25,22.33333333 97.33333333,22.33333333 97.33333333,22.25 97.41666667,22.25 97.41666667,22.33333333 97.41666667,22.41666667 97.41666667,22.5 97.5,22.5 97.5,22.58333333 97.58333333,22.58333333 97.66666667,22.58333333 97.66666667,22.66666667 97.58333333,22.66666667 97.58333333,22.75 97.5,22.75</coordinates></LinearRing></innerBoundaryIs><innerBoundaryIs><LinearRing><coordinates>97.75,22.75 97.75,22.66666667 97.83333333,22.66666667 97.91666667,22.66666667 97.91666667,22.75 97.91666667,22.83333333 97.83333333,22.83333333 97.83333333,22.75 97.75,22.75</coordinates></LinearRing></innerBoundaryIs><innerBoundaryIs><LinearRing><coordinates>114.33333333,22.5 114.41666667,22.5 114.41666667,22.58333333 114.33333333,22.58333333 114.33333333,22.5</coordinates></LinearRing></innerBoundaryIs><innerBoundaryIs><LinearRing><coordinates>98.58333333,22.5 98.66666667,22.5 98.66666667,22.58333333 98.66666667,22.66666667 98.58333333,22.66666667 98.58333333,22.58333333 98.58333333,22.5</coordinates></LinearRing></innerBoundaryIs><innerBoundaryIs><LinearRing><coordinates>98.58333333,22.33333333 98.58333333,22.25 98.66666667,22.25 98.66666667,22.33333333 98.66666667,22.41666667 98.58333333,22.41666667 98.58333333,22.33333333</coordinates></LinearRing></innerBoundaryIs><innerBoundaryIs><LinearRing><coordinates>114.91666667,23.08333333 114.91666667,23.0 115,23 115.0,23.08333333 114.91666667,23.08333333</coordinates></LinearRing></innerBoundaryIs><innerBoundaryIs><LinearRing><coordinates>97.0,26.08333333 97.08333333,26.08333333 97.08333333,26.16666667 97.0,26.16666667 97.0,26.08333333</coordinates></LinearRing></innerBoundaryIs><innerBoundaryIs><LinearRing><coordinates>98.16666667,26.5 98.25,26.5 98.25,26.58333333 98.16666667,26.58333333 98.16666667,26.5</coordinates></LinearRing></innerBoundaryIs><innerBoundaryIs><LinearRing><coordinates>96.33333333,26.91666667 96.41666667,26.91666667 96.41666667,27.0 96.33333333,27.0 96.33333333,26.91666667</coordinates></LinearRing></innerBoundaryIs><innerBoundaryIs><LinearRing><coordinates>104.83333333,24.33333333 104.91666667,24.33333333 104.91666667,24.41666667 104.83333333,24.41666667 104.83333333,24.33333333</coordinates></LinearRing></innerBoundaryIs><innerBoundaryIs><LinearRing><coordinates>104.0,24.83333333 104.08333333,24.83333333 104.08333333,24.91666667 104.0,24.91666667 104.0,24.83333333</coordinates></LinearRing></innerBoundaryIs><innerBoundaryIs><LinearRing><coordinates>104.33333333,25.0 104.41666667,25.0 104.41666667,25.08333333 104.33333333,25.08333333 104.33333333,25.0</coordinates></LinearRing></innerBoundaryIs><innerBoundaryIs><LinearRing><coordinates>107.83333333,24.83333333 107.83333333,24.75 107.91666667,24.75 107.91666667,24.83333333 107.83333333,24.83333333</coordinates></LinearRing></innerBoundaryIs><innerBoundaryIs><LinearRing><coordinates>107.83333333,25.0 107.83333333,24.91666667 107.91666667,24.91666667 107.91666667,25.0 107.83333333,25.0</coordinates></LinearRing></innerBoundaryIs><innerBoundaryIs><LinearRing><coordinates>108.75,25.33333333 108.75,25.25 108.83333333,25.25 108.83333333,25.33333333 108.75,25.33333333</coordinates></LinearRing></innerBoundaryIs><innerBoundaryIs><LinearRing><coordinates>108.41666667,25.0 108.41666667,24.91666667 108.5,24.91666667 108.5,25.0 108.41666667,25.0</coordinates></LinearRing></innerBoundaryIs><innerBoundaryIs><LinearRing><coordinates>114.33333333,24.16666667 114.41666667,24.16666667 114.41666667,24.25 114.33333333,24.25 114.33333333,24.16666667</coordinates></LinearRing></innerBoundaryIs><innerBoundaryIs><LinearRing><coordinates>113.25,23.91666667 113.33333333,23.91666667 113.33333333,24.0 113.25,24.0 113.25,23.91666667</coordinates></LinearRing></innerBoundaryIs></Polygon><Polygon><outerBoundaryIs><LinearRing><coordinates>115.75,23.33333333 115.83333333,23.33333333 115.91666667,23.33333333 115.91666667,23.25 115.83333333,23.25 115.75,23.25 115.75,23.33333333</coordinates></LinearRing></outerBoundaryIs></Polygon><Polygon><outerBoundaryIs><LinearRing><coordinates>96.08333333,23.41666667 96.16666667,23.41666667 96.25,23.41666667 96.25,23.33333333 96.16666667,23.33333333 96.08333333,23.33333333 96.08333333,23.41666667</coordinates></LinearRing></outerBoundaryIs></Polygon></MultiGeometry>
  </Placemark>
</Folder>
</Document></kml>
