# Supplementary material for: Species conservation profiles of a random sample of world spiders II: Gnaphosidae to Nemesiidae
Source: Biodivers Data J. 2018 Jun 29;(6):e26203. doi: 10.3897/BDJ.6.e26203 (PMC6065607; doi:10.3897/BDJ.6.e26203)
Supplement: Supplementary material 39 — Distributon of Pardosa sinensis in, Wang, Peng & Xie, 1995 [file bdj-06-e26203-s039.kml]

<?xml version="1.0" encoding="UTF-8"?>
<kml xmlns="http://earth.google.com/kml/2.2">
<Document>
<name></name>
<description><![CDATA[]]></description>

<Style id="1">
<LineStyle>
<width>1</width>
<color>ff0000ff</color>
</LineStyle>
<PolyStyle>
<fill>0</fill>
</PolyStyle>
</Style>

<Placemark>
<name>R Polygon</name>
<description><![CDATA[]]></description>
<styleUrl>#1</styleUrl>
<visibility>1</visibility>
<MultiGeometry>
<Polygon>
<outerBoundaryIs>
<LinearRing>
<coordinates>
105.46,34.65
105.466342391966,34.6497986676472
105.472659245357,34.6491954812831
105.478925124436,34.6481928697263
105.485114798718,34.6467948701396
105.49120334457,34.6450071117741
105.497166245566,34.6428367933016
105.502979491209,34.6402926538287
105.50861967361,34.637384937707
105.514064081746,34.6341253532831
105.519290792905,34.6305270257531
105.524278760969,34.6266044443119
105.529007901148,34.6223734038105
105.533459170866,34.6178509411557
105.537614646429,34.6130552667085
105.541457595205,34.6080056909571
105.544972542995,34.6027225467611
105.548145336345,34.5972271074773
105.550963199535,34.5915415013002
105.553414786027,34.5856886221592
105.555490224144,34.5796920375328
105.557181156832,34.5735758935509
105.558480775301,34.5673648177667
105.559383846446,34.5610838199901
105.559886733918,34.5547581915824
105.559987412767,34.5484134036165
105.559685477595,34.5420750043143
105.558982144188,34.5357685161727
105.557880244621,34.5295193331935
105.556384215856,34.523352618631
105.554500081871,34.5172932036683
105.55223542941,34.5113654874307
105.549599377429,34.5055933387394
105.546602540378,34.5
105.543256985463,34.4946079936134
105.539576184053,34.4894390312862
105.535574957435,34.4845139266055
105.531269417138,34.4798525112294
105.526676900052,34.4754735550324
105.521815898622,34.4713946905257
105.516705986386,34.467632341857
105.511367739157,34.4642016586765
105.505822652173,34.4611164551345
105.500093053541,34.4583891542568
105.494202014333,34.4560307379214
105.488173255684,34.4540507026385
105.482031053279,34.4524570213115
105.475800139597,34.4512561111324
105.46950560433,34.4504528077427
105.46317279335,34.4500503457617
105.45682720665,34.4500503457617
105.45049439567,34.4504528077427
105.444199860403,34.4512561111324
105.437968946721,34.4524570213115
105.431826744316,34.4540507026385
105.425797985667,34.4560307379214
105.419906946459,34.4583891542568
105.414177347827,34.4611164551345
105.408632260843,34.4642016586765
105.403294013614,34.467632341857
105.398184101378,34.4713946905257
105.393323099948,34.4754735550324
105.388730582862,34.4798525112294
105.384425042565,34.4845139266055
105.380423815947,34.4894390312862
105.376743014537,34.4946079936134
105.373397459622,34.5
105.370400622571,34.5055933387394
105.36776457059,34.5113654874307
105.365499918129,34.5172932036683
105.363615784144,34.523352618631
105.362119755379,34.5295193331935
105.361017855812,34.5357685161727
105.360314522405,34.5420750043143
105.360012587233,34.5484134036165
105.360113266082,34.5547581915824
105.360616153554,34.5610838199901
105.361519224699,34.5673648177667
105.362818843168,34.5735758935509
105.364509775856,34.5796920375328
105.366585213973,34.5856886221592
105.369036800465,34.5915415013002
105.371854663655,34.5972271074773
105.375027457005,34.6027225467611
105.378542404795,34.6080056909571
105.382385353571,34.6130552667085
105.386540829134,34.6178509411557
105.390992098852,34.6223734038105
105.395721239031,34.6266044443119
105.400709207095,34.6305270257531
105.405935918254,34.6341253532831
105.41138032639,34.637384937707
105.417020508791,34.6402926538287
105.422833754434,34.6428367933016
105.42879665543,34.6450071117741
105.434885201282,34.6467948701396
105.441074875564,34.6481928697263
105.447340754643,34.6491954812831
105.453657608034,34.6497986676472
105.46,34.65
</coordinates>
</LinearRing>
</outerBoundaryIs>
</Polygon>
<Polygon>
<outerBoundaryIs>
<LinearRing>
<coordinates>
105.46,34.65
105.466342391966,34.6497986676472
105.472659245357,34.6491954812831
105.478925124436,34.6481928697263
105.485114798718,34.6467948701396
105.49120334457,34.6450071117741
105.497166245566,34.6428367933016
105.502979491209,34.6402926538287
105.50861967361,34.637384937707
105.514064081746,34.6341253532831
105.519290792905,34.6305270257531
105.524278760969,34.6266044443119
105.529007901148,34.6223734038105
105.533459170866,34.6178509411557
105.537614646429,34.6130552667085
105.541457595205,34.6080056909571
105.544972542995,34.6027225467611
105.548145336345,34.5972271074773
105.550963199535,34.5915415013002
105.553414786027,34.5856886221592
105.555490224144,34.5796920375328
105.557181156832,34.5735758935509
105.558480775301,34.5673648177667
105.559383846446,34.5610838199901
105.559886733918,34.5547581915824
105.559987412767,34.5484134036165
105.559685477595,34.5420750043143
105.558982144188,34.5357685161727
105.557880244621,34.5295193331935
105.556384215856,34.523352618631
105.554500081871,34.5172932036683
105.55223542941,34.5113654874307
105.549599377429,34.5055933387394
105.546602540378,34.5
105.543256985463,34.4946079936134
105.539576184053,34.4894390312862
105.535574957435,34.4845139266055
105.531269417138,34.4798525112294
105.526676900052,34.4754735550324
105.521815898622,34.4713946905257
105.516705986386,34.467632341857
105.511367739157,34.4642016586765
105.505822652173,34.4611164551345
105.500093053541,34.4583891542568
105.494202014333,34.4560307379214
105.488173255684,34.4540507026385
105.482031053279,34.4524570213115
105.475800139597,34.4512561111324
105.46950560433,34.4504528077427
105.46317279335,34.4500503457617
105.45682720665,34.4500503457617
105.45049439567,34.4504528077427
105.444199860403,34.4512561111324
105.437968946721,34.4524570213115
105.431826744316,34.4540507026385
105.425797985667,34.4560307379214
105.419906946459,34.4583891542568
105.414177347827,34.4611164551345
105.408632260843,34.4642016586765
105.403294013614,34.467632341857
105.398184101378,34.4713946905257
105.393323099948,34.4754735550324
105.388730582862,34.4798525112294
105.384425042565,34.4845139266055
105.380423815947,34.4894390312862
105.376743014537,34.4946079936134
105.373397459622,34.5
105.370400622571,34.5055933387394
105.36776457059,34.5113654874307
105.365499918129,34.5172932036683
105.363615784144,34.523352618631
105.362119755379,34.5295193331935
105.361017855812,34.5357685161727
105.360314522405,34.5420750043143
105.360012587233,34.5484134036165
105.360113266082,34.5547581915824
105.360616153554,34.5610838199901
105.361519224699,34.5673648177667
105.362818843168,34.5735758935509
105.364509775856,34.5796920375328
105.366585213973,34.5856886221592
105.369036800465,34.5915415013002
105.371854663655,34.5972271074773
105.375027457005,34.6027225467611
105.378542404795,34.6080056909571
105.382385353571,34.6130552667085
105.386540829134,34.6178509411557
105.390992098852,34.6223734038105
105.395721239031,34.6266044443119
105.400709207095,34.6305270257531
105.405935918254,34.6341253532831
105.41138032639,34.637384937707
105.417020508791,34.6402926538287
105.422833754434,34.6428367933016
105.42879665543,34.6450071117741
105.434885201282,34.6467948701396
105.441074875564,34.6481928697263
105.447340754643,34.6491954812831
105.453657608034,34.6497986676472
105.46,34.65
</coordinates>
</LinearRing>
</outerBoundaryIs>
</Polygon>
</MultiGeometry>
</Placemark>
</Document>
</kml>
