# Supplementary material for: Species conservation profiles of a random sample of world spiders II: Gnaphosidae to Nemesiidae
Source: Biodivers Data J. 2018 Jun 29;(6):e26203. doi: 10.3897/BDJ.6.e26203 (PMC6065607; doi:10.3897/BDJ.6.e26203)
Supplement: Supplementary material 40 — Distribution of Schizocosa avida (Walckenaer, 1837) [file bdj-06-e26203-s040.kml]

<?xml version="1.0" encoding="utf-8" ?>
<kml xmlns="http://www.opengis.net/kml/2.2">
<Document id="root_doc">
<Schema name="Schizocosa_avida.kml" id="Schizocosa_avida.kml">
	<SimpleField name="layer" type="float"></SimpleField>
</Schema>
<Folder><name>Schizocosa_avida.kml</name>
  <Placemark>
	<Style><LineStyle><color>ff0000ff</color></LineStyle><PolyStyle><fill>0</fill></PolyStyle></Style>
	<ExtendedData><SchemaData schemaUrl="#Schizocosa_avida.kml">
		<SimpleData name="layer">1</SimpleData>
	</SchemaData></ExtendedData>
      <MultiGeometry><Polygon><outerBoundaryIs><LinearRing><coordinates>-85.58333333,9.91666667 -85.5,9.91666667 -85.5,9.83333333 -85.58333333,9.83333333 -85.66666667,9.83333333 -85.66666667,9.91666667 -85.58333333,9.91666667</coordinates></LinearRing></outerBoundaryIs></Polygon><Polygon><outerBoundaryIs><LinearRing><coordinates>-87.58333333,13.0 -87.58333333,12.91666667 -87.66666667,12.91666667 -87.66666667,13.0 -87.66666667,13.08333333 -87.58333333,13.08333333 -87.5,13.08333333 -87.5,13.0 -87.58333333,13.0</coordinates></LinearRing></outerBoundaryIs></Polygon><Polygon><outerBoundaryIs><LinearRing><coordinates>-84.0,15.58333333 -83.91666667,15.58333333 -83.91666667,15.5 -84.0,15.5 -84.0,15.58333333</coordinates></LinearRing></outerBoundaryIs></Polygon><Polygon><outerBoundaryIs><LinearRing><coordinates>-83.83333333,15.41666667 -83.83333333,15.33333333 -83.91666667,15.33333333 -83.91666667,15.41666667 -83.91666667,15.5 -83.83333333,15.5 -83.75,15.5 -83.75,15.41666667 -83.83333333,15.41666667</coordinates></LinearRing></outerBoundaryIs></Polygon><Polygon><outerBoundaryIs><LinearRing><coordinates>-84.25,15.83333333 -84.16666667,15.83333333 -84.16666667,15.75 -84.25,15.75 -84.25,15.83333333</coordinates></LinearRing></outerBoundaryIs></Polygon><Polygon><outerBoundaryIs><LinearRing><coordinates>-91.5,15.91666667 -91.41666667,15.91666667 -91.41666667,15.83333333 -91.5,15.83333333 -91.58333333,15.83333333 -91.58333333,15.91666667 -91.5,15.91666667</coordinates></LinearRing></outerBoundaryIs></Polygon><Polygon><outerBoundaryIs><LinearRing><coordinates>-84.08333333,15.66666667 -84.0,15.66666667 -84.0,15.58333333 -84.08333333,15.58333333 -84.08333333,15.66666667</coordinates></LinearRing></outerBoundaryIs></Polygon><Polygon><outerBoundaryIs><LinearRing><coordinates>-91.41666667,15.66666667 -91.33333333,15.66666667 -91.33333333,15.58333333 -91.41666667,15.58333333 -91.5,15.58333333 -91.5,15.66666667 -91.41666667,15.66666667</coordinates></LinearRing></outerBoundaryIs></Polygon><Polygon><outerBoundaryIs><LinearRing><coordinates>-84.16666667,15.75 -84.08333333,15.75 -84.08333333,15.66666667 -84.16666667,15.66666667 -84.16666667,15.75</coordinates></LinearRing></outerBoundaryIs></Polygon><Polygon><outerBoundaryIs><LinearRing><coordinates>-89.0,16.5 -88.91666667,16.5 -88.91666667,16.41666667 -89.0,16.41666667 -89.0,16.5</coordinates></LinearRing></outerBoundaryIs></Polygon><Polygon><outerBoundaryIs><LinearRing><coordinates>-88.16666667,17.25 -88.08333333,17.25 -88.08333333,17.16666667 -88.16666667,17.16666667 -88.16666667,17.25</coordinates></LinearRing></outerBoundaryIs></Polygon><Polygon><outerBoundaryIs><LinearRing><coordinates>-88.16666667,16.91666667 -88.08333333,16.91666667 -88.08333333,16.83333333 -88.16666667,16.83333333 -88.16666667,16.91666667</coordinates></LinearRing></outerBoundaryIs></Polygon><Polygon><outerBoundaryIs><LinearRing><coordinates>-88,17 -88.0,16.91666667 -88.08333333,16.91666667 -88.08333333,17.0 -88.08333333,17.08333333 -88.08333333,17.16666667 -88.0,17.16666667 -88.0,17.08333333 -88,17</coordinates></LinearRing></outerBoundaryIs></Polygon><Polygon><outerBoundaryIs><LinearRing><coordinates>-96.66666667,17.58333333 -96.58333333,17.58333333 -96.58333333,17.5 -96.66666667,17.5 -96.66666667,17.58333333</coordinates></LinearRing></outerBoundaryIs></Polygon><Polygon><outerBoundaryIs><LinearRing><coordinates>-96.33333333,17.5 -96.25,17.5 -96.25,17.41666667 -96.33333333,17.41666667 -96.33333333,17.5</coordinates></LinearRing></outerBoundaryIs></Polygon><Polygon><outerBoundaryIs><LinearRing><coordinates>-86.91666667,20.33333333 -86.91666667,20.25 -87.0,20.25 -87.08333333,20.25 -87.08333333,20.33333333 -87.08333333,20.41666667 -87.08333333,20.5 -87.0,20.5 -87.0,20.58333333 -86.91666667,20.58333333 -86.83333333,20.58333333 -86.75,20.58333333 -86.75,20.66666667 -86.66666667,20.66666667 -86.66666667,20.58333333 -86.66666667,20.5 -86.75,20.5 -86.75,20.41666667 -86.83333333,20.41666667 -86.83333333,20.33333333 -86.91666667,20.33333333</coordinates></LinearRing></outerBoundaryIs></Polygon><Polygon><outerBoundaryIs><LinearRing><coordinates>-105.25,23.83333333 -105.16666667,23.83333333 -105.16666667,23.75 -105.25,23.75 -105.25,23.83333333</coordinates></LinearRing></outerBoundaryIs></Polygon><Polygon><outerBoundaryIs><LinearRing><coordinates>-80.91666667,24.75 -80.91666667,24.66666667 -81.0,24.66666667 -81.08333333,24.66666667 -81.16666667,24.66666667 -81.16666667,24.75 -81.08333333,24.75 -81.0,24.75 -81.0,24.83333333 -80.91666667,24.83333333 -80.83333333,24.83333333 -80.75,24.83333333 -80.75,24.75 -80.83333333,24.75 -80.91666667,24.75</coordinates></LinearRing></outerBoundaryIs></Polygon><Polygon><outerBoundaryIs><LinearRing><coordinates>-107.0,26.25 -106.91666667,26.25 -106.91666667,26.16666667 -107.0,26.16666667 -107.0,26.25</coordinates></LinearRing></outerBoundaryIs></Polygon><Polygon><outerBoundaryIs><LinearRing><coordinates>-106.16666667,26.33333333 -106.08333333,26.33333333 -106.08333333,26.25 -106.16666667,26.25 -106.16666667,26.33333333</coordinates></LinearRing></outerBoundaryIs></Polygon><Polygon><outerBoundaryIs><LinearRing><coordinates>-107.08333333,26.75 -107.0,26.75 -107.0,26.66666667 -107.08333333,26.66666667 -107.08333333,26.75</coordinates></LinearRing></outerBoundaryIs></Polygon><Polygon><outerBoundaryIs><LinearRing><coordinates>-106.75,26.41666667 -106.75,26.33333333 -106.83333333,26.33333333 -106.83333333,26.41666667 -106.91666667,26.41666667 -106.91666667,26.5 -106.91666667,26.58333333 -107.0,26.58333333 -107.0,26.66666667 -106.91666667,26.66666667 -106.83333333,26.66666667 -106.83333333,26.58333333 -106.75,26.58333333 -106.75,26.5 -106.75,26.41666667</coordinates></LinearRing></outerBoundaryIs></Polygon><Polygon><outerBoundaryIs><LinearRing><coordinates>-107.66666667,27.5 -107.58333333,27.5 -107.58333333,27.41666667 -107.66666667,27.41666667 -107.66666667,27.5</coordinates></LinearRing></outerBoundaryIs></Polygon><Polygon><outerBoundaryIs><LinearRing><coordinates>-111.41666667,28.0 -111.33333333,28.0 -111.33333333,27.91666667 -111.41666667,27.91666667 -111.41666667,28.0</coordinates></LinearRing></outerBoundaryIs></Polygon><Polygon><outerBoundaryIs><LinearRing><coordinates>-112.66666667,28.75 -112.58333333,28.75 -112.5,28.75 -112.5,28.66666667 -112.58333333,28.66666667 -112.66666667,28.66666667 -112.66666667,28.75</coordinates></LinearRing></outerBoundaryIs></Polygon><Polygon><outerBoundaryIs><LinearRing><coordinates>-88.5,30.25 -88.41666667,30.25 -88.41666667,30.16666667 -88.5,30.16666667 -88.5,30.25</coordinates></LinearRing></outerBoundaryIs></Polygon><Polygon><outerBoundaryIs><LinearRing><coordinates>-88.83333333,29.75 -88.83333333,29.66666667 -88.91666667,29.66666667 -88.91666667,29.75 -88.91666667,29.83333333 -88.91666667,29.91666667 -88.91666667,30.0 -88.83333333,30.0 -88.75,30.0 -88.75,29.91666667 -88.75,29.83333333 -88.83333333,29.83333333 -88.83333333,29.75</coordinates></LinearRing></outerBoundaryIs></Polygon><Polygon><outerBoundaryIs><LinearRing><coordinates>-116.83333333,31.83333333 -116.75,31.83333333 -116.75,31.75 -116.83333333,31.75 -116.83333333,31.83333333</coordinates></LinearRing></outerBoundaryIs></Polygon><Polygon><outerBoundaryIs><LinearRing><coordinates>-117.33333333,32.5 -117.25,32.5 -117.25,32.41666667 -117.33333333,32.41666667 -117.33333333,32.5</coordinates></LinearRing></outerBoundaryIs></Polygon><Polygon><outerBoundaryIs><LinearRing><coordinates>-110.91666667,33.08333333 -110.83333333,33.08333333 -110.83333333,33.0 -110.91666667,33.0 -110.91666667,33.08333333</coordinates></LinearRing></outerBoundaryIs></Polygon><Polygon><outerBoundaryIs><LinearRing><coordinates>-110.66666667,32.91666667 -110.66666667,32.83333333 -110.75,32.83333333 -110.75,32.91666667 -110.83333333,32.91666667 -110.83333333,33.0 -110.75,33.0 -110.75,33.08333333 -110.66666667,33.08333333 -110.66666667,33.0 -110.66666667,32.91666667</coordinates></LinearRing></outerBoundaryIs></Polygon><Polygon><outerBoundaryIs><LinearRing><coordinates>-110.58333333,32.75 -110.58333333,32.66666667 -110.66666667,32.66666667 -110.66666667,32.75 -110.66666667,32.83333333 -110.58333333,32.83333333 -110.58333333,32.75</coordinates></LinearRing></outerBoundaryIs></Polygon><Polygon><outerBoundaryIs><LinearRing><coordinates>-121.5,35.91666667 -121.41666667,35.91666667 -121.41666667,35.83333333 -121.5,35.83333333 -121.5,35.91666667</coordinates></LinearRing></outerBoundaryIs></Polygon><Polygon><outerBoundaryIs><LinearRing><coordinates>-78.5,35.75 -78.41666667,35.75 -78.41666667,35.66666667 -78.5,35.66666667 -78.5,35.75</coordinates></LinearRing></outerBoundaryIs></Polygon><Polygon><outerBoundaryIs><LinearRing><coordinates>-115.58333333,35.75 -115.5,35.75 -115.5,35.66666667 -115.58333333,35.66666667 -115.66666667,35.66666667 -115.66666667,35.75 -115.75,35.75 -115.75,35.83333333 -115.75,35.91666667 -115.66666667,35.91666667 -115.66666667,35.83333333 -115.58333333,35.83333333 -115.58333333,35.75</coordinates></LinearRing></outerBoundaryIs></Polygon><Polygon><outerBoundaryIs><LinearRing><coordinates>-97.91666667,34.91666667 -97.91666667,34.83333333 -98.0,34.83333333 -98.08333333,34.83333333 -98.08333333,34.91666667 -98.08333333,35.0 -98.16666667,35.0 -98.25,35.0 -98.33333333,35.0 -98.33333333,35.08333333 -98.25,35.08333333 -98.25,35.16666667 -98.16666667,35.16666667 -98.08333333,35.16666667 -98.0,35.16666667 -97.91666667,35.16666667 -97.83333333,35.16666667 -97.83333333,35.08333333 -97.83333333,35.0 -97.75,35.0 -97.75,34.91666667 -97.83333333,34.91666667 -97.91666667,34.91666667</coordinates></LinearRing></outerBoundaryIs></Polygon><Polygon><outerBoundaryIs><LinearRing><coordinates>-80.91666667,34.5 -80.83333333,34.5 -80.83333333,34.41666667 -80.91666667,34.41666667 -80.91666667,34.5</coordinates></LinearRing></outerBoundaryIs></Polygon><Polygon><outerBoundaryIs><LinearRing><coordinates>-115.5,36.58333333 -115.41666667,36.58333333 -115.41666667,36.5 -115.5,36.5 -115.58333333,36.5 -115.58333333,36.58333333 -115.5,36.58333333</coordinates></LinearRing></outerBoundaryIs></Polygon><Polygon><outerBoundaryIs><LinearRing><coordinates>-77.0,37.75 -76.91666667,37.75 -76.91666667,37.66666667 -77.0,37.66666667 -77.0,37.75</coordinates></LinearRing></outerBoundaryIs></Polygon><Polygon><outerBoundaryIs><LinearRing><coordinates>-76.75,37.58333333 -76.75,37.5 -76.83333333,37.5 -76.91666667,37.5 -76.91666667,37.58333333 -76.91666667,37.66666667 -76.83333333,37.66666667 -76.75,37.66666667 -76.75,37.58333333</coordinates></LinearRing></outerBoundaryIs></Polygon><Polygon><outerBoundaryIs><LinearRing><coordinates>-117.5,37.16666667 -117.5,37.08333333 -117.58333333,37.08333333 -117.58333333,37.16666667 -117.58333333,37.25 -117.5,37.25 -117.5,37.16666667</coordinates></LinearRing></outerBoundaryIs></Polygon><Polygon><outerBoundaryIs><LinearRing><coordinates>-77.16666667,38.66666667 -77.08333333,38.66666667 -77.08333333,38.58333333 -77.16666667,38.58333333 -77.25,38.58333333 -77.25,38.66666667 -77.16666667,38.66666667</coordinates></LinearRing></outerBoundaryIs></Polygon><Polygon><outerBoundaryIs><LinearRing><coordinates>-76.91666667,43.41666667 -76.91666667,43.33333333 -77.0,43.33333333 -77.08333333,43.33333333 -77.16666667,43.33333333 -77.25,43.33333333 -77.33333333,43.33333333 -77.41666667,43.33333333 -77.5,43.33333333 -77.5,43.25 -77.58333333,43.25 -77.58333333,43.33333333 -77.66666667,43.33333333 -77.75,43.33333333 -77.83333333,43.33333333 -77.83333333,43.41666667 -77.91666667,43.41666667 -78.0,43.41666667 -78.08333333,43.41666667 -78.16666667,43.41666667 -78.25,43.41666667 -78.33333333,43.41666667 -78.41666667,43.41666667 -78.5,43.41666667 -78.58333333,43.41666667 -78.66666667,43.41666667 -78.75,43.41666667 -78.83333333,43.41666667 -78.83333333,43.33333333 -78.91666667,43.33333333 -79.0,43.33333333 -79.08333333,43.33333333 -79.16666667,43.33333333 -79.16666667,43.25 -79.25,43.25 -79.33333333,43.25 -79.41666667,43.25 -79.5,43.25 -79.58333333,43.25 -79.66666667,43.25 -79.75,43.25 -79.75,43.33333333 -79.66666667,43.33333333 -79.66666667,43.41666667 -79.66666667,43.5 -79.58333333,43.5 -79.58333333,43.58333333 -79.5,43.58333333 -79.41666667,43.58333333 -79.41666667,43.66666667 -79.33333333,43.66666667 -79.25,43.66666667 -79.16666667,43.66666667 -79.16666667,43.75 -79.08333333,43.75 -79.0,43.75 -79.0,43.83333333 -78.91666667,43.83333333 -78.83333333,43.83333333 -78.75,43.83333333 -78.66666667,43.83333333 -78.58333333,43.83333333 -78.5,43.83333333 -78.41666667,43.83333333 -78.41666667,43.91666667 -78.33333333,43.91666667 -78.25,43.91666667 -78.16666667,43.91666667 -78.08333333,43.91666667 -78.0,43.91666667 -77.91666667,43.91666667 -77.83333333,43.91666667 -77.83333333,44.0 -77.75,44.0 -77.75,43.91666667 -77.66666667,43.91666667 -77.58333333,43.91666667 -77.5,43.91666667 -77.5,43.83333333 -77.41666667,43.83333333 -77.41666667,43.75 -77.33333333,43.75 -77.25,43.75 -77.16666667,43.75 -77.08333333,43.75 -77.08333333,43.66666667 -77.0,43.66666667 -76.91666667,43.66666667 -76.91666667,43.58333333 -77.0,43.58333333 -77.0,43.5 -76.91666667,43.5 -76.91666667,43.41666667</coordinates></LinearRing></outerBoundaryIs></Polygon><Polygon><outerBoundaryIs><LinearRing><coordinates>-106.58333333,31.91666667 -106.58333333,31.83333333 -106.66666667,31.83333333 -106.66666667,31.91666667 -106.66666667,32.0 -106.66666667,32.08333333 -106.58333333,32.08333333 -106.58333333,32.0 -106.58333333,31.91666667</coordinates></LinearRing></outerBoundaryIs></Polygon><Polygon><outerBoundaryIs><LinearRing><coordinates>-109.75,32.0 -109.75,31.91666667 -109.83333333,31.91666667 -109.83333333,32.0 -109.91666667,32.0 -109.91666667,32.08333333 -109.83333333,32.08333333 -109.75,32.08333333 -109.66666667,32.08333333 -109.66666667,32.0 -109.75,32.0</coordinates></LinearRing></outerBoundaryIs></Polygon><Polygon><outerBoundaryIs><LinearRing><coordinates>-106.66666667,32.16666667 -106.66666667,32.08333333 -106.75,32.08333333 -106.75,32.16666667 -106.83333333,32.16666667 -106.83333333,32.25 -106.83333333,32.33333333 -106.83333333,32.41666667 -106.75,32.41666667 -106.75,32.33333333 -106.75,32.25 -106.66666667,32.25 -106.66666667,32.16666667</coordinates></LinearRing></outerBoundaryIs></Polygon><Polygon><outerBoundaryIs><LinearRing><coordinates>-112.16666667,25.91666667 -112.25,25.91666667 -112.25,26.0 -112.33333333,26.0 -112.33333333,26.08333333 -112.33333333,26.16666667 -112.41666667,26.16666667 -112.5,26.16666667 -112.58333333,26.16666667 -112.58333333,26.25 -112.66666667,26.25 -112.75,26.25 -112.75,26.33333333 -112.83333333,26.33333333 -112.83333333,26.41666667 -112.91666667,26.41666667 -112.91666667,26.5 -113.0,26.5 -113.08333333,26.5 -113.08333333,26.58333333 -113.16666667,26.58333333 -113.16666667,26.66666667 -113.25,26.66666667 -113.33333333,26.66666667 -113.33333333,26.75 -113.41666667,26.75 -113.5,26.75 -113.5,26.66666667 -113.58333333,26.66666667 -113.66666667,26.66666667 -113.66666667,26.75 -113.75,26.75 -113.75,26.83333333 -113.83333333,26.83333333 -113.83333333,26.91666667 -113.91666667,26.91666667 -114.0,26.91666667 -114.08333333,26.91666667 -114.08333333,27.0 -114.08333333,27.08333333 -114.16666667,27.08333333 -114.25,27.08333333 -114.33333333,27.08333333 -114.41666667,27.08333333 -114.41666667,27.16666667 -114.5,27.16666667 -114.5,27.25 -114.5,27.33333333 -114.58333333,27.33333333 -114.58333333,27.41666667 -114.66666667,27.41666667 -114.66666667,27.5 -114.75,27.5 -114.83333333,27.5 -114.83333333,27.58333333 -114.91666667,27.58333333 -114.91666667,27.66666667 -115.0,27.66666667 -115.08333333,27.66666667 -115.08333333,27.75 -115.08333333,27.83333333 -115.16666667,27.83333333 -115.25,27.83333333 -115.25,27.91666667 -115.16666667,27.91666667 -115.08333333,27.91666667 -115.0,27.91666667 -115.0,27.83333333 -114.91666667,27.83333333 -114.83333333,27.83333333 -114.75,27.83333333 -114.66666667,27.83333333 -114.58333333,27.83333333 -114.5,27.83333333 -114.41666667,27.83333333 -114.41666667,27.91666667 -114.33333333,27.91666667 -114.33333333,28.0 -114.25,28.0 -114.25,28.08333333 -114.16666667,28.08333333 -114.16666667,28.16666667 -114.16666667,28.25 -114.16666667,28.33333333 -114.08333333,28.33333333 -114.08333333,28.41666667 -114.08333333,28.5 -114.16666667,28.5 -114.16666667,28.58333333 -114.25,28.58333333 -114.33333333,28.58333333 -114.33333333,28.66666667 -114.41666667,28.66666667 -114.41666667,28.75 -114.41666667,28.83333333 -114.5,28.83333333 -114.5,28.91666667 -114.58333333,28.91666667 -114.66666667,28.91666667 -114.66666667,29.0 -114.66666667,29.08333333 -114.75,29.08333333 -114.75,29.16666667 -114.83333333,29.16666667 -114.91666667,29.16666667 -114.91666667,29.25 -114.91666667,29.33333333 -115.0,29.33333333 -115.08333333,29.33333333 -115.08333333,29.41666667 -115.16666667,29.41666667 -115.25,29.41666667 -115.25,29.5 -115.33333333,29.5 -115.41666667,29.5 -115.41666667,29.58333333 -115.5,29.58333333 -115.58333333,29.58333333 -115.58333333,29.66666667 -115.66666667,29.66666667 -115.75,29.66666667 -115.75,29.75 -115.75,29.83333333 -115.75,29.91666667 -115.83333333,29.91666667 -115.83333333,30.0 -115.83333333,30.08333333 -115.83333333,30.16666667 -115.83333333,30.25 -115.83333333,30.33333333 -115.91666667,30.33333333 -116.0,30.33333333 -116.08333333,30.33333333 -116.08333333,30.41666667 -116.16666667,30.41666667 -116.16666667,30.5 -116.08333333,30.5 -116.08333333,30.58333333 -116.08333333,30.66666667 -116.08333333,30.75 -116.16666667,30.75 -116.16666667,30.83333333 -116.25,30.83333333 -116.25,30.91666667 -116.33333333,30.91666667 -116.33333333,31.0 -116.33333333,31.08333333 -116.33333333,31.16666667 -116.41666667,31.16666667 -116.41666667,31.25 -116.5,31.25 -116.5,31.33333333 -116.58333333,31.33333333 -116.58333333,31.41666667 -116.66666667,31.41666667 -116.66666667,31.5 -116.75,31.5 -116.75,31.58333333 -116.66666667,31.58333333 -116.66666667,31.66666667 -116.75,31.66666667 -116.75,31.75 -116.66666667,31.75 -116.66666667,31.83333333 -116.75,31.83333333 -116.75,31.91666667 -116.83333333,31.91666667 -116.91666667,31.91666667 -116.91666667,32.0 -116.91666667,32.08333333 -116.91666667,32.16666667 -117.0,32.16666667 -117.0,32.25 -117.08333333,32.25 -117.08333333,32.33333333 -117.16666667,32.33333333 -117.25,32.33333333 -117.25,32.41666667 -117.16666667,32.41666667 -117.16666667,32.5 -117.16666667,32.58333333 -117.16666667,32.66666667 -117.25,32.66666667 -117.33333333,32.66666667 -117.33333333,32.75 -117.33333333,32.83333333 -117.33333333,32.91666667 -117.33333333,33.0 -117.33333333,33.08333333 -117.41666667,33.08333333 -117.41666667,33.16666667 -117.5,33.16666667 -117.5,33.25 -117.5,33.33333333 -117.58333333,33.33333333 -117.66666667,33.33333333 -117.66666667,33.41666667 -117.75,33.41666667 -117.75,33.5 -117.83333333,33.5 -117.91666667,33.5 -117.91666667,33.58333333 -118.0,33.58333333 -118.08333333,33.58333333 -118.08333333,33.66666667 -118.16666667,33.66666667 -118.25,33.66666667 -118.33333333,33.66666667 -118.41666667,33.66666667 -118.41666667,33.75 -118.5,33.75 -118.5,33.83333333 -118.5,33.91666667 -118.5,34.0 -118.58333333,34.0 -118.66666667,34.0 -118.75,34.0 -118.83333333,34.0 -118.91666667,34.0 -119,34 -119.08333333,34.0 -119.08333333,34.08333333 -119.16666667,34.08333333 -119.25,34.08333333 -119.25,34.16666667 -119.33333333,34.16666667 -119.33333333,34.25 -119.41666667,34.25 -119.41666667,34.33333333 -119.5,34.33333333 -119.58333333,34.33333333 -119.58333333,34.41666667 -119.66666667,34.41666667 -119.66666667,34.33333333 -119.75,34.33333333 -119.83333333,34.33333333 -119.91666667,34.33333333 -119.91666667,34.41666667 -120.0,34.41666667 -120.08333333,34.41666667 -120.16666667,34.41666667 -120.25,34.41666667 -120.33333333,34.41666667 -120.41666667,34.41666667 -120.5,34.41666667 -120.5,34.5 -120.58333333,34.5 -120.66666667,34.5 -120.66666667,34.58333333 -120.66666667,34.66666667 -120.66666667,34.75 -120.66666667,34.83333333 -120.66666667,34.91666667 -120.66666667,35.0 -120.66666667,35.08333333 -120.75,35.08333333 -120.75,35.16666667 -120.83333333,35.16666667 -120.91666667,35.16666667 -120.91666667,35.25 -120.91666667,35.33333333 -120.91666667,35.41666667 -121.0,35.41666667 -121.08333333,35.41666667 -121.08333333,35.5 -121.16666667,35.5 -121.16666667,35.58333333 -121.25,35.58333333 -121.25,35.66666667 -121.33333333,35.66666667 -121.33333333,35.75 -121.41666667,35.75 -121.41666667,35.83333333 -121.33333333,35.83333333 -121.25,35.83333333 -121.25,35.91666667 -121.33333333,35.91666667 -121.33333333,36.0 -121.33333333,36.08333333 -121.25,36.08333333 -121.25,36.16666667 -121.33333333,36.16666667 -121.33333333,36.25 -121.41666667,36.25 -121.41666667,36.33333333 -121.41666667,36.41666667 -121.5,36.41666667 -121.5,36.5 -121.58333333,36.5 -121.58333333,36.58333333 -121.66666667,36.58333333 -121.66666667,36.5 -121.66666667,36.41666667 -121.75,36.41666667 -121.75,36.5 -121.83333333,36.5 -121.91666667,36.5 -121.91666667,36.41666667 -122.0,36.41666667 -122.0,36.5 -122.0,36.58333333 -122.0,36.66666667 -121.91666667,36.66666667 -121.83333333,36.66666667 -121.83333333,36.75 -121.83333333,36.83333333 -121.91666667,36.83333333 -121.91666667,36.91666667 -122.0,36.91666667 -122.08333333,36.91666667 -122.16666667,36.91666667 -122.25,36.91666667 -122.25,37.0 -122.33333333,37.0 -122.33333333,37.08333333 -122.41666667,37.08333333 -122.41666667,37.16666667 -122.41666667,37.25 -122.41666667,37.33333333 -122.5,37.33333333 -122.5,37.41666667 -122.5,37.5 -122.58333333,37.5 -122.58333333,37.58333333 -122.58333333,37.66666667 -122.58333333,37.75 -122.5,37.75 -122.5,37.83333333 -122.41666667,37.83333333 -122.41666667,37.91666667 -122.33333333,37.91666667 -122.25,37.91666667 -122.25,37.83333333 -122.16666667,37.83333333 -122.16666667,37.91666667 -122.16666667,38.0 -122.16666667,38.08333333 -122.16666667,38.16666667 -122.16666667,38.25 -122.08333333,38.25 -122.0,38.25 -122.0,38.33333333 -121.91666667,38.33333333 -121.91666667,38.41666667 -121.91666667,38.5 -121.91666667,38.58333333 -122.0,38.58333333 -122.0,38.66666667 -122.0,38.75 -122.08333333,38.75 -122.08333333,38.83333333 -122.08333333,38.91666667 -122.08333333,39.0 -122.16666667,39.0 -122.16666667,39.08333333 -122.25,39.08333333 -122.33333333,39.08333333 -122.33333333,39.16666667 -122.33333333,39.25 -122.33333333,39.33333333 -122.33333333,39.41666667 -122.41666667,39.41666667 -122.41666667,39.5 -122.41666667,39.58333333 -122.33333333,39.58333333 -122.33333333,39.66666667 -122.33333333,39.75 -122.25,39.75 -122.16666667,39.75 -122.08333333,39.75 -122.0,39.75 -122.0,39.66666667 -121.91666667,39.66666667 -121.91666667,39.58333333 -121.83333333,39.58333333 -121.75,39.58333333 -121.75,39.5 -121.66666667,39.5 -121.66666667,39.41666667 -121.75,39.41666667 -121.75,39.33333333 -121.66666667,39.33333333 -121.66666667,39.25 -121.66666667,39.16666667 -121.66666667,39.08333333 -121.58333333,39.08333333 -121.5,39.08333333 -121.41666667,39.08333333 -121.41666667,39.0 -121.33333333,39.0 -121.33333333,38.91666667 -121.33333333,38.83333333 -121.25,38.83333333 -121.25,38.75 -121.16666667,38.75 -121.16666667,38.66666667 -121.16666667,38.58333333 -121.08333333,38.58333333 -121.08333333,38.5 -121.08333333,38.41666667 -121.08333333,38.33333333 -121.0,38.33333333 -121.0,38.25 -120.91666667,38.25 -120.91666667,38.16666667 -120.91666667,38.08333333 -120.83333333,38.08333333 -120.83333333,38.0 -120.75,38.0 -120.75,37.91666667 -120.75,37.83333333 -120.66666667,37.83333333 -120.58333333,37.83333333 -120.58333333,37.75 -120.5,37.75 -120.5,37.66666667 -120.41666667,37.66666667 -120.41666667,37.58333333 -120.33333333,37.58333333 -120.33333333,37.5 -120.25,37.5 -120.25,37.41666667 -120.16666667,37.41666667 -120.16666667,37.33333333 -120.08333333,37.33333333 -120.08333333,37.25 -120.0,37.25 -119.91666667,37.25 -119.91666667,37.16666667 -119.83333333,37.16666667 -119.83333333,37.08333333 -119.75,37.08333333 -119.66666667,37.08333333 -119.66666667,37.0 -119.66666667,36.91666667 -119.58333333,36.91666667 -119.5,36.91666667 -119.5,36.83333333 -119.41666667,36.83333333 -119.41666667,36.75 -119.33333333,36.75 -119.33333333,36.66666667 -119.25,36.66666667 -119.25,36.58333333 -119.16666667,36.58333333 -119.16666667,36.5 -119.08333333,36.5 -119.08333333,36.41666667 -119.0,36.41666667 -119.0,36.33333333 -119.0,36.25 -118.91666667,36.25 -118.91666667,36.16666667 -118.83333333,36.16666667 -118.83333333,36.08333333 -118.83333333,36.0 -118.83333333,35.91666667 -118.83333333,35.83333333 -118.83333333,35.75 -118.83333333,35.66666667 -118.83333333,35.58333333 -118.83333333,35.5 -118.75,35.5 -118.75,35.41666667 -118.66666667,35.41666667 -118.66666667,35.33333333 -118.58333333,35.33333333 -118.58333333,35.25 -118.66666667,35.25 -118.66666667,35.16666667 -118.75,35.16666667 -118.75,35.08333333 -118.66666667,35.08333333 -118.66666667,35.0 -118.75,35.0 -118.75,34.91666667 -118.83333333,34.91666667 -118.91666667,34.91666667 -119.0,34.91666667 -119,35 -119.08333333,35.0 -119.16666667,35.0 -119.25,35.0 -119.33333333,35.0 -119.41666667,35.0 -119.5,35.0 -119.5,35.08333333 -119.5,35.16666667 -119.58333333,35.16666667 -119.66666667,35.16666667 -119.66666667,35.25 -119.66666667,35.33333333 -119.75,35.33333333 -119.83333333,35.33333333 -119.83333333,35.41666667 -119.91666667,35.41666667 -119.91666667,35.5 -120.0,35.5 -120.0,35.58333333 -120.08333333,35.58333333 -120.16666667,35.58333333 -120.16666667,35.5 -120.16666667,35.41666667 -120.25,35.41666667 -120.33333333,35.41666667 -120.41666667,35.41666667 -120.41666667,35.33333333 -120.33333333,35.33333333 -120.33333333,35.25 -120.25,35.25 -120.16666667,35.25 -120.16666667,35.16666667 -120.08333333,35.16666667 -120.08333333,35.08333333 -120.08333333,35.0 -120.08333333,34.91666667 -120.0,34.91666667 -120.0,34.83333333 -120.08333333,34.83333333 -120.08333333,34.75 -120.0,34.75 -120.0,34.66666667 -119.91666667,34.66666667 -119.83333333,34.66666667 -119.83333333,34.58333333 -119.75,34.58333333 -119.66666667,34.58333333 -119.58333333,34.58333333 -119.58333333,34.5 -119.5,34.5 -119.5,34.41666667 -119.41666667,34.41666667 -119.41666667,34.5 -119.33333333,34.5 -119.25,34.5 -119.16666667,34.5 -119.16666667,34.41666667 -119.08333333,34.41666667 -119.0,34.41666667 -119.0,34.5 -118.91666667,34.5 -118.83333333,34.5 -118.75,34.5 -118.66666667,34.5 -118.66666667,34.58333333 -118.58333333,34.58333333 -118.5,34.58333333 -118.5,34.5 -118.41666667,34.5 -118.33333333,34.5 -118.33333333,34.41666667 -118.41666667,34.41666667 -118.41666667,34.33333333 -118.33333333,34.33333333 -118.25,34.33333333 -118.25,34.25 -118.16666667,34.25 -118.16666667,34.16666667 -118.08333333,34.16666667 -118.0,34.16666667 -117.91666667,34.16666667 -117.91666667,34.25 -117.83333333,34.25 -117.75,34.25 -117.75,34.16666667 -117.66666667,34.16666667 -117.58333333,34.16666667 -117.5,34.16666667 -117.5,34.25 -117.41666667,34.25 -117.33333333,34.25 -117.33333333,34.16666667 -117.25,34.16666667 -117.16666667,34.16666667 -117.08333333,34.16666667 -117.08333333,34.08333333 -117.0,34.08333333 -117,34 -116.91666667,34.0 -116.83333333,34.0 -116.75,34.0 -116.66666667,34.0 -116.58333333,34.0 -116.58333333,34.08333333 -116.5,34.08333333 -116.5,34.0 -116.41666667,34.0 -116.33333333,34.0 -116.33333333,33.91666667 -116.25,33.91666667 -116.16666667,33.91666667 -116.16666667,33.83333333 -116.08333333,33.83333333 -116.0,33.83333333 -116.0,33.91666667 -116,34 -116.0,34.08333333 -116.08333333,34.08333333 -116.16666667,34.08333333 -116.25,34.08333333 -116.33333333,34.08333333 -116.33333333,34.16666667 -116.33333333,34.25 -116.41666667,34.25 -116.41666667,34.33333333 -116.5,34.33333333 -116.58333333,34.33333333 -116.58333333,34.41666667 -116.66666667,34.41666667 -116.75,34.41666667 -116.75,34.5 -116.66666667,34.5 -116.58333333,34.5 -116.58333333,34.58333333 -116.5,34.58333333 -116.41666667,34.58333333 -116.41666667,34.66666667 -116.5,34.66666667 -116.5,34.75 -116.58333333,34.75 -116.66666667,34.75 -116.75,34.75 -116.75,34.83333333 -116.83333333,34.83333333 -116.91666667,34.83333333 -116.91666667,34.75 -117.0,34.75 -117.08333333,34.75 -117.16666667,34.75 -117.16666667,34.66666667 -117.16666667,34.58333333 -117.16666667,34.5 -117.16666667,34.41666667 -117.25,34.41666667 -117.33333333,34.41666667 -117.33333333,34.5 -117.41666667,34.5 -117.5,34.5 -117.58333333,34.5 -117.66666667,34.5 -117.75,34.5 -117.83333333,34.5 -117.91666667,34.5 -118.0,34.5 -118.0,34.58333333 -118.08333333,34.58333333 -118.16666667,34.58333333 -118.16666667,34.66666667 -118.25,34.66666667 -118.25,34.75 -118.25,34.83333333 -118.33333333,34.83333333 -118.33333333,34.91666667 -118.25,34.91666667 -118.25,35.0 -118.25,35.08333333 -118.16666667,35.08333333 -118.16666667,35.16666667 -118.08333333,35.16666667 -118.08333333,35.25 -118.08333333,35.33333333 -118.0,35.33333333 -118.0,35.41666667 -117.91666667,35.41666667 -117.83333333,35.41666667 -117.75,35.41666667 -117.66666667,35.41666667 -117.66666667,35.33333333 -117.58333333,35.33333333 -117.5,35.33333333 -117.5,35.41666667 -117.5,35.5 -117.58333333,35.5 -117.66666667,35.5 -117.75,35.5 -117.83333333,35.5 -117.91666667,35.5 -117.91666667,35.58333333 -117.91666667,35.66666667 -117.91666667,35.75 -117.91666667,35.83333333 -117.91666667,35.91666667 -117.83333333,35.91666667 -117.75,35.91666667 -117.75,36.0 -117.66666667,36.0 -117.66666667,35.91666667 -117.58333333,35.91666667 -117.58333333,35.83333333 -117.5,35.83333333 -117.5,35.75 -117.41666667,35.75 -117.41666667,35.83333333 -117.41666667,35.91666667 -117.33333333,35.91666667 -117.33333333,36.0 -117.41666667,36.0 -117.41666667,36.08333333 -117.41666667,36.16666667 -117.41666667,36.25 -117.41666667,36.33333333 -117.5,36.33333333 -117.5,36.41666667 -117.5,36.5 -117.41666667,36.5 -117.41666667,36.41666667 -117.33333333,36.41666667 -117.33333333,36.33333333 -117.25,36.33333333 -117.25,36.25 -117.25,36.16666667 -117.16666667,36.16666667 -117.16666667,36.08333333 -117.16666667,36.0 -117.16666667,35.91666667 -117.16666667,35.83333333 -117.08333333,35.83333333 -117.0,35.83333333 -116.91666667,35.83333333 -116.91666667,35.91666667 -117.0,35.91666667 -117,36 -116.91666667,36.0 -116.91666667,36.08333333 -117.0,36.08333333 -117.0,36.16666667 -117.0,36.25 -117.0,36.33333333 -117.0,36.41666667 -117.08333333,36.41666667 -117.08333333,36.5 -117.08333333,36.58333333 -117.16666667,36.58333333 -117.16666667,36.5 -117.25,36.5 -117.33333333,36.5 -117.33333333,36.58333333 -117.33333333,36.66666667 -117.33333333,36.75 -117.33333333,36.83333333 -117.33333333,36.91666667 -117.41666667,36.91666667 -117.41666667,37.0 -117.5,37.0 -117.5,37.08333333 -117.41666667,37.08333333 -117.33333333,37.08333333 -117.33333333,37.0 -117.25,37.0 -117.25,36.91666667 -117.16666667,36.91666667 -117.16666667,36.83333333 -117.08333333,36.83333333 -117.08333333,36.75 -117.0,36.75 -116.91666667,36.75 -116.91666667,36.66666667 -116.83333333,36.66666667 -116.83333333,36.75 -116.83333333,36.83333333 -116.83333333,36.91666667 -116.75,36.91666667 -116.75,36.83333333 -116.66666667,36.83333333 -116.58333333,36.83333333 -116.5,36.83333333 -116.5,36.75 -116.41666667,36.75 -116.41666667,36.83333333 -116.33333333,36.83333333 -116.33333333,36.75 -116.33333333,36.66666667 -116.25,36.66666667 -116.25,36.58333333 -116.16666667,36.58333333 -116.08333333,36.58333333 -116.08333333,36.5 -116.08333333,36.41666667 -116.0,36.41666667 -116.0,36.33333333 -116.0,36.25 -115.91666667,36.25 -115.91666667,36.16666667 -115.83333333,36.16666667 -115.83333333,36.08333333 -115.75,36.08333333 -115.75,36.0 -115.75,35.91666667 -115.83333333,35.91666667 -115.91666667,35.91666667 -115.91666667,35.83333333 -116.0,35.83333333 -116.0,35.75 -116.0,35.66666667 -115.91666667,35.66666667 -115.83333333,35.66666667 -115.83333333,35.58333333 -115.91666667,35.58333333 -115.91666667,35.5 -116.0,35.5 -116.0,35.41666667 -115.91666667,35.41666667 -115.83333333,35.41666667 -115.83333333,35.33333333 -115.83333333,35.25 -115.83333333,35.16666667 -115.83333333,35.08333333 -115.75,35.08333333 -115.66666667,35.08333333 -115.66666667,35.16666667 -115.58333333,35.16666667 -115.58333333,35.08333333 -115.58333333,35.0 -115.58333333,34.91666667 -115.66666667,34.91666667 -115.66666667,34.83333333 -115.75,34.83333333 -115.75,34.75 -115.66666667,34.75 -115.58333333,34.75 -115.58333333,34.83333333 -115.5,34.83333333 -115.5,34.91666667 -115.41666667,34.91666667 -115.41666667,35.0 -115.33333333,35.0 -115.25,35.0 -115.16666667,35.0 -115.08333333,35.0 -115.08333333,35.08333333 -115.0,35.08333333 -115.0,35.16666667 -115.0,35.25 -115.0,35.33333333 -115.0,35.41666667 -114.91666667,35.41666667 -114.83333333,35.41666667 -114.83333333,35.5 -114.83333333,35.58333333 -114.83333333,35.66666667 -114.83333333,35.75 -114.83333333,35.83333333 -114.91666667,35.83333333 -114.91666667,35.75 -114.91666667,35.66666667 -115.0,35.66666667 -115.08333333,35.66666667 -115.08333333,35.75 -115.08333333,35.83333333 -115.0,35.83333333 -115.0,35.91666667 -115,36 -115.08333333,36.0 -115.08333333,35.91666667 -115.16666667,35.91666667 -115.25,35.91666667 -115.25,36.0 -115.33333333,36.0 -115.33333333,36.08333333 -115.33333333,36.16666667 -115.33333333,36.25 -115.33333333,36.33333333 -115.41666667,36.33333333 -115.41666667,36.41666667 -115.41666667,36.5 -115.33333333,36.5 -115.33333333,36.41666667 -115.25,36.41666667 -115.25,36.33333333 -115.16666667,36.33333333 -115.08333333,36.33333333 -115.0,36.33333333 -115.0,36.41666667 -115.0,36.5 -115.0,36.58333333 -114.91666667,36.58333333 -114.83333333,36.58333333 -114.83333333,36.66666667 -114.83333333,36.75 -114.91666667,36.75 -114.91666667,36.66666667 -115.0,36.66666667 -115.0,36.75 -115.0,36.83333333 -115.0,36.91666667 -115,37 -115.0,37.08333333 -114.91666667,37.08333333 -114.91666667,37.0 -114.83333333,37.0 -114.83333333,36.91666667 -114.83333333,36.83333333 -114.75,36.83333333 -114.75,36.91666667 -114.75,37.0 -114.66666667,37.0 -114.66666667,37.08333333 -114.58333333,37.08333333 -114.58333333,37.0 -114.58333333,36.91666667 -114.58333333,36.83333333 -114.5,36.83333333 -114.41666667,36.83333333 -114.33333333,36.83333333 -114.25,36.83333333 -114.25,36.91666667 -114.25,37.0 -114.16666667,37.0 -114.08333333,37.0 -114.08333333,37.08333333 -114.0,37.08333333 -114,37 -113.91666667,37.0 -113.91666667,36.91666667 -113.91666667,36.83333333 -114.0,36.83333333 -114.0,36.75 -114.08333333,36.75 -114.16666667,36.75 -114.16666667,36.66666667 -114.25,36.66666667 -114.25,36.58333333 -114.25,36.5 -114.16666667,36.5 -114.16666667,36.41666667 -114.25,36.41666667 -114.25,36.33333333 -114.33333333,36.33333333 -114.33333333,36.25 -114.33333333,36.16666667 -114.25,36.16666667 -114.25,36.08333333 -114.16666667,36.08333333 -114.16666667,36.16666667 -114.08333333,36.16666667 -114.08333333,36.25 -114.08333333,36.33333333 -114.0,36.33333333 -114.0,36.41666667 -113.91666667,36.41666667 -113.91666667,36.33333333 -113.91666667,36.25 -113.91666667,36.16666667 -113.91666667,36.08333333 -114.0,36.08333333 -114.08333333,36.08333333 -114.08333333,36.0 -114.16666667,36.0 -114.25,36.0 -114.33333333,36.0 -114.33333333,35.91666667 -114.41666667,35.91666667 -114.5,35.91666667 -114.5,35.83333333 -114.58333333,35.83333333 -114.58333333,35.75 -114.58333333,35.66666667 -114.58333333,35.58333333 -114.58333333,35.5 -114.5,35.5 -114.5,35.41666667 -114.41666667,35.41666667 -114.41666667,35.33333333 -114.41666667,35.25 -114.41666667,35.16666667 -114.41666667,35.08333333 -114.33333333,35.08333333 -114.33333333,35.16666667 -114.33333333,35.25 -114.25,35.25 -114.16666667,35.25 -114.16666667,35.16666667 -114.08333333,35.16666667 -114.08333333,35.08333333 -114.08333333,35.0 -114,35 -114.0,34.91666667 -114.0,34.83333333 -114.0,34.75 -113.91666667,34.75 -113.91666667,34.66666667 -113.83333333,34.66666667 -113.83333333,34.58333333 -113.75,34.58333333 -113.66666667,34.58333333 -113.66666667,34.66666667 -113.66666667,34.75 -113.75,34.75 -113.75,34.83333333 -113.66666667,34.83333333 -113.66666667,34.91666667 -113.66666667,35.0 -113.58333333,35.0 -113.58333333,34.91666667 -113.58333333,34.83333333 -113.58333333,34.75 -113.5,34.75 -113.5,34.66666667 -113.5,34.58333333 -113.41666667,34.58333333 -113.33333333,34.58333333 -113.33333333,34.5 -113.41666667,34.5 -113.5,34.5 -113.5,34.41666667 -113.41666667,34.41666667 -113.33333333,34.41666667 -113.25,34.41666667 -113.25,34.5 -113.16666667,34.5 -113.08333333,34.5 -113.08333333,34.58333333 -113.0,34.58333333 -113.0,34.5 -113.0,34.41666667 -113.08333333,34.41666667 -113.08333333,34.33333333 -113.08333333,34.25 -113.0,34.25 -113.0,34.16666667 -112.91666667,34.16666667 -112.83333333,34.16666667 -112.75,34.16666667 -112.66666667,34.16666667 -112.66666667,34.08333333 -112.58333333,34.08333333 -112.58333333,34.0 -112.58333333,33.91666667 -112.5,33.91666667 -112.41666667,33.91666667 -112.41666667,34.0 -112.33333333,34.0 -112.25,34.0 -112.25,34.08333333 -112.16666667,34.08333333 -112.16666667,34.16666667 -112.08333333,34.16666667 -112.08333333,34.08333333 -112.08333333,34.0 -112.08333333,33.91666667 -112.0,33.91666667 -111.91666667,33.91666667 -111.91666667,33.83333333 -111.91666667,33.75 -111.83333333,33.75 -111.83333333,33.66666667 -111.75,33.66666667 -111.75,33.75 -111.75,33.83333333 -111.66666667,33.83333333 -111.66666667,33.91666667 -111.58333333,33.91666667 -111.58333333,33.83333333 -111.58333333,33.75 -111.58333333,33.66666667 -111.5,33.66666667 -111.5,33.58333333 -111.41666667,33.58333333 -111.41666667,33.5 -111.41666667,33.41666667 -111.33333333,33.41666667 -111.33333333,33.33333333 -111.25,33.33333333 -111.16666667,33.33333333 -111.16666667,33.25 -111.25,33.25 -111.25,33.16666667 -111.16666667,33.16666667 -111.08333333,33.16666667 -111.0,33.16666667 -110.91666667,33.16666667 -110.91666667,33.08333333 -111.0,33.08333333 -111.08333333,33.08333333 -111.08333333,33.0 -111.16666667,33.0 -111.16666667,32.91666667 -111.16666667,32.83333333 -111.08333333,32.83333333 -111.08333333,32.75 -111.08333333,32.66666667 -111.08333333,32.58333333 -111.08333333,32.5 -111.0,32.5 -110.91666667,32.5 -110.91666667,32.41666667 -110.91666667,32.33333333 -110.83333333,32.33333333 -110.75,32.33333333 -110.66666667,32.33333333 -110.66666667,32.25 -110.66666667,32.16666667 -110.58333333,32.16666667 -110.58333333,32.08333333 -110.5,32.08333333 -110.41666667,32.08333333 -110.41666667,32.16666667 -110.41666667,32.25 -110.5,32.25 -110.5,32.33333333 -110.58333333,32.33333333 -110.58333333,32.41666667 -110.58333333,32.5 -110.58333333,32.58333333 -110.58333333,32.66666667 -110.5,32.66666667 -110.5,32.58333333 -110.41666667,32.58333333 -110.41666667,32.5 -110.41666667,32.41666667 -110.33333333,32.41666667 -110.33333333,32.33333333 -110.25,32.33333333 -110.25,32.25 -110.25,32.16666667 -110.25,32.08333333 -110.16666667,32.08333333 -110.16666667,32.0 -110.08333333,32.0 -110.08333333,31.91666667 -110.08333333,31.83333333 -110.08333333,31.75 -110.08333333,31.66666667 -110.08333333,31.58333333 -110.08333333,31.5 -110.08333333,31.41666667 -110.0,31.41666667 -110.0,31.33333333 -110.08333333,31.33333333 -110.16666667,31.33333333 -110.16666667,31.41666667 -110.16666667,31.5 -110.25,31.5 -110.25,31.58333333 -110.33333333,31.58333333 -110.41666667,31.58333333 -110.41666667,31.66666667 -110.41666667,31.75 -110.33333333,31.75 -110.33333333,31.83333333 -110.33333333,31.91666667 -110.41666667,31.91666667 -110.5,31.91666667 -110.5,31.83333333 -110.58333333,31.83333333 -110.58333333,31.91666667 -110.66666667,31.91666667 -110.75,31.91666667 -110.83333333,31.91666667 -110.83333333,31.83333333 -110.83333333,31.75 -110.91666667,31.75 -110.91666667,31.66666667 -110.91666667,31.58333333 -110.83333333,31.58333333 -110.75,31.58333333 -110.66666667,31.58333333 -110.66666667,31.5 -110.75,31.5 -110.83333333,31.5 -110.83333333,31.41666667 -110.75,31.41666667 -110.75,31.33333333 -110.75,31.25 -110.66666667,31.25 -110.66666667,31.16666667 -110.58333333,31.16666667 -110.58333333,31.08333333 -110.5,31.08333333 -110.41666667,31.08333333 -110.41666667,31.0 -110.5,31.0 -110.5,30.91666667 -110.58333333,30.91666667 -110.58333333,30.83333333 -110.58333333,30.75 -110.58333333,30.66666667 -110.5,30.66666667 -110.5,30.58333333 -110.41666667,30.58333333 -110.41666667,30.66666667 -110.41666667,30.75 -110.41666667,30.83333333 -110.41666667,30.91666667 -110.33333333,30.91666667 -110.25,30.91666667 -110.25,30.83333333 -110.25,30.75 -110.16666667,30.75 -110.16666667,30.83333333 -110.16666667,30.91666667 -110.08333333,30.91666667 -110.0,30.91666667 -110.0,30.83333333 -109.91666667,30.83333333 -109.91666667,30.75 -109.83333333,30.75 -109.83333333,30.66666667 -109.83333333,30.58333333 -109.83333333,30.5 -109.75,30.5 -109.66666667,30.5 -109.66666667,30.41666667 -109.66666667,30.33333333 -109.58333333,30.33333333 -109.58333333,30.41666667 -109.58333333,30.5 -109.5,30.5 -109.5,30.58333333 -109.58333333,30.58333333 -109.66666667,30.58333333 -109.75,30.58333333 -109.75,30.66666667 -109.75,30.75 -109.75,30.83333333 -109.83333333,30.83333333 -109.83333333,30.91666667 -109.83333333,31.0 -109.75,31.0 -109.75,31.08333333 -109.83333333,31.08333333 -109.83333333,31.16666667 -109.75,31.16666667 -109.75,31.25 -109.75,31.33333333 -109.83333333,31.33333333 -109.83333333,31.41666667 -109.83333333,31.5 -109.83333333,31.58333333 -109.83333333,31.66666667 -109.83333333,31.75 -109.75,31.75 -109.75,31.83333333 -109.75,31.91666667 -109.66666667,31.91666667 -109.66666667,32.0 -109.58333333,32.0 -109.58333333,31.91666667 -109.58333333,31.83333333 -109.58333333,31.75 -109.58333333,31.66666667 -109.58333333,31.58333333 -109.5,31.58333333 -109.5,31.5 -109.41666667,31.5 -109.33333333,31.5 -109.25,31.5 -109.16666667,31.5 -109.08333333,31.5 -109.08333333,31.41666667 -109.08333333,31.33333333 -109.0,31.33333333 -109.0,31.25 -109.08333333,31.25 -109.08333333,31.16666667 -109.08333333,31.08333333 -109.08333333,31.0 -109.08333333,30.91666667 -109.08333333,30.83333333 -109.0,30.83333333 -109.0,30.75 -108.91666667,30.75 -108.91666667,30.66666667 -108.91666667,30.58333333 -108.83333333,30.58333333 -108.75,30.58333333 -108.75,30.5 -108.83333333,30.5 -108.83333333,30.41666667 -108.83333333,30.33333333 -108.83333333,30.25 -108.91666667,30.25 -108.91666667,30.16666667 -109.0,30.16666667 -109.0,30.25 -109.0,30.33333333 -109.0,30.41666667 -109.0,30.5 -109.0,30.58333333 -109.08333333,30.58333333 -109.08333333,30.66666667 -109.16666667,30.66666667 -109.16666667,30.75 -109.25,30.75 -109.25,30.66666667 -109.25,30.58333333 -109.25,30.5 -109.16666667,30.5 -109.16666667,30.41666667 -109.16666667,30.33333333 -109.25,30.33333333 -109.25,30.25 -109.16666667,30.25 -109.16666667,30.16666667 -109.16666667,30.08333333 -109.16666667,30.0 -109.08333333,30.0 -109,30 -109.0,29.91666667 -109.08333333,29.91666667 -109.08333333,29.83333333 -109.0,29.83333333 -109.0,29.75 -108.91666667,29.75 -108.91666667,29.83333333 -108.83333333,29.83333333 -108.83333333,29.75 -108.83333333,29.66666667 -108.75,29.66666667 -108.75,29.58333333 -108.66666667,29.58333333 -108.66666667,29.5 -108.66666667,29.41666667 -108.66666667,29.33333333 -108.58333333,29.33333333 -108.58333333,29.41666667 -108.5,29.41666667 -108.5,29.33333333 -108.5,29.25 -108.5,29.16666667 -108.5,29.08333333 -108.41666667,29.08333333 -108.41666667,29.0 -108.41666667,28.91666667 -108.41666667,28.83333333 -108.41666667,28.75 -108.41666667,28.66666667 -108.41666667,28.58333333 -108.5,28.58333333 -108.5,28.66666667 -108.58333333,28.66666667 -108.58333333,28.58333333 -108.58333333,28.5 -108.5,28.5 -108.41666667,28.5 -108.41666667,28.41666667 -108.5,28.41666667 -108.5,28.33333333 -108.41666667,28.33333333 -108.33333333,28.33333333 -108.33333333,28.25 -108.41666667,28.25 -108.41666667,28.16666667 -108.33333333,28.16666667 -108.33333333,28.08333333 -108.25,28.08333333 -108.25,28.0 -108.25,27.91666667 -108.16666667,27.91666667 -108.16666667,27.83333333 -108.08333333,27.83333333 -108.0,27.83333333 -108.0,27.75 -108.08333333,27.75 -108.16666667,27.75 -108.25,27.75 -108.25,27.66666667 -108.25,27.58333333 -108.16666667,27.58333333 -108.08333333,27.58333333 -108.08333333,27.5 -108.0,27.5 -108.0,27.41666667 -108.0,27.33333333 -107.91666667,27.33333333 -107.91666667,27.41666667 -107.83333333,27.41666667 -107.83333333,27.5 -107.83333333,27.58333333 -107.75,27.58333333 -107.66666667,27.58333333 -107.66666667,27.5 -107.75,27.5 -107.75,27.41666667 -107.75,27.33333333 -107.75,27.25 -107.66666667,27.25 -107.66666667,27.16666667 -107.58333333,27.16666667 -107.58333333,27.08333333 -107.58333333,27.0 -107.5,27.0 -107.5,26.91666667 -107.41666667,26.91666667 -107.41666667,26.83333333 -107.41666667,26.75 -107.33333333,26.75 -107.25,26.75 -107.25,26.66666667 -107.16666667,26.66666667 -107.08333333,26.66666667 -107.08333333,26.58333333 -107.08333333,26.5 -107.08333333,26.41666667 -107.0,26.41666667 -107.0,26.33333333 -107.0,26.25 -107.08333333,26.25 -107.08333333,26.16666667 -107.08333333,26.08333333 -107.08333333,26.0 -107.08333333,25.91666667 -107.0,25.91666667 -107.0,25.83333333 -106.91666667,25.83333333 -106.83333333,25.83333333 -106.83333333,25.75 -106.91666667,25.75 -106.91666667,25.66666667 -107.0,25.66666667 -107.08333333,25.66666667 -107.08333333,25.58333333 -107.0,25.58333333 -107.0,25.5 -107.0,25.41666667 -106.91666667,25.41666667 -106.83333333,25.41666667 -106.75,25.41666667 -106.75,25.5 -106.83333333,25.5 -106.83333333,25.58333333 -106.83333333,25.66666667 -106.75,25.66666667 -106.66666667,25.66666667 -106.58333333,25.66666667 -106.58333333,25.75 -106.5,25.75 -106.41666667,25.75 -106.41666667,25.66666667 -106.5,25.66666667 -106.5,25.58333333 -106.5,25.5 -106.41666667,25.5 -106.41666667,25.41666667 -106.33333333,25.41666667 -106.33333333,25.33333333 -106.25,25.33333333 -106.25,25.25 -106.25,25.16666667 -106.33333333,25.16666667 -106.41666667,25.16666667 -106.5,25.16666667 -106.5,25.08333333 -106.41666667,25.08333333 -106.33333333,25.08333333 -106.33333333,25.0 -106.25,25.0 -106.16666667,25.0 -106.08333333,25.0 -106.08333333,24.91666667 -106.08333333,24.83333333 -106.0,24.83333333 -105.91666667,24.83333333 -105.91666667,24.75 -105.91666667,24.66666667 -105.83333333,24.66666667 -105.83333333,24.75 -105.83333333,24.83333333 -105.75,24.83333333 -105.75,24.75 -105.75,24.66666667 -105.75,24.58333333 -105.75,24.5 -105.83333333,24.5 -105.91666667,24.5 -106.0,24.5 -106.08333333,24.5 -106.08333333,24.41666667 -106.08333333,24.33333333 -106.0,24.33333333 -106.0,24.25 -105.91666667,24.25 -105.83333333,24.25 -105.75,24.25 -105.66666667,24.25 -105.58333333,24.25 -105.58333333,24.16666667 -105.66666667,24.16666667 -105.75,24.16666667 -105.75,24.08333333 -105.83333333,24.08333333 -105.83333333,24.0 -105.75,24.0 -105.66666667,24.0 -105.58333333,24.0 -105.58333333,24.08333333 -105.5,24.08333333 -105.41666667,24.08333333 -105.41666667,24.0 -105.41666667,23.91666667 -105.5,23.91666667 -105.58333333,23.91666667 -105.58333333,23.83333333 -105.58333333,23.75 -105.66666667,23.75 -105.66666667,23.83333333 -105.75,23.83333333 -105.75,23.75 -105.75,23.66666667 -105.66666667,23.66666667 -105.58333333,23.66666667 -105.5,23.66666667 -105.5,23.58333333 -105.41666667,23.58333333 -105.41666667,23.5 -105.41666667,23.41666667 -105.33333333,23.41666667 -105.33333333,23.5 -105.33333333,23.58333333 -105.33333333,23.66666667 -105.33333333,23.75 -105.25,23.75 -105.25,23.66666667 -105.25,23.58333333 -105.16666667,23.58333333 -105.08333333,23.58333333 -105.08333333,23.5 -105.0,23.5 -104.91666667,23.5 -104.91666667,23.41666667 -104.83333333,23.41666667 -104.83333333,23.5 -104.75,23.5 -104.75,23.41666667 -104.75,23.33333333 -104.75,23.25 -104.66666667,23.25 -104.58333333,23.25 -104.58333333,23.33333333 -104.66666667,23.33333333 -104.66666667,23.41666667 -104.58333333,23.41666667 -104.58333333,23.5 -104.5,23.5 -104.5,23.58333333 -104.5,23.66666667 -104.5,23.75 -104.58333333,23.75 -104.58333333,23.83333333 -104.66666667,23.83333333 -104.66666667,23.75 -104.75,23.75 -104.75,23.66666667 -104.75,23.58333333 -104.83333333,23.58333333 -104.83333333,23.66666667 -104.91666667,23.66666667 -104.91666667,23.75 -104.91666667,23.83333333 -105.0,23.83333333 -105.0,23.91666667 -105,24 -105.0,24.08333333 -105.08333333,24.08333333 -105.08333333,24.16666667 -105.08333333,24.25 -105.16666667,24.25 -105.16666667,24.16666667 -105.25,24.16666667 -105.25,24.25 -105.25,24.33333333 -105.25,24.41666667 -105.25,24.5 -105.33333333,24.5 -105.41666667,24.5 -105.41666667,24.58333333 -105.41666667,24.66666667 -105.5,24.66666667 -105.5,24.75 -105.5,24.83333333 -105.5,24.91666667 -105.58333333,24.91666667 -105.58333333,25.0 -105.58333333,25.08333333 -105.58333333,25.16666667 -105.66666667,25.16666667 -105.66666667,25.08333333 -105.75,25.08333333 -105.75,25.16666667 -105.83333333,25.16666667 -105.83333333,25.25 -105.91666667,25.25 -105.91666667,25.33333333 -106.0,25.33333333 -106.0,25.41666667 -106.08333333,25.41666667 -106.08333333,25.5 -106.16666667,25.5 -106.16666667,25.58333333 -106.16666667,25.66666667 -106.08333333,25.66666667 -106.0,25.66666667 -106.0,25.75 -106.0,25.83333333 -106.0,25.91666667 -106,26 -106.0,26.08333333 -106.0,26.16666667 -105.91666667,26.16666667 -105.91666667,26.25 -106.0,26.25 -106.0,26.33333333 -105.91666667,26.33333333 -105.83333333,26.33333333 -105.83333333,26.41666667 -105.83333333,26.5 -105.91666667,26.5 -105.91666667,26.58333333 -106.0,26.58333333 -106.0,26.66666667 -106.08333333,26.66666667 -106.08333333,26.58333333 -106.16666667,26.58333333 -106.16666667,26.5 -106.16666667,26.41666667 -106.16666667,26.33333333 -106.25,26.33333333 -106.25,26.41666667 -106.25,26.5 -106.25,26.58333333 -106.33333333,26.58333333 -106.33333333,26.66666667 -106.41666667,26.66666667 -106.5,26.66666667 -106.5,26.75 -106.58333333,26.75 -106.58333333,26.83333333 -106.58333333,26.91666667 -106.58333333,27.0 -106.58333333,27.08333333 -106.58333333,27.16666667 -106.58333333,27.25 -106.58333333,27.33333333 -106.66666667,27.33333333 -106.66666667,27.25 -106.66666667,27.16666667 -106.75,27.16666667 -106.75,27.08333333 -106.83333333,27.08333333 -106.83333333,27.16666667 -106.83333333,27.25 -106.91666667,27.25 -106.91666667,27.33333333 -106.91666667,27.41666667 -106.91666667,27.5 -107.0,27.5 -107.0,27.58333333 -107.08333333,27.58333333 -107.16666667,27.58333333 -107.25,27.58333333 -107.25,27.66666667 -107.16666667,27.66666667 -107.16666667,27.75 -107.16666667,27.83333333 -107.16666667,27.91666667 -107.08333333,27.91666667 -107.08333333,28.0 -107,28 -106.91666667,28.0 -106.91666667,28.08333333 -107.0,28.08333333 -107.0,28.16666667 -107.08333333,28.16666667 -107.08333333,28.25 -107.0,28.25 -106.91666667,28.25 -106.91666667,28.33333333 -107.0,28.33333333 -107.0,28.41666667 -107.0,28.5 -107.0,28.58333333 -107.08333333,28.58333333 -107.08333333,28.66666667 -107.16666667,28.66666667 -107.16666667,28.75 -107.25,28.75 -107.33333333,28.75 -107.33333333,28.83333333 -107.41666667,28.83333333 -107.5,28.83333333 -107.5,28.91666667 -107.58333333,28.91666667 -107.58333333,29.0 -107.58333333,29.08333333 -107.5,29.08333333 -107.5,29.16666667 -107.41666667,29.16666667 -107.41666667,29.25 -107.41666667,29.33333333 -107.33333333,29.33333333 -107.33333333,29.25 -107.33333333,29.16666667 -107.33333333,29.08333333 -107.33333333,29.0 -107.33333333,28.91666667 -107.25,28.91666667 -107.25,28.83333333 -107.16666667,28.83333333 -107.08333333,28.83333333 -107.0,28.83333333 -106.91666667,28.83333333 -106.83333333,28.83333333 -106.83333333,28.75 -106.83333333,28.66666667 -106.75,28.66666667 -106.66666667,28.66666667 -106.58333333,28.66666667 -106.58333333,28.75 -106.5,28.75 -106.5,28.66666667 -106.41666667,28.66666667 -106.41666667,28.75 -106.41666667,28.83333333 -106.5,28.83333333 -106.5,28.91666667 -106.5,29.0 -106.5,29.08333333 -106.5,29.16666667 -106.41666667,29.16666667 -106.41666667,29.25 -106.41666667,29.33333333 -106.5,29.33333333 -106.5,29.41666667 -106.5,29.5 -106.58333333,29.5 -106.58333333,29.58333333 -106.66666667,29.58333333 -106.75,29.58333333 -106.75,29.66666667 -106.83333333,29.66666667 -106.91666667,29.66666667 -106.91666667,29.75 -107.0,29.75 -107.0,29.66666667 -107.0,29.58333333 -107.0,29.5 -107.0,29.41666667 -107.08333333,29.41666667 -107.08333333,29.5 -107.08333333,29.58333333 -107.08333333,29.66666667 -107.16666667,29.66666667 -107.16666667,29.75 -107.16666667,29.83333333 -107.25,29.83333333 -107.33333333,29.83333333 -107.33333333,29.75 -107.41666667,29.75 -107.41666667,29.66666667 -107.5,29.66666667 -107.5,29.75 -107.5,29.83333333 -107.58333333,29.83333333 -107.58333333,29.91666667 -107.66666667,29.91666667 -107.66666667,30.0 -107.75,30.0 -107.83333333,30.0 -107.83333333,30.08333333 -107.75,30.08333333 -107.75,30.16666667 -107.75,30.25 -107.83333333,30.25 -107.83333333,30.16666667 -107.91666667,30.16666667 -108.0,30.16666667 -108.0,30.08333333 -108.08333333,30.08333333 -108.08333333,30.16666667 -108.08333333,30.25 -108.08333333,30.33333333 -108.08333333,30.41666667 -108.08333333,30.5 -108.16666667,30.5 -108.16666667,30.58333333 -108.25,30.58333333 -108.25,30.66666667 -108.16666667,30.66666667 -108.08333333,30.66666667 -108.08333333,30.75 -108.16666667,30.75 -108.16666667,30.83333333 -108.25,30.83333333 -108.25,30.75 -108.33333333,30.75 -108.33333333,30.83333333 -108.33333333,30.91666667 -108.33333333,31.0 -108.33333333,31.08333333 -108.33333333,31.16666667 -108.25,31.16666667 -108.25,31.25 -108.16666667,31.25 -108.08333333,31.25 -108.08333333,31.33333333 -108.16666667,31.33333333 -108.16666667,31.41666667 -108.16666667,31.5 -108.08333333,31.5 -108.08333333,31.58333333 -108.0,31.58333333 -108.0,31.5 -107.91666667,31.5 -107.91666667,31.41666667 -107.91666667,31.33333333 -107.91666667,31.25 -107.83333333,31.25 -107.83333333,31.16666667 -107.83333333,31.08333333 -107.75,31.08333333 -107.75,31.0 -107.83333333,31.0 -107.83333333,30.91666667 -107.91666667,30.91666667 -107.91666667,31.0 -108,31 -108.08333333,31.0 -108.08333333,30.91666667 -108.0,30.91666667 -108.0,30.83333333 -107.91666667,30.83333333 -107.83333333,30.83333333 -107.83333333,30.75 -107.75,30.75 -107.75,30.66666667 -107.75,30.58333333 -107.75,30.5 -107.75,30.41666667 -107.66666667,30.41666667 -107.66666667,30.5 -107.58333333,30.5 -107.58333333,30.58333333 -107.58333333,30.66666667 -107.58333333,30.75 -107.58333333,30.83333333 -107.58333333,30.91666667 -107.58333333,31.0 -107.58333333,31.08333333 -107.66666667,31.08333333 -107.66666667,31.16666667 -107.66666667,31.25 -107.58333333,31.25 -107.58333333,31.33333333 -107.66666667,31.33333333 -107.66666667,31.41666667 -107.75,31.41666667 -107.75,31.5 -107.83333333,31.5 -107.83333333,31.58333333 -107.75,31.58333333 -107.66666667,31.58333333 -107.66666667,31.66666667 -107.66666667,31.75 -107.66666667,31.83333333 -107.58333333,31.83333333 -107.5,31.83333333 -107.5,31.91666667 -107.41666667,31.91666667 -107.41666667,31.83333333 -107.41666667,31.75 -107.33333333,31.75 -107.25,31.75 -107.25,31.66666667 -107.25,31.58333333 -107.16666667,31.58333333 -107.08333333,31.58333333 -107.08333333,31.5 -107.0,31.5 -107.0,31.41666667 -106.91666667,31.41666667 -106.83333333,31.41666667 -106.83333333,31.33333333 -106.75,31.33333333 -106.66666667,31.33333333 -106.66666667,31.25 -106.58333333,31.25 -106.58333333,31.16666667 -106.5,31.16666667 -106.41666667,31.16666667 -106.41666667,31.08333333 -106.41666667,31.0 -106.33333333,31.0 -106.25,31.0 -106.25,30.91666667 -106.16666667,30.91666667 -106.16666667,30.83333333 -106.08333333,30.83333333 -106.0,30.83333333 -106.0,30.75 -105.91666667,30.75 -105.91666667,30.66666667 -105.83333333,30.66666667 -105.75,30.66666667 -105.66666667,30.66666667 -105.66666667,30.58333333 -105.58333333,30.58333333 -105.5,30.58333333 -105.5,30.66666667 -105.41666667,30.66666667 -105.41666667,30.75 -105.41666667,30.83333333 -105.5,30.83333333 -105.58333333,30.83333333 -105.58333333,30.91666667 -105.66666667,30.91666667 -105.66666667,31.0 -105.75,31.0 -105.83333333,31.0 -105.83333333,31.08333333 -105.83333333,31.16666667 -105.91666667,31.16666667 -105.91666667,31.25 -106.0,31.25 -106.08333333,31.25 -106.16666667,31.25 -106.16666667,31.33333333 -106.25,31.33333333 -106.25,31.41666667 -106.33333333,31.41666667 -106.33333333,31.5 -106.33333333,31.58333333 -106.41666667,31.58333333 -106.41666667,31.66666667 -106.5,31.66666667 -106.5,31.75 -106.58333333,31.75 -106.58333333,31.83333333 -106.5,31.83333333 -106.41666667,31.83333333 -106.33333333,31.83333333 -106.33333333,31.75 -106.25,31.75 -106.25,31.66666667 -106.16666667,31.66666667 -106.16666667,31.58333333 -106.08333333,31.58333333 -106.08333333,31.5 -106.0,31.5 -106.0,31.41666667 -105.91666667,31.41666667 -105.83333333,31.41666667 -105.75,31.41666667 -105.75,31.33333333 -105.66666667,31.33333333 -105.58333333,31.33333333 -105.58333333,31.25 -105.5,31.25 -105.5,31.16666667 -105.5,31.08333333 -105.41666667,31.08333333 -105.41666667,31.16666667 -105.33333333,31.16666667 -105.25,31.16666667 -105.25,31.08333333 -105.16666667,31.08333333 -105.16666667,31.0 -105.25,31.0 -105.25,30.91666667 -105.25,30.83333333 -105.25,30.75 -105.25,30.66666667 -105.16666667,30.66666667 -105.16666667,30.58333333 -105.16666667,30.5 -105.16666667,30.41666667 -105.16666667,30.33333333 -105.16666667,30.25 -105.08333333,30.25 -105.08333333,30.16666667 -105.0,30.16666667 -105.0,30.25 -105.0,30.33333333 -105.0,30.41666667 -105.0,30.5 -105.0,30.58333333 -105.0,30.66666667 -105.0,30.75 -105.0,30.83333333 -105.0,30.91666667 -105,31 -105.08333333,31.0 -105.08333333,31.08333333 -105.0,31.08333333 -104.91666667,31.08333333 -104.83333333,31.08333333 -104.83333333,31.16666667 -104.91666667,31.16666667 -104.91666667,31.25 -104.83333333,31.25 -104.83333333,31.33333333 -104.83333333,31.41666667 -104.83333333,31.5 -104.91666667,31.5 -105.0,31.5 -105.0,31.58333333 -105.08333333,31.58333333 -105.16666667,31.58333333 -105.25,31.58333333 -105.25,31.66666667 -105.33333333,31.66666667 -105.41666667,31.66666667 -105.41666667,31.75 -105.41666667,31.83333333 -105.41666667,31.91666667 -105.41666667,32.0 -105.33333333,32.0 -105.33333333,32.08333333 -105.25,32.08333333 -105.16666667,32.08333333 -105.16666667,32.16666667 -105.16666667,32.25 -105.16666667,32.33333333 -105.08333333,32.33333333 -105.08333333,32.25 -105.08333333,32.16666667 -105.0,32.16666667 -105.0,32.08333333 -105,32 -105.0,31.91666667 -104.91666667,31.91666667 -104.91666667,31.83333333 -104.91666667,31.75 -104.83333333,31.75 -104.83333333,31.66666667 -104.83333333,31.58333333 -104.75,31.58333333 -104.66666667,31.58333333 -104.66666667,31.5 -104.66666667,31.41666667 -104.58333333,31.41666667 -104.58333333,31.33333333 -104.5,31.33333333 -104.5,31.41666667 -104.5,31.5 -104.5,31.58333333 -104.5,31.66666667 -104.58333333,31.66666667 -104.58333333,31.75 -104.58333333,31.83333333 -104.66666667,31.83333333 -104.66666667,31.91666667 -104.66666667,32.0 -104.66666667,32.08333333 -104.58333333,32.08333333 -104.58333333,32.16666667 -104.5,32.16666667 -104.5,32.25 -104.58333333,32.25 -104.66666667,32.25 -104.66666667,32.33333333 -104.66666667,32.41666667 -104.66666667,32.5 -104.66666667,32.58333333 -104.75,32.58333333 -104.75,32.66666667 -104.75,32.75 -104.75,32.83333333 -104.66666667,32.83333333 -104.66666667,32.91666667 -104.66666667,33.0 -104.58333333,33.0 -104.5,33.0 -104.5,33.08333333 -104.41666667,33.08333333 -104.41666667,33.16666667 -104.41666667,33.25 -104.5,33.25 -104.5,33.33333333 -104.58333333,33.33333333 -104.58333333,33.41666667 -104.5,33.41666667 -104.41666667,33.41666667 -104.33333333,33.41666667 -104.33333333,33.33333333 -104.33333333,33.25 -104.25,33.25 -104.25,33.16666667 -104.16666667,33.16666667 -104.08333333,33.16666667 -104.0,33.16666667 -104.0,33.25 -103.91666667,33.25 -103.83333333,33.25 -103.83333333,33.16666667 -103.83333333,33.08333333 -103.91666667,33.08333333 -103.91666667,33.0 -103.91666667,32.91666667 -103.83333333,32.91666667 -103.83333333,32.83333333 -103.75,32.83333333 -103.75,32.75 -103.66666667,32.75 -103.58333333,32.75 -103.58333333,32.83333333 -103.5,32.83333333 -103.5,32.91666667 -103.5,33.0 -103.5,33.08333333 -103.41666667,33.08333333 -103.41666667,33.16666667 -103.5,33.16666667 -103.5,33.25 -103.5,33.33333333 -103.5,33.41666667 -103.41666667,33.41666667 -103.41666667,33.5 -103.41666667,33.58333333 -103.33333333,33.58333333 -103.33333333,33.66666667 -103.33333333,33.75 -103.25,33.75 -103.25,33.83333333 -103.16666667,33.83333333 -103.08333333,33.83333333 -103.0,33.83333333 -102.91666667,33.83333333 -102.83333333,33.83333333 -102.75,33.83333333 -102.66666667,33.83333333 -102.66666667,33.91666667 -102.58333333,33.91666667 -102.58333333,34.0 -102.5,34.0 -102.5,34.08333333 -102.58333333,34.08333333 -102.58333333,34.16666667 -102.5,34.16666667 -102.41666667,34.16666667 -102.41666667,34.25 -102.5,34.25 -102.58333333,34.25 -102.66666667,34.25 -102.66666667,34.33333333 -102.58333333,34.33333333 -102.5,34.33333333 -102.5,34.41666667 -102.41666667,34.41666667 -102.41666667,34.5 -102.33333333,34.5 -102.25,34.5 -102.16666667,34.5 -102.08333333,34.5 -102.08333333,34.41666667 -102.0,34.41666667 -101.91666667,34.41666667 -101.83333333,34.41666667 -101.83333333,34.33333333 -101.75,34.33333333 -101.66666667,34.33333333 -101.66666667,34.41666667 -101.66666667,34.5 -101.58333333,34.5 -101.5,34.5 -101.5,34.58333333 -101.5,34.66666667 -101.5,34.75 -101.58333333,34.75 -101.58333333,34.83333333 -101.66666667,34.83333333 -101.66666667,34.91666667 -101.75,34.91666667 -101.75,35.0 -101.66666667,35.0 -101.58333333,35.0 -101.5,35.0 -101.41666667,35.0 -101.33333333,35.0 -101.33333333,35.08333333 -101.25,35.08333333 -101.25,35.16666667 -101.16666667,35.16666667 -101.08333333,35.16666667 -101.08333333,35.08333333 -101.0,35.08333333 -100.91666667,35.08333333 -100.83333333,35.08333333 -100.75,35.08333333 -100.66666667,35.08333333 -100.66666667,35.16666667 -100.58333333,35.16666667 -100.5,35.16666667 -100.41666667,35.16666667 -100.41666667,35.25 -100.41666667,35.33333333 -100.41666667,35.41666667 -100.33333333,35.41666667 -100.25,35.41666667 -100.16666667,35.41666667 -100.08333333,35.41666667 -100.0,35.41666667 -100.0,35.33333333 -99.91666667,35.33333333 -99.91666667,35.25 -99.91666667,35.16666667 -99.91666667,35.08333333 -99.83333333,35.08333333 -99.75,35.08333333 -99.66666667,35.08333333 -99.66666667,35.16666667 -99.58333333,35.16666667 -99.5,35.16666667 -99.5,35.08333333 -99.41666667,35.08333333 -99.41666667,35.16666667 -99.41666667,35.25 -99.33333333,35.25 -99.25,35.25 -99.16666667,35.25 -99.16666667,35.16666667 -99.16666667,35.08333333 -99.08333333,35.08333333 -99.08333333,35.0 -99.08333333,34.91666667 -99.08333333,34.83333333 -99.0,34.83333333 -99.0,34.75 -98.91666667,34.75 -98.91666667,34.66666667 -98.83333333,34.66666667 -98.83333333,34.58333333 -98.75,34.58333333 -98.66666667,34.58333333 -98.58333333,34.58333333 -98.5,34.58333333 -98.41666667,34.58333333 -98.41666667,34.66666667 -98.41666667,34.75 -98.33333333,34.75 -98.25,34.75 -98.16666667,34.75 -98.16666667,34.83333333 -98.08333333,34.83333333 -98.08333333,34.75 -98.0,34.75 -98.0,34.66666667 -98.0,34.58333333 -97.91666667,34.58333333 -97.91666667,34.5 -97.83333333,34.5 -97.75,34.5 -97.75,34.41666667 -97.66666667,34.41666667 -97.66666667,34.33333333 -97.58333333,34.33333333 -97.5,34.33333333 -97.5,34.25 -97.41666667,34.25 -97.41666667,34.16666667 -97.33333333,34.16666667 -97.33333333,34.08333333 -97.25,34.08333333 -97.16666667,34.08333333 -97.08333333,34.08333333 -97.08333333,34.0 -97,34 -96.91666667,34.0 -96.91666667,33.91666667 -97.0,33.91666667 -97.0,33.83333333 -97.08333333,33.83333333 -97.16666667,33.83333333 -97.16666667,33.75 -97.25,33.75 -97.25,33.83333333 -97.33333333,33.83333333 -97.33333333,33.75 -97.41666667,33.75 -97.5,33.75 -97.5,33.66666667 -97.5,33.58333333 -97.41666667,33.58333333 -97.41666667,33.5 -97.33333333,33.5 -97.33333333,33.41666667 -97.25,33.41666667 -97.25,33.33333333 -97.16666667,33.33333333 -97.16666667,33.25 -97.08333333,33.25 -97.0,33.25 -96.91666667,33.25 -96.91666667,33.16666667 -96.83333333,33.16666667 -96.83333333,33.08333333 -96.83333333,33.0 -96.75,33.0 -96.66666667,33.0 -96.58333333,33.0 -96.58333333,32.91666667 -96.5,32.91666667 -96.5,32.83333333 -96.5,32.75 -96.5,32.66666667 -96.5,32.58333333 -96.5,32.5 -96.5,32.41666667 -96.58333333,32.41666667 -96.66666667,32.41666667 -96.66666667,32.33333333 -96.66666667,32.25 -96.58333333,32.25 -96.58333333,32.16666667 -96.58333333,32.08333333 -96.5,32.08333333 -96.5,32.0 -96.41666667,32.0 -96.33333333,32.0 -96.33333333,32.08333333 -96.25,32.08333333 -96.16666667,32.08333333 -96.16666667,32.0 -96.08333333,32.0 -96.08333333,32.08333333 -96.0,32.08333333 -96,32 -95.91666667,32.0 -95.91666667,31.91666667 -95.83333333,31.91666667 -95.83333333,31.83333333 -95.75,31.83333333 -95.75,31.75 -95.66666667,31.75 -95.66666667,31.66666667 -95.58333333,31.66666667 -95.58333333,31.58333333 -95.5,31.58333333 -95.5,31.5 -95.41666667,31.5 -95.33333333,31.5 -95.25,31.5 -95.16666667,31.5 -95.08333333,31.5 -95.08333333,31.41666667 -95.08333333,31.33333333 -95.0,31.33333333 -94.91666667,31.33333333 -94.91666667,31.25 -94.83333333,31.25 -94.83333333,31.16666667 -94.91666667,31.16666667 -95.0,31.16666667 -95.0,31.08333333 -95,31 -95.0,30.91666667 -95.08333333,30.91666667 -95.08333333,30.83333333 -95.0,30.83333333 -95.0,30.75 -95.0,30.66666667 -95.0,30.58333333 -95.08333333,30.58333333 -95.16666667,30.58333333 -95.16666667,30.5 -95.08333333,30.5 -95.08333333,30.41666667 -95.0,30.41666667 -95.0,30.33333333 -94.91666667,30.33333333 -94.91666667,30.41666667 -94.83333333,30.41666667 -94.83333333,30.33333333 -94.75,30.33333333 -94.75,30.25 -94.66666667,30.25 -94.58333333,30.25 -94.5,30.25 -94.41666667,30.25 -94.33333333,30.25 -94.25,30.25 -94.16666667,30.25 -94.08333333,30.25 -94.0,30.25 -94.0,30.16666667 -93.91666667,30.16666667 -93.83333333,30.16666667 -93.75,30.16666667 -93.66666667,30.16666667 -93.58333333,30.16666667 -93.5,30.16666667 -93.5,30.25 -93.41666667,30.25 -93.33333333,30.25 -93.25,30.25 -93.16666667,30.25 -93.08333333,30.25 -93.08333333,30.16666667 -93.0,30.16666667 -92.91666667,30.16666667 -92.83333333,30.16666667 -92.83333333,30.08333333 -92.75,30.08333333 -92.66666667,30.08333333 -92.58333333,30.08333333 -92.58333333,30.16666667 -92.5,30.16666667 -92.41666667,30.16666667 -92.33333333,30.16666667 -92.25,30.16666667 -92.16666667,30.16666667 -92.16666667,30.08333333 -92.08333333,30.08333333 -92.0,30.08333333 -91.91666667,30.08333333 -91.91666667,30.16666667 -91.83333333,30.16666667 -91.75,30.16666667 -91.75,30.25 -91.66666667,30.25 -91.58333333,30.25 -91.5,30.25 -91.5,30.16666667 -91.41666667,30.16666667 -91.33333333,30.16666667 -91.25,30.16666667 -91.25,30.08333333 -91.16666667,30.08333333 -91.08333333,30.08333333 -91.08333333,30.0 -91,30 -90.91666667,30.0 -90.91666667,29.91666667 -90.83333333,29.91666667 -90.83333333,29.83333333 -90.83333333,29.75 -90.75,29.75 -90.66666667,29.75 -90.58333333,29.75 -90.5,29.75 -90.41666667,29.75 -90.33333333,29.75 -90.33333333,29.83333333 -90.25,29.83333333 -90.25,29.91666667 -90.16666667,29.91666667 -90.16666667,29.83333333 -90.08333333,29.83333333 -90.0,29.83333333 -89.91666667,29.83333333 -89.83333333,29.83333333 -89.75,29.83333333 -89.75,29.91666667 -89.66666667,29.91666667 -89.58333333,29.91666667 -89.58333333,29.83333333 -89.5,29.83333333 -89.5,29.91666667 -89.41666667,29.91666667 -89.33333333,29.91666667 -89.25,29.91666667 -89.25,29.83333333 -89.25,29.75 -89.33333333,29.75 -89.33333333,29.66666667 -89.41666667,29.66666667 -89.41666667,29.58333333 -89.5,29.58333333 -89.5,29.5 -89.5,29.41666667 -89.41666667,29.41666667 -89.33333333,29.41666667 -89.25,29.41666667 -89.25,29.5 -89.16666667,29.5 -89.16666667,29.41666667 -89.16666667,29.33333333 -89.08333333,29.33333333 -89.08333333,29.25 -89.0,29.25 -89.0,29.16666667 -89.0,29.08333333 -89.08333333,29.08333333 -89.08333333,29.0 -89.16666667,29.0 -89.25,29.0 -89.33333333,29.0 -89.33333333,28.91666667 -89.41666667,28.91666667 -89.41666667,29.0 -89.41666667,29.08333333 -89.41666667,29.16666667 -89.5,29.16666667 -89.58333333,29.16666667 -89.58333333,29.25 -89.66666667,29.25 -89.75,29.25 -89.83333333,29.25 -89.91666667,29.25 -89.91666667,29.16666667 -90.0,29.16666667 -90.08333333,29.16666667 -90.08333333,29.08333333 -90.16666667,29.08333333 -90.25,29.08333333 -90.25,29.0 -90.33333333,29.0 -90.41666667,29.0 -90.5,29.0 -90.58333333,29.0 -90.66666667,29.0 -90.75,29.0 -90.83333333,29.0 -90.91666667,29.0 -91,29 -91.0,29.08333333 -91.0,29.16666667 -91.08333333,29.16666667 -91.16666667,29.16666667 -91.25,29.16666667 -91.33333333,29.16666667 -91.33333333,29.25 -91.41666667,29.25 -91.41666667,29.33333333 -91.33333333,29.33333333 -91.33333333,29.41666667 -91.41666667,29.41666667 -91.41666667,29.5 -91.5,29.5 -91.58333333,29.5 -91.58333333,29.58333333 -91.66666667,29.58333333 -91.66666667,29.5 -91.75,29.5 -91.75,29.41666667 -91.83333333,29.41666667 -91.91666667,29.41666667 -91.91666667,29.5 -92.0,29.5 -92.08333333,29.5 -92.08333333,29.58333333 -92.16666667,29.58333333 -92.16666667,29.5 -92.25,29.5 -92.33333333,29.5 -92.41666667,29.5 -92.5,29.5 -92.58333333,29.5 -92.66666667,29.5 -92.66666667,29.58333333 -92.75,29.58333333 -92.83333333,29.58333333 -92.91666667,29.58333333 -92.91666667,29.66666667 -93.0,29.66666667 -93.08333333,29.66666667 -93.08333333,29.75 -93.16666667,29.75 -93.25,29.75 -93.33333333,29.75 -93.41666667,29.75 -93.5,29.75 -93.58333333,29.75 -93.66666667,29.75 -93.66666667,29.66666667 -93.75,29.66666667 -93.83333333,29.66666667 -93.91666667,29.66666667 -94.0,29.66666667 -94.08333333,29.66666667 -94.08333333,29.58333333 -94.16666667,29.58333333 -94.25,29.58333333 -94.25,29.5 -94.33333333,29.5 -94.41666667,29.5 -94.5,29.5 -94.5,29.41666667 -94.58333333,29.41666667 -94.66666667,29.41666667 -94.66666667,29.33333333 -94.66666667,29.25 -94.75,29.25 -94.83333333,29.25 -94.83333333,29.16666667 -94.91666667,29.16666667 -95.0,29.16666667 -95.0,29.08333333 -95.08333333,29.08333333 -95.08333333,29.0 -95.16666667,29.0 -95.16666667,28.91666667 -95.25,28.91666667 -95.33333333,28.91666667 -95.33333333,28.83333333 -95.41666667,28.83333333 -95.5,28.83333333 -95.5,28.75 -95.58333333,28.75 -95.58333333,28.66666667 -95.66666667,28.66666667 -95.75,28.66666667 -95.75,28.58333333 -95.83333333,28.58333333 -95.91666667,28.58333333 -96.0,28.58333333 -96.0,28.5 -96.08333333,28.5 -96.16666667,28.5 -96.16666667,28.41666667 -96.25,28.41666667 -96.33333333,28.41666667 -96.33333333,28.33333333 -96.41666667,28.33333333 -96.41666667,28.25 -96.5,28.25 -96.58333333,28.25 -96.58333333,28.16666667 -96.66666667,28.16666667 -96.66666667,28.08333333 -96.75,28.08333333 -96.83333333,28.08333333 -96.83333333,28.0 -96.91666667,28.0 -96.91666667,27.91666667 -97.0,27.91666667 -97.0,27.83333333 -97.0,27.75 -97.08333333,27.75 -97.08333333,27.66666667 -97.16666667,27.66666667 -97.16666667,27.58333333 -97.16666667,27.5 -97.25,27.5 -97.25,27.41666667 -97.25,27.33333333 -97.33333333,27.33333333 -97.33333333,27.25 -97.33333333,27.16666667 -97.33333333,27.08333333 -97.33333333,27.0 -97.33333333,26.91666667 -97.33333333,26.83333333 -97.33333333,26.75 -97.25,26.75 -97.25,26.66666667 -97.25,26.58333333 -97.25,26.5 -97.16666667,26.5 -97.16666667,26.41666667 -97.16666667,26.33333333 -97.16666667,26.25 -97.16666667,26.16666667 -97.08333333,26.16666667 -97.08333333,26.08333333 -97.08333333,26.0 -97.08333333,25.91666667 -97.08333333,25.83333333 -97.08333333,25.75 -97.16666667,25.75 -97.16666667,25.66666667 -97.16666667,25.58333333 -97.16666667,25.5 -97.25,25.5 -97.25,25.41666667 -97.33333333,25.41666667 -97.33333333,25.33333333 -97.33333333,25.25 -97.41666667,25.25 -97.41666667,25.16666667 -97.41666667,25.08333333 -97.5,25.08333333 -97.5,25.0 -97.5,24.91666667 -97.5,24.83333333 -97.58333333,24.83333333 -97.58333333,24.75 -97.58333333,24.66666667 -97.58333333,24.58333333 -97.58333333,24.5 -97.66666667,24.5 -97.66666667,24.41666667 -97.66666667,24.33333333 -97.66666667,24.25 -97.66666667,24.16666667 -97.66666667,24.08333333 -97.66666667,24.0 -97.66666667,23.91666667 -97.66666667,23.83333333 -97.66666667,23.75 -97.66666667,23.66666667 -97.66666667,23.58333333 -97.75,23.58333333 -97.75,23.5 -97.75,23.41666667 -97.75,23.33333333 -97.75,23.25 -97.75,23.16666667 -97.75,23.08333333 -97.75,23.0 -97.75,22.91666667 -97.75,22.83333333 -97.75,22.75 -97.75,22.66666667 -97.83333333,22.66666667 -97.83333333,22.58333333 -97.83333333,22.5 -97.83333333,22.41666667 -97.75,22.41666667 -97.75,22.33333333 -97.75,22.25 -97.75,22.16666667 -97.75,22.08333333 -97.66666667,22.08333333 -97.66666667,22.0 -97.66666667,21.91666667 -97.58333333,21.91666667 -97.58333333,21.83333333 -97.5,21.83333333 -97.5,21.75 -97.41666667,21.75 -97.41666667,21.66666667 -97.33333333,21.66666667 -97.33333333,21.58333333 -97.25,21.58333333 -97.25,21.5 -97.33333333,21.5 -97.33333333,21.41666667 -97.33333333,21.33333333 -97.41666667,21.33333333 -97.41666667,21.25 -97.33333333,21.25 -97.33333333,21.16666667 -97.33333333,21.08333333 -97.25,21.08333333 -97.25,21.0 -97.25,20.91666667 -97.16666667,20.91666667 -97.16666667,20.83333333 -97.16666667,20.75 -97.16666667,20.66666667 -97.08333333,20.66666667 -97.08333333,20.58333333 -97.0,20.58333333 -97.0,20.5 -96.91666667,20.5 -96.91666667,20.41666667 -96.83333333,20.41666667 -96.83333333,20.33333333 -96.75,20.33333333 -96.75,20.25 -96.66666667,20.25 -96.66666667,20.16666667 -96.58333333,20.16666667 -96.58333333,20.08333333 -96.5,20.08333333 -96.5,20.0 -96.5,19.91666667 -96.41666667,19.91666667 -96.41666667,19.83333333 -96.41666667,19.75 -96.33333333,19.75 -96.33333333,19.66666667 -96.33333333,19.58333333 -96.33333333,19.5 -96.25,19.5 -96.25,19.41666667 -96.25,19.33333333 -96.16666667,19.33333333 -96.16666667,19.25 -96.08333333,19.25 -96.08333333,19.16666667 -96.08333333,19.08333333 -96.0,19.08333333 -95.91666667,19.08333333 -95.91666667,19.0 -95.91666667,18.91666667 -95.83333333,18.91666667 -95.83333333,18.83333333 -95.75,18.83333333 -95.66666667,18.83333333 -95.66666667,18.75 -95.58333333,18.75 -95.5,18.75 -95.41666667,18.75 -95.33333333,18.75 -95.25,18.75 -95.16666667,18.75 -95.08333333,18.75 -95.08333333,18.66666667 -95.0,18.66666667 -95.0,18.58333333 -94.91666667,18.58333333 -94.91666667,18.5 -94.83333333,18.5 -94.75,18.5 -94.66666667,18.5 -94.66666667,18.41666667 -94.66666667,18.33333333 -94.58333333,18.33333333 -94.58333333,18.25 -94.5,18.25 -94.5,18.16666667 -94.41666667,18.16666667 -94.41666667,18.08333333 -94.33333333,18.08333333 -94.33333333,18.0 -94.25,18.0 -94.16666667,18.0 -94.08333333,18.0 -94.08333333,18.08333333 -94.0,18.08333333 -94.0,18.16666667 -94.0,18.25 -94.0,18.33333333 -93.91666667,18.33333333 -93.83333333,18.33333333 -93.75,18.33333333 -93.75,18.41666667 -93.66666667,18.41666667 -93.58333333,18.41666667 -93.5,18.41666667 -93.5,18.5 -93.41666667,18.5 -93.33333333,18.5 -93.25,18.5 -93.16666667,18.5 -93.08333333,18.5 -93.0,18.5 -92.91666667,18.5 -92.83333333,18.5 -92.83333333,18.58333333 -92.75,18.58333333 -92.75,18.66666667 -92.66666667,18.66666667 -92.58333333,18.66666667 -92.5,18.66666667 -92.41666667,18.66666667 -92.33333333,18.66666667 -92.33333333,18.75 -92.25,18.75 -92.16666667,18.75 -92.08333333,18.75 -92.0,18.75 -91.91666667,18.75 -91.91666667,18.66666667 -91.83333333,18.66666667 -91.83333333,18.75 -91.75,18.75 -91.66666667,18.75 -91.58333333,18.75 -91.58333333,18.83333333 -91.5,18.83333333 -91.5,18.91666667 -91.41666667,18.91666667 -91.41666667,19.0 -91.33333333,19.0 -91.25,19.0 -91.16666667,19.0 -91.16666667,19.08333333 -91.08333333,19.08333333 -91.08333333,19.16666667 -91.0,19.16666667 -90.91666667,19.16666667 -90.91666667,19.25 -90.83333333,19.25 -90.83333333,19.33333333 -90.75,19.33333333 -90.75,19.41666667 -90.75,19.5 -90.75,19.58333333 -90.75,19.66666667 -90.75,19.75 -90.66666667,19.75 -90.66666667,19.83333333 -90.58333333,19.83333333 -90.58333333,19.91666667 -90.5,19.91666667 -90.5,20.0 -90.5,20.08333333 -90.5,20.16666667 -90.5,20.25 -90.5,20.33333333 -90.5,20.41666667 -90.5,20.5 -90.5,20.58333333 -90.5,20.66666667 -90.5,20.75 -90.41666667,20.75 -90.41666667,20.83333333 -90.41666667,20.91666667 -90.41666667,21.0 -90.41666667,21.08333333 -90.33333333,21.08333333 -90.25,21.08333333 -90.25,21.16666667 -90.16666667,21.16666667 -90.08333333,21.16666667 -90.08333333,21.25 -90.0,21.25 -89.91666667,21.25 -89.83333333,21.25 -89.83333333,21.33333333 -89.75,21.33333333 -89.66666667,21.33333333 -89.58333333,21.33333333 -89.5,21.33333333 -89.41666667,21.33333333 -89.33333333,21.33333333 -89.33333333,21.41666667 -89.25,21.41666667 -89.16666667,21.41666667 -89.08333333,21.41666667 -89.0,21.41666667 -88.91666667,21.41666667 -88.83333333,21.41666667 -88.83333333,21.5 -88.75,21.5 -88.66666667,21.5 -88.66666667,21.58333333 -88.58333333,21.58333333 -88.5,21.58333333 -88.41666667,21.58333333 -88.33333333,21.58333333 -88.25,21.58333333 -88.25,21.66666667 -88.16666667,21.66666667 -88.08333333,21.66666667 -88.0,21.66666667 -87.91666667,21.66666667 -87.91666667,21.58333333 -87.83333333,21.58333333 -87.75,21.58333333 -87.66666667,21.58333333 -87.58333333,21.58333333 -87.58333333,21.5 -87.5,21.5 -87.41666667,21.5 -87.41666667,21.58333333 -87.33333333,21.58333333 -87.25,21.58333333 -87.16666667,21.58333333 -87.16666667,21.66666667 -87.08333333,21.66666667 -87.0,21.66666667 -87.0,21.58333333 -86.91666667,21.58333333 -86.91666667,21.5 -86.83333333,21.5 -86.83333333,21.58333333 -86.75,21.58333333 -86.75,21.5 -86.75,21.41666667 -86.75,21.33333333 -86.75,21.25 -86.66666667,21.25 -86.66666667,21.16666667 -86.75,21.16666667 -86.75,21.08333333 -86.75,21.0 -86.75,20.91666667 -86.83333333,20.91666667 -86.83333333,20.83333333 -86.83333333,20.75 -86.91666667,20.75 -86.91666667,20.66666667 -87.0,20.66666667 -87.0,20.58333333 -87.08333333,20.58333333 -87.08333333,20.5 -87.16666667,20.5 -87.16666667,20.41666667 -87.25,20.41666667 -87.25,20.33333333 -87.33333333,20.33333333 -87.33333333,20.25 -87.33333333,20.16666667 -87.41666667,20.16666667 -87.41666667,20.08333333 -87.41666667,20.0 -87.41666667,19.91666667 -87.41666667,19.83333333 -87.41666667,19.75 -87.41666667,19.66666667 -87.41666667,19.58333333 -87.41666667,19.5 -87.41666667,19.41666667 -87.41666667,19.33333333 -87.41666667,19.25 -87.5,19.25 -87.5,19.16666667 -87.5,19.08333333 -87.5,19.0 -87.58333333,19.0 -87.58333333,18.91666667 -87.58333333,18.83333333 -87.58333333,18.75 -87.66666667,18.75 -87.66666667,18.66666667 -87.66666667,18.58333333 -87.66666667,18.5 -87.75,18.5 -87.75,18.41666667 -87.75,18.33333333 -87.75,18.25 -87.83333333,18.25 -87.83333333,18.16666667 -87.75,18.16666667 -87.75,18.08333333 -87.83333333,18.08333333 -87.83333333,18.0 -87.91666667,18.0 -87.91666667,17.91666667 -87.91666667,17.83333333 -88.0,17.83333333 -88.0,17.75 -88.0,17.66666667 -88.0,17.58333333 -88.0,17.5 -88.0,17.41666667 -87.91666667,17.41666667 -87.91666667,17.5 -87.83333333,17.5 -87.83333333,17.58333333 -87.75,17.58333333 -87.75,17.5 -87.75,17.41666667 -87.75,17.33333333 -87.75,17.25 -87.83333333,17.25 -87.83333333,17.16666667 -87.91666667,17.16666667 -88.0,17.16666667 -88.0,17.25 -88.0,17.33333333 -88.08333333,17.33333333 -88.08333333,17.41666667 -88.16666667,17.41666667 -88.25,17.41666667 -88.25,17.33333333 -88.25,17.25 -88.25,17.16666667 -88.25,17.08333333 -88.16666667,17.08333333 -88.16666667,17.0 -88.16666667,16.91666667 -88.25,16.91666667 -88.25,16.83333333 -88.25,16.75 -88.25,16.66666667 -88.25,16.58333333 -88.33333333,16.58333333 -88.33333333,16.5 -88.33333333,16.41666667 -88.41666667,16.41666667 -88.41666667,16.33333333 -88.5,16.33333333 -88.5,16.25 -88.58333333,16.25 -88.58333333,16.16666667 -88.66666667,16.16666667 -88.75,16.16666667 -88.83333333,16.16666667 -88.83333333,16.08333333 -88.91666667,16.08333333 -89.0,16.08333333 -89.08333333,16.08333333 -89.08333333,16.16666667 -89.0,16.16666667 -89.0,16.25 -89.0,16.33333333 -88.91666667,16.33333333 -88.91666667,16.41666667 -88.83333333,16.41666667 -88.83333333,16.5 -88.91666667,16.5 -88.91666667,16.58333333 -89.0,16.58333333 -89.0,16.5 -89.08333333,16.5 -89.08333333,16.41666667 -89.08333333,16.33333333 -89.16666667,16.33333333 -89.25,16.33333333 -89.25,16.25 -89.33333333,16.25 -89.41666667,16.25 -89.41666667,16.33333333 -89.33333333,16.33333333 -89.33333333,16.41666667 -89.33333333,16.5 -89.25,16.5 -89.25,16.58333333 -89.16666667,16.58333333 -89.16666667,16.66666667 -89.25,16.66666667 -89.33333333,16.66666667 -89.33333333,16.58333333 -89.41666667,16.58333333 -89.5,16.58333333 -89.58333333,16.58333333 -89.58333333,16.5 -89.66666667,16.5 -89.75,16.5 -89.83333333,16.5 -89.91666667,16.5 -89.91666667,16.41666667 -90.0,16.41666667 -90.08333333,16.41666667 -90.08333333,16.5 -90.16666667,16.5 -90.16666667,16.41666667 -90.25,16.41666667 -90.25,16.5 -90.33333333,16.5 -90.41666667,16.5 -90.5,16.5 -90.58333333,16.5 -90.58333333,16.41666667 -90.66666667,16.41666667 -90.75,16.41666667 -90.75,16.33333333 -90.75,16.25 -90.83333333,16.25 -90.83333333,16.16666667 -90.83333333,16.08333333 -90.91666667,16.08333333 -90.91666667,16.0 -90.91666667,15.91666667 -91.0,15.91666667 -91.0,15.83333333 -91.08333333,15.83333333 -91.16666667,15.83333333 -91.16666667,15.91666667 -91.25,15.91666667 -91.25,16.0 -91.25,16.08333333 -91.33333333,16.08333333 -91.41666667,16.08333333 -91.5,16.08333333 -91.58333333,16.08333333 -91.58333333,16.16666667 -91.66666667,16.16666667 -91.66666667,16.25 -91.75,16.25 -91.75,16.16666667 -91.75,16.08333333 -91.66666667,16.08333333 -91.66666667,16.0 -91.66666667,15.91666667 -91.66666667,15.83333333 -91.58333333,15.83333333 -91.58333333,15.75 -91.5,15.75 -91.5,15.66666667 -91.58333333,15.66666667 -91.58333333,15.58333333 -91.58333333,15.5 -91.58333333,15.41666667 -91.5,15.41666667 -91.41666667,15.41666667 -91.33333333,15.41666667 -91.25,15.41666667 -91.16666667,15.41666667 -91.16666667,15.33333333 -91.25,15.33333333 -91.25,15.25 -91.16666667,15.25 -91.08333333,15.25 -91.08333333,15.16666667 -91.0,15.16666667 -90.91666667,15.16666667 -90.83333333,15.16666667 -90.75,15.16666667 -90.66666667,15.16666667 -90.66666667,15.08333333 -90.58333333,15.08333333 -90.5,15.08333333 -90.5,15.16666667 -90.41666667,15.16666667 -90.41666667,15.08333333 -90.33333333,15.08333333 -90.33333333,15.16666667 -90.25,15.16666667 -90.16666667,15.16666667 -90.16666667,15.25 -90.08333333,15.25 -90.08333333,15.33333333 -90.0,15.33333333 -89.91666667,15.33333333 -89.83333333,15.33333333 -89.83333333,15.41666667 -89.75,15.41666667 -89.66666667,15.41666667 -89.66666667,15.5 -89.75,15.5 -89.83333333,15.5 -89.91666667,15.5 -89.91666667,15.58333333 -89.83333333,15.58333333 -89.75,15.58333333 -89.75,15.66666667 -89.66666667,15.66666667 -89.66666667,15.58333333 -89.58333333,15.58333333 -89.5,15.58333333 -89.5,15.66666667 -89.58333333,15.66666667 -89.58333333,15.75 -89.5,15.75 -89.41666667,15.75 -89.41666667,15.83333333 -89.33333333,15.83333333 -89.33333333,15.91666667 -89.25,15.91666667 -89.25,16.0 -89.16666667,16.0 -89.16666667,15.91666667 -89.08333333,15.91666667 -89.08333333,15.83333333 -89.16666667,15.83333333 -89.16666667,15.75 -89.08333333,15.75 -89.08333333,15.66666667 -89.0,15.66666667 -88.91666667,15.66666667 -88.83333333,15.66666667 -88.75,15.66666667 -88.66666667,15.66666667 -88.66666667,15.75 -88.58333333,15.75 -88.58333333,15.66666667 -88.5,15.66666667 -88.5,15.75 -88.41666667,15.75 -88.41666667,15.83333333 -88.33333333,15.83333333 -88.25,15.83333333 -88.25,15.75 -88.16666667,15.75 -88.08333333,15.75 -88.0,15.75 -87.91666667,15.75 -87.91666667,15.66666667 -87.83333333,15.66666667 -87.75,15.66666667 -87.66666667,15.66666667 -87.58333333,15.66666667 -87.5,15.66666667 -87.5,15.58333333 -87.41666667,15.58333333 -87.33333333,15.58333333 -87.25,15.58333333 -87.16666667,15.58333333 -87.08333333,15.58333333 -87.08333333,15.66666667 -87.0,15.66666667 -86.91666667,15.66666667 -86.83333333,15.66666667 -86.83333333,15.75 -86.75,15.75 -86.66666667,15.75 -86.66666667,15.83333333 -86.58333333,15.83333333 -86.58333333,15.75 -86.5,15.75 -86.41666667,15.75 -86.41666667,15.83333333 -86.33333333,15.83333333 -86.25,15.83333333 -86.25,15.91666667 -86.16666667,15.91666667 -86.08333333,15.91666667 -86.0,15.91666667 -85.91666667,15.91666667 -85.83333333,15.91666667 -85.83333333,16.0 -85.75,16.0 -85.66666667,16.0 -85.58333333,16.0 -85.58333333,15.91666667 -85.5,15.91666667 -85.41666667,15.91666667 -85.33333333,15.91666667 -85.33333333,15.83333333 -85.41666667,15.83333333 -85.41666667,15.75 -85.41666667,15.66666667 -85.33333333,15.66666667 -85.33333333,15.58333333 -85.33333333,15.5 -85.25,15.5 -85.25,15.41666667 -85.16666667,15.41666667 -85.16666667,15.33333333 -85.08333333,15.33333333 -85.08333333,15.25 -85.08333333,15.16666667 -85.08333333,15.08333333 -85.0,15.08333333 -85,15 -84.91666667,15.0 -84.91666667,14.91666667 -84.83333333,14.91666667 -84.75,14.91666667 -84.75,14.83333333 -84.75,14.75 -84.66666667,14.75 -84.58333333,14.75 -84.58333333,14.66666667 -84.5,14.66666667 -84.41666667,14.66666667 -84.33333333,14.66666667 -84.33333333,14.75 -84.25,14.75 -84.16666667,14.75 -84.08333333,14.75 -84.08333333,14.83333333 -84.0,14.83333333 -83.91666667,14.83333333 -83.83333333,14.83333333 -83.83333333,14.91666667 -83.75,14.91666667 -83.66666667,14.91666667 -83.66666667,14.83333333 -83.58333333,14.83333333 -83.5,14.83333333 -83.5,14.91666667 -83.41666667,14.91666667 -83.33333333,14.91666667 -83.33333333,15.0 -83.41666667,15.0 -83.41666667,15.08333333 -83.41666667,15.16666667 -83.5,15.16666667 -83.5,15.25 -83.58333333,15.25 -83.66666667,15.25 -83.66666667,15.16666667 -83.66666667,15.08333333 -83.75,15.08333333 -83.75,15.16666667 -83.83333333,15.16666667 -83.83333333,15.25 -83.83333333,15.33333333 -83.75,15.33333333 -83.66666667,15.33333333 -83.66666667,15.41666667 -83.58333333,15.41666667 -83.58333333,15.33333333 -83.5,15.33333333 -83.41666667,15.33333333 -83.33333333,15.33333333 -83.33333333,15.25 -83.33333333,15.16666667 -83.25,15.16666667 -83.25,15.08333333 -83.16666667,15.08333333 -83.08333333,15.08333333 -83.08333333,15.0 -83.08333333,14.91666667 -83.16666667,14.91666667 -83.25,14.91666667 -83.25,14.83333333 -83.25,14.75 -83.25,14.66666667 -83.25,14.58333333 -83.16666667,14.58333333 -83.16666667,14.5 -83.16666667,14.41666667 -83.16666667,14.33333333 -83.16666667,14.25 -83.16666667,14.16666667 -83.25,14.16666667 -83.25,14.08333333 -83.33333333,14.08333333 -83.33333333,14.0 -83.41666667,14.0 -83.41666667,13.91666667 -83.41666667,13.83333333 -83.41666667,13.75 -83.5,13.75 -83.5,13.66666667 -83.5,13.58333333 -83.5,13.5 -83.5,13.41666667 -83.5,13.33333333 -83.5,13.25 -83.5,13.16666667 -83.5,13.08333333 -83.5,13.0 -83.5,12.91666667 -83.5,12.83333333 -83.5,12.75 -83.5,12.66666667 -83.5,12.58333333 -83.5,12.5 -83.41666667,12.5 -83.41666667,12.41666667 -83.41666667,12.33333333 -83.5,12.33333333 -83.58333333,12.33333333 -83.58333333,12.25 -83.66666667,12.25 -83.66666667,12.16666667 -83.66666667,12.08333333 -83.66666667,12.0 -83.75,12.0 -83.75,12.08333333 -83.75,12.16666667 -83.75,12.25 -83.83333333,12.25 -83.91666667,12.25 -84.0,12.25 -84.08333333,12.25 -84.08333333,12.33333333 -84.16666667,12.33333333 -84.16666667,12.25 -84.25,12.25 -84.33333333,12.25 -84.41666667,12.25 -84.41666667,12.16666667 -84.41666667,12.08333333 -84.33333333,12.08333333 -84.33333333,12.0 -84.25,12.0 -84.25,11.91666667 -84.33333333,11.91666667 -84.41666667,11.91666667 -84.41666667,11.83333333 -84.41666667,11.75 -84.5,11.75 -84.5,11.66666667 -84.5,11.58333333 -84.5,11.5 -84.58333333,11.5 -84.66666667,11.5 -84.75,11.5 -84.75,11.58333333 -84.83333333,11.58333333 -84.91666667,11.58333333 -84.91666667,11.5 -84.91666667,11.41666667 -84.91666667,11.33333333 -84.83333333,11.33333333 -84.83333333,11.25 -84.83333333,11.16666667 -84.91666667,11.16666667 -84.91666667,11.08333333 -85.0,11.08333333 -85.08333333,11.08333333 -85.16666667,11.08333333 -85.25,11.08333333 -85.33333333,11.08333333 -85.33333333,11.16666667 -85.41666667,11.16666667 -85.5,11.16666667 -85.58333333,11.16666667 -85.58333333,11.08333333 -85.5,11.08333333 -85.5,11.0 -85.5,10.91666667 -85.5,10.83333333 -85.41666667,10.83333333 -85.41666667,10.75 -85.33333333,10.75 -85.25,10.75 -85.25,10.66666667 -85.25,10.58333333 -85.16666667,10.58333333 -85.16666667,10.5 -85.08333333,10.5 -85.08333333,10.41666667 -85.08333333,10.33333333 -85.0,10.33333333 -85.0,10.25 -85.0,10.16666667 -84.91666667,10.16666667 -84.91666667,10.08333333 -84.83333333,10.08333333 -84.83333333,10.0 -84.75,10.0 -84.75,9.91666667 -84.83333333,9.91666667 -84.83333333,9.83333333 -84.83333333,9.75 -84.91666667,9.75 -84.91666667,9.83333333 -84.91666667,9.91666667 -85.0,9.91666667 -85.08333333,9.91666667 -85.08333333,10.0 -85.16666667,10.0 -85.25,10.0 -85.25,10.08333333 -85.33333333,10.08333333 -85.33333333,10.16666667 -85.41666667,10.16666667 -85.41666667,10.25 -85.5,10.25 -85.58333333,10.25 -85.66666667,10.25 -85.75,10.25 -85.75,10.16666667 -85.75,10.08333333 -85.66666667,10.08333333 -85.66666667,10.0 -85.66666667,9.91666667 -85.75,9.91666667 -85.75,10.0 -85.83333333,10.0 -85.83333333,10.08333333 -85.83333333,10.16666667 -85.91666667,10.16666667 -85.91666667,10.25 -85.91666667,10.33333333 -85.91666667,10.41666667 -85.83333333,10.41666667 -85.83333333,10.5 -85.83333333,10.58333333 -85.75,10.58333333 -85.75,10.66666667 -85.66666667,10.66666667 -85.66666667,10.75 -85.75,10.75 -85.83333333,10.75 -85.83333333,10.83333333 -85.91666667,10.83333333 -86.0,10.83333333 -86.0,10.91666667 -85.91666667,10.91666667 -85.91666667,11.0 -85.83333333,11.0 -85.75,11.0 -85.75,11.08333333 -85.83333333,11.08333333 -85.83333333,11.16666667 -85.91666667,11.16666667 -85.91666667,11.25 -86.0,11.25 -86.0,11.33333333 -86.08333333,11.33333333 -86.08333333,11.41666667 -86.16666667,11.41666667 -86.16666667,11.5 -86.25,11.5 -86.25,11.58333333 -86.33333333,11.58333333 -86.41666667,11.58333333 -86.41666667,11.66666667 -86.5,11.66666667 -86.5,11.75 -86.58333333,11.75 -86.58333333,11.83333333 -86.66666667,11.83333333 -86.66666667,11.91666667 -86.75,11.91666667 -86.75,12.0 -86.75,12.08333333 -86.83333333,12.08333333 -86.83333333,12.16666667 -86.91666667,12.16666667 -86.91666667,12.25 -87.0,12.25 -87.0,12.33333333 -87.08333333,12.33333333 -87.16666667,12.33333333 -87.16666667,12.41666667 -87.25,12.41666667 -87.25,12.5 -87.33333333,12.5 -87.33333333,12.58333333 -87.41666667,12.58333333 -87.41666667,12.66666667 -87.5,12.66666667 -87.5,12.75 -87.58333333,12.75 -87.58333333,12.83333333 -87.5,12.83333333 -87.5,12.91666667 -87.41666667,12.91666667 -87.41666667,13.0 -87.41666667,13.08333333 -87.5,13.08333333 -87.5,13.16666667 -87.5,13.25 -87.58333333,13.25 -87.66666667,13.25 -87.66666667,13.16666667 -87.75,13.16666667 -87.83333333,13.16666667 -87.83333333,13.08333333 -87.91666667,13.08333333 -88.0,13.08333333 -88.0,13.16666667 -88.08333333,13.16666667 -88.16666667,13.16666667 -88.16666667,13.08333333 -88.25,13.08333333 -88.25,13.16666667 -88.33333333,13.16666667 -88.41666667,13.16666667 -88.5,13.16666667 -88.58333333,13.16666667 -88.66666667,13.16666667 -88.75,13.16666667 -88.83333333,13.16666667 -88.83333333,13.25 -88.91666667,13.25 -89.0,13.25 -89.0,13.33333333 -89.08333333,13.33333333 -89.16666667,13.33333333 -89.16666667,13.41666667 -89.25,13.41666667 -89.33333333,13.41666667 -89.41666667,13.41666667 -89.5,13.41666667 -89.58333333,13.41666667 -89.58333333,13.5 -89.66666667,13.5 -89.75,13.5 -89.83333333,13.5 -89.83333333,13.58333333 -89.91666667,13.58333333 -90.0,13.58333333 -90.0,13.66666667 -90.08333333,13.66666667 -90.16666667,13.66666667 -90.16666667,13.75 -90.25,13.75 -90.33333333,13.75 -90.33333333,13.83333333 -90.41666667,13.83333333 -90.5,13.83333333 -90.58333333,13.83333333 -90.58333333,13.91666667 -90.66666667,13.91666667 -90.75,13.91666667 -90.83333333,13.91666667 -90.91666667,13.91666667 -91.0,13.91666667 -91.08333333,13.91666667 -91.16666667,13.91666667 -91.25,13.91666667 -91.33333333,13.91666667 -91.41666667,13.91666667 -91.41666667,14.0 -91.5,14.0 -91.58333333,14.0 -91.66666667,14.0 -91.66666667,14.08333333 -91.75,14.08333333 -91.75,14.16666667 -91.83333333,14.16666667 -91.91666667,14.16666667 -91.91666667,14.25 -92.0,14.25 -92.0,14.33333333 -92.08333333,14.33333333 -92.08333333,14.41666667 -92.16666667,14.41666667 -92.25,14.41666667 -92.25,14.5 -92.33333333,14.5 -92.33333333,14.58333333 -92.41666667,14.58333333 -92.41666667,14.66666667 -92.5,14.66666667 -92.5,14.75 -92.58333333,14.75 -92.58333333,14.83333333 -92.66666667,14.83333333 -92.66666667,14.91666667 -92.75,14.91666667 -92.75,15.0 -92.83333333,15.0 -92.83333333,15.08333333 -92.91666667,15.08333333 -92.91666667,15.16666667 -93.0,15.16666667 -93.0,15.25 -93.08333333,15.25 -93.08333333,15.33333333 -93.16666667,15.33333333 -93.16666667,15.41666667 -93.25,15.41666667 -93.25,15.5 -93.33333333,15.5 -93.33333333,15.58333333 -93.41666667,15.58333333 -93.5,15.58333333 -93.5,15.66666667 -93.58333333,15.66666667 -93.58333333,15.75 -93.66666667,15.75 -93.66666667,15.83333333 -93.75,15.83333333 -93.83333333,15.83333333 -93.83333333,15.91666667 -93.91666667,15.91666667 -94.0,15.91666667 -94,16 -94.08333333,16.0 -94.16666667,16.0 -94.16666667,16.08333333 -94.25,16.08333333 -94.33333333,16.08333333 -94.41666667,16.08333333 -94.41666667,16.16666667 -94.5,16.16666667 -94.58333333,16.16666667 -94.66666667,16.16666667 -94.75,16.16666667 -94.83333333,16.16666667 -94.91666667,16.16666667 -95.0,16.16666667 -95.08333333,16.16666667 -95.16666667,16.16666667 -95.16666667,16.08333333 -95.25,16.08333333 -95.33333333,16.08333333 -95.33333333,16.0 -95.41666667,16.0 -95.41666667,15.91666667 -95.5,15.91666667 -95.58333333,15.91666667 -95.66666667,15.91666667 -95.66666667,15.83333333 -95.75,15.83333333 -95.83333333,15.83333333 -95.91666667,15.83333333 -95.91666667,15.75 -96.0,15.75 -96.08333333,15.75 -96.08333333,15.66666667 -96.16666667,15.66666667 -96.25,15.66666667 -96.33333333,15.66666667 -96.41666667,15.66666667 -96.41666667,15.58333333 -96.5,15.58333333 -96.58333333,15.58333333 -96.58333333,15.66666667 -96.66666667,15.66666667 -96.75,15.66666667 -96.83333333,15.66666667 -96.91666667,15.66666667 -96.91666667,15.75 -97.0,15.75 -97.08333333,15.75 -97.08333333,15.83333333 -97.16666667,15.83333333 -97.25,15.83333333 -97.25,15.91666667 -97.33333333,15.91666667 -97.41666667,15.91666667 -97.5,15.91666667 -97.58333333,15.91666667 -97.66666667,15.91666667 -97.75,15.91666667 -97.83333333,15.91666667 -97.83333333,16.0 -97.91666667,16.0 -98,16 -98.0,16.08333333 -98.08333333,16.08333333 -98.08333333,16.16666667 -98.16666667,16.16666667 -98.25,16.16666667 -98.33333333,16.16666667 -98.33333333,16.25 -98.41666667,16.25 -98.5,16.25 -98.58333333,16.25 -98.58333333,16.33333333 -98.66666667,16.33333333 -98.66666667,16.41666667 -98.75,16.41666667 -98.75,16.5 -98.83333333,16.5 -98.91666667,16.5 -99.0,16.5 -99.0,16.58333333 -99.08333333,16.58333333 -99.16666667,16.58333333 -99.25,16.58333333 -99.33333333,16.58333333 -99.41666667,16.58333333 -99.41666667,16.66666667 -99.5,16.66666667 -99.58333333,16.66666667 -99.66666667,16.66666667 -99.75,16.66666667 -99.83333333,16.66666667 -99.83333333,16.75 -99.91666667,16.75 -99.91666667,16.83333333 -100.0,16.83333333 -100.0,16.91666667 -100.08333333,16.91666667 -100.16666667,16.91666667 -100.25,16.91666667 -100.25,17.0 -100.33333333,17.0 -100.41666667,17.0 -100.5,17.0 -100.5,17.08333333 -100.58333333,17.08333333 -100.66666667,17.08333333 -100.75,17.08333333 -100.75,17.16666667 -100.83333333,17.16666667 -100.91666667,17.16666667 -101.0,17.16666667 -101.0,17.25 -101.08333333,17.25 -101.08333333,17.33333333 -101.16666667,17.33333333 -101.25,17.33333333 -101.25,17.41666667 -101.33333333,17.41666667 -101.41666667,17.41666667 -101.41666667,17.5 -101.5,17.5 -101.5,17.58333333 -101.58333333,17.58333333 -101.66666667,17.58333333 -101.66666667,17.66666667 -101.75,17.66666667 -101.75,17.75 -101.83333333,17.75 -101.83333333,17.83333333 -101.91666667,17.83333333 -101.91666667,17.91666667 -102.0,17.91666667 -102.08333333,17.91666667 -102.16666667,17.91666667 -102.25,17.91666667 -102.33333333,17.91666667 -102.41666667,17.91666667 -102.41666667,18.0 -102.5,18.0 -102.58333333,18.0 -102.66666667,18.0 -102.75,18.0 -102.75,18.08333333 -102.83333333,18.08333333 -102.91666667,18.08333333 -103.0,18.08333333 -103.0,18.16666667 -103.08333333,18.16666667 -103.16666667,18.16666667 -103.25,18.16666667 -103.33333333,18.16666667 -103.33333333,18.25 -103.41666667,18.25 -103.5,18.25 -103.5,18.33333333 -103.58333333,18.33333333 -103.58333333,18.41666667 -103.58333333,18.5 -103.66666667,18.5 -103.66666667,18.58333333 -103.75,18.58333333 -103.75,18.66666667 -103.83333333,18.66666667 -103.83333333,18.75 -103.91666667,18.75 -104.0,18.75 -104.0,18.83333333 -104.08333333,18.83333333 -104.08333333,18.91666667 -104.16666667,18.91666667 -104.25,18.91666667 -104.25,19.0 -104.33333333,19.0 -104.33333333,19.08333333 -104.41666667,19.08333333 -104.5,19.08333333 -104.58333333,19.08333333 -104.66666667,19.08333333 -104.66666667,19.16666667 -104.75,19.16666667 -104.83333333,19.16666667 -104.83333333,19.25 -104.91666667,19.25 -105.0,19.25 -105.0,19.33333333 -105.08333333,19.33333333 -105.08333333,19.41666667 -105.08333333,19.5 -105.16666667,19.5 -105.16666667,19.58333333 -105.25,19.58333333 -105.25,19.66666667 -105.33333333,19.66666667 -105.33333333,19.75 -105.41666667,19.75 -105.41666667,19.83333333 -105.5,19.83333333 -105.5,19.91666667 -105.5,20.0 -105.58333333,20.0 -105.58333333,20.08333333 -105.58333333,20.16666667 -105.58333333,20.25 -105.66666667,20.25 -105.66666667,20.33333333 -105.75,20.33333333 -105.75,20.41666667 -105.66666667,20.41666667 -105.66666667,20.5 -105.58333333,20.5 -105.5,20.5 -105.41666667,20.5 -105.41666667,20.58333333 -105.33333333,20.58333333 -105.25,20.58333333 -105.25,20.66666667 -105.33333333,20.66666667 -105.41666667,20.66666667 -105.5,20.66666667 -105.5,20.75 -105.58333333,20.75 -105.58333333,20.83333333 -105.5,20.83333333 -105.5,20.91666667 -105.41666667,20.91666667 -105.41666667,21.0 -105.33333333,21.0 -105.33333333,21.08333333 -105.25,21.08333333 -105.25,21.16666667 -105.25,21.25 -105.25,21.33333333 -105.25,21.41666667 -105.25,21.5 -105.33333333,21.5 -105.41666667,21.5 -105.41666667,21.58333333 -105.5,21.58333333 -105.5,21.66666667 -105.5,21.75 -105.58333333,21.75 -105.58333333,21.83333333 -105.66666667,21.83333333 -105.66666667,21.91666667 -105.66666667,22.0 -105.66666667,22.08333333 -105.66666667,22.16666667 -105.66666667,22.25 -105.66666667,22.33333333 -105.75,22.33333333 -105.75,22.41666667 -105.75,22.5 -105.83333333,22.5 -105.83333333,22.58333333 -105.83333333,22.66666667 -105.91666667,22.66666667 -105.91666667,22.75 -106.0,22.75 -106.08333333,22.75 -106.08333333,22.83333333 -106.16666667,22.83333333 -106.16666667,22.91666667 -106.25,22.91666667 -106.25,23.0 -106.33333333,23.0 -106.33333333,23.08333333 -106.41666667,23.08333333 -106.41666667,23.16666667 -106.5,23.16666667 -106.5,23.25 -106.5,23.33333333 -106.58333333,23.33333333 -106.58333333,23.41666667 -106.66666667,23.41666667 -106.66666667,23.5 -106.75,23.5 -106.75,23.58333333 -106.83333333,23.58333333 -106.83333333,23.66666667 -106.91666667,23.66666667 -106.91666667,23.75 -106.91666667,23.83333333 -107.0,23.83333333 -107.0,23.91666667 -107.08333333,23.91666667 -107.08333333,24.0 -107.16666667,24.0 -107.16666667,24.08333333 -107.25,24.08333333 -107.33333333,24.08333333 -107.33333333,24.16666667 -107.41666667,24.16666667 -107.41666667,24.25 -107.5,24.25 -107.58333333,24.25 -107.58333333,24.33333333 -107.66666667,24.33333333 -107.66666667,24.41666667 -107.75,24.41666667 -107.83333333,24.41666667 -107.83333333,24.5 -107.91666667,24.5 -107.91666667,24.58333333 -108.0,24.58333333 -108.08333333,24.58333333 -108.08333333,24.66666667 -108.08333333,24.75 -108.16666667,24.75 -108.16666667,24.83333333 -108.16666667,24.91666667 -108.25,24.91666667 -108.25,25.0 -108.33333333,25.0 -108.33333333,25.08333333 -108.33333333,25.16666667 -108.41666667,25.16666667 -108.5,25.16666667 -108.5,25.25 -108.58333333,25.25 -108.66666667,25.25 -108.66666667,25.33333333 -108.75,25.33333333 -108.83333333,25.33333333 -108.83333333,25.41666667 -108.91666667,25.41666667 -109.0,25.41666667 -109.08333333,25.41666667 -109.08333333,25.5 -109.16666667,25.5 -109.16666667,25.58333333 -109.25,25.58333333 -109.33333333,25.58333333 -109.41666667,25.58333333 -109.41666667,25.66666667 -109.41666667,25.75 -109.5,25.75 -109.5,25.83333333 -109.5,25.91666667 -109.5,26.0 -109.5,26.08333333 -109.41666667,26.08333333 -109.41666667,26.16666667 -109.33333333,26.16666667 -109.33333333,26.25 -109.33333333,26.33333333 -109.33333333,26.41666667 -109.33333333,26.5 -109.33333333,26.58333333 -109.41666667,26.58333333 -109.41666667,26.66666667 -109.5,26.66666667 -109.58333333,26.66666667 -109.66666667,26.66666667 -109.75,26.66666667 -109.83333333,26.66666667 -109.83333333,26.75 -109.91666667,26.75 -109.91666667,26.83333333 -109.91666667,26.91666667 -110.0,26.91666667 -110,27 -110.08333333,27.0 -110.08333333,27.08333333 -110.16666667,27.08333333 -110.25,27.08333333 -110.33333333,27.08333333 -110.33333333,27.16666667 -110.41666667,27.16666667 -110.41666667,27.25 -110.5,27.25 -110.58333333,27.25 -110.66666667,27.25 -110.66666667,27.33333333 -110.66666667,27.41666667 -110.66666667,27.5 -110.66666667,27.58333333 -110.66666667,27.66666667 -110.66666667,27.75 -110.66666667,27.83333333 -110.75,27.83333333 -110.75,27.91666667 -110.83333333,27.91666667 -110.83333333,27.83333333 -110.91666667,27.83333333 -111.0,27.83333333 -111.0,27.91666667 -111.08333333,27.91666667 -111.16666667,27.91666667 -111.25,27.91666667 -111.25,28.0 -111.33333333,28.0 -111.33333333,28.08333333 -111.33333333,28.16666667 -111.41666667,28.16666667 -111.41666667,28.25 -111.5,28.25 -111.5,28.33333333 -111.58333333,28.33333333 -111.58333333,28.41666667 -111.66666667,28.41666667 -111.75,28.41666667 -111.75,28.5 -111.83333333,28.5 -111.83333333,28.58333333 -111.91666667,28.58333333 -111.91666667,28.66666667 -112.0,28.66666667 -112.0,28.75 -112.0,28.83333333 -112.08333333,28.83333333 -112.08333333,28.91666667 -112.16666667,28.91666667 -112.16666667,28.83333333 -112.25,28.83333333 -112.25,28.75 -112.25,28.66666667 -112.33333333,28.66666667 -112.33333333,28.75 -112.41666667,28.75 -112.5,28.75 -112.5,28.83333333 -112.58333333,28.83333333 -112.58333333,28.91666667 -112.58333333,29.0 -112.58333333,29.08333333 -112.5,29.08333333 -112.5,29.16666667 -112.5,29.25 -112.41666667,29.25 -112.41666667,29.33333333 -112.41666667,29.41666667 -112.41666667,29.5 -112.5,29.5 -112.5,29.58333333 -112.58333333,29.58333333 -112.58333333,29.66666667 -112.66666667,29.66666667 -112.66666667,29.75 -112.66666667,29.83333333 -112.75,29.83333333 -112.75,29.91666667 -112.75,30.0 -112.83333333,30.0 -112.83333333,30.08333333 -112.83333333,30.16666667 -112.83333333,30.25 -112.91666667,30.25 -112.91666667,30.33333333 -112.91666667,30.41666667 -113.0,30.41666667 -113.0,30.5 -113.08333333,30.5 -113.08333333,30.58333333 -113.08333333,30.66666667 -113.16666667,30.66666667 -113.16666667,30.75 -113.16666667,30.83333333 -113.16666667,30.91666667 -113.16666667,31.0 -113.16666667,31.08333333 -113.08333333,31.08333333 -113.08333333,31.16666667 -113.16666667,31.16666667 -113.25,31.16666667 -113.33333333,31.16666667 -113.33333333,31.25 -113.41666667,31.25 -113.5,31.25 -113.58333333,31.25 -113.66666667,31.25 -113.66666667,31.33333333 -113.66666667,31.41666667 -113.66666667,31.5 -113.75,31.5 -113.83333333,31.5 -113.83333333,31.58333333 -113.91666667,31.58333333 -113.91666667,31.5 -114.0,31.5 -114.0,31.41666667 -114.08333333,31.41666667 -114.16666667,31.41666667 -114.16666667,31.5 -114.25,31.5 -114.33333333,31.5 -114.33333333,31.58333333 -114.41666667,31.58333333 -114.5,31.58333333 -114.5,31.66666667 -114.58333333,31.66666667 -114.58333333,31.58333333 -114.66666667,31.58333333 -114.66666667,31.66666667 -114.75,31.66666667 -114.75,31.58333333 -114.75,31.5 -114.83333333,31.5 -114.83333333,31.41666667 -114.83333333,31.33333333 -114.83333333,31.25 -114.83333333,31.16666667 -114.83333333,31.08333333 -114.75,31.08333333 -114.75,31.0 -114.66666667,31.0 -114.66666667,30.91666667 -114.66666667,30.83333333 -114.66666667,30.75 -114.66666667,30.66666667 -114.66666667,30.58333333 -114.58333333,30.58333333 -114.58333333,30.5 -114.58333333,30.41666667 -114.58333333,30.33333333 -114.58333333,30.25 -114.58333333,30.16666667 -114.5,30.16666667 -114.5,30.08333333 -114.5,30.0 -114.41666667,30.0 -114.41666667,29.91666667 -114.33333333,29.91666667 -114.33333333,29.83333333 -114.25,29.83333333 -114.16666667,29.83333333 -114.16666667,29.75 -114.08333333,29.75 -114.08333333,29.66666667 -114.0,29.66666667 -114.0,29.58333333 -113.91666667,29.58333333 -113.91666667,29.5 -113.83333333,29.5 -113.75,29.5 -113.75,29.41666667 -113.66666667,29.41666667 -113.66666667,29.5 -113.58333333,29.5 -113.58333333,29.58333333 -113.5,29.58333333 -113.41666667,29.58333333 -113.41666667,29.5 -113.33333333,29.5 -113.33333333,29.41666667 -113.33333333,29.33333333 -113.25,29.33333333 -113.16666667,29.33333333 -113.16666667,29.25 -113.16666667,29.16666667 -113.16666667,29.08333333 -113.08333333,29.08333333 -113.08333333,29.0 -113.16666667,29.0 -113.25,29.0 -113.25,29.08333333 -113.33333333,29.08333333 -113.33333333,29.16666667 -113.41666667,29.16666667 -113.5,29.16666667 -113.5,29.08333333 -113.41666667,29.08333333 -113.41666667,29.0 -113.33333333,29.0 -113.33333333,28.91666667 -113.25,28.91666667 -113.16666667,28.91666667 -113.16666667,28.83333333 -113.16666667,28.75 -113.16666667,28.66666667 -113.08333333,28.66666667 -113.08333333,28.58333333 -113.08333333,28.5 -113.0,28.5 -112.91666667,28.5 -112.83333333,28.5 -112.83333333,28.41666667 -112.83333333,28.33333333 -112.83333333,28.25 -112.75,28.25 -112.75,28.16666667 -112.75,28.08333333 -112.75,28.0 -112.75,27.91666667 -112.66666667,27.91666667 -112.66666667,27.83333333 -112.66666667,27.75 -112.58333333,27.75 -112.58333333,27.66666667 -112.5,27.66666667 -112.41666667,27.66666667 -112.41666667,27.58333333 -112.33333333,27.58333333 -112.25,27.58333333 -112.25,27.5 -112.25,27.41666667 -112.25,27.33333333 -112.16666667,27.33333333 -112.08333333,27.33333333 -112.08333333,27.25 -112.0,27.25 -112.0,27.16666667 -111.91666667,27.16666667 -111.91666667,27.08333333 -111.91666667,27.0 -111.91666667,26.91666667 -111.83333333,26.91666667 -111.75,26.91666667 -111.66666667,26.91666667 -111.66666667,26.83333333 -111.58333333,26.83333333 -111.58333333,26.75 -111.5,26.75 -111.5,26.66666667 -111.5,26.58333333 -111.41666667,26.58333333 -111.41666667,26.5 -111.41666667,26.41666667 -111.33333333,26.41666667 -111.33333333,26.33333333 -111.33333333,26.25 -111.33333333,26.16666667 -111.25,26.16666667 -111.25,26.08333333 -111.16666667,26.08333333 -111.08333333,26.08333333 -111.08333333,26.0 -111,26 -111.0,25.91666667 -111.08333333,25.91666667 -111.16666667,25.91666667 -111.16666667,25.83333333 -111.16666667,25.75 -111.16666667,25.66666667 -111.16666667,25.58333333 -111.08333333,25.58333333 -111.08333333,25.66666667 -111.08333333,25.75 -111.0,25.75 -111.0,25.66666667 -111.0,25.58333333 -111.0,25.5 -111.0,25.41666667 -110.91666667,25.41666667 -110.91666667,25.33333333 -110.91666667,25.25 -110.83333333,25.25 -110.83333333,25.16666667 -110.83333333,25.08333333 -110.75,25.08333333 -110.75,25.16666667 -110.75,25.25 -110.75,25.33333333 -110.66666667,25.33333333 -110.66666667,25.25 -110.66666667,25.16666667 -110.66666667,25.08333333 -110.58333333,25.08333333 -110.5,25.08333333 -110.5,25.0 -110.5,24.91666667 -110.5,24.83333333 -110.58333333,24.83333333 -110.58333333,24.75 -110.66666667,24.75 -110.66666667,24.66666667 -110.66666667,24.58333333 -110.66666667,24.5 -110.66666667,24.41666667 -110.66666667,24.33333333 -110.58333333,24.33333333 -110.58333333,24.25 -110.5,24.25 -110.41666667,24.25 -110.33333333,24.25 -110.33333333,24.33333333 -110.41666667,24.33333333 -110.41666667,24.41666667 -110.41666667,24.5 -110.41666667,24.58333333 -110.41666667,24.66666667 -110.33333333,24.66666667 -110.33333333,24.58333333 -110.25,24.58333333 -110.25,24.5 -110.25,24.41666667 -110.16666667,24.41666667 -110.16666667,24.33333333 -110.16666667,24.25 -110.08333333,24.25 -110.0,24.25 -110.0,24.33333333 -110.0,24.41666667 -109.91666667,24.41666667 -109.83333333,24.41666667 -109.83333333,24.33333333 -109.83333333,24.25 -109.75,24.25 -109.75,24.16666667 -109.75,24.08333333 -109.75,24.0 -109.75,23.91666667 -109.66666667,23.91666667 -109.66666667,23.83333333 -109.66666667,23.75 -109.66666667,23.66666667 -109.58333333,23.66666667 -109.5,23.66666667 -109.5,23.58333333 -109.41666667,23.58333333 -109.41666667,23.5 -109.41666667,23.41666667 -109.41666667,23.33333333 -109.41666667,23.25 -109.41666667,23.16666667 -109.41666667,23.08333333 -109.5,23.08333333 -109.58333333,23.08333333 -109.58333333,23.0 -109.66666667,23.0 -109.66666667,22.91666667 -109.75,22.91666667 -109.83333333,22.91666667 -109.83333333,22.83333333 -109.91666667,22.83333333 -110.0,22.83333333 -110.08333333,22.83333333 -110.08333333,22.91666667 -110.08333333,23.0 -110.16666667,23.0 -110.16666667,23.08333333 -110.16666667,23.16666667 -110.16666667,23.25 -110.25,23.25 -110.25,23.33333333 -110.25,23.41666667 -110.33333333,23.41666667 -110.33333333,23.5 -110.41666667,23.5 -110.41666667,23.58333333 -110.5,23.58333333 -110.58333333,23.58333333 -110.58333333,23.66666667 -110.66666667,23.66666667 -110.66666667,23.75 -110.75,23.75 -110.75,23.83333333 -110.83333333,23.83333333 -110.83333333,23.91666667 -110.91666667,23.91666667 -110.91666667,24.0 -111,24 -111.08333333,24.0 -111.08333333,24.08333333 -111.16666667,24.08333333 -111.16666667,24.16666667 -111.25,24.16666667 -111.33333333,24.16666667 -111.33333333,24.25 -111.41666667,24.25 -111.5,24.25 -111.5,24.33333333 -111.58333333,24.33333333 -111.66666667,24.33333333 -111.66666667,24.25 -111.75,24.25 -111.75,24.33333333 -111.83333333,24.33333333 -111.83333333,24.41666667 -111.91666667,24.41666667 -112.0,24.41666667 -112.0,24.5 -112.08333333,24.5 -112.16666667,24.5 -112.16666667,24.58333333 -112.25,24.58333333 -112.25,24.66666667 -112.16666667,24.66666667 -112.16666667,24.75 -112.25,24.75 -112.33333333,24.75 -112.33333333,24.83333333 -112.33333333,24.91666667 -112.25,24.91666667 -112.25,25.0 -112.25,25.08333333 -112.25,25.16666667 -112.16666667,25.16666667 -112.16666667,25.25 -112.16666667,25.33333333 -112.16666667,25.41666667 -112.16666667,25.5 -112.16666667,25.58333333 -112.16666667,25.66666667 -112.16666667,25.75 -112.16666667,25.83333333 -112.16666667,25.91666667</coordinates></LinearRing></outerBoundaryIs><innerBoundaryIs><LinearRing><coordinates>-121.25,35.83333333 -121.25,35.75 -121.16666667,35.75 -121.16666667,35.83333333 -121.25,35.83333333</coordinates></LinearRing></innerBoundaryIs><innerBoundaryIs><LinearRing><coordinates>-120.16666667,35.58333333 -120.16666667,35.66666667 -120.16666667,35.75 -120.16666667,35.83333333 -120.25,35.83333333 -120.25,35.75 -120.25,35.66666667 -120.25,35.58333333 -120.16666667,35.58333333</coordinates></LinearRing></innerBoundaryIs><innerBoundaryIs><LinearRing><coordinates>-120.25,35.83333333 -120.25,35.91666667 -120.25,36.0 -120.33333333,36.0 -120.41666667,36.0 -120.41666667,36.08333333 -120.5,36.08333333 -120.5,36.16666667 -120.5,36.25 -120.41666667,36.25 -120.41666667,36.33333333 -120.5,36.33333333 -120.5,36.41666667 -120.5,36.5 -120.58333333,36.5 -120.66666667,36.5 -120.75,36.5 -120.83333333,36.5 -120.83333333,36.58333333 -120.91666667,36.58333333 -120.91666667,36.66666667 -120.91666667,36.75 -120.91666667,36.83333333 -121.0,36.83333333 -121.08333333,36.83333333 -121.08333333,36.91666667 -121.16666667,36.91666667 -121.16666667,37.0 -121.25,37.0 -121.25,36.91666667 -121.25,36.83333333 -121.16666667,36.83333333 -121.16666667,36.75 -121.16666667,36.66666667 -121.16666667,36.58333333 -121.08333333,36.58333333 -121.08333333,36.5 -121.0,36.5 -121.0,36.41666667 -120.91666667,36.41666667 -120.91666667,36.33333333 -120.83333333,36.33333333 -120.83333333,36.25 -120.83333333,36.16666667 -120.75,36.16666667 -120.75,36.08333333 -120.66666667,36.08333333 -120.66666667,36.0 -120.58333333,36.0 -120.58333333,35.91666667 -120.58333333,35.83333333 -120.5,35.83333333 -120.5,35.91666667 -120.41666667,35.91666667 -120.33333333,35.91666667 -120.33333333,35.83333333 -120.25,35.83333333</coordinates></LinearRing></innerBoundaryIs><innerBoundaryIs><LinearRing><coordinates>-116.0,33.83333333 -116.0,33.75 -115.91666667,33.75 -115.83333333,33.75 -115.83333333,33.83333333 -115.91666667,33.83333333 -116.0,33.83333333</coordinates></LinearRing></innerBoundaryIs><innerBoundaryIs><LinearRing><coordinates>-117.66666667,35.33333333 -117.75,35.33333333 -117.75,35.25 -117.66666667,35.25 -117.66666667,35.33333333</coordinates></LinearRing></innerBoundaryIs><innerBoundaryIs><LinearRing><coordinates>-117.16666667,35.83333333 -117.25,35.83333333 -117.25,35.75 -117.16666667,35.75 -117.16666667,35.83333333</coordinates></LinearRing></innerBoundaryIs><innerBoundaryIs><LinearRing><coordinates>-116.08333333,36.41666667 -116.16666667,36.41666667 -116.16666667,36.33333333 -116.08333333,36.33333333 -116.08333333,36.41666667</coordinates></LinearRing></innerBoundaryIs><innerBoundaryIs><LinearRing><coordinates>-110.75,31.25 -110.83333333,31.25 -110.91666667,31.25 -110.91666667,31.16666667 -110.83333333,31.16666667 -110.83333333,31.08333333 -110.83333333,31.0 -110.75,31.0 -110.75,30.91666667 -110.66666667,30.91666667 -110.66666667,31.0 -110.66666667,31.08333333 -110.75,31.08333333 -110.75,31.16666667 -110.75,31.25</coordinates></LinearRing></innerBoundaryIs><innerBoundaryIs><LinearRing><coordinates>-109.58333333,30.33333333 -109.58333333,30.25 -109.58333333,30.16666667 -109.5,30.16666667 -109.5,30.25 -109.5,30.33333333 -109.58333333,30.33333333</coordinates></LinearRing></innerBoundaryIs><innerBoundaryIs><LinearRing><coordinates>-108.66666667,29.33333333 -108.75,29.33333333 -108.75,29.25 -108.75,29.16666667 -108.66666667,29.16666667 -108.66666667,29.25 -108.66666667,29.33333333</coordinates></LinearRing></innerBoundaryIs><innerBoundaryIs><LinearRing><coordinates>-107.08333333,26.25 -107.08333333,26.33333333 -107.16666667,26.33333333 -107.16666667,26.25 -107.08333333,26.25</coordinates></LinearRing></innerBoundaryIs><innerBoundaryIs><LinearRing><coordinates>-107.16666667,26.33333333 -107.16666667,26.41666667 -107.16666667,26.5 -107.25,26.5 -107.25,26.58333333 -107.33333333,26.58333333 -107.33333333,26.5 -107.41666667,26.5 -107.41666667,26.41666667 -107.33333333,26.41666667 -107.33333333,26.33333333 -107.33333333,26.25 -107.25,26.25 -107.25,26.33333333 -107.16666667,26.33333333</coordinates></LinearRing></innerBoundaryIs><innerBoundaryIs><LinearRing><coordinates>-105.91666667,24.66666667 -106.0,24.66666667 -106.0,24.58333333 -105.91666667,24.58333333 -105.91666667,24.66666667</coordinates></LinearRing></innerBoundaryIs><innerBoundaryIs><LinearRing><coordinates>-104.75,23.75 -104.75,23.83333333 -104.83333333,23.83333333 -104.83333333,23.75 -104.75,23.75</coordinates></LinearRing></innerBoundaryIs><innerBoundaryIs><LinearRing><coordinates>-106.0,25.66666667 -106.0,25.58333333 -106.0,25.5 -105.91666667,25.5 -105.83333333,25.5 -105.83333333,25.58333333 -105.91666667,25.58333333 -105.91666667,25.66666667 -106.0,25.66666667</coordinates></LinearRing></innerBoundaryIs><innerBoundaryIs><LinearRing><coordinates>-106.41666667,28.66666667 -106.41666667,28.58333333 -106.33333333,28.58333333 -106.33333333,28.66666667 -106.41666667,28.66666667</coordinates></LinearRing></innerBoundaryIs><innerBoundaryIs><LinearRing><coordinates>-91.66666667,29.58333333 -91.66666667,29.66666667 -91.75,29.66666667 -91.75,29.58333333 -91.66666667,29.58333333</coordinates></LinearRing></innerBoundaryIs><innerBoundaryIs><LinearRing><coordinates>-113.66666667,29.41666667 -113.66666667,29.33333333 -113.58333333,29.33333333 -113.58333333,29.41666667 -113.66666667,29.41666667</coordinates></LinearRing></innerBoundaryIs><innerBoundaryIs><LinearRing><coordinates>-113.5,29.16666667 -113.5,29.25 -113.58333333,29.25 -113.58333333,29.16666667 -113.5,29.16666667</coordinates></LinearRing></innerBoundaryIs><innerBoundaryIs><LinearRing><coordinates>-110.0,24.25 -110.0,24.16666667 -109.91666667,24.16666667 -109.91666667,24.25 -110.0,24.25</coordinates></LinearRing></innerBoundaryIs><innerBoundaryIs><LinearRing><coordinates>-88.08333333,18.33333333 -88.08333333,18.25 -88.08333333,18.16666667 -88.08333333,18.08333333 -88.08333333,18.0 -88.08333333,17.91666667 -88.0,17.91666667 -88,18 -88.0,18.08333333 -88.0,18.16666667 -87.91666667,18.16666667 -87.91666667,18.25 -87.91666667,18.33333333 -88.0,18.33333333 -88.0,18.41666667 -88.08333333,18.41666667 -88.08333333,18.33333333</coordinates></LinearRing></innerBoundaryIs><innerBoundaryIs><LinearRing><coordinates>-88.08333333,17.91666667 -88.16666667,17.91666667 -88.16666667,17.83333333 -88.16666667,17.75 -88.08333333,17.75 -88.08333333,17.83333333 -88.08333333,17.91666667</coordinates></LinearRing></innerBoundaryIs><innerBoundaryIs><LinearRing><coordinates>-88.08333333,18.41666667 -88.08333333,18.5 -88.08333333,18.58333333 -88.08333333,18.66666667 -88.16666667,18.66666667 -88.16666667,18.58333333 -88.16666667,18.5 -88.25,18.5 -88.25,18.41666667 -88.16666667,18.41666667 -88.08333333,18.41666667</coordinates></LinearRing></innerBoundaryIs><innerBoundaryIs><LinearRing><coordinates>-87.91666667,13.58333333 -87.91666667,13.5 -87.83333333,13.5 -87.75,13.5 -87.66666667,13.5 -87.58333333,13.5 -87.5,13.5 -87.5,13.58333333 -87.58333333,13.58333333 -87.58333333,13.66666667 -87.66666667,13.66666667 -87.75,13.66666667 -87.83333333,13.66666667 -87.83333333,13.58333333 -87.91666667,13.58333333</coordinates></LinearRing></innerBoundaryIs><innerBoundaryIs><LinearRing><coordinates>-87.5,13.5 -87.5,13.41666667 -87.41666667,13.41666667 -87.41666667,13.5 -87.5,13.5</coordinates></LinearRing></innerBoundaryIs><innerBoundaryIs><LinearRing><coordinates>-90.08333333,15.08333333 -90.0,15.08333333 -89.91666667,15.08333333 -89.83333333,15.08333333 -89.83333333,15.16666667 -89.91666667,15.16666667 -90.0,15.16666667 -90.08333333,15.16666667 -90.08333333,15.08333333</coordinates></LinearRing></innerBoundaryIs><innerBoundaryIs><LinearRing><coordinates>-89.83333333,15.16666667 -89.75,15.16666667 -89.75,15.25 -89.83333333,15.25 -89.83333333,15.16666667</coordinates></LinearRing></innerBoundaryIs><innerBoundaryIs><LinearRing><coordinates>-89.75,15.16666667 -89.75,15.08333333 -89.66666667,15.08333333 -89.66666667,15.16666667 -89.75,15.16666667</coordinates></LinearRing></innerBoundaryIs><innerBoundaryIs><LinearRing><coordinates>-91.91666667,14.66666667 -91.83333333,14.66666667 -91.83333333,14.58333333 -91.75,14.58333333 -91.75,14.66666667 -91.66666667,14.66666667 -91.58333333,14.66666667 -91.58333333,14.75 -91.66666667,14.75 -91.75,14.75 -91.75,14.83333333 -91.83333333,14.83333333 -91.91666667,14.83333333 -91.91666667,14.75 -91.91666667,14.66666667</coordinates></LinearRing></innerBoundaryIs><innerBoundaryIs><LinearRing><coordinates>-91.58333333,14.66666667 -91.58333333,14.58333333 -91.5,14.58333333 -91.41666667,14.58333333 -91.33333333,14.58333333 -91.33333333,14.66666667 -91.41666667,14.66666667 -91.5,14.66666667 -91.58333333,14.66666667</coordinates></LinearRing></innerBoundaryIs><innerBoundaryIs><LinearRing><coordinates>-91.33333333,14.58333333 -91.33333333,14.5 -91.25,14.5 -91.25,14.58333333 -91.33333333,14.58333333</coordinates></LinearRing></innerBoundaryIs><innerBoundaryIs><LinearRing><coordinates>-91.25,14.5 -91.25,14.41666667 -91.16666667,14.41666667 -91.08333333,14.41666667 -91.08333333,14.5 -91.16666667,14.5 -91.25,14.5</coordinates></LinearRing></innerBoundaryIs><innerBoundaryIs><LinearRing><coordinates>-91.91666667,14.83333333 -91.91666667,14.91666667 -91.91666667,15.0 -92,15 -92.0,14.91666667 -92.0,14.83333333 -91.91666667,14.83333333</coordinates></LinearRing></innerBoundaryIs><innerBoundaryIs><LinearRing><coordinates>-100.25,19.5 -100.16666667,19.5 -100.16666667,19.58333333 -100.16666667,19.66666667 -100.25,19.66666667 -100.25,19.58333333 -100.25,19.5</coordinates></LinearRing></innerBoundaryIs><innerBoundaryIs><LinearRing><coordinates>-100.16666667,19.66666667 -100.08333333,19.66666667 -100.0,19.66666667 -99.91666667,19.66666667 -99.83333333,19.66666667 -99.75,19.66666667 -99.75,19.58333333 -99.66666667,19.58333333 -99.66666667,19.5 -99.58333333,19.5 -99.58333333,19.41666667 -99.5,19.41666667 -99.5,19.33333333 -99.5,19.25 -99.41666667,19.25 -99.41666667,19.16666667 -99.5,19.16666667 -99.5,19.08333333 -99.5,19.0 -99.41666667,19.0 -99.33333333,19.0 -99.25,19.0 -99.16666667,19.0 -99.08333333,19.0 -99,19 -99.0,19.08333333 -98.91666667,19.08333333 -98.91666667,19.16666667 -99.0,19.16666667 -99.08333333,19.16666667 -99.16666667,19.16666667 -99.16666667,19.25 -99.25,19.25 -99.25,19.33333333 -99.33333333,19.33333333 -99.33333333,19.41666667 -99.33333333,19.5 -99.41666667,19.5 -99.41666667,19.58333333 -99.41666667,19.66666667 -99.5,19.66666667 -99.5,19.75 -99.58333333,19.75 -99.58333333,19.83333333 -99.58333333,19.91666667 -99.58333333,20.0 -99.58333333,20.08333333 -99.66666667,20.08333333 -99.66666667,20.0 -99.66666667,19.91666667 -99.75,19.91666667 -99.75,20.0 -99.83333333,20.0 -99.83333333,19.91666667 -99.83333333,19.83333333 -99.91666667,19.83333333 -99.91666667,19.75 -100.0,19.75 -100.08333333,19.75 -100.16666667,19.75 -100.16666667,19.66666667</coordinates></LinearRing></innerBoundaryIs><innerBoundaryIs><LinearRing><coordinates>-99.83333333,20.0 -99.83333333,20.08333333 -99.91666667,20.08333333 -100.0,20.08333333 -100,20 -100.0,19.91666667 -99.91666667,19.91666667 -99.91666667,20.0 -99.83333333,20.0</coordinates></LinearRing></innerBoundaryIs><innerBoundaryIs><LinearRing><coordinates>-97.25,19.5 -97.25,19.41666667 -97.25,19.33333333 -97.33333333,19.33333333 -97.33333333,19.25 -97.33333333,19.16666667 -97.33333333,19.08333333 -97.41666667,19.08333333 -97.41666667,19.0 -97.33333333,19.0 -97.33333333,18.91666667 -97.25,18.91666667 -97.16666667,18.91666667 -97.16666667,19.0 -97.16666667,19.08333333 -97.16666667,19.16666667 -97.16666667,19.25 -97.16666667,19.33333333 -97.16666667,19.41666667 -97.08333333,19.41666667 -97.08333333,19.5 -97.0,19.5 -97.0,19.58333333 -97.0,19.66666667 -97.08333333,19.66666667 -97.16666667,19.66666667 -97.16666667,19.58333333 -97.25,19.58333333 -97.25,19.5</coordinates></LinearRing></innerBoundaryIs><innerBoundaryIs><LinearRing><coordinates>-97.0,19.66666667 -96.91666667,19.66666667 -96.83333333,19.66666667 -96.75,19.66666667 -96.75,19.75 -96.83333333,19.75 -96.91666667,19.75 -97.0,19.75 -97.0,19.66666667</coordinates></LinearRing></innerBoundaryIs><innerBoundaryIs><LinearRing><coordinates>-99.91666667,19.16666667 -99.83333333,19.16666667 -99.83333333,19.08333333 -99.83333333,19.0 -99.75,19.0 -99.66666667,19.0 -99.58333333,19.0 -99.58333333,19.08333333 -99.58333333,19.16666667 -99.66666667,19.16666667 -99.66666667,19.25 -99.75,19.25 -99.75,19.33333333 -99.83333333,19.33333333 -99.91666667,19.33333333 -99.91666667,19.25 -99.91666667,19.16666667</coordinates></LinearRing></innerBoundaryIs><innerBoundaryIs><LinearRing><coordinates>-99.83333333,19.0 -99.91666667,19.0 -99.91666667,18.91666667 -99.83333333,18.91666667 -99.83333333,19.0</coordinates></LinearRing></innerBoundaryIs><innerBoundaryIs><LinearRing><coordinates>-98.0,20.08333333 -97.91666667,20.08333333 -97.91666667,20.16666667 -97.91666667,20.25 -98.0,20.25 -98.08333333,20.25 -98.08333333,20.16666667 -98.0,20.16666667 -98.0,20.08333333</coordinates></LinearRing></innerBoundaryIs><innerBoundaryIs><LinearRing><coordinates>-98.08333333,20.25 -98.08333333,20.33333333 -98.08333333,20.41666667 -98.16666667,20.41666667 -98.25,20.41666667 -98.33333333,20.41666667 -98.33333333,20.33333333 -98.25,20.33333333 -98.25,20.25 -98.16666667,20.25 -98.08333333,20.25</coordinates></LinearRing></innerBoundaryIs><innerBoundaryIs><LinearRing><coordinates>-98.33333333,20.41666667 -98.33333333,20.5 -98.41666667,20.5 -98.41666667,20.41666667 -98.33333333,20.41666667</coordinates></LinearRing></innerBoundaryIs><innerBoundaryIs><LinearRing><coordinates>-100.41666667,20.08333333 -100.41666667,20.0 -100.33333333,20.0 -100.33333333,20.08333333 -100.33333333,20.16666667 -100.41666667,20.16666667 -100.41666667,20.08333333</coordinates></LinearRing></innerBoundaryIs><innerBoundaryIs><LinearRing><coordinates>-100.33333333,20.16666667 -100.25,20.16666667 -100.16666667,20.16666667 -100.08333333,20.16666667 -100.08333333,20.25 -100.16666667,20.25 -100.25,20.25 -100.25,20.33333333 -100.33333333,20.33333333 -100.41666667,20.33333333 -100.41666667,20.25 -100.33333333,20.25 -100.33333333,20.16666667</coordinates></LinearRing></innerBoundaryIs><innerBoundaryIs><LinearRing><coordinates>-102.41666667,19.75 -102.33333333,19.75 -102.33333333,19.83333333 -102.41666667,19.83333333 -102.41666667,19.75</coordinates></LinearRing></innerBoundaryIs><innerBoundaryIs><LinearRing><coordinates>-102.33333333,19.75 -102.33333333,19.66666667 -102.33333333,19.58333333 -102.25,19.58333333 -102.16666667,19.58333333 -102.08333333,19.58333333 -102.0,19.58333333 -101.91666667,19.58333333 -101.83333333,19.58333333 -101.75,19.58333333 -101.66666667,19.58333333 -101.66666667,19.66666667 -101.66666667,19.75 -101.75,19.75 -101.83333333,19.75 -101.83333333,19.83333333 -101.83333333,19.91666667 -101.91666667,19.91666667 -102.0,19.91666667 -102.0,19.83333333 -102.08333333,19.83333333 -102.16666667,19.83333333 -102.16666667,19.75 -102.25,19.75 -102.33333333,19.75</coordinates></LinearRing></innerBoundaryIs><innerBoundaryIs><LinearRing><coordinates>-101.58333333,19.75 -101.58333333,19.66666667 -101.5,19.66666667 -101.41666667,19.66666667 -101.41666667,19.75 -101.5,19.75 -101.58333333,19.75</coordinates></LinearRing></innerBoundaryIs><innerBoundaryIs><LinearRing><coordinates>-101.41666667,19.66666667 -101.41666667,19.58333333 -101.33333333,19.58333333 -101.33333333,19.66666667 -101.41666667,19.66666667</coordinates></LinearRing></innerBoundaryIs><innerBoundaryIs><LinearRing><coordinates>-104.0,23.25 -104.0,23.16666667 -103.91666667,23.16666667 -103.91666667,23.25 -103.91666667,23.33333333 -104.0,23.33333333 -104.0,23.25</coordinates></LinearRing></innerBoundaryIs><innerBoundaryIs><LinearRing><coordinates>-104.0,23.33333333 -104.0,23.41666667 -104.08333333,23.41666667 -104.08333333,23.33333333 -104.0,23.33333333</coordinates></LinearRing></innerBoundaryIs><innerBoundaryIs><LinearRing><coordinates>-103.58333333,23.25 -103.5,23.25 -103.5,23.33333333 -103.58333333,23.33333333 -103.58333333,23.25</coordinates></LinearRing></innerBoundaryIs><innerBoundaryIs><LinearRing><coordinates>-103.58333333,23.33333333 -103.58333333,23.41666667 -103.66666667,23.41666667 -103.66666667,23.33333333 -103.58333333,23.33333333</coordinates></LinearRing></innerBoundaryIs><innerBoundaryIs><LinearRing><coordinates>-103.75,22.91666667 -103.75,22.83333333 -103.66666667,22.83333333 -103.66666667,22.91666667 -103.58333333,22.91666667 -103.58333333,23.0 -103.5,23.0 -103.5,23.08333333 -103.5,23.16666667 -103.58333333,23.16666667 -103.58333333,23.08333333 -103.66666667,23.08333333 -103.66666667,23.0 -103.75,23.0 -103.75,22.91666667</coordinates></LinearRing></innerBoundaryIs><innerBoundaryIs><LinearRing><coordinates>-103.75,23.0 -103.75,23.08333333 -103.83333333,23.08333333 -103.91666667,23.08333333 -103.91666667,23.0 -103.83333333,23.0 -103.75,23.0</coordinates></LinearRing></innerBoundaryIs><innerBoundaryIs><LinearRing><coordinates>-104.66666667,23.08333333 -104.66666667,23.0 -104.58333333,23.0 -104.58333333,23.08333333 -104.66666667,23.08333333</coordinates></LinearRing></innerBoundaryIs><innerBoundaryIs><LinearRing><coordinates>-104.66666667,23.0 -104.75,23.0 -104.75,22.91666667 -104.66666667,22.91666667 -104.66666667,23.0</coordinates></LinearRing></innerBoundaryIs><innerBoundaryIs><LinearRing><coordinates>-104.58333333,23.0 -104.58333333,22.91666667 -104.5,22.91666667 -104.5,23.0 -104.58333333,23.0</coordinates></LinearRing></innerBoundaryIs><innerBoundaryIs><LinearRing><coordinates>-99.91666667,23.83333333 -99.91666667,23.75 -99.83333333,23.75 -99.83333333,23.83333333 -99.91666667,23.83333333</coordinates></LinearRing></innerBoundaryIs><innerBoundaryIs><LinearRing><coordinates>-99.83333333,23.83333333 -99.75,23.83333333 -99.75,23.91666667 -99.83333333,23.91666667 -99.83333333,23.83333333</coordinates></LinearRing></innerBoundaryIs><innerBoundaryIs><LinearRing><coordinates>-105.16666667,24.66666667 -105.16666667,24.58333333 -105.08333333,24.58333333 -105.08333333,24.66666667 -105.08333333,24.75 -105.16666667,24.75 -105.16666667,24.66666667</coordinates></LinearRing></innerBoundaryIs><innerBoundaryIs><LinearRing><coordinates>-105.08333333,24.58333333 -105.08333333,24.5 -105.08333333,24.41666667 -105.08333333,24.33333333 -105.0,24.33333333 -105.0,24.25 -104.91666667,24.25 -104.91666667,24.33333333 -104.91666667,24.41666667 -105.0,24.41666667 -105.0,24.5 -105.0,24.58333333 -105.08333333,24.58333333</coordinates></LinearRing></innerBoundaryIs><innerBoundaryIs><LinearRing><coordinates>-122.0,37.91666667 -122.0,37.83333333 -121.91666667,37.83333333 -121.83333333,37.83333333 -121.83333333,37.91666667 -121.91666667,37.91666667 -122.0,37.91666667</coordinates></LinearRing></innerBoundaryIs><innerBoundaryIs><LinearRing><coordinates>-121.83333333,37.83333333 -121.83333333,37.75 -121.75,37.75 -121.75,37.83333333 -121.83333333,37.83333333</coordinates></LinearRing></innerBoundaryIs><innerBoundaryIs><LinearRing><coordinates>-121.33333333,36.66666667 -121.41666667,36.66666667 -121.41666667,36.58333333 -121.33333333,36.58333333 -121.33333333,36.5 -121.25,36.5 -121.25,36.58333333 -121.25,36.66666667 -121.33333333,36.66666667</coordinates></LinearRing></innerBoundaryIs><innerBoundaryIs><LinearRing><coordinates>-121.41666667,36.66666667 -121.41666667,36.75 -121.5,36.75 -121.5,36.66666667 -121.41666667,36.66666667</coordinates></LinearRing></innerBoundaryIs><innerBoundaryIs><LinearRing><coordinates>-122.33333333,37.16666667 -122.25,37.16666667 -122.25,37.08333333 -122.16666667,37.08333333 -122.16666667,37.0 -122.08333333,37.0 -122,37 -122.0,37.08333333 -121.91666667,37.08333333 -121.91666667,37.0 -121.83333333,37.0 -121.75,37.0 -121.75,37.08333333 -121.75,37.16666667 -121.83333333,37.16666667 -121.91666667,37.16666667 -121.91666667,37.25 -122.0,37.25 -122.08333333,37.25 -122.08333333,37.33333333 -122.16666667,37.33333333 -122.25,37.33333333 -122.25,37.25 -122.33333333,37.25 -122.33333333,37.16666667</coordinates></LinearRing></innerBoundaryIs><innerBoundaryIs><LinearRing><coordinates>-122.25,37.33333333 -122.25,37.41666667 -122.33333333,37.41666667 -122.33333333,37.33333333 -122.25,37.33333333</coordinates></LinearRing></innerBoundaryIs><innerBoundaryIs><LinearRing><coordinates>-121.66666667,37.16666667 -121.58333333,37.16666667 -121.58333333,37.08333333 -121.5,37.08333333 -121.41666667,37.08333333 -121.33333333,37.08333333 -121.33333333,37.16666667 -121.25,37.16666667 -121.25,37.25 -121.25,37.33333333 -121.25,37.41666667 -121.25,37.5 -121.33333333,37.5 -121.33333333,37.58333333 -121.41666667,37.58333333 -121.5,37.58333333 -121.5,37.66666667 -121.58333333,37.66666667 -121.66666667,37.66666667 -121.66666667,37.58333333 -121.75,37.58333333 -121.83333333,37.58333333 -121.83333333,37.5 -121.83333333,37.41666667 -121.75,37.41666667 -121.75,37.33333333 -121.75,37.25 -121.66666667,37.25 -121.66666667,37.16666667</coordinates></LinearRing></innerBoundaryIs><innerBoundaryIs><LinearRing><coordinates>-121.25,37.16666667 -121.25,37.08333333 -121.16666667,37.08333333 -121.16666667,37.16666667 -121.25,37.16666667</coordinates></LinearRing></innerBoundaryIs><innerBoundaryIs><LinearRing><coordinates>-106.16666667,30.5 -106.25,30.5 -106.25,30.58333333 -106.33333333,30.58333333 -106.33333333,30.5 -106.33333333,30.41666667 -106.25,30.41666667 -106.25,30.33333333 -106.33333333,30.33333333 -106.33333333,30.25 -106.25,30.25 -106.25,30.16666667 -106.16666667,30.16666667 -106.08333333,30.16666667 -106.08333333,30.25 -106.08333333,30.33333333 -106.0,30.33333333 -105.91666667,30.33333333 -105.91666667,30.25 -105.83333333,30.25 -105.83333333,30.16666667 -105.75,30.16666667 -105.75,30.25 -105.75,30.33333333 -105.83333333,30.33333333 -105.83333333,30.41666667 -105.83333333,30.5 -105.91666667,30.5 -105.91666667,30.58333333 -106.0,30.58333333 -106.0,30.5 -106.0,30.41666667 -106.08333333,30.41666667 -106.16666667,30.41666667 -106.16666667,30.5</coordinates></LinearRing></innerBoundaryIs><innerBoundaryIs><LinearRing><coordinates>-106.0,30.58333333 -106.0,30.66666667 -106.08333333,30.66666667 -106.08333333,30.58333333 -106.0,30.58333333</coordinates></LinearRing></innerBoundaryIs><innerBoundaryIs><LinearRing><coordinates>-106.08333333,30.66666667 -106.08333333,30.75 -106.16666667,30.75 -106.16666667,30.66666667 -106.08333333,30.66666667</coordinates></LinearRing></innerBoundaryIs><innerBoundaryIs><LinearRing><coordinates>-94.83333333,29.41666667 -94.75,29.41666667 -94.75,29.5 -94.83333333,29.5 -94.83333333,29.41666667</coordinates></LinearRing></innerBoundaryIs><innerBoundaryIs><LinearRing><coordinates>-94.83333333,29.5 -94.83333333,29.58333333 -94.91666667,29.58333333 -94.91666667,29.5 -94.83333333,29.5</coordinates></LinearRing></innerBoundaryIs><innerBoundaryIs><LinearRing><coordinates>-94.83333333,29.58333333 -94.75,29.58333333 -94.75,29.66666667 -94.83333333,29.66666667 -94.83333333,29.58333333</coordinates></LinearRing></innerBoundaryIs><innerBoundaryIs><LinearRing><coordinates>-106.75,30.0 -106.66666667,30.0 -106.66666667,29.91666667 -106.58333333,29.91666667 -106.58333333,30.0 -106.5,30.0 -106.5,30.08333333 -106.58333333,30.08333333 -106.66666667,30.08333333 -106.75,30.08333333 -106.75,30.0</coordinates></LinearRing></innerBoundaryIs><innerBoundaryIs><LinearRing><coordinates>-106.5,30.0 -106.5,29.91666667 -106.41666667,29.91666667 -106.41666667,30.0 -106.5,30.0</coordinates></LinearRing></innerBoundaryIs><innerBoundaryIs><LinearRing><coordinates>-106.41666667,29.91666667 -106.41666667,29.83333333 -106.5,29.83333333 -106.58333333,29.83333333 -106.58333333,29.75 -106.58333333,29.66666667 -106.5,29.66666667 -106.41666667,29.66666667 -106.41666667,29.75 -106.33333333,29.75 -106.25,29.75 -106.25,29.83333333 -106.25,29.91666667 -106.33333333,29.91666667 -106.41666667,29.91666667</coordinates></LinearRing></innerBoundaryIs><innerBoundaryIs><LinearRing><coordinates>-104.75,30.25 -104.75,30.16666667 -104.75,30.08333333 -104.66666667,30.08333333 -104.66666667,30.16666667 -104.58333333,30.16666667 -104.58333333,30.25 -104.58333333,30.33333333 -104.66666667,30.33333333 -104.75,30.33333333 -104.75,30.25</coordinates></LinearRing></innerBoundaryIs><innerBoundaryIs><LinearRing><coordinates>-104.58333333,30.33333333 -104.5,30.33333333 -104.5,30.41666667 -104.58333333,30.41666667 -104.58333333,30.33333333</coordinates></LinearRing></innerBoundaryIs><innerBoundaryIs><LinearRing><coordinates>-111.33333333,26.0 -111.33333333,25.91666667 -111.33333333,25.83333333 -111.25,25.83333333 -111.25,25.91666667 -111.25,26.0 -111.33333333,26.0</coordinates></LinearRing></innerBoundaryIs><innerBoundaryIs><LinearRing><coordinates>-112.08333333,24.66666667 -112.08333333,24.58333333 -112.0,24.58333333 -111.91666667,24.58333333 -111.91666667,24.66666667 -112.0,24.66666667 -112.08333333,24.66666667</coordinates></LinearRing></innerBoundaryIs><innerBoundaryIs><LinearRing><coordinates>-101.58333333,21.25 -101.58333333,21.16666667 -101.5,21.16666667 -101.5,21.25 -101.5,21.33333333 -101.58333333,21.33333333 -101.58333333,21.25</coordinates></LinearRing></innerBoundaryIs><innerBoundaryIs><LinearRing><coordinates>-101.33333333,21.25 -101.33333333,21.16666667 -101.33333333,21.08333333 -101.25,21.08333333 -101.25,21.0 -101.16666667,21.0 -101.16666667,21.08333333 -101.16666667,21.16666667 -101.16666667,21.25 -101.25,21.25 -101.33333333,21.25</coordinates></LinearRing></innerBoundaryIs><innerBoundaryIs><LinearRing><coordinates>-97.08333333,18.33333333 -97.08333333,18.25 -97.0,18.25 -97.0,18.16666667 -97.0,18.08333333 -96.91666667,18.08333333 -96.83333333,18.08333333 -96.83333333,18.0 -96.83333333,17.91666667 -96.83333333,17.83333333 -96.83333333,17.75 -96.75,17.75 -96.75,17.66666667 -96.66666667,17.66666667 -96.66666667,17.58333333 -96.75,17.58333333 -96.75,17.5 -96.75,17.41666667 -96.66666667,17.41666667 -96.58333333,17.41666667 -96.58333333,17.33333333 -96.5,17.33333333 -96.41666667,17.33333333 -96.41666667,17.25 -96.41666667,17.16666667 -96.5,17.16666667 -96.5,17.08333333 -96.41666667,17.08333333 -96.33333333,17.08333333 -96.33333333,17.16666667 -96.33333333,17.25 -96.25,17.25 -96.25,17.33333333 -96.25,17.41666667 -96.16666667,17.41666667 -96.16666667,17.33333333 -96.16666667,17.25 -96.16666667,17.16666667 -96.08333333,17.16666667 -96.08333333,17.08333333 -96.0,17.08333333 -95.91666667,17.08333333 -95.91666667,17.16666667 -95.83333333,17.16666667 -95.83333333,17.25 -95.91666667,17.25 -95.91666667,17.33333333 -95.91666667,17.41666667 -96.0,17.41666667 -96.0,17.5 -96.08333333,17.5 -96.08333333,17.58333333 -96.16666667,17.58333333 -96.16666667,17.66666667 -96.08333333,17.66666667 -96.08333333,17.75 -96.08333333,17.83333333 -96.08333333,17.91666667 -96.16666667,17.91666667 -96.25,17.91666667 -96.33333333,17.91666667 -96.33333333,18.0 -96.41666667,18.0 -96.5,18.0 -96.5,18.08333333 -96.5,18.16666667 -96.58333333,18.16666667 -96.58333333,18.25 -96.66666667,18.25 -96.75,18.25 -96.75,18.33333333 -96.75,18.41666667 -96.83333333,18.41666667 -96.91666667,18.41666667 -96.91666667,18.5 -96.91666667,18.58333333 -97.0,18.58333333 -97.0,18.66666667 -97.08333333,18.66666667 -97.08333333,18.75 -97.16666667,18.75 -97.16666667,18.66666667 -97.25,18.66666667 -97.25,18.58333333 -97.16666667,18.58333333 -97.16666667,18.5 -97.16666667,18.41666667 -97.08333333,18.41666667 -97.08333333,18.33333333</coordinates></LinearRing></innerBoundaryIs><innerBoundaryIs><LinearRing><coordinates>-94.91666667,18.33333333 -94.83333333,18.33333333 -94.83333333,18.41666667 -94.91666667,18.41666667 -94.91666667,18.33333333</coordinates></LinearRing></innerBoundaryIs><innerBoundaryIs><LinearRing><coordinates>-96.33333333,16.16666667 -96.25,16.16666667 -96.16666667,16.16666667 -96.16666667,16.25 -96.25,16.25 -96.33333333,16.25 -96.33333333,16.16666667</coordinates></LinearRing></innerBoundaryIs><innerBoundaryIs><LinearRing><coordinates>-95.0,16.25 -94.91666667,16.25 -94.91666667,16.33333333 -95.0,16.33333333 -95.0,16.25</coordinates></LinearRing></innerBoundaryIs><innerBoundaryIs><LinearRing><coordinates>-84.75,14.25 -84.75,14.16666667 -84.75,14.08333333 -84.75,14.0 -84.83333333,14.0 -84.83333333,13.91666667 -84.75,13.91666667 -84.75,13.83333333 -84.66666667,13.83333333 -84.66666667,13.75 -84.58333333,13.75 -84.58333333,13.83333333 -84.5,13.83333333 -84.5,13.91666667 -84.5,14.0 -84.5,14.08333333 -84.41666667,14.08333333 -84.41666667,14.16666667 -84.33333333,14.16666667 -84.33333333,14.25 -84.41666667,14.25 -84.41666667,14.33333333 -84.41666667,14.41666667 -84.5,14.41666667 -84.5,14.33333333 -84.58333333,14.33333333 -84.66666667,14.33333333 -84.66666667,14.41666667 -84.66666667,14.5 -84.75,14.5 -84.83333333,14.5 -84.83333333,14.41666667 -84.83333333,14.33333333 -84.75,14.33333333 -84.75,14.25</coordinates></LinearRing></innerBoundaryIs><innerBoundaryIs><LinearRing><coordinates>-87.33333333,13.33333333 -87.33333333,13.25 -87.25,13.25 -87.25,13.16666667 -87.25,13.08333333 -87.25,13.0 -87.16666667,13.0 -87.16666667,13.08333333 -87.16666667,13.16666667 -87.16666667,13.25 -87.16666667,13.33333333 -87.16666667,13.41666667 -87.25,13.41666667 -87.33333333,13.41666667 -87.33333333,13.33333333</coordinates></LinearRing></innerBoundaryIs><innerBoundaryIs><LinearRing><coordinates>-83.75,12.41666667 -83.75,12.33333333 -83.66666667,12.33333333 -83.66666667,12.41666667 -83.66666667,12.5 -83.75,12.5 -83.75,12.41666667</coordinates></LinearRing></innerBoundaryIs><innerBoundaryIs><LinearRing><coordinates>-85.41666667,10.58333333 -85.33333333,10.58333333 -85.33333333,10.66666667 -85.41666667,10.66666667 -85.41666667,10.58333333</coordinates></LinearRing></innerBoundaryIs><innerBoundaryIs><LinearRing><coordinates>-92.0,15.16666667 -91.91666667,15.16666667 -91.83333333,15.16666667 -91.83333333,15.25 -91.91666667,15.25 -92.0,15.25 -92.0,15.16666667</coordinates></LinearRing></innerBoundaryIs><innerBoundaryIs><LinearRing><coordinates>-91.33333333,14.91666667 -91.33333333,14.83333333 -91.25,14.83333333 -91.25,14.91666667 -91.33333333,14.91666667</coordinates></LinearRing></innerBoundaryIs><innerBoundaryIs><LinearRing><coordinates>-91.16666667,14.91666667 -91.16666667,14.83333333 -91.08333333,14.83333333 -91.0,14.83333333 -91.0,14.91666667 -91.08333333,14.91666667 -91.16666667,14.91666667</coordinates></LinearRing></innerBoundaryIs><innerBoundaryIs><LinearRing><coordinates>-91.58333333,15.0 -91.5,15.0 -91.5,15.08333333 -91.58333333,15.08333333 -91.58333333,15.0</coordinates></LinearRing></innerBoundaryIs><innerBoundaryIs><LinearRing><coordinates>-100.58333333,17.58333333 -100.5,17.58333333 -100.5,17.66666667 -100.58333333,17.66666667 -100.58333333,17.58333333</coordinates></LinearRing></innerBoundaryIs><innerBoundaryIs><LinearRing><coordinates>-100.33333333,17.58333333 -100.33333333,17.5 -100.25,17.5 -100.25,17.58333333 -100.25,17.66666667 -100.33333333,17.66666667 -100.33333333,17.58333333</coordinates></LinearRing></innerBoundaryIs><innerBoundaryIs><LinearRing><coordinates>-94.83333333,17.5 -94.83333333,17.41666667 -94.91666667,17.41666667 -94.91666667,17.33333333 -94.91666667,17.25 -95.0,17.25 -95.0,17.16666667 -95.0,17.08333333 -94.91666667,17.08333333 -94.83333333,17.08333333 -94.75,17.08333333 -94.75,17.16666667 -94.66666667,17.16666667 -94.58333333,17.16666667 -94.5,17.16666667 -94.41666667,17.16666667 -94.33333333,17.16666667 -94.25,17.16666667 -94.16666667,17.16666667 -94.16666667,17.08333333 -94.08333333,17.08333333 -94.08333333,17.16666667 -94.08333333,17.25 -94.0,17.25 -93.91666667,17.25 -93.91666667,17.16666667 -93.83333333,17.16666667 -93.75,17.16666667 -93.66666667,17.16666667 -93.58333333,17.16666667 -93.5,17.16666667 -93.41666667,17.16666667 -93.33333333,17.16666667 -93.25,17.16666667 -93.25,17.25 -93.16666667,17.25 -93.08333333,17.25 -93.0,17.25 -92.91666667,17.25 -92.83333333,17.25 -92.83333333,17.16666667 -92.75,17.16666667 -92.66666667,17.16666667 -92.58333333,17.16666667 -92.58333333,17.25 -92.5,17.25 -92.5,17.16666667 -92.41666667,17.16666667 -92.33333333,17.16666667 -92.25,17.16666667 -92.25,17.08333333 -92.16666667,17.08333333 -92.16666667,17.16666667 -92.16666667,17.25 -92.08333333,17.25 -92.08333333,17.33333333 -92.08333333,17.41666667 -92.08333333,17.5 -92.0,17.5 -91.91666667,17.5 -91.91666667,17.58333333 -92.0,17.58333333 -92.0,17.66666667 -92.08333333,17.66666667 -92.08333333,17.75 -92.16666667,17.75 -92.25,17.75 -92.33333333,17.75 -92.41666667,17.75 -92.5,17.75 -92.58333333,17.75 -92.66666667,17.75 -92.75,17.75 -92.83333333,17.75 -92.91666667,17.75 -93.0,17.75 -93.08333333,17.75 -93.16666667,17.75 -93.25,17.75 -93.33333333,17.75 -93.33333333,17.66666667 -93.41666667,17.66666667 -93.5,17.66666667 -93.58333333,17.66666667 -93.66666667,17.66666667 -93.75,17.66666667 -93.83333333,17.66666667 -93.91666667,17.66666667 -94.0,17.66666667 -94.08333333,17.66666667 -94.08333333,17.58333333 -94.16666667,17.58333333 -94.25,17.58333333 -94.33333333,17.58333333 -94.33333333,17.5 -94.41666667,17.5 -94.5,17.5 -94.58333333,17.5 -94.66666667,17.5 -94.75,17.5 -94.83333333,17.5</coordinates></LinearRing></innerBoundaryIs><innerBoundaryIs><LinearRing><coordinates>-100.08333333,17.5 -100.16666667,17.5 -100.16666667,17.41666667 -100.08333333,17.41666667 -100.08333333,17.5</coordinates></LinearRing></innerBoundaryIs><innerBoundaryIs><LinearRing><coordinates>-88.66666667,16.91666667 -88.58333333,16.91666667 -88.58333333,17.0 -88.66666667,17.0 -88.66666667,16.91666667</coordinates></LinearRing></innerBoundaryIs><innerBoundaryIs><LinearRing><coordinates>-91.83333333,16.41666667 -91.75,16.41666667 -91.75,16.33333333 -91.66666667,16.33333333 -91.66666667,16.41666667 -91.58333333,16.41666667 -91.58333333,16.5 -91.66666667,16.5 -91.75,16.5 -91.83333333,16.5 -91.83333333,16.41666667</coordinates></LinearRing></innerBoundaryIs><innerBoundaryIs><LinearRing><coordinates>-95.16666667,17.25 -95.16666667,17.16666667 -95.08333333,17.16666667 -95.08333333,17.25 -95.16666667,17.25</coordinates></LinearRing></innerBoundaryIs><innerBoundaryIs><LinearRing><coordinates>-91.83333333,18.58333333 -91.83333333,18.5 -91.75,18.5 -91.66666667,18.5 -91.58333333,18.5 -91.5,18.5 -91.5,18.58333333 -91.41666667,18.58333333 -91.33333333,18.58333333 -91.33333333,18.66666667 -91.33333333,18.75 -91.41666667,18.75 -91.5,18.75 -91.5,18.66666667 -91.58333333,18.66666667 -91.66666667,18.66666667 -91.66666667,18.58333333 -91.75,18.58333333 -91.83333333,18.58333333</coordinates></LinearRing></innerBoundaryIs><innerBoundaryIs><LinearRing><coordinates>-87.58333333,19.66666667 -87.5,19.66666667 -87.5,19.75 -87.58333333,19.75 -87.58333333,19.66666667</coordinates></LinearRing></innerBoundaryIs><innerBoundaryIs><LinearRing><coordinates>-103.66666667,19.5 -103.58333333,19.5 -103.58333333,19.58333333 -103.66666667,19.58333333 -103.66666667,19.5</coordinates></LinearRing></innerBoundaryIs><innerBoundaryIs><LinearRing><coordinates>-102.33333333,19.5 -102.33333333,19.41666667 -102.25,19.41666667 -102.25,19.5 -102.33333333,19.5</coordinates></LinearRing></innerBoundaryIs><innerBoundaryIs><LinearRing><coordinates>-101.58333333,19.5 -101.58333333,19.41666667 -101.66666667,19.41666667 -101.66666667,19.33333333 -101.58333333,19.33333333 -101.5,19.33333333 -101.41666667,19.33333333 -101.33333333,19.33333333 -101.33333333,19.41666667 -101.33333333,19.5 -101.41666667,19.5 -101.5,19.5 -101.58333333,19.5</coordinates></LinearRing></innerBoundaryIs><innerBoundaryIs><LinearRing><coordinates>-100.75,19.5 -100.66666667,19.5 -100.58333333,19.5 -100.58333333,19.58333333 -100.66666667,19.58333333 -100.66666667,19.66666667 -100.66666667,19.75 -100.58333333,19.75 -100.5,19.75 -100.5,19.83333333 -100.5,19.91666667 -100.58333333,19.91666667 -100.66666667,19.91666667 -100.75,19.91666667 -100.75,19.83333333 -100.75,19.75 -100.83333333,19.75 -100.91666667,19.75 -101.0,19.75 -101.0,19.66666667 -100.91666667,19.66666667 -100.83333333,19.66666667 -100.75,19.66666667 -100.75,19.58333333 -100.75,19.5</coordinates></LinearRing></innerBoundaryIs><innerBoundaryIs><LinearRing><coordinates>-98.83333333,19.41666667 -98.83333333,19.33333333 -98.75,19.33333333 -98.75,19.25 -98.75,19.16666667 -98.75,19.08333333 -98.75,19.0 -98.75,18.91666667 -98.66666667,18.91666667 -98.58333333,18.91666667 -98.58333333,19.0 -98.5,19.0 -98.5,19.08333333 -98.5,19.16666667 -98.5,19.25 -98.58333333,19.25 -98.58333333,19.33333333 -98.58333333,19.41666667 -98.58333333,19.5 -98.66666667,19.5 -98.66666667,19.58333333 -98.75,19.58333333 -98.75,19.5 -98.75,19.41666667 -98.83333333,19.41666667</coordinates></LinearRing></innerBoundaryIs><innerBoundaryIs><LinearRing><coordinates>-97.91666667,19.5 -97.83333333,19.5 -97.83333333,19.58333333 -97.91666667,19.58333333 -97.91666667,19.5</coordinates></LinearRing></innerBoundaryIs><innerBoundaryIs><LinearRing><coordinates>-96.83333333,18.58333333 -96.75,18.58333333 -96.75,18.66666667 -96.83333333,18.66666667 -96.83333333,18.58333333</coordinates></LinearRing></innerBoundaryIs><innerBoundaryIs><LinearRing><coordinates>-95.25,18.58333333 -95.25,18.5 -95.16666667,18.5 -95.08333333,18.5 -95.08333333,18.58333333 -95.16666667,18.58333333 -95.25,18.58333333</coordinates></LinearRing></innerBoundaryIs><innerBoundaryIs><LinearRing><coordinates>-98.08333333,19.16666667 -98.0,19.16666667 -98.0,19.25 -98.0,19.33333333 -98.08333333,19.33333333 -98.08333333,19.25 -98.08333333,19.16666667</coordinates></LinearRing></innerBoundaryIs><innerBoundaryIs><LinearRing><coordinates>-100.0,19.5 -99.91666667,19.5 -99.83333333,19.5 -99.83333333,19.58333333 -99.91666667,19.58333333 -100.0,19.58333333 -100.0,19.5</coordinates></LinearRing></innerBoundaryIs><innerBoundaryIs><LinearRing><coordinates>-98.66666667,20.08333333 -98.58333333,20.08333333 -98.58333333,20.16666667 -98.66666667,20.16666667 -98.66666667,20.08333333</coordinates></LinearRing></innerBoundaryIs><innerBoundaryIs><LinearRing><coordinates>-98.25,19.83333333 -98.16666667,19.83333333 -98.16666667,19.91666667 -98.25,19.91666667 -98.25,19.83333333</coordinates></LinearRing></innerBoundaryIs><innerBoundaryIs><LinearRing><coordinates>-98.25,19.75 -98.25,19.66666667 -98.16666667,19.66666667 -98.08333333,19.66666667 -98.08333333,19.58333333 -98.0,19.58333333 -98.0,19.66666667 -98.0,19.75 -98.08333333,19.75 -98.16666667,19.75 -98.25,19.75</coordinates></LinearRing></innerBoundaryIs><innerBoundaryIs><LinearRing><coordinates>-97.5,19.66666667 -97.41666667,19.66666667 -97.33333333,19.66666667 -97.33333333,19.75 -97.41666667,19.75 -97.5,19.75 -97.5,19.66666667</coordinates></LinearRing></innerBoundaryIs><innerBoundaryIs><LinearRing><coordinates>-98.5,19.91666667 -98.41666667,19.91666667 -98.41666667,20.0 -98.5,20.0 -98.5,19.91666667</coordinates></LinearRing></innerBoundaryIs><innerBoundaryIs><LinearRing><coordinates>-100.66666667,20.25 -100.66666667,20.16666667 -100.58333333,20.16666667 -100.58333333,20.25 -100.66666667,20.25</coordinates></LinearRing></innerBoundaryIs><innerBoundaryIs><LinearRing><coordinates>-104.33333333,22.5 -104.25,22.5 -104.25,22.58333333 -104.25,22.66666667 -104.25,22.75 -104.33333333,22.75 -104.33333333,22.66666667 -104.33333333,22.58333333 -104.33333333,22.5</coordinates></LinearRing></innerBoundaryIs><innerBoundaryIs><LinearRing><coordinates>-102.66666667,22.25 -102.58333333,22.25 -102.58333333,22.33333333 -102.66666667,22.33333333 -102.66666667,22.25</coordinates></LinearRing></innerBoundaryIs><innerBoundaryIs><LinearRing><coordinates>-104.33333333,23.33333333 -104.33333333,23.25 -104.33333333,23.16666667 -104.33333333,23.08333333 -104.41666667,23.08333333 -104.41666667,23.0 -104.41666667,22.91666667 -104.33333333,22.91666667 -104.25,22.91666667 -104.25,23.0 -104.16666667,23.0 -104.16666667,23.08333333 -104.25,23.08333333 -104.25,23.16666667 -104.25,23.25 -104.25,23.33333333 -104.25,23.41666667 -104.25,23.5 -104.33333333,23.5 -104.33333333,23.41666667 -104.33333333,23.33333333</coordinates></LinearRing></innerBoundaryIs><innerBoundaryIs><LinearRing><coordinates>-105.0,23.25 -105.0,23.16666667 -104.91666667,23.16666667 -104.91666667,23.25 -105.0,23.25</coordinates></LinearRing></innerBoundaryIs><innerBoundaryIs><LinearRing><coordinates>-106.25,24.33333333 -106.16666667,24.33333333 -106.16666667,24.41666667 -106.25,24.41666667 -106.25,24.33333333</coordinates></LinearRing></innerBoundaryIs><innerBoundaryIs><LinearRing><coordinates>-101.58333333,25.25 -101.58333333,25.16666667 -101.5,25.16666667 -101.5,25.25 -101.58333333,25.25</coordinates></LinearRing></innerBoundaryIs><innerBoundaryIs><LinearRing><coordinates>-101.41666667,25.25 -101.41666667,25.16666667 -101.33333333,25.16666667 -101.33333333,25.25 -101.41666667,25.25</coordinates></LinearRing></innerBoundaryIs><innerBoundaryIs><LinearRing><coordinates>-100.41666667,25.25 -100.41666667,25.16666667 -100.33333333,25.16666667 -100.33333333,25.25 -100.41666667,25.25</coordinates></LinearRing></innerBoundaryIs><innerBoundaryIs><LinearRing><coordinates>-97.66666667,25.25 -97.66666667,25.16666667 -97.66666667,25.08333333 -97.66666667,25.0 -97.58333333,25.0 -97.58333333,25.08333333 -97.58333333,25.16666667 -97.5,25.16666667 -97.5,25.25 -97.58333333,25.25 -97.66666667,25.25</coordinates></LinearRing></innerBoundaryIs><innerBoundaryIs><LinearRing><coordinates>-104.33333333,24.58333333 -104.25,24.58333333 -104.25,24.66666667 -104.33333333,24.66666667 -104.33333333,24.58333333</coordinates></LinearRing></innerBoundaryIs><innerBoundaryIs><LinearRing><coordinates>-101.58333333,24.66666667 -101.58333333,24.58333333 -101.5,24.58333333 -101.5,24.5 -101.41666667,24.5 -101.41666667,24.58333333 -101.41666667,24.66666667 -101.5,24.66666667 -101.58333333,24.66666667</coordinates></LinearRing></innerBoundaryIs><innerBoundaryIs><LinearRing><coordinates>-105.25,24.91666667 -105.25,24.83333333 -105.16666667,24.83333333 -105.16666667,24.91666667 -105.25,24.91666667</coordinates></LinearRing></innerBoundaryIs><innerBoundaryIs><LinearRing><coordinates>-100.33333333,24.91666667 -100.25,24.91666667 -100.25,25.0 -100.33333333,25.0 -100.33333333,24.91666667</coordinates></LinearRing></innerBoundaryIs><innerBoundaryIs><LinearRing><coordinates>-105.66666667,25.5 -105.66666667,25.41666667 -105.58333333,25.41666667 -105.58333333,25.33333333 -105.5,25.33333333 -105.5,25.41666667 -105.5,25.5 -105.58333333,25.5 -105.66666667,25.5</coordinates></LinearRing></innerBoundaryIs><innerBoundaryIs><LinearRing><coordinates>-100.58333333,25.33333333 -100.5,25.33333333 -100.5,25.41666667 -100.58333333,25.41666667 -100.58333333,25.33333333</coordinates></LinearRing></innerBoundaryIs><innerBoundaryIs><LinearRing><coordinates>-107.83333333,26.58333333 -107.83333333,26.5 -107.75,26.5 -107.75,26.58333333 -107.83333333,26.58333333</coordinates></LinearRing></innerBoundaryIs><innerBoundaryIs><LinearRing><coordinates>-108.08333333,27.16666667 -108.0,27.16666667 -108.0,27.25 -108.08333333,27.25 -108.08333333,27.16666667</coordinates></LinearRing></innerBoundaryIs><innerBoundaryIs><LinearRing><coordinates>-107.08333333,27.75 -107.0,27.75 -107.0,27.66666667 -106.91666667,27.66666667 -106.83333333,27.66666667 -106.83333333,27.75 -106.83333333,27.83333333 -106.91666667,27.83333333 -106.91666667,27.91666667 -107.0,27.91666667 -107.0,27.83333333 -107.08333333,27.83333333 -107.08333333,27.75</coordinates></LinearRing></innerBoundaryIs><innerBoundaryIs><LinearRing><coordinates>-97.33333333,26.41666667 -97.33333333,26.33333333 -97.25,26.33333333 -97.25,26.41666667 -97.33333333,26.41666667</coordinates></LinearRing></innerBoundaryIs><innerBoundaryIs><LinearRing><coordinates>-105.91666667,26.66666667 -105.83333333,26.66666667 -105.83333333,26.75 -105.91666667,26.75 -105.91666667,26.66666667</coordinates></LinearRing></innerBoundaryIs><innerBoundaryIs><LinearRing><coordinates>-97.41666667,26.5 -97.33333333,26.5 -97.33333333,26.58333333 -97.33333333,26.66666667 -97.41666667,26.66666667 -97.41666667,26.58333333 -97.41666667,26.5</coordinates></LinearRing></innerBoundaryIs><innerBoundaryIs><LinearRing><coordinates>-97.33333333,27.83333333 -97.33333333,27.75 -97.25,27.75 -97.25,27.83333333 -97.33333333,27.83333333</coordinates></LinearRing></innerBoundaryIs><innerBoundaryIs><LinearRing><coordinates>-116.16666667,32.08333333 -116.08333333,32.08333333 -116.0,32.08333333 -116,32 -116.0,31.91666667 -116.0,31.83333333 -115.91666667,31.83333333 -115.91666667,31.75 -115.83333333,31.75 -115.75,31.75 -115.75,31.83333333 -115.83333333,31.83333333 -115.83333333,31.91666667 -115.83333333,32.0 -115.83333333,32.08333333 -115.83333333,32.16666667 -115.83333333,32.25 -115.91666667,32.25 -115.91666667,32.33333333 -115.91666667,32.41666667 -115.91666667,32.5 -116.0,32.5 -116.0,32.41666667 -116.08333333,32.41666667 -116.08333333,32.5 -116.16666667,32.5 -116.16666667,32.41666667 -116.16666667,32.33333333 -116.16666667,32.25 -116.25,32.25 -116.33333333,32.25 -116.33333333,32.16666667 -116.25,32.16666667 -116.16666667,32.16666667 -116.16666667,32.08333333</coordinates></LinearRing></innerBoundaryIs><innerBoundaryIs><LinearRing><coordinates>-109.08333333,28.25 -109.0,28.25 -109.0,28.33333333 -109.08333333,28.33333333 -109.08333333,28.25</coordinates></LinearRing></innerBoundaryIs><innerBoundaryIs><LinearRing><coordinates>-109.58333333,30.0 -109.58333333,29.91666667 -109.5,29.91666667 -109.5,30.0 -109.5,30.08333333 -109.58333333,30.08333333 -109.58333333,30.0</coordinates></LinearRing></innerBoundaryIs><innerBoundaryIs><LinearRing><coordinates>-110.41666667,30.41666667 -110.33333333,30.41666667 -110.33333333,30.5 -110.41666667,30.5 -110.41666667,30.41666667</coordinates></LinearRing></innerBoundaryIs><innerBoundaryIs><LinearRing><coordinates>-111.58333333,31.75 -111.5,31.75 -111.5,31.83333333 -111.58333333,31.83333333 -111.58333333,31.75</coordinates></LinearRing></innerBoundaryIs><innerBoundaryIs><LinearRing><coordinates>-111.08333333,31.0 -111,31 -110.91666667,31.0 -110.91666667,31.08333333 -111.0,31.08333333 -111.0,31.16666667 -111.08333333,31.16666667 -111.08333333,31.08333333 -111.08333333,31.0</coordinates></LinearRing></innerBoundaryIs><innerBoundaryIs><LinearRing><coordinates>-111.16666667,31.41666667 -111.08333333,31.41666667 -111.08333333,31.5 -111.08333333,31.58333333 -111.16666667,31.58333333 -111.16666667,31.5 -111.16666667,31.41666667</coordinates></LinearRing></innerBoundaryIs><innerBoundaryIs><LinearRing><coordinates>-111.08333333,31.33333333 -111.08333333,31.25 -111.0,31.25 -111.0,31.33333333 -111.08333333,31.33333333</coordinates></LinearRing></innerBoundaryIs><innerBoundaryIs><LinearRing><coordinates>-115.58333333,31.0 -115.58333333,30.91666667 -115.58333333,30.83333333 -115.5,30.83333333 -115.5,30.75 -115.41666667,30.75 -115.41666667,30.66666667 -115.33333333,30.66666667 -115.25,30.66666667 -115.25,30.75 -115.25,30.83333333 -115.33333333,30.83333333 -115.33333333,30.91666667 -115.33333333,31.0 -115.41666667,31.0 -115.41666667,31.08333333 -115.41666667,31.16666667 -115.5,31.16666667 -115.5,31.25 -115.58333333,31.25 -115.58333333,31.16666667 -115.58333333,31.08333333 -115.58333333,31.0</coordinates></LinearRing></innerBoundaryIs><innerBoundaryIs><LinearRing><coordinates>-111.25,31.91666667 -111.25,31.83333333 -111.16666667,31.83333333 -111.16666667,31.91666667 -111.16666667,32.0 -111.25,32.0 -111.25,31.91666667</coordinates></LinearRing></innerBoundaryIs><innerBoundaryIs><LinearRing><coordinates>-111.66666667,31.91666667 -111.58333333,31.91666667 -111.58333333,32.0 -111.66666667,32.0 -111.66666667,31.91666667</coordinates></LinearRing></innerBoundaryIs><innerBoundaryIs><LinearRing><coordinates>-116.25,32.83333333 -116.33333333,32.83333333 -116.33333333,32.91666667 -116.41666667,32.91666667 -116.41666667,33.0 -116.33333333,33.0 -116.25,33.0 -116.25,33.08333333 -116.33333333,33.08333333 -116.41666667,33.08333333 -116.5,33.08333333 -116.5,33.16666667 -116.41666667,33.16666667 -116.41666667,33.25 -116.41666667,33.33333333 -116.5,33.33333333 -116.5,33.41666667 -116.41666667,33.41666667 -116.33333333,33.41666667 -116.25,33.41666667 -116.25,33.5 -116.33333333,33.5 -116.33333333,33.58333333 -116.41666667,33.58333333 -116.41666667,33.66666667 -116.5,33.66666667 -116.58333333,33.66666667 -116.58333333,33.75 -116.58333333,33.83333333 -116.66666667,33.83333333 -116.66666667,33.91666667 -116.75,33.91666667 -116.83333333,33.91666667 -116.91666667,33.91666667 -116.91666667,33.83333333 -116.83333333,33.83333333 -116.83333333,33.75 -116.83333333,33.66666667 -116.91666667,33.66666667 -116.91666667,33.58333333 -116.83333333,33.58333333 -116.83333333,33.5 -116.83333333,33.41666667 -116.91666667,33.41666667 -117.0,33.41666667 -117.0,33.33333333 -116.91666667,33.33333333 -116.91666667,33.25 -116.91666667,33.16666667 -116.83333333,33.16666667 -116.75,33.16666667 -116.75,33.08333333 -116.75,33.0 -116.66666667,33.0 -116.66666667,32.91666667 -116.66666667,32.83333333 -116.66666667,32.75 -116.58333333,32.75 -116.58333333,32.66666667 -116.5,32.66666667 -116.41666667,32.66666667 -116.41666667,32.58333333 -116.33333333,32.58333333 -116.25,32.58333333 -116.25,32.66666667 -116.25,32.75 -116.25,32.83333333</coordinates></LinearRing></innerBoundaryIs><innerBoundaryIs><LinearRing><coordinates>-117.5,33.58333333 -117.41666667,33.58333333 -117.41666667,33.66666667 -117.41666667,33.75 -117.5,33.75 -117.58333333,33.75 -117.58333333,33.66666667 -117.5,33.66666667 -117.5,33.58333333</coordinates></LinearRing></innerBoundaryIs><innerBoundaryIs><LinearRing><coordinates>-116.75,36.16666667 -116.66666667,36.16666667 -116.66666667,36.08333333 -116.66666667,36.0 -116.58333333,36.0 -116.5,36.0 -116.5,36.08333333 -116.41666667,36.08333333 -116.41666667,36.16666667 -116.5,36.16666667 -116.5,36.25 -116.58333333,36.25 -116.58333333,36.33333333 -116.5,36.33333333 -116.5,36.41666667 -116.58333333,36.41666667 -116.58333333,36.5 -116.66666667,36.5 -116.66666667,36.58333333 -116.75,36.58333333 -116.75,36.5 -116.75,36.41666667 -116.66666667,36.41666667 -116.66666667,36.33333333 -116.75,36.33333333 -116.75,36.25 -116.75,36.16666667</coordinates></LinearRing></innerBoundaryIs><innerBoundaryIs><LinearRing><coordinates>-116.08333333,36.08333333 -116.08333333,36.0 -116.08333333,35.91666667 -116.0,35.91666667 -116,36 -116.0,36.08333333 -116.08333333,36.08333333</coordinates></LinearRing></innerBoundaryIs><innerBoundaryIs><LinearRing><coordinates>-114.66666667,36.08333333 -114.66666667,36.0 -114.66666667,35.91666667 -114.58333333,35.91666667 -114.58333333,36.0 -114.58333333,36.08333333 -114.66666667,36.08333333</coordinates></LinearRing></innerBoundaryIs><innerBoundaryIs><LinearRing><coordinates>-116.33333333,34.5 -116.25,34.5 -116.25,34.58333333 -116.33333333,34.58333333 -116.33333333,34.5</coordinates></LinearRing></innerBoundaryIs><innerBoundaryIs><LinearRing><coordinates>-115.25,34.5 -115.16666667,34.5 -115.16666667,34.58333333 -115.25,34.58333333 -115.25,34.5</coordinates></LinearRing></innerBoundaryIs><innerBoundaryIs><LinearRing><coordinates>-113.5,34.0 -113.41666667,34.0 -113.41666667,34.08333333 -113.5,34.08333333 -113.5,34.0</coordinates></LinearRing></innerBoundaryIs><innerBoundaryIs><LinearRing><coordinates>-117.08333333,35.16666667 -117.08333333,35.08333333 -117.08333333,35.0 -117,35 -116.91666667,35.0 -116.91666667,35.08333333 -116.91666667,35.16666667 -116.83333333,35.16666667 -116.75,35.16666667 -116.75,35.25 -116.75,35.33333333 -116.66666667,35.33333333 -116.66666667,35.41666667 -116.58333333,35.41666667 -116.5,35.41666667 -116.41666667,35.41666667 -116.33333333,35.41666667 -116.25,35.41666667 -116.25,35.5 -116.33333333,35.5 -116.33333333,35.58333333 -116.41666667,35.58333333 -116.5,35.58333333 -116.58333333,35.58333333 -116.58333333,35.5 -116.66666667,35.5 -116.75,35.5 -116.75,35.58333333 -116.75,35.66666667 -116.83333333,35.66666667 -116.91666667,35.66666667 -117.0,35.66666667 -117.0,35.58333333 -116.91666667,35.58333333 -116.91666667,35.5 -116.91666667,35.41666667 -117.0,35.41666667 -117.0,35.5 -117.08333333,35.5 -117.16666667,35.5 -117.25,35.5 -117.25,35.41666667 -117.33333333,35.41666667 -117.33333333,35.33333333 -117.33333333,35.25 -117.25,35.25 -117.16666667,35.25 -117.16666667,35.33333333 -117.08333333,35.33333333 -117.0,35.33333333 -117.0,35.25 -117.0,35.16666667 -117.08333333,35.16666667</coordinates></LinearRing></innerBoundaryIs><innerBoundaryIs><LinearRing><coordinates>-117.25,35.66666667 -117.25,35.58333333 -117.16666667,35.58333333 -117.08333333,35.58333333 -117.08333333,35.66666667 -117.16666667,35.66666667 -117.25,35.66666667</coordinates></LinearRing></innerBoundaryIs><innerBoundaryIs><LinearRing><coordinates>-114.75,35.33333333 -114.83333333,35.33333333 -114.83333333,35.25 -114.75,35.25 -114.75,35.33333333</coordinates></LinearRing></innerBoundaryIs><innerBoundaryIs><LinearRing><coordinates>-114.83333333,36.41666667 -114.83333333,36.33333333 -114.83333333,36.25 -114.75,36.25 -114.66666667,36.25 -114.66666667,36.33333333 -114.58333333,36.33333333 -114.5,36.33333333 -114.5,36.41666667 -114.58333333,36.41666667 -114.58333333,36.5 -114.66666667,36.5 -114.66666667,36.41666667 -114.75,36.41666667 -114.83333333,36.41666667</coordinates></LinearRing></innerBoundaryIs><innerBoundaryIs><LinearRing><coordinates>-122.25,37.58333333 -122.16666667,37.58333333 -122.16666667,37.66666667 -122.25,37.66666667 -122.25,37.58333333</coordinates></LinearRing></innerBoundaryIs><innerBoundaryIs><LinearRing><coordinates>-121.83333333,39.25 -121.83333333,39.16666667 -121.75,39.16666667 -121.75,39.25 -121.83333333,39.25</coordinates></LinearRing></innerBoundaryIs><innerBoundaryIs><LinearRing><coordinates>-90.66666667,29.08333333 -90.58333333,29.08333333 -90.5,29.08333333 -90.5,29.16666667 -90.41666667,29.16666667 -90.41666667,29.25 -90.5,29.25 -90.58333333,29.25 -90.58333333,29.16666667 -90.66666667,29.16666667 -90.66666667,29.08333333</coordinates></LinearRing></innerBoundaryIs><innerBoundaryIs><LinearRing><coordinates>-96.41666667,28.5 -96.33333333,28.5 -96.25,28.5 -96.25,28.58333333 -96.33333333,28.58333333 -96.41666667,28.58333333 -96.41666667,28.5</coordinates></LinearRing></innerBoundaryIs><innerBoundaryIs><LinearRing><coordinates>-92.08333333,29.66666667 -92.0,29.66666667 -91.91666667,29.66666667 -91.91666667,29.75 -92.0,29.75 -92.08333333,29.75 -92.08333333,29.66666667</coordinates></LinearRing></innerBoundaryIs><innerBoundaryIs><LinearRing><coordinates>-107.33333333,31.25 -107.25,31.25 -107.25,31.33333333 -107.33333333,31.33333333 -107.33333333,31.25</coordinates></LinearRing></innerBoundaryIs><innerBoundaryIs><LinearRing><coordinates>-104.33333333,31.0 -104.33333333,30.91666667 -104.33333333,30.83333333 -104.25,30.83333333 -104.25,30.75 -104.33333333,30.75 -104.33333333,30.66666667 -104.25,30.66666667 -104.16666667,30.66666667 -104.16666667,30.75 -104.08333333,30.75 -104.08333333,30.66666667 -104.0,30.66666667 -103.91666667,30.66666667 -103.91666667,30.75 -104.0,30.75 -104.0,30.83333333 -104.08333333,30.83333333 -104.08333333,30.91666667 -104.16666667,30.91666667 -104.25,30.91666667 -104.25,31.0 -104.33333333,31.0</coordinates></LinearRing></innerBoundaryIs><innerBoundaryIs><LinearRing><coordinates>-104.5,31.16666667 -104.41666667,31.16666667 -104.41666667,31.25 -104.5,31.25 -104.5,31.16666667</coordinates></LinearRing></innerBoundaryIs><innerBoundaryIs><LinearRing><coordinates>-104.08333333,33.08333333 -104.08333333,33.0 -104,33 -104.0,33.08333333 -104.08333333,33.08333333</coordinates></LinearRing></innerBoundaryIs><innerBoundaryIs><LinearRing><coordinates>-98.33333333,34.58333333 -98.25,34.58333333 -98.25,34.66666667 -98.33333333,34.66666667 -98.33333333,34.58333333</coordinates></LinearRing></innerBoundaryIs><innerBoundaryIs><LinearRing><coordinates>-101.75,34.0 -101.66666667,34.0 -101.66666667,34.08333333 -101.75,34.08333333 -101.75,34.0</coordinates></LinearRing></innerBoundaryIs></Polygon><Polygon><outerBoundaryIs><LinearRing><coordinates>-80.75,24.91666667 -80.66666667,24.91666667 -80.66666667,25.0 -80.75,25.0 -80.83333333,25.0 -80.83333333,25.08333333 -80.91666667,25.08333333 -81.0,25.08333333 -81.08333333,25.08333333 -81.16666667,25.08333333 -81.16666667,25.16666667 -81.16666667,25.25 -81.16666667,25.33333333 -81.16666667,25.41666667 -81.25,25.41666667 -81.25,25.5 -81.25,25.58333333 -81.33333333,25.58333333 -81.33333333,25.66666667 -81.41666667,25.66666667 -81.41666667,25.75 -81.5,25.75 -81.5,25.83333333 -81.58333333,25.83333333 -81.66666667,25.83333333 -81.75,25.83333333 -81.75,25.91666667 -81.75,26.0 -81.83333333,26.0 -81.83333333,26.08333333 -81.83333333,26.16666667 -81.83333333,26.25 -81.91666667,26.25 -81.91666667,26.33333333 -81.91666667,26.41666667 -82.0,26.41666667 -82.08333333,26.41666667 -82.16666667,26.41666667 -82.25,26.41666667 -82.25,26.5 -82.25,26.58333333 -82.25,26.66666667 -82.33333333,26.66666667 -82.33333333,26.75 -82.33333333,26.83333333 -82.41666667,26.83333333 -82.41666667,26.91666667 -82.41666667,27.0 -82.5,27.0 -82.5,27.08333333 -82.5,27.16666667 -82.58333333,27.16666667 -82.58333333,27.25 -82.58333333,27.33333333 -82.66666667,27.33333333 -82.66666667,27.41666667 -82.75,27.41666667 -82.75,27.5 -82.75,27.58333333 -82.83333333,27.58333333 -82.83333333,27.66666667 -82.83333333,27.75 -82.83333333,27.83333333 -82.91666667,27.83333333 -82.91666667,27.91666667 -82.91666667,28.0 -82.83333333,28.0 -82.83333333,28.08333333 -82.83333333,28.16666667 -82.91666667,28.16666667 -82.91666667,28.25 -82.83333333,28.25 -82.75,28.25 -82.75,28.33333333 -82.75,28.41666667 -82.75,28.5 -82.66666667,28.5 -82.66666667,28.58333333 -82.66666667,28.66666667 -82.75,28.66666667 -82.75,28.75 -82.75,28.83333333 -82.75,28.91666667 -82.75,29.0 -82.83333333,29.0 -82.83333333,29.08333333 -82.91666667,29.08333333 -82.91666667,29.16666667 -83.0,29.16666667 -83.0,29.08333333 -83.08333333,29.08333333 -83.08333333,29.16666667 -83.08333333,29.25 -83.16666667,29.25 -83.16666667,29.33333333 -83.25,29.33333333 -83.25,29.41666667 -83.33333333,29.41666667 -83.41666667,29.41666667 -83.41666667,29.5 -83.41666667,29.58333333 -83.41666667,29.66666667 -83.5,29.66666667 -83.58333333,29.66666667 -83.58333333,29.75 -83.66666667,29.75 -83.66666667,29.83333333 -83.75,29.83333333 -83.75,29.91666667 -83.83333333,29.91666667 -83.83333333,30.0 -83.91666667,30.0 -84,30 -84.0,30.08333333 -84.08333333,30.08333333 -84.08333333,30.0 -84.16666667,30.0 -84.25,30.0 -84.33333333,30.0 -84.33333333,29.91666667 -84.33333333,29.83333333 -84.41666667,29.83333333 -84.41666667,29.91666667 -84.5,29.91666667 -84.5,29.83333333 -84.5,29.75 -84.58333333,29.75 -84.66666667,29.75 -84.66666667,29.66666667 -84.75,29.66666667 -84.83333333,29.66666667 -84.83333333,29.58333333 -84.91666667,29.58333333 -85.0,29.58333333 -85.08333333,29.58333333 -85.16666667,29.58333333 -85.25,29.58333333 -85.25,29.66666667 -85.33333333,29.66666667 -85.41666667,29.66666667 -85.41666667,29.75 -85.41666667,29.83333333 -85.41666667,29.91666667 -85.5,29.91666667 -85.58333333,29.91666667 -85.58333333,30.0 -85.66666667,30.0 -85.66666667,30.08333333 -85.75,30.08333333 -85.83333333,30.08333333 -85.83333333,30.16666667 -85.91666667,30.16666667 -86.0,30.16666667 -86.0,30.25 -86.08333333,30.25 -86.16666667,30.25 -86.16666667,30.33333333 -86.25,30.33333333 -86.33333333,30.33333333 -86.41666667,30.33333333 -86.5,30.33333333 -86.58333333,30.33333333 -86.66666667,30.33333333 -86.75,30.33333333 -86.83333333,30.33333333 -86.91666667,30.33333333 -87.0,30.33333333 -87.08333333,30.33333333 -87.08333333,30.25 -87.16666667,30.25 -87.25,30.25 -87.33333333,30.25 -87.41666667,30.25 -87.5,30.25 -87.58333333,30.25 -87.66666667,30.25 -87.66666667,30.16666667 -87.75,30.16666667 -87.83333333,30.16666667 -87.91666667,30.16666667 -88.0,30.16666667 -88.08333333,30.16666667 -88.16666667,30.16666667 -88.16666667,30.25 -88.25,30.25 -88.25,30.33333333 -88.25,30.41666667 -88.16666667,30.41666667 -88.08333333,30.41666667 -88.08333333,30.33333333 -88.08333333,30.25 -88.0,30.25 -88.0,30.33333333 -87.91666667,30.33333333 -87.91666667,30.41666667 -87.83333333,30.41666667 -87.75,30.41666667 -87.66666667,30.41666667 -87.66666667,30.5 -87.58333333,30.5 -87.58333333,30.58333333 -87.5,30.58333333 -87.41666667,30.58333333 -87.41666667,30.66666667 -87.33333333,30.66666667 -87.33333333,30.75 -87.25,30.75 -87.25,30.66666667 -87.16666667,30.66666667 -87.16666667,30.75 -87.08333333,30.75 -87.0,30.75 -86.91666667,30.75 -86.83333333,30.75 -86.75,30.75 -86.66666667,30.75 -86.58333333,30.75 -86.5,30.75 -86.5,30.66666667 -86.41666667,30.66666667 -86.33333333,30.66666667 -86.25,30.66666667 -86.16666667,30.66666667 -86.08333333,30.66666667 -86.0,30.66666667 -86.0,30.75 -86.0,30.83333333 -85.91666667,30.83333333 -85.91666667,30.91666667 -85.91666667,31.0 -85.83333333,31.0 -85.75,31.0 -85.66666667,31.0 -85.58333333,31.0 -85.5,31.0 -85.41666667,31.0 -85.41666667,30.91666667 -85.33333333,30.91666667 -85.25,30.91666667 -85.16666667,30.91666667 -85.08333333,30.91666667 -85.08333333,31.0 -85,31 -84.91666667,31.0 -84.83333333,31.0 -84.75,31.0 -84.66666667,31.0 -84.66666667,31.08333333 -84.58333333,31.08333333 -84.5,31.08333333 -84.41666667,31.08333333 -84.41666667,31.16666667 -84.33333333,31.16666667 -84.25,31.16666667 -84.25,31.25 -84.16666667,31.25 -84.08333333,31.25 -84.0,31.25 -84.0,31.33333333 -83.91666667,31.33333333 -83.83333333,31.33333333 -83.83333333,31.41666667 -83.83333333,31.5 -83.75,31.5 -83.75,31.58333333 -83.75,31.66666667 -83.83333333,31.66666667 -83.83333333,31.75 -83.83333333,31.83333333 -83.83333333,31.91666667 -83.83333333,32.0 -83.75,32.0 -83.75,31.91666667 -83.75,31.83333333 -83.66666667,31.83333333 -83.66666667,31.91666667 -83.58333333,31.91666667 -83.58333333,32.0 -83.5,32.0 -83.5,32.08333333 -83.41666667,32.08333333 -83.41666667,32.16666667 -83.33333333,32.16666667 -83.25,32.16666667 -83.16666667,32.16666667 -83.16666667,32.25 -83.08333333,32.25 -83.08333333,32.33333333 -83.0,32.33333333 -83.0,32.41666667 -83.0,32.5 -82.91666667,32.5 -82.91666667,32.58333333 -82.83333333,32.58333333 -82.83333333,32.66666667 -82.75,32.66666667 -82.75,32.75 -82.66666667,32.75 -82.66666667,32.83333333 -82.66666667,32.91666667 -82.58333333,32.91666667 -82.58333333,33.0 -82.58333333,33.08333333 -82.5,33.08333333 -82.41666667,33.08333333 -82.33333333,33.08333333 -82.25,33.08333333 -82.25,33.16666667 -82.16666667,33.16666667 -82.16666667,33.25 -82.08333333,33.25 -82.08333333,33.33333333 -82.0,33.33333333 -82.0,33.41666667 -82.0,33.5 -81.91666667,33.5 -81.91666667,33.41666667 -81.83333333,33.41666667 -81.75,33.41666667 -81.66666667,33.41666667 -81.66666667,33.5 -81.58333333,33.5 -81.58333333,33.58333333 -81.5,33.58333333 -81.5,33.66666667 -81.41666667,33.66666667 -81.41666667,33.75 -81.33333333,33.75 -81.33333333,33.83333333 -81.25,33.83333333 -81.25,33.91666667 -81.25,34.0 -81.33333333,34.0 -81.33333333,34.08333333 -81.25,34.08333333 -81.16666667,34.08333333 -81.16666667,34.16666667 -81.08333333,34.16666667 -81.0,34.16666667 -80.91666667,34.16666667 -80.91666667,34.25 -80.83333333,34.25 -80.83333333,34.33333333 -80.83333333,34.41666667 -80.75,34.41666667 -80.66666667,34.41666667 -80.58333333,34.41666667 -80.5,34.41666667 -80.5,34.5 -80.41666667,34.5 -80.41666667,34.58333333 -80.33333333,34.58333333 -80.25,34.58333333 -80.16666667,34.58333333 -80.16666667,34.66666667 -80.16666667,34.75 -80.16666667,34.83333333 -80.08333333,34.83333333 -80.0,34.83333333 -80.0,34.91666667 -79.91666667,34.91666667 -79.91666667,35.0 -79.83333333,35.0 -79.75,35.0 -79.66666667,35.0 -79.58333333,35.0 -79.58333333,35.08333333 -79.5,35.08333333 -79.41666667,35.08333333 -79.33333333,35.08333333 -79.33333333,35.16666667 -79.33333333,35.25 -79.25,35.25 -79.25,35.33333333 -79.16666667,35.33333333 -79.08333333,35.33333333 -79.08333333,35.41666667 -79.0,35.41666667 -78.91666667,35.41666667 -78.91666667,35.5 -78.83333333,35.5 -78.75,35.5 -78.66666667,35.5 -78.66666667,35.58333333 -78.58333333,35.58333333 -78.5,35.58333333 -78.41666667,35.58333333 -78.41666667,35.66666667 -78.33333333,35.66666667 -78.25,35.66666667 -78.25,35.75 -78.16666667,35.75 -78.08333333,35.75 -78.08333333,35.83333333 -78.08333333,35.91666667 -78.08333333,36.0 -78,36 -78.0,36.08333333 -78.0,36.16666667 -78.08333333,36.16666667 -78.08333333,36.25 -78.0,36.25 -77.91666667,36.25 -77.91666667,36.33333333 -77.83333333,36.33333333 -77.75,36.33333333 -77.75,36.41666667 -77.83333333,36.41666667 -77.83333333,36.5 -77.75,36.5 -77.66666667,36.5 -77.66666667,36.58333333 -77.66666667,36.66666667 -77.58333333,36.66666667 -77.58333333,36.75 -77.5,36.75 -77.5,36.83333333 -77.5,36.91666667 -77.41666667,36.91666667 -77.41666667,37.0 -77.33333333,37.0 -77.33333333,36.91666667 -77.25,36.91666667 -77.16666667,36.91666667 -77.16666667,36.83333333 -77.08333333,36.83333333 -77.0,36.83333333 -76.91666667,36.83333333 -76.83333333,36.83333333 -76.75,36.83333333 -76.66666667,36.83333333 -76.58333333,36.83333333 -76.58333333,36.91666667 -76.66666667,36.91666667 -76.66666667,37.0 -76.66666667,37.08333333 -76.58333333,37.08333333 -76.5,37.08333333 -76.5,37.16666667 -76.5,37.25 -76.5,37.33333333 -76.5,37.41666667 -76.5,37.5 -76.58333333,37.5 -76.58333333,37.58333333 -76.66666667,37.58333333 -76.66666667,37.66666667 -76.75,37.66666667 -76.75,37.75 -76.83333333,37.75 -76.83333333,37.83333333 -76.91666667,37.83333333 -77.0,37.83333333 -77.0,37.91666667 -77,38 -77.08333333,38.0 -77.08333333,38.08333333 -77.16666667,38.08333333 -77.16666667,38.16666667 -77.25,38.16666667 -77.25,38.25 -77.16666667,38.25 -77.08333333,38.25 -77.08333333,38.33333333 -77.16666667,38.33333333 -77.25,38.33333333 -77.33333333,38.33333333 -77.33333333,38.41666667 -77.33333333,38.5 -77.33333333,38.58333333 -77.25,38.58333333 -77.25,38.5 -77.25,38.41666667 -77.16666667,38.41666667 -77.16666667,38.5 -77.08333333,38.5 -77.0,38.5 -77.0,38.41666667 -76.91666667,38.41666667 -76.83333333,38.41666667 -76.83333333,38.33333333 -76.75,38.33333333 -76.75,38.25 -76.66666667,38.25 -76.66666667,38.16666667 -76.58333333,38.16666667 -76.58333333,38.08333333 -76.5,38.08333333 -76.41666667,38.08333333 -76.33333333,38.08333333 -76.33333333,38.16666667 -76.25,38.16666667 -76.25,38.08333333 -76.25,38.0 -76.25,37.91666667 -76.16666667,37.91666667 -76.16666667,37.83333333 -76.25,37.83333333 -76.25,37.75 -76.25,37.66666667 -76.25,37.58333333 -76.25,37.5 -76.25,37.41666667 -76.25,37.33333333 -76.25,37.25 -76.33333333,37.25 -76.33333333,37.16666667 -76.25,37.16666667 -76.25,37.08333333 -76.25,37.0 -76.16666667,37.0 -76.08333333,37.0 -76,37 -75.91666667,37.0 -75.91666667,36.91666667 -75.91666667,36.83333333 -75.91666667,36.75 -75.83333333,36.75 -75.83333333,36.66666667 -75.83333333,36.58333333 -75.83333333,36.5 -75.83333333,36.41666667 -75.75,36.41666667 -75.75,36.33333333 -75.75,36.25 -75.75,36.16666667 -75.66666667,36.16666667 -75.66666667,36.08333333 -75.58333333,36.08333333 -75.58333333,36.0 -75.58333333,35.91666667 -75.5,35.91666667 -75.5,35.83333333 -75.5,35.75 -75.41666667,35.75 -75.41666667,35.66666667 -75.41666667,35.58333333 -75.41666667,35.5 -75.41666667,35.41666667 -75.41666667,35.33333333 -75.5,35.33333333 -75.5,35.25 -75.5,35.16666667 -75.58333333,35.16666667 -75.66666667,35.16666667 -75.75,35.16666667 -75.83333333,35.16666667 -75.83333333,35.08333333 -75.91666667,35.08333333 -75.91666667,35.0 -76,35 -76.08333333,35.0 -76.08333333,34.91666667 -76.16666667,34.91666667 -76.25,34.91666667 -76.25,34.83333333 -76.33333333,34.83333333 -76.33333333,34.75 -76.41666667,34.75 -76.41666667,34.66666667 -76.41666667,34.58333333 -76.5,34.58333333 -76.58333333,34.58333333 -76.58333333,34.66666667 -76.66666667,34.66666667 -76.75,34.66666667 -76.83333333,34.66666667 -76.91666667,34.66666667 -77.0,34.66666667 -77.0,34.58333333 -77.08333333,34.58333333 -77.16666667,34.58333333 -77.25,34.58333333 -77.25,34.5 -77.33333333,34.5 -77.41666667,34.5 -77.41666667,34.41666667 -77.5,34.41666667 -77.5,34.33333333 -77.58333333,34.33333333 -77.66666667,34.33333333 -77.66666667,34.25 -77.75,34.25 -77.75,34.16666667 -77.83333333,34.16666667 -77.83333333,34.08333333 -77.83333333,34.0 -77.83333333,33.91666667 -77.91666667,33.91666667 -77.91666667,33.83333333 -78.0,33.83333333 -78.08333333,33.83333333 -78.16666667,33.83333333 -78.16666667,33.91666667 -78.25,33.91666667 -78.25,33.83333333 -78.33333333,33.83333333 -78.41666667,33.83333333 -78.5,33.83333333 -78.58333333,33.83333333 -78.58333333,33.75 -78.66666667,33.75 -78.75,33.75 -78.75,33.66666667 -78.83333333,33.66666667 -78.83333333,33.58333333 -78.91666667,33.58333333 -78.91666667,33.5 -79.0,33.5 -79.0,33.41666667 -79.08333333,33.41666667 -79.08333333,33.33333333 -79.16666667,33.33333333 -79.16666667,33.25 -79.16666667,33.16666667 -79.16666667,33.08333333 -79.25,33.08333333 -79.33333333,33.08333333 -79.33333333,33.0 -79.41666667,33.0 -79.5,33.0 -79.5,32.91666667 -79.5,32.83333333 -79.58333333,32.83333333 -79.66666667,32.83333333 -79.66666667,32.75 -79.75,32.75 -79.83333333,32.75 -79.83333333,32.66666667 -79.91666667,32.66666667 -79.91666667,32.58333333 -80.0,32.58333333 -80.08333333,32.58333333 -80.08333333,32.5 -80.16666667,32.5 -80.25,32.5 -80.25,32.41666667 -80.33333333,32.41666667 -80.41666667,32.41666667 -80.41666667,32.33333333 -80.41666667,32.25 -80.5,32.25 -80.58333333,32.25 -80.66666667,32.25 -80.66666667,32.16666667 -80.66666667,32.08333333 -80.75,32.08333333 -80.83333333,32.08333333 -80.83333333,32.0 -80.83333333,31.91666667 -80.91666667,31.91666667 -80.91666667,31.83333333 -81.0,31.83333333 -81.0,31.75 -81.08333333,31.75 -81.08333333,31.66666667 -81.08333333,31.58333333 -81.08333333,31.5 -81.16666667,31.5 -81.16666667,31.41666667 -81.25,31.41666667 -81.25,31.33333333 -81.25,31.25 -81.25,31.16666667 -81.33333333,31.16666667 -81.33333333,31.08333333 -81.33333333,31.0 -81.33333333,30.91666667 -81.33333333,30.83333333 -81.41666667,30.83333333 -81.41666667,30.75 -81.41666667,30.66666667 -81.41666667,30.58333333 -81.41666667,30.5 -81.33333333,30.5 -81.33333333,30.41666667 -81.33333333,30.33333333 -81.33333333,30.25 -81.33333333,30.16666667 -81.33333333,30.08333333 -81.25,30.08333333 -81.25,30.0 -81.25,29.91666667 -81.25,29.83333333 -81.25,29.75 -81.16666667,29.75 -81.16666667,29.66666667 -81.16666667,29.58333333 -81.08333333,29.58333333 -81.08333333,29.5 -81.08333333,29.41666667 -81.0,29.41666667 -81.0,29.33333333 -81.0,29.25 -80.91666667,29.25 -80.91666667,29.16666667 -80.91666667,29.08333333 -80.83333333,29.08333333 -80.83333333,29.0 -80.75,29.0 -80.75,28.91666667 -80.75,28.83333333 -80.66666667,28.83333333 -80.66666667,28.75 -80.58333333,28.75 -80.58333333,28.66666667 -80.5,28.66666667 -80.5,28.58333333 -80.5,28.5 -80.5,28.41666667 -80.58333333,28.41666667 -80.58333333,28.33333333 -80.58333333,28.25 -80.58333333,28.16666667 -80.5,28.16666667 -80.5,28.08333333 -80.5,28.0 -80.41666667,28.0 -80.41666667,27.91666667 -80.41666667,27.83333333 -80.33333333,27.83333333 -80.33333333,27.75 -80.33333333,27.66666667 -80.25,27.66666667 -80.25,27.58333333 -80.25,27.5 -80.25,27.41666667 -80.16666667,27.41666667 -80.16666667,27.33333333 -80.16666667,27.25 -80.08333333,27.25 -80.08333333,27.16666667 -80.08333333,27.08333333 -80.08333333,27.0 -80,27 -80.0,26.91666667 -80.0,26.83333333 -80.0,26.75 -80.0,26.66666667 -80.0,26.58333333 -80.0,26.5 -80.0,26.41666667 -80.0,26.33333333 -80.0,26.25 -80.08333333,26.25 -80.08333333,26.16666667 -80.08333333,26.08333333 -80.08333333,26.0 -80.08333333,25.91666667 -80.08333333,25.83333333 -80.08333333,25.75 -80.08333333,25.66666667 -80.16666667,25.66666667 -80.25,25.66666667 -80.25,25.58333333 -80.16666667,25.58333333 -80.16666667,25.5 -80.16666667,25.41666667 -80.16666667,25.33333333 -80.25,25.33333333 -80.25,25.25 -80.25,25.16666667 -80.33333333,25.16666667 -80.33333333,25.08333333 -80.41666667,25.08333333 -80.41666667,25.0 -80.5,25.0 -80.5,24.91666667 -80.58333333,24.91666667 -80.58333333,24.83333333 -80.66666667,24.83333333 -80.75,24.83333333 -80.75,24.91666667</coordinates></LinearRing></outerBoundaryIs><innerBoundaryIs><LinearRing><coordinates>-80.66666667,25.0 -80.58333333,25.0 -80.58333333,25.08333333 -80.66666667,25.08333333 -80.66666667,25.0</coordinates></LinearRing></innerBoundaryIs><innerBoundaryIs><LinearRing><coordinates>-87.91666667,30.33333333 -87.91666667,30.25 -87.83333333,30.25 -87.83333333,30.33333333 -87.91666667,30.33333333</coordinates></LinearRing></innerBoundaryIs><innerBoundaryIs><LinearRing><coordinates>-75.83333333,35.16666667 -75.83333333,35.25 -75.75,35.25 -75.66666667,35.25 -75.66666667,35.33333333 -75.58333333,35.33333333 -75.58333333,35.41666667 -75.5,35.41666667 -75.5,35.5 -75.5,35.58333333 -75.5,35.66666667 -75.58333333,35.66666667 -75.58333333,35.75 -75.66666667,35.75 -75.66666667,35.66666667 -75.66666667,35.58333333 -75.75,35.58333333 -75.75,35.5 -75.83333333,35.5 -75.91666667,35.5 -75.91666667,35.41666667 -76.0,35.41666667 -76.0,35.33333333 -76.08333333,35.33333333 -76.16666667,35.33333333 -76.25,35.33333333 -76.25,35.25 -76.33333333,35.25 -76.33333333,35.33333333 -76.41666667,35.33333333 -76.41666667,35.25 -76.41666667,35.16666667 -76.5,35.16666667 -76.5,35.08333333 -76.41666667,35.08333333 -76.33333333,35.08333333 -76.25,35.08333333 -76.25,35.0 -76.16666667,35.0 -76.16666667,35.08333333 -76.08333333,35.08333333 -76.0,35.08333333 -76.0,35.16666667 -75.91666667,35.16666667 -75.83333333,35.16666667</coordinates></LinearRing></innerBoundaryIs><innerBoundaryIs><LinearRing><coordinates>-76.0,36.16666667 -76.0,36.08333333 -76.08333333,36.08333333 -76.16666667,36.08333333 -76.25,36.08333333 -76.33333333,36.08333333 -76.33333333,36.0 -76.25,36.0 -76.16666667,36.0 -76.08333333,36.0 -76,36 -75.91666667,36.0 -75.83333333,36.0 -75.83333333,36.08333333 -75.91666667,36.08333333 -75.91666667,36.16666667 -76.0,36.16666667</coordinates></LinearRing></innerBoundaryIs><innerBoundaryIs><LinearRing><coordinates>-76.5,36.58333333 -76.41666667,36.58333333 -76.41666667,36.66666667 -76.5,36.66666667 -76.5,36.58333333</coordinates></LinearRing></innerBoundaryIs><innerBoundaryIs><LinearRing><coordinates>-76.91666667,38.16666667 -76.91666667,38.08333333 -76.83333333,38.08333333 -76.83333333,38.16666667 -76.91666667,38.16666667</coordinates></LinearRing></innerBoundaryIs></Polygon></MultiGeometry>
  </Placemark>
</Folder>
</Document></kml>
