# Supplementary material for: Species conservation profiles of a random sample of world spiders II: Gnaphosidae to Nemesiidae
Source: Biodivers Data J. 2018 Jun 29;(6):e26203. doi: 10.3897/BDJ.6.e26203 (PMC6065607; doi:10.3897/BDJ.6.e26203)
Supplement: Supplementary material 41 — Distribution of Trochosa longa Qu, Peng & Yin, 2010 [file bdj-06-e26203-s041.kml]

<?xml version="1.0" encoding="UTF-8"?>
<kml xmlns="http://earth.google.com/kml/2.2">
<Document>
<name></name>
<description><![CDATA[]]></description>

<Style id="1">
<LineStyle>
<width>1</width>
<color>ff0000ff</color>
</LineStyle>
<PolyStyle>
<fill>0</fill>
</PolyStyle>
</Style>

<Placemark>
<name>R Polygon</name>
<description><![CDATA[]]></description>
<styleUrl>#1</styleUrl>
<visibility>1</visibility>
<MultiGeometry>
<Polygon>
<outerBoundaryIs>
<LinearRing>
<coordinates>
98.6,26.2
98.6063423919657,26.1997986676472
98.6126592453574,26.1991954812831
98.618925124436,26.1981928697263
98.6251147987181,26.1967948701396
98.6312033445698,26.1950071117741
98.637166245566,26.1928367933016
98.6429794912089,26.1902926538287
98.64861967361,26.187384937707
98.6540640817456,26.1841253532831
98.6592907929055,26.1805270257531
98.6642787609686,26.1766044443119
98.6690079011482,26.1723734038105
98.6734591708658,26.1678509411557
98.6776146464292,26.1630552667085
98.681457595205,26.1580056909571
98.6849725429949,26.1527225467611
98.6881453363447,26.1472271074773
98.6909631995354,26.1415415013002
98.6934147860265,26.1356886221592
98.6954902241444,26.1296920375328
98.6971811568323,26.1235758935509
98.6984807753012,26.1173648177667
98.6993838464461,26.1110838199901
98.6998867339183,26.1047581915824
98.6999874127674,26.0984134036165
98.6996854775952,26.0920750043143
98.6989821441881,26.0857685161727
98.6978802446215,26.0795193331935
98.696384215856,26.073352618631
98.6945000818715,26.0672932036683
98.6922354294105,26.0613654874307
98.6895993774291,26.0555933387394
98.6866025403784,26.05
98.6832569854635,26.0446079936134
98.6795761840531,26.0394390312862
98.6755749574354,26.0345139266055
98.6712694171379,26.0298525112294
98.6666769000516,26.0254735550324
98.6618158986221,26.0213946905257
98.6567059863863,26.017632341857
98.6513677391573,26.0142016586765
98.6458226521727,26.0111164551345
98.6400930535407,26.0083891542568
98.6342020143326,26.0060307379214
98.6281732556841,26.0040507026386
98.6220310532786,26.0024570213115
98.6158001395973,26.0012561111324
98.6095056043304,26.0004528077427
98.6031727933498,26.0000503457617
98.5968272066502,26.0000503457617
98.5904943956696,26.0004528077427
98.5841998604027,26.0012561111324
98.5779689467213,26.0024570213115
98.5718267443159,26.0040507026386
98.5657979856674,26.0060307379214
98.5599069464593,26.0083891542568
98.5541773478272,26.0111164551345
98.5486322608427,26.0142016586765
98.5432940136137,26.017632341857
98.5381841013779,26.0213946905257
98.5333230999484,26.0254735550324
98.5287305828621,26.0298525112294
98.5244250425646,26.0345139266055
98.5204238159469,26.0394390312862
98.5167430145365,26.0446079936134
98.5133974596215,26.05
98.5104006225709,26.0555933387394
98.5077645705895,26.0613654874307
98.5054999181285,26.0672932036683
98.503615784144,26.073352618631
98.5021197553785,26.0795193331935
98.5010178558119,26.0857685161727
98.5003145224048,26.0920750043143
98.5000125872326,26.0984134036165
98.5001132660817,26.1047581915824
98.5006161535539,26.1110838199901
98.5015192246988,26.1173648177667
98.5028188431676,26.1235758935509
98.5045097758556,26.1296920375328
98.5065852139735,26.1356886221592
98.5090368004645,26.1415415013002
98.5118546636552,26.1472271074773
98.515027457005,26.1527225467611
98.518542404795,26.1580056909571
98.5223853535708,26.1630552667085
98.5265408291342,26.1678509411557
98.5309920988518,26.1723734038105
98.5357212390313,26.1766044443119
98.5407092070945,26.1805270257531
98.5459359182544,26.1841253532831
98.5513803263899,26.187384937707
98.5570205087911,26.1902926538287
98.562833754434,26.1928367933016
98.5687966554301,26.1950071117741
98.5748852012819,26.1967948701396
98.581074875564,26.1981928697263
98.5873407546426,26.1991954812831
98.5936576080343,26.1997986676472
98.6,26.2
</coordinates>
</LinearRing>
</outerBoundaryIs>
</Polygon>
<Polygon>
<outerBoundaryIs>
<LinearRing>
<coordinates>
98.3,27.8
98.3063423919657,27.7997986676472
98.3126592453574,27.7991954812831
98.318925124436,27.7981928697263
98.3251147987181,27.7967948701396
98.3312033445698,27.7950071117741
98.337166245566,27.7928367933016
98.3429794912089,27.7902926538287
98.34861967361,27.787384937707
98.3540640817456,27.7841253532831
98.3592907929055,27.7805270257531
98.3642787609686,27.7766044443119
98.3690079011482,27.7723734038105
98.3734591708658,27.7678509411557
98.3776146464292,27.7630552667085
98.381457595205,27.7580056909571
98.3849725429949,27.752722546761
98.3881453363447,27.7472271074773
98.3909631995354,27.7415415013002
98.3934147860265,27.7356886221592
98.3954902241444,27.7296920375328
98.3971811568323,27.7235758935509
98.3984807753012,27.7173648177667
98.3993838464461,27.7110838199901
98.3998867339183,27.7047581915824
98.3999874127674,27.6984134036165
98.3996854775952,27.6920750043143
98.3989821441881,27.6857685161727
98.3978802446215,27.6795193331935
98.396384215856,27.673352618631
98.3945000818715,27.6672932036683
98.3922354294105,27.6613654874307
98.3895993774291,27.6555933387394
98.3866025403784,27.65
98.3832569854635,27.6446079936134
98.3795761840531,27.6394390312862
98.3755749574354,27.6345139266055
98.3712694171379,27.6298525112294
98.3666769000516,27.6254735550324
98.3618158986221,27.6213946905257
98.3567059863863,27.617632341857
98.3513677391573,27.6142016586765
98.3458226521727,27.6111164551345
98.3400930535407,27.6083891542568
98.3342020143326,27.6060307379214
98.3281732556841,27.6040507026385
98.3220310532786,27.6024570213115
98.3158001395973,27.6012561111324
98.3095056043304,27.6004528077427
98.3031727933498,27.6000503457617
98.2968272066502,27.6000503457617
98.2904943956696,27.6004528077427
98.2841998604027,27.6012561111324
98.2779689467213,27.6024570213115
98.2718267443159,27.6040507026385
98.2657979856674,27.6060307379214
98.2599069464593,27.6083891542568
98.2541773478273,27.6111164551345
98.2486322608427,27.6142016586765
98.2432940136137,27.617632341857
98.2381841013779,27.6213946905257
98.2333230999484,27.6254735550324
98.2287305828621,27.6298525112294
98.2244250425646,27.6345139266055
98.2204238159469,27.6394390312862
98.2167430145365,27.6446079936134
98.2133974596215,27.65
98.2104006225709,27.6555933387394
98.2077645705895,27.6613654874307
98.2054999181285,27.6672932036683
98.203615784144,27.673352618631
98.2021197553785,27.6795193331935
98.2010178558119,27.6857685161727
98.2003145224048,27.6920750043143
98.2000125872326,27.6984134036165
98.2001132660817,27.7047581915824
98.2006161535539,27.7110838199901
98.2015192246988,27.7173648177667
98.2028188431676,27.7235758935509
98.2045097758556,27.7296920375328
98.2065852139735,27.7356886221592
98.2090368004645,27.7415415013002
98.2118546636552,27.7472271074773
98.215027457005,27.752722546761
98.218542404795,27.7580056909571
98.2223853535708,27.7630552667085
98.2265408291342,27.7678509411557
98.2309920988518,27.7723734038105
98.2357212390313,27.7766044443119
98.2407092070945,27.7805270257531
98.2459359182544,27.7841253532831
98.2513803263899,27.787384937707
98.2570205087911,27.7902926538287
98.262833754434,27.7928367933016
98.2687966554302,27.7950071117741
98.2748852012819,27.7967948701396
98.281074875564,27.7981928697263
98.2873407546426,27.7991954812831
98.2936576080343,27.7997986676472
98.3,27.8
</coordinates>
</LinearRing>
</outerBoundaryIs>
</Polygon>
<Polygon>
<outerBoundaryIs>
<LinearRing>
<coordinates>
98.4,28
98.4063423919657,27.9997986676472
98.4126592453574,27.9991954812831
98.418925124436,27.9981928697263
98.4251147987181,27.9967948701396
98.4312033445699,27.9950071117741
98.437166245566,27.9928367933016
98.4429794912089,27.9902926538287
98.4486196736101,27.987384937707
98.4540640817456,27.9841253532831
98.4592907929055,27.9805270257531
98.4642787609687,27.9766044443119
98.4690079011482,27.9723734038105
98.4734591708658,27.9678509411557
98.4776146464292,27.9630552667085
98.481457595205,27.9580056909571
98.484972542995,27.952722546761
98.4881453363448,27.9472271074773
98.4909631995355,27.9415415013002
98.4934147860265,27.9356886221592
98.4954902241444,27.9296920375328
98.4971811568324,27.9235758935509
98.4984807753012,27.9173648177667
98.4993838464461,27.9110838199901
98.4998867339183,27.9047581915824
98.4999874127674,27.8984134036165
98.4996854775952,27.8920750043143
98.4989821441881,27.8857685161727
98.4978802446215,27.8795193331935
98.496384215856,27.873352618631
98.4945000818715,27.8672932036683
98.4922354294105,27.8613654874307
98.4895993774291,27.8555933387394
98.4866025403785,27.85
98.4832569854635,27.8446079936134
98.4795761840531,27.8394390312862
98.4755749574354,27.8345139266055
98.4712694171379,27.8298525112294
98.4666769000516,27.8254735550324
98.4618158986221,27.8213946905257
98.4567059863863,27.817632341857
98.4513677391573,27.8142016586765
98.4458226521728,27.8111164551345
98.4400930535407,27.8083891542568
98.4342020143326,27.8060307379214
98.4281732556841,27.8040507026385
98.4220310532787,27.8024570213115
98.4158001395973,27.8012561111324
98.4095056043304,27.8004528077427
98.4031727933498,27.8000503457617
98.3968272066502,27.8000503457617
98.3904943956696,27.8004528077427
98.3841998604027,27.8012561111324
98.3779689467214,27.8024570213115
98.3718267443159,27.8040507026385
98.3657979856674,27.8060307379214
98.3599069464593,27.8083891542568
98.3541773478273,27.8111164551345
98.3486322608427,27.8142016586765
98.3432940136137,27.817632341857
98.3381841013779,27.8213946905257
98.3333230999484,27.8254735550324
98.3287305828621,27.8298525112294
98.3244250425646,27.8345139266055
98.3204238159469,27.8394390312862
98.3167430145365,27.8446079936134
98.3133974596216,27.85
98.3104006225709,27.8555933387394
98.3077645705895,27.8613654874307
98.3054999181285,27.8672932036683
98.303615784144,27.873352618631
98.3021197553785,27.8795193331935
98.3010178558119,27.8857685161727
98.3003145224048,27.8920750043143
98.3000125872326,27.8984134036165
98.3001132660817,27.9047581915824
98.3006161535539,27.9110838199901
98.3015192246988,27.9173648177667
98.3028188431677,27.9235758935509
98.3045097758556,27.9296920375328
98.3065852139735,27.9356886221592
98.3090368004646,27.9415415013002
98.3118546636553,27.9472271074773
98.3150274570051,27.952722546761
98.318542404795,27.9580056909571
98.3223853535708,27.9630552667085
98.3265408291342,27.9678509411557
98.3309920988518,27.9723734038105
98.3357212390314,27.9766044443119
98.3407092070945,27.9805270257531
98.3459359182544,27.9841253532831
98.35138032639,27.987384937707
98.3570205087911,27.9902926538287
98.362833754434,27.9928367933016
98.3687966554302,27.9950071117741
98.3748852012819,27.9967948701396
98.381074875564,27.9981928697263
98.3873407546426,27.9991954812831
98.3936576080343,27.9997986676472
98.4,28
</coordinates>
</LinearRing>
</outerBoundaryIs>
</Polygon>
<Polygon>
<outerBoundaryIs>
<LinearRing>
<coordinates>
98.2,28.1
98.2063423919657,28.0997986676472
98.2126592453574,28.0991954812831
98.218925124436,28.0981928697263
98.2251147987181,28.0967948701396
98.2312033445698,28.0950071117741
98.237166245566,28.0928367933016
98.2429794912089,28.0902926538287
98.2486196736101,28.087384937707
98.2540640817456,28.0841253532831
98.2592907929055,28.0805270257531
98.2642787609687,28.0766044443119
98.2690079011482,28.0723734038105
98.2734591708658,28.0678509411557
98.2776146464292,28.0630552667085
98.281457595205,28.0580056909571
98.284972542995,28.052722546761
98.2881453363448,28.0472271074773
98.2909631995355,28.0415415013002
98.2934147860265,28.0356886221592
98.2954902241444,28.0296920375328
98.2971811568324,28.0235758935509
98.2984807753012,28.0173648177667
98.2993838464461,28.0110838199901
98.2998867339183,28.0047581915824
98.2999874127674,27.9984134036165
98.2996854775952,27.9920750043143
98.2989821441881,27.9857685161727
98.2978802446215,27.9795193331935
98.296384215856,27.973352618631
98.2945000818715,27.9672932036683
98.2922354294105,27.9613654874307
98.2895993774291,27.9555933387394
98.2866025403785,27.95
98.2832569854635,27.9446079936134
98.2795761840531,27.9394390312862
98.2755749574354,27.9345139266055
98.2712694171379,27.9298525112294
98.2666769000516,27.9254735550324
98.2618158986221,27.9213946905257
98.2567059863863,27.917632341857
98.2513677391573,27.9142016586765
98.2458226521727,27.9111164551345
98.2400930535407,27.9083891542568
98.2342020143326,27.9060307379214
98.2281732556841,27.9040507026385
98.2220310532787,27.9024570213115
98.2158001395973,27.9012561111324
98.2095056043304,27.9004528077427
98.2031727933498,27.9000503457617
98.1968272066502,27.9000503457617
98.1904943956696,27.9004528077427
98.1841998604027,27.9012561111324
98.1779689467214,27.9024570213115
98.1718267443159,27.9040507026385
98.1657979856674,27.9060307379214
98.1599069464593,27.9083891542568
98.1541773478273,27.9111164551345
98.1486322608427,27.9142016586765
98.1432940136137,27.917632341857
98.1381841013779,27.9213946905257
98.1333230999484,27.9254735550324
98.1287305828621,27.9298525112294
98.1244250425646,27.9345139266055
98.1204238159469,27.9394390312862
98.1167430145365,27.9446079936134
98.1133974596216,27.95
98.1104006225709,27.9555933387394
98.1077645705895,27.9613654874307
98.1054999181285,27.9672932036683
98.103615784144,27.973352618631
98.1021197553785,27.9795193331935
98.1010178558119,27.9857685161727
98.1003145224048,27.9920750043143
98.1000125872326,27.9984134036165
98.1001132660817,28.0047581915824
98.1006161535539,28.0110838199901
98.1015192246988,28.0173648177667
98.1028188431677,28.0235758935509
98.1045097758556,28.0296920375328
98.1065852139735,28.0356886221592
98.1090368004646,28.0415415013002
98.1118546636553,28.0472271074773
98.1150274570051,28.052722546761
98.118542404795,28.0580056909571
98.1223853535708,28.0630552667085
98.1265408291342,28.0678509411557
98.1309920988518,28.0723734038105
98.1357212390314,28.0766044443119
98.1407092070945,28.0805270257531
98.1459359182544,28.0841253532831
98.15138032639,28.087384937707
98.1570205087911,28.0902926538287
98.162833754434,28.0928367933016
98.1687966554302,28.0950071117741
98.1748852012819,28.0967948701396
98.181074875564,28.0981928697263
98.1873407546426,28.0991954812831
98.1936576080343,28.0997986676472
98.2,28.1
</coordinates>
</LinearRing>
</outerBoundaryIs>
</Polygon>
</MultiGeometry>
</Placemark>
</Document>
</kml>
