# Supplementary material for: Species conservation profiles of a random sample of world spiders II: Gnaphosidae to Nemesiidae
Source: Biodivers Data J. 2018 Jun 29;(6):e26203. doi: 10.3897/BDJ.6.e26203 (PMC6065607; doi:10.3897/BDJ.6.e26203)
Supplement: Supplementary material 42 — Distribution of Zenonina fusca Caporiacco, 1941 [file bdj-06-e26203-s042.kml]

<?xml version="1.0" encoding="UTF-8"?>
<kml xmlns="http://earth.google.com/kml/2.2">
<Document>
<name></name>
<description><![CDATA[]]></description>

<Style id="1">
<LineStyle>
<width>1</width>
<color>ff0000ff</color>
</LineStyle>
<PolyStyle>
<fill>0</fill>
</PolyStyle>
</Style>

<Placemark>
<name>R Polygon</name>
<description><![CDATA[]]></description>
<styleUrl>#1</styleUrl>
<visibility>1</visibility>
<MultiGeometry>
<Polygon>
<outerBoundaryIs>
<LinearRing>
<coordinates>
37.4,4.95
37.4063423919657,4.94979866764719
37.4126592453574,4.94919548128308
37.418925124436,4.94819286972627
37.4251147987181,4.94679487013964
37.4312033445698,4.94500711177409
37.437166245566,4.94283679330161
37.4429794912089,4.94029265382866
37.44861967361,4.93738493770698
37.4540640817456,4.93412535328312
37.4592907929055,4.93052702575311
37.4642787609687,4.9266044443119
37.4690079011482,4.92237340381051
37.4734591708658,4.91785094115571
37.4776146464292,4.91305526670845
37.481457595205,4.90800569095712
37.484972542995,4.90272254676105
37.4881453363448,4.89722710747727
37.4909631995355,4.89154150130019
37.4934147860265,4.88568862215919
37.4954902241444,4.87969203753283
37.4971811568324,4.87357589355094
37.4984807753012,4.86736481776669
37.4993838464461,4.8610838199901
37.4998867339183,4.85475819158237
37.4999874127674,4.84841340361652
37.4996854775952,4.84207500431432
37.4989821441881,4.83576851617267
37.4978802446215,4.82951933319348
37.496384215856,4.823352618631
37.4945000818715,4.81729320366826
37.4922354294105,4.81136548743069
37.4895993774291,4.80559333873942
37.4866025403784,4.8
37.4832569854635,4.79460799361339
37.4795761840531,4.78943903128623
37.4755749574354,4.78451392660547
37.4712694171379,4.77985251122937
37.4666769000516,4.77547355503242
37.4618158986221,4.77139469052572
37.4567059863863,4.76763234185702
37.4513677391573,4.7642016586765
37.4458226521727,4.76111645513451
37.4400930535407,4.75838915425679
37.4342020143326,4.75603073792141
37.4281732556841,4.75405070263855
37.4220310532787,4.75245702131146
37.4158001395973,4.75125611113236
37.4095056043304,4.75045280774269
37.4031727933498,4.75005034576168
37.3968272066502,4.75005034576168
37.3904943956696,4.75045280774269
37.3841998604027,4.75125611113236
37.3779689467213,4.75245702131146
37.3718267443159,4.75405070263855
37.3657979856674,4.75603073792141
37.3599069464593,4.75838915425679
37.3541773478273,4.76111645513451
37.3486322608427,4.7642016586765
37.3432940136137,4.76763234185702
37.3381841013779,4.77139469052572
37.3333230999484,4.77547355503242
37.3287305828621,4.77985251122937
37.3244250425646,4.78451392660547
37.3204238159469,4.78943903128623
37.3167430145365,4.79460799361339
37.3133974596216,4.8
37.3104006225709,4.80559333873942
37.3077645705895,4.81136548743069
37.3054999181285,4.81729320366826
37.303615784144,4.823352618631
37.3021197553785,4.82951933319348
37.3010178558119,4.83576851617267
37.3003145224048,4.84207500431432
37.3000125872326,4.84841340361652
37.3001132660817,4.85475819158237
37.3006161535539,4.8610838199901
37.3015192246988,4.86736481776669
37.3028188431676,4.87357589355094
37.3045097758556,4.87969203753283
37.3065852139735,4.88568862215919
37.3090368004645,4.89154150130019
37.3118546636552,4.89722710747727
37.315027457005,4.90272254676105
37.318542404795,4.90800569095712
37.3223853535708,4.91305526670845
37.3265408291342,4.91785094115571
37.3309920988518,4.92237340381051
37.3357212390313,4.9266044443119
37.3407092070945,4.93052702575311
37.3459359182544,4.93412535328312
37.35138032639,4.93738493770698
37.3570205087911,4.94029265382866
37.362833754434,4.94283679330161
37.3687966554302,4.94500711177409
37.3748852012819,4.94679487013964
37.381074875564,4.94819286972627
37.3873407546426,4.94919548128308
37.3936576080343,4.94979866764719
37.4,4.95
</coordinates>
</LinearRing>
</outerBoundaryIs>
</Polygon>
</MultiGeometry>
</Placemark>
</Document>
</kml>
