# Supplementary material for: Species conservation profiles of a random sample of world spiders II: Gnaphosidae to Nemesiidae
Source: Biodivers Data J. 2018 Jun 29;(6):e26203. doi: 10.3897/BDJ.6.e26203 (PMC6065607; doi:10.3897/BDJ.6.e26203)
Supplement: Supplementary material 43 — Distribution of Pua novaezealandiae Forster, 1959 [file bdj-06-e26203-s043.kml]

<?xml version="1.0" encoding="utf-8" ?>
<kml xmlns="http://www.opengis.net/kml/2.2">
<Document id="root_doc">
<Schema name="Pua_novaezealandiae.kml" id="Pua_novaezealandiae.kml">
	<SimpleField name="layer" type="float"></SimpleField>
</Schema>
<Folder><name>Pua_novaezealandiae.kml</name>
  <Placemark>
	<Style><LineStyle><color>ff0000ff</color></LineStyle><PolyStyle><fill>0</fill></PolyStyle></Style>
	<ExtendedData><SchemaData schemaUrl="#Pua_novaezealandiae.kml">
		<SimpleData name="layer">1</SimpleData>
	</SchemaData></ExtendedData>
      <MultiGeometry><Polygon><outerBoundaryIs><LinearRing><coordinates>169.21666667,-44.4 169.225,-44.4 169.225,-44.40833333 169.21666667,-44.40833333 169.20833333,-44.40833333 169.20833333,-44.4 169.21666667,-44.4</coordinates></LinearRing></outerBoundaryIs></Polygon><Polygon><outerBoundaryIs><LinearRing><coordinates>169.26666667000001,-44.39166667 169.275,-44.39166667 169.275,-44.4 169.26666667000001,-44.4 169.25833333,-44.4 169.25833333,-44.39166667 169.26666667000001,-44.39166667</coordinates></LinearRing></outerBoundaryIs></Polygon><Polygon><outerBoundaryIs><LinearRing><coordinates>169.23333333,-44.40833333 169.24166667,-44.40833333 169.24166667,-44.4 169.23333333,-44.4 169.225,-44.4 169.225,-44.39166667 169.23333333,-44.39166667 169.23333333,-44.38333333 169.225,-44.38333333 169.225,-44.375 169.21666667,-44.375 169.21666667,-44.36666667 169.21666667,-44.35833333 169.225,-44.35833333 169.225,-44.36666667 169.23333333,-44.36666667 169.23333333,-44.375 169.24166667,-44.375 169.25,-44.375 169.25833333,-44.375 169.25833333,-44.38333333 169.25,-44.38333333 169.25,-44.39166667 169.25,-44.4 169.25833333,-44.4 169.25833333,-44.40833333 169.25,-44.40833333 169.25,-44.41666667 169.24166667,-44.41666667 169.23333333,-44.41666667 169.225,-44.41666667 169.225,-44.40833333 169.23333333,-44.40833333</coordinates></LinearRing></outerBoundaryIs></Polygon><Polygon><outerBoundaryIs><LinearRing><coordinates>169.28333333,-44.38333333 169.28333333,-44.39166667 169.275,-44.39166667 169.275,-44.38333333 169.275,-44.375 169.275,-44.36666667 169.28333333,-44.36666667 169.29166667000001,-44.36666667 169.3,-44.36666667 169.3,-44.375 169.29166667000001,-44.375 169.29166667000001,-44.38333333 169.28333333,-44.38333333</coordinates></LinearRing></outerBoundaryIs></Polygon><Polygon><outerBoundaryIs><LinearRing><coordinates>169.31666667,-44.36666667 169.31666667,-44.375 169.30833333000001,-44.375 169.30833333000001,-44.36666667 169.3,-44.36666667 169.3,-44.35833333 169.3,-44.35 169.30833333000001,-44.35 169.31666667,-44.35 169.31666667,-44.35833333 169.325,-44.35833333 169.33333333,-44.35833333 169.33333333,-44.35 169.325,-44.35 169.325,-44.34166667 169.33333333,-44.34166667 169.34166667,-44.34166667 169.34166667,-44.35 169.35,-44.35 169.35,-44.35833333 169.35833333,-44.35833333 169.36666667,-44.35833333 169.36666667,-44.36666667 169.35833333,-44.36666667 169.35,-44.36666667 169.34166667,-44.36666667 169.33333333,-44.36666667 169.325,-44.36666667 169.31666667,-44.36666667</coordinates></LinearRing></outerBoundaryIs></Polygon><Polygon><outerBoundaryIs><LinearRing><coordinates>169.28333333,-44.34166667 169.29166667000001,-44.34166667 169.3,-44.34166667 169.3,-44.35 169.29166667000001,-44.35 169.28333333,-44.35 169.28333333,-44.34166667</coordinates></LinearRing></outerBoundaryIs></Polygon><Polygon><outerBoundaryIs><LinearRing><coordinates>169.36666667,-44.33333333 169.36666667,-44.34166667 169.35833333,-44.34166667 169.35,-44.34166667 169.35,-44.33333333 169.35,-44.325 169.34166667,-44.325 169.34166667,-44.31666667 169.33333333,-44.31666667 169.325,-44.31666667 169.325,-44.30833333 169.31666667,-44.30833333 169.30833333000001,-44.30833333 169.30833333000001,-44.3 169.3,-44.3 169.29166667000001,-44.3 169.29166667000001,-44.29166667 169.28333333,-44.29166667 169.28333333,-44.28333333 169.275,-44.28333333 169.26666667000001,-44.28333333 169.26666667000001,-44.275 169.275,-44.275 169.28333333,-44.275 169.29166667000001,-44.275 169.3,-44.275 169.3,-44.26666667 169.30833333000001,-44.26666667 169.31666667,-44.26666667 169.31666667,-44.275 169.325,-44.275 169.325,-44.28333333 169.325,-44.29166667 169.33333333,-44.29166667 169.34166667,-44.29166667 169.34166667,-44.3 169.34166667,-44.30833333 169.35,-44.30833333 169.35,-44.3 169.35833333,-44.3 169.35833333,-44.30833333 169.35833333,-44.31666667 169.35833333,-44.325 169.36666667,-44.325 169.36666667,-44.33333333</coordinates></LinearRing></outerBoundaryIs></Polygon><Polygon><outerBoundaryIs><LinearRing><coordinates>169.30833333000001,-44.16666667 169.31666667,-44.16666667 169.31666667,-44.175 169.30833333000001,-44.175 169.30833333000001,-44.16666667</coordinates></LinearRing></outerBoundaryIs></Polygon><Polygon><outerBoundaryIs><LinearRing><coordinates>169.33333333,-44.13333333 169.34166667,-44.13333333 169.34166667,-44.14166667 169.33333333,-44.14166667 169.33333333,-44.13333333</coordinates></LinearRing></outerBoundaryIs></Polygon><Polygon><outerBoundaryIs><LinearRing><coordinates>169.34166667,-44.125 169.35,-44.125 169.35,-44.13333333 169.34166667,-44.13333333 169.34166667,-44.125</coordinates></LinearRing></outerBoundaryIs></Polygon><Polygon><outerBoundaryIs><LinearRing><coordinates>169.31666667,-44.14166667 169.325,-44.14166667 169.325,-44.15 169.31666667,-44.15 169.31666667,-44.14166667</coordinates></LinearRing></outerBoundaryIs></Polygon><Polygon><outerBoundaryIs><LinearRing><coordinates>170.10833333,-44.09166667 170.11666667,-44.09166667 170.11666667,-44.1 170.10833333,-44.1 170.1,-44.1 170.09166667,-44.1 170.09166667,-44.09166667 170.1,-44.09166667 170.1,-44.08333333 170.10833333,-44.08333333 170.10833333,-44.09166667</coordinates></LinearRing></outerBoundaryIs></Polygon><Polygon><outerBoundaryIs><LinearRing><coordinates>169.83333333,-44.08333333 169.84166667,-44.08333333 169.84166667,-44.09166667 169.83333333,-44.09166667 169.83333333,-44.08333333</coordinates></LinearRing></outerBoundaryIs></Polygon><Polygon><outerBoundaryIs><LinearRing><coordinates>169.78333333,-44.08333333 169.79166667000001,-44.08333333 169.79166667000001,-44.09166667 169.78333333,-44.09166667 169.78333333,-44.08333333</coordinates></LinearRing></outerBoundaryIs></Polygon><Polygon><outerBoundaryIs><LinearRing><coordinates>169.79166667000001,-44.075 169.8,-44.075 169.8,-44.08333333 169.79166667000001,-44.08333333 169.79166667000001,-44.075</coordinates></LinearRing></outerBoundaryIs></Polygon><Polygon><outerBoundaryIs><LinearRing><coordinates>170.05,-44.025 170.05833333000001,-44.025 170.06666667,-44.025 170.06666667,-44.03333333 170.05833333000001,-44.03333333 170.05,-44.03333333 170.05,-44.025</coordinates></LinearRing></outerBoundaryIs></Polygon><Polygon><outerBoundaryIs><LinearRing><coordinates>169.93333333000001,-44.03333333 169.94166667,-44.03333333 169.94166667,-44.04166667 169.93333333000001,-44.04166667 169.93333333000001,-44.03333333</coordinates></LinearRing></outerBoundaryIs></Polygon><Polygon><outerBoundaryIs><LinearRing><coordinates>169.925,-44.025 169.93333333000001,-44.025 169.93333333000001,-44.03333333 169.925,-44.03333333 169.925,-44.025</coordinates></LinearRing></outerBoundaryIs></Polygon><Polygon><outerBoundaryIs><LinearRing><coordinates>170.0,-44.05 170.0,-44.05833333 169.99166667,-44.05833333 169.98333333,-44.05833333 169.975,-44.05833333 169.96666667,-44.05833333 169.95833333,-44.05833333 169.95833333,-44.05 169.95,-44.05 169.94166667,-44.05 169.94166667,-44.04166667 169.95,-44.04166667 169.95833333,-44.04166667 169.96666667,-44.04166667 169.975,-44.04166667 169.975,-44.03333333 169.98333333,-44.03333333 169.99166667,-44.03333333 170.0,-44.03333333 170.00833333,-44.03333333 170.01666667000001,-44.03333333 170.01666667000001,-44.04166667 170.01666667000001,-44.05 170.00833333,-44.05 170.0,-44.05</coordinates></LinearRing></outerBoundaryIs></Polygon><Polygon><outerBoundaryIs><LinearRing><coordinates>169.95,-44.05833333 169.95833333,-44.05833333 169.95833333,-44.06666667 169.95,-44.06666667 169.94166667,-44.06666667 169.94166667,-44.05833333 169.95,-44.05833333</coordinates></LinearRing></outerBoundaryIs></Polygon><Polygon><outerBoundaryIs><LinearRing><coordinates>169.96666667,-44.00833333 169.975,-44.00833333 169.975,-44.0 169.98333333,-44.0 169.99166667,-44.0 169.99166667,-44.00833333 169.99166667,-44.01666667 169.98333333,-44.01666667 169.975,-44.01666667 169.96666667,-44.01666667 169.95833333,-44.01666667 169.95833333,-44.00833333 169.96666667,-44.00833333</coordinates></LinearRing></outerBoundaryIs></Polygon><Polygon><outerBoundaryIs><LinearRing><coordinates>169.95833333,-44.025 169.95833333,-44.03333333 169.95,-44.03333333 169.94166667,-44.03333333 169.94166667,-44.025 169.95,-44.025 169.95,-44.01666667 169.95833333,-44.01666667 169.95833333,-44.025</coordinates></LinearRing></outerBoundaryIs></Polygon><Polygon><outerBoundaryIs><LinearRing><coordinates>169.63333333,-44.03333333 169.63333333,-44.04166667 169.625,-44.04166667 169.61666667,-44.04166667 169.61666667,-44.03333333 169.61666667,-44.025 169.625,-44.025 169.625,-44.01666667 169.63333333,-44.01666667 169.64166667000001,-44.01666667 169.64166667000001,-44.00833333 169.65,-44.00833333 169.65833333,-44.00833333 169.65833333,-44.01666667 169.65,-44.01666667 169.65,-44.025 169.64166667000001,-44.025 169.64166667000001,-44.03333333 169.63333333,-44.03333333</coordinates></LinearRing></outerBoundaryIs></Polygon><Polygon><outerBoundaryIs><LinearRing><coordinates>169.96666667,-44.225 169.96666667,-44.23333333 169.95833333,-44.23333333 169.95,-44.23333333 169.94166667,-44.23333333 169.93333333000001,-44.23333333 169.925,-44.23333333 169.91666667000001,-44.23333333 169.90833333,-44.23333333 169.90833333,-44.225 169.90833333,-44.21666667 169.91666667000001,-44.21666667 169.91666667000001,-44.20833333 169.925,-44.20833333 169.93333333000001,-44.20833333 169.93333333000001,-44.2 169.925,-44.2 169.91666667000001,-44.2 169.90833333,-44.2 169.90833333,-44.19166667 169.9,-44.19166667 169.9,-44.18333333 169.9,-44.175 169.90833333,-44.175 169.90833333,-44.16666667 169.9,-44.16666667 169.9,-44.15833333 169.9,-44.15 169.90833333,-44.15 169.90833333,-44.14166667 169.9,-44.14166667 169.9,-44.13333333 169.90833333,-44.13333333 169.90833333,-44.125 169.90833333,-44.11666667 169.90833333,-44.10833333 169.90833333,-44.1 169.90833333,-44.09166667 169.9,-44.09166667 169.89166667000001,-44.09166667 169.89166667000001,-44.08333333 169.9,-44.08333333 169.9,-44.075 169.90833333,-44.075 169.90833333,-44.06666667 169.91666667000001,-44.06666667 169.91666667000001,-44.05833333 169.925,-44.05833333 169.93333333000001,-44.05833333 169.93333333000001,-44.06666667 169.93333333000001,-44.075 169.93333333000001,-44.08333333 169.925,-44.08333333 169.925,-44.09166667 169.91666667000001,-44.09166667 169.91666667000001,-44.1 169.925,-44.1 169.925,-44.10833333 169.925,-44.11666667 169.93333333000001,-44.11666667 169.93333333000001,-44.125 169.94166667,-44.125 169.94166667,-44.11666667 169.94166667,-44.10833333 169.95,-44.10833333 169.95833333,-44.10833333 169.95833333,-44.11666667 169.95833333,-44.125 169.95,-44.125 169.95,-44.13333333 169.95833333,-44.13333333 169.95833333,-44.14166667 169.96666667,-44.14166667 169.96666667,-44.13333333 169.975,-44.13333333 169.975,-44.125 169.98333333,-44.125 169.98333333,-44.11666667 169.975,-44.11666667 169.975,-44.10833333 169.975,-44.1 169.96666667,-44.1 169.96666667,-44.09166667 169.975,-44.09166667 169.98333333,-44.09166667 169.98333333,-44.1 169.98333333,-44.10833333 169.99166667,-44.10833333 170.0,-44.10833333 170.00833333,-44.10833333 170.00833333,-44.1 170.01666667000001,-44.1 170.025,-44.1 170.025,-44.09166667 170.025,-44.08333333 170.01666667000001,-44.08333333 170.00833333,-44.08333333 170.00833333,-44.075 170.01666667000001,-44.075 170.025,-44.075 170.025,-44.06666667 170.025,-44.05833333 170.03333333,-44.05833333 170.04166667000001,-44.05833333 170.04166667000001,-44.06666667 170.05,-44.06666667 170.05833333000001,-44.06666667 170.05833333000001,-44.05833333 170.05833333000001,-44.05 170.06666667,-44.05 170.075,-44.05 170.075,-44.04166667 170.06666667,-44.04166667 170.06666667,-44.03333333 170.075,-44.03333333 170.075,-44.025 170.08333333,-44.025 170.09166667,-44.025 170.1,-44.025 170.1,-44.03333333 170.10833333,-44.03333333 170.10833333,-44.04166667 170.10833333,-44.05 170.11666667,-44.05 170.125,-44.05 170.125,-44.05833333 170.13333333,-44.05833333 170.13333333,-44.06666667 170.125,-44.06666667 170.125,-44.075 170.11666667,-44.075 170.11666667,-44.08333333 170.10833333,-44.08333333 170.10833333,-44.075 170.1,-44.075 170.1,-44.08333333 170.09166667,-44.08333333 170.09166667,-44.075 170.08333333,-44.075 170.075,-44.075 170.06666667,-44.075 170.05833333000001,-44.075 170.05,-44.075 170.05,-44.08333333 170.04166667000001,-44.08333333 170.04166667000001,-44.09166667 170.05,-44.09166667 170.05,-44.1 170.05833333000001,-44.1 170.05833333000001,-44.10833333 170.05,-44.10833333 170.04166667000001,-44.10833333 170.04166667000001,-44.11666667 170.03333333,-44.11666667 170.025,-44.11666667 170.025,-44.125 170.01666667000001,-44.125 170.00833333,-44.125 170.00833333,-44.13333333 170.0,-44.13333333 170.0,-44.14166667 170.00833333,-44.14166667 170.00833333,-44.15 170.0,-44.15 170.0,-44.15833333 169.99166667,-44.15833333 169.98333333,-44.15833333 169.98333333,-44.16666667 169.98333333,-44.175 169.99166667,-44.175 169.99166667,-44.18333333 169.98333333,-44.18333333 169.975,-44.18333333 169.975,-44.19166667 169.975,-44.2 169.96666667,-44.2 169.96666667,-44.20833333 169.95833333,-44.20833333 169.95833333,-44.21666667 169.96666667,-44.21666667 169.975,-44.21666667 169.975,-44.225 169.96666667,-44.225</coordinates></LinearRing></outerBoundaryIs><innerBoundaryIs><LinearRing><coordinates>169.95,-44.13333333 169.94166667,-44.13333333 169.94166667,-44.14166667 169.93333333000001,-44.14166667 169.925,-44.14166667 169.925,-44.15 169.925,-44.15833333 169.925,-44.16666667 169.93333333000001,-44.16666667 169.94166667,-44.16666667 169.94166667,-44.175 169.95,-44.175 169.95833333,-44.175 169.96666667,-44.175 169.96666667,-44.16666667 169.95833333,-44.16666667 169.95833333,-44.15833333 169.95,-44.15833333 169.94166667,-44.15833333 169.94166667,-44.15 169.95,-44.15 169.95,-44.14166667 169.95,-44.13333333</coordinates></LinearRing></innerBoundaryIs><innerBoundaryIs><LinearRing><coordinates>169.975,-44.13333333 169.975,-44.14166667 169.98333333,-44.14166667 169.98333333,-44.13333333 169.975,-44.13333333</coordinates></LinearRing></innerBoundaryIs><innerBoundaryIs><LinearRing><coordinates>170.1,-44.03333333 170.09166667,-44.03333333 170.09166667,-44.04166667 170.1,-44.04166667 170.1,-44.03333333</coordinates></LinearRing></innerBoundaryIs><innerBoundaryIs><LinearRing><coordinates>170.10833333,-44.05 170.1,-44.05 170.09166667,-44.05 170.09166667,-44.05833333 170.1,-44.05833333 170.10833333,-44.05833333 170.10833333,-44.05</coordinates></LinearRing></innerBoundaryIs><innerBoundaryIs><LinearRing><coordinates>169.925,-44.225 169.93333333000001,-44.225 169.94166667,-44.225 169.94166667,-44.21666667 169.93333333000001,-44.21666667 169.925,-44.21666667 169.925,-44.225</coordinates></LinearRing></innerBoundaryIs></Polygon><Polygon><outerBoundaryIs><LinearRing><coordinates>169.44166667,-44.11666667 169.45,-44.11666667 169.45833333,-44.11666667 169.45833333,-44.125 169.45,-44.125 169.44166667,-44.125 169.44166667,-44.11666667</coordinates></LinearRing></outerBoundaryIs></Polygon><Polygon><outerBoundaryIs><LinearRing><coordinates>169.71666667,-44.11666667 169.725,-44.11666667 169.725,-44.125 169.71666667,-44.125 169.71666667,-44.11666667</coordinates></LinearRing></outerBoundaryIs></Polygon><Polygon><outerBoundaryIs><LinearRing><coordinates>169.7,-44.35 169.69166667,-44.35 169.68333333000001,-44.35 169.68333333000001,-44.34166667 169.69166667,-44.34166667 169.69166667,-44.33333333 169.69166667,-44.325 169.68333333000001,-44.325 169.675,-44.325 169.675,-44.31666667 169.66666667000001,-44.31666667 169.65833333,-44.31666667 169.65833333,-44.325 169.65,-44.325 169.65,-44.31666667 169.64166667000001,-44.31666667 169.64166667000001,-44.30833333 169.63333333,-44.30833333 169.625,-44.30833333 169.625,-44.3 169.61666667,-44.3 169.60833333,-44.3 169.6,-44.3 169.6,-44.30833333 169.60833333,-44.30833333 169.61666667,-44.30833333 169.61666667,-44.31666667 169.61666667,-44.325 169.60833333,-44.325 169.60833333,-44.33333333 169.60833333,-44.34166667 169.61666667,-44.34166667 169.61666667,-44.35 169.625,-44.35 169.625,-44.35833333 169.63333333,-44.35833333 169.63333333,-44.36666667 169.625,-44.36666667 169.625,-44.375 169.61666667,-44.375 169.61666667,-44.38333333 169.60833333,-44.38333333 169.60833333,-44.39166667 169.61666667,-44.39166667 169.625,-44.39166667 169.63333333,-44.39166667 169.63333333,-44.4 169.64166667000001,-44.4 169.65,-44.4 169.65,-44.40833333 169.65833333,-44.40833333 169.65833333,-44.41666667 169.66666667000001,-44.41666667 169.66666667000001,-44.425 169.65833333,-44.425 169.65,-44.425 169.64166667000001,-44.425 169.63333333,-44.425 169.625,-44.425 169.61666667,-44.425 169.61666667,-44.43333333 169.60833333,-44.43333333 169.60833333,-44.44166667 169.61666667,-44.44166667 169.625,-44.44166667 169.625,-44.45 169.63333333,-44.45 169.63333333,-44.44166667 169.64166667000001,-44.44166667 169.64166667000001,-44.45 169.65,-44.45 169.65833333,-44.45 169.65833333,-44.44166667 169.66666667000001,-44.44166667 169.66666667000001,-44.45 169.675,-44.45 169.675,-44.45833333 169.675,-44.46666667 169.68333333000001,-44.46666667 169.69166667,-44.46666667 169.7,-44.46666667 169.70833333,-44.46666667 169.70833333,-44.475 169.70833333,-44.48333333 169.71666667,-44.48333333 169.725,-44.48333333 169.725,-44.49166667 169.73333333,-44.49166667 169.74166667,-44.49166667 169.74166667,-44.5 169.73333333,-44.5 169.725,-44.5 169.71666667,-44.5 169.70833333,-44.5 169.70833333,-44.49166667 169.7,-44.49166667 169.69166667,-44.49166667 169.68333333000001,-44.49166667 169.68333333000001,-44.5 169.675,-44.5 169.66666667000001,-44.5 169.66666667000001,-44.50833333 169.675,-44.50833333 169.675,-44.51666667 169.68333333000001,-44.51666667 169.68333333000001,-44.525 169.69166667,-44.525 169.7,-44.525 169.7,-44.53333333 169.69166667,-44.53333333 169.69166667,-44.54166667 169.68333333000001,-44.54166667 169.68333333000001,-44.55 169.675,-44.55 169.66666667000001,-44.55 169.66666667000001,-44.54166667 169.65833333,-44.54166667 169.65,-44.54166667 169.64166667000001,-44.54166667 169.64166667000001,-44.53333333 169.63333333,-44.53333333 169.63333333,-44.525 169.64166667000001,-44.525 169.64166667000001,-44.51666667 169.63333333,-44.51666667 169.625,-44.51666667 169.625,-44.50833333 169.625,-44.5 169.61666667,-44.5 169.61666667,-44.49166667 169.625,-44.49166667 169.625,-44.48333333 169.625,-44.475 169.61666667,-44.475 169.60833333,-44.475 169.6,-44.475 169.59166667,-44.475 169.58333333,-44.475 169.575,-44.475 169.56666667,-44.475 169.56666667,-44.48333333 169.56666667,-44.49166667 169.55833333000001,-44.49166667 169.55833333000001,-44.5 169.55833333000001,-44.50833333 169.55,-44.50833333 169.55,-44.51666667 169.54166667000001,-44.51666667 169.53333333,-44.51666667 169.53333333,-44.525 169.525,-44.525 169.525,-44.51666667 169.51666667000001,-44.51666667 169.50833333,-44.51666667 169.50833333,-44.50833333 169.5,-44.50833333 169.49166667,-44.50833333 169.48333333,-44.50833333 169.475,-44.50833333 169.46666667,-44.50833333 169.45833333,-44.50833333 169.45,-44.50833333 169.44166667,-44.50833333 169.44166667,-44.5 169.44166667,-44.49166667 169.43333333000001,-44.49166667 169.425,-44.49166667 169.41666667000001,-44.49166667 169.40833333,-44.49166667 169.4,-44.49166667 169.39166667000001,-44.49166667 169.38333333,-44.49166667 169.375,-44.49166667 169.36666667,-44.49166667 169.36666667,-44.48333333 169.35833333,-44.48333333 169.35833333,-44.475 169.36666667,-44.475 169.375,-44.475 169.375,-44.46666667 169.38333333,-44.46666667 169.38333333,-44.45833333 169.39166667000001,-44.45833333 169.39166667000001,-44.45 169.4,-44.45 169.40833333,-44.45 169.41666667000001,-44.45 169.425,-44.45 169.43333333000001,-44.45 169.44166667,-44.45 169.44166667,-44.44166667 169.45,-44.44166667 169.45833333,-44.44166667 169.46666667,-44.44166667 169.46666667,-44.43333333 169.475,-44.43333333 169.48333333,-44.43333333 169.49166667,-44.43333333 169.49166667,-44.425 169.5,-44.425 169.50833333,-44.425 169.50833333,-44.41666667 169.51666667000001,-44.41666667 169.51666667000001,-44.40833333 169.50833333,-44.40833333 169.50833333,-44.4 169.51666667000001,-44.4 169.525,-44.4 169.525,-44.39166667 169.51666667000001,-44.39166667 169.51666667000001,-44.38333333 169.51666667000001,-44.375 169.525,-44.375 169.525,-44.36666667 169.53333333,-44.36666667 169.54166667000001,-44.36666667 169.54166667000001,-44.35833333 169.53333333,-44.35833333 169.53333333,-44.35 169.525,-44.35 169.51666667000001,-44.35 169.50833333,-44.35 169.50833333,-44.35833333 169.51666667000001,-44.35833333 169.51666667000001,-44.36666667 169.50833333,-44.36666667 169.5,-44.36666667 169.5,-44.375 169.49166667,-44.375 169.48333333,-44.375 169.48333333,-44.38333333 169.475,-44.38333333 169.46666667,-44.38333333 169.46666667,-44.39166667 169.45833333,-44.39166667 169.45833333,-44.38333333 169.45,-44.38333333 169.45,-44.375 169.45833333,-44.375 169.45833333,-44.36666667 169.45,-44.36666667 169.45,-44.35833333 169.44166667,-44.35833333 169.44166667,-44.35 169.43333333000001,-44.35 169.43333333000001,-44.34166667 169.44166667,-44.34166667 169.45,-44.34166667 169.45,-44.33333333 169.45,-44.325 169.45833333,-44.325 169.46666667,-44.325 169.46666667,-44.31666667 169.45833333,-44.31666667 169.45833333,-44.30833333 169.46666667,-44.30833333 169.475,-44.30833333 169.475,-44.3 169.46666667,-44.3 169.46666667,-44.29166667 169.45833333,-44.29166667 169.45833333,-44.28333333 169.46666667,-44.28333333 169.475,-44.28333333 169.475,-44.275 169.46666667,-44.275 169.45833333,-44.275 169.45,-44.275 169.44166667,-44.275 169.44166667,-44.28333333 169.44166667,-44.29166667 169.43333333000001,-44.29166667 169.425,-44.29166667 169.41666667000001,-44.29166667 169.40833333,-44.29166667 169.4,-44.29166667 169.39166667000001,-44.29166667 169.38333333,-44.29166667 169.38333333,-44.3 169.39166667000001,-44.3 169.4,-44.3 169.40833333,-44.3 169.40833333,-44.30833333 169.41666667000001,-44.30833333 169.41666667000001,-44.31666667 169.40833333,-44.31666667 169.40833333,-44.325 169.4,-44.325 169.39166667000001,-44.325 169.38333333,-44.325 169.375,-44.325 169.375,-44.31666667 169.375,-44.30833333 169.375,-44.3 169.36666667,-44.3 169.35833333,-44.3 169.35833333,-44.29166667 169.35833333,-44.28333333 169.35833333,-44.275 169.35,-44.275 169.34166667,-44.275 169.34166667,-44.26666667 169.34166667,-44.25833333 169.33333333,-44.25833333 169.33333333,-44.25 169.33333333,-44.24166667 169.34166667,-44.24166667 169.34166667,-44.25 169.35,-44.25 169.35,-44.25833333 169.35833333,-44.25833333 169.36666667,-44.25833333 169.36666667,-44.26666667 169.375,-44.26666667 169.38333333,-44.26666667 169.39166667000001,-44.26666667 169.39166667000001,-44.275 169.4,-44.275 169.4,-44.28333333 169.40833333,-44.28333333 169.41666667000001,-44.28333333 169.41666667000001,-44.275 169.425,-44.275 169.425,-44.26666667 169.41666667000001,-44.26666667 169.41666667000001,-44.25833333 169.425,-44.25833333 169.43333333000001,-44.25833333 169.44166667,-44.25833333 169.44166667,-44.25 169.43333333000001,-44.25 169.43333333000001,-44.24166667 169.425,-44.24166667 169.41666667000001,-44.24166667 169.40833333,-44.24166667 169.4,-44.24166667 169.4,-44.23333333 169.39166667000001,-44.23333333 169.39166667000001,-44.225 169.39166667000001,-44.21666667 169.4,-44.21666667 169.4,-44.225 169.40833333,-44.225 169.40833333,-44.23333333 169.41666667000001,-44.23333333 169.425,-44.23333333 169.43333333000001,-44.23333333 169.44166667,-44.23333333 169.45,-44.23333333 169.45,-44.225 169.44166667,-44.225 169.44166667,-44.21666667 169.45,-44.21666667 169.45833333,-44.21666667 169.45833333,-44.20833333 169.45,-44.20833333 169.45,-44.2 169.45833333,-44.2 169.46666667,-44.2 169.475,-44.2 169.475,-44.19166667 169.46666667,-44.19166667 169.46666667,-44.18333333 169.45833333,-44.18333333 169.45833333,-44.175 169.46666667,-44.175 169.475,-44.175 169.475,-44.18333333 169.48333333,-44.18333333 169.48333333,-44.19166667 169.49166667,-44.19166667 169.49166667,-44.18333333 169.49166667,-44.175 169.5,-44.175 169.5,-44.16666667 169.5,-44.15833333 169.50833333,-44.15833333 169.51666667000001,-44.15833333 169.51666667000001,-44.15 169.51666667000001,-44.14166667 169.525,-44.14166667 169.525,-44.13333333 169.53333333,-44.13333333 169.53333333,-44.125 169.525,-44.125 169.525,-44.11666667 169.53333333,-44.11666667 169.54166667000001,-44.11666667 169.54166667000001,-44.10833333 169.55,-44.10833333 169.55833333000001,-44.10833333 169.55833333000001,-44.1 169.55833333000001,-44.09166667 169.56666667,-44.09166667 169.575,-44.09166667 169.575,-44.08333333 169.58333333,-44.08333333 169.59166667,-44.08333333 169.59166667,-44.075 169.59166667,-44.06666667 169.6,-44.06666667 169.60833333,-44.06666667 169.60833333,-44.05833333 169.60833333,-44.05 169.61666667,-44.05 169.625,-44.05 169.63333333,-44.05 169.63333333,-44.05833333 169.625,-44.05833333 169.625,-44.06666667 169.61666667,-44.06666667 169.61666667,-44.075 169.61666667,-44.08333333 169.60833333,-44.08333333 169.60833333,-44.09166667 169.60833333,-44.1 169.6,-44.1 169.6,-44.10833333 169.59166667,-44.10833333 169.59166667,-44.11666667 169.59166667,-44.125 169.58333333,-44.125 169.575,-44.125 169.575,-44.13333333 169.56666667,-44.13333333 169.55833333000001,-44.13333333 169.55833333000001,-44.14166667 169.56666667,-44.14166667 169.56666667,-44.15 169.56666667,-44.15833333 169.55833333000001,-44.15833333 169.55833333000001,-44.16666667 169.55,-44.16666667 169.55,-44.175 169.54166667000001,-44.175 169.54166667000001,-44.18333333 169.53333333,-44.18333333 169.53333333,-44.19166667 169.53333333,-44.2 169.525,-44.2 169.525,-44.20833333 169.525,-44.21666667 169.51666667000001,-44.21666667 169.50833333,-44.21666667 169.50833333,-44.225 169.50833333,-44.23333333 169.50833333,-44.24166667 169.50833333,-44.25 169.50833333,-44.25833333 169.5,-44.25833333 169.49166667,-44.25833333 169.49166667,-44.26666667 169.5,-44.26666667 169.5,-44.275 169.5,-44.28333333 169.5,-44.29166667 169.50833333,-44.29166667 169.50833333,-44.28333333 169.51666667000001,-44.28333333 169.525,-44.28333333 169.525,-44.29166667 169.53333333,-44.29166667 169.53333333,-44.28333333 169.54166667000001,-44.28333333 169.54166667000001,-44.275 169.53333333,-44.275 169.53333333,-44.26666667 169.53333333,-44.25833333 169.54166667000001,-44.25833333 169.54166667000001,-44.26666667 169.55,-44.26666667 169.55833333000001,-44.26666667 169.55833333000001,-44.25833333 169.55833333000001,-44.25 169.55833333000001,-44.24166667 169.56666667,-44.24166667 169.575,-44.24166667 169.58333333,-44.24166667 169.58333333,-44.23333333 169.58333333,-44.225 169.58333333,-44.21666667 169.59166667,-44.21666667 169.6,-44.21666667 169.6,-44.20833333 169.60833333,-44.20833333 169.61666667,-44.20833333 169.61666667,-44.2 169.61666667,-44.19166667 169.61666667,-44.18333333 169.625,-44.18333333 169.63333333,-44.18333333 169.63333333,-44.175 169.64166667000001,-44.175 169.64166667000001,-44.16666667 169.65,-44.16666667 169.65,-44.175 169.65833333,-44.175 169.65833333,-44.18333333 169.66666667000001,-44.18333333 169.66666667000001,-44.175 169.675,-44.175 169.675,-44.16666667 169.68333333000001,-44.16666667 169.69166667,-44.16666667 169.69166667,-44.175 169.69166667,-44.18333333 169.69166667,-44.19166667 169.68333333000001,-44.19166667 169.675,-44.19166667 169.675,-44.2 169.66666667000001,-44.2 169.66666667000001,-44.20833333 169.65833333,-44.20833333 169.65833333,-44.21666667 169.65,-44.21666667 169.65,-44.225 169.65,-44.23333333 169.65,-44.24166667 169.64166667000001,-44.24166667 169.63333333,-44.24166667 169.63333333,-44.25 169.63333333,-44.25833333 169.63333333,-44.26666667 169.63333333,-44.275 169.63333333,-44.28333333 169.63333333,-44.29166667 169.64166667000001,-44.29166667 169.65,-44.29166667 169.65833333,-44.29166667 169.65833333,-44.28333333 169.66666667000001,-44.28333333 169.66666667000001,-44.275 169.675,-44.275 169.68333333000001,-44.275 169.69166667,-44.275 169.69166667,-44.26666667 169.69166667,-44.25833333 169.7,-44.25833333 169.7,-44.25 169.70833333,-44.25 169.71666667,-44.25 169.725,-44.25 169.725,-44.24166667 169.71666667,-44.24166667 169.70833333,-44.24166667 169.70833333,-44.23333333 169.71666667,-44.23333333 169.71666667,-44.225 169.71666667,-44.21666667 169.725,-44.21666667 169.73333333,-44.21666667 169.73333333,-44.20833333 169.73333333,-44.2 169.725,-44.2 169.725,-44.19166667 169.725,-44.18333333 169.73333333,-44.18333333 169.74166667,-44.18333333 169.74166667,-44.175 169.75,-44.175 169.75,-44.16666667 169.75833333,-44.16666667 169.76666667000001,-44.16666667 169.775,-44.16666667 169.775,-44.15833333 169.78333333,-44.15833333 169.78333333,-44.15 169.79166667000001,-44.15 169.79166667000001,-44.14166667 169.78333333,-44.14166667 169.775,-44.14166667 169.775,-44.15 169.76666667000001,-44.15 169.75833333,-44.15 169.75833333,-44.14166667 169.75,-44.14166667 169.75,-44.15 169.74166667,-44.15 169.74166667,-44.14166667 169.73333333,-44.14166667 169.73333333,-44.13333333 169.725,-44.13333333 169.725,-44.125 169.73333333,-44.125 169.73333333,-44.11666667 169.74166667,-44.11666667 169.74166667,-44.10833333 169.74166667,-44.1 169.73333333,-44.1 169.73333333,-44.09166667 169.74166667,-44.09166667 169.75,-44.09166667 169.75833333,-44.09166667 169.75833333,-44.1 169.75833333,-44.10833333 169.75833333,-44.11666667 169.76666667000001,-44.11666667 169.775,-44.11666667 169.775,-44.10833333 169.78333333,-44.10833333 169.79166667000001,-44.10833333 169.8,-44.10833333 169.8,-44.1 169.79166667000001,-44.1 169.79166667000001,-44.09166667 169.8,-44.09166667 169.80833333000001,-44.09166667 169.80833333000001,-44.1 169.81666667,-44.1 169.81666667,-44.09166667 169.825,-44.09166667 169.83333333,-44.09166667 169.83333333,-44.1 169.825,-44.1 169.825,-44.10833333 169.825,-44.11666667 169.81666667,-44.11666667 169.80833333000001,-44.11666667 169.80833333000001,-44.125 169.81666667,-44.125 169.81666667,-44.13333333 169.81666667,-44.14166667 169.80833333000001,-44.14166667 169.80833333000001,-44.15 169.81666667,-44.15 169.81666667,-44.15833333 169.80833333000001,-44.15833333 169.80833333000001,-44.16666667 169.8,-44.16666667 169.79166667000001,-44.16666667 169.79166667000001,-44.175 169.8,-44.175 169.8,-44.18333333 169.80833333000001,-44.18333333 169.81666667,-44.18333333 169.81666667,-44.19166667 169.80833333000001,-44.19166667 169.80833333000001,-44.2 169.81666667,-44.2 169.81666667,-44.20833333 169.81666667,-44.21666667 169.81666667,-44.225 169.80833333000001,-44.225 169.80833333000001,-44.23333333 169.80833333000001,-44.24166667 169.8,-44.24166667 169.8,-44.25 169.80833333000001,-44.25 169.80833333000001,-44.25833333 169.81666667,-44.25833333 169.81666667,-44.26666667 169.80833333000001,-44.26666667 169.8,-44.26666667 169.8,-44.275 169.80833333000001,-44.275 169.80833333000001,-44.28333333 169.81666667,-44.28333333 169.81666667,-44.29166667 169.81666667,-44.3 169.81666667,-44.30833333 169.825,-44.30833333 169.825,-44.31666667 169.81666667,-44.31666667 169.81666667,-44.325 169.80833333000001,-44.325 169.80833333000001,-44.33333333 169.80833333000001,-44.34166667 169.8,-44.34166667 169.8,-44.35 169.79166667000001,-44.35 169.78333333,-44.35 169.775,-44.35 169.76666667000001,-44.35 169.76666667000001,-44.35833333 169.76666667000001,-44.36666667 169.75833333,-44.36666667 169.75,-44.36666667 169.74166667,-44.36666667 169.74166667,-44.375 169.73333333,-44.375 169.725,-44.375 169.725,-44.38333333 169.71666667,-44.38333333 169.71666667,-44.375 169.70833333,-44.375 169.7,-44.375 169.7,-44.36666667 169.7,-44.35833333 169.7,-44.35</coordinates></LinearRing></outerBoundaryIs><innerBoundaryIs><LinearRing><coordinates>169.375,-44.475 169.375,-44.48333333 169.38333333,-44.48333333 169.39166667000001,-44.48333333 169.4,-44.48333333 169.4,-44.475 169.39166667000001,-44.475 169.38333333,-44.475 169.375,-44.475</coordinates></LinearRing></innerBoundaryIs><innerBoundaryIs><LinearRing><coordinates>169.45833333,-44.36666667 169.46666667,-44.36666667 169.46666667,-44.35833333 169.45833333,-44.35833333 169.45833333,-44.36666667</coordinates></LinearRing></innerBoundaryIs><innerBoundaryIs><LinearRing><coordinates>169.8,-44.18333333 169.79166667000001,-44.18333333 169.79166667000001,-44.19166667 169.8,-44.19166667 169.8,-44.18333333</coordinates></LinearRing></innerBoundaryIs><innerBoundaryIs><LinearRing><coordinates>169.75833333,-44.24166667 169.75833333,-44.25 169.75,-44.25 169.74166667,-44.25 169.73333333,-44.25 169.73333333,-44.25833333 169.74166667,-44.25833333 169.74166667,-44.26666667 169.73333333,-44.26666667 169.725,-44.26666667 169.71666667,-44.26666667 169.71666667,-44.275 169.725,-44.275 169.73333333,-44.275 169.73333333,-44.28333333 169.74166667,-44.28333333 169.75,-44.28333333 169.75833333,-44.28333333 169.76666667000001,-44.28333333 169.76666667000001,-44.275 169.75833333,-44.275 169.75833333,-44.26666667 169.76666667000001,-44.26666667 169.775,-44.26666667 169.78333333,-44.26666667 169.78333333,-44.25833333 169.78333333,-44.25 169.775,-44.25 169.76666667000001,-44.25 169.76666667000001,-44.24166667 169.75833333,-44.24166667</coordinates></LinearRing></innerBoundaryIs><innerBoundaryIs><LinearRing><coordinates>169.76666667000001,-44.28333333 169.76666667000001,-44.29166667 169.76666667000001,-44.3 169.76666667000001,-44.30833333 169.76666667000001,-44.31666667 169.76666667000001,-44.325 169.75833333,-44.325 169.75833333,-44.33333333 169.76666667000001,-44.33333333 169.775,-44.33333333 169.78333333,-44.33333333 169.79166667000001,-44.33333333 169.79166667000001,-44.325 169.78333333,-44.325 169.78333333,-44.31666667 169.79166667000001,-44.31666667 169.79166667000001,-44.30833333 169.79166667000001,-44.3 169.8,-44.3 169.8,-44.29166667 169.8,-44.28333333 169.79166667000001,-44.28333333 169.79166667000001,-44.29166667 169.78333333,-44.29166667 169.78333333,-44.28333333 169.775,-44.28333333 169.76666667000001,-44.28333333</coordinates></LinearRing></innerBoundaryIs><innerBoundaryIs><LinearRing><coordinates>169.73333333,-44.34166667 169.74166667,-44.34166667 169.74166667,-44.33333333 169.73333333,-44.33333333 169.73333333,-44.34166667</coordinates></LinearRing></innerBoundaryIs><innerBoundaryIs><LinearRing><coordinates>169.73333333,-44.33333333 169.73333333,-44.325 169.725,-44.325 169.725,-44.33333333 169.73333333,-44.33333333</coordinates></LinearRing></innerBoundaryIs><innerBoundaryIs><LinearRing><coordinates>169.575,-44.35 169.575,-44.35833333 169.58333333,-44.35833333 169.59166667,-44.35833333 169.6,-44.35833333 169.6,-44.35 169.6,-44.34166667 169.59166667,-44.34166667 169.59166667,-44.33333333 169.59166667,-44.325 169.58333333,-44.325 169.575,-44.325 169.575,-44.33333333 169.575,-44.34166667 169.575,-44.35</coordinates></LinearRing></innerBoundaryIs><innerBoundaryIs><LinearRing><coordinates>169.575,-44.325 169.575,-44.31666667 169.56666667,-44.31666667 169.56666667,-44.325 169.575,-44.325</coordinates></LinearRing></innerBoundaryIs><innerBoundaryIs><LinearRing><coordinates>169.575,-44.31666667 169.58333333,-44.31666667 169.58333333,-44.30833333 169.575,-44.30833333 169.575,-44.31666667</coordinates></LinearRing></innerBoundaryIs><innerBoundaryIs><LinearRing><coordinates>169.54166667000001,-44.44166667 169.54166667000001,-44.45 169.55,-44.45 169.55,-44.44166667 169.54166667000001,-44.44166667</coordinates></LinearRing></innerBoundaryIs><innerBoundaryIs><LinearRing><coordinates>169.55,-44.44166667 169.55833333000001,-44.44166667 169.56666667,-44.44166667 169.56666667,-44.43333333 169.575,-44.43333333 169.575,-44.425 169.575,-44.41666667 169.56666667,-44.41666667 169.55833333000001,-44.41666667 169.55,-44.41666667 169.55,-44.425 169.54166667000001,-44.425 169.54166667000001,-44.43333333 169.55,-44.43333333 169.55,-44.44166667</coordinates></LinearRing></innerBoundaryIs><innerBoundaryIs><LinearRing><coordinates>169.41666667000001,-44.48333333 169.425,-44.48333333 169.43333333000001,-44.48333333 169.44166667,-44.48333333 169.44166667,-44.475 169.45,-44.475 169.45833333,-44.475 169.45833333,-44.46666667 169.45,-44.46666667 169.44166667,-44.46666667 169.43333333000001,-44.46666667 169.43333333000001,-44.475 169.425,-44.475 169.41666667000001,-44.475 169.41666667000001,-44.48333333</coordinates></LinearRing></innerBoundaryIs><innerBoundaryIs><LinearRing><coordinates>169.45833333,-44.46666667 169.46666667,-44.46666667 169.475,-44.46666667 169.475,-44.45833333 169.46666667,-44.45833333 169.45833333,-44.45833333 169.45833333,-44.46666667</coordinates></LinearRing></innerBoundaryIs><innerBoundaryIs><LinearRing><coordinates>169.475,-44.25 169.46666667,-44.25 169.46666667,-44.24166667 169.45833333,-44.24166667 169.45,-44.24166667 169.45,-44.25 169.45,-44.25833333 169.45833333,-44.25833333 169.46666667,-44.25833333 169.46666667,-44.26666667 169.475,-44.26666667 169.475,-44.25833333 169.48333333,-44.25833333 169.48333333,-44.25 169.475,-44.25</coordinates></LinearRing></innerBoundaryIs><innerBoundaryIs><LinearRing><coordinates>169.775,-44.24166667 169.78333333,-44.24166667 169.79166667000001,-44.24166667 169.79166667000001,-44.23333333 169.79166667000001,-44.225 169.8,-44.225 169.8,-44.21666667 169.8,-44.20833333 169.79166667000001,-44.20833333 169.78333333,-44.20833333 169.78333333,-44.2 169.775,-44.2 169.775,-44.20833333 169.76666667000001,-44.20833333 169.76666667000001,-44.21666667 169.75833333,-44.21666667 169.75833333,-44.225 169.75,-44.225 169.75,-44.23333333 169.75833333,-44.23333333 169.76666667000001,-44.23333333 169.775,-44.23333333 169.775,-44.24166667</coordinates></LinearRing></innerBoundaryIs><innerBoundaryIs><LinearRing><coordinates>169.5,-44.44166667 169.5,-44.45 169.50833333,-44.45 169.50833333,-44.44166667 169.5,-44.44166667</coordinates></LinearRing></innerBoundaryIs><innerBoundaryIs><LinearRing><coordinates>169.45833333,-44.48333333 169.45833333,-44.49166667 169.46666667,-44.49166667 169.46666667,-44.48333333 169.45833333,-44.48333333</coordinates></LinearRing></innerBoundaryIs><innerBoundaryIs><LinearRing><coordinates>169.55,-44.38333333 169.55,-44.39166667 169.55833333000001,-44.39166667 169.56666667,-44.39166667 169.575,-44.39166667 169.575,-44.38333333 169.575,-44.375 169.56666667,-44.375 169.55833333000001,-44.375 169.55,-44.375 169.55,-44.38333333</coordinates></LinearRing></innerBoundaryIs><innerBoundaryIs><LinearRing><coordinates>169.55833333000001,-44.35833333 169.55833333000001,-44.36666667 169.56666667,-44.36666667 169.56666667,-44.35833333 169.55833333000001,-44.35833333</coordinates></LinearRing></innerBoundaryIs><innerBoundaryIs><LinearRing><coordinates>169.51666667000001,-44.3 169.50833333,-44.3 169.5,-44.3 169.49166667,-44.3 169.48333333,-44.3 169.48333333,-44.30833333 169.48333333,-44.31666667 169.48333333,-44.325 169.48333333,-44.33333333 169.49166667,-44.33333333 169.49166667,-44.34166667 169.5,-44.34166667 169.5,-44.33333333 169.5,-44.325 169.49166667,-44.325 169.49166667,-44.31666667 169.49166667,-44.30833333 169.5,-44.30833333 169.50833333,-44.30833333 169.50833333,-44.31666667 169.51666667000001,-44.31666667 169.51666667000001,-44.30833333 169.51666667000001,-44.3</coordinates></LinearRing></innerBoundaryIs><innerBoundaryIs><LinearRing><coordinates>169.6,-44.29166667 169.60833333,-44.29166667 169.61666667,-44.29166667 169.61666667,-44.28333333 169.60833333,-44.28333333 169.60833333,-44.275 169.60833333,-44.26666667 169.6,-44.26666667 169.6,-44.275 169.6,-44.28333333 169.6,-44.29166667</coordinates></LinearRing></innerBoundaryIs><innerBoundaryIs><LinearRing><coordinates>169.71666667,-44.29166667 169.725,-44.29166667 169.725,-44.28333333 169.71666667,-44.28333333 169.71666667,-44.29166667</coordinates></LinearRing></innerBoundaryIs><innerBoundaryIs><LinearRing><coordinates>169.74166667,-44.125 169.74166667,-44.13333333 169.75,-44.13333333 169.75833333,-44.13333333 169.76666667000001,-44.13333333 169.775,-44.13333333 169.775,-44.125 169.76666667000001,-44.125 169.75833333,-44.125 169.75,-44.125 169.74166667,-44.125</coordinates></LinearRing></innerBoundaryIs></Polygon><Polygon><outerBoundaryIs><LinearRing><coordinates>169.21666667,-44.35 169.21666667,-44.35833333 169.20833333,-44.35833333 169.2,-44.35833333 169.2,-44.35 169.2,-44.34166667 169.20833333,-44.34166667 169.21666667,-44.34166667 169.21666667,-44.33333333 169.20833333,-44.33333333 169.20833333,-44.325 169.20833333,-44.31666667 169.20833333,-44.30833333 169.20833333,-44.3 169.2,-44.3 169.2,-44.29166667 169.20833333,-44.29166667 169.21666667,-44.29166667 169.21666667,-44.28333333 169.20833333,-44.28333333 169.20833333,-44.275 169.20833333,-44.26666667 169.21666667,-44.26666667 169.225,-44.26666667 169.225,-44.25833333 169.21666667,-44.25833333 169.21666667,-44.25 169.20833333,-44.25 169.20833333,-44.24166667 169.21666667,-44.24166667 169.225,-44.24166667 169.23333333,-44.24166667 169.23333333,-44.23333333 169.23333333,-44.225 169.24166667,-44.225 169.24166667,-44.21666667 169.23333333,-44.21666667 169.225,-44.21666667 169.21666667,-44.21666667 169.21666667,-44.225 169.20833333,-44.225 169.20833333,-44.21666667 169.2,-44.21666667 169.2,-44.20833333 169.19166667,-44.20833333 169.19166667,-44.2 169.18333333000001,-44.2 169.175,-44.2 169.16666667000001,-44.2 169.16666667000001,-44.19166667 169.15833333,-44.19166667 169.15,-44.19166667 169.15,-44.18333333 169.14166667000001,-44.18333333 169.14166667000001,-44.175 169.14166667000001,-44.16666667 169.15,-44.16666667 169.15,-44.175 169.15833333,-44.175 169.15833333,-44.18333333 169.16666667000001,-44.18333333 169.175,-44.18333333 169.175,-44.19166667 169.18333333000001,-44.19166667 169.19166667,-44.19166667 169.2,-44.19166667 169.20833333,-44.19166667 169.20833333,-44.18333333 169.21666667,-44.18333333 169.21666667,-44.175 169.225,-44.175 169.225,-44.18333333 169.23333333,-44.18333333 169.23333333,-44.175 169.24166667,-44.175 169.24166667,-44.16666667 169.25,-44.16666667 169.25,-44.15833333 169.25833333,-44.15833333 169.25833333,-44.15 169.25833333,-44.14166667 169.26666667000001,-44.14166667 169.26666667000001,-44.15 169.275,-44.15 169.28333333,-44.15 169.29166667000001,-44.15 169.29166667000001,-44.14166667 169.3,-44.14166667 169.30833333000001,-44.14166667 169.30833333000001,-44.15 169.31666667,-44.15 169.31666667,-44.15833333 169.30833333000001,-44.15833333 169.30833333000001,-44.16666667 169.3,-44.16666667 169.29166667000001,-44.16666667 169.29166667000001,-44.175 169.28333333,-44.175 169.28333333,-44.18333333 169.28333333,-44.19166667 169.275,-44.19166667 169.275,-44.2 169.275,-44.20833333 169.26666667000001,-44.20833333 169.25833333,-44.20833333 169.25833333,-44.21666667 169.25833333,-44.225 169.25,-44.225 169.25,-44.23333333 169.25,-44.24166667 169.25,-44.25 169.25,-44.25833333 169.24166667,-44.25833333 169.24166667,-44.26666667 169.23333333,-44.26666667 169.23333333,-44.275 169.23333333,-44.28333333 169.23333333,-44.29166667 169.225,-44.29166667 169.225,-44.3 169.23333333,-44.3 169.23333333,-44.30833333 169.225,-44.30833333 169.225,-44.31666667 169.225,-44.325 169.23333333,-44.325 169.24166667,-44.325 169.24166667,-44.31666667 169.25,-44.31666667 169.25,-44.30833333 169.25833333,-44.30833333 169.26666667000001,-44.30833333 169.26666667000001,-44.31666667 169.275,-44.31666667 169.275,-44.325 169.275,-44.33333333 169.275,-44.34166667 169.26666667000001,-44.34166667 169.25833333,-44.34166667 169.25833333,-44.35 169.25,-44.35 169.24166667,-44.35 169.24166667,-44.35833333 169.23333333,-44.35833333 169.23333333,-44.35 169.225,-44.35 169.21666667,-44.35</coordinates></LinearRing></outerBoundaryIs><innerBoundaryIs><LinearRing><coordinates>169.25,-44.31666667 169.25,-44.325 169.25833333,-44.325 169.25833333,-44.31666667 169.25,-44.31666667</coordinates></LinearRing></innerBoundaryIs><innerBoundaryIs><LinearRing><coordinates>169.25,-44.19166667 169.24166667,-44.19166667 169.24166667,-44.2 169.25,-44.2 169.25,-44.19166667</coordinates></LinearRing></innerBoundaryIs></Polygon><Polygon><outerBoundaryIs><LinearRing><coordinates>169.175,-44.23333333 169.175,-44.24166667 169.16666667000001,-44.24166667 169.15833333,-44.24166667 169.15833333,-44.23333333 169.15833333,-44.225 169.16666667000001,-44.225 169.175,-44.225 169.18333333000001,-44.225 169.19166667,-44.225 169.2,-44.225 169.20833333,-44.225 169.20833333,-44.23333333 169.2,-44.23333333 169.19166667,-44.23333333 169.18333333000001,-44.23333333 169.175,-44.23333333</coordinates></LinearRing></outerBoundaryIs></Polygon><Polygon><outerBoundaryIs><LinearRing><coordinates>170.1,-43.925 170.10833333,-43.925 170.10833333,-43.93333333 170.1,-43.93333333 170.1,-43.925</coordinates></LinearRing></outerBoundaryIs></Polygon><Polygon><outerBoundaryIs><LinearRing><coordinates>169.81666667,-43.91666667 169.825,-43.91666667 169.825,-43.925 169.81666667,-43.925 169.81666667,-43.91666667</coordinates></LinearRing></outerBoundaryIs></Polygon><Polygon><outerBoundaryIs><LinearRing><coordinates>169.8,-43.90833333 169.80833333000001,-43.90833333 169.81666667,-43.90833333 169.81666667,-43.91666667 169.80833333000001,-43.91666667 169.8,-43.91666667 169.8,-43.90833333</coordinates></LinearRing></outerBoundaryIs></Polygon><Polygon><outerBoundaryIs><LinearRing><coordinates>169.81666667,-43.875 169.825,-43.875 169.83333333,-43.875 169.83333333,-43.88333333 169.825,-43.88333333 169.81666667,-43.88333333 169.81666667,-43.875</coordinates></LinearRing></outerBoundaryIs></Polygon><Polygon><outerBoundaryIs><LinearRing><coordinates>170.26666667000001,-43.9 170.275,-43.9 170.275,-43.90833333 170.26666667000001,-43.90833333 170.26666667000001,-43.9</coordinates></LinearRing></outerBoundaryIs></Polygon><Polygon><outerBoundaryIs><LinearRing><coordinates>170.08333333,-43.90833333 170.09166667,-43.90833333 170.09166667,-43.9 170.09166667,-43.89166667 170.09166667,-43.88333333 170.1,-43.88333333 170.1,-43.875 170.10833333,-43.875 170.10833333,-43.88333333 170.11666667,-43.88333333 170.125,-43.88333333 170.125,-43.89166667 170.11666667,-43.89166667 170.11666667,-43.9 170.11666667,-43.90833333 170.10833333,-43.90833333 170.1,-43.90833333 170.1,-43.91666667 170.1,-43.925 170.09166667,-43.925 170.08333333,-43.925 170.075,-43.925 170.075,-43.91666667 170.06666667,-43.91666667 170.06666667,-43.90833333 170.075,-43.90833333 170.08333333,-43.90833333</coordinates></LinearRing></outerBoundaryIs></Polygon><Polygon><outerBoundaryIs><LinearRing><coordinates>170.275,-43.89166667 170.28333333,-43.89166667 170.28333333,-43.9 170.275,-43.9 170.275,-43.89166667</coordinates></LinearRing></outerBoundaryIs></Polygon><Polygon><outerBoundaryIs><LinearRing><coordinates>169.625,-43.88333333 169.625,-43.89166667 169.61666667,-43.89166667 169.60833333,-43.89166667 169.60833333,-43.88333333 169.60833333,-43.875 169.60833333,-43.86666667 169.60833333,-43.85833333 169.61666667,-43.85833333 169.625,-43.85833333 169.63333333,-43.85833333 169.64166667000001,-43.85833333 169.65,-43.85833333 169.65,-43.86666667 169.65833333,-43.86666667 169.65833333,-43.875 169.65,-43.875 169.64166667000001,-43.875 169.63333333,-43.875 169.63333333,-43.88333333 169.625,-43.88333333</coordinates></LinearRing></outerBoundaryIs></Polygon><Polygon><outerBoundaryIs><LinearRing><coordinates>169.7,-43.83333333 169.70833333,-43.83333333 169.70833333,-43.84166667 169.7,-43.84166667 169.7,-43.83333333</coordinates></LinearRing></outerBoundaryIs></Polygon><Polygon><outerBoundaryIs><LinearRing><coordinates>169.975,-43.825 169.98333333,-43.825 169.98333333,-43.83333333 169.975,-43.83333333 169.975,-43.825</coordinates></LinearRing></outerBoundaryIs></Polygon><Polygon><outerBoundaryIs><LinearRing><coordinates>169.80833333000001,-43.775 169.81666667,-43.775 169.81666667,-43.78333333 169.80833333000001,-43.78333333 169.80833333000001,-43.775</coordinates></LinearRing></outerBoundaryIs></Polygon><Polygon><outerBoundaryIs><LinearRing><coordinates>169.85,-43.79166667 169.85833333,-43.79166667 169.85833333,-43.8 169.85,-43.8 169.85,-43.79166667</coordinates></LinearRing></outerBoundaryIs></Polygon><Polygon><outerBoundaryIs><LinearRing><coordinates>170.3,-43.79166667 170.30833333000001,-43.79166667 170.30833333000001,-43.8 170.3,-43.8 170.3,-43.79166667</coordinates></LinearRing></outerBoundaryIs></Polygon><Polygon><outerBoundaryIs><LinearRing><coordinates>169.83333333,-43.80833333 169.83333333,-43.81666667 169.825,-43.81666667 169.825,-43.80833333 169.825,-43.8 169.83333333,-43.8 169.83333333,-43.80833333</coordinates></LinearRing></outerBoundaryIs></Polygon><Polygon><outerBoundaryIs><LinearRing><coordinates>170.16666667000001,-43.80833333 170.175,-43.80833333 170.18333333000001,-43.80833333 170.18333333000001,-43.81666667 170.175,-43.81666667 170.16666667000001,-43.81666667 170.16666667000001,-43.80833333</coordinates></LinearRing></outerBoundaryIs></Polygon><Polygon><outerBoundaryIs><LinearRing><coordinates>169.91666667000001,-43.81666667 169.925,-43.81666667 169.925,-43.825 169.91666667000001,-43.825 169.91666667000001,-43.81666667</coordinates></LinearRing></outerBoundaryIs></Polygon><Polygon><outerBoundaryIs><LinearRing><coordinates>170.10833333,-43.81666667 170.11666667,-43.81666667 170.11666667,-43.825 170.10833333,-43.825 170.10833333,-43.81666667</coordinates></LinearRing></outerBoundaryIs></Polygon><Polygon><outerBoundaryIs><LinearRing><coordinates>169.775,-43.825 169.78333333,-43.825 169.78333333,-43.81666667 169.79166667000001,-43.81666667 169.79166667000001,-43.80833333 169.78333333,-43.80833333 169.78333333,-43.8 169.79166667000001,-43.8 169.8,-43.8 169.8,-43.80833333 169.8,-43.81666667 169.8,-43.825 169.8,-43.83333333 169.79166667000001,-43.83333333 169.78333333,-43.83333333 169.775,-43.83333333 169.775,-43.825</coordinates></LinearRing></outerBoundaryIs></Polygon><Polygon><outerBoundaryIs><LinearRing><coordinates>170.0,-43.825 170.0,-43.83333333 169.99166667,-43.83333333 169.99166667,-43.825 169.98333333,-43.825 169.98333333,-43.81666667 169.99166667,-43.81666667 170.0,-43.81666667 170.0,-43.825</coordinates></LinearRing></outerBoundaryIs></Polygon><Polygon><outerBoundaryIs><LinearRing><coordinates>169.925,-43.80833333 169.93333333000001,-43.80833333 169.93333333000001,-43.81666667 169.925,-43.81666667 169.925,-43.80833333</coordinates></LinearRing></outerBoundaryIs></Polygon><Polygon><outerBoundaryIs><LinearRing><coordinates>169.84166667,-43.8 169.85,-43.8 169.85,-43.80833333 169.84166667,-43.80833333 169.84166667,-43.8</coordinates></LinearRing></outerBoundaryIs></Polygon><Polygon><outerBoundaryIs><LinearRing><coordinates>170.30833333000001,-43.8 170.31666667,-43.8 170.31666667,-43.80833333 170.30833333000001,-43.80833333 170.30833333000001,-43.8</coordinates></LinearRing></outerBoundaryIs></Polygon><Polygon><outerBoundaryIs><LinearRing><coordinates>170.08333333,-43.86666667 170.08333333,-43.875 170.075,-43.875 170.075,-43.86666667 170.075,-43.85833333 170.075,-43.85 170.08333333,-43.85 170.08333333,-43.84166667 170.08333333,-43.83333333 170.075,-43.83333333 170.06666667,-43.83333333 170.05833333000001,-43.83333333 170.05833333000001,-43.825 170.06666667,-43.825 170.075,-43.825 170.08333333,-43.825 170.08333333,-43.81666667 170.09166667,-43.81666667 170.1,-43.81666667 170.1,-43.825 170.1,-43.83333333 170.10833333,-43.83333333 170.11666667,-43.83333333 170.125,-43.83333333 170.125,-43.84166667 170.13333333,-43.84166667 170.13333333,-43.85 170.125,-43.85 170.11666667,-43.85 170.10833333,-43.85 170.10833333,-43.85833333 170.1,-43.85833333 170.09166667,-43.85833333 170.08333333,-43.85833333 170.08333333,-43.86666667</coordinates></LinearRing></outerBoundaryIs><innerBoundaryIs><LinearRing><coordinates>170.1,-43.83333333 170.09166667,-43.83333333 170.09166667,-43.84166667 170.09166667,-43.85 170.1,-43.85 170.1,-43.84166667 170.1,-43.83333333</coordinates></LinearRing></innerBoundaryIs></Polygon><Polygon><outerBoundaryIs><LinearRing><coordinates>169.66666667000001,-43.85 169.675,-43.85 169.675,-43.85833333 169.66666667000001,-43.85833333 169.66666667000001,-43.85</coordinates></LinearRing></outerBoundaryIs></Polygon><Polygon><outerBoundaryIs><LinearRing><coordinates>169.85833333,-43.85 169.86666667,-43.85 169.86666667,-43.85833333 169.85833333,-43.85833333 169.85833333,-43.85</coordinates></LinearRing></outerBoundaryIs></Polygon><Polygon><outerBoundaryIs><LinearRing><coordinates>169.76666667000001,-43.85 169.76666667000001,-43.85833333 169.75833333,-43.85833333 169.75,-43.85833333 169.75,-43.85 169.75833333,-43.85 169.75833333,-43.84166667 169.75833333,-43.83333333 169.76666667000001,-43.83333333 169.775,-43.83333333 169.775,-43.84166667 169.76666667000001,-43.84166667 169.76666667000001,-43.85</coordinates></LinearRing></outerBoundaryIs></Polygon><Polygon><outerBoundaryIs><LinearRing><coordinates>169.775,-43.84166667 169.78333333,-43.84166667 169.78333333,-43.85 169.775,-43.85 169.775,-43.84166667</coordinates></LinearRing></outerBoundaryIs></Polygon><Polygon><outerBoundaryIs><LinearRing><coordinates>169.86666667,-43.84166667 169.875,-43.84166667 169.875,-43.85 169.86666667,-43.85 169.86666667,-43.84166667</coordinates></LinearRing></outerBoundaryIs></Polygon><Polygon><outerBoundaryIs><LinearRing><coordinates>169.84166667,-43.73333333 169.85,-43.73333333 169.85,-43.74166667 169.84166667,-43.74166667 169.84166667,-43.73333333</coordinates></LinearRing></outerBoundaryIs></Polygon><Polygon><outerBoundaryIs><LinearRing><coordinates>169.83333333,-43.75 169.84166667,-43.75 169.84166667,-43.75833333 169.83333333,-43.75833333 169.83333333,-43.75</coordinates></LinearRing></outerBoundaryIs></Polygon><Polygon><outerBoundaryIs><LinearRing><coordinates>170.09166667,-43.75833333 170.1,-43.75833333 170.1,-43.76666667 170.09166667,-43.76666667 170.09166667,-43.75833333</coordinates></LinearRing></outerBoundaryIs></Polygon><Polygon><outerBoundaryIs><LinearRing><coordinates>170.375,-43.75 170.38333333,-43.75 170.38333333,-43.75833333 170.375,-43.75833333 170.375,-43.75</coordinates></LinearRing></outerBoundaryIs></Polygon><Polygon><outerBoundaryIs><LinearRing><coordinates>171.025,-43.73333333 171.03333333,-43.73333333 171.03333333,-43.74166667 171.025,-43.74166667 171.025,-43.73333333</coordinates></LinearRing></outerBoundaryIs></Polygon><Polygon><outerBoundaryIs><LinearRing><coordinates>170.89166667000001,-43.725 170.9,-43.725 170.90833333,-43.725 170.90833333,-43.73333333 170.9,-43.73333333 170.89166667000001,-43.73333333 170.89166667000001,-43.725</coordinates></LinearRing></outerBoundaryIs></Polygon><Polygon><outerBoundaryIs><LinearRing><coordinates>170.09166667,-43.675 170.1,-43.675 170.10833333,-43.675 170.11666667,-43.675 170.11666667,-43.68333333 170.10833333,-43.68333333 170.1,-43.68333333 170.09166667,-43.68333333 170.09166667,-43.675</coordinates></LinearRing></outerBoundaryIs></Polygon><Polygon><outerBoundaryIs><LinearRing><coordinates>169.96666667,-43.69166667 169.975,-43.69166667 169.98333333,-43.69166667 169.99166667,-43.69166667 169.99166667,-43.7 169.98333333,-43.7 169.975,-43.7 169.96666667,-43.7 169.95833333,-43.7 169.95833333,-43.69166667 169.96666667,-43.69166667</coordinates></LinearRing></outerBoundaryIs></Polygon><Polygon><outerBoundaryIs><LinearRing><coordinates>170.05,-43.7 170.05833333000001,-43.7 170.05833333000001,-43.70833333 170.05,-43.70833333 170.05,-43.7</coordinates></LinearRing></outerBoundaryIs></Polygon><Polygon><outerBoundaryIs><LinearRing><coordinates>170.075,-43.69166667 170.08333333,-43.69166667 170.08333333,-43.7 170.075,-43.7 170.06666667,-43.7 170.05833333000001,-43.7 170.05833333000001,-43.69166667 170.06666667,-43.69166667 170.075,-43.69166667</coordinates></LinearRing></outerBoundaryIs></Polygon><Polygon><outerBoundaryIs><LinearRing><coordinates>170.30833333000001,-43.69166667 170.31666667,-43.69166667 170.31666667,-43.7 170.30833333000001,-43.7 170.3,-43.7 170.3,-43.69166667 170.3,-43.68333333 170.30833333000001,-43.68333333 170.30833333000001,-43.69166667</coordinates></LinearRing></outerBoundaryIs></Polygon><Polygon><outerBoundaryIs><LinearRing><coordinates>170.33333333,-43.68333333 170.34166667,-43.68333333 170.34166667,-43.69166667 170.33333333,-43.69166667 170.325,-43.69166667 170.325,-43.68333333 170.33333333,-43.68333333</coordinates></LinearRing></outerBoundaryIs></Polygon><Polygon><outerBoundaryIs><LinearRing><coordinates>170.45833333,-43.68333333 170.46666667,-43.68333333 170.46666667,-43.69166667 170.45833333,-43.69166667 170.45,-43.69166667 170.45,-43.68333333 170.45833333,-43.68333333</coordinates></LinearRing></outerBoundaryIs></Polygon><Polygon><outerBoundaryIs><LinearRing><coordinates>169.95,-43.64166667 169.95833333,-43.64166667 169.95833333,-43.63333333 169.96666667,-43.63333333 169.975,-43.63333333 169.98333333,-43.63333333 169.98333333,-43.64166667 169.975,-43.64166667 169.96666667,-43.64166667 169.96666667,-43.65 169.95833333,-43.65 169.95,-43.65 169.94166667,-43.65 169.94166667,-43.64166667 169.95,-43.64166667</coordinates></LinearRing></outerBoundaryIs></Polygon><Polygon><outerBoundaryIs><LinearRing><coordinates>170.125,-43.64166667 170.13333333,-43.64166667 170.13333333,-43.65 170.125,-43.65 170.11666667,-43.65 170.11666667,-43.64166667 170.11666667,-43.63333333 170.125,-43.63333333 170.125,-43.64166667</coordinates></LinearRing></outerBoundaryIs></Polygon><Polygon><outerBoundaryIs><LinearRing><coordinates>170.36666667,-43.64166667 170.375,-43.64166667 170.375,-43.65 170.36666667,-43.65 170.36666667,-43.64166667</coordinates></LinearRing></outerBoundaryIs></Polygon><Polygon><outerBoundaryIs><LinearRing><coordinates>170.34166667,-43.64166667 170.35,-43.64166667 170.35,-43.65 170.34166667,-43.65 170.34166667,-43.64166667</coordinates></LinearRing></outerBoundaryIs></Polygon><Polygon><outerBoundaryIs><LinearRing><coordinates>169.93333333000001,-43.63333333 169.94166667,-43.63333333 169.94166667,-43.64166667 169.93333333000001,-43.64166667 169.93333333000001,-43.63333333</coordinates></LinearRing></outerBoundaryIs></Polygon><Polygon><outerBoundaryIs><LinearRing><coordinates>170.35833333,-43.63333333 170.36666667,-43.63333333 170.36666667,-43.64166667 170.35833333,-43.64166667 170.35833333,-43.63333333</coordinates></LinearRing></outerBoundaryIs></Polygon><Polygon><outerBoundaryIs><LinearRing><coordinates>170.06666667,-43.63333333 170.075,-43.63333333 170.075,-43.64166667 170.06666667,-43.64166667 170.06666667,-43.63333333</coordinates></LinearRing></outerBoundaryIs></Polygon><Polygon><outerBoundaryIs><LinearRing><coordinates>170.275,-43.66666667 170.28333333,-43.66666667 170.28333333,-43.675 170.275,-43.675 170.275,-43.66666667</coordinates></LinearRing></outerBoundaryIs></Polygon><Polygon><outerBoundaryIs><LinearRing><coordinates>169.975,-43.65 169.98333333,-43.65 169.98333333,-43.65833333 169.975,-43.65833333 169.975,-43.65</coordinates></LinearRing></outerBoundaryIs></Polygon><Polygon><outerBoundaryIs><LinearRing><coordinates>170.025,-43.65833333 170.03333333,-43.65833333 170.03333333,-43.66666667 170.025,-43.66666667 170.025,-43.65833333</coordinates></LinearRing></outerBoundaryIs></Polygon><Polygon><outerBoundaryIs><LinearRing><coordinates>170.71666667,-43.65833333 170.725,-43.65833333 170.725,-43.66666667 170.71666667,-43.66666667 170.71666667,-43.65833333</coordinates></LinearRing></outerBoundaryIs></Polygon><Polygon><outerBoundaryIs><LinearRing><coordinates>170.325,-43.65 170.33333333,-43.65 170.33333333,-43.65833333 170.325,-43.65833333 170.325,-43.65</coordinates></LinearRing></outerBoundaryIs></Polygon><Polygon><outerBoundaryIs><LinearRing><coordinates>170.70833333,-43.65 170.71666667,-43.65 170.71666667,-43.65833333 170.70833333,-43.65833333 170.70833333,-43.65</coordinates></LinearRing></outerBoundaryIs></Polygon><Polygon><outerBoundaryIs><LinearRing><coordinates>169.88333333,-43.725 169.89166667000001,-43.725 169.89166667000001,-43.73333333 169.88333333,-43.73333333 169.875,-43.73333333 169.875,-43.725 169.875,-43.71666667 169.88333333,-43.71666667 169.88333333,-43.725</coordinates></LinearRing></outerBoundaryIs></Polygon><Polygon><outerBoundaryIs><LinearRing><coordinates>170.04166667000001,-43.725 170.05,-43.725 170.05833333000001,-43.725 170.05833333000001,-43.73333333 170.05,-43.73333333 170.04166667000001,-43.73333333 170.04166667000001,-43.725</coordinates></LinearRing></outerBoundaryIs></Polygon><Polygon><outerBoundaryIs><LinearRing><coordinates>170.21666667,-43.725 170.225,-43.725 170.225,-43.73333333 170.21666667,-43.73333333 170.21666667,-43.725</coordinates></LinearRing></outerBoundaryIs></Polygon><Polygon><outerBoundaryIs><LinearRing><coordinates>169.85,-43.70833333 169.85833333,-43.70833333 169.85833333,-43.71666667 169.85,-43.71666667 169.84166667,-43.71666667 169.84166667,-43.70833333 169.85,-43.70833333</coordinates></LinearRing></outerBoundaryIs></Polygon><Polygon><outerBoundaryIs><LinearRing><coordinates>170.26666667000001,-43.70833333 170.275,-43.70833333 170.275,-43.71666667 170.26666667000001,-43.71666667 170.26666667000001,-43.70833333</coordinates></LinearRing></outerBoundaryIs></Polygon><Polygon><outerBoundaryIs><LinearRing><coordinates>169.99166667,-43.79166667 170.0,-43.79166667 170.0,-43.8 169.99166667,-43.8 169.98333333,-43.8 169.98333333,-43.79166667 169.98333333,-43.78333333 169.99166667,-43.78333333 169.99166667,-43.79166667</coordinates></LinearRing></outerBoundaryIs></Polygon><Polygon><outerBoundaryIs><LinearRing><coordinates>170.73333333,-43.78333333 170.74166667,-43.78333333 170.75,-43.78333333 170.75,-43.79166667 170.74166667,-43.79166667 170.73333333,-43.79166667 170.73333333,-43.78333333</coordinates></LinearRing></outerBoundaryIs></Polygon><Polygon><outerBoundaryIs><LinearRing><coordinates>170.125,-43.80833333 170.13333333,-43.80833333 170.13333333,-43.81666667 170.125,-43.81666667 170.11666667,-43.81666667 170.11666667,-43.80833333 170.10833333,-43.80833333 170.1,-43.80833333 170.09166667,-43.80833333 170.09166667,-43.8 170.09166667,-43.79166667 170.1,-43.79166667 170.1,-43.78333333 170.10833333,-43.78333333 170.10833333,-43.775 170.1,-43.775 170.1,-43.76666667 170.10833333,-43.76666667 170.10833333,-43.75833333 170.11666667,-43.75833333 170.11666667,-43.76666667 170.125,-43.76666667 170.125,-43.775 170.125,-43.78333333 170.13333333,-43.78333333 170.14166667000001,-43.78333333 170.14166667000001,-43.79166667 170.15,-43.79166667 170.15833333,-43.79166667 170.15833333,-43.8 170.15,-43.8 170.14166667000001,-43.8 170.13333333,-43.8 170.125,-43.8 170.125,-43.80833333</coordinates></LinearRing></outerBoundaryIs></Polygon><Polygon><outerBoundaryIs><LinearRing><coordinates>170.19166667,-43.8 170.19166667,-43.80833333 170.18333333000001,-43.80833333 170.18333333000001,-43.8 170.175,-43.8 170.16666667000001,-43.8 170.16666667000001,-43.79166667 170.16666667000001,-43.78333333 170.175,-43.78333333 170.175,-43.79166667 170.18333333000001,-43.79166667 170.19166667,-43.79166667 170.19166667,-43.8</coordinates></LinearRing></outerBoundaryIs></Polygon><Polygon><outerBoundaryIs><LinearRing><coordinates>169.99166667,-43.76666667 170.0,-43.76666667 170.0,-43.775 169.99166667,-43.775 169.99166667,-43.76666667</coordinates></LinearRing></outerBoundaryIs></Polygon><Polygon><outerBoundaryIs><LinearRing><coordinates>169.98333333,-43.94166667 169.99166667,-43.94166667 169.99166667,-43.95 169.98333333,-43.95 169.975,-43.95 169.975,-43.95833333 169.96666667,-43.95833333 169.96666667,-43.96666667 169.975,-43.96666667 169.975,-43.975 169.975,-43.98333333 169.975,-43.99166667 169.96666667,-43.99166667 169.96666667,-44.0 169.95833333,-44.0 169.95833333,-43.99166667 169.95,-43.99166667 169.95,-44.0 169.94166667,-44.0 169.94166667,-44.00833333 169.93333333000001,-44.00833333 169.925,-44.00833333 169.925,-44.01666667 169.91666667000001,-44.01666667 169.91666667000001,-44.025 169.91666667000001,-44.03333333 169.925,-44.03333333 169.925,-44.04166667 169.93333333000001,-44.04166667 169.93333333000001,-44.05 169.925,-44.05 169.91666667000001,-44.05 169.90833333,-44.05 169.90833333,-44.05833333 169.9,-44.05833333 169.9,-44.05 169.89166667000001,-44.05 169.89166667000001,-44.05833333 169.88333333,-44.05833333 169.875,-44.05833333 169.86666667,-44.05833333 169.86666667,-44.05 169.875,-44.05 169.875,-44.04166667 169.88333333,-44.04166667 169.88333333,-44.03333333 169.88333333,-44.025 169.89166667000001,-44.025 169.89166667000001,-44.01666667 169.9,-44.01666667 169.90833333,-44.01666667 169.90833333,-44.00833333 169.91666667000001,-44.00833333 169.91666667000001,-44.0 169.91666667000001,-43.99166667 169.925,-43.99166667 169.925,-43.98333333 169.925,-43.975 169.925,-43.96666667 169.91666667000001,-43.96666667 169.91666667000001,-43.95833333 169.925,-43.95833333 169.93333333000001,-43.95833333 169.93333333000001,-43.96666667 169.94166667,-43.96666667 169.94166667,-43.95833333 169.94166667,-43.95 169.94166667,-43.94166667 169.93333333000001,-43.94166667 169.925,-43.94166667 169.925,-43.93333333 169.925,-43.925 169.93333333000001,-43.925 169.94166667,-43.925 169.94166667,-43.91666667 169.95,-43.91666667 169.95,-43.90833333 169.95,-43.9 169.95833333,-43.9 169.95833333,-43.89166667 169.95833333,-43.88333333 169.96666667,-43.88333333 169.96666667,-43.875 169.95833333,-43.875 169.95833333,-43.86666667 169.96666667,-43.86666667 169.975,-43.86666667 169.975,-43.85833333 169.975,-43.85 169.975,-43.84166667 169.98333333,-43.84166667 169.99166667,-43.84166667 169.99166667,-43.85 170.0,-43.85 170.0,-43.85833333 170.0,-43.86666667 169.99166667,-43.86666667 169.99166667,-43.875 169.99166667,-43.88333333 169.99166667,-43.89166667 169.99166667,-43.9 169.98333333,-43.9 169.98333333,-43.90833333 169.98333333,-43.91666667 169.975,-43.91666667 169.975,-43.925 169.975,-43.93333333 169.98333333,-43.93333333 169.98333333,-43.94166667</coordinates></LinearRing></outerBoundaryIs><innerBoundaryIs><LinearRing><coordinates>169.91666667000001,-44.03333333 169.90833333,-44.03333333 169.90833333,-44.04166667 169.91666667000001,-44.04166667 169.91666667000001,-44.03333333</coordinates></LinearRing></innerBoundaryIs><innerBoundaryIs><LinearRing><coordinates>169.94166667,-43.96666667 169.94166667,-43.975 169.95,-43.975 169.95,-43.96666667 169.94166667,-43.96666667</coordinates></LinearRing></innerBoundaryIs><innerBoundaryIs><LinearRing><coordinates>169.94166667,-43.94166667 169.95,-43.94166667 169.95,-43.93333333 169.94166667,-43.93333333 169.94166667,-43.94166667</coordinates></LinearRing></innerBoundaryIs></Polygon><Polygon><outerBoundaryIs><LinearRing><coordinates>170.125,-43.94166667 170.125,-43.95 170.11666667,-43.95 170.10833333,-43.95 170.10833333,-43.94166667 170.10833333,-43.93333333 170.11666667,-43.93333333 170.125,-43.93333333 170.125,-43.94166667</coordinates></LinearRing></outerBoundaryIs></Polygon><Polygon><outerBoundaryIs><LinearRing><coordinates>169.85,-43.95 169.85833333,-43.95 169.85833333,-43.95833333 169.85,-43.95833333 169.85,-43.95</coordinates></LinearRing></outerBoundaryIs></Polygon><Polygon><outerBoundaryIs><LinearRing><coordinates>169.41666667000001,-44.0 169.41666667000001,-44.00833333 169.40833333,-44.00833333 169.40833333,-44.0 169.40833333,-43.99166667 169.4,-43.99166667 169.4,-43.98333333 169.4,-43.975 169.39166667000001,-43.975 169.39166667000001,-43.98333333 169.38333333,-43.98333333 169.38333333,-43.975 169.375,-43.975 169.36666667,-43.975 169.36666667,-43.96666667 169.36666667,-43.95833333 169.375,-43.95833333 169.375,-43.95 169.38333333,-43.95 169.39166667000001,-43.95 169.39166667000001,-43.95833333 169.4,-43.95833333 169.4,-43.95 169.40833333,-43.95 169.40833333,-43.95833333 169.41666667000001,-43.95833333 169.425,-43.95833333 169.43333333000001,-43.95833333 169.44166667,-43.95833333 169.45,-43.95833333 169.45833333,-43.95833333 169.46666667,-43.95833333 169.46666667,-43.95 169.475,-43.95 169.475,-43.94166667 169.48333333,-43.94166667 169.49166667,-43.94166667 169.49166667,-43.93333333 169.49166667,-43.925 169.5,-43.925 169.5,-43.91666667 169.5,-43.90833333 169.50833333,-43.90833333 169.51666667000001,-43.90833333 169.525,-43.90833333 169.525,-43.9 169.51666667000001,-43.9 169.51666667000001,-43.89166667 169.525,-43.89166667 169.53333333,-43.89166667 169.54166667000001,-43.89166667 169.54166667000001,-43.88333333 169.55,-43.88333333 169.55,-43.875 169.55833333000001,-43.875 169.55833333000001,-43.88333333 169.56666667,-43.88333333 169.575,-43.88333333 169.575,-43.875 169.58333333,-43.875 169.59166667,-43.875 169.6,-43.875 169.6,-43.88333333 169.6,-43.89166667 169.6,-43.9 169.59166667,-43.9 169.58333333,-43.9 169.58333333,-43.89166667 169.575,-43.89166667 169.575,-43.9 169.56666667,-43.9 169.55833333000001,-43.9 169.55,-43.9 169.55,-43.90833333 169.54166667000001,-43.90833333 169.53333333,-43.90833333 169.53333333,-43.91666667 169.53333333,-43.925 169.54166667000001,-43.925 169.54166667000001,-43.91666667 169.55,-43.91666667 169.55833333000001,-43.91666667 169.55833333000001,-43.90833333 169.56666667,-43.90833333 169.575,-43.90833333 169.575,-43.91666667 169.58333333,-43.91666667 169.58333333,-43.90833333 169.59166667,-43.90833333 169.59166667,-43.91666667 169.6,-43.91666667 169.60833333,-43.91666667 169.60833333,-43.90833333 169.61666667,-43.90833333 169.625,-43.90833333 169.63333333,-43.90833333 169.64166667000001,-43.90833333 169.64166667000001,-43.91666667 169.65,-43.91666667 169.65833333,-43.91666667 169.66666667000001,-43.91666667 169.66666667000001,-43.90833333 169.675,-43.90833333 169.675,-43.91666667 169.68333333000001,-43.91666667 169.69166667,-43.91666667 169.69166667,-43.90833333 169.68333333000001,-43.90833333 169.68333333000001,-43.9 169.69166667,-43.9 169.69166667,-43.89166667 169.7,-43.89166667 169.7,-43.88333333 169.70833333,-43.88333333 169.71666667,-43.88333333 169.725,-43.88333333 169.725,-43.875 169.71666667,-43.875 169.71666667,-43.86666667 169.725,-43.86666667 169.73333333,-43.86666667 169.73333333,-43.85833333 169.74166667,-43.85833333 169.75,-43.85833333 169.75,-43.86666667 169.75,-43.875 169.75833333,-43.875 169.75833333,-43.88333333 169.75,-43.88333333 169.74166667,-43.88333333 169.73333333,-43.88333333 169.73333333,-43.89166667 169.725,-43.89166667 169.71666667,-43.89166667 169.71666667,-43.9 169.71666667,-43.90833333 169.71666667,-43.91666667 169.70833333,-43.91666667 169.70833333,-43.925 169.7,-43.925 169.69166667,-43.925 169.69166667,-43.93333333 169.68333333000001,-43.93333333 169.68333333000001,-43.925 169.675,-43.925 169.66666667000001,-43.925 169.65833333,-43.925 169.65833333,-43.93333333 169.65,-43.93333333 169.65,-43.925 169.64166667000001,-43.925 169.63333333,-43.925 169.625,-43.925 169.61666667,-43.925 169.60833333,-43.925 169.60833333,-43.93333333 169.6,-43.93333333 169.59166667,-43.93333333 169.58333333,-43.93333333 169.575,-43.93333333 169.575,-43.94166667 169.56666667,-43.94166667 169.55833333000001,-43.94166667 169.55,-43.94166667 169.55,-43.95 169.55,-43.95833333 169.54166667000001,-43.95833333 169.54166667000001,-43.96666667 169.53333333,-43.96666667 169.525,-43.96666667 169.51666667000001,-43.96666667 169.51666667000001,-43.95833333 169.50833333,-43.95833333 169.5,-43.95833333 169.49166667,-43.95833333 169.48333333,-43.95833333 169.48333333,-43.96666667 169.49166667,-43.96666667 169.5,-43.96666667 169.5,-43.975 169.49166667,-43.975 169.49166667,-43.98333333 169.48333333,-43.98333333 169.48333333,-43.99166667 169.475,-43.99166667 169.46666667,-43.99166667 169.45833333,-43.99166667 169.45833333,-44.0 169.45,-44.0 169.45,-43.99166667 169.44166667,-43.99166667 169.44166667,-44.0 169.43333333000001,-44.0 169.425,-44.0 169.41666667000001,-44.0</coordinates></LinearRing></outerBoundaryIs><innerBoundaryIs><LinearRing><coordinates>169.7,-43.9 169.7,-43.90833333 169.70833333,-43.90833333 169.70833333,-43.9 169.7,-43.9</coordinates></LinearRing></innerBoundaryIs><innerBoundaryIs><LinearRing><coordinates>169.51666667000001,-43.93333333 169.51666667000001,-43.94166667 169.525,-43.94166667 169.525,-43.93333333 169.51666667000001,-43.93333333</coordinates></LinearRing></innerBoundaryIs></Polygon><Polygon><outerBoundaryIs><LinearRing><coordinates>170.125,-44.025 170.125,-44.03333333 170.11666667,-44.03333333 170.10833333,-44.03333333 170.10833333,-44.025 170.10833333,-44.01666667 170.10833333,-44.00833333 170.10833333,-44.0 170.1,-44.0 170.1,-43.99166667 170.09166667,-43.99166667 170.09166667,-43.98333333 170.08333333,-43.98333333 170.08333333,-43.975 170.09166667,-43.975 170.1,-43.975 170.1,-43.98333333 170.10833333,-43.98333333 170.10833333,-43.975 170.10833333,-43.96666667 170.1,-43.96666667 170.09166667,-43.96666667 170.09166667,-43.95833333 170.09166667,-43.95 170.08333333,-43.95 170.08333333,-43.94166667 170.09166667,-43.94166667 170.09166667,-43.93333333 170.1,-43.93333333 170.1,-43.94166667 170.1,-43.95 170.10833333,-43.95 170.10833333,-43.95833333 170.11666667,-43.95833333 170.125,-43.95833333 170.125,-43.96666667 170.125,-43.975 170.11666667,-43.975 170.11666667,-43.98333333 170.11666667,-43.99166667 170.125,-43.99166667 170.13333333,-43.99166667 170.13333333,-44.0 170.125,-44.0 170.125,-44.00833333 170.13333333,-44.00833333 170.13333333,-44.01666667 170.13333333,-44.025 170.125,-44.025</coordinates></LinearRing></outerBoundaryIs></Polygon><Polygon><outerBoundaryIs><LinearRing><coordinates>169.75,-44.01666667 169.75,-44.025 169.74166667,-44.025 169.74166667,-44.01666667 169.74166667,-44.00833333 169.74166667,-44.0 169.75,-44.0 169.75833333,-44.0 169.76666667000001,-44.0 169.76666667000001,-44.00833333 169.775,-44.00833333 169.78333333,-44.00833333 169.79166667000001,-44.00833333 169.8,-44.00833333 169.8,-44.0 169.79166667000001,-44.0 169.79166667000001,-43.99166667 169.8,-43.99166667 169.80833333000001,-43.99166667 169.80833333000001,-43.98333333 169.80833333000001,-43.975 169.81666667,-43.975 169.81666667,-43.96666667 169.81666667,-43.95833333 169.81666667,-43.95 169.825,-43.95 169.825,-43.94166667 169.83333333,-43.94166667 169.83333333,-43.93333333 169.825,-43.93333333 169.825,-43.925 169.83333333,-43.925 169.84166667,-43.925 169.84166667,-43.91666667 169.83333333,-43.91666667 169.83333333,-43.90833333 169.84166667,-43.90833333 169.85,-43.90833333 169.85833333,-43.90833333 169.85833333,-43.9 169.86666667,-43.9 169.86666667,-43.89166667 169.875,-43.89166667 169.875,-43.88333333 169.88333333,-43.88333333 169.88333333,-43.875 169.89166667000001,-43.875 169.89166667000001,-43.86666667 169.9,-43.86666667 169.90833333,-43.86666667 169.90833333,-43.875 169.90833333,-43.88333333 169.9,-43.88333333 169.89166667000001,-43.88333333 169.89166667000001,-43.89166667 169.89166667000001,-43.9 169.89166667000001,-43.90833333 169.89166667000001,-43.91666667 169.88333333,-43.91666667 169.875,-43.91666667 169.86666667,-43.91666667 169.86666667,-43.925 169.85833333,-43.925 169.85833333,-43.93333333 169.85833333,-43.94166667 169.85,-43.94166667 169.84166667,-43.94166667 169.84166667,-43.95 169.84166667,-43.95833333 169.85,-43.95833333 169.85,-43.96666667 169.84166667,-43.96666667 169.84166667,-43.975 169.84166667,-43.98333333 169.84166667,-43.99166667 169.84166667,-44.0 169.84166667,-44.00833333 169.84166667,-44.01666667 169.84166667,-44.025 169.84166667,-44.03333333 169.84166667,-44.04166667 169.85,-44.04166667 169.85,-44.05 169.85,-44.05833333 169.84166667,-44.05833333 169.83333333,-44.05833333 169.83333333,-44.05 169.825,-44.05 169.825,-44.05833333 169.825,-44.06666667 169.825,-44.075 169.81666667,-44.075 169.81666667,-44.08333333 169.81666667,-44.09166667 169.80833333000001,-44.09166667 169.80833333000001,-44.08333333 169.80833333000001,-44.075 169.80833333000001,-44.06666667 169.81666667,-44.06666667 169.81666667,-44.05833333 169.81666667,-44.05 169.80833333000001,-44.05 169.80833333000001,-44.04166667 169.80833333000001,-44.03333333 169.80833333000001,-44.025 169.8,-44.025 169.8,-44.01666667 169.79166667000001,-44.01666667 169.78333333,-44.01666667 169.775,-44.01666667 169.76666667000001,-44.01666667 169.75833333,-44.01666667 169.75,-44.01666667</coordinates></LinearRing></outerBoundaryIs></Polygon><Polygon><outerBoundaryIs><LinearRing><coordinates>169.36666667,-43.94166667 169.375,-43.94166667 169.375,-43.95 169.36666667,-43.95 169.36666667,-43.94166667</coordinates></LinearRing></outerBoundaryIs></Polygon><Polygon><outerBoundaryIs><LinearRing><coordinates>170.075,-43.93333333 170.08333333,-43.93333333 170.08333333,-43.94166667 170.075,-43.94166667 170.06666667,-43.94166667 170.05833333000001,-43.94166667 170.05,-43.94166667 170.05,-43.93333333 170.05833333000001,-43.93333333 170.06666667,-43.93333333 170.075,-43.93333333</coordinates></LinearRing></outerBoundaryIs></Polygon><Polygon><outerBoundaryIs><LinearRing><coordinates>170.725,-43.56666667 170.73333333,-43.56666667 170.74166667,-43.56666667 170.74166667,-43.575 170.73333333,-43.575 170.725,-43.575 170.725,-43.56666667</coordinates></LinearRing></outerBoundaryIs></Polygon><Polygon><outerBoundaryIs><LinearRing><coordinates>170.225,-43.56666667 170.23333333,-43.56666667 170.23333333,-43.575 170.225,-43.575 170.21666667,-43.575 170.21666667,-43.56666667 170.225,-43.56666667</coordinates></LinearRing></outerBoundaryIs></Polygon><Polygon><outerBoundaryIs><LinearRing><coordinates>170.825,-43.6 170.825,-43.60833333 170.81666667,-43.60833333 170.80833333000001,-43.60833333 170.8,-43.60833333 170.79166667000001,-43.60833333 170.79166667000001,-43.6 170.8,-43.6 170.80833333000001,-43.6 170.80833333000001,-43.59166667 170.81666667,-43.59166667 170.825,-43.59166667 170.83333333,-43.59166667 170.84166667,-43.59166667 170.84166667,-43.6 170.83333333,-43.6 170.825,-43.6</coordinates></LinearRing></outerBoundaryIs></Polygon><Polygon><outerBoundaryIs><LinearRing><coordinates>170.73333333,-43.59166667 170.74166667,-43.59166667 170.74166667,-43.6 170.73333333,-43.6 170.73333333,-43.59166667</coordinates></LinearRing></outerBoundaryIs></Polygon><Polygon><outerBoundaryIs><LinearRing><coordinates>170.33333333,-43.59166667 170.34166667,-43.59166667 170.34166667,-43.6 170.33333333,-43.6 170.33333333,-43.59166667</coordinates></LinearRing></outerBoundaryIs></Polygon><Polygon><outerBoundaryIs><LinearRing><coordinates>170.2,-43.59166667 170.20833333,-43.59166667 170.20833333,-43.6 170.2,-43.6 170.2,-43.59166667</coordinates></LinearRing></outerBoundaryIs></Polygon><Polygon><outerBoundaryIs><LinearRing><coordinates>170.0,-43.58333333 170.00833333,-43.58333333 170.01666667000001,-43.58333333 170.01666667000001,-43.59166667 170.00833333,-43.59166667 170.0,-43.59166667 170.0,-43.58333333</coordinates></LinearRing></outerBoundaryIs></Polygon><Polygon><outerBoundaryIs><LinearRing><coordinates>170.225,-43.58333333 170.23333333,-43.58333333 170.23333333,-43.59166667 170.225,-43.59166667 170.225,-43.58333333</coordinates></LinearRing></outerBoundaryIs></Polygon><Polygon><outerBoundaryIs><LinearRing><coordinates>170.85,-43.58333333 170.84166667,-43.58333333 170.84166667,-43.575 170.83333333,-43.575 170.83333333,-43.56666667 170.84166667,-43.56666667 170.85,-43.56666667 170.85,-43.575 170.85833333,-43.575 170.85833333,-43.58333333 170.85,-43.58333333</coordinates></LinearRing></outerBoundaryIs></Polygon><Polygon><outerBoundaryIs><LinearRing><coordinates>170.71666667,-43.575 170.725,-43.575 170.725,-43.58333333 170.71666667,-43.58333333 170.71666667,-43.575</coordinates></LinearRing></outerBoundaryIs></Polygon><Polygon><outerBoundaryIs><LinearRing><coordinates>170.54166667000001,-43.575 170.55,-43.575 170.55833333000001,-43.575 170.55833333000001,-43.58333333 170.55,-43.58333333 170.54166667000001,-43.58333333 170.54166667000001,-43.575</coordinates></LinearRing></outerBoundaryIs></Polygon><Polygon><outerBoundaryIs><LinearRing><coordinates>170.075,-43.575 170.08333333,-43.575 170.08333333,-43.58333333 170.075,-43.58333333 170.075,-43.575</coordinates></LinearRing></outerBoundaryIs></Polygon><Polygon><outerBoundaryIs><LinearRing><coordinates>169.675,-43.55 169.68333333000001,-43.55 169.69166667,-43.55 169.69166667,-43.55833333 169.68333333000001,-43.55833333 169.675,-43.55833333 169.675,-43.55</coordinates></LinearRing></outerBoundaryIs></Polygon><Polygon><outerBoundaryIs><LinearRing><coordinates>169.725,-43.54166667 169.73333333,-43.54166667 169.73333333,-43.55 169.725,-43.55 169.71666667,-43.55 169.70833333,-43.55 169.7,-43.55 169.69166667,-43.55 169.69166667,-43.54166667 169.7,-43.54166667 169.7,-43.53333333 169.70833333,-43.53333333 169.71666667,-43.53333333 169.725,-43.53333333 169.725,-43.54166667</coordinates></LinearRing></outerBoundaryIs></Polygon><Polygon><outerBoundaryIs><LinearRing><coordinates>169.775,-43.53333333 169.78333333,-43.53333333 169.78333333,-43.54166667 169.775,-43.54166667 169.775,-43.53333333</coordinates></LinearRing></outerBoundaryIs></Polygon><Polygon><outerBoundaryIs><LinearRing><coordinates>170.8,-43.53333333 170.80833333000001,-43.53333333 170.80833333000001,-43.54166667 170.8,-43.54166667 170.8,-43.53333333</coordinates></LinearRing></outerBoundaryIs></Polygon><Polygon><outerBoundaryIs><LinearRing><coordinates>169.99166667,-43.55 170.0,-43.55 170.00833333,-43.55 170.01666667000001,-43.55 170.01666667000001,-43.55833333 170.00833333,-43.55833333 170.0,-43.55833333 169.99166667,-43.55833333 169.99166667,-43.55</coordinates></LinearRing></outerBoundaryIs></Polygon><Polygon><outerBoundaryIs><LinearRing><coordinates>170.375,-43.55833333 170.38333333,-43.55833333 170.38333333,-43.56666667 170.375,-43.56666667 170.375,-43.55833333</coordinates></LinearRing></outerBoundaryIs></Polygon><Polygon><outerBoundaryIs><LinearRing><coordinates>170.79166667000001,-43.59166667 170.79166667000001,-43.6 170.78333333,-43.6 170.78333333,-43.59166667 170.775,-43.59166667 170.76666667000001,-43.59166667 170.76666667000001,-43.58333333 170.76666667000001,-43.575 170.75833333,-43.575 170.75833333,-43.56666667 170.76666667000001,-43.56666667 170.775,-43.56666667 170.78333333,-43.56666667 170.79166667000001,-43.56666667 170.79166667000001,-43.55833333 170.8,-43.55833333 170.8,-43.56666667 170.80833333000001,-43.56666667 170.80833333000001,-43.575 170.81666667,-43.575 170.81666667,-43.56666667 170.81666667,-43.55833333 170.80833333000001,-43.55833333 170.80833333000001,-43.55 170.81666667,-43.55 170.825,-43.55 170.825,-43.55833333 170.83333333,-43.55833333 170.83333333,-43.56666667 170.825,-43.56666667 170.825,-43.575 170.83333333,-43.575 170.83333333,-43.58333333 170.825,-43.58333333 170.81666667,-43.58333333 170.80833333000001,-43.58333333 170.80833333000001,-43.59166667 170.8,-43.59166667 170.79166667000001,-43.59166667</coordinates></LinearRing></outerBoundaryIs><innerBoundaryIs><LinearRing><coordinates>170.79166667000001,-43.58333333 170.8,-43.58333333 170.8,-43.575 170.79166667000001,-43.575 170.79166667000001,-43.58333333</coordinates></LinearRing></innerBoundaryIs></Polygon><Polygon><outerBoundaryIs><LinearRing><coordinates>169.79166667000001,-43.5 169.8,-43.5 169.8,-43.50833333 169.79166667000001,-43.50833333 169.79166667000001,-43.5</coordinates></LinearRing></outerBoundaryIs></Polygon><Polygon><outerBoundaryIs><LinearRing><coordinates>170.89166667000001,-43.46666667 170.9,-43.46666667 170.9,-43.475 170.89166667000001,-43.475 170.89166667000001,-43.46666667</coordinates></LinearRing></outerBoundaryIs></Polygon><Polygon><outerBoundaryIs><LinearRing><coordinates>170.725,-43.46666667 170.73333333,-43.46666667 170.73333333,-43.475 170.725,-43.475 170.725,-43.46666667</coordinates></LinearRing></outerBoundaryIs></Polygon><Polygon><outerBoundaryIs><LinearRing><coordinates>170.775,-43.48333333 170.78333333,-43.48333333 170.78333333,-43.49166667 170.775,-43.49166667 170.76666667000001,-43.49166667 170.75833333,-43.49166667 170.75833333,-43.48333333 170.76666667000001,-43.48333333 170.76666667000001,-43.475 170.775,-43.475 170.775,-43.48333333</coordinates></LinearRing></outerBoundaryIs></Polygon><Polygon><outerBoundaryIs><LinearRing><coordinates>170.45833333,-43.48333333 170.46666667,-43.48333333 170.46666667,-43.49166667 170.45833333,-43.49166667 170.45833333,-43.48333333</coordinates></LinearRing></outerBoundaryIs></Polygon><Polygon><outerBoundaryIs><LinearRing><coordinates>170.425,-43.48333333 170.43333333000001,-43.48333333 170.43333333000001,-43.49166667 170.425,-43.49166667 170.425,-43.48333333</coordinates></LinearRing></outerBoundaryIs></Polygon><Polygon><outerBoundaryIs><LinearRing><coordinates>170.35833333,-43.48333333 170.36666667,-43.48333333 170.36666667,-43.49166667 170.35833333,-43.49166667 170.35833333,-43.48333333</coordinates></LinearRing></outerBoundaryIs></Polygon><Polygon><outerBoundaryIs><LinearRing><coordinates>171.35,-43.49166667 171.35833333,-43.49166667 171.35833333,-43.5 171.35,-43.5 171.34166667,-43.5 171.33333333,-43.5 171.325,-43.5 171.31666667,-43.5 171.31666667,-43.49166667 171.325,-43.49166667 171.325,-43.48333333 171.33333333,-43.48333333 171.33333333,-43.49166667 171.34166667,-43.49166667 171.35,-43.49166667</coordinates></LinearRing></outerBoundaryIs></Polygon><Polygon><outerBoundaryIs><LinearRing><coordinates>170.46666667,-43.49166667 170.475,-43.49166667 170.48333333,-43.49166667 170.48333333,-43.5 170.475,-43.5 170.46666667,-43.5 170.46666667,-43.49166667</coordinates></LinearRing></outerBoundaryIs></Polygon><Polygon><outerBoundaryIs><LinearRing><coordinates>170.50833333,-43.49166667 170.51666667000001,-43.49166667 170.51666667000001,-43.5 170.50833333,-43.5 170.5,-43.5 170.49166667,-43.5 170.49166667,-43.49166667 170.5,-43.49166667 170.5,-43.48333333 170.49166667,-43.48333333 170.49166667,-43.475 170.49166667,-43.46666667 170.5,-43.46666667 170.50833333,-43.46666667 170.51666667000001,-43.46666667 170.51666667000001,-43.475 170.50833333,-43.475 170.50833333,-43.48333333 170.50833333,-43.49166667</coordinates></LinearRing></outerBoundaryIs></Polygon><Polygon><outerBoundaryIs><LinearRing><coordinates>170.9,-43.49166667 170.9,-43.5 170.89166667000001,-43.5 170.89166667000001,-43.49166667 170.88333333,-43.49166667 170.88333333,-43.48333333 170.88333333,-43.475 170.89166667000001,-43.475 170.89166667000001,-43.48333333 170.9,-43.48333333 170.9,-43.49166667</coordinates></LinearRing></outerBoundaryIs></Polygon><Polygon><outerBoundaryIs><LinearRing><coordinates>171.30833333000001,-43.475 171.31666667,-43.475 171.31666667,-43.48333333 171.30833333000001,-43.48333333 171.30833333000001,-43.475</coordinates></LinearRing></outerBoundaryIs></Polygon><Polygon><outerBoundaryIs><LinearRing><coordinates>170.74166667,-43.475 170.75,-43.475 170.75,-43.48333333 170.74166667,-43.48333333 170.74166667,-43.475</coordinates></LinearRing></outerBoundaryIs></Polygon><Polygon><outerBoundaryIs><LinearRing><coordinates>170.43333333000001,-43.475 170.44166667,-43.475 170.44166667,-43.48333333 170.43333333000001,-43.48333333 170.43333333000001,-43.475</coordinates></LinearRing></outerBoundaryIs></Polygon><Polygon><outerBoundaryIs><LinearRing><coordinates>170.35,-43.475 170.35833333,-43.475 170.35833333,-43.48333333 170.35,-43.48333333 170.35,-43.475</coordinates></LinearRing></outerBoundaryIs></Polygon><Polygon><outerBoundaryIs><LinearRing><coordinates>170.275,-43.525 170.28333333,-43.525 170.29166667000001,-43.525 170.3,-43.525 170.30833333000001,-43.525 170.30833333000001,-43.53333333 170.3,-43.53333333 170.29166667000001,-43.53333333 170.28333333,-43.53333333 170.275,-43.53333333 170.275,-43.525</coordinates></LinearRing></outerBoundaryIs></Polygon><Polygon><outerBoundaryIs><LinearRing><coordinates>169.80833333000001,-43.525 169.80833333000001,-43.53333333 169.8,-43.53333333 169.79166667000001,-43.53333333 169.78333333,-43.53333333 169.78333333,-43.525 169.79166667000001,-43.525 169.8,-43.525 169.8,-43.51666667 169.80833333000001,-43.51666667 169.80833333000001,-43.525</coordinates></LinearRing></outerBoundaryIs></Polygon><Polygon><outerBoundaryIs><LinearRing><coordinates>170.9,-43.50833333 170.90833333,-43.50833333 170.91666667000001,-43.50833333 170.91666667000001,-43.51666667 170.90833333,-43.51666667 170.9,-43.51666667 170.9,-43.50833333</coordinates></LinearRing></outerBoundaryIs></Polygon><Polygon><outerBoundaryIs><LinearRing><coordinates>169.875,-43.50833333 169.875,-43.51666667 169.86666667,-43.51666667 169.86666667,-43.50833333 169.86666667,-43.5 169.875,-43.5 169.875,-43.50833333</coordinates></LinearRing></outerBoundaryIs></Polygon><Polygon><outerBoundaryIs><LinearRing><coordinates>170.55833333000001,-43.50833333 170.56666667,-43.50833333 170.56666667,-43.51666667 170.55833333000001,-43.51666667 170.55833333000001,-43.50833333</coordinates></LinearRing></outerBoundaryIs></Polygon><Polygon><outerBoundaryIs><LinearRing><coordinates>169.95833333,-43.43333333 169.96666667,-43.43333333 169.96666667,-43.44166667 169.95833333,-43.44166667 169.95833333,-43.43333333</coordinates></LinearRing></outerBoundaryIs></Polygon><Polygon><outerBoundaryIs><LinearRing><coordinates>170.65,-43.425 170.65833333,-43.425 170.65833333,-43.43333333 170.65,-43.43333333 170.65,-43.425</coordinates></LinearRing></outerBoundaryIs></Polygon><Polygon><outerBoundaryIs><LinearRing><coordinates>169.84166667,-43.425 169.84166667,-43.43333333 169.83333333,-43.43333333 169.83333333,-43.425 169.83333333,-43.41666667 169.84166667,-43.41666667 169.85,-43.41666667 169.85,-43.425 169.84166667,-43.425</coordinates></LinearRing></outerBoundaryIs></Polygon><Polygon><outerBoundaryIs><LinearRing><coordinates>170.48333333,-43.38333333 170.49166667,-43.38333333 170.49166667,-43.39166667 170.48333333,-43.39166667 170.475,-43.39166667 170.475,-43.38333333 170.48333333,-43.38333333</coordinates></LinearRing></outerBoundaryIs></Polygon><Polygon><outerBoundaryIs><LinearRing><coordinates>170.29166667000001,-43.375 170.3,-43.375 170.3,-43.38333333 170.29166667000001,-43.38333333 170.29166667000001,-43.375</coordinates></LinearRing></outerBoundaryIs></Polygon><Polygon><outerBoundaryIs><LinearRing><coordinates>169.96666667,-43.36666667 169.975,-43.36666667 169.975,-43.35833333 169.98333333,-43.35833333 169.98333333,-43.36666667 169.98333333,-43.375 169.975,-43.375 169.96666667,-43.375 169.96666667,-43.36666667</coordinates></LinearRing></outerBoundaryIs></Polygon><Polygon><outerBoundaryIs><LinearRing><coordinates>170.675,-43.36666667 170.68333333000001,-43.36666667 170.68333333000001,-43.375 170.675,-43.375 170.675,-43.36666667</coordinates></LinearRing></outerBoundaryIs></Polygon><Polygon><outerBoundaryIs><LinearRing><coordinates>169.91666667000001,-43.425 169.925,-43.425 169.925,-43.43333333 169.91666667000001,-43.43333333 169.90833333,-43.43333333 169.9,-43.43333333 169.9,-43.425 169.89166667000001,-43.425 169.88333333,-43.425 169.875,-43.425 169.875,-43.43333333 169.86666667,-43.43333333 169.85833333,-43.43333333 169.85,-43.43333333 169.85,-43.425 169.85833333,-43.425 169.85833333,-43.41666667 169.85,-43.41666667 169.85,-43.40833333 169.84166667,-43.40833333 169.83333333,-43.40833333 169.83333333,-43.4 169.84166667,-43.4 169.85,-43.4 169.85,-43.39166667 169.85833333,-43.39166667 169.86666667,-43.39166667 169.86666667,-43.4 169.875,-43.4 169.875,-43.39166667 169.88333333,-43.39166667 169.89166667000001,-43.39166667 169.9,-43.39166667 169.90833333,-43.39166667 169.91666667000001,-43.39166667 169.925,-43.39166667 169.925,-43.38333333 169.93333333000001,-43.38333333 169.94166667,-43.38333333 169.94166667,-43.375 169.95,-43.375 169.95,-43.38333333 169.95,-43.39166667 169.94166667,-43.39166667 169.94166667,-43.4 169.93333333000001,-43.4 169.925,-43.4 169.91666667000001,-43.4 169.90833333,-43.4 169.9,-43.4 169.89166667000001,-43.4 169.89166667000001,-43.40833333 169.89166667000001,-43.41666667 169.9,-43.41666667 169.90833333,-43.41666667 169.91666667000001,-43.41666667 169.91666667000001,-43.425</coordinates></LinearRing></outerBoundaryIs></Polygon><Polygon><outerBoundaryIs><LinearRing><coordinates>170.6,-43.4 170.60833333,-43.4 170.60833333,-43.40833333 170.6,-43.40833333 170.6,-43.4</coordinates></LinearRing></outerBoundaryIs></Polygon><Polygon><outerBoundaryIs><LinearRing><coordinates>170.49166667,-43.4 170.5,-43.4 170.5,-43.40833333 170.49166667,-43.40833333 170.48333333,-43.40833333 170.48333333,-43.4 170.49166667,-43.4</coordinates></LinearRing></outerBoundaryIs></Polygon><Polygon><outerBoundaryIs><LinearRing><coordinates>170.24166667,-43.4 170.24166667,-43.40833333 170.23333333,-43.40833333 170.225,-43.40833333 170.21666667,-43.40833333 170.21666667,-43.4 170.225,-43.4 170.225,-43.39166667 170.23333333,-43.39166667 170.24166667,-43.39166667 170.24166667,-43.4</coordinates></LinearRing></outerBoundaryIs></Polygon><Polygon><outerBoundaryIs><LinearRing><coordinates>170.58333333,-43.39166667 170.59166667,-43.39166667 170.59166667,-43.4 170.58333333,-43.4 170.58333333,-43.39166667</coordinates></LinearRing></outerBoundaryIs></Polygon><Polygon><outerBoundaryIs><LinearRing><coordinates>171.125,-43.51666667 171.13333333,-43.51666667 171.13333333,-43.525 171.125,-43.525 171.11666667,-43.525 171.10833333,-43.525 171.1,-43.525 171.09166667,-43.525 171.08333333,-43.525 171.08333333,-43.51666667 171.075,-43.51666667 171.06666667,-43.51666667 171.06666667,-43.525 171.06666667,-43.53333333 171.075,-43.53333333 171.08333333,-43.53333333 171.08333333,-43.54166667 171.09166667,-43.54166667 171.1,-43.54166667 171.1,-43.55 171.10833333,-43.55 171.10833333,-43.55833333 171.1,-43.55833333 171.09166667,-43.55833333 171.08333333,-43.55833333 171.075,-43.55833333 171.06666667,-43.55833333 171.06666667,-43.55 171.05833333000001,-43.55 171.05833333000001,-43.55833333 171.05,-43.55833333 171.04166667000001,-43.55833333 171.04166667000001,-43.55 171.04166667000001,-43.54166667 171.03333333,-43.54166667 171.025,-43.54166667 171.025,-43.53333333 171.01666667000001,-43.53333333 171.00833333,-43.53333333 171.00833333,-43.525 171.0,-43.525 170.99166667,-43.525 170.98333333,-43.525 170.98333333,-43.53333333 170.975,-43.53333333 170.96666667,-43.53333333 170.96666667,-43.54166667 170.95833333,-43.54166667 170.95833333,-43.53333333 170.95,-43.53333333 170.94166667,-43.53333333 170.93333333000001,-43.53333333 170.93333333000001,-43.525 170.925,-43.525 170.91666667000001,-43.525 170.91666667000001,-43.51666667 170.925,-43.51666667 170.93333333000001,-43.51666667 170.93333333000001,-43.50833333 170.94166667,-43.50833333 170.94166667,-43.51666667 170.95,-43.51666667 170.95833333,-43.51666667 170.96666667,-43.51666667 170.96666667,-43.50833333 170.95833333,-43.50833333 170.95833333,-43.5 170.95,-43.5 170.95,-43.49166667 170.94166667,-43.49166667 170.94166667,-43.48333333 170.94166667,-43.475 170.93333333000001,-43.475 170.925,-43.475 170.91666667000001,-43.475 170.90833333,-43.475 170.90833333,-43.46666667 170.90833333,-43.45833333 170.91666667000001,-43.45833333 170.925,-43.45833333 170.925,-43.45 170.93333333000001,-43.45 170.93333333000001,-43.44166667 170.925,-43.44166667 170.91666667000001,-43.44166667 170.91666667000001,-43.43333333 170.925,-43.43333333 170.925,-43.425 170.93333333000001,-43.425 170.93333333000001,-43.41666667 170.94166667,-43.41666667 170.94166667,-43.425 170.94166667,-43.43333333 170.95,-43.43333333 170.95833333,-43.43333333 170.96666667,-43.43333333 170.96666667,-43.425 170.975,-43.425 170.98333333,-43.425 170.98333333,-43.43333333 170.99166667,-43.43333333 170.99166667,-43.44166667 171.0,-43.44166667 171.00833333,-43.44166667 171.00833333,-43.45 171.0,-43.45 171.0,-43.45833333 171.0,-43.46666667 171.00833333,-43.46666667 171.01666667000001,-43.46666667 171.01666667000001,-43.475 171.00833333,-43.475 171.00833333,-43.48333333 171.0,-43.48333333 171.0,-43.49166667 171.00833333,-43.49166667 171.00833333,-43.5 171.01666667000001,-43.5 171.025,-43.5 171.03333333,-43.5 171.04166667000001,-43.5 171.04166667000001,-43.49166667 171.04166667000001,-43.48333333 171.04166667000001,-43.475 171.04166667000001,-43.46666667 171.04166667000001,-43.45833333 171.03333333,-43.45833333 171.025,-43.45833333 171.025,-43.45 171.03333333,-43.45 171.04166667000001,-43.45 171.04166667000001,-43.44166667 171.03333333,-43.44166667 171.03333333,-43.43333333 171.025,-43.43333333 171.025,-43.425 171.01666667000001,-43.425 171.01666667000001,-43.43333333 171.00833333,-43.43333333 171.00833333,-43.425 171.0,-43.425 171.0,-43.41666667 170.99166667,-43.41666667 170.98333333,-43.41666667 170.98333333,-43.40833333 170.98333333,-43.4 170.975,-43.4 170.975,-43.39166667 170.96666667,-43.39166667 170.96666667,-43.38333333 170.975,-43.38333333 170.98333333,-43.38333333 170.99166667,-43.38333333 170.99166667,-43.39166667 171.0,-43.39166667 171.00833333,-43.39166667 171.00833333,-43.4 171.00833333,-43.40833333 171.01666667000001,-43.40833333 171.01666667000001,-43.41666667 171.025,-43.41666667 171.03333333,-43.41666667 171.04166667000001,-43.41666667 171.04166667000001,-43.425 171.04166667000001,-43.43333333 171.05,-43.43333333 171.05833333000001,-43.43333333 171.05833333000001,-43.44166667 171.06666667,-43.44166667 171.06666667,-43.43333333 171.06666667,-43.425 171.05833333000001,-43.425 171.05833333000001,-43.41666667 171.05833333000001,-43.40833333 171.06666667,-43.40833333 171.06666667,-43.41666667 171.075,-43.41666667 171.08333333,-43.41666667 171.08333333,-43.425 171.09166667,-43.425 171.09166667,-43.43333333 171.1,-43.43333333 171.10833333,-43.43333333 171.10833333,-43.44166667 171.11666667,-43.44166667 171.11666667,-43.45 171.11666667,-43.45833333 171.125,-43.45833333 171.13333333,-43.45833333 171.13333333,-43.46666667 171.14166667000001,-43.46666667 171.14166667000001,-43.475 171.14166667000001,-43.48333333 171.13333333,-43.48333333 171.13333333,-43.49166667 171.13333333,-43.5 171.125,-43.5 171.125,-43.50833333 171.125,-43.51666667</coordinates></LinearRing></outerBoundaryIs><innerBoundaryIs><LinearRing><coordinates>171.0,-43.49166667 170.99166667,-43.49166667 170.98333333,-43.49166667 170.98333333,-43.48333333 170.975,-43.48333333 170.975,-43.49166667 170.975,-43.5 170.98333333,-43.5 170.99166667,-43.5 171.0,-43.5 171.0,-43.49166667</coordinates></LinearRing></innerBoundaryIs><innerBoundaryIs><LinearRing><coordinates>170.95,-43.46666667 170.95833333,-43.46666667 170.96666667,-43.46666667 170.96666667,-43.45833333 170.95833333,-43.45833333 170.95,-43.45833333 170.95,-43.46666667</coordinates></LinearRing></innerBoundaryIs><innerBoundaryIs><LinearRing><coordinates>170.96666667,-43.46666667 170.96666667,-43.475 170.975,-43.475 170.98333333,-43.475 170.98333333,-43.46666667 170.975,-43.46666667 170.96666667,-43.46666667</coordinates></LinearRing></innerBoundaryIs><innerBoundaryIs><LinearRing><coordinates>170.975,-43.45 170.98333333,-43.45 170.98333333,-43.44166667 170.975,-43.44166667 170.975,-43.45</coordinates></LinearRing></innerBoundaryIs><innerBoundaryIs><LinearRing><coordinates>171.05,-43.48333333 171.05,-43.49166667 171.05833333000001,-43.49166667 171.05833333000001,-43.48333333 171.05,-43.48333333</coordinates></LinearRing></innerBoundaryIs><innerBoundaryIs><LinearRing><coordinates>171.075,-43.48333333 171.075,-43.49166667 171.08333333,-43.49166667 171.08333333,-43.48333333 171.075,-43.48333333</coordinates></LinearRing></innerBoundaryIs></Polygon><Polygon><outerBoundaryIs><LinearRing><coordinates>170.7,-43.51666667 170.7,-43.525 170.69166667,-43.525 170.68333333000001,-43.525 170.68333333000001,-43.51666667 170.69166667,-43.51666667 170.69166667,-43.50833333 170.68333333000001,-43.50833333 170.675,-43.50833333 170.675,-43.51666667 170.66666667000001,-43.51666667 170.66666667000001,-43.50833333 170.66666667000001,-43.5 170.65833333,-43.5 170.65833333,-43.50833333 170.65,-43.50833333 170.64166667000001,-43.50833333 170.64166667000001,-43.5 170.65,-43.5 170.65,-43.49166667 170.65833333,-43.49166667 170.66666667000001,-43.49166667 170.675,-43.49166667 170.68333333000001,-43.49166667 170.69166667,-43.49166667 170.69166667,-43.48333333 170.7,-43.48333333 170.7,-43.475 170.69166667,-43.475 170.68333333000001,-43.475 170.675,-43.475 170.66666667000001,-43.475 170.65833333,-43.475 170.65,-43.475 170.65,-43.46666667 170.64166667000001,-43.46666667 170.63333333,-43.46666667 170.63333333,-43.45833333 170.64166667000001,-43.45833333 170.65,-43.45833333 170.65833333,-43.45833333 170.65833333,-43.45 170.66666667000001,-43.45 170.675,-43.45 170.675,-43.44166667 170.68333333000001,-43.44166667 170.69166667,-43.44166667 170.69166667,-43.43333333 170.69166667,-43.425 170.68333333000001,-43.425 170.68333333000001,-43.41666667 170.675,-43.41666667 170.675,-43.40833333 170.675,-43.4 170.68333333000001,-43.4 170.69166667,-43.4 170.69166667,-43.40833333 170.7,-43.40833333 170.70833333,-43.40833333 170.71666667,-43.40833333 170.71666667,-43.41666667 170.70833333,-43.41666667 170.70833333,-43.425 170.71666667,-43.425 170.725,-43.425 170.73333333,-43.425 170.73333333,-43.43333333 170.73333333,-43.44166667 170.725,-43.44166667 170.725,-43.45 170.725,-43.45833333 170.71666667,-43.45833333 170.71666667,-43.45 170.70833333,-43.45 170.70833333,-43.45833333 170.7,-43.45833333 170.7,-43.46666667 170.70833333,-43.46666667 170.70833333,-43.475 170.71666667,-43.475 170.71666667,-43.48333333 170.71666667,-43.49166667 170.70833333,-43.49166667 170.70833333,-43.5 170.71666667,-43.5 170.725,-43.5 170.73333333,-43.5 170.73333333,-43.50833333 170.74166667,-43.50833333 170.74166667,-43.51666667 170.75,-43.51666667 170.75833333,-43.51666667 170.76666667000001,-43.51666667 170.775,-43.51666667 170.78333333,-43.51666667 170.78333333,-43.525 170.79166667000001,-43.525 170.8,-43.525 170.8,-43.53333333 170.79166667000001,-43.53333333 170.79166667000001,-43.54166667 170.8,-43.54166667 170.8,-43.55 170.79166667000001,-43.55 170.79166667000001,-43.55833333 170.78333333,-43.55833333 170.775,-43.55833333 170.76666667000001,-43.55833333 170.76666667000001,-43.55 170.76666667000001,-43.54166667 170.76666667000001,-43.53333333 170.76666667000001,-43.525 170.75833333,-43.525 170.75833333,-43.53333333 170.75,-43.53333333 170.74166667,-43.53333333 170.74166667,-43.525 170.73333333,-43.525 170.73333333,-43.53333333 170.725,-43.53333333 170.71666667,-43.53333333 170.70833333,-43.53333333 170.70833333,-43.525 170.71666667,-43.525 170.71666667,-43.51666667 170.70833333,-43.51666667 170.7,-43.51666667</coordinates></LinearRing></outerBoundaryIs><innerBoundaryIs><LinearRing><coordinates>170.71666667,-43.51666667 170.725,-43.51666667 170.725,-43.50833333 170.71666667,-43.50833333 170.71666667,-43.51666667</coordinates></LinearRing></innerBoundaryIs></Polygon><Polygon><outerBoundaryIs><LinearRing><coordinates>169.925,-43.46666667 169.925,-43.475 169.91666667000001,-43.475 169.91666667000001,-43.46666667 169.90833333,-43.46666667 169.90833333,-43.45833333 169.9,-43.45833333 169.9,-43.45 169.90833333,-43.45 169.91666667000001,-43.45 169.91666667000001,-43.45833333 169.925,-43.45833333 169.93333333000001,-43.45833333 169.93333333000001,-43.45 169.925,-43.45 169.925,-43.44166667 169.93333333000001,-43.44166667 169.94166667,-43.44166667 169.94166667,-43.43333333 169.95,-43.43333333 169.95,-43.44166667 169.95833333,-43.44166667 169.95833333,-43.45 169.96666667,-43.45 169.975,-43.45 169.98333333,-43.45 169.98333333,-43.45833333 169.975,-43.45833333 169.96666667,-43.45833333 169.96666667,-43.46666667 169.95833333,-43.46666667 169.95833333,-43.45833333 169.95,-43.45833333 169.94166667,-43.45833333 169.94166667,-43.46666667 169.93333333000001,-43.46666667 169.925,-43.46666667</coordinates></LinearRing></outerBoundaryIs></Polygon><Polygon><outerBoundaryIs><LinearRing><coordinates>170.53333333,-43.45833333 170.53333333,-43.46666667 170.525,-43.46666667 170.51666667000001,-43.46666667 170.51666667000001,-43.45833333 170.525,-43.45833333 170.525,-43.45 170.53333333,-43.45 170.53333333,-43.45833333</coordinates></LinearRing></outerBoundaryIs></Polygon><Polygon><outerBoundaryIs><LinearRing><coordinates>170.86666667,-43.44166667 170.875,-43.44166667 170.88333333,-43.44166667 170.89166667000001,-43.44166667 170.89166667000001,-43.45 170.88333333,-43.45 170.875,-43.45 170.86666667,-43.45 170.86666667,-43.44166667</coordinates></LinearRing></outerBoundaryIs></Polygon><Polygon><outerBoundaryIs><LinearRing><coordinates>170.54166667000001,-43.44166667 170.55,-43.44166667 170.55,-43.45 170.54166667000001,-43.45 170.53333333,-43.45 170.53333333,-43.44166667 170.54166667000001,-43.44166667</coordinates></LinearRing></outerBoundaryIs></Polygon><Polygon><outerBoundaryIs><LinearRing><coordinates>170.43333333000001,-43.44166667 170.43333333000001,-43.45 170.425,-43.45 170.425,-43.44166667 170.425,-43.43333333 170.425,-43.425 170.43333333000001,-43.425 170.44166667,-43.425 170.45,-43.425 170.45,-43.43333333 170.45,-43.44166667 170.44166667,-43.44166667 170.43333333000001,-43.44166667</coordinates></LinearRing></outerBoundaryIs></Polygon><Polygon><outerBoundaryIs><LinearRing><coordinates>170.38333333,-43.45 170.38333333,-43.45833333 170.375,-43.45833333 170.36666667,-43.45833333 170.36666667,-43.45 170.36666667,-43.44166667 170.36666667,-43.43333333 170.36666667,-43.425 170.36666667,-43.41666667 170.375,-43.41666667 170.38333333,-43.41666667 170.39166667000001,-43.41666667 170.39166667000001,-43.40833333 170.4,-43.40833333 170.4,-43.41666667 170.40833333,-43.41666667 170.40833333,-43.425 170.4,-43.425 170.39166667000001,-43.425 170.38333333,-43.425 170.38333333,-43.43333333 170.38333333,-43.44166667 170.38333333,-43.45</coordinates></LinearRing></outerBoundaryIs></Polygon><Polygon><outerBoundaryIs><LinearRing><coordinates>170.65833333,-43.33333333 170.66666667000001,-43.33333333 170.66666667000001,-43.34166667 170.65833333,-43.34166667 170.65833333,-43.33333333</coordinates></LinearRing></outerBoundaryIs></Polygon><Polygon><outerBoundaryIs><LinearRing><coordinates>170.85,-43.3 170.85833333,-43.3 170.86666667,-43.3 170.86666667,-43.30833333 170.85833333,-43.30833333 170.85,-43.30833333 170.84166667,-43.30833333 170.84166667,-43.3 170.85,-43.3</coordinates></LinearRing></outerBoundaryIs></Polygon><Polygon><outerBoundaryIs><LinearRing><coordinates>170.875,-43.3 170.88333333,-43.3 170.88333333,-43.30833333 170.875,-43.30833333 170.875,-43.3</coordinates></LinearRing></outerBoundaryIs></Polygon><Polygon><outerBoundaryIs><LinearRing><coordinates>170.9,-43.3 170.90833333,-43.3 170.90833333,-43.30833333 170.9,-43.30833333 170.9,-43.3</coordinates></LinearRing></outerBoundaryIs></Polygon><Polygon><outerBoundaryIs><LinearRing><coordinates>170.16666667000001,-43.29166667 170.175,-43.29166667 170.175,-43.3 170.16666667000001,-43.3 170.15833333,-43.3 170.15833333,-43.29166667 170.16666667000001,-43.29166667</coordinates></LinearRing></outerBoundaryIs></Polygon><Polygon><outerBoundaryIs><LinearRing><coordinates>170.75833333,-43.325 170.76666667000001,-43.325 170.76666667000001,-43.33333333 170.75833333,-43.33333333 170.75,-43.33333333 170.75,-43.325 170.75833333,-43.325</coordinates></LinearRing></outerBoundaryIs></Polygon><Polygon><outerBoundaryIs><LinearRing><coordinates>170.14166667000001,-43.31666667 170.15,-43.31666667 170.15,-43.325 170.14166667000001,-43.325 170.14166667000001,-43.31666667</coordinates></LinearRing></outerBoundaryIs></Polygon><Polygon><outerBoundaryIs><LinearRing><coordinates>170.79166667000001,-43.25833333 170.8,-43.25833333 170.8,-43.26666667 170.79166667000001,-43.26666667 170.79166667000001,-43.25833333</coordinates></LinearRing></outerBoundaryIs></Polygon><Polygon><outerBoundaryIs><LinearRing><coordinates>171.69166667,-43.28333333 171.7,-43.28333333 171.7,-43.29166667 171.69166667,-43.29166667 171.68333333000001,-43.29166667 171.68333333000001,-43.28333333 171.69166667,-43.28333333</coordinates></LinearRing></outerBoundaryIs></Polygon><Polygon><outerBoundaryIs><LinearRing><coordinates>170.76666667000001,-43.275 170.76666667000001,-43.28333333 170.75833333,-43.28333333 170.75833333,-43.275 170.75833333,-43.26666667 170.75,-43.26666667 170.75,-43.25833333 170.75833333,-43.25833333 170.76666667000001,-43.25833333 170.76666667000001,-43.26666667 170.775,-43.26666667 170.775,-43.275 170.76666667000001,-43.275</coordinates></LinearRing></outerBoundaryIs></Polygon><Polygon><outerBoundaryIs><LinearRing><coordinates>171.84166667,-43.21666667 171.85,-43.21666667 171.85,-43.225 171.84166667,-43.225 171.84166667,-43.21666667</coordinates></LinearRing></outerBoundaryIs></Polygon><Polygon><outerBoundaryIs><LinearRing><coordinates>171.53333333,-43.21666667 171.54166667000001,-43.21666667 171.54166667000001,-43.225 171.53333333,-43.225 171.53333333,-43.21666667</coordinates></LinearRing></outerBoundaryIs></Polygon><Polygon><outerBoundaryIs><LinearRing><coordinates>171.55,-43.21666667 171.55833333000001,-43.21666667 171.55833333000001,-43.225 171.55,-43.225 171.55,-43.21666667</coordinates></LinearRing></outerBoundaryIs></Polygon><Polygon><outerBoundaryIs><LinearRing><coordinates>170.45833333,-43.2 170.46666667,-43.2 170.46666667,-43.20833333 170.45833333,-43.20833333 170.45833333,-43.2</coordinates></LinearRing></outerBoundaryIs></Polygon><Polygon><outerBoundaryIs><LinearRing><coordinates>171.18333333000001,-43.2 171.19166667,-43.2 171.19166667,-43.20833333 171.18333333000001,-43.20833333 171.18333333000001,-43.2</coordinates></LinearRing></outerBoundaryIs></Polygon><Polygon><outerBoundaryIs><LinearRing><coordinates>171.81666667,-43.16666667 171.81666667,-43.175 171.80833333000001,-43.175 171.8,-43.175 171.79166667000001,-43.175 171.78333333,-43.175 171.78333333,-43.16666667 171.775,-43.16666667 171.775,-43.15833333 171.76666667000001,-43.15833333 171.76666667000001,-43.15 171.775,-43.15 171.78333333,-43.15 171.79166667000001,-43.15 171.8,-43.15 171.80833333000001,-43.15 171.80833333000001,-43.15833333 171.81666667,-43.15833333 171.81666667,-43.16666667</coordinates></LinearRing></outerBoundaryIs><innerBoundaryIs><LinearRing><coordinates>171.79166667000001,-43.15833333 171.79166667000001,-43.16666667 171.8,-43.16666667 171.8,-43.15833333 171.79166667000001,-43.15833333</coordinates></LinearRing></innerBoundaryIs></Polygon><Polygon><outerBoundaryIs><LinearRing><coordinates>170.85833333,-43.16666667 170.85833333,-43.175 170.85,-43.175 170.84166667,-43.175 170.84166667,-43.16666667 170.84166667,-43.15833333 170.85,-43.15833333 170.85833333,-43.15833333 170.85833333,-43.16666667</coordinates></LinearRing></outerBoundaryIs></Polygon><Polygon><outerBoundaryIs><LinearRing><coordinates>171.275,-43.15833333 171.28333333,-43.15833333 171.28333333,-43.16666667 171.275,-43.16666667 171.26666667000001,-43.16666667 171.26666667000001,-43.15833333 171.275,-43.15833333</coordinates></LinearRing></outerBoundaryIs></Polygon><Polygon><outerBoundaryIs><LinearRing><coordinates>171.625,-43.15833333 171.63333333,-43.15833333 171.63333333,-43.16666667 171.625,-43.16666667 171.625,-43.15833333</coordinates></LinearRing></outerBoundaryIs></Polygon><Polygon><outerBoundaryIs><LinearRing><coordinates>170.675,-43.15833333 170.68333333000001,-43.15833333 170.68333333000001,-43.16666667 170.675,-43.16666667 170.675,-43.15833333</coordinates></LinearRing></outerBoundaryIs></Polygon><Polygon><outerBoundaryIs><LinearRing><coordinates>171.44166667,-43.14166667 171.45,-43.14166667 171.45,-43.15 171.44166667,-43.15 171.43333333000001,-43.15 171.43333333000001,-43.14166667 171.44166667,-43.14166667</coordinates></LinearRing></outerBoundaryIs></Polygon><Polygon><outerBoundaryIs><LinearRing><coordinates>171.49166667,-43.18333333 171.5,-43.18333333 171.50833333,-43.18333333 171.50833333,-43.19166667 171.5,-43.19166667 171.49166667,-43.19166667 171.49166667,-43.18333333</coordinates></LinearRing></outerBoundaryIs></Polygon><Polygon><outerBoundaryIs><LinearRing><coordinates>171.59166667,-43.19166667 171.59166667,-43.2 171.58333333,-43.2 171.58333333,-43.19166667 171.575,-43.19166667 171.575,-43.18333333 171.58333333,-43.18333333 171.59166667,-43.18333333 171.59166667,-43.19166667</coordinates></LinearRing></outerBoundaryIs></Polygon><Polygon><outerBoundaryIs><LinearRing><coordinates>171.16666667000001,-43.19166667 171.175,-43.19166667 171.175,-43.2 171.16666667000001,-43.2 171.16666667000001,-43.19166667</coordinates></LinearRing></outerBoundaryIs></Polygon><Polygon><outerBoundaryIs><LinearRing><coordinates>171.225,-43.20833333 171.225,-43.21666667 171.21666667,-43.21666667 171.20833333,-43.21666667 171.20833333,-43.20833333 171.2,-43.20833333 171.2,-43.2 171.20833333,-43.2 171.20833333,-43.19166667 171.21666667,-43.19166667 171.21666667,-43.18333333 171.20833333,-43.18333333 171.20833333,-43.175 171.20833333,-43.16666667 171.21666667,-43.16666667 171.225,-43.16666667 171.23333333,-43.16666667 171.24166667,-43.16666667 171.24166667,-43.175 171.23333333,-43.175 171.23333333,-43.18333333 171.23333333,-43.19166667 171.24166667,-43.19166667 171.25,-43.19166667 171.25,-43.2 171.24166667,-43.2 171.24166667,-43.20833333 171.23333333,-43.20833333 171.225,-43.20833333</coordinates></LinearRing></outerBoundaryIs></Polygon><Polygon><outerBoundaryIs><LinearRing><coordinates>170.38333333,-43.2 170.38333333,-43.20833333 170.375,-43.20833333 170.375,-43.2 170.375,-43.19166667 170.38333333,-43.19166667 170.38333333,-43.2</coordinates></LinearRing></outerBoundaryIs></Polygon><Polygon><outerBoundaryIs><LinearRing><coordinates>170.98333333,-43.2 170.98333333,-43.20833333 170.975,-43.20833333 170.975,-43.2 170.975,-43.19166667 170.975,-43.18333333 170.98333333,-43.18333333 170.99166667,-43.18333333 170.99166667,-43.19166667 170.99166667,-43.2 170.98333333,-43.2</coordinates></LinearRing></outerBoundaryIs></Polygon><Polygon><outerBoundaryIs><LinearRing><coordinates>171.50833333,-43.175 171.51666667000001,-43.175 171.51666667000001,-43.18333333 171.50833333,-43.18333333 171.50833333,-43.175</coordinates></LinearRing></outerBoundaryIs></Polygon><Polygon><outerBoundaryIs><LinearRing><coordinates>171.475,-43.175 171.48333333,-43.175 171.49166667,-43.175 171.49166667,-43.18333333 171.48333333,-43.18333333 171.475,-43.18333333 171.475,-43.175</coordinates></LinearRing></outerBoundaryIs></Polygon><Polygon><outerBoundaryIs><LinearRing><coordinates>170.70833333,-43.175 170.71666667,-43.175 170.725,-43.175 170.725,-43.18333333 170.71666667,-43.18333333 170.70833333,-43.18333333 170.70833333,-43.175</coordinates></LinearRing></outerBoundaryIs></Polygon><Polygon><outerBoundaryIs><LinearRing><coordinates>170.95,-43.175 170.95833333,-43.175 170.96666667,-43.175 170.96666667,-43.18333333 170.95833333,-43.18333333 170.95,-43.18333333 170.95,-43.175</coordinates></LinearRing></outerBoundaryIs></Polygon><Polygon><outerBoundaryIs><LinearRing><coordinates>171.36666667,-43.225 171.36666667,-43.23333333 171.35833333,-43.23333333 171.35,-43.23333333 171.34166667,-43.23333333 171.33333333,-43.23333333 171.325,-43.23333333 171.31666667,-43.23333333 171.30833333000001,-43.23333333 171.3,-43.23333333 171.29166667000001,-43.23333333 171.29166667000001,-43.225 171.28333333,-43.225 171.28333333,-43.21666667 171.275,-43.21666667 171.26666667000001,-43.21666667 171.25833333,-43.21666667 171.25,-43.21666667 171.25,-43.20833333 171.25833333,-43.20833333 171.25833333,-43.2 171.26666667000001,-43.2 171.26666667000001,-43.20833333 171.275,-43.20833333 171.275,-43.2 171.28333333,-43.2 171.28333333,-43.19166667 171.275,-43.19166667 171.275,-43.18333333 171.275,-43.175 171.28333333,-43.175 171.28333333,-43.18333333 171.29166667000001,-43.18333333 171.29166667000001,-43.19166667 171.3,-43.19166667 171.3,-43.2 171.30833333000001,-43.2 171.31666667,-43.2 171.31666667,-43.19166667 171.325,-43.19166667 171.325,-43.18333333 171.325,-43.175 171.33333333,-43.175 171.33333333,-43.16666667 171.34166667,-43.16666667 171.35,-43.16666667 171.35,-43.15833333 171.35,-43.15 171.35833333,-43.15 171.35833333,-43.15833333 171.36666667,-43.15833333 171.36666667,-43.16666667 171.375,-43.16666667 171.375,-43.175 171.36666667,-43.175 171.36666667,-43.18333333 171.35833333,-43.18333333 171.35,-43.18333333 171.35,-43.19166667 171.35833333,-43.19166667 171.35833333,-43.2 171.36666667,-43.2 171.36666667,-43.20833333 171.36666667,-43.21666667 171.375,-43.21666667 171.375,-43.225 171.36666667,-43.225</coordinates></LinearRing></outerBoundaryIs><innerBoundaryIs><LinearRing><coordinates>171.29166667000001,-43.225 171.3,-43.225 171.30833333000001,-43.225 171.31666667,-43.225 171.325,-43.225 171.33333333,-43.225 171.34166667,-43.225 171.35,-43.225 171.35,-43.21666667 171.35833333,-43.21666667 171.35833333,-43.20833333 171.35,-43.20833333 171.34166667,-43.20833333 171.33333333,-43.20833333 171.325,-43.20833333 171.31666667,-43.20833333 171.30833333000001,-43.20833333 171.3,-43.20833333 171.3,-43.21666667 171.29166667000001,-43.21666667 171.29166667000001,-43.225</coordinates></LinearRing></innerBoundaryIs><innerBoundaryIs><LinearRing><coordinates>171.33333333,-43.18333333 171.33333333,-43.19166667 171.34166667,-43.19166667 171.34166667,-43.18333333 171.33333333,-43.18333333</coordinates></LinearRing></innerBoundaryIs></Polygon><Polygon><outerBoundaryIs><LinearRing><coordinates>170.96666667,-43.25 170.96666667,-43.25833333 170.95833333,-43.25833333 170.95833333,-43.25 170.95833333,-43.24166667 170.96666667,-43.24166667 170.96666667,-43.25</coordinates></LinearRing></outerBoundaryIs></Polygon><Polygon><outerBoundaryIs><LinearRing><coordinates>170.58333333,-43.24166667 170.59166667,-43.24166667 170.59166667,-43.25 170.58333333,-43.25 170.58333333,-43.24166667</coordinates></LinearRing></outerBoundaryIs></Polygon><Polygon><outerBoundaryIs><LinearRing><coordinates>171.76666667000001,-43.275 171.76666667000001,-43.28333333 171.75833333,-43.28333333 171.75,-43.28333333 171.74166667,-43.28333333 171.74166667,-43.275 171.74166667,-43.26666667 171.75,-43.26666667 171.75833333,-43.26666667 171.75833333,-43.25833333 171.75,-43.25833333 171.74166667,-43.25833333 171.74166667,-43.25 171.74166667,-43.24166667 171.75,-43.24166667 171.75833333,-43.24166667 171.75833333,-43.23333333 171.76666667000001,-43.23333333 171.775,-43.23333333 171.78333333,-43.23333333 171.79166667000001,-43.23333333 171.8,-43.23333333 171.8,-43.225 171.80833333000001,-43.225 171.81666667,-43.225 171.825,-43.225 171.83333333,-43.225 171.84166667,-43.225 171.84166667,-43.23333333 171.83333333,-43.23333333 171.825,-43.23333333 171.81666667,-43.23333333 171.81666667,-43.24166667 171.80833333000001,-43.24166667 171.8,-43.24166667 171.79166667000001,-43.24166667 171.79166667000001,-43.25 171.8,-43.25 171.80833333000001,-43.25 171.81666667,-43.25 171.81666667,-43.25833333 171.825,-43.25833333 171.825,-43.25 171.825,-43.24166667 171.83333333,-43.24166667 171.84166667,-43.24166667 171.85,-43.24166667 171.85,-43.23333333 171.85,-43.225 171.85833333,-43.225 171.86666667,-43.225 171.875,-43.225 171.875,-43.21666667 171.88333333,-43.21666667 171.88333333,-43.225 171.88333333,-43.23333333 171.875,-43.23333333 171.875,-43.24166667 171.875,-43.25 171.86666667,-43.25 171.85833333,-43.25 171.85833333,-43.25833333 171.85833333,-43.26666667 171.85,-43.26666667 171.85,-43.275 171.84166667,-43.275 171.83333333,-43.275 171.825,-43.275 171.81666667,-43.275 171.81666667,-43.26666667 171.80833333000001,-43.26666667 171.8,-43.26666667 171.8,-43.275 171.79166667000001,-43.275 171.78333333,-43.275 171.775,-43.275 171.76666667000001,-43.275</coordinates></LinearRing></outerBoundaryIs><innerBoundaryIs><LinearRing><coordinates>171.76666667000001,-43.25 171.76666667000001,-43.25833333 171.76666667000001,-43.26666667 171.775,-43.26666667 171.775,-43.25833333 171.775,-43.25 171.76666667000001,-43.25</coordinates></LinearRing></innerBoundaryIs></Polygon><Polygon><outerBoundaryIs><LinearRing><coordinates>170.69166667,-43.28333333 170.69166667,-43.29166667 170.68333333000001,-43.29166667 170.675,-43.29166667 170.66666667000001,-43.29166667 170.66666667000001,-43.28333333 170.675,-43.28333333 170.675,-43.275 170.675,-43.26666667 170.68333333000001,-43.26666667 170.68333333000001,-43.25833333 170.68333333000001,-43.25 170.69166667,-43.25 170.69166667,-43.24166667 170.7,-43.24166667 170.70833333,-43.24166667 170.71666667,-43.24166667 170.71666667,-43.25 170.71666667,-43.25833333 170.70833333,-43.25833333 170.70833333,-43.26666667 170.7,-43.26666667 170.7,-43.275 170.69166667,-43.275 170.69166667,-43.28333333</coordinates></LinearRing></outerBoundaryIs></Polygon><Polygon><outerBoundaryIs><LinearRing><coordinates>170.91666667000001,-43.26666667 170.91666667000001,-43.275 170.90833333,-43.275 170.90833333,-43.26666667 170.90833333,-43.25833333 170.90833333,-43.25 170.9,-43.25 170.9,-43.24166667 170.90833333,-43.24166667 170.91666667000001,-43.24166667 170.91666667000001,-43.25 170.91666667000001,-43.25833333 170.91666667000001,-43.26666667</coordinates></LinearRing></outerBoundaryIs></Polygon><Polygon><outerBoundaryIs><LinearRing><coordinates>170.59166667,-43.23333333 170.6,-43.23333333 170.6,-43.24166667 170.59166667,-43.24166667 170.59166667,-43.23333333</coordinates></LinearRing></outerBoundaryIs></Polygon><Polygon><outerBoundaryIs><LinearRing><coordinates>171.425,-43.46666667 171.425,-43.475 171.41666667000001,-43.475 171.41666667000001,-43.46666667 171.40833333,-43.46666667 171.4,-43.46666667 171.4,-43.45833333 171.39166667000001,-43.45833333 171.38333333,-43.45833333 171.38333333,-43.45 171.38333333,-43.44166667 171.39166667000001,-43.44166667 171.4,-43.44166667 171.4,-43.43333333 171.4,-43.425 171.40833333,-43.425 171.40833333,-43.41666667 171.41666667000001,-43.41666667 171.425,-43.41666667 171.425,-43.40833333 171.425,-43.4 171.41666667000001,-43.4 171.41666667000001,-43.39166667 171.425,-43.39166667 171.43333333000001,-43.39166667 171.44166667,-43.39166667 171.44166667,-43.38333333 171.43333333000001,-43.38333333 171.43333333000001,-43.375 171.44166667,-43.375 171.44166667,-43.36666667 171.43333333000001,-43.36666667 171.425,-43.36666667 171.425,-43.35833333 171.41666667000001,-43.35833333 171.40833333,-43.35833333 171.40833333,-43.36666667 171.4,-43.36666667 171.39166667000001,-43.36666667 171.38333333,-43.36666667 171.38333333,-43.35833333 171.39166667000001,-43.35833333 171.4,-43.35833333 171.4,-43.35 171.39166667000001,-43.35 171.38333333,-43.35 171.38333333,-43.34166667 171.39166667000001,-43.34166667 171.4,-43.34166667 171.40833333,-43.34166667 171.41666667000001,-43.34166667 171.41666667000001,-43.35 171.425,-43.35 171.43333333000001,-43.35 171.44166667,-43.35 171.44166667,-43.35833333 171.45,-43.35833333 171.45833333,-43.35833333 171.45833333,-43.36666667 171.45833333,-43.375 171.46666667,-43.375 171.46666667,-43.38333333 171.46666667,-43.39166667 171.45833333,-43.39166667 171.45833333,-43.4 171.45,-43.4 171.45,-43.40833333 171.45833333,-43.40833333 171.45833333,-43.41666667 171.46666667,-43.41666667 171.46666667,-43.425 171.46666667,-43.43333333 171.45833333,-43.43333333 171.45833333,-43.44166667 171.45,-43.44166667 171.44166667,-43.44166667 171.44166667,-43.45 171.44166667,-43.45833333 171.43333333000001,-43.45833333 171.43333333000001,-43.46666667 171.425,-43.46666667</coordinates></LinearRing></outerBoundaryIs><innerBoundaryIs><LinearRing><coordinates>171.425,-43.41666667 171.425,-43.425 171.43333333000001,-43.425 171.44166667,-43.425 171.44166667,-43.41666667 171.43333333000001,-43.41666667 171.425,-43.41666667</coordinates></LinearRing></innerBoundaryIs></Polygon><Polygon><outerBoundaryIs><LinearRing><coordinates>171.425,-43.59166667 171.425,-43.6 171.41666667000001,-43.6 171.41666667000001,-43.59166667 171.40833333,-43.59166667 171.4,-43.59166667 171.39166667000001,-43.59166667 171.38333333,-43.59166667 171.375,-43.59166667 171.375,-43.58333333 171.36666667,-43.58333333 171.35833333,-43.58333333 171.35,-43.58333333 171.35,-43.575 171.34166667,-43.575 171.33333333,-43.575 171.325,-43.575 171.325,-43.56666667 171.31666667,-43.56666667 171.30833333000001,-43.56666667 171.30833333000001,-43.55833333 171.3,-43.55833333 171.3,-43.55 171.29166667000001,-43.55 171.29166667000001,-43.54166667 171.29166667000001,-43.53333333 171.29166667000001,-43.525 171.28333333,-43.525 171.28333333,-43.51666667 171.28333333,-43.50833333 171.28333333,-43.5 171.275,-43.5 171.26666667000001,-43.5 171.26666667000001,-43.49166667 171.275,-43.49166667 171.275,-43.48333333 171.28333333,-43.48333333 171.28333333,-43.475 171.275,-43.475 171.275,-43.46666667 171.26666667000001,-43.46666667 171.25833333,-43.46666667 171.25833333,-43.45833333 171.25,-43.45833333 171.24166667,-43.45833333 171.24166667,-43.45 171.24166667,-43.44166667 171.24166667,-43.43333333 171.23333333,-43.43333333 171.23333333,-43.425 171.23333333,-43.41666667 171.24166667,-43.41666667 171.25,-43.41666667 171.25,-43.40833333 171.24166667,-43.40833333 171.24166667,-43.4 171.23333333,-43.4 171.225,-43.4 171.225,-43.39166667 171.21666667,-43.39166667 171.21666667,-43.38333333 171.225,-43.38333333 171.225,-43.375 171.21666667,-43.375 171.21666667,-43.36666667 171.20833333,-43.36666667 171.2,-43.36666667 171.2,-43.35833333 171.19166667,-43.35833333 171.18333333000001,-43.35833333 171.175,-43.35833333 171.175,-43.35 171.16666667000001,-43.35 171.15833333,-43.35 171.15833333,-43.34166667 171.15,-43.34166667 171.14166667000001,-43.34166667 171.14166667000001,-43.33333333 171.15,-43.33333333 171.15833333,-43.33333333 171.16666667000001,-43.33333333 171.16666667000001,-43.34166667 171.175,-43.34166667 171.18333333000001,-43.34166667 171.19166667,-43.34166667 171.2,-43.34166667 171.20833333,-43.34166667 171.20833333,-43.33333333 171.2,-43.33333333 171.19166667,-43.33333333 171.18333333000001,-43.33333333 171.175,-43.33333333 171.175,-43.325 171.18333333000001,-43.325 171.19166667,-43.325 171.19166667,-43.31666667 171.2,-43.31666667 171.20833333,-43.31666667 171.20833333,-43.325 171.21666667,-43.325 171.225,-43.325 171.225,-43.31666667 171.23333333,-43.31666667 171.24166667,-43.31666667 171.24166667,-43.325 171.25,-43.325 171.25833333,-43.325 171.26666667000001,-43.325 171.275,-43.325 171.28333333,-43.325 171.29166667000001,-43.325 171.3,-43.325 171.30833333000001,-43.325 171.31666667,-43.325 171.325,-43.325 171.325,-43.33333333 171.33333333,-43.33333333 171.34166667,-43.33333333 171.35,-43.33333333 171.35,-43.34166667 171.35833333,-43.34166667 171.36666667,-43.34166667 171.375,-43.34166667 171.375,-43.35 171.38333333,-43.35 171.38333333,-43.35833333 171.375,-43.35833333 171.36666667,-43.35833333 171.36666667,-43.36666667 171.375,-43.36666667 171.375,-43.375 171.38333333,-43.375 171.39166667000001,-43.375 171.4,-43.375 171.4,-43.38333333 171.40833333,-43.38333333 171.40833333,-43.39166667 171.40833333,-43.4 171.4,-43.4 171.39166667000001,-43.4 171.38333333,-43.4 171.38333333,-43.40833333 171.39166667000001,-43.40833333 171.4,-43.40833333 171.4,-43.41666667 171.39166667000001,-43.41666667 171.38333333,-43.41666667 171.38333333,-43.425 171.375,-43.425 171.375,-43.41666667 171.375,-43.40833333 171.36666667,-43.40833333 171.35833333,-43.40833333 171.35,-43.40833333 171.35,-43.41666667 171.35,-43.425 171.35833333,-43.425 171.35833333,-43.43333333 171.36666667,-43.43333333 171.36666667,-43.44166667 171.36666667,-43.45 171.375,-43.45 171.375,-43.45833333 171.38333333,-43.45833333 171.38333333,-43.46666667 171.38333333,-43.475 171.38333333,-43.48333333 171.39166667000001,-43.48333333 171.39166667000001,-43.49166667 171.4,-43.49166667 171.4,-43.5 171.40833333,-43.5 171.40833333,-43.50833333 171.41666667000001,-43.50833333 171.41666667000001,-43.51666667 171.425,-43.51666667 171.43333333000001,-43.51666667 171.43333333000001,-43.525 171.425,-43.525 171.425,-43.53333333 171.41666667000001,-43.53333333 171.41666667000001,-43.54166667 171.40833333,-43.54166667 171.40833333,-43.53333333 171.4,-43.53333333 171.39166667000001,-43.53333333 171.38333333,-43.53333333 171.375,-43.53333333 171.36666667,-43.53333333 171.35833333,-43.53333333 171.35,-43.53333333 171.35,-43.54166667 171.34166667,-43.54166667 171.34166667,-43.55 171.33333333,-43.55 171.33333333,-43.55833333 171.34166667,-43.55833333 171.34166667,-43.56666667 171.35,-43.56666667 171.35833333,-43.56666667 171.35833333,-43.575 171.36666667,-43.575 171.375,-43.575 171.375,-43.56666667 171.38333333,-43.56666667 171.39166667000001,-43.56666667 171.4,-43.56666667 171.4,-43.575 171.40833333,-43.575 171.41666667000001,-43.575 171.425,-43.575 171.425,-43.58333333 171.43333333000001,-43.58333333 171.44166667,-43.58333333 171.44166667,-43.59166667 171.43333333000001,-43.59166667 171.425,-43.59166667</coordinates></LinearRing></outerBoundaryIs><innerBoundaryIs><LinearRing><coordinates>171.24166667,-43.43333333 171.25,-43.43333333 171.25,-43.425 171.24166667,-43.425 171.24166667,-43.43333333</coordinates></LinearRing></innerBoundaryIs><innerBoundaryIs><LinearRing><coordinates>171.4,-43.38333333 171.39166667000001,-43.38333333 171.38333333,-43.38333333 171.375,-43.38333333 171.375,-43.39166667 171.38333333,-43.39166667 171.39166667000001,-43.39166667 171.4,-43.39166667 171.4,-43.38333333</coordinates></LinearRing></innerBoundaryIs><innerBoundaryIs><LinearRing><coordinates>171.225,-43.35 171.23333333,-43.35 171.24166667,-43.35 171.24166667,-43.34166667 171.24166667,-43.33333333 171.23333333,-43.33333333 171.23333333,-43.34166667 171.225,-43.34166667 171.225,-43.35</coordinates></LinearRing></innerBoundaryIs><innerBoundaryIs><LinearRing><coordinates>171.24166667,-43.35 171.24166667,-43.35833333 171.25,-43.35833333 171.25833333,-43.35833333 171.26666667000001,-43.35833333 171.275,-43.35833333 171.28333333,-43.35833333 171.28333333,-43.36666667 171.29166667000001,-43.36666667 171.3,-43.36666667 171.3,-43.35833333 171.30833333000001,-43.35833333 171.31666667,-43.35833333 171.325,-43.35833333 171.33333333,-43.35833333 171.33333333,-43.36666667 171.34166667,-43.36666667 171.35,-43.36666667 171.35,-43.35833333 171.34166667,-43.35833333 171.34166667,-43.35 171.33333333,-43.35 171.325,-43.35 171.325,-43.34166667 171.31666667,-43.34166667 171.30833333000001,-43.34166667 171.3,-43.34166667 171.29166667000001,-43.34166667 171.28333333,-43.34166667 171.275,-43.34166667 171.26666667000001,-43.34166667 171.25833333,-43.34166667 171.25,-43.34166667 171.25,-43.35 171.24166667,-43.35</coordinates></LinearRing></innerBoundaryIs><innerBoundaryIs><LinearRing><coordinates>171.3,-43.45833333 171.30833333000001,-43.45833333 171.30833333000001,-43.46666667 171.3,-43.46666667 171.3,-43.475 171.3,-43.48333333 171.30833333000001,-43.48333333 171.30833333000001,-43.49166667 171.3,-43.49166667 171.3,-43.5 171.30833333000001,-43.5 171.31666667,-43.5 171.31666667,-43.50833333 171.325,-43.50833333 171.33333333,-43.50833333 171.33333333,-43.51666667 171.34166667,-43.51666667 171.35,-43.51666667 171.35,-43.525 171.35833333,-43.525 171.35833333,-43.51666667 171.36666667,-43.51666667 171.36666667,-43.525 171.375,-43.525 171.38333333,-43.525 171.39166667000001,-43.525 171.4,-43.525 171.4,-43.51666667 171.39166667000001,-43.51666667 171.39166667000001,-43.50833333 171.38333333,-43.50833333 171.38333333,-43.5 171.375,-43.5 171.375,-43.50833333 171.36666667,-43.50833333 171.36666667,-43.5 171.36666667,-43.49166667 171.375,-43.49166667 171.375,-43.48333333 171.36666667,-43.48333333 171.36666667,-43.475 171.35833333,-43.475 171.35,-43.475 171.35,-43.46666667 171.35833333,-43.46666667 171.35833333,-43.45833333 171.35833333,-43.45 171.35833333,-43.44166667 171.35,-43.44166667 171.35,-43.43333333 171.34166667,-43.43333333 171.34166667,-43.44166667 171.33333333,-43.44166667 171.33333333,-43.45 171.325,-43.45 171.325,-43.44166667 171.31666667,-43.44166667 171.31666667,-43.45 171.30833333000001,-43.45 171.30833333000001,-43.44166667 171.3,-43.44166667 171.29166667000001,-43.44166667 171.29166667000001,-43.45 171.3,-43.45 171.3,-43.45833333</coordinates></LinearRing></innerBoundaryIs><innerBoundaryIs><LinearRing><coordinates>171.31666667,-43.50833333 171.30833333000001,-43.50833333 171.3,-43.50833333 171.3,-43.51666667 171.3,-43.525 171.3,-43.53333333 171.3,-43.54166667 171.30833333000001,-43.54166667 171.30833333000001,-43.53333333 171.30833333000001,-43.525 171.31666667,-43.525 171.31666667,-43.51666667 171.31666667,-43.50833333</coordinates></LinearRing></innerBoundaryIs><innerBoundaryIs><LinearRing><coordinates>171.38333333,-43.58333333 171.39166667000001,-43.58333333 171.39166667000001,-43.575 171.38333333,-43.575 171.38333333,-43.58333333</coordinates></LinearRing></innerBoundaryIs><innerBoundaryIs><LinearRing><coordinates>171.29166667000001,-43.4 171.29166667000001,-43.40833333 171.28333333,-43.40833333 171.275,-43.40833333 171.26666667000001,-43.40833333 171.26666667000001,-43.41666667 171.25833333,-43.41666667 171.25833333,-43.425 171.25833333,-43.43333333 171.26666667000001,-43.43333333 171.26666667000001,-43.44166667 171.275,-43.44166667 171.28333333,-43.44166667 171.28333333,-43.43333333 171.28333333,-43.425 171.29166667000001,-43.425 171.3,-43.425 171.3,-43.41666667 171.30833333000001,-43.41666667 171.31666667,-43.41666667 171.31666667,-43.40833333 171.31666667,-43.4 171.30833333000001,-43.4 171.30833333000001,-43.39166667 171.3,-43.39166667 171.29166667000001,-43.39166667 171.29166667000001,-43.4</coordinates></LinearRing></innerBoundaryIs><innerBoundaryIs><LinearRing><coordinates>171.325,-43.40833333 171.325,-43.41666667 171.33333333,-43.41666667 171.33333333,-43.40833333 171.325,-43.40833333</coordinates></LinearRing></innerBoundaryIs><innerBoundaryIs><LinearRing><coordinates>171.35,-43.375 171.35,-43.38333333 171.35833333,-43.38333333 171.35833333,-43.375 171.35,-43.375</coordinates></LinearRing></innerBoundaryIs><innerBoundaryIs><LinearRing><coordinates>171.24166667,-43.375 171.25,-43.375 171.25,-43.36666667 171.24166667,-43.36666667 171.24166667,-43.375</coordinates></LinearRing></innerBoundaryIs></Polygon><Polygon><outerBoundaryIs><LinearRing><coordinates>170.75,-43.35 170.75833333,-43.35 170.75833333,-43.35833333 170.75,-43.35833333 170.75,-43.35</coordinates></LinearRing></outerBoundaryIs></Polygon><Polygon><outerBoundaryIs><LinearRing><coordinates>171.05,-43.4 171.05,-43.40833333 171.04166667000001,-43.40833333 171.04166667000001,-43.4 171.03333333,-43.4 171.03333333,-43.39166667 171.03333333,-43.38333333 171.025,-43.38333333 171.01666667000001,-43.38333333 171.01666667000001,-43.375 171.01666667000001,-43.36666667 171.025,-43.36666667 171.03333333,-43.36666667 171.04166667000001,-43.36666667 171.05,-43.36666667 171.05833333000001,-43.36666667 171.05833333000001,-43.375 171.06666667,-43.375 171.06666667,-43.38333333 171.075,-43.38333333 171.075,-43.375 171.08333333,-43.375 171.08333333,-43.38333333 171.09166667,-43.38333333 171.1,-43.38333333 171.1,-43.375 171.10833333,-43.375 171.10833333,-43.36666667 171.1,-43.36666667 171.09166667,-43.36666667 171.08333333,-43.36666667 171.075,-43.36666667 171.075,-43.35833333 171.06666667,-43.35833333 171.06666667,-43.35 171.06666667,-43.34166667 171.075,-43.34166667 171.08333333,-43.34166667 171.08333333,-43.33333333 171.075,-43.33333333 171.075,-43.325 171.075,-43.31666667 171.06666667,-43.31666667 171.06666667,-43.30833333 171.05833333000001,-43.30833333 171.05,-43.30833333 171.04166667000001,-43.30833333 171.03333333,-43.30833333 171.03333333,-43.3 171.04166667000001,-43.3 171.04166667000001,-43.29166667 171.03333333,-43.29166667 171.025,-43.29166667 171.025,-43.28333333 171.01666667000001,-43.28333333 171.00833333,-43.28333333 171.0,-43.28333333 170.99166667,-43.28333333 170.98333333,-43.28333333 170.975,-43.28333333 170.96666667,-43.28333333 170.96666667,-43.29166667 170.95833333,-43.29166667 170.95,-43.29166667 170.94166667,-43.29166667 170.94166667,-43.3 170.93333333000001,-43.3 170.925,-43.3 170.925,-43.29166667 170.91666667000001,-43.29166667 170.91666667000001,-43.28333333 170.925,-43.28333333 170.93333333000001,-43.28333333 170.93333333000001,-43.275 170.94166667,-43.275 170.94166667,-43.26666667 170.95,-43.26666667 170.95833333,-43.26666667 170.96666667,-43.26666667 170.975,-43.26666667 170.975,-43.25833333 170.98333333,-43.25833333 170.99166667,-43.25833333 171.0,-43.25833333 171.0,-43.25 171.0,-43.24166667 171.00833333,-43.24166667 171.01666667000001,-43.24166667 171.01666667000001,-43.25 171.025,-43.25 171.025,-43.24166667 171.03333333,-43.24166667 171.03333333,-43.23333333 171.04166667000001,-43.23333333 171.04166667000001,-43.225 171.04166667000001,-43.21666667 171.05,-43.21666667 171.05,-43.225 171.05,-43.23333333 171.05833333000001,-43.23333333 171.05833333000001,-43.24166667 171.05,-43.24166667 171.05,-43.25 171.05,-43.25833333 171.05833333000001,-43.25833333 171.06666667,-43.25833333 171.06666667,-43.25 171.06666667,-43.24166667 171.075,-43.24166667 171.075,-43.25 171.08333333,-43.25 171.08333333,-43.25833333 171.08333333,-43.26666667 171.09166667,-43.26666667 171.09166667,-43.25833333 171.1,-43.25833333 171.10833333,-43.25833333 171.11666667,-43.25833333 171.125,-43.25833333 171.125,-43.25 171.13333333,-43.25 171.13333333,-43.25833333 171.14166667000001,-43.25833333 171.15,-43.25833333 171.15833333,-43.25833333 171.15833333,-43.26666667 171.15833333,-43.275 171.15,-43.275 171.15,-43.26666667 171.14166667000001,-43.26666667 171.13333333,-43.26666667 171.125,-43.26666667 171.125,-43.275 171.11666667,-43.275 171.10833333,-43.275 171.1,-43.275 171.09166667,-43.275 171.08333333,-43.275 171.075,-43.275 171.075,-43.26666667 171.06666667,-43.26666667 171.05833333000001,-43.26666667 171.05,-43.26666667 171.04166667000001,-43.26666667 171.03333333,-43.26666667 171.025,-43.26666667 171.01666667000001,-43.26666667 171.01666667000001,-43.275 171.025,-43.275 171.03333333,-43.275 171.04166667000001,-43.275 171.04166667000001,-43.28333333 171.05,-43.28333333 171.05833333000001,-43.28333333 171.05833333000001,-43.29166667 171.06666667,-43.29166667 171.06666667,-43.3 171.075,-43.3 171.08333333,-43.3 171.08333333,-43.30833333 171.09166667,-43.30833333 171.1,-43.30833333 171.1,-43.31666667 171.10833333,-43.31666667 171.10833333,-43.325 171.11666667,-43.325 171.11666667,-43.33333333 171.11666667,-43.34166667 171.10833333,-43.34166667 171.1,-43.34166667 171.09166667,-43.34166667 171.09166667,-43.35 171.1,-43.35 171.1,-43.35833333 171.10833333,-43.35833333 171.11666667,-43.35833333 171.125,-43.35833333 171.125,-43.36666667 171.13333333,-43.36666667 171.13333333,-43.375 171.13333333,-43.38333333 171.125,-43.38333333 171.125,-43.39166667 171.13333333,-43.39166667 171.13333333,-43.4 171.13333333,-43.40833333 171.14166667000001,-43.40833333 171.14166667000001,-43.41666667 171.14166667000001,-43.425 171.13333333,-43.425 171.125,-43.425 171.125,-43.41666667 171.11666667,-43.41666667 171.10833333,-43.41666667 171.1,-43.41666667 171.1,-43.40833333 171.09166667,-43.40833333 171.08333333,-43.40833333 171.08333333,-43.4 171.075,-43.4 171.075,-43.39166667 171.06666667,-43.39166667 171.05833333000001,-43.39166667 171.05833333000001,-43.4 171.05,-43.4</coordinates></LinearRing></outerBoundaryIs><innerBoundaryIs><LinearRing><coordinates>171.11666667,-43.4 171.11666667,-43.40833333 171.125,-43.40833333 171.125,-43.4 171.11666667,-43.4</coordinates></LinearRing></innerBoundaryIs><innerBoundaryIs><LinearRing><coordinates>171.04166667000001,-43.39166667 171.05,-43.39166667 171.05,-43.38333333 171.04166667000001,-43.38333333 171.04166667000001,-43.39166667</coordinates></LinearRing></innerBoundaryIs><innerBoundaryIs><LinearRing><coordinates>171.0,-43.275 171.00833333,-43.275 171.00833333,-43.26666667 171.0,-43.26666667 171.0,-43.275</coordinates></LinearRing></innerBoundaryIs></Polygon><Polygon><outerBoundaryIs><LinearRing><coordinates>170.9,-43.43333333 170.9,-43.44166667 170.89166667000001,-43.44166667 170.89166667000001,-43.43333333 170.88333333,-43.43333333 170.875,-43.43333333 170.86666667,-43.43333333 170.85833333,-43.43333333 170.85833333,-43.425 170.86666667,-43.425 170.86666667,-43.41666667 170.875,-43.41666667 170.875,-43.40833333 170.86666667,-43.40833333 170.86666667,-43.4 170.875,-43.4 170.88333333,-43.4 170.89166667000001,-43.4 170.89166667000001,-43.39166667 170.89166667000001,-43.38333333 170.89166667000001,-43.375 170.9,-43.375 170.9,-43.36666667 170.90833333,-43.36666667 170.90833333,-43.35833333 170.9,-43.35833333 170.9,-43.35 170.90833333,-43.35 170.90833333,-43.34166667 170.91666667000001,-43.34166667 170.925,-43.34166667 170.925,-43.33333333 170.93333333000001,-43.33333333 170.94166667,-43.33333333 170.95,-43.33333333 170.95833333,-43.33333333 170.95833333,-43.34166667 170.95,-43.34166667 170.95,-43.35 170.95,-43.35833333 170.94166667,-43.35833333 170.93333333000001,-43.35833333 170.93333333000001,-43.36666667 170.925,-43.36666667 170.925,-43.375 170.93333333000001,-43.375 170.94166667,-43.375 170.94166667,-43.38333333 170.93333333000001,-43.38333333 170.93333333000001,-43.39166667 170.93333333000001,-43.4 170.925,-43.4 170.925,-43.40833333 170.925,-43.41666667 170.91666667000001,-43.41666667 170.90833333,-43.41666667 170.90833333,-43.425 170.90833333,-43.43333333 170.9,-43.43333333</coordinates></LinearRing></outerBoundaryIs></Polygon><Polygon><outerBoundaryIs><LinearRing><coordinates>170.83333333,-43.49166667 170.83333333,-43.5 170.825,-43.5 170.81666667,-43.5 170.80833333000001,-43.5 170.8,-43.5 170.8,-43.49166667 170.79166667000001,-43.49166667 170.79166667000001,-43.48333333 170.8,-43.48333333 170.80833333000001,-43.48333333 170.80833333000001,-43.49166667 170.81666667,-43.49166667 170.81666667,-43.48333333 170.825,-43.48333333 170.825,-43.475 170.81666667,-43.475 170.81666667,-43.46666667 170.80833333000001,-43.46666667 170.80833333000001,-43.45833333 170.80833333000001,-43.45 170.8,-43.45 170.8,-43.44166667 170.8,-43.43333333 170.79166667000001,-43.43333333 170.79166667000001,-43.425 170.78333333,-43.425 170.78333333,-43.41666667 170.78333333,-43.40833333 170.775,-43.40833333 170.775,-43.4 170.76666667000001,-43.4 170.76666667000001,-43.39166667 170.76666667000001,-43.38333333 170.75833333,-43.38333333 170.75833333,-43.375 170.75833333,-43.36666667 170.76666667000001,-43.36666667 170.775,-43.36666667 170.78333333,-43.36666667 170.78333333,-43.35833333 170.79166667000001,-43.35833333 170.79166667000001,-43.35 170.8,-43.35 170.8,-43.35833333 170.8,-43.36666667 170.79166667000001,-43.36666667 170.79166667000001,-43.375 170.79166667000001,-43.38333333 170.79166667000001,-43.39166667 170.8,-43.39166667 170.80833333000001,-43.39166667 170.80833333000001,-43.38333333 170.81666667,-43.38333333 170.825,-43.38333333 170.83333333,-43.38333333 170.83333333,-43.39166667 170.825,-43.39166667 170.825,-43.4 170.81666667,-43.4 170.81666667,-43.40833333 170.80833333000001,-43.40833333 170.80833333000001,-43.41666667 170.81666667,-43.41666667 170.825,-43.41666667 170.825,-43.40833333 170.83333333,-43.40833333 170.84166667,-43.40833333 170.84166667,-43.41666667 170.83333333,-43.41666667 170.83333333,-43.425 170.84166667,-43.425 170.85,-43.425 170.85,-43.43333333 170.84166667,-43.43333333 170.83333333,-43.43333333 170.825,-43.43333333 170.81666667,-43.43333333 170.81666667,-43.44166667 170.825,-43.44166667 170.825,-43.45 170.825,-43.45833333 170.83333333,-43.45833333 170.83333333,-43.46666667 170.84166667,-43.46666667 170.85,-43.46666667 170.85,-43.475 170.85,-43.48333333 170.84166667,-43.48333333 170.83333333,-43.48333333 170.83333333,-43.49166667</coordinates></LinearRing></outerBoundaryIs></Polygon><Polygon><outerBoundaryIs><LinearRing><coordinates>170.59166667,-43.65833333 170.6,-43.65833333 170.6,-43.66666667 170.6,-43.675 170.59166667,-43.675 170.58333333,-43.675 170.575,-43.675 170.56666667,-43.675 170.56666667,-43.66666667 170.55833333000001,-43.66666667 170.55,-43.66666667 170.54166667000001,-43.66666667 170.54166667000001,-43.65833333 170.55,-43.65833333 170.55833333000001,-43.65833333 170.55833333000001,-43.65 170.55833333000001,-43.64166667 170.55833333000001,-43.63333333 170.56666667,-43.63333333 170.575,-43.63333333 170.58333333,-43.63333333 170.58333333,-43.625 170.575,-43.625 170.575,-43.61666667 170.58333333,-43.61666667 170.59166667,-43.61666667 170.59166667,-43.625 170.6,-43.625 170.6,-43.63333333 170.60833333,-43.63333333 170.60833333,-43.625 170.60833333,-43.61666667 170.6,-43.61666667 170.6,-43.60833333 170.59166667,-43.60833333 170.58333333,-43.60833333 170.58333333,-43.6 170.59166667,-43.6 170.59166667,-43.59166667 170.6,-43.59166667 170.6,-43.58333333 170.59166667,-43.58333333 170.59166667,-43.575 170.6,-43.575 170.6,-43.56666667 170.59166667,-43.56666667 170.59166667,-43.55833333 170.59166667,-43.55 170.6,-43.55 170.6,-43.54166667 170.6,-43.53333333 170.60833333,-43.53333333 170.60833333,-43.525 170.61666667,-43.525 170.61666667,-43.53333333 170.61666667,-43.54166667 170.61666667,-43.55 170.61666667,-43.55833333 170.625,-43.55833333 170.625,-43.55 170.63333333,-43.55 170.64166667000001,-43.55 170.64166667000001,-43.55833333 170.64166667000001,-43.56666667 170.63333333,-43.56666667 170.625,-43.56666667 170.625,-43.575 170.63333333,-43.575 170.63333333,-43.58333333 170.63333333,-43.59166667 170.64166667000001,-43.59166667 170.64166667000001,-43.6 170.64166667000001,-43.60833333 170.65,-43.60833333 170.65,-43.61666667 170.65833333,-43.61666667 170.65833333,-43.60833333 170.65833333,-43.6 170.65833333,-43.59166667 170.66666667000001,-43.59166667 170.675,-43.59166667 170.675,-43.58333333 170.675,-43.575 170.68333333000001,-43.575 170.68333333000001,-43.56666667 170.675,-43.56666667 170.675,-43.55833333 170.68333333000001,-43.55833333 170.69166667,-43.55833333 170.69166667,-43.56666667 170.7,-43.56666667 170.70833333,-43.56666667 170.70833333,-43.575 170.7,-43.575 170.69166667,-43.575 170.69166667,-43.58333333 170.7,-43.58333333 170.70833333,-43.58333333 170.71666667,-43.58333333 170.71666667,-43.59166667 170.70833333,-43.59166667 170.7,-43.59166667 170.7,-43.6 170.69166667,-43.6 170.69166667,-43.60833333 170.69166667,-43.61666667 170.69166667,-43.625 170.7,-43.625 170.7,-43.61666667 170.7,-43.60833333 170.70833333,-43.60833333 170.70833333,-43.6 170.71666667,-43.6 170.725,-43.6 170.73333333,-43.6 170.73333333,-43.60833333 170.725,-43.60833333 170.725,-43.61666667 170.73333333,-43.61666667 170.74166667,-43.61666667 170.75,-43.61666667 170.75833333,-43.61666667 170.75833333,-43.60833333 170.76666667000001,-43.60833333 170.775,-43.60833333 170.78333333,-43.60833333 170.78333333,-43.61666667 170.79166667000001,-43.61666667 170.79166667000001,-43.625 170.8,-43.625 170.8,-43.63333333 170.8,-43.64166667 170.80833333000001,-43.64166667 170.80833333000001,-43.65 170.8,-43.65 170.8,-43.65833333 170.8,-43.66666667 170.8,-43.675 170.80833333000001,-43.675 170.80833333000001,-43.68333333 170.81666667,-43.68333333 170.825,-43.68333333 170.83333333,-43.68333333 170.83333333,-43.675 170.825,-43.675 170.825,-43.66666667 170.825,-43.65833333 170.825,-43.65 170.83333333,-43.65 170.83333333,-43.64166667 170.83333333,-43.63333333 170.84166667,-43.63333333 170.85,-43.63333333 170.85833333,-43.63333333 170.85833333,-43.64166667 170.85,-43.64166667 170.85,-43.65 170.85833333,-43.65 170.85833333,-43.65833333 170.85833333,-43.66666667 170.85,-43.66666667 170.85,-43.675 170.85833333,-43.675 170.86666667,-43.675 170.86666667,-43.68333333 170.86666667,-43.69166667 170.85833333,-43.69166667 170.85833333,-43.7 170.85833333,-43.70833333 170.85,-43.70833333 170.85,-43.71666667 170.84166667,-43.71666667 170.84166667,-43.725 170.84166667,-43.73333333 170.85,-43.73333333 170.85,-43.74166667 170.85833333,-43.74166667 170.86666667,-43.74166667 170.875,-43.74166667 170.875,-43.73333333 170.88333333,-43.73333333 170.88333333,-43.74166667 170.89166667000001,-43.74166667 170.9,-43.74166667 170.90833333,-43.74166667 170.90833333,-43.73333333 170.91666667000001,-43.73333333 170.925,-43.73333333 170.93333333000001,-43.73333333 170.94166667,-43.73333333 170.95,-43.73333333 170.95833333,-43.73333333 170.96666667,-43.73333333 170.975,-43.73333333 170.98333333,-43.73333333 170.99166667,-43.73333333 170.99166667,-43.725 170.98333333,-43.725 170.975,-43.725 170.96666667,-43.725 170.95833333,-43.725 170.95,-43.725 170.94166667,-43.725 170.93333333000001,-43.725 170.925,-43.725 170.91666667000001,-43.725 170.90833333,-43.725 170.90833333,-43.71666667 170.91666667000001,-43.71666667 170.925,-43.71666667 170.93333333000001,-43.71666667 170.94166667,-43.71666667 170.95,-43.71666667 170.95833333,-43.71666667 170.96666667,-43.71666667 170.975,-43.71666667 170.98333333,-43.71666667 170.99166667,-43.71666667 171.0,-43.71666667 171.0,-43.725 171.00833333,-43.725 171.01666667000001,-43.725 171.025,-43.725 171.025,-43.73333333 171.01666667000001,-43.73333333 171.01666667000001,-43.74166667 171.00833333,-43.74166667 171.0,-43.74166667 170.99166667,-43.74166667 170.98333333,-43.74166667 170.975,-43.74166667 170.975,-43.75 170.975,-43.75833333 170.96666667,-43.75833333 170.96666667,-43.76666667 170.95833333,-43.76666667 170.95833333,-43.75833333 170.95,-43.75833333 170.94166667,-43.75833333 170.93333333000001,-43.75833333 170.93333333000001,-43.76666667 170.925,-43.76666667 170.91666667000001,-43.76666667 170.90833333,-43.76666667 170.90833333,-43.775 170.91666667000001,-43.775 170.925,-43.775 170.925,-43.78333333 170.925,-43.79166667 170.91666667000001,-43.79166667 170.90833333,-43.79166667 170.9,-43.79166667 170.9,-43.8 170.89166667000001,-43.8 170.89166667000001,-43.80833333 170.88333333,-43.80833333 170.88333333,-43.81666667 170.875,-43.81666667 170.86666667,-43.81666667 170.85833333,-43.81666667 170.85,-43.81666667 170.85,-43.825 170.85,-43.83333333 170.85833333,-43.83333333 170.85833333,-43.84166667 170.85,-43.84166667 170.84166667,-43.84166667 170.84166667,-43.85 170.84166667,-43.85833333 170.84166667,-43.86666667 170.83333333,-43.86666667 170.825,-43.86666667 170.825,-43.875 170.825,-43.88333333 170.825,-43.89166667 170.81666667,-43.89166667 170.81666667,-43.9 170.80833333000001,-43.9 170.8,-43.9 170.8,-43.90833333 170.79166667000001,-43.90833333 170.79166667000001,-43.91666667 170.78333333,-43.91666667 170.78333333,-43.925 170.775,-43.925 170.76666667000001,-43.925 170.75833333,-43.925 170.75,-43.925 170.74166667,-43.925 170.74166667,-43.91666667 170.73333333,-43.91666667 170.73333333,-43.90833333 170.725,-43.90833333 170.725,-43.9 170.71666667,-43.9 170.70833333,-43.9 170.70833333,-43.90833333 170.70833333,-43.91666667 170.7,-43.91666667 170.69166667,-43.91666667 170.69166667,-43.925 170.7,-43.925 170.70833333,-43.925 170.70833333,-43.93333333 170.71666667,-43.93333333 170.71666667,-43.94166667 170.725,-43.94166667 170.73333333,-43.94166667 170.73333333,-43.95 170.725,-43.95 170.71666667,-43.95 170.71666667,-43.95833333 170.71666667,-43.96666667 170.70833333,-43.96666667 170.7,-43.96666667 170.69166667,-43.96666667 170.68333333000001,-43.96666667 170.68333333000001,-43.975 170.675,-43.975 170.675,-43.96666667 170.66666667000001,-43.96666667 170.66666667000001,-43.975 170.65833333,-43.975 170.65,-43.975 170.65,-43.98333333 170.65833333,-43.98333333 170.65833333,-43.99166667 170.66666667000001,-43.99166667 170.675,-43.99166667 170.675,-44.0 170.675,-44.00833333 170.66666667000001,-44.00833333 170.65833333,-44.00833333 170.65833333,-44.01666667 170.65833333,-44.025 170.65,-44.025 170.64166667000001,-44.025 170.63333333,-44.025 170.625,-44.025 170.625,-44.03333333 170.61666667,-44.03333333 170.60833333,-44.03333333 170.6,-44.03333333 170.59166667,-44.03333333 170.59166667,-44.025 170.58333333,-44.025 170.575,-44.025 170.575,-44.01666667 170.575,-44.00833333 170.58333333,-44.00833333 170.58333333,-44.0 170.59166667,-44.0 170.59166667,-43.99166667 170.59166667,-43.98333333 170.6,-43.98333333 170.6,-43.975 170.60833333,-43.975 170.61666667,-43.975 170.61666667,-43.96666667 170.61666667,-43.95833333 170.61666667,-43.95 170.61666667,-43.94166667 170.60833333,-43.94166667 170.6,-43.94166667 170.6,-43.93333333 170.6,-43.925 170.6,-43.91666667 170.6,-43.90833333 170.60833333,-43.90833333 170.61666667,-43.90833333 170.61666667,-43.9 170.625,-43.9 170.625,-43.89166667 170.63333333,-43.89166667 170.63333333,-43.88333333 170.625,-43.88333333 170.61666667,-43.88333333 170.61666667,-43.875 170.61666667,-43.86666667 170.625,-43.86666667 170.625,-43.85833333 170.625,-43.85 170.625,-43.84166667 170.63333333,-43.84166667 170.64166667000001,-43.84166667 170.64166667000001,-43.83333333 170.63333333,-43.83333333 170.63333333,-43.825 170.625,-43.825 170.625,-43.81666667 170.63333333,-43.81666667 170.64166667000001,-43.81666667 170.64166667000001,-43.80833333 170.64166667000001,-43.8 170.63333333,-43.8 170.63333333,-43.79166667 170.64166667000001,-43.79166667 170.64166667000001,-43.78333333 170.63333333,-43.78333333 170.625,-43.78333333 170.625,-43.775 170.625,-43.76666667 170.625,-43.75833333 170.61666667,-43.75833333 170.61666667,-43.75 170.61666667,-43.74166667 170.625,-43.74166667 170.63333333,-43.74166667 170.63333333,-43.73333333 170.63333333,-43.725 170.625,-43.725 170.625,-43.71666667 170.625,-43.70833333 170.625,-43.7 170.63333333,-43.7 170.63333333,-43.69166667 170.64166667000001,-43.69166667 170.64166667000001,-43.68333333 170.65,-43.68333333 170.65,-43.69166667 170.65833333,-43.69166667 170.66666667000001,-43.69166667 170.675,-43.69166667 170.68333333000001,-43.69166667 170.69166667,-43.69166667 170.69166667,-43.7 170.69166667,-43.70833333 170.68333333000001,-43.70833333 170.675,-43.70833333 170.675,-43.71666667 170.66666667000001,-43.71666667 170.65833333,-43.71666667 170.65833333,-43.725 170.66666667000001,-43.725 170.675,-43.725 170.68333333000001,-43.725 170.68333333000001,-43.73333333 170.69166667,-43.73333333 170.7,-43.73333333 170.7,-43.74166667 170.70833333,-43.74166667 170.71666667,-43.74166667 170.725,-43.74166667 170.725,-43.73333333 170.71666667,-43.73333333 170.71666667,-43.725 170.70833333,-43.725 170.70833333,-43.71666667 170.70833333,-43.70833333 170.70833333,-43.7 170.7,-43.7 170.7,-43.69166667 170.70833333,-43.69166667 170.70833333,-43.68333333 170.70833333,-43.675 170.71666667,-43.675 170.71666667,-43.68333333 170.725,-43.68333333 170.73333333,-43.68333333 170.73333333,-43.675 170.73333333,-43.66666667 170.74166667,-43.66666667 170.75,-43.66666667 170.75,-43.65833333 170.74166667,-43.65833333 170.74166667,-43.65 170.75,-43.65 170.75,-43.64166667 170.74166667,-43.64166667 170.73333333,-43.64166667 170.73333333,-43.65 170.725,-43.65 170.71666667,-43.65 170.71666667,-43.64166667 170.725,-43.64166667 170.725,-43.63333333 170.71666667,-43.63333333 170.70833333,-43.63333333 170.7,-43.63333333 170.7,-43.64166667 170.69166667,-43.64166667 170.69166667,-43.65 170.68333333000001,-43.65 170.68333333000001,-43.65833333 170.69166667,-43.65833333 170.7,-43.65833333 170.7,-43.66666667 170.69166667,-43.66666667 170.68333333000001,-43.66666667 170.68333333000001,-43.675 170.675,-43.675 170.66666667000001,-43.675 170.66666667000001,-43.68333333 170.65833333,-43.68333333 170.65833333,-43.675 170.65,-43.675 170.65,-43.66666667 170.65,-43.65833333 170.65,-43.65 170.65833333,-43.65 170.66666667000001,-43.65 170.66666667000001,-43.64166667 170.66666667000001,-43.63333333 170.65833333,-43.63333333 170.65,-43.63333333 170.64166667000001,-43.63333333 170.64166667000001,-43.64166667 170.63333333,-43.64166667 170.63333333,-43.65 170.625,-43.65 170.61666667,-43.65 170.60833333,-43.65 170.6,-43.65 170.59166667,-43.65 170.59166667,-43.65833333</coordinates></LinearRing></outerBoundaryIs><innerBoundaryIs><LinearRing><coordinates>170.80833333000001,-43.68333333 170.8,-43.68333333 170.8,-43.69166667 170.79166667000001,-43.69166667 170.78333333,-43.69166667 170.78333333,-43.7 170.79166667000001,-43.7 170.79166667000001,-43.70833333 170.8,-43.70833333 170.80833333000001,-43.70833333 170.81666667,-43.70833333 170.81666667,-43.7 170.81666667,-43.69166667 170.80833333000001,-43.69166667 170.80833333000001,-43.68333333</coordinates></LinearRing></innerBoundaryIs><innerBoundaryIs><LinearRing><coordinates>170.625,-43.9 170.625,-43.90833333 170.63333333,-43.90833333 170.63333333,-43.91666667 170.64166667000001,-43.91666667 170.64166667000001,-43.90833333 170.65,-43.90833333 170.65833333,-43.90833333 170.66666667000001,-43.90833333 170.675,-43.90833333 170.675,-43.9 170.66666667000001,-43.9 170.65833333,-43.9 170.65,-43.9 170.64166667000001,-43.9 170.63333333,-43.9 170.625,-43.9</coordinates></LinearRing></innerBoundaryIs><innerBoundaryIs><LinearRing><coordinates>170.75,-43.66666667 170.75,-43.675 170.75833333,-43.675 170.75833333,-43.66666667 170.75,-43.66666667</coordinates></LinearRing></innerBoundaryIs><innerBoundaryIs><LinearRing><coordinates>170.725,-43.63333333 170.73333333,-43.63333333 170.73333333,-43.625 170.725,-43.625 170.725,-43.63333333</coordinates></LinearRing></innerBoundaryIs><innerBoundaryIs><LinearRing><coordinates>170.775,-43.81666667 170.76666667000001,-43.81666667 170.76666667000001,-43.825 170.75833333,-43.825 170.75833333,-43.81666667 170.75,-43.81666667 170.74166667,-43.81666667 170.73333333,-43.81666667 170.725,-43.81666667 170.725,-43.825 170.73333333,-43.825 170.74166667,-43.825 170.74166667,-43.83333333 170.75,-43.83333333 170.75833333,-43.83333333 170.76666667000001,-43.83333333 170.775,-43.83333333 170.775,-43.84166667 170.78333333,-43.84166667 170.79166667000001,-43.84166667 170.8,-43.84166667 170.80833333000001,-43.84166667 170.81666667,-43.84166667 170.81666667,-43.83333333 170.80833333000001,-43.83333333 170.8,-43.83333333 170.79166667000001,-43.83333333 170.79166667000001,-43.825 170.79166667000001,-43.81666667 170.8,-43.81666667 170.80833333000001,-43.81666667 170.80833333000001,-43.80833333 170.80833333000001,-43.8 170.81666667,-43.8 170.825,-43.8 170.825,-43.79166667 170.81666667,-43.79166667 170.81666667,-43.78333333 170.825,-43.78333333 170.825,-43.775 170.83333333,-43.775 170.83333333,-43.78333333 170.84166667,-43.78333333 170.85,-43.78333333 170.85833333,-43.78333333 170.86666667,-43.78333333 170.86666667,-43.775 170.875,-43.775 170.88333333,-43.775 170.88333333,-43.76666667 170.875,-43.76666667 170.86666667,-43.76666667 170.85833333,-43.76666667 170.85833333,-43.775 170.85,-43.775 170.85,-43.76666667 170.85,-43.75833333 170.84166667,-43.75833333 170.84166667,-43.75 170.83333333,-43.75 170.825,-43.75 170.825,-43.75833333 170.81666667,-43.75833333 170.80833333000001,-43.75833333 170.80833333000001,-43.76666667 170.80833333000001,-43.775 170.8,-43.775 170.8,-43.78333333 170.79166667000001,-43.78333333 170.79166667000001,-43.79166667 170.79166667000001,-43.8 170.78333333,-43.8 170.78333333,-43.80833333 170.78333333,-43.81666667 170.775,-43.81666667</coordinates></LinearRing></innerBoundaryIs><innerBoundaryIs><LinearRing><coordinates>170.725,-43.81666667 170.725,-43.80833333 170.71666667,-43.80833333 170.71666667,-43.8 170.70833333,-43.8 170.70833333,-43.80833333 170.70833333,-43.81666667 170.71666667,-43.81666667 170.725,-43.81666667</coordinates></LinearRing></innerBoundaryIs><innerBoundaryIs><LinearRing><coordinates>170.71666667,-43.8 170.725,-43.8 170.73333333,-43.8 170.74166667,-43.8 170.74166667,-43.80833333 170.75,-43.80833333 170.75833333,-43.80833333 170.75833333,-43.8 170.75,-43.8 170.75,-43.79166667 170.75833333,-43.79166667 170.76666667000001,-43.79166667 170.76666667000001,-43.78333333 170.76666667000001,-43.775 170.75833333,-43.775 170.75833333,-43.76666667 170.75,-43.76666667 170.75,-43.75833333 170.75,-43.75 170.74166667,-43.75 170.73333333,-43.75 170.725,-43.75 170.71666667,-43.75 170.70833333,-43.75 170.7,-43.75 170.69166667,-43.75 170.69166667,-43.75833333 170.7,-43.75833333 170.70833333,-43.75833333 170.70833333,-43.76666667 170.70833333,-43.775 170.71666667,-43.775 170.725,-43.775 170.725,-43.78333333 170.725,-43.79166667 170.71666667,-43.79166667 170.71666667,-43.8</coordinates></LinearRing></innerBoundaryIs><innerBoundaryIs><LinearRing><coordinates>170.65833333,-43.85 170.65833333,-43.85833333 170.66666667000001,-43.85833333 170.675,-43.85833333 170.675,-43.86666667 170.675,-43.875 170.68333333000001,-43.875 170.68333333000001,-43.86666667 170.68333333000001,-43.85833333 170.69166667,-43.85833333 170.69166667,-43.85 170.68333333000001,-43.85 170.68333333000001,-43.84166667 170.68333333000001,-43.83333333 170.69166667,-43.83333333 170.7,-43.83333333 170.7,-43.825 170.7,-43.81666667 170.69166667,-43.81666667 170.68333333000001,-43.81666667 170.675,-43.81666667 170.66666667000001,-43.81666667 170.66666667000001,-43.825 170.675,-43.825 170.675,-43.83333333 170.66666667000001,-43.83333333 170.65833333,-43.83333333 170.65,-43.83333333 170.65,-43.84166667 170.65833333,-43.84166667 170.65833333,-43.85</coordinates></LinearRing></innerBoundaryIs><innerBoundaryIs><LinearRing><coordinates>170.68333333000001,-43.875 170.68333333000001,-43.88333333 170.69166667,-43.88333333 170.7,-43.88333333 170.7,-43.875 170.69166667,-43.875 170.68333333000001,-43.875</coordinates></LinearRing></innerBoundaryIs><innerBoundaryIs><LinearRing><coordinates>170.675,-43.64166667 170.68333333000001,-43.64166667 170.68333333000001,-43.63333333 170.675,-43.63333333 170.675,-43.64166667</coordinates></LinearRing></innerBoundaryIs><innerBoundaryIs><LinearRing><coordinates>170.74166667,-43.625 170.74166667,-43.63333333 170.75,-43.63333333 170.75,-43.625 170.74166667,-43.625</coordinates></LinearRing></innerBoundaryIs><innerBoundaryIs><LinearRing><coordinates>170.65,-43.94166667 170.65833333,-43.94166667 170.66666667000001,-43.94166667 170.66666667000001,-43.95 170.675,-43.95 170.68333333000001,-43.95 170.69166667,-43.95 170.69166667,-43.94166667 170.69166667,-43.93333333 170.68333333000001,-43.93333333 170.68333333000001,-43.925 170.675,-43.925 170.675,-43.91666667 170.66666667000001,-43.91666667 170.65833333,-43.91666667 170.65833333,-43.925 170.65,-43.925 170.65,-43.93333333 170.65,-43.94166667</coordinates></LinearRing></innerBoundaryIs><innerBoundaryIs><LinearRing><coordinates>170.70833333,-43.85 170.70833333,-43.85833333 170.71666667,-43.85833333 170.71666667,-43.85 170.70833333,-43.85</coordinates></LinearRing></innerBoundaryIs><innerBoundaryIs><LinearRing><coordinates>170.725,-43.85833333 170.725,-43.86666667 170.73333333,-43.86666667 170.74166667,-43.86666667 170.74166667,-43.85833333 170.73333333,-43.85833333 170.725,-43.85833333</coordinates></LinearRing></innerBoundaryIs><innerBoundaryIs><LinearRing><coordinates>170.76666667000001,-43.85833333 170.76666667000001,-43.86666667 170.76666667000001,-43.875 170.775,-43.875 170.78333333,-43.875 170.79166667000001,-43.875 170.79166667000001,-43.86666667 170.78333333,-43.86666667 170.78333333,-43.85833333 170.775,-43.85833333 170.76666667000001,-43.85833333</coordinates></LinearRing></innerBoundaryIs><innerBoundaryIs><LinearRing><coordinates>170.75833333,-43.73333333 170.75833333,-43.74166667 170.76666667000001,-43.74166667 170.775,-43.74166667 170.775,-43.73333333 170.78333333,-43.73333333 170.79166667000001,-43.73333333 170.8,-43.73333333 170.8,-43.725 170.79166667000001,-43.725 170.78333333,-43.725 170.775,-43.725 170.76666667000001,-43.725 170.76666667000001,-43.73333333 170.75833333,-43.73333333</coordinates></LinearRing></innerBoundaryIs></Polygon><Polygon><outerBoundaryIs><LinearRing><coordinates>170.18333333000001,-43.775 170.18333333000001,-43.78333333 170.175,-43.78333333 170.175,-43.775 170.16666667000001,-43.775 170.15833333,-43.775 170.15833333,-43.76666667 170.15833333,-43.75833333 170.15833333,-43.75 170.15,-43.75 170.15,-43.74166667 170.14166667000001,-43.74166667 170.13333333,-43.74166667 170.13333333,-43.75 170.14166667000001,-43.75 170.14166667000001,-43.75833333 170.15,-43.75833333 170.15,-43.76666667 170.14166667000001,-43.76666667 170.13333333,-43.76666667 170.125,-43.76666667 170.125,-43.75833333 170.11666667,-43.75833333 170.11666667,-43.75 170.10833333,-43.75 170.1,-43.75 170.1,-43.74166667 170.09166667,-43.74166667 170.09166667,-43.73333333 170.08333333,-43.73333333 170.08333333,-43.725 170.08333333,-43.71666667 170.075,-43.71666667 170.075,-43.70833333 170.08333333,-43.70833333 170.09166667,-43.70833333 170.1,-43.70833333 170.1,-43.7 170.1,-43.69166667 170.10833333,-43.69166667 170.10833333,-43.7 170.10833333,-43.70833333 170.11666667,-43.70833333 170.125,-43.70833333 170.125,-43.71666667 170.125,-43.725 170.11666667,-43.725 170.11666667,-43.73333333 170.10833333,-43.73333333 170.10833333,-43.74166667 170.11666667,-43.74166667 170.125,-43.74166667 170.125,-43.73333333 170.13333333,-43.73333333 170.13333333,-43.725 170.13333333,-43.71666667 170.14166667000001,-43.71666667 170.14166667000001,-43.70833333 170.14166667000001,-43.7 170.15,-43.7 170.15833333,-43.7 170.16666667000001,-43.7 170.16666667000001,-43.69166667 170.16666667000001,-43.68333333 170.175,-43.68333333 170.175,-43.675 170.175,-43.66666667 170.175,-43.65833333 170.18333333000001,-43.65833333 170.18333333000001,-43.65 170.18333333000001,-43.64166667 170.19166667,-43.64166667 170.2,-43.64166667 170.2,-43.63333333 170.20833333,-43.63333333 170.20833333,-43.64166667 170.21666667,-43.64166667 170.21666667,-43.63333333 170.225,-43.63333333 170.23333333,-43.63333333 170.24166667,-43.63333333 170.25,-43.63333333 170.25833333,-43.63333333 170.25833333,-43.625 170.25833333,-43.61666667 170.26666667000001,-43.61666667 170.26666667000001,-43.625 170.275,-43.625 170.28333333,-43.625 170.28333333,-43.61666667 170.29166667000001,-43.61666667 170.3,-43.61666667 170.3,-43.60833333 170.30833333000001,-43.60833333 170.30833333000001,-43.61666667 170.31666667,-43.61666667 170.325,-43.61666667 170.325,-43.625 170.31666667,-43.625 170.31666667,-43.63333333 170.30833333000001,-43.63333333 170.30833333000001,-43.64166667 170.3,-43.64166667 170.29166667000001,-43.64166667 170.29166667000001,-43.65 170.28333333,-43.65 170.275,-43.65 170.26666667000001,-43.65 170.25833333,-43.65 170.25833333,-43.65833333 170.25,-43.65833333 170.24166667,-43.65833333 170.24166667,-43.66666667 170.23333333,-43.66666667 170.225,-43.66666667 170.225,-43.675 170.21666667,-43.675 170.20833333,-43.675 170.20833333,-43.66666667 170.2,-43.66666667 170.2,-43.675 170.2,-43.68333333 170.2,-43.69166667 170.2,-43.7 170.19166667,-43.7 170.19166667,-43.70833333 170.2,-43.70833333 170.20833333,-43.70833333 170.20833333,-43.71666667 170.2,-43.71666667 170.19166667,-43.71666667 170.18333333000001,-43.71666667 170.18333333000001,-43.725 170.19166667,-43.725 170.19166667,-43.73333333 170.2,-43.73333333 170.20833333,-43.73333333 170.21666667,-43.73333333 170.21666667,-43.74166667 170.20833333,-43.74166667 170.2,-43.74166667 170.19166667,-43.74166667 170.18333333000001,-43.74166667 170.18333333000001,-43.75 170.18333333000001,-43.75833333 170.175,-43.75833333 170.16666667000001,-43.75833333 170.16666667000001,-43.76666667 170.175,-43.76666667 170.18333333000001,-43.76666667 170.18333333000001,-43.775</coordinates></LinearRing></outerBoundaryIs><innerBoundaryIs><LinearRing><coordinates>170.15,-43.74166667 170.15833333,-43.74166667 170.15833333,-43.73333333 170.15,-43.73333333 170.15,-43.74166667</coordinates></LinearRing></innerBoundaryIs><innerBoundaryIs><LinearRing><coordinates>170.25833333,-43.63333333 170.25833333,-43.64166667 170.26666667000001,-43.64166667 170.26666667000001,-43.63333333 170.25833333,-43.63333333</coordinates></LinearRing></innerBoundaryIs><innerBoundaryIs><LinearRing><coordinates>170.20833333,-43.66666667 170.21666667,-43.66666667 170.21666667,-43.65833333 170.20833333,-43.65833333 170.20833333,-43.66666667</coordinates></LinearRing></innerBoundaryIs><innerBoundaryIs><LinearRing><coordinates>170.1,-43.71666667 170.1,-43.725 170.10833333,-43.725 170.10833333,-43.71666667 170.1,-43.71666667</coordinates></LinearRing></innerBoundaryIs><innerBoundaryIs><LinearRing><coordinates>170.16666667000001,-43.74166667 170.16666667000001,-43.75 170.175,-43.75 170.175,-43.74166667 170.175,-43.73333333 170.16666667000001,-43.73333333 170.16666667000001,-43.74166667</coordinates></LinearRing></innerBoundaryIs><innerBoundaryIs><LinearRing><coordinates>170.175,-43.70833333 170.18333333000001,-43.70833333 170.18333333000001,-43.7 170.175,-43.7 170.175,-43.70833333</coordinates></LinearRing></innerBoundaryIs><innerBoundaryIs><LinearRing><coordinates>170.23333333,-43.64166667 170.23333333,-43.65 170.24166667,-43.65 170.24166667,-43.64166667 170.23333333,-43.64166667</coordinates></LinearRing></innerBoundaryIs></Polygon><Polygon><outerBoundaryIs><LinearRing><coordinates>170.34166667,-43.89166667 170.34166667,-43.9 170.33333333,-43.9 170.33333333,-43.89166667 170.325,-43.89166667 170.31666667,-43.89166667 170.31666667,-43.9 170.30833333000001,-43.9 170.30833333000001,-43.89166667 170.3,-43.89166667 170.29166667000001,-43.89166667 170.28333333,-43.89166667 170.28333333,-43.88333333 170.275,-43.88333333 170.275,-43.89166667 170.26666667000001,-43.89166667 170.26666667000001,-43.88333333 170.25833333,-43.88333333 170.25,-43.88333333 170.25,-43.875 170.24166667,-43.875 170.23333333,-43.875 170.23333333,-43.86666667 170.225,-43.86666667 170.225,-43.85833333 170.23333333,-43.85833333 170.24166667,-43.85833333 170.24166667,-43.85 170.23333333,-43.85 170.23333333,-43.84166667 170.23333333,-43.83333333 170.225,-43.83333333 170.225,-43.825 170.21666667,-43.825 170.21666667,-43.81666667 170.20833333,-43.81666667 170.20833333,-43.825 170.2,-43.825 170.19166667,-43.825 170.19166667,-43.81666667 170.2,-43.81666667 170.2,-43.80833333 170.20833333,-43.80833333 170.21666667,-43.80833333 170.21666667,-43.8 170.225,-43.8 170.225,-43.79166667 170.225,-43.78333333 170.21666667,-43.78333333 170.21666667,-43.775 170.225,-43.775 170.225,-43.76666667 170.23333333,-43.76666667 170.24166667,-43.76666667 170.24166667,-43.75833333 170.25,-43.75833333 170.25,-43.75 170.25833333,-43.75 170.25833333,-43.74166667 170.26666667000001,-43.74166667 170.26666667000001,-43.73333333 170.26666667000001,-43.725 170.275,-43.725 170.275,-43.71666667 170.28333333,-43.71666667 170.28333333,-43.725 170.29166667000001,-43.725 170.29166667000001,-43.71666667 170.29166667000001,-43.70833333 170.28333333,-43.70833333 170.28333333,-43.7 170.28333333,-43.69166667 170.29166667000001,-43.69166667 170.29166667000001,-43.7 170.3,-43.7 170.3,-43.70833333 170.3,-43.71666667 170.30833333000001,-43.71666667 170.30833333000001,-43.725 170.3,-43.725 170.3,-43.73333333 170.3,-43.74166667 170.29166667000001,-43.74166667 170.29166667000001,-43.73333333 170.28333333,-43.73333333 170.28333333,-43.74166667 170.28333333,-43.75 170.28333333,-43.75833333 170.275,-43.75833333 170.275,-43.76666667 170.26666667000001,-43.76666667 170.26666667000001,-43.775 170.26666667000001,-43.78333333 170.25833333,-43.78333333 170.25833333,-43.79166667 170.25833333,-43.8 170.25,-43.8 170.25,-43.80833333 170.24166667,-43.80833333 170.24166667,-43.81666667 170.25,-43.81666667 170.25833333,-43.81666667 170.26666667000001,-43.81666667 170.26666667000001,-43.80833333 170.275,-43.80833333 170.275,-43.81666667 170.275,-43.825 170.28333333,-43.825 170.29166667000001,-43.825 170.3,-43.825 170.3,-43.83333333 170.30833333000001,-43.83333333 170.30833333000001,-43.825 170.31666667,-43.825 170.31666667,-43.83333333 170.325,-43.83333333 170.33333333,-43.83333333 170.34166667,-43.83333333 170.34166667,-43.84166667 170.35,-43.84166667 170.35,-43.83333333 170.35,-43.825 170.34166667,-43.825 170.34166667,-43.81666667 170.33333333,-43.81666667 170.325,-43.81666667 170.31666667,-43.81666667 170.31666667,-43.80833333 170.325,-43.80833333 170.33333333,-43.80833333 170.33333333,-43.8 170.34166667,-43.8 170.34166667,-43.79166667 170.34166667,-43.78333333 170.33333333,-43.78333333 170.33333333,-43.775 170.33333333,-43.76666667 170.34166667,-43.76666667 170.34166667,-43.775 170.35,-43.775 170.35,-43.78333333 170.35833333,-43.78333333 170.36666667,-43.78333333 170.375,-43.78333333 170.38333333,-43.78333333 170.38333333,-43.775 170.38333333,-43.76666667 170.39166667000001,-43.76666667 170.39166667000001,-43.75833333 170.39166667000001,-43.75 170.38333333,-43.75 170.38333333,-43.74166667 170.38333333,-43.73333333 170.375,-43.73333333 170.36666667,-43.73333333 170.36666667,-43.725 170.375,-43.725 170.38333333,-43.725 170.39166667000001,-43.725 170.39166667000001,-43.71666667 170.39166667000001,-43.70833333 170.39166667000001,-43.7 170.38333333,-43.7 170.375,-43.7 170.375,-43.69166667 170.38333333,-43.69166667 170.38333333,-43.68333333 170.375,-43.68333333 170.36666667,-43.68333333 170.36666667,-43.675 170.36666667,-43.66666667 170.36666667,-43.65833333 170.375,-43.65833333 170.38333333,-43.65833333 170.38333333,-43.65 170.39166667000001,-43.65 170.39166667000001,-43.64166667 170.38333333,-43.64166667 170.38333333,-43.63333333 170.39166667000001,-43.63333333 170.4,-43.63333333 170.40833333,-43.63333333 170.41666667000001,-43.63333333 170.41666667000001,-43.625 170.425,-43.625 170.425,-43.63333333 170.43333333000001,-43.63333333 170.43333333000001,-43.64166667 170.425,-43.64166667 170.41666667000001,-43.64166667 170.41666667000001,-43.65 170.40833333,-43.65 170.40833333,-43.65833333 170.4,-43.65833333 170.4,-43.66666667 170.40833333,-43.66666667 170.41666667000001,-43.66666667 170.41666667000001,-43.675 170.425,-43.675 170.425,-43.68333333 170.43333333000001,-43.68333333 170.43333333000001,-43.69166667 170.425,-43.69166667 170.425,-43.7 170.43333333000001,-43.7 170.43333333000001,-43.70833333 170.425,-43.70833333 170.425,-43.71666667 170.425,-43.725 170.425,-43.73333333 170.425,-43.74166667 170.425,-43.75 170.43333333000001,-43.75 170.43333333000001,-43.75833333 170.425,-43.75833333 170.425,-43.76666667 170.425,-43.775 170.425,-43.78333333 170.41666667000001,-43.78333333 170.41666667000001,-43.79166667 170.41666667000001,-43.8 170.41666667000001,-43.80833333 170.40833333,-43.80833333 170.4,-43.80833333 170.39166667000001,-43.80833333 170.39166667000001,-43.81666667 170.39166667000001,-43.825 170.4,-43.825 170.40833333,-43.825 170.40833333,-43.83333333 170.41666667000001,-43.83333333 170.425,-43.83333333 170.425,-43.84166667 170.41666667000001,-43.84166667 170.41666667000001,-43.85 170.425,-43.85 170.425,-43.85833333 170.425,-43.86666667 170.41666667000001,-43.86666667 170.40833333,-43.86666667 170.40833333,-43.875 170.4,-43.875 170.39166667000001,-43.875 170.38333333,-43.875 170.38333333,-43.88333333 170.375,-43.88333333 170.36666667,-43.88333333 170.36666667,-43.89166667 170.35833333,-43.89166667 170.35,-43.89166667 170.34166667,-43.89166667</coordinates></LinearRing></outerBoundaryIs><innerBoundaryIs><LinearRing><coordinates>170.3,-43.83333333 170.29166667000001,-43.83333333 170.29166667000001,-43.84166667 170.28333333,-43.84166667 170.28333333,-43.85 170.28333333,-43.85833333 170.29166667000001,-43.85833333 170.3,-43.85833333 170.3,-43.86666667 170.30833333000001,-43.86666667 170.30833333000001,-43.85833333 170.30833333000001,-43.85 170.3,-43.85 170.3,-43.84166667 170.3,-43.83333333</coordinates></LinearRing></innerBoundaryIs><innerBoundaryIs><LinearRing><coordinates>170.41666667000001,-43.85 170.40833333,-43.85 170.40833333,-43.85833333 170.41666667000001,-43.85833333 170.41666667000001,-43.85</coordinates></LinearRing></innerBoundaryIs><innerBoundaryIs><LinearRing><coordinates>170.25833333,-43.84166667 170.25833333,-43.85 170.26666667000001,-43.85 170.26666667000001,-43.84166667 170.25833333,-43.84166667</coordinates></LinearRing></innerBoundaryIs><innerBoundaryIs><LinearRing><coordinates>170.26666667000001,-43.84166667 170.275,-43.84166667 170.275,-43.83333333 170.26666667000001,-43.83333333 170.26666667000001,-43.84166667</coordinates></LinearRing></innerBoundaryIs><innerBoundaryIs><LinearRing><coordinates>170.36666667,-43.80833333 170.375,-43.80833333 170.375,-43.8 170.36666667,-43.8 170.35833333,-43.8 170.35833333,-43.80833333 170.36666667,-43.80833333</coordinates></LinearRing></innerBoundaryIs><innerBoundaryIs><LinearRing><coordinates>170.4,-43.68333333 170.40833333,-43.68333333 170.40833333,-43.675 170.4,-43.675 170.4,-43.68333333</coordinates></LinearRing></innerBoundaryIs></Polygon><Polygon><outerBoundaryIs><LinearRing><coordinates>170.04166667000001,-43.61666667 170.05,-43.61666667 170.05,-43.625 170.04166667000001,-43.625 170.04166667000001,-43.61666667</coordinates></LinearRing></outerBoundaryIs></Polygon><Polygon><outerBoundaryIs><LinearRing><coordinates>169.94166667,-43.625 169.95,-43.625 169.95,-43.63333333 169.94166667,-43.63333333 169.94166667,-43.625</coordinates></LinearRing></outerBoundaryIs></Polygon><Polygon><outerBoundaryIs><LinearRing><coordinates>169.98333333,-43.625 169.99166667,-43.625 169.99166667,-43.63333333 169.98333333,-43.63333333 169.98333333,-43.625</coordinates></LinearRing></outerBoundaryIs></Polygon><Polygon><outerBoundaryIs><LinearRing><coordinates>170.80833333000001,-43.625 170.81666667,-43.625 170.81666667,-43.63333333 170.80833333000001,-43.63333333 170.80833333000001,-43.625</coordinates></LinearRing></outerBoundaryIs></Polygon><Polygon><outerBoundaryIs><LinearRing><coordinates>170.21666667,-43.625 170.21666667,-43.63333333 170.20833333,-43.63333333 170.20833333,-43.625 170.2,-43.625 170.2,-43.61666667 170.19166667,-43.61666667 170.19166667,-43.60833333 170.2,-43.60833333 170.20833333,-43.60833333 170.21666667,-43.60833333 170.21666667,-43.61666667 170.225,-43.61666667 170.225,-43.625 170.21666667,-43.625</coordinates></LinearRing></outerBoundaryIs></Polygon><Polygon><outerBoundaryIs><LinearRing><coordinates>170.55,-43.625 170.55833333000001,-43.625 170.55833333000001,-43.63333333 170.55,-43.63333333 170.55,-43.625</coordinates></LinearRing></outerBoundaryIs></Polygon><Polygon><outerBoundaryIs><LinearRing><coordinates>170.475,-43.81666667 170.475,-43.825 170.46666667,-43.825 170.45833333,-43.825 170.45,-43.825 170.44166667,-43.825 170.44166667,-43.81666667 170.43333333000001,-43.81666667 170.425,-43.81666667 170.41666667000001,-43.81666667 170.41666667000001,-43.80833333 170.425,-43.80833333 170.43333333000001,-43.80833333 170.43333333000001,-43.8 170.425,-43.8 170.425,-43.79166667 170.43333333000001,-43.79166667 170.43333333000001,-43.78333333 170.44166667,-43.78333333 170.44166667,-43.775 170.45,-43.775 170.45,-43.76666667 170.45,-43.75833333 170.45,-43.75 170.45,-43.74166667 170.44166667,-43.74166667 170.44166667,-43.73333333 170.44166667,-43.725 170.44166667,-43.71666667 170.45,-43.71666667 170.45833333,-43.71666667 170.45833333,-43.725 170.45833333,-43.73333333 170.45833333,-43.74166667 170.45833333,-43.75 170.45833333,-43.75833333 170.46666667,-43.75833333 170.46666667,-43.75 170.475,-43.75 170.475,-43.75833333 170.48333333,-43.75833333 170.49166667,-43.75833333 170.49166667,-43.75 170.48333333,-43.75 170.48333333,-43.74166667 170.475,-43.74166667 170.475,-43.73333333 170.48333333,-43.73333333 170.49166667,-43.73333333 170.49166667,-43.725 170.5,-43.725 170.5,-43.71666667 170.49166667,-43.71666667 170.48333333,-43.71666667 170.48333333,-43.70833333 170.48333333,-43.7 170.475,-43.7 170.46666667,-43.7 170.46666667,-43.69166667 170.475,-43.69166667 170.48333333,-43.69166667 170.48333333,-43.68333333 170.48333333,-43.675 170.475,-43.675 170.46666667,-43.675 170.46666667,-43.66666667 170.45833333,-43.66666667 170.45,-43.66666667 170.45,-43.65833333 170.44166667,-43.65833333 170.44166667,-43.65 170.45,-43.65 170.45833333,-43.65 170.46666667,-43.65 170.46666667,-43.64166667 170.46666667,-43.63333333 170.46666667,-43.625 170.46666667,-43.61666667 170.45833333,-43.61666667 170.45833333,-43.60833333 170.45,-43.60833333 170.44166667,-43.60833333 170.44166667,-43.6 170.45,-43.6 170.45,-43.59166667 170.45833333,-43.59166667 170.46666667,-43.59166667 170.46666667,-43.58333333 170.45833333,-43.58333333 170.45,-43.58333333 170.45,-43.575 170.45,-43.56666667 170.45,-43.55833333 170.45833333,-43.55833333 170.45833333,-43.56666667 170.46666667,-43.56666667 170.46666667,-43.55833333 170.475,-43.55833333 170.475,-43.55 170.46666667,-43.55 170.46666667,-43.54166667 170.46666667,-43.53333333 170.46666667,-43.525 170.475,-43.525 170.475,-43.51666667 170.475,-43.50833333 170.48333333,-43.50833333 170.49166667,-43.50833333 170.5,-43.50833333 170.5,-43.51666667 170.50833333,-43.51666667 170.50833333,-43.525 170.51666667000001,-43.525 170.525,-43.525 170.525,-43.51666667 170.53333333,-43.51666667 170.53333333,-43.525 170.53333333,-43.53333333 170.525,-43.53333333 170.51666667000001,-43.53333333 170.50833333,-43.53333333 170.50833333,-43.54166667 170.51666667000001,-43.54166667 170.525,-43.54166667 170.53333333,-43.54166667 170.54166667000001,-43.54166667 170.54166667000001,-43.55 170.53333333,-43.55 170.525,-43.55 170.51666667000001,-43.55 170.51666667000001,-43.55833333 170.51666667000001,-43.56666667 170.51666667000001,-43.575 170.50833333,-43.575 170.50833333,-43.58333333 170.50833333,-43.59166667 170.51666667000001,-43.59166667 170.51666667000001,-43.58333333 170.525,-43.58333333 170.53333333,-43.58333333 170.54166667000001,-43.58333333 170.54166667000001,-43.59166667 170.54166667000001,-43.6 170.54166667000001,-43.60833333 170.53333333,-43.60833333 170.525,-43.60833333 170.51666667000001,-43.60833333 170.51666667000001,-43.61666667 170.525,-43.61666667 170.525,-43.625 170.53333333,-43.625 170.53333333,-43.63333333 170.525,-43.63333333 170.525,-43.64166667 170.53333333,-43.64166667 170.53333333,-43.65 170.54166667000001,-43.65 170.54166667000001,-43.65833333 170.53333333,-43.65833333 170.525,-43.65833333 170.51666667000001,-43.65833333 170.51666667000001,-43.65 170.51666667000001,-43.64166667 170.51666667000001,-43.63333333 170.50833333,-43.63333333 170.5,-43.63333333 170.5,-43.64166667 170.49166667,-43.64166667 170.48333333,-43.64166667 170.48333333,-43.65 170.48333333,-43.65833333 170.475,-43.65833333 170.475,-43.66666667 170.48333333,-43.66666667 170.49166667,-43.66666667 170.49166667,-43.675 170.5,-43.675 170.5,-43.68333333 170.50833333,-43.68333333 170.50833333,-43.69166667 170.5,-43.69166667 170.49166667,-43.69166667 170.49166667,-43.7 170.5,-43.7 170.5,-43.70833333 170.50833333,-43.70833333 170.50833333,-43.71666667 170.51666667000001,-43.71666667 170.51666667000001,-43.725 170.525,-43.725 170.53333333,-43.725 170.53333333,-43.73333333 170.525,-43.73333333 170.51666667000001,-43.73333333 170.51666667000001,-43.74166667 170.51666667000001,-43.75 170.50833333,-43.75 170.50833333,-43.75833333 170.51666667000001,-43.75833333 170.51666667000001,-43.76666667 170.50833333,-43.76666667 170.50833333,-43.775 170.51666667000001,-43.775 170.51666667000001,-43.78333333 170.525,-43.78333333 170.525,-43.79166667 170.51666667000001,-43.79166667 170.51666667000001,-43.8 170.50833333,-43.8 170.5,-43.8 170.5,-43.80833333 170.5,-43.81666667 170.49166667,-43.81666667 170.48333333,-43.81666667 170.475,-43.81666667</coordinates></LinearRing></outerBoundaryIs><innerBoundaryIs><LinearRing><coordinates>170.49166667,-43.78333333 170.49166667,-43.79166667 170.5,-43.79166667 170.5,-43.78333333 170.5,-43.775 170.49166667,-43.775 170.49166667,-43.78333333</coordinates></LinearRing></innerBoundaryIs><innerBoundaryIs><LinearRing><coordinates>170.48333333,-43.58333333 170.49166667,-43.58333333 170.49166667,-43.575 170.48333333,-43.575 170.48333333,-43.58333333</coordinates></LinearRing></innerBoundaryIs><innerBoundaryIs><LinearRing><coordinates>170.48333333,-43.59166667 170.48333333,-43.6 170.49166667,-43.6 170.49166667,-43.60833333 170.5,-43.60833333 170.5,-43.6 170.5,-43.59166667 170.49166667,-43.59166667 170.48333333,-43.59166667</coordinates></LinearRing></innerBoundaryIs></Polygon><Polygon><outerBoundaryIs><LinearRing><coordinates>169.925,-43.61666667 169.93333333000001,-43.61666667 169.93333333000001,-43.625 169.925,-43.625 169.91666667000001,-43.625 169.91666667000001,-43.61666667 169.925,-43.61666667</coordinates></LinearRing></outerBoundaryIs></Polygon><Polygon><outerBoundaryIs><LinearRing><coordinates>170.85,-43.60833333 170.85,-43.61666667 170.84166667,-43.61666667 170.83333333,-43.61666667 170.83333333,-43.60833333 170.84166667,-43.60833333 170.84166667,-43.6 170.85,-43.6 170.85,-43.60833333</coordinates></LinearRing></outerBoundaryIs></Polygon><Polygon><outerBoundaryIs><LinearRing><coordinates>169.9,-43.60833333 169.90833333,-43.60833333 169.91666667000001,-43.60833333 169.91666667000001,-43.61666667 169.90833333,-43.61666667 169.9,-43.61666667 169.89166667000001,-43.61666667 169.88333333,-43.61666667 169.88333333,-43.60833333 169.89166667000001,-43.60833333 169.89166667000001,-43.6 169.9,-43.6 169.9,-43.60833333</coordinates></LinearRing></outerBoundaryIs></Polygon><Polygon><outerBoundaryIs><LinearRing><coordinates>170.55,-43.60833333 170.55833333000001,-43.60833333 170.55833333000001,-43.61666667 170.55,-43.61666667 170.55,-43.60833333</coordinates></LinearRing></outerBoundaryIs></Polygon><Polygon><outerBoundaryIs><LinearRing><coordinates>171.70833333,-43.09166667 171.71666667,-43.09166667 171.71666667,-43.1 171.70833333,-43.1 171.70833333,-43.09166667</coordinates></LinearRing></outerBoundaryIs></Polygon><Polygon><outerBoundaryIs><LinearRing><coordinates>171.69166667,-43.09166667 171.7,-43.09166667 171.7,-43.1 171.69166667,-43.1 171.69166667,-43.09166667</coordinates></LinearRing></outerBoundaryIs></Polygon><Polygon><outerBoundaryIs><LinearRing><coordinates>171.15833333,-43.09166667 171.16666667000001,-43.09166667 171.16666667000001,-43.1 171.15833333,-43.1 171.15833333,-43.09166667</coordinates></LinearRing></outerBoundaryIs></Polygon><Polygon><outerBoundaryIs><LinearRing><coordinates>171.80833333000001,-43.10833333 171.81666667,-43.10833333 171.81666667,-43.11666667 171.80833333000001,-43.11666667 171.80833333000001,-43.10833333</coordinates></LinearRing></outerBoundaryIs></Polygon><Polygon><outerBoundaryIs><LinearRing><coordinates>170.93333333000001,-43.10833333 170.94166667,-43.10833333 170.94166667,-43.11666667 170.93333333000001,-43.11666667 170.93333333000001,-43.10833333</coordinates></LinearRing></outerBoundaryIs></Polygon><Polygon><outerBoundaryIs><LinearRing><coordinates>171.45833333,-43.1 171.46666667,-43.1 171.46666667,-43.10833333 171.45833333,-43.10833333 171.45833333,-43.1</coordinates></LinearRing></outerBoundaryIs></Polygon><Polygon><outerBoundaryIs><LinearRing><coordinates>171.15833333,-43.05833333 171.16666667000001,-43.05833333 171.16666667000001,-43.06666667 171.15833333,-43.06666667 171.15,-43.06666667 171.15,-43.05833333 171.15833333,-43.05833333</coordinates></LinearRing></outerBoundaryIs></Polygon><Polygon><outerBoundaryIs><LinearRing><coordinates>171.11666667,-43.05833333 171.125,-43.05833333 171.125,-43.06666667 171.11666667,-43.06666667 171.11666667,-43.05833333</coordinates></LinearRing></outerBoundaryIs></Polygon><Polygon><outerBoundaryIs><LinearRing><coordinates>171.55,-43.05833333 171.55833333000001,-43.05833333 171.55833333000001,-43.06666667 171.55,-43.06666667 171.55,-43.05833333</coordinates></LinearRing></outerBoundaryIs></Polygon><Polygon><outerBoundaryIs><LinearRing><coordinates>171.46666667,-43.05833333 171.475,-43.05833333 171.475,-43.06666667 171.46666667,-43.06666667 171.46666667,-43.05833333</coordinates></LinearRing></outerBoundaryIs></Polygon><Polygon><outerBoundaryIs><LinearRing><coordinates>171.48333333,-43.05 171.49166667,-43.05 171.5,-43.05 171.50833333,-43.05 171.50833333,-43.05833333 171.5,-43.05833333 171.49166667,-43.05833333 171.48333333,-43.05833333 171.48333333,-43.05</coordinates></LinearRing></outerBoundaryIs></Polygon><Polygon><outerBoundaryIs><LinearRing><coordinates>170.94166667,-43.05 170.95,-43.05 170.95,-43.05833333 170.94166667,-43.05833333 170.94166667,-43.05</coordinates></LinearRing></outerBoundaryIs></Polygon><Polygon><outerBoundaryIs><LinearRing><coordinates>171.44166667,-43.09166667 171.45,-43.09166667 171.45,-43.1 171.44166667,-43.1 171.43333333000001,-43.1 171.425,-43.1 171.425,-43.09166667 171.41666667000001,-43.09166667 171.41666667000001,-43.08333333 171.425,-43.08333333 171.43333333000001,-43.08333333 171.44166667,-43.08333333 171.44166667,-43.09166667</coordinates></LinearRing></outerBoundaryIs></Polygon><Polygon><outerBoundaryIs><LinearRing><coordinates>170.95833333,-43.08333333 170.95833333,-43.09166667 170.95,-43.09166667 170.95,-43.08333333 170.94166667,-43.08333333 170.94166667,-43.075 170.95,-43.075 170.95833333,-43.075 170.95833333,-43.08333333</coordinates></LinearRing></outerBoundaryIs></Polygon><Polygon><outerBoundaryIs><LinearRing><coordinates>170.85,-43.08333333 170.85833333,-43.08333333 170.85833333,-43.09166667 170.85,-43.09166667 170.85,-43.08333333</coordinates></LinearRing></outerBoundaryIs></Polygon><Polygon><outerBoundaryIs><LinearRing><coordinates>171.16666667000001,-43.08333333 171.175,-43.08333333 171.175,-43.09166667 171.16666667000001,-43.09166667 171.16666667000001,-43.08333333</coordinates></LinearRing></outerBoundaryIs></Polygon><Polygon><outerBoundaryIs><LinearRing><coordinates>171.09166667,-43.075 171.1,-43.075 171.1,-43.08333333 171.09166667,-43.08333333 171.09166667,-43.075</coordinates></LinearRing></outerBoundaryIs></Polygon><Polygon><outerBoundaryIs><LinearRing><coordinates>171.45833333,-43.075 171.46666667,-43.075 171.475,-43.075 171.475,-43.08333333 171.46666667,-43.08333333 171.45833333,-43.08333333 171.45,-43.08333333 171.44166667,-43.08333333 171.44166667,-43.075 171.45,-43.075 171.45833333,-43.075</coordinates></LinearRing></outerBoundaryIs></Polygon><Polygon><outerBoundaryIs><LinearRing><coordinates>171.475,-43.06666667 171.48333333,-43.06666667 171.48333333,-43.075 171.475,-43.075 171.475,-43.06666667</coordinates></LinearRing></outerBoundaryIs></Polygon><Polygon><outerBoundaryIs><LinearRing><coordinates>170.93333333000001,-43.06666667 170.94166667,-43.06666667 170.94166667,-43.075 170.93333333000001,-43.075 170.93333333000001,-43.06666667</coordinates></LinearRing></outerBoundaryIs></Polygon><Polygon><outerBoundaryIs><LinearRing><coordinates>172.25833333,-43.0 172.26666667000001,-43.0 172.26666667000001,-43.00833333 172.25833333,-43.00833333 172.25833333,-43.0</coordinates></LinearRing></outerBoundaryIs></Polygon><Polygon><outerBoundaryIs><LinearRing><coordinates>171.3,-42.99166667 171.30833333000001,-42.99166667 171.30833333000001,-43.0 171.3,-43.0 171.3,-42.99166667</coordinates></LinearRing></outerBoundaryIs></Polygon><Polygon><outerBoundaryIs><LinearRing><coordinates>172.24166667,-43.025 172.24166667,-43.03333333 172.23333333,-43.03333333 172.225,-43.03333333 172.21666667,-43.03333333 172.20833333,-43.03333333 172.20833333,-43.025 172.20833333,-43.01666667 172.21666667,-43.01666667 172.225,-43.01666667 172.23333333,-43.01666667 172.23333333,-43.00833333 172.24166667,-43.00833333 172.24166667,-43.01666667 172.24166667,-43.025</coordinates></LinearRing></outerBoundaryIs></Polygon><Polygon><outerBoundaryIs><LinearRing><coordinates>171.525,-43.01666667 171.525,-43.025 171.51666667000001,-43.025 171.51666667000001,-43.01666667 171.51666667000001,-43.00833333 171.525,-43.00833333 171.53333333,-43.00833333 171.53333333,-43.01666667 171.525,-43.01666667</coordinates></LinearRing></outerBoundaryIs></Polygon><Polygon><outerBoundaryIs><LinearRing><coordinates>171.45833333,-43.01666667 171.46666667,-43.01666667 171.46666667,-43.025 171.45833333,-43.025 171.45833333,-43.01666667</coordinates></LinearRing></outerBoundaryIs></Polygon><Polygon><outerBoundaryIs><LinearRing><coordinates>171.84166667,-43.01666667 171.85,-43.01666667 171.85,-43.025 171.84166667,-43.025 171.84166667,-43.01666667</coordinates></LinearRing></outerBoundaryIs></Polygon><Polygon><outerBoundaryIs><LinearRing><coordinates>171.875,-43.01666667 171.88333333,-43.01666667 171.88333333,-43.025 171.875,-43.025 171.86666667,-43.025 171.86666667,-43.01666667 171.86666667,-43.00833333 171.875,-43.00833333 171.875,-43.01666667</coordinates></LinearRing></outerBoundaryIs></Polygon><Polygon><outerBoundaryIs><LinearRing><coordinates>171.19166667,-43.00833333 171.2,-43.00833333 171.2,-43.01666667 171.19166667,-43.01666667 171.19166667,-43.00833333</coordinates></LinearRing></outerBoundaryIs></Polygon><Polygon><outerBoundaryIs><LinearRing><coordinates>171.25,-43.00833333 171.25833333,-43.00833333 171.25833333,-43.01666667 171.25,-43.01666667 171.25,-43.00833333</coordinates></LinearRing></outerBoundaryIs></Polygon><Polygon><outerBoundaryIs><LinearRing><coordinates>171.49166667,-43.00833333 171.49166667,-43.01666667 171.48333333,-43.01666667 171.475,-43.01666667 171.475,-43.00833333 171.475,-43.0 171.46666667,-43.0 171.46666667,-42.99166667 171.475,-42.99166667 171.48333333,-42.99166667 171.49166667,-42.99166667 171.5,-42.99166667 171.50833333,-42.99166667 171.50833333,-43.0 171.5,-43.0 171.49166667,-43.0 171.49166667,-43.00833333</coordinates></LinearRing></outerBoundaryIs></Polygon><Polygon><outerBoundaryIs><LinearRing><coordinates>171.775,-42.95 171.78333333,-42.95 171.78333333,-42.95833333 171.775,-42.95833333 171.775,-42.95</coordinates></LinearRing></outerBoundaryIs></Polygon><Polygon><outerBoundaryIs><LinearRing><coordinates>171.34166667,-42.95833333 171.34166667,-42.96666667 171.33333333,-42.96666667 171.33333333,-42.95833333 171.33333333,-42.95 171.34166667,-42.95 171.34166667,-42.95833333</coordinates></LinearRing></outerBoundaryIs></Polygon><Polygon><outerBoundaryIs><LinearRing><coordinates>172.16666667000001,-42.95 172.175,-42.95 172.175,-42.95833333 172.16666667000001,-42.95833333 172.16666667000001,-42.95</coordinates></LinearRing></outerBoundaryIs></Polygon><Polygon><outerBoundaryIs><LinearRing><coordinates>171.5,-42.975 171.50833333,-42.975 171.50833333,-42.98333333 171.5,-42.98333333 171.49166667,-42.98333333 171.49166667,-42.975 171.5,-42.975</coordinates></LinearRing></outerBoundaryIs></Polygon><Polygon><outerBoundaryIs><LinearRing><coordinates>171.45833333,-42.99166667 171.45833333,-43.0 171.45,-43.0 171.45,-42.99166667 171.45,-42.98333333 171.45,-42.975 171.45,-42.96666667 171.44166667,-42.96666667 171.44166667,-42.95833333 171.43333333000001,-42.95833333 171.43333333000001,-42.95 171.44166667,-42.95 171.45,-42.95 171.45,-42.95833333 171.45833333,-42.95833333 171.46666667,-42.95833333 171.46666667,-42.96666667 171.45833333,-42.96666667 171.45833333,-42.975 171.46666667,-42.975 171.46666667,-42.98333333 171.46666667,-42.99166667 171.45833333,-42.99166667</coordinates></LinearRing></outerBoundaryIs></Polygon><Polygon><outerBoundaryIs><LinearRing><coordinates>171.55833333000001,-42.99166667 171.55833333000001,-43.0 171.55,-43.0 171.55,-42.99166667 171.54166667000001,-42.99166667 171.54166667000001,-42.98333333 171.53333333,-42.98333333 171.53333333,-42.975 171.54166667000001,-42.975 171.55,-42.975 171.55833333000001,-42.975 171.55833333000001,-42.98333333 171.56666667,-42.98333333 171.56666667,-42.99166667 171.55833333000001,-42.99166667</coordinates></LinearRing></outerBoundaryIs></Polygon><Polygon><outerBoundaryIs><LinearRing><coordinates>171.18333333000001,-42.98333333 171.19166667,-42.98333333 171.19166667,-42.99166667 171.18333333000001,-42.99166667 171.18333333000001,-42.98333333</coordinates></LinearRing></outerBoundaryIs></Polygon><Polygon><outerBoundaryIs><LinearRing><coordinates>171.575,-42.98333333 171.58333333,-42.98333333 171.58333333,-42.99166667 171.575,-42.99166667 171.575,-42.98333333</coordinates></LinearRing></outerBoundaryIs></Polygon><Polygon><outerBoundaryIs><LinearRing><coordinates>171.66666667000001,-43.0 171.66666667000001,-43.00833333 171.65833333,-43.00833333 171.65,-43.00833333 171.65,-43.0 171.64166667000001,-43.0 171.63333333,-43.0 171.625,-43.0 171.61666667,-43.0 171.61666667,-42.99166667 171.625,-42.99166667 171.63333333,-42.99166667 171.64166667000001,-42.99166667 171.65,-42.99166667 171.65833333,-42.99166667 171.65833333,-42.98333333 171.66666667000001,-42.98333333 171.66666667000001,-42.975 171.675,-42.975 171.68333333000001,-42.975 171.68333333000001,-42.98333333 171.69166667,-42.98333333 171.69166667,-42.99166667 171.68333333000001,-42.99166667 171.68333333000001,-43.0 171.675,-43.0 171.66666667000001,-43.0</coordinates></LinearRing></outerBoundaryIs></Polygon><Polygon><outerBoundaryIs><LinearRing><coordinates>171.625,-42.975 171.63333333,-42.975 171.63333333,-42.98333333 171.625,-42.98333333 171.61666667,-42.98333333 171.61666667,-42.975 171.625,-42.975</coordinates></LinearRing></outerBoundaryIs></Polygon><Polygon><outerBoundaryIs><LinearRing><coordinates>171.19166667,-42.975 171.2,-42.975 171.2,-42.98333333 171.19166667,-42.98333333 171.19166667,-42.975</coordinates></LinearRing></outerBoundaryIs></Polygon><Polygon><outerBoundaryIs><LinearRing><coordinates>171.15833333,-42.975 171.16666667000001,-42.975 171.16666667000001,-42.98333333 171.15833333,-42.98333333 171.15,-42.98333333 171.15,-42.975 171.15833333,-42.975</coordinates></LinearRing></outerBoundaryIs></Polygon><Polygon><outerBoundaryIs><LinearRing><coordinates>171.60833333,-42.96666667 171.61666667,-42.96666667 171.61666667,-42.975 171.60833333,-42.975 171.60833333,-42.96666667</coordinates></LinearRing></outerBoundaryIs></Polygon><Polygon><outerBoundaryIs><LinearRing><coordinates>170.78333333,-42.96666667 170.79166667000001,-42.96666667 170.79166667000001,-42.975 170.78333333,-42.975 170.78333333,-42.96666667</coordinates></LinearRing></outerBoundaryIs></Polygon><Polygon><outerBoundaryIs><LinearRing><coordinates>171.84166667,-42.96666667 171.84166667,-42.975 171.83333333,-42.975 171.825,-42.975 171.825,-42.96666667 171.81666667,-42.96666667 171.81666667,-42.95833333 171.825,-42.95833333 171.825,-42.95 171.83333333,-42.95 171.84166667,-42.95 171.84166667,-42.95833333 171.85,-42.95833333 171.85833333,-42.95833333 171.86666667,-42.95833333 171.875,-42.95833333 171.875,-42.96666667 171.875,-42.975 171.86666667,-42.975 171.85833333,-42.975 171.85,-42.975 171.85,-42.96666667 171.84166667,-42.96666667</coordinates></LinearRing></outerBoundaryIs></Polygon><Polygon><outerBoundaryIs><LinearRing><coordinates>171.525,-42.96666667 171.53333333,-42.96666667 171.53333333,-42.975 171.525,-42.975 171.51666667000001,-42.975 171.50833333,-42.975 171.50833333,-42.96666667 171.5,-42.96666667 171.5,-42.95833333 171.50833333,-42.95833333 171.50833333,-42.95 171.51666667000001,-42.95 171.51666667000001,-42.95833333 171.51666667000001,-42.96666667 171.525,-42.96666667</coordinates></LinearRing></outerBoundaryIs></Polygon><Polygon><outerBoundaryIs><LinearRing><coordinates>171.98333333,-43.025 171.98333333,-43.03333333 171.975,-43.03333333 171.96666667,-43.03333333 171.96666667,-43.025 171.95833333,-43.025 171.95833333,-43.01666667 171.95833333,-43.00833333 171.96666667,-43.00833333 171.96666667,-43.0 171.95833333,-43.0 171.95833333,-42.99166667 171.95,-42.99166667 171.94166667,-42.99166667 171.93333333000001,-42.99166667 171.93333333000001,-43.0 171.94166667,-43.0 171.94166667,-43.00833333 171.93333333000001,-43.00833333 171.925,-43.00833333 171.91666667000001,-43.00833333 171.91666667000001,-43.0 171.925,-43.0 171.925,-42.99166667 171.925,-42.98333333 171.93333333000001,-42.98333333 171.93333333000001,-42.975 171.925,-42.975 171.925,-42.96666667 171.93333333000001,-42.96666667 171.94166667,-42.96666667 171.94166667,-42.95833333 171.94166667,-42.95 171.95,-42.95 171.95833333,-42.95 171.95833333,-42.95833333 171.95833333,-42.96666667 171.95833333,-42.975 171.96666667,-42.975 171.96666667,-42.98333333 171.975,-42.98333333 171.975,-42.975 171.975,-42.96666667 171.96666667,-42.96666667 171.96666667,-42.95833333 171.975,-42.95833333 171.98333333,-42.95833333 171.99166667,-42.95833333 172.0,-42.95833333 172.0,-42.96666667 171.99166667,-42.96666667 171.98333333,-42.96666667 171.98333333,-42.975 171.99166667,-42.975 171.99166667,-42.98333333 172.0,-42.98333333 172.0,-42.99166667 172.00833333,-42.99166667 172.01666667000001,-42.99166667 172.01666667000001,-43.0 172.00833333,-43.0 172.00833333,-43.00833333 172.0,-43.00833333 172.0,-43.01666667 171.99166667,-43.01666667 171.98333333,-43.01666667 171.98333333,-43.025</coordinates></LinearRing></outerBoundaryIs><innerBoundaryIs><LinearRing><coordinates>171.95833333,-42.975 171.95,-42.975 171.95,-42.98333333 171.95833333,-42.98333333 171.95833333,-42.975</coordinates></LinearRing></innerBoundaryIs><innerBoundaryIs><LinearRing><coordinates>172.0,-42.99166667 171.99166667,-42.99166667 171.99166667,-43.0 172,-43 172.0,-42.99166667</coordinates></LinearRing></innerBoundaryIs></Polygon><Polygon><outerBoundaryIs><LinearRing><coordinates>171.66666667000001,-43.04166667 171.675,-43.04166667 171.68333333000001,-43.04166667 171.68333333000001,-43.05 171.675,-43.05 171.66666667000001,-43.05 171.66666667000001,-43.04166667</coordinates></LinearRing></outerBoundaryIs></Polygon><Polygon><outerBoundaryIs><LinearRing><coordinates>171.125,-43.03333333 171.13333333,-43.03333333 171.14166667000001,-43.03333333 171.15,-43.03333333 171.15833333,-43.03333333 171.16666667000001,-43.03333333 171.175,-43.03333333 171.175,-43.04166667 171.16666667000001,-43.04166667 171.15833333,-43.04166667 171.15,-43.04166667 171.14166667000001,-43.04166667 171.13333333,-43.04166667 171.125,-43.04166667 171.11666667,-43.04166667 171.10833333,-43.04166667 171.1,-43.04166667 171.09166667,-43.04166667 171.08333333,-43.04166667 171.08333333,-43.03333333 171.08333333,-43.025 171.075,-43.025 171.075,-43.01666667 171.06666667,-43.01666667 171.05833333000001,-43.01666667 171.05,-43.01666667 171.04166667000001,-43.01666667 171.03333333,-43.01666667 171.03333333,-43.00833333 171.03333333,-43.0 171.04166667000001,-43.0 171.05,-43.0 171.05833333000001,-43.0 171.06666667,-43.0 171.075,-43.0 171.075,-43.00833333 171.08333333,-43.00833333 171.09166667,-43.00833333 171.09166667,-43.01666667 171.1,-43.01666667 171.1,-43.025 171.10833333,-43.025 171.10833333,-43.03333333 171.11666667,-43.03333333 171.11666667,-43.025 171.125,-43.025 171.125,-43.03333333</coordinates></LinearRing></outerBoundaryIs></Polygon><Polygon><outerBoundaryIs><LinearRing><coordinates>171.46666667,-43.05 171.46666667,-43.05833333 171.45833333,-43.05833333 171.45,-43.05833333 171.44166667,-43.05833333 171.43333333000001,-43.05833333 171.425,-43.05833333 171.425,-43.05 171.43333333000001,-43.05 171.44166667,-43.05 171.45,-43.05 171.45833333,-43.05 171.45833333,-43.04166667 171.46666667,-43.04166667 171.475,-43.04166667 171.475,-43.05 171.46666667,-43.05</coordinates></LinearRing></outerBoundaryIs></Polygon><Polygon><outerBoundaryIs><LinearRing><coordinates>171.69166667,-43.08333333 171.69166667,-43.09166667 171.68333333000001,-43.09166667 171.68333333000001,-43.08333333 171.675,-43.08333333 171.66666667000001,-43.08333333 171.66666667000001,-43.075 171.66666667000001,-43.06666667 171.675,-43.06666667 171.68333333000001,-43.06666667 171.69166667,-43.06666667 171.69166667,-43.075 171.7,-43.075 171.7,-43.06666667 171.70833333,-43.06666667 171.70833333,-43.05833333 171.70833333,-43.05 171.70833333,-43.04166667 171.71666667,-43.04166667 171.725,-43.04166667 171.73333333,-43.04166667 171.73333333,-43.05 171.74166667,-43.05 171.74166667,-43.05833333 171.73333333,-43.05833333 171.73333333,-43.06666667 171.74166667,-43.06666667 171.75,-43.06666667 171.75,-43.075 171.75833333,-43.075 171.75833333,-43.08333333 171.76666667000001,-43.08333333 171.76666667000001,-43.09166667 171.76666667000001,-43.1 171.775,-43.1 171.775,-43.10833333 171.76666667000001,-43.10833333 171.76666667000001,-43.11666667 171.75833333,-43.11666667 171.75833333,-43.10833333 171.75,-43.10833333 171.75,-43.1 171.74166667,-43.1 171.73333333,-43.1 171.73333333,-43.09166667 171.74166667,-43.09166667 171.74166667,-43.08333333 171.74166667,-43.075 171.73333333,-43.075 171.725,-43.075 171.725,-43.08333333 171.71666667,-43.08333333 171.70833333,-43.08333333 171.70833333,-43.09166667 171.7,-43.09166667 171.7,-43.08333333 171.69166667,-43.08333333</coordinates></LinearRing></outerBoundaryIs></Polygon><Polygon><outerBoundaryIs><LinearRing><coordinates>171.6,-43.08333333 171.6,-43.09166667 171.59166667,-43.09166667 171.58333333,-43.09166667 171.58333333,-43.08333333 171.575,-43.08333333 171.56666667,-43.08333333 171.56666667,-43.075 171.575,-43.075 171.575,-43.06666667 171.58333333,-43.06666667 171.59166667,-43.06666667 171.6,-43.06666667 171.6,-43.05833333 171.59166667,-43.05833333 171.58333333,-43.05833333 171.575,-43.05833333 171.56666667,-43.05833333 171.55833333000001,-43.05833333 171.55833333000001,-43.05 171.56666667,-43.05 171.56666667,-43.04166667 171.55833333000001,-43.04166667 171.55833333000001,-43.03333333 171.55833333000001,-43.025 171.56666667,-43.025 171.56666667,-43.03333333 171.575,-43.03333333 171.575,-43.04166667 171.58333333,-43.04166667 171.59166667,-43.04166667 171.6,-43.04166667 171.60833333,-43.04166667 171.61666667,-43.04166667 171.625,-43.04166667 171.63333333,-43.04166667 171.64166667000001,-43.04166667 171.65,-43.04166667 171.65833333,-43.04166667 171.65833333,-43.05 171.65833333,-43.05833333 171.65833333,-43.06666667 171.65,-43.06666667 171.64166667000001,-43.06666667 171.63333333,-43.06666667 171.63333333,-43.05833333 171.625,-43.05833333 171.61666667,-43.05833333 171.61666667,-43.05 171.60833333,-43.05 171.60833333,-43.05833333 171.60833333,-43.06666667 171.61666667,-43.06666667 171.61666667,-43.075 171.60833333,-43.075 171.6,-43.075 171.6,-43.08333333</coordinates></LinearRing></outerBoundaryIs></Polygon><Polygon><outerBoundaryIs><LinearRing><coordinates>171.86666667,-43.03333333 171.875,-43.03333333 171.875,-43.04166667 171.86666667,-43.04166667 171.86666667,-43.03333333</coordinates></LinearRing></outerBoundaryIs></Polygon><Polygon><outerBoundaryIs><LinearRing><coordinates>171.375,-43.03333333 171.38333333,-43.03333333 171.38333333,-43.04166667 171.375,-43.04166667 171.375,-43.03333333</coordinates></LinearRing></outerBoundaryIs></Polygon><Polygon><outerBoundaryIs><LinearRing><coordinates>171.28333333,-43.03333333 171.29166667000001,-43.03333333 171.29166667000001,-43.04166667 171.28333333,-43.04166667 171.28333333,-43.03333333</coordinates></LinearRing></outerBoundaryIs></Polygon><Polygon><outerBoundaryIs><LinearRing><coordinates>171.78333333,-43.025 171.79166667000001,-43.025 171.79166667000001,-43.03333333 171.78333333,-43.03333333 171.78333333,-43.025</coordinates></LinearRing></outerBoundaryIs></Polygon><Polygon><outerBoundaryIs><LinearRing><coordinates>171.53333333,-43.025 171.54166667000001,-43.025 171.54166667000001,-43.03333333 171.53333333,-43.03333333 171.525,-43.03333333 171.525,-43.025 171.53333333,-43.025</coordinates></LinearRing></outerBoundaryIs></Polygon><Polygon><outerBoundaryIs><LinearRing><coordinates>171.275,-43.025 171.28333333,-43.025 171.28333333,-43.03333333 171.275,-43.03333333 171.275,-43.025</coordinates></LinearRing></outerBoundaryIs></Polygon><Polygon><outerBoundaryIs><LinearRing><coordinates>172.175,-42.90833333 172.18333333000001,-42.90833333 172.18333333000001,-42.91666667 172.175,-42.91666667 172.175,-42.90833333</coordinates></LinearRing></outerBoundaryIs></Polygon><Polygon><outerBoundaryIs><LinearRing><coordinates>171.525,-42.86666667 171.53333333,-42.86666667 171.53333333,-42.875 171.525,-42.875 171.51666667000001,-42.875 171.50833333,-42.875 171.50833333,-42.86666667 171.51666667000001,-42.86666667 171.525,-42.86666667</coordinates></LinearRing></outerBoundaryIs></Polygon><Polygon><outerBoundaryIs><LinearRing><coordinates>171.69166667,-42.85833333 171.7,-42.85833333 171.7,-42.86666667 171.69166667,-42.86666667 171.69166667,-42.85833333</coordinates></LinearRing></outerBoundaryIs></Polygon><Polygon><outerBoundaryIs><LinearRing><coordinates>171.55,-42.88333333 171.55833333000001,-42.88333333 171.55833333000001,-42.89166667 171.55,-42.89166667 171.55,-42.88333333</coordinates></LinearRing></outerBoundaryIs></Polygon><Polygon><outerBoundaryIs><LinearRing><coordinates>171.68333333000001,-42.88333333 171.68333333000001,-42.89166667 171.675,-42.89166667 171.675,-42.88333333 171.675,-42.875 171.675,-42.86666667 171.68333333000001,-42.86666667 171.69166667,-42.86666667 171.69166667,-42.875 171.69166667,-42.88333333 171.68333333000001,-42.88333333</coordinates></LinearRing></outerBoundaryIs></Polygon><Polygon><outerBoundaryIs><LinearRing><coordinates>171.36666667,-42.88333333 171.375,-42.88333333 171.375,-42.89166667 171.36666667,-42.89166667 171.36666667,-42.88333333</coordinates></LinearRing></outerBoundaryIs></Polygon><Polygon><outerBoundaryIs><LinearRing><coordinates>171.35833333,-42.88333333 171.35833333,-42.89166667 171.35,-42.89166667 171.34166667,-42.89166667 171.33333333,-42.89166667 171.33333333,-42.88333333 171.34166667,-42.88333333 171.34166667,-42.875 171.35,-42.875 171.35,-42.86666667 171.35833333,-42.86666667 171.35833333,-42.85833333 171.36666667,-42.85833333 171.375,-42.85833333 171.38333333,-42.85833333 171.38333333,-42.86666667 171.38333333,-42.875 171.375,-42.875 171.36666667,-42.875 171.36666667,-42.88333333 171.35833333,-42.88333333</coordinates></LinearRing></outerBoundaryIs></Polygon><Polygon><outerBoundaryIs><LinearRing><coordinates>171.3,-42.875 171.30833333000001,-42.875 171.30833333000001,-42.88333333 171.3,-42.88333333 171.3,-42.875</coordinates></LinearRing></outerBoundaryIs></Polygon><Polygon><outerBoundaryIs><LinearRing><coordinates>171.45833333,-42.825 171.46666667,-42.825 171.46666667,-42.83333333 171.45833333,-42.83333333 171.45833333,-42.825</coordinates></LinearRing></outerBoundaryIs></Polygon><Polygon><outerBoundaryIs><LinearRing><coordinates>172.04166667000001,-42.825 172.05,-42.825 172.05833333000001,-42.825 172.05833333000001,-42.83333333 172.05,-42.83333333 172.04166667000001,-42.83333333 172.03333333,-42.83333333 172.025,-42.83333333 172.025,-42.825 172.03333333,-42.825 172.04166667000001,-42.825</coordinates></LinearRing></outerBoundaryIs></Polygon><Polygon><outerBoundaryIs><LinearRing><coordinates>171.66666667000001,-42.825 171.675,-42.825 171.675,-42.83333333 171.66666667000001,-42.83333333 171.66666667000001,-42.825</coordinates></LinearRing></outerBoundaryIs></Polygon><Polygon><outerBoundaryIs><LinearRing><coordinates>171.725,-42.825 171.73333333,-42.825 171.73333333,-42.83333333 171.725,-42.83333333 171.725,-42.825</coordinates></LinearRing></outerBoundaryIs></Polygon><Polygon><outerBoundaryIs><LinearRing><coordinates>172.26666667000001,-42.8 172.275,-42.8 172.275,-42.80833333 172.26666667000001,-42.80833333 172.26666667000001,-42.8</coordinates></LinearRing></outerBoundaryIs></Polygon><Polygon><outerBoundaryIs><LinearRing><coordinates>171.575,-42.80833333 171.575,-42.81666667 171.56666667,-42.81666667 171.56666667,-42.80833333 171.56666667,-42.8 171.575,-42.8 171.575,-42.80833333</coordinates></LinearRing></outerBoundaryIs></Polygon><Polygon><outerBoundaryIs><LinearRing><coordinates>172.025,-42.81666667 172.025,-42.825 172.01666667000001,-42.825 172.01666667000001,-42.81666667 172.00833333,-42.81666667 172.00833333,-42.80833333 172.00833333,-42.8 172.01666667000001,-42.8 172.025,-42.8 172.025,-42.80833333 172.03333333,-42.80833333 172.03333333,-42.81666667 172.025,-42.81666667</coordinates></LinearRing></outerBoundaryIs></Polygon><Polygon><outerBoundaryIs><LinearRing><coordinates>171.44166667,-42.81666667 171.45,-42.81666667 171.45833333,-42.81666667 171.45833333,-42.825 171.45,-42.825 171.44166667,-42.825 171.44166667,-42.81666667</coordinates></LinearRing></outerBoundaryIs></Polygon><Polygon><outerBoundaryIs><LinearRing><coordinates>171.70833333,-42.80833333 171.71666667,-42.80833333 171.71666667,-42.81666667 171.70833333,-42.81666667 171.70833333,-42.80833333</coordinates></LinearRing></outerBoundaryIs></Polygon><Polygon><outerBoundaryIs><LinearRing><coordinates>171.33333333,-42.80833333 171.34166667,-42.80833333 171.35,-42.80833333 171.35,-42.81666667 171.34166667,-42.81666667 171.33333333,-42.81666667 171.33333333,-42.80833333</coordinates></LinearRing></outerBoundaryIs></Polygon><Polygon><outerBoundaryIs><LinearRing><coordinates>171.09166667,-42.80833333 171.1,-42.80833333 171.1,-42.81666667 171.09166667,-42.81666667 171.09166667,-42.80833333</coordinates></LinearRing></outerBoundaryIs></Polygon><Polygon><outerBoundaryIs><LinearRing><coordinates>171.925,-42.76666667 171.93333333000001,-42.76666667 171.93333333000001,-42.775 171.925,-42.775 171.91666667000001,-42.775 171.91666667000001,-42.76666667 171.925,-42.76666667</coordinates></LinearRing></outerBoundaryIs></Polygon><Polygon><outerBoundaryIs><LinearRing><coordinates>172.075,-42.80833333 172.08333333,-42.80833333 172.09166667,-42.80833333 172.09166667,-42.81666667 172.08333333,-42.81666667 172.075,-42.81666667 172.06666667,-42.81666667 172.05833333000001,-42.81666667 172.05833333000001,-42.80833333 172.05833333000001,-42.8 172.05,-42.8 172.05,-42.79166667 172.05,-42.78333333 172.05833333000001,-42.78333333 172.05833333000001,-42.775 172.06666667,-42.775 172.075,-42.775 172.075,-42.78333333 172.08333333,-42.78333333 172.09166667,-42.78333333 172.1,-42.78333333 172.1,-42.79166667 172.10833333,-42.79166667 172.10833333,-42.78333333 172.11666667,-42.78333333 172.11666667,-42.79166667 172.125,-42.79166667 172.13333333,-42.79166667 172.14166667000001,-42.79166667 172.14166667000001,-42.78333333 172.14166667000001,-42.775 172.15,-42.775 172.15833333,-42.775 172.15833333,-42.78333333 172.15833333,-42.79166667 172.15,-42.79166667 172.15,-42.8 172.14166667000001,-42.8 172.13333333,-42.8 172.125,-42.8 172.11666667,-42.8 172.10833333,-42.8 172.1,-42.8 172.09166667,-42.8 172.08333333,-42.8 172.075,-42.8 172.075,-42.80833333</coordinates></LinearRing></outerBoundaryIs><innerBoundaryIs><LinearRing><coordinates>172.05833333000001,-42.78333333 172.05833333000001,-42.79166667 172.06666667,-42.79166667 172.06666667,-42.78333333 172.05833333000001,-42.78333333</coordinates></LinearRing></innerBoundaryIs></Polygon><Polygon><outerBoundaryIs><LinearRing><coordinates>172.40833333,-42.8 172.40833333,-42.80833333 172.4,-42.80833333 172.39166667000001,-42.80833333 172.39166667000001,-42.8 172.38333333,-42.8 172.38333333,-42.79166667 172.375,-42.79166667 172.375,-42.78333333 172.38333333,-42.78333333 172.38333333,-42.775 172.39166667000001,-42.775 172.4,-42.775 172.40833333,-42.775 172.40833333,-42.78333333 172.40833333,-42.79166667 172.41666667000001,-42.79166667 172.41666667000001,-42.8 172.40833333,-42.8</coordinates></LinearRing></outerBoundaryIs></Polygon><Polygon><outerBoundaryIs><LinearRing><coordinates>171.9,-42.79166667 171.90833333,-42.79166667 171.90833333,-42.8 171.9,-42.8 171.9,-42.79166667</coordinates></LinearRing></outerBoundaryIs></Polygon><Polygon><outerBoundaryIs><LinearRing><coordinates>171.54166667000001,-42.79166667 171.55,-42.79166667 171.55,-42.8 171.54166667000001,-42.8 171.54166667000001,-42.79166667</coordinates></LinearRing></outerBoundaryIs></Polygon><Polygon><outerBoundaryIs><LinearRing><coordinates>171.33333333,-42.79166667 171.34166667,-42.79166667 171.34166667,-42.8 171.33333333,-42.8 171.33333333,-42.79166667</coordinates></LinearRing></outerBoundaryIs></Polygon><Polygon><outerBoundaryIs><LinearRing><coordinates>172.03333333,-42.78333333 172.04166667000001,-42.78333333 172.04166667000001,-42.79166667 172.03333333,-42.79166667 172.03333333,-42.78333333</coordinates></LinearRing></outerBoundaryIs></Polygon><Polygon><outerBoundaryIs><LinearRing><coordinates>171.86666667,-42.78333333 171.86666667,-42.79166667 171.85833333,-42.79166667 171.85833333,-42.78333333 171.85833333,-42.775 171.85833333,-42.76666667 171.85,-42.76666667 171.85,-42.75833333 171.85833333,-42.75833333 171.86666667,-42.75833333 171.875,-42.75833333 171.875,-42.76666667 171.875,-42.775 171.86666667,-42.775 171.86666667,-42.78333333</coordinates></LinearRing></outerBoundaryIs></Polygon><Polygon><outerBoundaryIs><LinearRing><coordinates>171.775,-42.8 171.775,-42.80833333 171.76666667000001,-42.80833333 171.76666667000001,-42.8 171.76666667000001,-42.79166667 171.775,-42.79166667 171.775,-42.8</coordinates></LinearRing></outerBoundaryIs></Polygon><Polygon><outerBoundaryIs><LinearRing><coordinates>171.29166667000001,-42.775 171.3,-42.775 171.3,-42.78333333 171.29166667000001,-42.78333333 171.29166667000001,-42.775</coordinates></LinearRing></outerBoundaryIs></Polygon><Polygon><outerBoundaryIs><LinearRing><coordinates>172.25,-42.85 172.25833333,-42.85 172.25833333,-42.84166667 172.26666667000001,-42.84166667 172.275,-42.84166667 172.28333333,-42.84166667 172.28333333,-42.85 172.275,-42.85 172.275,-42.85833333 172.26666667000001,-42.85833333 172.25833333,-42.85833333 172.25,-42.85833333 172.25,-42.85</coordinates></LinearRing></outerBoundaryIs></Polygon><Polygon><outerBoundaryIs><LinearRing><coordinates>171.41666667000001,-42.85 171.41666667000001,-42.85833333 171.40833333,-42.85833333 171.40833333,-42.85 171.40833333,-42.84166667 171.41666667000001,-42.84166667 171.41666667000001,-42.85</coordinates></LinearRing></outerBoundaryIs></Polygon><Polygon><outerBoundaryIs><LinearRing><coordinates>171.55833333000001,-42.85 171.56666667,-42.85 171.56666667,-42.85833333 171.55833333000001,-42.85833333 171.55833333000001,-42.85</coordinates></LinearRing></outerBoundaryIs></Polygon><Polygon><outerBoundaryIs><LinearRing><coordinates>171.675,-42.85 171.68333333000001,-42.85 171.68333333000001,-42.85833333 171.675,-42.85833333 171.675,-42.85</coordinates></LinearRing></outerBoundaryIs></Polygon><Polygon><outerBoundaryIs><LinearRing><coordinates>171.34166667,-42.84166667 171.35,-42.84166667 171.35833333,-42.84166667 171.35833333,-42.85 171.35,-42.85 171.34166667,-42.85 171.33333333,-42.85 171.325,-42.85 171.325,-42.84166667 171.33333333,-42.84166667 171.34166667,-42.84166667</coordinates></LinearRing></outerBoundaryIs></Polygon><Polygon><outerBoundaryIs><LinearRing><coordinates>172.04166667000001,-42.84166667 172.05,-42.84166667 172.05,-42.85 172.04166667000001,-42.85 172.04166667000001,-42.84166667</coordinates></LinearRing></outerBoundaryIs></Polygon><Polygon><outerBoundaryIs><LinearRing><coordinates>171.49166667,-42.84166667 171.5,-42.84166667 171.5,-42.85 171.49166667,-42.85 171.49166667,-42.84166667</coordinates></LinearRing></outerBoundaryIs></Polygon><Polygon><outerBoundaryIs><LinearRing><coordinates>171.55833333000001,-42.84166667 171.55833333000001,-42.85 171.55,-42.85 171.55,-42.84166667 171.54166667000001,-42.84166667 171.54166667000001,-42.83333333 171.54166667000001,-42.825 171.55,-42.825 171.55833333000001,-42.825 171.56666667,-42.825 171.575,-42.825 171.575,-42.83333333 171.575,-42.84166667 171.56666667,-42.84166667 171.55833333000001,-42.84166667</coordinates></LinearRing></outerBoundaryIs></Polygon><Polygon><outerBoundaryIs><LinearRing><coordinates>172.09166667,-42.86666667 172.09166667,-42.875 172.08333333,-42.875 172.08333333,-42.86666667 172.08333333,-42.85833333 172.08333333,-42.85 172.09166667,-42.85 172.1,-42.85 172.10833333,-42.85 172.10833333,-42.84166667 172.11666667,-42.84166667 172.11666667,-42.83333333 172.10833333,-42.83333333 172.1,-42.83333333 172.1,-42.825 172.09166667,-42.825 172.09166667,-42.81666667 172.1,-42.81666667 172.10833333,-42.81666667 172.11666667,-42.81666667 172.11666667,-42.825 172.125,-42.825 172.125,-42.83333333 172.125,-42.84166667 172.13333333,-42.84166667 172.13333333,-42.85 172.125,-42.85 172.11666667,-42.85 172.11666667,-42.85833333 172.10833333,-42.85833333 172.1,-42.85833333 172.1,-42.86666667 172.09166667,-42.86666667</coordinates></LinearRing></outerBoundaryIs></Polygon><Polygon><outerBoundaryIs><LinearRing><coordinates>171.76666667000001,-42.85833333 171.76666667000001,-42.86666667 171.75833333,-42.86666667 171.75,-42.86666667 171.75,-42.85833333 171.75833333,-42.85833333 171.75833333,-42.85 171.76666667000001,-42.85 171.76666667000001,-42.85833333</coordinates></LinearRing></outerBoundaryIs></Polygon><Polygon><outerBoundaryIs><LinearRing><coordinates>171.49166667,-42.85833333 171.49166667,-42.86666667 171.48333333,-42.86666667 171.48333333,-42.85833333 171.48333333,-42.85 171.49166667,-42.85 171.49166667,-42.85833333</coordinates></LinearRing></outerBoundaryIs></Polygon><Polygon><outerBoundaryIs><LinearRing><coordinates>171.71666667,-42.88333333 171.71666667,-42.89166667 171.70833333,-42.89166667 171.7,-42.89166667 171.7,-42.88333333 171.70833333,-42.88333333 171.70833333,-42.875 171.70833333,-42.86666667 171.70833333,-42.85833333 171.70833333,-42.85 171.70833333,-42.84166667 171.70833333,-42.83333333 171.71666667,-42.83333333 171.71666667,-42.84166667 171.71666667,-42.85 171.71666667,-42.85833333 171.71666667,-42.86666667 171.71666667,-42.875 171.71666667,-42.88333333</coordinates></LinearRing></outerBoundaryIs></Polygon><Polygon><outerBoundaryIs><LinearRing><coordinates>171.625,-42.89166667 171.625,-42.9 171.61666667,-42.9 171.60833333,-42.9 171.60833333,-42.89166667 171.60833333,-42.88333333 171.6,-42.88333333 171.59166667,-42.88333333 171.59166667,-42.875 171.6,-42.875 171.60833333,-42.875 171.60833333,-42.86666667 171.60833333,-42.85833333 171.60833333,-42.85 171.60833333,-42.84166667 171.60833333,-42.83333333 171.60833333,-42.825 171.61666667,-42.825 171.61666667,-42.81666667 171.625,-42.81666667 171.63333333,-42.81666667 171.63333333,-42.825 171.64166667000001,-42.825 171.64166667000001,-42.83333333 171.64166667000001,-42.84166667 171.63333333,-42.84166667 171.625,-42.84166667 171.625,-42.85 171.625,-42.85833333 171.61666667,-42.85833333 171.61666667,-42.86666667 171.625,-42.86666667 171.625,-42.875 171.625,-42.88333333 171.625,-42.89166667</coordinates></LinearRing></outerBoundaryIs></Polygon><Polygon><outerBoundaryIs><LinearRing><coordinates>171.29166667000001,-42.875 171.29166667000001,-42.88333333 171.28333333,-42.88333333 171.28333333,-42.875 171.275,-42.875 171.26666667000001,-42.875 171.25833333,-42.875 171.25833333,-42.86666667 171.25,-42.86666667 171.24166667,-42.86666667 171.24166667,-42.875 171.23333333,-42.875 171.23333333,-42.86666667 171.225,-42.86666667 171.225,-42.85833333 171.21666667,-42.85833333 171.21666667,-42.85 171.20833333,-42.85 171.20833333,-42.84166667 171.20833333,-42.83333333 171.20833333,-42.825 171.2,-42.825 171.2,-42.81666667 171.20833333,-42.81666667 171.21666667,-42.81666667 171.21666667,-42.825 171.225,-42.825 171.225,-42.83333333 171.23333333,-42.83333333 171.24166667,-42.83333333 171.24166667,-42.84166667 171.24166667,-42.85 171.25,-42.85 171.25,-42.85833333 171.25833333,-42.85833333 171.26666667000001,-42.85833333 171.275,-42.85833333 171.28333333,-42.85833333 171.29166667000001,-42.85833333 171.3,-42.85833333 171.30833333000001,-42.85833333 171.30833333000001,-42.86666667 171.3,-42.86666667 171.3,-42.875 171.29166667000001,-42.875</coordinates></LinearRing></outerBoundaryIs></Polygon><Polygon><outerBoundaryIs><LinearRing><coordinates>171.85,-42.925 171.85,-42.93333333 171.84166667,-42.93333333 171.84166667,-42.925 171.83333333,-42.925 171.83333333,-42.91666667 171.83333333,-42.90833333 171.825,-42.90833333 171.825,-42.91666667 171.81666667,-42.91666667 171.81666667,-42.925 171.80833333000001,-42.925 171.80833333000001,-42.93333333 171.81666667,-42.93333333 171.81666667,-42.94166667 171.80833333000001,-42.94166667 171.8,-42.94166667 171.8,-42.93333333 171.8,-42.925 171.8,-42.91666667 171.8,-42.90833333 171.80833333000001,-42.90833333 171.80833333000001,-42.9 171.80833333000001,-42.89166667 171.80833333000001,-42.88333333 171.80833333000001,-42.875 171.81666667,-42.875 171.825,-42.875 171.825,-42.86666667 171.83333333,-42.86666667 171.83333333,-42.85833333 171.825,-42.85833333 171.81666667,-42.85833333 171.80833333000001,-42.85833333 171.8,-42.85833333 171.79166667000001,-42.85833333 171.78333333,-42.85833333 171.78333333,-42.86666667 171.78333333,-42.875 171.775,-42.875 171.76666667000001,-42.875 171.76666667000001,-42.86666667 171.775,-42.86666667 171.775,-42.85833333 171.775,-42.85 171.775,-42.84166667 171.78333333,-42.84166667 171.79166667000001,-42.84166667 171.8,-42.84166667 171.8,-42.83333333 171.80833333000001,-42.83333333 171.80833333000001,-42.825 171.81666667,-42.825 171.81666667,-42.81666667 171.81666667,-42.80833333 171.825,-42.80833333 171.825,-42.81666667 171.83333333,-42.81666667 171.83333333,-42.825 171.825,-42.825 171.825,-42.83333333 171.81666667,-42.83333333 171.81666667,-42.84166667 171.825,-42.84166667 171.83333333,-42.84166667 171.83333333,-42.83333333 171.84166667,-42.83333333 171.84166667,-42.825 171.85,-42.825 171.85833333,-42.825 171.85833333,-42.81666667 171.86666667,-42.81666667 171.875,-42.81666667 171.875,-42.80833333 171.875,-42.8 171.875,-42.79166667 171.88333333,-42.79166667 171.89166667000001,-42.79166667 171.89166667000001,-42.8 171.9,-42.8 171.9,-42.80833333 171.9,-42.81666667 171.90833333,-42.81666667 171.90833333,-42.825 171.91666667000001,-42.825 171.91666667000001,-42.81666667 171.925,-42.81666667 171.925,-42.825 171.925,-42.83333333 171.93333333000001,-42.83333333 171.94166667,-42.83333333 171.94166667,-42.825 171.94166667,-42.81666667 171.95,-42.81666667 171.95833333,-42.81666667 171.95833333,-42.80833333 171.95,-42.80833333 171.95,-42.8 171.94166667,-42.8 171.93333333000001,-42.8 171.93333333000001,-42.79166667 171.93333333000001,-42.78333333 171.93333333000001,-42.775 171.94166667,-42.775 171.95,-42.775 171.95,-42.78333333 171.95833333,-42.78333333 171.96666667,-42.78333333 171.975,-42.78333333 171.98333333,-42.78333333 171.98333333,-42.79166667 171.98333333,-42.8 171.99166667,-42.8 171.99166667,-42.80833333 171.98333333,-42.80833333 171.98333333,-42.81666667 171.98333333,-42.825 171.99166667,-42.825 172.0,-42.825 172.0,-42.83333333 172.00833333,-42.83333333 172.00833333,-42.84166667 172.01666667000001,-42.84166667 172.01666667000001,-42.83333333 172.025,-42.83333333 172.025,-42.84166667 172.025,-42.85 172.025,-42.85833333 172.025,-42.86666667 172.025,-42.875 172.03333333,-42.875 172.03333333,-42.86666667 172.04166667000001,-42.86666667 172.05,-42.86666667 172.05833333000001,-42.86666667 172.06666667,-42.86666667 172.075,-42.86666667 172.075,-42.875 172.075,-42.88333333 172.08333333,-42.88333333 172.08333333,-42.89166667 172.075,-42.89166667 172.075,-42.9 172.06666667,-42.9 172.06666667,-42.90833333 172.05833333000001,-42.90833333 172.05,-42.90833333 172.04166667000001,-42.90833333 172.04166667000001,-42.9 172.03333333,-42.9 172.025,-42.9 172.01666667000001,-42.9 172.00833333,-42.9 172.00833333,-42.90833333 172.0,-42.90833333 172.0,-42.9 171.99166667,-42.9 171.99166667,-42.89166667 172.0,-42.89166667 172.00833333,-42.89166667 172.00833333,-42.88333333 172.0,-42.88333333 172.0,-42.875 171.99166667,-42.875 171.99166667,-42.86666667 171.99166667,-42.85833333 171.98333333,-42.85833333 171.98333333,-42.85 171.975,-42.85 171.975,-42.84166667 171.96666667,-42.84166667 171.95833333,-42.84166667 171.95,-42.84166667 171.95,-42.85 171.94166667,-42.85 171.94166667,-42.85833333 171.94166667,-42.86666667 171.95,-42.86666667 171.95,-42.875 171.95,-42.88333333 171.95833333,-42.88333333 171.95833333,-42.89166667 171.95,-42.89166667 171.94166667,-42.89166667 171.93333333000001,-42.89166667 171.93333333000001,-42.9 171.93333333000001,-42.90833333 171.925,-42.90833333 171.925,-42.9 171.91666667000001,-42.9 171.90833333,-42.9 171.90833333,-42.89166667 171.9,-42.89166667 171.89166667000001,-42.89166667 171.88333333,-42.89166667 171.88333333,-42.88333333 171.875,-42.88333333 171.875,-42.89166667 171.86666667,-42.89166667 171.85833333,-42.89166667 171.85,-42.89166667 171.85,-42.9 171.84166667,-42.9 171.84166667,-42.90833333 171.85,-42.90833333 171.85,-42.91666667 171.85,-42.925</coordinates></LinearRing></outerBoundaryIs><innerBoundaryIs><LinearRing><coordinates>172.025,-42.875 172.01666667000001,-42.875 172.01666667000001,-42.88333333 172.025,-42.88333333 172.025,-42.875</coordinates></LinearRing></innerBoundaryIs><innerBoundaryIs><LinearRing><coordinates>171.88333333,-42.84166667 171.88333333,-42.85 171.89166667000001,-42.85 171.89166667000001,-42.84166667 171.88333333,-42.84166667</coordinates></LinearRing></innerBoundaryIs><innerBoundaryIs><LinearRing><coordinates>171.88333333,-42.85 171.875,-42.85 171.875,-42.84166667 171.86666667,-42.84166667 171.85833333,-42.84166667 171.85,-42.84166667 171.85,-42.85 171.85833333,-42.85 171.86666667,-42.85 171.86666667,-42.85833333 171.875,-42.85833333 171.88333333,-42.85833333 171.88333333,-42.85</coordinates></LinearRing></innerBoundaryIs><innerBoundaryIs><LinearRing><coordinates>172.04166667000001,-42.875 172.04166667000001,-42.88333333 172.05,-42.88333333 172.05833333000001,-42.88333333 172.05833333000001,-42.875 172.05,-42.875 172.04166667000001,-42.875</coordinates></LinearRing></innerBoundaryIs><innerBoundaryIs><LinearRing><coordinates>171.90833333,-42.84166667 171.91666667000001,-42.84166667 171.91666667000001,-42.83333333 171.90833333,-42.83333333 171.90833333,-42.84166667</coordinates></LinearRing></innerBoundaryIs><innerBoundaryIs><LinearRing><coordinates>171.825,-42.89166667 171.83333333,-42.89166667 171.84166667,-42.89166667 171.84166667,-42.88333333 171.84166667,-42.875 171.83333333,-42.875 171.83333333,-42.88333333 171.825,-42.88333333 171.825,-42.89166667</coordinates></LinearRing></innerBoundaryIs><innerBoundaryIs><LinearRing><coordinates>171.9,-42.88333333 171.90833333,-42.88333333 171.90833333,-42.875 171.91666667000001,-42.875 171.91666667000001,-42.88333333 171.925,-42.88333333 171.925,-42.875 171.925,-42.86666667 171.925,-42.85833333 171.925,-42.85 171.91666667000001,-42.85 171.90833333,-42.85 171.90833333,-42.85833333 171.90833333,-42.86666667 171.9,-42.86666667 171.9,-42.85833333 171.89166667000001,-42.85833333 171.89166667000001,-42.86666667 171.89166667000001,-42.875 171.9,-42.875 171.9,-42.88333333</coordinates></LinearRing></innerBoundaryIs><innerBoundaryIs><LinearRing><coordinates>171.875,-42.83333333 171.88333333,-42.83333333 171.89166667000001,-42.83333333 171.89166667000001,-42.825 171.88333333,-42.825 171.875,-42.825 171.875,-42.83333333</coordinates></LinearRing></innerBoundaryIs></Polygon><Polygon><outerBoundaryIs><LinearRing><coordinates>172.2,-42.95833333 172.19166667,-42.95833333 172.18333333000001,-42.95833333 172.18333333000001,-42.95 172.175,-42.95 172.175,-42.94166667 172.18333333000001,-42.94166667 172.19166667,-42.94166667 172.2,-42.94166667 172.20833333,-42.94166667 172.21666667,-42.94166667 172.225,-42.94166667 172.225,-42.93333333 172.21666667,-42.93333333 172.20833333,-42.93333333 172.2,-42.93333333 172.2,-42.925 172.19166667,-42.925 172.18333333000001,-42.925 172.18333333000001,-42.91666667 172.19166667,-42.91666667 172.19166667,-42.90833333 172.2,-42.90833333 172.2,-42.9 172.2,-42.89166667 172.19166667,-42.89166667 172.18333333000001,-42.89166667 172.18333333000001,-42.88333333 172.175,-42.88333333 172.16666667000001,-42.88333333 172.15833333,-42.88333333 172.15,-42.88333333 172.14166667000001,-42.88333333 172.13333333,-42.88333333 172.125,-42.88333333 172.125,-42.875 172.11666667,-42.875 172.11666667,-42.86666667 172.11666667,-42.85833333 172.125,-42.85833333 172.13333333,-42.85833333 172.14166667000001,-42.85833333 172.15,-42.85833333 172.15,-42.85 172.15833333,-42.85 172.16666667000001,-42.85 172.175,-42.85 172.18333333000001,-42.85 172.19166667,-42.85 172.2,-42.85 172.20833333,-42.85 172.21666667,-42.85 172.21666667,-42.84166667 172.225,-42.84166667 172.225,-42.85 172.23333333,-42.85 172.23333333,-42.85833333 172.225,-42.85833333 172.21666667,-42.85833333 172.21666667,-42.86666667 172.20833333,-42.86666667 172.2,-42.86666667 172.2,-42.875 172.20833333,-42.875 172.21666667,-42.875 172.225,-42.875 172.23333333,-42.875 172.23333333,-42.86666667 172.24166667,-42.86666667 172.24166667,-42.875 172.25,-42.875 172.25833333,-42.875 172.26666667000001,-42.875 172.275,-42.875 172.275,-42.86666667 172.275,-42.85833333 172.28333333,-42.85833333 172.28333333,-42.85 172.29166667000001,-42.85 172.3,-42.85 172.3,-42.85833333 172.3,-42.86666667 172.29166667000001,-42.86666667 172.28333333,-42.86666667 172.28333333,-42.875 172.28333333,-42.88333333 172.29166667000001,-42.88333333 172.29166667000001,-42.89166667 172.28333333,-42.89166667 172.275,-42.89166667 172.26666667000001,-42.89166667 172.26666667000001,-42.9 172.25833333,-42.9 172.25833333,-42.90833333 172.25833333,-42.91666667 172.25833333,-42.925 172.25,-42.925 172.24166667,-42.925 172.24166667,-42.93333333 172.25,-42.93333333 172.25,-42.94166667 172.25833333,-42.94166667 172.26666667000001,-42.94166667 172.275,-42.94166667 172.275,-42.95 172.26666667000001,-42.95 172.25833333,-42.95 172.25833333,-42.95833333 172.25,-42.95833333 172.24166667,-42.95833333 172.24166667,-42.96666667 172.23333333,-42.96666667 172.225,-42.96666667 172.21666667,-42.96666667 172.20833333,-42.96666667 172.2,-42.96666667 172.2,-42.95833333</coordinates></LinearRing></outerBoundaryIs><innerBoundaryIs><LinearRing><coordinates>172.2,-42.90833333 172.2,-42.91666667 172.20833333,-42.91666667 172.21666667,-42.91666667 172.225,-42.91666667 172.23333333,-42.91666667 172.23333333,-42.90833333 172.225,-42.90833333 172.21666667,-42.90833333 172.20833333,-42.90833333 172.2,-42.90833333</coordinates></LinearRing></innerBoundaryIs><innerBoundaryIs><LinearRing><coordinates>172.23333333,-42.90833333 172.24166667,-42.90833333 172.24166667,-42.9 172.23333333,-42.9 172.23333333,-42.90833333</coordinates></LinearRing></innerBoundaryIs><innerBoundaryIs><LinearRing><coordinates>172.13333333,-42.86666667 172.13333333,-42.875 172.14166667000001,-42.875 172.15,-42.875 172.15,-42.86666667 172.14166667000001,-42.86666667 172.13333333,-42.86666667</coordinates></LinearRing></innerBoundaryIs><innerBoundaryIs><LinearRing><coordinates>172.15833333,-42.86666667 172.15833333,-42.875 172.16666667000001,-42.875 172.175,-42.875 172.175,-42.86666667 172.175,-42.85833333 172.16666667000001,-42.85833333 172.15833333,-42.85833333 172.15833333,-42.86666667</coordinates></LinearRing></innerBoundaryIs></Polygon><Polygon><outerBoundaryIs><LinearRing><coordinates>171.275,-42.925 171.28333333,-42.925 171.28333333,-42.93333333 171.275,-42.93333333 171.275,-42.925</coordinates></LinearRing></outerBoundaryIs></Polygon><Polygon><outerBoundaryIs><LinearRing><coordinates>171.31666667,-42.93333333 171.30833333000001,-42.93333333 171.3,-42.93333333 171.3,-42.925 171.3,-42.91666667 171.30833333000001,-42.91666667 171.31666667,-42.91666667 171.31666667,-42.90833333 171.31666667,-42.9 171.325,-42.9 171.33333333,-42.9 171.33333333,-42.90833333 171.33333333,-42.91666667 171.33333333,-42.925 171.34166667,-42.925 171.35,-42.925 171.35,-42.93333333 171.35,-42.94166667 171.34166667,-42.94166667 171.34166667,-42.93333333 171.33333333,-42.93333333 171.325,-42.93333333 171.31666667,-42.93333333</coordinates></LinearRing></outerBoundaryIs></Polygon><Polygon><outerBoundaryIs><LinearRing><coordinates>171.41666667000001,-42.925 171.41666667000001,-42.93333333 171.40833333,-42.93333333 171.40833333,-42.925 171.40833333,-42.91666667 171.4,-42.91666667 171.39166667000001,-42.91666667 171.39166667000001,-42.925 171.38333333,-42.925 171.38333333,-42.91666667 171.38333333,-42.90833333 171.39166667000001,-42.90833333 171.39166667000001,-42.9 171.4,-42.9 171.40833333,-42.9 171.40833333,-42.89166667 171.41666667000001,-42.89166667 171.41666667000001,-42.88333333 171.40833333,-42.88333333 171.40833333,-42.875 171.41666667000001,-42.875 171.425,-42.875 171.425,-42.86666667 171.425,-42.85833333 171.43333333000001,-42.85833333 171.43333333000001,-42.85 171.43333333000001,-42.84166667 171.425,-42.84166667 171.41666667000001,-42.84166667 171.41666667000001,-42.83333333 171.425,-42.83333333 171.43333333000001,-42.83333333 171.44166667,-42.83333333 171.44166667,-42.84166667 171.45,-42.84166667 171.45,-42.85 171.44166667,-42.85 171.44166667,-42.85833333 171.44166667,-42.86666667 171.45,-42.86666667 171.45,-42.875 171.44166667,-42.875 171.44166667,-42.88333333 171.44166667,-42.89166667 171.44166667,-42.9 171.43333333000001,-42.9 171.425,-42.9 171.425,-42.90833333 171.425,-42.91666667 171.425,-42.925 171.41666667000001,-42.925</coordinates></LinearRing></outerBoundaryIs></Polygon><Polygon><outerBoundaryIs><LinearRing><coordinates>171.725,-42.925 171.725,-42.93333333 171.71666667,-42.93333333 171.71666667,-42.925 171.70833333,-42.925 171.70833333,-42.91666667 171.71666667,-42.91666667 171.725,-42.91666667 171.725,-42.90833333 171.71666667,-42.90833333 171.71666667,-42.9 171.725,-42.9 171.73333333,-42.9 171.74166667,-42.9 171.74166667,-42.89166667 171.75,-42.89166667 171.75,-42.9 171.75833333,-42.9 171.75833333,-42.90833333 171.75,-42.90833333 171.74166667,-42.90833333 171.74166667,-42.91666667 171.75,-42.91666667 171.75,-42.925 171.74166667,-42.925 171.73333333,-42.925 171.725,-42.925</coordinates></LinearRing></outerBoundaryIs></Polygon><Polygon><outerBoundaryIs><LinearRing><coordinates>171.54166667000001,-42.925 171.55,-42.925 171.55,-42.93333333 171.54166667000001,-42.93333333 171.54166667000001,-42.925</coordinates></LinearRing></outerBoundaryIs></Polygon><Polygon><outerBoundaryIs><LinearRing><coordinates>171.78333333,-42.93333333 171.79166667000001,-42.93333333 171.79166667000001,-42.94166667 171.78333333,-42.94166667 171.775,-42.94166667 171.775,-42.93333333 171.78333333,-42.93333333</coordinates></LinearRing></outerBoundaryIs></Polygon><Polygon><outerBoundaryIs><LinearRing><coordinates>171.95833333,-42.93333333 171.96666667,-42.93333333 171.96666667,-42.94166667 171.95833333,-42.94166667 171.95833333,-42.93333333</coordinates></LinearRing></outerBoundaryIs></Polygon><Polygon><outerBoundaryIs><LinearRing><coordinates>171.83333333,-42.93333333 171.84166667,-42.93333333 171.84166667,-42.94166667 171.83333333,-42.94166667 171.83333333,-42.93333333</coordinates></LinearRing></outerBoundaryIs></Polygon><Polygon><outerBoundaryIs><LinearRing><coordinates>171.76666667000001,-42.93333333 171.76666667000001,-42.94166667 171.75833333,-42.94166667 171.75833333,-42.93333333 171.75833333,-42.925 171.75833333,-42.91666667 171.76666667000001,-42.91666667 171.76666667000001,-42.90833333 171.76666667000001,-42.9 171.775,-42.9 171.78333333,-42.9 171.78333333,-42.90833333 171.79166667000001,-42.90833333 171.79166667000001,-42.91666667 171.79166667000001,-42.925 171.78333333,-42.925 171.78333333,-42.91666667 171.775,-42.91666667 171.775,-42.925 171.775,-42.93333333 171.76666667000001,-42.93333333</coordinates></LinearRing></outerBoundaryIs></Polygon><Polygon><outerBoundaryIs><LinearRing><coordinates>171.65833333,-42.93333333 171.65833333,-42.94166667 171.65,-42.94166667 171.65,-42.93333333 171.65,-42.925 171.65833333,-42.925 171.65833333,-42.91666667 171.66666667000001,-42.91666667 171.66666667000001,-42.925 171.66666667000001,-42.93333333 171.65833333,-42.93333333</coordinates></LinearRing></outerBoundaryIs></Polygon><Polygon><outerBoundaryIs><LinearRing><coordinates>171.575,-42.93333333 171.58333333,-42.93333333 171.58333333,-42.94166667 171.575,-42.94166667 171.575,-42.93333333</coordinates></LinearRing></outerBoundaryIs></Polygon><Polygon><outerBoundaryIs><LinearRing><coordinates>170.84166667,-42.93333333 170.85,-42.93333333 170.85833333,-42.93333333 170.85833333,-42.94166667 170.85,-42.94166667 170.84166667,-42.94166667 170.84166667,-42.93333333</coordinates></LinearRing></outerBoundaryIs></Polygon><Polygon><outerBoundaryIs><LinearRing><coordinates>171.73333333,-42.95833333 171.73333333,-42.96666667 171.725,-42.96666667 171.71666667,-42.96666667 171.70833333,-42.96666667 171.7,-42.96666667 171.7,-42.95833333 171.7,-42.95 171.69166667,-42.95 171.69166667,-42.94166667 171.69166667,-42.93333333 171.69166667,-42.925 171.7,-42.925 171.7,-42.93333333 171.70833333,-42.93333333 171.70833333,-42.94166667 171.71666667,-42.94166667 171.725,-42.94166667 171.725,-42.93333333 171.73333333,-42.93333333 171.74166667,-42.93333333 171.74166667,-42.94166667 171.75,-42.94166667 171.75,-42.95 171.74166667,-42.95 171.74166667,-42.95833333 171.73333333,-42.95833333</coordinates></LinearRing></outerBoundaryIs><innerBoundaryIs><LinearRing><coordinates>171.71666667,-42.95 171.71666667,-42.95833333 171.725,-42.95833333 171.725,-42.95 171.71666667,-42.95</coordinates></LinearRing></innerBoundaryIs></Polygon><Polygon><outerBoundaryIs><LinearRing><coordinates>171.56666667,-42.95 171.56666667,-42.95833333 171.55833333000001,-42.95833333 171.55,-42.95833333 171.55,-42.95 171.55,-42.94166667 171.55833333000001,-42.94166667 171.55833333000001,-42.93333333 171.55833333000001,-42.925 171.55,-42.925 171.55,-42.91666667 171.55,-42.90833333 171.55833333000001,-42.90833333 171.55833333000001,-42.9 171.56666667,-42.9 171.56666667,-42.90833333 171.56666667,-42.91666667 171.56666667,-42.925 171.56666667,-42.93333333 171.56666667,-42.94166667 171.56666667,-42.95</coordinates></LinearRing></outerBoundaryIs></Polygon><Polygon><outerBoundaryIs><LinearRing><coordinates>170.83333333,-42.94166667 170.84166667,-42.94166667 170.84166667,-42.95 170.83333333,-42.95 170.825,-42.95 170.825,-42.94166667 170.81666667,-42.94166667 170.80833333000001,-42.94166667 170.8,-42.94166667 170.8,-42.93333333 170.80833333000001,-42.93333333 170.80833333000001,-42.925 170.81666667,-42.925 170.81666667,-42.93333333 170.825,-42.93333333 170.83333333,-42.93333333 170.83333333,-42.94166667</coordinates></LinearRing></outerBoundaryIs></Polygon><Polygon><outerBoundaryIs><LinearRing><coordinates>171.99166667,-42.94166667 172.0,-42.94166667 172.0,-42.95 171.99166667,-42.95 171.98333333,-42.95 171.98333333,-42.94166667 171.98333333,-42.93333333 171.99166667,-42.93333333 171.99166667,-42.94166667</coordinates></LinearRing></outerBoundaryIs></Polygon><Polygon><outerBoundaryIs><LinearRing><coordinates>171.84166667,-42.94166667 171.85,-42.94166667 171.85833333,-42.94166667 171.85833333,-42.93333333 171.85833333,-42.925 171.85833333,-42.91666667 171.86666667,-42.91666667 171.875,-42.91666667 171.875,-42.925 171.86666667,-42.925 171.86666667,-42.93333333 171.875,-42.93333333 171.875,-42.94166667 171.875,-42.95 171.86666667,-42.95 171.85833333,-42.95 171.85,-42.95 171.84166667,-42.95 171.84166667,-42.94166667</coordinates></LinearRing></outerBoundaryIs></Polygon><Polygon><outerBoundaryIs><LinearRing><coordinates>171.65833333,-42.96666667 171.65833333,-42.975 171.65,-42.975 171.64166667000001,-42.975 171.63333333,-42.975 171.63333333,-42.96666667 171.625,-42.96666667 171.61666667,-42.96666667 171.61666667,-42.95833333 171.60833333,-42.95833333 171.6,-42.95833333 171.6,-42.96666667 171.59166667,-42.96666667 171.58333333,-42.96666667 171.58333333,-42.975 171.575,-42.975 171.56666667,-42.975 171.56666667,-42.96666667 171.56666667,-42.95833333 171.575,-42.95833333 171.575,-42.95 171.58333333,-42.95 171.58333333,-42.94166667 171.59166667,-42.94166667 171.6,-42.94166667 171.60833333,-42.94166667 171.61666667,-42.94166667 171.61666667,-42.93333333 171.625,-42.93333333 171.625,-42.925 171.61666667,-42.925 171.61666667,-42.91666667 171.61666667,-42.90833333 171.625,-42.90833333 171.63333333,-42.90833333 171.63333333,-42.91666667 171.63333333,-42.925 171.63333333,-42.93333333 171.63333333,-42.94166667 171.63333333,-42.95 171.64166667000001,-42.95 171.65,-42.95 171.65833333,-42.95 171.65833333,-42.95833333 171.66666667000001,-42.95833333 171.66666667000001,-42.96666667 171.65833333,-42.96666667</coordinates></LinearRing></outerBoundaryIs></Polygon><Polygon><outerBoundaryIs><LinearRing><coordinates>172.09166667,-42.91666667 172.1,-42.91666667 172.1,-42.925 172.09166667,-42.925 172.08333333,-42.925 172.075,-42.925 172.075,-42.91666667 172.075,-42.90833333 172.08333333,-42.90833333 172.09166667,-42.90833333 172.09166667,-42.91666667</coordinates></LinearRing></outerBoundaryIs></Polygon><Polygon><outerBoundaryIs><LinearRing><coordinates>171.69166667,-42.71666667 171.7,-42.71666667 171.7,-42.725 171.69166667,-42.725 171.69166667,-42.71666667</coordinates></LinearRing></outerBoundaryIs></Polygon><Polygon><outerBoundaryIs><LinearRing><coordinates>171.73333333,-42.725 171.73333333,-42.73333333 171.725,-42.73333333 171.725,-42.725 171.725,-42.71666667 171.73333333,-42.71666667 171.73333333,-42.725</coordinates></LinearRing></outerBoundaryIs></Polygon><Polygon><outerBoundaryIs><LinearRing><coordinates>172.23333333,-42.70833333 172.24166667,-42.70833333 172.24166667,-42.71666667 172.23333333,-42.71666667 172.225,-42.71666667 172.225,-42.70833333 172.23333333,-42.70833333</coordinates></LinearRing></outerBoundaryIs></Polygon><Polygon><outerBoundaryIs><LinearRing><coordinates>171.38333333,-42.71666667 171.39166667000001,-42.71666667 171.39166667000001,-42.725 171.38333333,-42.725 171.38333333,-42.71666667</coordinates></LinearRing></outerBoundaryIs></Polygon><Polygon><outerBoundaryIs><LinearRing><coordinates>171.56666667,-42.70833333 171.575,-42.70833333 171.575,-42.71666667 171.56666667,-42.71666667 171.56666667,-42.70833333</coordinates></LinearRing></outerBoundaryIs></Polygon><Polygon><outerBoundaryIs><LinearRing><coordinates>172.65,-42.675 172.65833333,-42.675 172.65833333,-42.68333333 172.65,-42.68333333 172.65,-42.675</coordinates></LinearRing></outerBoundaryIs></Polygon><Polygon><outerBoundaryIs><LinearRing><coordinates>172.53333333,-42.69166667 172.54166667000001,-42.69166667 172.54166667000001,-42.7 172.53333333,-42.7 172.53333333,-42.69166667</coordinates></LinearRing></outerBoundaryIs></Polygon><Polygon><outerBoundaryIs><LinearRing><coordinates>171.70833333,-42.68333333 171.71666667,-42.68333333 171.71666667,-42.69166667 171.70833333,-42.69166667 171.70833333,-42.68333333</coordinates></LinearRing></outerBoundaryIs></Polygon><Polygon><outerBoundaryIs><LinearRing><coordinates>171.30833333000001,-42.675 171.31666667,-42.675 171.31666667,-42.68333333 171.30833333000001,-42.68333333 171.30833333000001,-42.675</coordinates></LinearRing></outerBoundaryIs></Polygon><Polygon><outerBoundaryIs><LinearRing><coordinates>171.69166667,-42.69166667 171.7,-42.69166667 171.70833333,-42.69166667 171.70833333,-42.7 171.7,-42.7 171.69166667,-42.7 171.69166667,-42.69166667</coordinates></LinearRing></outerBoundaryIs></Polygon><Polygon><outerBoundaryIs><LinearRing><coordinates>171.38333333,-42.69166667 171.38333333,-42.7 171.375,-42.7 171.375,-42.69166667 171.36666667,-42.69166667 171.36666667,-42.68333333 171.375,-42.68333333 171.38333333,-42.68333333 171.39166667000001,-42.68333333 171.39166667000001,-42.69166667 171.38333333,-42.69166667</coordinates></LinearRing></outerBoundaryIs></Polygon><Polygon><outerBoundaryIs><LinearRing><coordinates>171.84166667,-42.75833333 171.84166667,-42.76666667 171.83333333,-42.76666667 171.83333333,-42.75833333 171.83333333,-42.75 171.84166667,-42.75 171.84166667,-42.75833333</coordinates></LinearRing></outerBoundaryIs></Polygon><Polygon><outerBoundaryIs><LinearRing><coordinates>171.9,-42.75 171.90833333,-42.75 171.90833333,-42.75833333 171.9,-42.75833333 171.9,-42.75</coordinates></LinearRing></outerBoundaryIs></Polygon><Polygon><outerBoundaryIs><LinearRing><coordinates>172.25833333,-42.73333333 172.26666667000001,-42.73333333 172.275,-42.73333333 172.28333333,-42.73333333 172.28333333,-42.74166667 172.275,-42.74166667 172.26666667000001,-42.74166667 172.25833333,-42.74166667 172.25833333,-42.73333333</coordinates></LinearRing></outerBoundaryIs></Polygon><Polygon><outerBoundaryIs><LinearRing><coordinates>171.71666667,-42.73333333 171.725,-42.73333333 171.725,-42.74166667 171.71666667,-42.74166667 171.70833333,-42.74166667 171.70833333,-42.73333333 171.70833333,-42.725 171.71666667,-42.725 171.71666667,-42.73333333</coordinates></LinearRing></outerBoundaryIs></Polygon><Polygon><outerBoundaryIs><LinearRing><coordinates>171.76666667000001,-42.73333333 171.76666667000001,-42.74166667 171.75833333,-42.74166667 171.75,-42.74166667 171.75,-42.73333333 171.75,-42.725 171.75833333,-42.725 171.76666667000001,-42.725 171.76666667000001,-42.71666667 171.775,-42.71666667 171.775,-42.725 171.78333333,-42.725 171.78333333,-42.73333333 171.775,-42.73333333 171.76666667000001,-42.73333333</coordinates></LinearRing></outerBoundaryIs></Polygon><Polygon><outerBoundaryIs><LinearRing><coordinates>172.04166667000001,-43.14166667 172.04166667000001,-43.15 172.03333333,-43.15 172.025,-43.15 172.01666667000001,-43.15 172.01666667000001,-43.14166667 172.01666667000001,-43.13333333 172.025,-43.13333333 172.025,-43.125 172.01666667000001,-43.125 172.00833333,-43.125 172.00833333,-43.11666667 172.0,-43.11666667 172.0,-43.10833333 172.0,-43.1 171.99166667,-43.1 171.99166667,-43.09166667 171.99166667,-43.08333333 172.0,-43.08333333 172.0,-43.075 172.00833333,-43.075 172.01666667000001,-43.075 172.025,-43.075 172.03333333,-43.075 172.03333333,-43.06666667 172.03333333,-43.05833333 172.04166667000001,-43.05833333 172.04166667000001,-43.05 172.05,-43.05 172.05,-43.04166667 172.05833333000001,-43.04166667 172.06666667,-43.04166667 172.06666667,-43.03333333 172.06666667,-43.025 172.075,-43.025 172.08333333,-43.025 172.08333333,-43.01666667 172.09166667,-43.01666667 172.09166667,-43.00833333 172.1,-43.00833333 172.10833333,-43.00833333 172.10833333,-43.0 172.10833333,-42.99166667 172.1,-42.99166667 172.1,-42.98333333 172.09166667,-42.98333333 172.09166667,-42.975 172.1,-42.975 172.10833333,-42.975 172.10833333,-42.98333333 172.11666667,-42.98333333 172.11666667,-42.975 172.125,-42.975 172.13333333,-42.975 172.13333333,-42.96666667 172.14166667000001,-42.96666667 172.15,-42.96666667 172.15,-42.95833333 172.15833333,-42.95833333 172.16666667000001,-42.95833333 172.16666667000001,-42.96666667 172.175,-42.96666667 172.175,-42.95833333 172.18333333000001,-42.95833333 172.18333333000001,-42.96666667 172.19166667,-42.96666667 172.2,-42.96666667 172.2,-42.975 172.19166667,-42.975 172.19166667,-42.98333333 172.18333333000001,-42.98333333 172.18333333000001,-42.99166667 172.19166667,-42.99166667 172.19166667,-43.0 172.18333333000001,-43.0 172.18333333000001,-43.00833333 172.175,-43.00833333 172.16666667000001,-43.00833333 172.16666667000001,-43.01666667 172.15833333,-43.01666667 172.15,-43.01666667 172.14166667000001,-43.01666667 172.13333333,-43.01666667 172.13333333,-43.025 172.125,-43.025 172.11666667,-43.025 172.11666667,-43.03333333 172.11666667,-43.04166667 172.11666667,-43.05 172.11666667,-43.05833333 172.10833333,-43.05833333 172.10833333,-43.06666667 172.1,-43.06666667 172.09166667,-43.06666667 172.09166667,-43.075 172.1,-43.075 172.1,-43.08333333 172.09166667,-43.08333333 172.08333333,-43.08333333 172.08333333,-43.075 172.075,-43.075 172.075,-43.08333333 172.06666667,-43.08333333 172.05833333000001,-43.08333333 172.05833333000001,-43.09166667 172.05833333000001,-43.1 172.05833333000001,-43.10833333 172.05,-43.10833333 172.05,-43.11666667 172.04166667000001,-43.11666667 172.04166667000001,-43.125 172.05,-43.125 172.05,-43.13333333 172.05,-43.14166667 172.04166667000001,-43.14166667</coordinates></LinearRing></outerBoundaryIs><innerBoundaryIs><LinearRing><coordinates>172.0,-43.1 172.00833333,-43.1 172.00833333,-43.10833333 172.01666667000001,-43.10833333 172.025,-43.10833333 172.03333333,-43.10833333 172.03333333,-43.1 172.03333333,-43.09166667 172.03333333,-43.08333333 172.025,-43.08333333 172.025,-43.09166667 172.01666667000001,-43.09166667 172.01666667000001,-43.08333333 172.00833333,-43.08333333 172.00833333,-43.09166667 172.0,-43.09166667 172.0,-43.1</coordinates></LinearRing></innerBoundaryIs><innerBoundaryIs><LinearRing><coordinates>172.04166667000001,-43.05833333 172.04166667000001,-43.06666667 172.05,-43.06666667 172.05,-43.05833333 172.04166667000001,-43.05833333</coordinates></LinearRing></innerBoundaryIs><innerBoundaryIs><LinearRing><coordinates>172.11666667,-42.98333333 172.11666667,-42.99166667 172.125,-42.99166667 172.125,-43.0 172.13333333,-43.0 172.14166667000001,-43.0 172.15,-43.0 172.15833333,-43.0 172.16666667000001,-43.0 172.16666667000001,-42.99166667 172.175,-42.99166667 172.175,-42.98333333 172.16666667000001,-42.98333333 172.15833333,-42.98333333 172.15833333,-42.99166667 172.15,-42.99166667 172.14166667000001,-42.99166667 172.14166667000001,-42.98333333 172.13333333,-42.98333333 172.125,-42.98333333 172.11666667,-42.98333333</coordinates></LinearRing></innerBoundaryIs><innerBoundaryIs><LinearRing><coordinates>172.09166667,-43.04166667 172.09166667,-43.05 172.1,-43.05 172.1,-43.04166667 172.09166667,-43.04166667</coordinates></LinearRing></innerBoundaryIs><innerBoundaryIs><LinearRing><coordinates>172.09166667,-43.05 172.08333333,-43.05 172.075,-43.05 172.075,-43.05833333 172.08333333,-43.05833333 172.09166667,-43.05833333 172.09166667,-43.05</coordinates></LinearRing></innerBoundaryIs><innerBoundaryIs><LinearRing><coordinates>172.05833333000001,-43.05833333 172.05833333000001,-43.06666667 172.06666667,-43.06666667 172.06666667,-43.05833333 172.05833333000001,-43.05833333</coordinates></LinearRing></innerBoundaryIs><innerBoundaryIs><LinearRing><coordinates>172.1,-43.03333333 172.1,-43.025 172.09166667,-43.025 172.09166667,-43.03333333 172.1,-43.03333333</coordinates></LinearRing></innerBoundaryIs></Polygon><Polygon><outerBoundaryIs><LinearRing><coordinates>171.625,-43.275 171.625,-43.28333333 171.61666667,-43.28333333 171.61666667,-43.275 171.60833333,-43.275 171.60833333,-43.26666667 171.61666667,-43.26666667 171.61666667,-43.25833333 171.60833333,-43.25833333 171.60833333,-43.25 171.6,-43.25 171.59166667,-43.25 171.59166667,-43.24166667 171.6,-43.24166667 171.60833333,-43.24166667 171.60833333,-43.23333333 171.60833333,-43.225 171.6,-43.225 171.6,-43.21666667 171.59166667,-43.21666667 171.59166667,-43.20833333 171.59166667,-43.2 171.6,-43.2 171.6,-43.19166667 171.60833333,-43.19166667 171.61666667,-43.19166667 171.625,-43.19166667 171.63333333,-43.19166667 171.63333333,-43.2 171.63333333,-43.20833333 171.625,-43.20833333 171.625,-43.21666667 171.61666667,-43.21666667 171.61666667,-43.225 171.61666667,-43.23333333 171.625,-43.23333333 171.625,-43.24166667 171.625,-43.25 171.625,-43.25833333 171.625,-43.26666667 171.63333333,-43.26666667 171.63333333,-43.25833333 171.64166667000001,-43.25833333 171.65,-43.25833333 171.65833333,-43.25833333 171.66666667000001,-43.25833333 171.66666667000001,-43.25 171.65833333,-43.25 171.65833333,-43.24166667 171.66666667000001,-43.24166667 171.66666667000001,-43.23333333 171.66666667000001,-43.225 171.66666667000001,-43.21666667 171.66666667000001,-43.20833333 171.66666667000001,-43.2 171.65833333,-43.2 171.65833333,-43.19166667 171.65833333,-43.18333333 171.65833333,-43.175 171.65833333,-43.16666667 171.65833333,-43.15833333 171.66666667000001,-43.15833333 171.66666667000001,-43.15 171.66666667000001,-43.14166667 171.65833333,-43.14166667 171.65833333,-43.15 171.65,-43.15 171.64166667000001,-43.15 171.64166667000001,-43.14166667 171.63333333,-43.14166667 171.63333333,-43.13333333 171.64166667000001,-43.13333333 171.65,-43.13333333 171.65,-43.125 171.65833333,-43.125 171.65833333,-43.11666667 171.65,-43.11666667 171.64166667000001,-43.11666667 171.64166667000001,-43.10833333 171.63333333,-43.10833333 171.625,-43.10833333 171.625,-43.11666667 171.61666667,-43.11666667 171.60833333,-43.11666667 171.60833333,-43.125 171.61666667,-43.125 171.61666667,-43.13333333 171.60833333,-43.13333333 171.6,-43.13333333 171.6,-43.125 171.6,-43.11666667 171.59166667,-43.11666667 171.59166667,-43.10833333 171.6,-43.10833333 171.6,-43.1 171.6,-43.09166667 171.60833333,-43.09166667 171.61666667,-43.09166667 171.61666667,-43.08333333 171.625,-43.08333333 171.625,-43.075 171.625,-43.06666667 171.63333333,-43.06666667 171.63333333,-43.075 171.63333333,-43.08333333 171.64166667000001,-43.08333333 171.64166667000001,-43.075 171.65,-43.075 171.65833333,-43.075 171.65833333,-43.08333333 171.65,-43.08333333 171.65,-43.09166667 171.64166667000001,-43.09166667 171.64166667000001,-43.1 171.65,-43.1 171.65833333,-43.1 171.66666667000001,-43.1 171.675,-43.1 171.68333333000001,-43.1 171.68333333000001,-43.10833333 171.68333333000001,-43.11666667 171.69166667,-43.11666667 171.69166667,-43.125 171.7,-43.125 171.7,-43.11666667 171.70833333,-43.11666667 171.70833333,-43.10833333 171.71666667,-43.10833333 171.71666667,-43.1 171.725,-43.1 171.725,-43.10833333 171.73333333,-43.10833333 171.74166667,-43.10833333 171.74166667,-43.11666667 171.73333333,-43.11666667 171.725,-43.11666667 171.725,-43.125 171.71666667,-43.125 171.71666667,-43.13333333 171.70833333,-43.13333333 171.7,-43.13333333 171.7,-43.14166667 171.69166667,-43.14166667 171.69166667,-43.15 171.7,-43.15 171.7,-43.15833333 171.69166667,-43.15833333 171.69166667,-43.16666667 171.68333333000001,-43.16666667 171.68333333000001,-43.175 171.68333333000001,-43.18333333 171.68333333000001,-43.19166667 171.68333333000001,-43.2 171.69166667,-43.2 171.7,-43.2 171.7,-43.20833333 171.7,-43.21666667 171.69166667,-43.21666667 171.69166667,-43.225 171.68333333000001,-43.225 171.68333333000001,-43.23333333 171.69166667,-43.23333333 171.69166667,-43.24166667 171.68333333000001,-43.24166667 171.675,-43.24166667 171.675,-43.25 171.68333333000001,-43.25 171.68333333000001,-43.25833333 171.69166667,-43.25833333 171.69166667,-43.26666667 171.68333333000001,-43.26666667 171.675,-43.26666667 171.675,-43.275 171.66666667000001,-43.275 171.66666667000001,-43.28333333 171.65833333,-43.28333333 171.65833333,-43.29166667 171.66666667000001,-43.29166667 171.66666667000001,-43.3 171.66666667000001,-43.30833333 171.65833333,-43.30833333 171.65,-43.30833333 171.64166667000001,-43.30833333 171.63333333,-43.30833333 171.63333333,-43.3 171.64166667000001,-43.3 171.65,-43.3 171.65,-43.29166667 171.64166667000001,-43.29166667 171.63333333,-43.29166667 171.63333333,-43.28333333 171.64166667000001,-43.28333333 171.64166667000001,-43.275 171.63333333,-43.275 171.625,-43.275</coordinates></LinearRing></outerBoundaryIs><innerBoundaryIs><LinearRing><coordinates>171.66666667000001,-43.15833333 171.66666667000001,-43.16666667 171.675,-43.16666667 171.675,-43.15833333 171.66666667000001,-43.15833333</coordinates></LinearRing></innerBoundaryIs><innerBoundaryIs><LinearRing><coordinates>171.66666667000001,-43.14166667 171.675,-43.14166667 171.68333333000001,-43.14166667 171.68333333000001,-43.13333333 171.675,-43.13333333 171.66666667000001,-43.13333333 171.66666667000001,-43.14166667</coordinates></LinearRing></innerBoundaryIs><innerBoundaryIs><LinearRing><coordinates>171.68333333000001,-43.11666667 171.675,-43.11666667 171.675,-43.125 171.68333333000001,-43.125 171.68333333000001,-43.11666667</coordinates></LinearRing></innerBoundaryIs></Polygon><Polygon><outerBoundaryIs><LinearRing><coordinates>171.45,-43.125 171.45833333,-43.125 171.45833333,-43.13333333 171.45,-43.13333333 171.45,-43.125</coordinates></LinearRing></outerBoundaryIs></Polygon><Polygon><outerBoundaryIs><LinearRing><coordinates>171.425,-43.13333333 171.43333333000001,-43.13333333 171.43333333000001,-43.14166667 171.425,-43.14166667 171.41666667000001,-43.14166667 171.40833333,-43.14166667 171.40833333,-43.13333333 171.41666667000001,-43.13333333 171.41666667000001,-43.125 171.425,-43.125 171.425,-43.13333333</coordinates></LinearRing></outerBoundaryIs></Polygon><Polygon><outerBoundaryIs><LinearRing><coordinates>171.53333333,-43.13333333 171.53333333,-43.14166667 171.525,-43.14166667 171.525,-43.13333333 171.51666667000001,-43.13333333 171.50833333,-43.13333333 171.5,-43.13333333 171.5,-43.125 171.5,-43.11666667 171.49166667,-43.11666667 171.48333333,-43.11666667 171.48333333,-43.125 171.48333333,-43.13333333 171.48333333,-43.14166667 171.49166667,-43.14166667 171.5,-43.14166667 171.5,-43.15 171.5,-43.15833333 171.5,-43.16666667 171.49166667,-43.16666667 171.48333333,-43.16666667 171.475,-43.16666667 171.46666667,-43.16666667 171.45833333,-43.16666667 171.45833333,-43.15833333 171.45,-43.15833333 171.45,-43.15 171.45833333,-43.15 171.46666667,-43.15 171.46666667,-43.15833333 171.475,-43.15833333 171.48333333,-43.15833333 171.48333333,-43.15 171.475,-43.15 171.475,-43.14166667 171.46666667,-43.14166667 171.45833333,-43.14166667 171.45833333,-43.13333333 171.46666667,-43.13333333 171.46666667,-43.125 171.45833333,-43.125 171.45833333,-43.11666667 171.46666667,-43.11666667 171.46666667,-43.10833333 171.475,-43.10833333 171.48333333,-43.10833333 171.49166667,-43.10833333 171.5,-43.10833333 171.5,-43.1 171.5,-43.09166667 171.49166667,-43.09166667 171.49166667,-43.08333333 171.5,-43.08333333 171.50833333,-43.08333333 171.50833333,-43.075 171.50833333,-43.06666667 171.50833333,-43.05833333 171.51666667000001,-43.05833333 171.51666667000001,-43.06666667 171.525,-43.06666667 171.53333333,-43.06666667 171.53333333,-43.075 171.53333333,-43.08333333 171.525,-43.08333333 171.525,-43.09166667 171.51666667000001,-43.09166667 171.51666667000001,-43.1 171.50833333,-43.1 171.50833333,-43.10833333 171.50833333,-43.11666667 171.51666667000001,-43.11666667 171.51666667000001,-43.10833333 171.525,-43.10833333 171.525,-43.1 171.53333333,-43.1 171.54166667000001,-43.1 171.55,-43.1 171.55,-43.10833333 171.55833333000001,-43.10833333 171.56666667,-43.10833333 171.56666667,-43.11666667 171.56666667,-43.125 171.55833333000001,-43.125 171.55833333000001,-43.13333333 171.56666667,-43.13333333 171.575,-43.13333333 171.575,-43.125 171.58333333,-43.125 171.59166667,-43.125 171.59166667,-43.13333333 171.6,-43.13333333 171.6,-43.14166667 171.59166667,-43.14166667 171.58333333,-43.14166667 171.58333333,-43.15 171.575,-43.15 171.56666667,-43.15 171.55833333000001,-43.15 171.55,-43.15 171.55,-43.14166667 171.54166667000001,-43.14166667 171.54166667000001,-43.13333333 171.53333333,-43.13333333</coordinates></LinearRing></outerBoundaryIs></Polygon><Polygon><outerBoundaryIs><LinearRing><coordinates>171.24166667,-43.13333333 171.24166667,-43.14166667 171.23333333,-43.14166667 171.225,-43.14166667 171.225,-43.13333333 171.225,-43.125 171.23333333,-43.125 171.24166667,-43.125 171.24166667,-43.11666667 171.24166667,-43.10833333 171.25,-43.10833333 171.25833333,-43.10833333 171.25833333,-43.1 171.26666667000001,-43.1 171.26666667000001,-43.10833333 171.26666667000001,-43.11666667 171.275,-43.11666667 171.28333333,-43.11666667 171.28333333,-43.10833333 171.29166667000001,-43.10833333 171.3,-43.10833333 171.3,-43.1 171.30833333000001,-43.1 171.31666667,-43.1 171.31666667,-43.09166667 171.30833333000001,-43.09166667 171.30833333000001,-43.08333333 171.31666667,-43.08333333 171.31666667,-43.075 171.30833333000001,-43.075 171.30833333000001,-43.06666667 171.30833333000001,-43.05833333 171.3,-43.05833333 171.29166667000001,-43.05833333 171.29166667000001,-43.06666667 171.28333333,-43.06666667 171.28333333,-43.075 171.275,-43.075 171.275,-43.08333333 171.26666667000001,-43.08333333 171.26666667000001,-43.09166667 171.25833333,-43.09166667 171.25,-43.09166667 171.24166667,-43.09166667 171.23333333,-43.09166667 171.23333333,-43.08333333 171.24166667,-43.08333333 171.24166667,-43.075 171.25,-43.075 171.25833333,-43.075 171.26666667000001,-43.075 171.26666667000001,-43.06666667 171.26666667000001,-43.05833333 171.275,-43.05833333 171.275,-43.05 171.28333333,-43.05 171.29166667000001,-43.05 171.29166667000001,-43.04166667 171.3,-43.04166667 171.30833333000001,-43.04166667 171.30833333000001,-43.03333333 171.30833333000001,-43.025 171.31666667,-43.025 171.31666667,-43.01666667 171.31666667,-43.00833333 171.31666667,-43.0 171.325,-43.0 171.33333333,-43.0 171.34166667,-43.0 171.34166667,-43.00833333 171.33333333,-43.00833333 171.33333333,-43.01666667 171.34166667,-43.01666667 171.34166667,-43.025 171.33333333,-43.025 171.33333333,-43.03333333 171.34166667,-43.03333333 171.34166667,-43.04166667 171.34166667,-43.05 171.35,-43.05 171.35833333,-43.05 171.36666667,-43.05 171.36666667,-43.05833333 171.35833333,-43.05833333 171.35,-43.05833333 171.34166667,-43.05833333 171.34166667,-43.06666667 171.34166667,-43.075 171.35,-43.075 171.35,-43.08333333 171.35833333,-43.08333333 171.36666667,-43.08333333 171.36666667,-43.075 171.375,-43.075 171.375,-43.08333333 171.375,-43.09166667 171.36666667,-43.09166667 171.36666667,-43.1 171.36666667,-43.10833333 171.35833333,-43.10833333 171.35833333,-43.1 171.35833333,-43.09166667 171.35,-43.09166667 171.34166667,-43.09166667 171.33333333,-43.09166667 171.33333333,-43.1 171.34166667,-43.1 171.35,-43.1 171.35,-43.10833333 171.34166667,-43.10833333 171.33333333,-43.10833333 171.33333333,-43.11666667 171.325,-43.11666667 171.31666667,-43.11666667 171.30833333000001,-43.11666667 171.3,-43.11666667 171.3,-43.125 171.29166667000001,-43.125 171.28333333,-43.125 171.28333333,-43.13333333 171.29166667000001,-43.13333333 171.3,-43.13333333 171.30833333000001,-43.13333333 171.31666667,-43.13333333 171.325,-43.13333333 171.325,-43.14166667 171.325,-43.15 171.33333333,-43.15 171.34166667,-43.15 171.34166667,-43.15833333 171.33333333,-43.15833333 171.325,-43.15833333 171.31666667,-43.15833333 171.30833333000001,-43.15833333 171.3,-43.15833333 171.3,-43.16666667 171.29166667000001,-43.16666667 171.29166667000001,-43.15833333 171.28333333,-43.15833333 171.28333333,-43.15 171.28333333,-43.14166667 171.275,-43.14166667 171.275,-43.13333333 171.26666667000001,-43.13333333 171.26666667000001,-43.14166667 171.25833333,-43.14166667 171.25,-43.14166667 171.25,-43.13333333 171.24166667,-43.13333333</coordinates></LinearRing></outerBoundaryIs></Polygon><Polygon><outerBoundaryIs><LinearRing><coordinates>170.96666667,-43.15833333 170.975,-43.15833333 170.975,-43.15 170.975,-43.14166667 170.98333333,-43.14166667 170.98333333,-43.13333333 170.99166667,-43.13333333 171.0,-43.13333333 171.0,-43.14166667 171.0,-43.15 171.0,-43.15833333 170.99166667,-43.15833333 170.99166667,-43.16666667 170.98333333,-43.16666667 170.975,-43.16666667 170.96666667,-43.16666667 170.95833333,-43.16666667 170.95833333,-43.15833333 170.96666667,-43.15833333</coordinates></LinearRing></outerBoundaryIs></Polygon><Polygon><outerBoundaryIs><LinearRing><coordinates>171.11666667,-43.23333333 171.125,-43.23333333 171.125,-43.225 171.125,-43.21666667 171.11666667,-43.21666667 171.10833333,-43.21666667 171.10833333,-43.20833333 171.11666667,-43.20833333 171.125,-43.20833333 171.125,-43.2 171.125,-43.19166667 171.11666667,-43.19166667 171.11666667,-43.18333333 171.10833333,-43.18333333 171.10833333,-43.175 171.1,-43.175 171.09166667,-43.175 171.08333333,-43.175 171.08333333,-43.16666667 171.09166667,-43.16666667 171.09166667,-43.15833333 171.1,-43.15833333 171.1,-43.16666667 171.10833333,-43.16666667 171.11666667,-43.16666667 171.125,-43.16666667 171.125,-43.15833333 171.13333333,-43.15833333 171.13333333,-43.15 171.14166667000001,-43.15 171.14166667000001,-43.14166667 171.13333333,-43.14166667 171.13333333,-43.13333333 171.14166667000001,-43.13333333 171.14166667000001,-43.125 171.15,-43.125 171.15,-43.11666667 171.15833333,-43.11666667 171.15833333,-43.125 171.15833333,-43.13333333 171.15833333,-43.14166667 171.16666667000001,-43.14166667 171.175,-43.14166667 171.175,-43.15 171.16666667000001,-43.15 171.15833333,-43.15 171.15,-43.15 171.15,-43.15833333 171.15833333,-43.15833333 171.15833333,-43.16666667 171.15833333,-43.175 171.15833333,-43.18333333 171.15833333,-43.19166667 171.15833333,-43.2 171.16666667000001,-43.2 171.16666667000001,-43.20833333 171.15833333,-43.20833333 171.15833333,-43.21666667 171.16666667000001,-43.21666667 171.16666667000001,-43.225 171.175,-43.225 171.175,-43.23333333 171.18333333000001,-43.23333333 171.18333333000001,-43.24166667 171.19166667,-43.24166667 171.2,-43.24166667 171.2,-43.25 171.20833333,-43.25 171.21666667,-43.25 171.21666667,-43.25833333 171.225,-43.25833333 171.225,-43.26666667 171.21666667,-43.26666667 171.20833333,-43.26666667 171.2,-43.26666667 171.19166667,-43.26666667 171.18333333000001,-43.26666667 171.18333333000001,-43.275 171.175,-43.275 171.16666667000001,-43.275 171.16666667000001,-43.26666667 171.16666667000001,-43.25833333 171.175,-43.25833333 171.175,-43.25 171.16666667000001,-43.25 171.16666667000001,-43.24166667 171.15833333,-43.24166667 171.15,-43.24166667 171.15,-43.23333333 171.15,-43.225 171.14166667000001,-43.225 171.14166667000001,-43.23333333 171.13333333,-43.23333333 171.13333333,-43.24166667 171.125,-43.24166667 171.11666667,-43.24166667 171.11666667,-43.23333333</coordinates></LinearRing></outerBoundaryIs></Polygon><Polygon><outerBoundaryIs><LinearRing><coordinates>171.39166667000001,-43.125 171.4,-43.125 171.4,-43.13333333 171.39166667000001,-43.13333333 171.39166667000001,-43.125</coordinates></LinearRing></outerBoundaryIs></Polygon><Polygon><outerBoundaryIs><LinearRing><coordinates>170.46666667,-43.125 170.46666667,-43.13333333 170.45833333,-43.13333333 170.45833333,-43.125 170.45,-43.125 170.45,-43.11666667 170.45833333,-43.11666667 170.46666667,-43.11666667 170.46666667,-43.125</coordinates></LinearRing></outerBoundaryIs></Polygon><Polygon><outerBoundaryIs><LinearRing><coordinates>170.96666667,-43.13333333 170.95833333,-43.13333333 170.95833333,-43.125 170.95833333,-43.11666667 170.96666667,-43.11666667 170.96666667,-43.125 170.975,-43.125 170.98333333,-43.125 170.98333333,-43.13333333 170.975,-43.13333333 170.96666667,-43.13333333</coordinates></LinearRing></outerBoundaryIs></Polygon><Polygon><outerBoundaryIs><LinearRing><coordinates>171.84166667,-43.11666667 171.84166667,-43.125 171.83333333,-43.125 171.825,-43.125 171.81666667,-43.125 171.81666667,-43.11666667 171.825,-43.11666667 171.83333333,-43.11666667 171.83333333,-43.10833333 171.825,-43.10833333 171.825,-43.1 171.83333333,-43.1 171.84166667,-43.1 171.84166667,-43.10833333 171.85,-43.10833333 171.85,-43.11666667 171.84166667,-43.11666667</coordinates></LinearRing></outerBoundaryIs></Polygon><Polygon><outerBoundaryIs><LinearRing><coordinates>170.61666667,-43.11666667 170.625,-43.11666667 170.625,-43.125 170.61666667,-43.125 170.61666667,-43.11666667</coordinates></LinearRing></outerBoundaryIs></Polygon><Polygon><outerBoundaryIs><LinearRing><coordinates>171.39166667000001,-43.11666667 171.39166667000001,-43.125 171.38333333,-43.125 171.38333333,-43.11666667 171.375,-43.11666667 171.375,-43.10833333 171.375,-43.1 171.38333333,-43.1 171.39166667000001,-43.1 171.4,-43.1 171.4,-43.10833333 171.39166667000001,-43.10833333 171.39166667000001,-43.11666667</coordinates></LinearRing></outerBoundaryIs></Polygon><Polygon><outerBoundaryIs><LinearRing><coordinates>171.7,-42.64166667 171.70833333,-42.64166667 171.70833333,-42.65 171.7,-42.65 171.7,-42.64166667</coordinates></LinearRing></outerBoundaryIs></Polygon><Polygon><outerBoundaryIs><LinearRing><coordinates>171.36666667,-42.64166667 171.375,-42.64166667 171.38333333,-42.64166667 171.38333333,-42.65 171.375,-42.65 171.36666667,-42.65 171.36666667,-42.64166667</coordinates></LinearRing></outerBoundaryIs></Polygon><Polygon><outerBoundaryIs><LinearRing><coordinates>171.65833333,-42.64166667 171.66666667000001,-42.64166667 171.66666667000001,-42.65 171.65833333,-42.65 171.65833333,-42.64166667</coordinates></LinearRing></outerBoundaryIs></Polygon><Polygon><outerBoundaryIs><LinearRing><coordinates>171.35833333,-42.63333333 171.36666667,-42.63333333 171.36666667,-42.64166667 171.35833333,-42.64166667 171.35833333,-42.63333333</coordinates></LinearRing></outerBoundaryIs></Polygon><Polygon><outerBoundaryIs><LinearRing><coordinates>172.63333333,-42.6 172.64166667000001,-42.6 172.64166667000001,-42.60833333 172.63333333,-42.60833333 172.625,-42.60833333 172.625,-42.6 172.63333333,-42.6</coordinates></LinearRing></outerBoundaryIs></Polygon><Polygon><outerBoundaryIs><LinearRing><coordinates>172.31666667,-42.61666667 172.325,-42.61666667 172.33333333,-42.61666667 172.33333333,-42.625 172.325,-42.625 172.31666667,-42.625 172.31666667,-42.61666667</coordinates></LinearRing></outerBoundaryIs></Polygon><Polygon><outerBoundaryIs><LinearRing><coordinates>172.35,-42.61666667 172.35833333,-42.61666667 172.35833333,-42.625 172.35,-42.625 172.35,-42.61666667</coordinates></LinearRing></outerBoundaryIs></Polygon><Polygon><outerBoundaryIs><LinearRing><coordinates>171.34166667,-42.61666667 171.35,-42.61666667 171.35833333,-42.61666667 171.35833333,-42.625 171.35,-42.625 171.34166667,-42.625 171.34166667,-42.61666667</coordinates></LinearRing></outerBoundaryIs></Polygon><Polygon><outerBoundaryIs><LinearRing><coordinates>172.375,-42.625 172.38333333,-42.625 172.39166667000001,-42.625 172.39166667000001,-42.63333333 172.38333333,-42.63333333 172.375,-42.63333333 172.375,-42.625</coordinates></LinearRing></outerBoundaryIs></Polygon><Polygon><outerBoundaryIs><LinearRing><coordinates>171.61666667,-42.60833333 171.625,-42.60833333 171.625,-42.61666667 171.61666667,-42.61666667 171.60833333,-42.61666667 171.60833333,-42.60833333 171.61666667,-42.60833333</coordinates></LinearRing></outerBoundaryIs></Polygon><Polygon><outerBoundaryIs><LinearRing><coordinates>171.33333333,-42.60833333 171.34166667,-42.60833333 171.34166667,-42.61666667 171.33333333,-42.61666667 171.33333333,-42.60833333</coordinates></LinearRing></outerBoundaryIs></Polygon><Polygon><outerBoundaryIs><LinearRing><coordinates>172.13333333,-42.60833333 172.13333333,-42.61666667 172.125,-42.61666667 172.125,-42.60833333 172.125,-42.6 172.13333333,-42.6 172.13333333,-42.60833333</coordinates></LinearRing></outerBoundaryIs></Polygon><Polygon><outerBoundaryIs><LinearRing><coordinates>172.1,-42.60833333 172.10833333,-42.60833333 172.10833333,-42.61666667 172.1,-42.61666667 172.1,-42.60833333</coordinates></LinearRing></outerBoundaryIs></Polygon><Polygon><outerBoundaryIs><LinearRing><coordinates>172.075,-42.60833333 172.08333333,-42.60833333 172.09166667,-42.60833333 172.09166667,-42.61666667 172.08333333,-42.61666667 172.075,-42.61666667 172.075,-42.60833333</coordinates></LinearRing></outerBoundaryIs></Polygon><Polygon><outerBoundaryIs><LinearRing><coordinates>171.61666667,-42.56666667 171.625,-42.56666667 171.625,-42.575 171.61666667,-42.575 171.60833333,-42.575 171.60833333,-42.56666667 171.61666667,-42.56666667</coordinates></LinearRing></outerBoundaryIs></Polygon><Polygon><outerBoundaryIs><LinearRing><coordinates>171.36666667,-42.56666667 171.375,-42.56666667 171.375,-42.575 171.36666667,-42.575 171.36666667,-42.56666667</coordinates></LinearRing></outerBoundaryIs></Polygon><Polygon><outerBoundaryIs><LinearRing><coordinates>172.00833333,-42.55 172.01666667000001,-42.55 172.01666667000001,-42.55833333 172.00833333,-42.55833333 172.00833333,-42.55</coordinates></LinearRing></outerBoundaryIs></Polygon><Polygon><outerBoundaryIs><LinearRing><coordinates>172.325,-42.55833333 172.33333333,-42.55833333 172.34166667,-42.55833333 172.34166667,-42.56666667 172.33333333,-42.56666667 172.325,-42.56666667 172.325,-42.55833333</coordinates></LinearRing></outerBoundaryIs></Polygon><Polygon><outerBoundaryIs><LinearRing><coordinates>171.34166667,-42.55833333 171.35,-42.55833333 171.35,-42.56666667 171.34166667,-42.56666667 171.34166667,-42.55833333</coordinates></LinearRing></outerBoundaryIs></Polygon><Polygon><outerBoundaryIs><LinearRing><coordinates>172.23333333,-42.54166667 172.24166667,-42.54166667 172.24166667,-42.55 172.23333333,-42.55 172.23333333,-42.54166667</coordinates></LinearRing></outerBoundaryIs></Polygon><Polygon><outerBoundaryIs><LinearRing><coordinates>171.35,-42.59166667 171.35833333,-42.59166667 171.35833333,-42.6 171.35,-42.6 171.35,-42.59166667</coordinates></LinearRing></outerBoundaryIs></Polygon><Polygon><outerBoundaryIs><LinearRing><coordinates>172.10833333,-42.59166667 172.11666667,-42.59166667 172.11666667,-42.6 172.10833333,-42.6 172.10833333,-42.59166667</coordinates></LinearRing></outerBoundaryIs></Polygon><Polygon><outerBoundaryIs><LinearRing><coordinates>172.08333333,-42.59166667 172.09166667,-42.59166667 172.09166667,-42.6 172.08333333,-42.6 172.08333333,-42.59166667</coordinates></LinearRing></outerBoundaryIs></Polygon><Polygon><outerBoundaryIs><LinearRing><coordinates>171.625,-42.58333333 171.63333333,-42.58333333 171.63333333,-42.59166667 171.625,-42.59166667 171.625,-42.58333333</coordinates></LinearRing></outerBoundaryIs></Polygon><Polygon><outerBoundaryIs><LinearRing><coordinates>171.60833333,-42.58333333 171.61666667,-42.58333333 171.61666667,-42.59166667 171.60833333,-42.59166667 171.60833333,-42.58333333</coordinates></LinearRing></outerBoundaryIs></Polygon><Polygon><outerBoundaryIs><LinearRing><coordinates>171.325,-42.59166667 171.31666667,-42.59166667 171.30833333000001,-42.59166667 171.30833333000001,-42.58333333 171.30833333000001,-42.575 171.31666667,-42.575 171.31666667,-42.56666667 171.325,-42.56666667 171.33333333,-42.56666667 171.33333333,-42.575 171.33333333,-42.58333333 171.33333333,-42.59166667 171.325,-42.59166667</coordinates></LinearRing></outerBoundaryIs></Polygon><Polygon><outerBoundaryIs><LinearRing><coordinates>172.13333333,-42.575 172.13333333,-42.58333333 172.125,-42.58333333 172.125,-42.575 172.125,-42.56666667 172.13333333,-42.56666667 172.13333333,-42.55833333 172.14166667000001,-42.55833333 172.14166667000001,-42.56666667 172.14166667000001,-42.575 172.13333333,-42.575</coordinates></LinearRing></outerBoundaryIs></Polygon><Polygon><outerBoundaryIs><LinearRing><coordinates>172.125,-42.49166667 172.125,-42.5 172.11666667,-42.5 172.11666667,-42.49166667 172.11666667,-42.48333333 172.125,-42.48333333 172.13333333,-42.48333333 172.13333333,-42.49166667 172.125,-42.49166667</coordinates></LinearRing></outerBoundaryIs></Polygon><Polygon><outerBoundaryIs><LinearRing><coordinates>172.23333333,-42.49166667 172.24166667,-42.49166667 172.24166667,-42.5 172.23333333,-42.5 172.23333333,-42.49166667</coordinates></LinearRing></outerBoundaryIs></Polygon><Polygon><outerBoundaryIs><LinearRing><coordinates>171.85833333,-42.49166667 171.86666667,-42.49166667 171.86666667,-42.5 171.85833333,-42.5 171.85833333,-42.49166667</coordinates></LinearRing></outerBoundaryIs></Polygon><Polygon><outerBoundaryIs><LinearRing><coordinates>172.14166667000001,-42.48333333 172.15,-42.48333333 172.15,-42.49166667 172.14166667000001,-42.49166667 172.14166667000001,-42.48333333</coordinates></LinearRing></outerBoundaryIs></Polygon><Polygon><outerBoundaryIs><LinearRing><coordinates>172.15833333,-42.48333333 172.16666667000001,-42.48333333 172.16666667000001,-42.49166667 172.15833333,-42.49166667 172.15833333,-42.48333333</coordinates></LinearRing></outerBoundaryIs></Polygon><Polygon><outerBoundaryIs><LinearRing><coordinates>171.90833333,-42.48333333 171.91666667000001,-42.48333333 171.91666667000001,-42.49166667 171.90833333,-42.49166667 171.90833333,-42.48333333</coordinates></LinearRing></outerBoundaryIs></Polygon><Polygon><outerBoundaryIs><LinearRing><coordinates>172.15,-42.475 172.15833333,-42.475 172.15833333,-42.48333333 172.15,-42.48333333 172.15,-42.475</coordinates></LinearRing></outerBoundaryIs></Polygon><Polygon><outerBoundaryIs><LinearRing><coordinates>172.10833333,-42.475 172.11666667,-42.475 172.11666667,-42.48333333 172.10833333,-42.48333333 172.10833333,-42.475</coordinates></LinearRing></outerBoundaryIs></Polygon><Polygon><outerBoundaryIs><LinearRing><coordinates>172.18333333000001,-42.475 172.19166667,-42.475 172.19166667,-42.48333333 172.18333333000001,-42.48333333 172.175,-42.48333333 172.175,-42.475 172.18333333000001,-42.475</coordinates></LinearRing></outerBoundaryIs></Polygon><Polygon><outerBoundaryIs><LinearRing><coordinates>171.88333333,-42.475 171.89166667000001,-42.475 171.89166667000001,-42.48333333 171.88333333,-42.48333333 171.875,-42.48333333 171.875,-42.475 171.875,-42.46666667 171.88333333,-42.46666667 171.88333333,-42.475</coordinates></LinearRing></outerBoundaryIs></Polygon><Polygon><outerBoundaryIs><LinearRing><coordinates>172.625,-42.48333333 172.625,-42.49166667 172.61666667,-42.49166667 172.61666667,-42.48333333 172.61666667,-42.475 172.625,-42.475 172.625,-42.48333333</coordinates></LinearRing></outerBoundaryIs></Polygon><Polygon><outerBoundaryIs><LinearRing><coordinates>172.25833333,-42.46666667 172.26666667000001,-42.46666667 172.275,-42.46666667 172.28333333,-42.46666667 172.28333333,-42.475 172.275,-42.475 172.26666667000001,-42.475 172.25833333,-42.475 172.25,-42.475 172.25,-42.46666667 172.25833333,-42.46666667</coordinates></LinearRing></outerBoundaryIs></Polygon><Polygon><outerBoundaryIs><LinearRing><coordinates>172.3,-42.46666667 172.30833333000001,-42.46666667 172.30833333000001,-42.475 172.3,-42.475 172.29166667000001,-42.475 172.29166667000001,-42.46666667 172.29166667000001,-42.45833333 172.3,-42.45833333 172.3,-42.46666667</coordinates></LinearRing></outerBoundaryIs></Polygon><Polygon><outerBoundaryIs><LinearRing><coordinates>172.83333333,-42.425 172.84166667,-42.425 172.85,-42.425 172.85833333,-42.425 172.86666667,-42.425 172.875,-42.425 172.88333333,-42.425 172.88333333,-42.43333333 172.875,-42.43333333 172.86666667,-42.43333333 172.85833333,-42.43333333 172.85,-42.43333333 172.84166667,-42.43333333 172.83333333,-42.43333333 172.83333333,-42.425</coordinates></LinearRing></outerBoundaryIs></Polygon><Polygon><outerBoundaryIs><LinearRing><coordinates>172.56666667,-42.425 172.575,-42.425 172.575,-42.43333333 172.56666667,-42.43333333 172.56666667,-42.425</coordinates></LinearRing></outerBoundaryIs></Polygon><Polygon><outerBoundaryIs><LinearRing><coordinates>171.89166667000001,-42.425 171.9,-42.425 171.9,-42.43333333 171.89166667000001,-42.43333333 171.89166667000001,-42.425</coordinates></LinearRing></outerBoundaryIs></Polygon><Polygon><outerBoundaryIs><LinearRing><coordinates>172.35,-42.425 172.35,-42.43333333 172.34166667,-42.43333333 172.34166667,-42.425 172.33333333,-42.425 172.33333333,-42.41666667 172.34166667,-42.41666667 172.35,-42.41666667 172.35,-42.425</coordinates></LinearRing></outerBoundaryIs></Polygon><Polygon><outerBoundaryIs><LinearRing><coordinates>172.31666667,-42.425 172.325,-42.425 172.325,-42.43333333 172.31666667,-42.43333333 172.31666667,-42.425</coordinates></LinearRing></outerBoundaryIs></Polygon><Polygon><outerBoundaryIs><LinearRing><coordinates>172.9,-42.38333333 172.90833333,-42.38333333 172.90833333,-42.39166667 172.9,-42.39166667 172.9,-42.38333333</coordinates></LinearRing></outerBoundaryIs></Polygon><Polygon><outerBoundaryIs><LinearRing><coordinates>172.56666667,-42.38333333 172.575,-42.38333333 172.575,-42.39166667 172.56666667,-42.39166667 172.56666667,-42.38333333</coordinates></LinearRing></outerBoundaryIs></Polygon><Polygon><outerBoundaryIs><LinearRing><coordinates>171.99166667,-42.38333333 172.0,-42.38333333 172.0,-42.39166667 171.99166667,-42.39166667 171.99166667,-42.38333333</coordinates></LinearRing></outerBoundaryIs></Polygon><Polygon><outerBoundaryIs><LinearRing><coordinates>172.66666667000001,-42.4 172.66666667000001,-42.40833333 172.65833333,-42.40833333 172.65,-42.40833333 172.64166667000001,-42.40833333 172.64166667000001,-42.4 172.64166667000001,-42.39166667 172.65,-42.39166667 172.65,-42.38333333 172.65833333,-42.38333333 172.66666667000001,-42.38333333 172.675,-42.38333333 172.68333333000001,-42.38333333 172.68333333000001,-42.39166667 172.675,-42.39166667 172.675,-42.4 172.66666667000001,-42.4</coordinates></LinearRing></outerBoundaryIs><innerBoundaryIs><LinearRing><coordinates>172.66666667000001,-42.4 172.66666667000001,-42.39166667 172.65833333,-42.39166667 172.65833333,-42.4 172.66666667000001,-42.4</coordinates></LinearRing></innerBoundaryIs></Polygon><Polygon><outerBoundaryIs><LinearRing><coordinates>171.83333333,-42.4 171.84166667,-42.4 171.84166667,-42.40833333 171.83333333,-42.40833333 171.83333333,-42.4</coordinates></LinearRing></outerBoundaryIs></Polygon><Polygon><outerBoundaryIs><LinearRing><coordinates>171.875,-42.4 171.88333333,-42.4 171.88333333,-42.40833333 171.875,-42.40833333 171.875,-42.4</coordinates></LinearRing></outerBoundaryIs></Polygon><Polygon><outerBoundaryIs><LinearRing><coordinates>172.44166667,-42.39166667 172.45,-42.39166667 172.45,-42.4 172.44166667,-42.4 172.44166667,-42.39166667</coordinates></LinearRing></outerBoundaryIs></Polygon><Polygon><outerBoundaryIs><LinearRing><coordinates>171.33333333,-42.39166667 171.34166667,-42.39166667 171.34166667,-42.4 171.33333333,-42.4 171.33333333,-42.39166667</coordinates></LinearRing></outerBoundaryIs></Polygon><Polygon><outerBoundaryIs><LinearRing><coordinates>172.525,-42.46666667 172.525,-42.475 172.51666667000001,-42.475 172.50833333,-42.475 172.5,-42.475 172.49166667,-42.475 172.49166667,-42.46666667 172.49166667,-42.45833333 172.5,-42.45833333 172.5,-42.45 172.50833333,-42.45 172.51666667000001,-42.45 172.525,-42.45 172.53333333,-42.45 172.53333333,-42.44166667 172.525,-42.44166667 172.525,-42.43333333 172.53333333,-42.43333333 172.53333333,-42.425 172.53333333,-42.41666667 172.525,-42.41666667 172.525,-42.40833333 172.53333333,-42.40833333 172.54166667000001,-42.40833333 172.54166667000001,-42.4 172.54166667000001,-42.39166667 172.55,-42.39166667 172.55833333000001,-42.39166667 172.56666667,-42.39166667 172.56666667,-42.4 172.55833333000001,-42.4 172.55833333000001,-42.40833333 172.56666667,-42.40833333 172.56666667,-42.41666667 172.55833333000001,-42.41666667 172.55833333000001,-42.425 172.55,-42.425 172.55,-42.43333333 172.54166667000001,-42.43333333 172.54166667000001,-42.44166667 172.54166667000001,-42.45 172.54166667000001,-42.45833333 172.54166667000001,-42.46666667 172.53333333,-42.46666667 172.525,-42.46666667</coordinates></LinearRing></outerBoundaryIs><innerBoundaryIs><LinearRing><coordinates>172.55,-42.425 172.55,-42.41666667 172.54166667000001,-42.41666667 172.54166667000001,-42.425 172.55,-42.425</coordinates></LinearRing></innerBoundaryIs></Polygon><Polygon><outerBoundaryIs><LinearRing><coordinates>173.15833333,-42.45833333 173.15833333,-42.46666667 173.15,-42.46666667 173.14166667000001,-42.46666667 173.14166667000001,-42.45833333 173.13333333,-42.45833333 173.125,-42.45833333 173.11666667,-42.45833333 173.10833333,-42.45833333 173.1,-42.45833333 173.09166667,-42.45833333 173.08333333,-42.45833333 173.075,-42.45833333 173.075,-42.46666667 173.06666667,-42.46666667 173.06666667,-42.45833333 173.06666667,-42.45 173.075,-42.45 173.075,-42.44166667 173.08333333,-42.44166667 173.09166667,-42.44166667 173.1,-42.44166667 173.1,-42.43333333 173.10833333,-42.43333333 173.10833333,-42.425 173.11666667,-42.425 173.125,-42.425 173.125,-42.43333333 173.13333333,-42.43333333 173.14166667000001,-42.43333333 173.14166667000001,-42.425 173.15,-42.425 173.15833333,-42.425 173.15833333,-42.41666667 173.16666667000001,-42.41666667 173.16666667000001,-42.425 173.175,-42.425 173.175,-42.43333333 173.175,-42.44166667 173.16666667000001,-42.44166667 173.16666667000001,-42.45 173.15833333,-42.45 173.15833333,-42.45833333</coordinates></LinearRing></outerBoundaryIs></Polygon><Polygon><outerBoundaryIs><LinearRing><coordinates>172.99166667,-42.44166667 172.99166667,-42.45 172.98333333,-42.45 172.98333333,-42.44166667 172.98333333,-42.43333333 172.99166667,-42.43333333 173.0,-42.43333333 173.0,-42.44166667 172.99166667,-42.44166667</coordinates></LinearRing></outerBoundaryIs></Polygon><Polygon><outerBoundaryIs><LinearRing><coordinates>172.30833333000001,-42.44166667 172.31666667,-42.44166667 172.31666667,-42.45 172.30833333000001,-42.45 172.30833333000001,-42.44166667</coordinates></LinearRing></outerBoundaryIs></Polygon><Polygon><outerBoundaryIs><LinearRing><coordinates>172.23333333,-42.44166667 172.24166667,-42.44166667 172.24166667,-42.45 172.23333333,-42.45 172.23333333,-42.44166667</coordinates></LinearRing></outerBoundaryIs></Polygon><Polygon><outerBoundaryIs><LinearRing><coordinates>172.975,-42.48333333 172.975,-42.49166667 172.96666667,-42.49166667 172.96666667,-42.48333333 172.95833333,-42.48333333 172.95,-42.48333333 172.94166667,-42.48333333 172.94166667,-42.475 172.93333333000001,-42.475 172.925,-42.475 172.925,-42.46666667 172.925,-42.45833333 172.925,-42.45 172.93333333000001,-42.45 172.93333333000001,-42.44166667 172.94166667,-42.44166667 172.95,-42.44166667 172.95833333,-42.44166667 172.95833333,-42.45 172.96666667,-42.45 172.96666667,-42.45833333 172.975,-42.45833333 172.975,-42.46666667 172.975,-42.475 172.975,-42.48333333</coordinates></LinearRing></outerBoundaryIs></Polygon><Polygon><outerBoundaryIs><LinearRing><coordinates>171.9,-42.46666667 171.9,-42.475 171.89166667000001,-42.475 171.89166667000001,-42.46666667 171.89166667000001,-42.45833333 171.88333333,-42.45833333 171.88333333,-42.45 171.89166667000001,-42.45 171.89166667000001,-42.44166667 171.9,-42.44166667 171.9,-42.45 171.9,-42.45833333 171.9,-42.46666667</coordinates></LinearRing></outerBoundaryIs></Polygon><Polygon><outerBoundaryIs><LinearRing><coordinates>171.86666667,-42.45833333 171.86666667,-42.46666667 171.85833333,-42.46666667 171.85833333,-42.45833333 171.85833333,-42.45 171.86666667,-42.45 171.875,-42.45 171.875,-42.45833333 171.86666667,-42.45833333</coordinates></LinearRing></outerBoundaryIs></Polygon><Polygon><outerBoundaryIs><LinearRing><coordinates>172.74166667,-42.43333333 172.75,-42.43333333 172.75833333,-42.43333333 172.75833333,-42.44166667 172.75,-42.44166667 172.74166667,-42.44166667 172.74166667,-42.43333333</coordinates></LinearRing></outerBoundaryIs></Polygon><Polygon><outerBoundaryIs><LinearRing><coordinates>172.275,-42.43333333 172.28333333,-42.43333333 172.28333333,-42.44166667 172.275,-42.44166667 172.275,-42.43333333</coordinates></LinearRing></outerBoundaryIs></Polygon><Polygon><outerBoundaryIs><LinearRing><coordinates>171.9,-42.43333333 171.90833333,-42.43333333 171.90833333,-42.44166667 171.9,-42.44166667 171.9,-42.43333333</coordinates></LinearRing></outerBoundaryIs></Polygon><Polygon><outerBoundaryIs><LinearRing><coordinates>172.55833333000001,-42.43333333 172.56666667,-42.43333333 172.56666667,-42.44166667 172.55833333000001,-42.44166667 172.55833333000001,-42.43333333</coordinates></LinearRing></outerBoundaryIs></Polygon><Polygon><outerBoundaryIs><LinearRing><coordinates>172.625,-42.51666667 172.625,-42.525 172.61666667,-42.525 172.61666667,-42.51666667 172.60833333,-42.51666667 172.60833333,-42.50833333 172.61666667,-42.50833333 172.625,-42.50833333 172.625,-42.5 172.625,-42.49166667 172.63333333,-42.49166667 172.63333333,-42.48333333 172.63333333,-42.475 172.63333333,-42.46666667 172.625,-42.46666667 172.625,-42.45833333 172.625,-42.45 172.625,-42.44166667 172.63333333,-42.44166667 172.63333333,-42.43333333 172.64166667000001,-42.43333333 172.64166667000001,-42.44166667 172.64166667000001,-42.45 172.65,-42.45 172.65,-42.45833333 172.65,-42.46666667 172.65833333,-42.46666667 172.65833333,-42.45833333 172.66666667000001,-42.45833333 172.66666667000001,-42.45 172.65833333,-42.45 172.65833333,-42.44166667 172.65833333,-42.43333333 172.66666667000001,-42.43333333 172.66666667000001,-42.44166667 172.675,-42.44166667 172.675,-42.43333333 172.68333333000001,-42.43333333 172.68333333000001,-42.44166667 172.68333333000001,-42.45 172.69166667,-42.45 172.69166667,-42.45833333 172.7,-42.45833333 172.7,-42.45 172.70833333,-42.45 172.70833333,-42.44166667 172.7,-42.44166667 172.69166667,-42.44166667 172.69166667,-42.43333333 172.7,-42.43333333 172.70833333,-42.43333333 172.71666667,-42.43333333 172.725,-42.43333333 172.725,-42.44166667 172.725,-42.45 172.73333333,-42.45 172.74166667,-42.45 172.74166667,-42.45833333 172.73333333,-42.45833333 172.73333333,-42.46666667 172.74166667,-42.46666667 172.75,-42.46666667 172.75,-42.475 172.75833333,-42.475 172.76666667000001,-42.475 172.775,-42.475 172.775,-42.48333333 172.76666667000001,-42.48333333 172.75833333,-42.48333333 172.75,-42.48333333 172.74166667,-42.48333333 172.73333333,-42.48333333 172.73333333,-42.475 172.725,-42.475 172.71666667,-42.475 172.70833333,-42.475 172.7,-42.475 172.7,-42.48333333 172.70833333,-42.48333333 172.71666667,-42.48333333 172.725,-42.48333333 172.725,-42.49166667 172.71666667,-42.49166667 172.70833333,-42.49166667 172.7,-42.49166667 172.69166667,-42.49166667 172.68333333000001,-42.49166667 172.68333333000001,-42.5 172.675,-42.5 172.66666667000001,-42.5 172.66666667000001,-42.50833333 172.675,-42.50833333 172.675,-42.51666667 172.66666667000001,-42.51666667 172.65833333,-42.51666667 172.65,-42.51666667 172.65,-42.50833333 172.64166667000001,-42.50833333 172.63333333,-42.50833333 172.63333333,-42.51666667 172.625,-42.51666667</coordinates></LinearRing></outerBoundaryIs><innerBoundaryIs><LinearRing><coordinates>172.65833333,-42.46666667 172.65833333,-42.475 172.65833333,-42.48333333 172.66666667000001,-42.48333333 172.675,-42.48333333 172.68333333000001,-42.48333333 172.69166667,-42.48333333 172.69166667,-42.475 172.68333333000001,-42.475 172.68333333000001,-42.46666667 172.675,-42.46666667 172.675,-42.475 172.66666667000001,-42.475 172.66666667000001,-42.46666667 172.65833333,-42.46666667</coordinates></LinearRing></innerBoundaryIs><innerBoundaryIs><LinearRing><coordinates>172.7,-42.45833333 172.7,-42.46666667 172.70833333,-42.46666667 172.71666667,-42.46666667 172.725,-42.46666667 172.725,-42.45833333 172.71666667,-42.45833333 172.70833333,-42.45833333 172.7,-42.45833333</coordinates></LinearRing></innerBoundaryIs><innerBoundaryIs><LinearRing><coordinates>172.64166667000001,-42.49166667 172.65,-42.49166667 172.65,-42.48333333 172.64166667000001,-42.48333333 172.64166667000001,-42.49166667</coordinates></LinearRing></innerBoundaryIs></Polygon><Polygon><outerBoundaryIs><LinearRing><coordinates>172.125,-42.55 172.125,-42.55833333 172.11666667,-42.55833333 172.11666667,-42.55 172.11666667,-42.54166667 172.10833333,-42.54166667 172.10833333,-42.55 172.10833333,-42.55833333 172.1,-42.55833333 172.1,-42.56666667 172.10833333,-42.56666667 172.10833333,-42.575 172.1,-42.575 172.1,-42.58333333 172.09166667,-42.58333333 172.08333333,-42.58333333 172.075,-42.58333333 172.06666667,-42.58333333 172.05833333000001,-42.58333333 172.05833333000001,-42.575 172.06666667,-42.575 172.075,-42.575 172.075,-42.56666667 172.075,-42.55833333 172.075,-42.55 172.06666667,-42.55 172.05833333000001,-42.55 172.05833333000001,-42.55833333 172.05,-42.55833333 172.05,-42.56666667 172.04166667000001,-42.56666667 172.03333333,-42.56666667 172.03333333,-42.55833333 172.03333333,-42.55 172.025,-42.55 172.025,-42.54166667 172.03333333,-42.54166667 172.04166667000001,-42.54166667 172.04166667000001,-42.53333333 172.04166667000001,-42.525 172.05,-42.525 172.05,-42.53333333 172.05,-42.54166667 172.05833333000001,-42.54166667 172.06666667,-42.54166667 172.06666667,-42.53333333 172.06666667,-42.525 172.075,-42.525 172.075,-42.53333333 172.075,-42.54166667 172.08333333,-42.54166667 172.08333333,-42.53333333 172.08333333,-42.525 172.08333333,-42.51666667 172.09166667,-42.51666667 172.1,-42.51666667 172.10833333,-42.51666667 172.10833333,-42.525 172.11666667,-42.525 172.11666667,-42.51666667 172.125,-42.51666667 172.13333333,-42.51666667 172.13333333,-42.50833333 172.14166667000001,-42.50833333 172.15,-42.50833333 172.15,-42.51666667 172.15833333,-42.51666667 172.16666667000001,-42.51666667 172.16666667000001,-42.50833333 172.16666667000001,-42.5 172.175,-42.5 172.175,-42.50833333 172.175,-42.51666667 172.175,-42.525 172.16666667000001,-42.525 172.16666667000001,-42.53333333 172.15833333,-42.53333333 172.15833333,-42.54166667 172.15,-42.54166667 172.15,-42.53333333 172.14166667000001,-42.53333333 172.13333333,-42.53333333 172.13333333,-42.54166667 172.125,-42.54166667 172.125,-42.55</coordinates></LinearRing></outerBoundaryIs><innerBoundaryIs><LinearRing><coordinates>172.1,-42.55833333 172.1,-42.55 172.09166667,-42.55 172.09166667,-42.55833333 172.1,-42.55833333</coordinates></LinearRing></innerBoundaryIs></Polygon><Polygon><outerBoundaryIs><LinearRing><coordinates>172.53333333,-42.525 172.54166667000001,-42.525 172.54166667000001,-42.51666667 172.55,-42.51666667 172.55833333000001,-42.51666667 172.55833333000001,-42.525 172.55,-42.525 172.55,-42.53333333 172.54166667000001,-42.53333333 172.53333333,-42.53333333 172.53333333,-42.525</coordinates></LinearRing></outerBoundaryIs></Polygon><Polygon><outerBoundaryIs><LinearRing><coordinates>171.71666667,-42.51666667 171.725,-42.51666667 171.725,-42.525 171.71666667,-42.525 171.71666667,-42.51666667</coordinates></LinearRing></outerBoundaryIs></Polygon><Polygon><outerBoundaryIs><LinearRing><coordinates>171.7,-42.50833333 171.70833333,-42.50833333 171.70833333,-42.51666667 171.7,-42.51666667 171.69166667,-42.51666667 171.69166667,-42.50833333 171.7,-42.50833333</coordinates></LinearRing></outerBoundaryIs></Polygon><Polygon><outerBoundaryIs><LinearRing><coordinates>172.30833333000001,-42.5 172.31666667,-42.5 172.31666667,-42.50833333 172.30833333000001,-42.50833333 172.30833333000001,-42.5</coordinates></LinearRing></outerBoundaryIs></Polygon><Polygon><outerBoundaryIs><LinearRing><coordinates>172.225,-42.5 172.23333333,-42.5 172.23333333,-42.50833333 172.225,-42.50833333 172.225,-42.5</coordinates></LinearRing></outerBoundaryIs></Polygon><Polygon><outerBoundaryIs><LinearRing><coordinates>173.15833333,-42.34166667 173.15833333,-42.35 173.15,-42.35 173.15,-42.34166667 173.14166667000001,-42.34166667 173.14166667000001,-42.33333333 173.15,-42.33333333 173.15833333,-42.33333333 173.16666667000001,-42.33333333 173.16666667000001,-42.34166667 173.15833333,-42.34166667</coordinates></LinearRing></outerBoundaryIs></Polygon><Polygon><outerBoundaryIs><LinearRing><coordinates>172.51666667000001,-42.325 172.525,-42.325 172.525,-42.33333333 172.51666667000001,-42.33333333 172.51666667000001,-42.325</coordinates></LinearRing></outerBoundaryIs></Polygon><Polygon><outerBoundaryIs><LinearRing><coordinates>173.1,-42.35 173.10833333,-42.35 173.10833333,-42.35833333 173.1,-42.35833333 173.1,-42.35</coordinates></LinearRing></outerBoundaryIs></Polygon><Polygon><outerBoundaryIs><LinearRing><coordinates>173.03333333,-42.35 173.04166667000001,-42.35 173.04166667000001,-42.35833333 173.03333333,-42.35833333 173.03333333,-42.35</coordinates></LinearRing></outerBoundaryIs></Polygon><Polygon><outerBoundaryIs><LinearRing><coordinates>173.06666667,-42.35 173.06666667,-42.35833333 173.05833333000001,-42.35833333 173.05833333000001,-42.35 173.05833333000001,-42.34166667 173.05,-42.34166667 173.04166667000001,-42.34166667 173.03333333,-42.34166667 173.03333333,-42.33333333 173.04166667000001,-42.33333333 173.04166667000001,-42.325 173.05,-42.325 173.05833333000001,-42.325 173.06666667,-42.325 173.075,-42.325 173.075,-42.33333333 173.075,-42.34166667 173.075,-42.35 173.06666667,-42.35</coordinates></LinearRing></outerBoundaryIs></Polygon><Polygon><outerBoundaryIs><LinearRing><coordinates>173.10833333,-42.34166667 173.11666667,-42.34166667 173.125,-42.34166667 173.13333333,-42.34166667 173.13333333,-42.35 173.125,-42.35 173.11666667,-42.35 173.10833333,-42.35 173.10833333,-42.34166667</coordinates></LinearRing></outerBoundaryIs></Polygon><Polygon><outerBoundaryIs><LinearRing><coordinates>172.71666667,-42.35 172.71666667,-42.35833333 172.70833333,-42.35833333 172.70833333,-42.35 172.7,-42.35 172.7,-42.34166667 172.70833333,-42.34166667 172.70833333,-42.33333333 172.71666667,-42.33333333 172.71666667,-42.34166667 172.71666667,-42.35</coordinates></LinearRing></outerBoundaryIs></Polygon><Polygon><outerBoundaryIs><LinearRing><coordinates>172.575,-42.35 172.58333333,-42.35 172.59166667,-42.35 172.59166667,-42.35833333 172.58333333,-42.35833333 172.575,-42.35833333 172.56666667,-42.35833333 172.56666667,-42.35 172.575,-42.35</coordinates></LinearRing></outerBoundaryIs></Polygon><Polygon><outerBoundaryIs><LinearRing><coordinates>172.775,-42.34166667 172.78333333,-42.34166667 172.78333333,-42.35 172.775,-42.35 172.76666667000001,-42.35 172.76666667000001,-42.34166667 172.75833333,-42.34166667 172.75,-42.34166667 172.75,-42.33333333 172.75833333,-42.33333333 172.75833333,-42.325 172.76666667000001,-42.325 172.76666667000001,-42.33333333 172.775,-42.33333333 172.775,-42.34166667</coordinates></LinearRing></outerBoundaryIs></Polygon><Polygon><outerBoundaryIs><LinearRing><coordinates>172.06666667,-42.35 172.075,-42.35 172.075,-42.35833333 172.06666667,-42.35833333 172.05833333000001,-42.35833333 172.05833333000001,-42.35 172.05833333000001,-42.34166667 172.06666667,-42.34166667 172.06666667,-42.35</coordinates></LinearRing></outerBoundaryIs></Polygon><Polygon><outerBoundaryIs><LinearRing><coordinates>171.98333333,-42.33333333 171.99166667,-42.33333333 171.99166667,-42.34166667 171.98333333,-42.34166667 171.98333333,-42.33333333</coordinates></LinearRing></outerBoundaryIs></Polygon><Polygon><outerBoundaryIs><LinearRing><coordinates>171.4,-42.29166667 171.40833333,-42.29166667 171.40833333,-42.3 171.4,-42.3 171.4,-42.29166667</coordinates></LinearRing></outerBoundaryIs></Polygon><Polygon><outerBoundaryIs><LinearRing><coordinates>172.54166667000001,-42.29166667 172.55,-42.29166667 172.55,-42.3 172.54166667000001,-42.3 172.54166667000001,-42.29166667</coordinates></LinearRing></outerBoundaryIs></Polygon><Polygon><outerBoundaryIs><LinearRing><coordinates>171.39166667000001,-42.28333333 171.4,-42.28333333 171.4,-42.29166667 171.39166667000001,-42.29166667 171.39166667000001,-42.28333333</coordinates></LinearRing></outerBoundaryIs></Polygon><Polygon><outerBoundaryIs><LinearRing><coordinates>173.08333333,-42.28333333 173.09166667,-42.28333333 173.09166667,-42.29166667 173.08333333,-42.29166667 173.08333333,-42.28333333</coordinates></LinearRing></outerBoundaryIs></Polygon><Polygon><outerBoundaryIs><LinearRing><coordinates>172.725,-42.28333333 172.73333333,-42.28333333 172.73333333,-42.29166667 172.725,-42.29166667 172.725,-42.28333333</coordinates></LinearRing></outerBoundaryIs></Polygon><Polygon><outerBoundaryIs><LinearRing><coordinates>172.86666667,-42.25 172.875,-42.25 172.875,-42.25833333 172.86666667,-42.25833333 172.86666667,-42.25</coordinates></LinearRing></outerBoundaryIs></Polygon><Polygon><outerBoundaryIs><LinearRing><coordinates>172.83333333,-42.25 172.84166667,-42.25 172.84166667,-42.25833333 172.83333333,-42.25833333 172.825,-42.25833333 172.825,-42.25 172.83333333,-42.25</coordinates></LinearRing></outerBoundaryIs></Polygon><Polygon><outerBoundaryIs><LinearRing><coordinates>173.11666667,-42.275 173.125,-42.275 173.125,-42.28333333 173.11666667,-42.28333333 173.11666667,-42.275</coordinates></LinearRing></outerBoundaryIs></Polygon><Polygon><outerBoundaryIs><LinearRing><coordinates>173.19166667,-42.29166667 173.19166667,-42.3 173.18333333000001,-42.3 173.18333333000001,-42.29166667 173.175,-42.29166667 173.175,-42.28333333 173.18333333000001,-42.28333333 173.18333333000001,-42.275 173.19166667,-42.275 173.19166667,-42.28333333 173.2,-42.28333333 173.2,-42.275 173.20833333,-42.275 173.20833333,-42.28333333 173.21666667,-42.28333333 173.21666667,-42.275 173.225,-42.275 173.23333333,-42.275 173.24166667,-42.275 173.25,-42.275 173.25,-42.28333333 173.24166667,-42.28333333 173.23333333,-42.28333333 173.23333333,-42.29166667 173.225,-42.29166667 173.21666667,-42.29166667 173.20833333,-42.29166667 173.2,-42.29166667 173.19166667,-42.29166667</coordinates></LinearRing></outerBoundaryIs></Polygon><Polygon><outerBoundaryIs><LinearRing><coordinates>173.25,-42.26666667 173.25833333,-42.26666667 173.26666667000001,-42.26666667 173.26666667000001,-42.275 173.25833333,-42.275 173.25,-42.275 173.25,-42.26666667</coordinates></LinearRing></outerBoundaryIs></Polygon><Polygon><outerBoundaryIs><LinearRing><coordinates>172.425,-42.26666667 172.43333333000001,-42.26666667 172.43333333000001,-42.275 172.425,-42.275 172.425,-42.26666667</coordinates></LinearRing></outerBoundaryIs></Polygon><Polygon><outerBoundaryIs><LinearRing><coordinates>172.56666667,-42.26666667 172.575,-42.26666667 172.58333333,-42.26666667 172.58333333,-42.275 172.575,-42.275 172.56666667,-42.275 172.56666667,-42.26666667</coordinates></LinearRing></outerBoundaryIs></Polygon><Polygon><outerBoundaryIs><LinearRing><coordinates>173.20833333,-42.25833333 173.21666667,-42.25833333 173.21666667,-42.26666667 173.20833333,-42.26666667 173.20833333,-42.25833333</coordinates></LinearRing></outerBoundaryIs></Polygon><Polygon><outerBoundaryIs><LinearRing><coordinates>173.00833333,-42.25833333 173.01666667000001,-42.25833333 173.01666667000001,-42.26666667 173.00833333,-42.26666667 173.0,-42.26666667 173.0,-42.25833333 173.00833333,-42.25833333</coordinates></LinearRing></outerBoundaryIs></Polygon><Polygon><outerBoundaryIs><LinearRing><coordinates>173.175,-42.30833333 173.175,-42.31666667 173.16666667000001,-42.31666667 173.16666667000001,-42.30833333 173.15833333,-42.30833333 173.15833333,-42.3 173.16666667000001,-42.3 173.175,-42.3 173.18333333000001,-42.3 173.18333333000001,-42.30833333 173.175,-42.30833333</coordinates></LinearRing></outerBoundaryIs></Polygon><Polygon><outerBoundaryIs><LinearRing><coordinates>172.725,-42.30833333 172.725,-42.31666667 172.71666667,-42.31666667 172.71666667,-42.30833333 172.71666667,-42.3 172.70833333,-42.3 172.70833333,-42.30833333 172.70833333,-42.31666667 172.70833333,-42.325 172.7,-42.325 172.69166667,-42.325 172.69166667,-42.31666667 172.7,-42.31666667 172.7,-42.30833333 172.7,-42.3 172.7,-42.29166667 172.70833333,-42.29166667 172.71666667,-42.29166667 172.725,-42.29166667 172.725,-42.3 172.725,-42.30833333</coordinates></LinearRing></outerBoundaryIs></Polygon><Polygon><outerBoundaryIs><LinearRing><coordinates>173.06666667,-42.30833333 173.075,-42.30833333 173.075,-42.31666667 173.06666667,-42.31666667 173.06666667,-42.30833333</coordinates></LinearRing></outerBoundaryIs></Polygon><Polygon><outerBoundaryIs><LinearRing><coordinates>172.46666667,-42.30833333 172.46666667,-42.31666667 172.45833333,-42.31666667 172.45833333,-42.30833333 172.45,-42.30833333 172.45,-42.3 172.45833333,-42.3 172.45833333,-42.29166667 172.46666667,-42.29166667 172.46666667,-42.3 172.475,-42.3 172.48333333,-42.3 172.48333333,-42.29166667 172.49166667,-42.29166667 172.49166667,-42.28333333 172.5,-42.28333333 172.50833333,-42.28333333 172.50833333,-42.29166667 172.51666667000001,-42.29166667 172.525,-42.29166667 172.525,-42.3 172.51666667000001,-42.3 172.50833333,-42.3 172.50833333,-42.30833333 172.5,-42.30833333 172.49166667,-42.30833333 172.48333333,-42.30833333 172.475,-42.30833333 172.46666667,-42.30833333</coordinates></LinearRing></outerBoundaryIs></Polygon><Polygon><outerBoundaryIs><LinearRing><coordinates>172.575,-42.325 172.575,-42.33333333 172.56666667,-42.33333333 172.56666667,-42.325 172.56666667,-42.31666667 172.575,-42.31666667 172.575,-42.30833333 172.58333333,-42.30833333 172.58333333,-42.31666667 172.59166667,-42.31666667 172.59166667,-42.30833333 172.6,-42.30833333 172.6,-42.31666667 172.6,-42.325 172.59166667,-42.325 172.58333333,-42.325 172.575,-42.325</coordinates></LinearRing></outerBoundaryIs></Polygon><Polygon><outerBoundaryIs><LinearRing><coordinates>172.54166667000001,-42.325 172.54166667000001,-42.33333333 172.53333333,-42.33333333 172.53333333,-42.325 172.53333333,-42.31666667 172.525,-42.31666667 172.51666667000001,-42.31666667 172.51666667000001,-42.30833333 172.525,-42.30833333 172.525,-42.3 172.53333333,-42.3 172.54166667000001,-42.3 172.54166667000001,-42.30833333 172.55,-42.30833333 172.55,-42.31666667 172.54166667000001,-42.31666667 172.54166667000001,-42.325</coordinates></LinearRing></outerBoundaryIs></Polygon><Polygon><outerBoundaryIs><LinearRing><coordinates>173.16666667000001,-42.325 173.175,-42.325 173.175,-42.31666667 173.18333333000001,-42.31666667 173.18333333000001,-42.325 173.18333333000001,-42.33333333 173.175,-42.33333333 173.16666667000001,-42.33333333 173.16666667000001,-42.325</coordinates></LinearRing></outerBoundaryIs></Polygon><Polygon><outerBoundaryIs><LinearRing><coordinates>172.43333333000001,-42.31666667 172.44166667,-42.31666667 172.44166667,-42.325 172.43333333000001,-42.325 172.43333333000001,-42.31666667</coordinates></LinearRing></outerBoundaryIs></Polygon><Polygon><outerBoundaryIs><LinearRing><coordinates>173.15833333,-42.31666667 173.16666667000001,-42.31666667 173.16666667000001,-42.325 173.15833333,-42.325 173.15833333,-42.31666667</coordinates></LinearRing></outerBoundaryIs></Polygon><Polygon><outerBoundaryIs><LinearRing><coordinates>173.075,-42.31666667 173.08333333,-42.31666667 173.08333333,-42.325 173.075,-42.325 173.075,-42.31666667</coordinates></LinearRing></outerBoundaryIs></Polygon><Polygon><outerBoundaryIs><LinearRing><coordinates>172.94166667,-42.31666667 172.95,-42.31666667 172.95,-42.325 172.94166667,-42.325 172.94166667,-42.31666667</coordinates></LinearRing></outerBoundaryIs></Polygon><Polygon><outerBoundaryIs><LinearRing><coordinates>172.625,-42.33333333 172.63333333,-42.33333333 172.63333333,-42.34166667 172.625,-42.34166667 172.61666667,-42.34166667 172.61666667,-42.33333333 172.61666667,-42.325 172.61666667,-42.31666667 172.625,-42.31666667 172.625,-42.325 172.625,-42.33333333</coordinates></LinearRing></outerBoundaryIs></Polygon><Polygon><outerBoundaryIs><LinearRing><coordinates>173.1,-42.3 173.10833333,-42.3 173.11666667,-42.3 173.11666667,-42.29166667 173.125,-42.29166667 173.13333333,-42.29166667 173.13333333,-42.3 173.125,-42.3 173.125,-42.30833333 173.11666667,-42.30833333 173.10833333,-42.30833333 173.1,-42.30833333 173.1,-42.3</coordinates></LinearRing></outerBoundaryIs></Polygon><Polygon><outerBoundaryIs><LinearRing><coordinates>171.95833333,-42.3 171.95833333,-42.30833333 171.95,-42.30833333 171.94166667,-42.30833333 171.94166667,-42.3 171.95,-42.3 171.95,-42.29166667 171.95833333,-42.29166667 171.95833333,-42.28333333 171.96666667,-42.28333333 171.96666667,-42.29166667 171.96666667,-42.3 171.95833333,-42.3</coordinates></LinearRing></outerBoundaryIs></Polygon><Polygon><outerBoundaryIs><LinearRing><coordinates>172.65833333,-42.3 172.66666667000001,-42.3 172.66666667000001,-42.30833333 172.65833333,-42.30833333 172.65833333,-42.3</coordinates></LinearRing></outerBoundaryIs></Polygon><Polygon><outerBoundaryIs><LinearRing><coordinates>172.36666667,-42.3 172.375,-42.3 172.375,-42.30833333 172.36666667,-42.30833333 172.36666667,-42.3</coordinates></LinearRing></outerBoundaryIs></Polygon><Polygon><outerBoundaryIs><LinearRing><coordinates>173.16666667000001,-42.21666667 173.175,-42.21666667 173.175,-42.225 173.16666667000001,-42.225 173.16666667000001,-42.21666667</coordinates></LinearRing></outerBoundaryIs></Polygon><Polygon><outerBoundaryIs><LinearRing><coordinates>172.74166667,-42.21666667 172.75,-42.21666667 172.75,-42.225 172.74166667,-42.225 172.73333333,-42.225 172.73333333,-42.21666667 172.74166667,-42.21666667</coordinates></LinearRing></outerBoundaryIs></Polygon><Polygon><outerBoundaryIs><LinearRing><coordinates>172.41666667000001,-42.21666667 172.425,-42.21666667 172.425,-42.225 172.41666667000001,-42.225 172.41666667000001,-42.21666667</coordinates></LinearRing></outerBoundaryIs></Polygon><Polygon><outerBoundaryIs><LinearRing><coordinates>173.175,-42.20833333 173.18333333000001,-42.20833333 173.18333333000001,-42.21666667 173.175,-42.21666667 173.175,-42.20833333</coordinates></LinearRing></outerBoundaryIs></Polygon><Polygon><outerBoundaryIs><LinearRing><coordinates>172.91666667000001,-42.21666667 172.925,-42.21666667 172.925,-42.225 172.91666667000001,-42.225 172.91666667000001,-42.21666667</coordinates></LinearRing></outerBoundaryIs></Polygon><Polygon><outerBoundaryIs><LinearRing><coordinates>172.95833333,-42.21666667 172.96666667,-42.21666667 172.96666667,-42.225 172.95833333,-42.225 172.95833333,-42.21666667</coordinates></LinearRing></outerBoundaryIs></Polygon><Polygon><outerBoundaryIs><LinearRing><coordinates>171.89166667000001,-42.21666667 171.9,-42.21666667 171.90833333,-42.21666667 171.90833333,-42.225 171.9,-42.225 171.89166667000001,-42.225 171.89166667000001,-42.21666667</coordinates></LinearRing></outerBoundaryIs></Polygon><Polygon><outerBoundaryIs><LinearRing><coordinates>172.75,-42.20833333 172.75833333,-42.20833333 172.75833333,-42.21666667 172.75,-42.21666667 172.75,-42.20833333</coordinates></LinearRing></outerBoundaryIs></Polygon><Polygon><outerBoundaryIs><LinearRing><coordinates>173.275,-42.175 173.28333333,-42.175 173.28333333,-42.18333333 173.275,-42.18333333 173.275,-42.175</coordinates></LinearRing></outerBoundaryIs></Polygon><Polygon><outerBoundaryIs><LinearRing><coordinates>173.25,-42.175 173.25833333,-42.175 173.26666667000001,-42.175 173.26666667000001,-42.18333333 173.25833333,-42.18333333 173.25,-42.18333333 173.25,-42.175</coordinates></LinearRing></outerBoundaryIs></Polygon><Polygon><outerBoundaryIs><LinearRing><coordinates>173.225,-42.18333333 173.23333333,-42.18333333 173.24166667,-42.18333333 173.24166667,-42.19166667 173.23333333,-42.19166667 173.225,-42.19166667 173.225,-42.18333333</coordinates></LinearRing></outerBoundaryIs></Polygon><Polygon><outerBoundaryIs><LinearRing><coordinates>173.04166667000001,-42.175 173.05,-42.175 173.05,-42.18333333 173.04166667000001,-42.18333333 173.04166667000001,-42.175</coordinates></LinearRing></outerBoundaryIs></Polygon><Polygon><outerBoundaryIs><LinearRing><coordinates>172.10833333,-42.175 172.11666667,-42.175 172.11666667,-42.18333333 172.10833333,-42.18333333 172.10833333,-42.175</coordinates></LinearRing></outerBoundaryIs></Polygon><Polygon><outerBoundaryIs><LinearRing><coordinates>171.6,-42.175 171.60833333,-42.175 171.60833333,-42.18333333 171.6,-42.18333333 171.6,-42.175</coordinates></LinearRing></outerBoundaryIs></Polygon><Polygon><outerBoundaryIs><LinearRing><coordinates>173.20833333,-42.20833333 173.20833333,-42.21666667 173.2,-42.21666667 173.19166667,-42.21666667 173.19166667,-42.20833333 173.18333333000001,-42.20833333 173.18333333000001,-42.2 173.19166667,-42.2 173.2,-42.2 173.20833333,-42.2 173.20833333,-42.19166667 173.21666667,-42.19166667 173.225,-42.19166667 173.225,-42.2 173.21666667,-42.2 173.21666667,-42.20833333 173.20833333,-42.20833333</coordinates></LinearRing></outerBoundaryIs></Polygon><Polygon><outerBoundaryIs><LinearRing><coordinates>173.13333333,-42.2 173.13333333,-42.20833333 173.125,-42.20833333 173.125,-42.2 173.125,-42.19166667 173.13333333,-42.19166667 173.13333333,-42.2</coordinates></LinearRing></outerBoundaryIs></Polygon><Polygon><outerBoundaryIs><LinearRing><coordinates>172.74166667,-42.2 172.75,-42.2 172.75,-42.20833333 172.74166667,-42.20833333 172.74166667,-42.2</coordinates></LinearRing></outerBoundaryIs></Polygon><Polygon><outerBoundaryIs><LinearRing><coordinates>172.45833333,-42.2 172.46666667,-42.2 172.46666667,-42.20833333 172.45833333,-42.20833333 172.45833333,-42.2</coordinates></LinearRing></outerBoundaryIs></Polygon><Polygon><outerBoundaryIs><LinearRing><coordinates>173.10833333,-42.20833333 173.10833333,-42.21666667 173.1,-42.21666667 173.1,-42.20833333 173.1,-42.2 173.10833333,-42.2 173.11666667,-42.2 173.11666667,-42.20833333 173.10833333,-42.20833333</coordinates></LinearRing></outerBoundaryIs></Polygon><Polygon><outerBoundaryIs><LinearRing><coordinates>171.35,-42.19166667 171.35833333,-42.19166667 171.35833333,-42.2 171.35,-42.2 171.35,-42.19166667</coordinates></LinearRing></outerBoundaryIs></Polygon><Polygon><outerBoundaryIs><LinearRing><coordinates>172.85,-42.18333333 172.85833333,-42.18333333 172.85833333,-42.19166667 172.85,-42.19166667 172.84166667,-42.19166667 172.84166667,-42.18333333 172.83333333,-42.18333333 172.83333333,-42.175 172.84166667,-42.175 172.85,-42.175 172.85,-42.18333333</coordinates></LinearRing></outerBoundaryIs></Polygon><Polygon><outerBoundaryIs><LinearRing><coordinates>173.03333333,-42.18333333 173.04166667000001,-42.18333333 173.04166667000001,-42.19166667 173.03333333,-42.19166667 173.03333333,-42.18333333</coordinates></LinearRing></outerBoundaryIs></Polygon><Polygon><outerBoundaryIs><LinearRing><coordinates>173.15833333,-42.18333333 173.16666667000001,-42.18333333 173.175,-42.18333333 173.18333333000001,-42.18333333 173.19166667,-42.18333333 173.2,-42.18333333 173.2,-42.19166667 173.19166667,-42.19166667 173.18333333000001,-42.19166667 173.175,-42.19166667 173.16666667000001,-42.19166667 173.15833333,-42.19166667 173.15833333,-42.18333333</coordinates></LinearRing></outerBoundaryIs></Polygon><Polygon><outerBoundaryIs><LinearRing><coordinates>173.325,-42.15833333 173.33333333,-42.15833333 173.33333333,-42.16666667 173.325,-42.16666667 173.325,-42.15833333</coordinates></LinearRing></outerBoundaryIs></Polygon><Polygon><outerBoundaryIs><LinearRing><coordinates>173.30833333000001,-42.15833333 173.31666667,-42.15833333 173.31666667,-42.16666667 173.30833333000001,-42.16666667 173.30833333000001,-42.15833333</coordinates></LinearRing></outerBoundaryIs></Polygon><Polygon><outerBoundaryIs><LinearRing><coordinates>171.55,-42.14166667 171.55833333000001,-42.14166667 171.55833333000001,-42.15 171.55,-42.15 171.55,-42.14166667</coordinates></LinearRing></outerBoundaryIs></Polygon><Polygon><outerBoundaryIs><LinearRing><coordinates>173.14166667000001,-42.14166667 173.15,-42.14166667 173.15,-42.15 173.14166667000001,-42.15 173.14166667000001,-42.14166667</coordinates></LinearRing></outerBoundaryIs></Polygon><Polygon><outerBoundaryIs><LinearRing><coordinates>172.89166667000001,-42.14166667 172.9,-42.14166667 172.9,-42.15 172.89166667000001,-42.15 172.89166667000001,-42.14166667</coordinates></LinearRing></outerBoundaryIs></Polygon><Polygon><outerBoundaryIs><LinearRing><coordinates>171.69166667,-42.10833333 171.7,-42.10833333 171.7,-42.11666667 171.69166667,-42.11666667 171.69166667,-42.10833333</coordinates></LinearRing></outerBoundaryIs></Polygon><Polygon><outerBoundaryIs><LinearRing><coordinates>172.95833333,-42.10833333 172.96666667,-42.10833333 172.96666667,-42.11666667 172.95833333,-42.11666667 172.95833333,-42.10833333</coordinates></LinearRing></outerBoundaryIs></Polygon><Polygon><outerBoundaryIs><LinearRing><coordinates>173.36666667,-42.125 173.375,-42.125 173.375,-42.13333333 173.36666667,-42.13333333 173.35833333,-42.13333333 173.35,-42.13333333 173.35,-42.125 173.35,-42.11666667 173.35833333,-42.11666667 173.36666667,-42.11666667 173.36666667,-42.125</coordinates></LinearRing></outerBoundaryIs></Polygon><Polygon><outerBoundaryIs><LinearRing><coordinates>172.61666667,-42.125 172.625,-42.125 172.625,-42.13333333 172.61666667,-42.13333333 172.61666667,-42.125</coordinates></LinearRing></outerBoundaryIs></Polygon><Polygon><outerBoundaryIs><LinearRing><coordinates>172.7,-42.125 172.70833333,-42.125 172.70833333,-42.13333333 172.7,-42.13333333 172.7,-42.125</coordinates></LinearRing></outerBoundaryIs></Polygon><Polygon><outerBoundaryIs><LinearRing><coordinates>172.5,-42.125 172.50833333,-42.125 172.50833333,-42.13333333 172.5,-42.13333333 172.5,-42.125</coordinates></LinearRing></outerBoundaryIs></Polygon><Polygon><outerBoundaryIs><LinearRing><coordinates>172.45833333,-42.125 172.46666667,-42.125 172.46666667,-42.13333333 172.45833333,-42.13333333 172.45833333,-42.125</coordinates></LinearRing></outerBoundaryIs></Polygon><Polygon><outerBoundaryIs><LinearRing><coordinates>173.425,-42.13333333 173.425,-42.14166667 173.41666667000001,-42.14166667 173.40833333,-42.14166667 173.4,-42.14166667 173.4,-42.13333333 173.40833333,-42.13333333 173.41666667000001,-42.13333333 173.41666667000001,-42.125 173.425,-42.125 173.425,-42.13333333</coordinates></LinearRing></outerBoundaryIs></Polygon><Polygon><outerBoundaryIs><LinearRing><coordinates>173.33333333,-42.13333333 173.34166667,-42.13333333 173.35,-42.13333333 173.35,-42.14166667 173.34166667,-42.14166667 173.33333333,-42.14166667 173.325,-42.14166667 173.31666667,-42.14166667 173.31666667,-42.13333333 173.31666667,-42.125 173.325,-42.125 173.33333333,-42.125 173.33333333,-42.13333333</coordinates></LinearRing></outerBoundaryIs></Polygon><Polygon><outerBoundaryIs><LinearRing><coordinates>173.40833333,-42.11666667 173.41666667000001,-42.11666667 173.41666667000001,-42.125 173.40833333,-42.125 173.40833333,-42.11666667</coordinates></LinearRing></outerBoundaryIs></Polygon><Polygon><outerBoundaryIs><LinearRing><coordinates>173.425,-42.11666667 173.43333333000001,-42.11666667 173.43333333000001,-42.125 173.425,-42.125 173.425,-42.11666667</coordinates></LinearRing></outerBoundaryIs></Polygon><Polygon><outerBoundaryIs><LinearRing><coordinates>173.39166667000001,-42.11666667 173.39166667000001,-42.125 173.38333333,-42.125 173.38333333,-42.11666667 173.375,-42.11666667 173.36666667,-42.11666667 173.36666667,-42.10833333 173.375,-42.10833333 173.38333333,-42.10833333 173.39166667000001,-42.10833333 173.4,-42.10833333 173.40833333,-42.10833333 173.40833333,-42.11666667 173.4,-42.11666667 173.39166667000001,-42.11666667</coordinates></LinearRing></outerBoundaryIs></Polygon><Polygon><outerBoundaryIs><LinearRing><coordinates>173.29166667000001,-42.16666667 173.3,-42.16666667 173.3,-42.175 173.29166667000001,-42.175 173.29166667000001,-42.16666667</coordinates></LinearRing></outerBoundaryIs></Polygon><Polygon><outerBoundaryIs><LinearRing><coordinates>172.90833333,-42.15833333 172.90833333,-42.16666667 172.9,-42.16666667 172.9,-42.15833333 172.9,-42.15 172.90833333,-42.15 172.91666667000001,-42.15 172.91666667000001,-42.15833333 172.90833333,-42.15833333</coordinates></LinearRing></outerBoundaryIs></Polygon><Polygon><outerBoundaryIs><LinearRing><coordinates>171.475,-42.15833333 171.48333333,-42.15833333 171.48333333,-42.15 171.48333333,-42.14166667 171.49166667,-42.14166667 171.49166667,-42.15 171.5,-42.15 171.5,-42.15833333 171.49166667,-42.15833333 171.49166667,-42.16666667 171.48333333,-42.16666667 171.475,-42.16666667 171.475,-42.15833333</coordinates></LinearRing></outerBoundaryIs></Polygon><Polygon><outerBoundaryIs><LinearRing><coordinates>172.09166667,-42.15833333 172.1,-42.15833333 172.10833333,-42.15833333 172.11666667,-42.15833333 172.11666667,-42.16666667 172.10833333,-42.16666667 172.1,-42.16666667 172.09166667,-42.16666667 172.08333333,-42.16666667 172.08333333,-42.15833333 172.09166667,-42.15833333</coordinates></LinearRing></outerBoundaryIs></Polygon><Polygon><outerBoundaryIs><LinearRing><coordinates>173.26666667000001,-42.16666667 173.275,-42.16666667 173.275,-42.175 173.26666667000001,-42.175 173.26666667000001,-42.16666667</coordinates></LinearRing></outerBoundaryIs></Polygon><Polygon><outerBoundaryIs><LinearRing><coordinates>172.83333333,-42.16666667 172.83333333,-42.175 172.825,-42.175 172.81666667,-42.175 172.80833333000001,-42.175 172.8,-42.175 172.8,-42.16666667 172.79166667000001,-42.16666667 172.79166667000001,-42.15833333 172.8,-42.15833333 172.80833333000001,-42.15833333 172.81666667,-42.15833333 172.825,-42.15833333 172.83333333,-42.15833333 172.83333333,-42.16666667</coordinates></LinearRing></outerBoundaryIs></Polygon><Polygon><outerBoundaryIs><LinearRing><coordinates>172.78333333,-42.16666667 172.79166667000001,-42.16666667 172.79166667000001,-42.175 172.78333333,-42.175 172.78333333,-42.16666667</coordinates></LinearRing></outerBoundaryIs></Polygon><Polygon><outerBoundaryIs><LinearRing><coordinates>172.875,-42.2 172.875,-42.20833333 172.86666667,-42.20833333 172.86666667,-42.2 172.85833333,-42.2 172.85833333,-42.19166667 172.86666667,-42.19166667 172.875,-42.19166667 172.875,-42.18333333 172.86666667,-42.18333333 172.85833333,-42.18333333 172.85833333,-42.175 172.85833333,-42.16666667 172.86666667,-42.16666667 172.875,-42.16666667 172.88333333,-42.16666667 172.89166667000001,-42.16666667 172.9,-42.16666667 172.9,-42.175 172.89166667000001,-42.175 172.88333333,-42.175 172.88333333,-42.18333333 172.89166667000001,-42.18333333 172.89166667000001,-42.19166667 172.89166667000001,-42.2 172.88333333,-42.2 172.875,-42.2</coordinates></LinearRing></outerBoundaryIs></Polygon><Polygon><outerBoundaryIs><LinearRing><coordinates>171.41666667000001,-42.18333333 171.41666667000001,-42.19166667 171.40833333,-42.19166667 171.40833333,-42.18333333 171.4,-42.18333333 171.4,-42.19166667 171.39166667000001,-42.19166667 171.39166667000001,-42.18333333 171.38333333,-42.18333333 171.375,-42.18333333 171.375,-42.175 171.38333333,-42.175 171.38333333,-42.16666667 171.39166667000001,-42.16666667 171.39166667000001,-42.15833333 171.4,-42.15833333 171.40833333,-42.15833333 171.40833333,-42.16666667 171.41666667000001,-42.16666667 171.41666667000001,-42.175 171.425,-42.175 171.425,-42.18333333 171.41666667000001,-42.18333333</coordinates></LinearRing></outerBoundaryIs></Polygon><Polygon><outerBoundaryIs><LinearRing><coordinates>173.15,-42.18333333 173.15,-42.19166667 173.14166667000001,-42.19166667 173.14166667000001,-42.18333333 173.13333333,-42.18333333 173.125,-42.18333333 173.125,-42.175 173.125,-42.16666667 173.13333333,-42.16666667 173.14166667000001,-42.16666667 173.15,-42.16666667 173.15833333,-42.16666667 173.16666667000001,-42.16666667 173.16666667000001,-42.175 173.15833333,-42.175 173.15833333,-42.18333333 173.15,-42.18333333</coordinates></LinearRing></outerBoundaryIs></Polygon><Polygon><outerBoundaryIs><LinearRing><coordinates>173.25833333,-42.15833333 173.26666667000001,-42.15833333 173.26666667000001,-42.16666667 173.25833333,-42.16666667 173.25833333,-42.15833333</coordinates></LinearRing></outerBoundaryIs></Polygon><Polygon><outerBoundaryIs><LinearRing><coordinates>173.11666667,-42.15833333 173.125,-42.15833333 173.125,-42.16666667 173.11666667,-42.16666667 173.11666667,-42.15833333</coordinates></LinearRing></outerBoundaryIs></Polygon><Polygon><outerBoundaryIs><LinearRing><coordinates>171.575,-42.15833333 171.58333333,-42.15833333 171.59166667,-42.15833333 171.59166667,-42.16666667 171.58333333,-42.16666667 171.575,-42.16666667 171.575,-42.15833333</coordinates></LinearRing></outerBoundaryIs></Polygon><Polygon><outerBoundaryIs><LinearRing><coordinates>172.98333333,-42.15833333 172.98333333,-42.16666667 172.975,-42.16666667 172.975,-42.15833333 172.96666667,-42.15833333 172.95833333,-42.15833333 172.95833333,-42.15 172.95833333,-42.14166667 172.96666667,-42.14166667 172.975,-42.14166667 172.975,-42.15 172.98333333,-42.15 172.99166667,-42.15 173.0,-42.15 173.00833333,-42.15 173.00833333,-42.15833333 173.0,-42.15833333 172.99166667,-42.15833333 172.98333333,-42.15833333</coordinates></LinearRing></outerBoundaryIs></Polygon><Polygon><outerBoundaryIs><LinearRing><coordinates>171.55833333000001,-42.15 171.56666667,-42.15 171.575,-42.15 171.575,-42.15833333 171.56666667,-42.15833333 171.55833333000001,-42.15833333 171.55833333000001,-42.15</coordinates></LinearRing></outerBoundaryIs></Polygon><Polygon><outerBoundaryIs><LinearRing><coordinates>172.85,-42.15 172.85833333,-42.15 172.85833333,-42.15833333 172.85,-42.15833333 172.85,-42.15</coordinates></LinearRing></outerBoundaryIs></Polygon><Polygon><outerBoundaryIs><LinearRing><coordinates>171.40833333,-42.15 171.41666667000001,-42.15 171.41666667000001,-42.14166667 171.425,-42.14166667 171.425,-42.15 171.43333333000001,-42.15 171.43333333000001,-42.15833333 171.425,-42.15833333 171.41666667000001,-42.15833333 171.40833333,-42.15833333 171.40833333,-42.15</coordinates></LinearRing></outerBoundaryIs></Polygon><Polygon><outerBoundaryIs><LinearRing><coordinates>172.625,-42.15 172.63333333,-42.15 172.63333333,-42.15833333 172.625,-42.15833333 172.625,-42.15</coordinates></LinearRing></outerBoundaryIs></Polygon><Polygon><outerBoundaryIs><LinearRing><coordinates>172.725,-42.15 172.73333333,-42.15 172.73333333,-42.15833333 172.725,-42.15833333 172.725,-42.15</coordinates></LinearRing></outerBoundaryIs></Polygon><Polygon><outerBoundaryIs><LinearRing><coordinates>172.65833333,-42.275 172.65,-42.275 172.65,-42.26666667 172.64166667000001,-42.26666667 172.64166667000001,-42.25833333 172.63333333,-42.25833333 172.63333333,-42.25 172.625,-42.25 172.625,-42.25833333 172.625,-42.26666667 172.625,-42.275 172.61666667,-42.275 172.60833333,-42.275 172.6,-42.275 172.6,-42.26666667 172.6,-42.25833333 172.59166667,-42.25833333 172.58333333,-42.25833333 172.58333333,-42.25 172.59166667,-42.25 172.6,-42.25 172.6,-42.24166667 172.60833333,-42.24166667 172.60833333,-42.23333333 172.6,-42.23333333 172.6,-42.225 172.6,-42.21666667 172.60833333,-42.21666667 172.61666667,-42.21666667 172.61666667,-42.20833333 172.625,-42.20833333 172.63333333,-42.20833333 172.64166667000001,-42.20833333 172.64166667000001,-42.2 172.65,-42.2 172.65833333,-42.2 172.65833333,-42.19166667 172.65,-42.19166667 172.64166667000001,-42.19166667 172.63333333,-42.19166667 172.63333333,-42.18333333 172.63333333,-42.175 172.64166667000001,-42.175 172.64166667000001,-42.18333333 172.65,-42.18333333 172.65,-42.175 172.65,-42.16666667 172.65,-42.15833333 172.64166667000001,-42.15833333 172.64166667000001,-42.15 172.63333333,-42.15 172.63333333,-42.14166667 172.64166667000001,-42.14166667 172.65,-42.14166667 172.65833333,-42.14166667 172.65833333,-42.13333333 172.65833333,-42.125 172.65833333,-42.11666667 172.65,-42.11666667 172.65,-42.10833333 172.65833333,-42.10833333 172.66666667000001,-42.10833333 172.66666667000001,-42.11666667 172.675,-42.11666667 172.675,-42.125 172.675,-42.13333333 172.675,-42.14166667 172.675,-42.15 172.675,-42.15833333 172.66666667000001,-42.15833333 172.66666667000001,-42.16666667 172.675,-42.16666667 172.68333333000001,-42.16666667 172.68333333000001,-42.175 172.68333333000001,-42.18333333 172.68333333000001,-42.19166667 172.69166667,-42.19166667 172.7,-42.19166667 172.7,-42.18333333 172.7,-42.175 172.7,-42.16666667 172.7,-42.15833333 172.69166667,-42.15833333 172.69166667,-42.15 172.69166667,-42.14166667 172.7,-42.14166667 172.70833333,-42.14166667 172.70833333,-42.15 172.70833333,-42.15833333 172.71666667,-42.15833333 172.71666667,-42.16666667 172.725,-42.16666667 172.725,-42.175 172.73333333,-42.175 172.74166667,-42.175 172.75,-42.175 172.75833333,-42.175 172.76666667000001,-42.175 172.775,-42.175 172.78333333,-42.175 172.78333333,-42.18333333 172.79166667000001,-42.18333333 172.79166667000001,-42.175 172.8,-42.175 172.8,-42.18333333 172.80833333000001,-42.18333333 172.80833333000001,-42.19166667 172.81666667,-42.19166667 172.81666667,-42.2 172.81666667,-42.20833333 172.81666667,-42.21666667 172.81666667,-42.225 172.825,-42.225 172.825,-42.23333333 172.81666667,-42.23333333 172.81666667,-42.24166667 172.81666667,-42.25 172.81666667,-42.25833333 172.81666667,-42.26666667 172.825,-42.26666667 172.83333333,-42.26666667 172.84166667,-42.26666667 172.84166667,-42.25833333 172.85,-42.25833333 172.85833333,-42.25833333 172.86666667,-42.25833333 172.86666667,-42.26666667 172.875,-42.26666667 172.88333333,-42.26666667 172.88333333,-42.25833333 172.89166667000001,-42.25833333 172.89166667000001,-42.25 172.9,-42.25 172.90833333,-42.25 172.91666667000001,-42.25 172.925,-42.25 172.925,-42.25833333 172.93333333000001,-42.25833333 172.93333333000001,-42.26666667 172.93333333000001,-42.275 172.925,-42.275 172.91666667000001,-42.275 172.91666667000001,-42.26666667 172.90833333,-42.26666667 172.90833333,-42.275 172.90833333,-42.28333333 172.91666667000001,-42.28333333 172.91666667000001,-42.29166667 172.925,-42.29166667 172.93333333000001,-42.29166667 172.93333333000001,-42.28333333 172.94166667,-42.28333333 172.94166667,-42.29166667 172.95,-42.29166667 172.95,-42.3 172.95833333,-42.3 172.96666667,-42.3 172.96666667,-42.29166667 172.975,-42.29166667 172.975,-42.3 172.975,-42.30833333 172.96666667,-42.30833333 172.95833333,-42.30833333 172.95,-42.30833333 172.94166667,-42.30833333 172.94166667,-42.31666667 172.93333333000001,-42.31666667 172.93333333000001,-42.325 172.93333333000001,-42.33333333 172.925,-42.33333333 172.91666667000001,-42.33333333 172.91666667000001,-42.325 172.90833333,-42.325 172.9,-42.325 172.89166667000001,-42.325 172.88333333,-42.325 172.875,-42.325 172.875,-42.33333333 172.86666667,-42.33333333 172.86666667,-42.325 172.85833333,-42.325 172.85,-42.325 172.84166667,-42.325 172.84166667,-42.33333333 172.85,-42.33333333 172.85,-42.34166667 172.84166667,-42.34166667 172.83333333,-42.34166667 172.825,-42.34166667 172.825,-42.33333333 172.81666667,-42.33333333 172.81666667,-42.325 172.80833333000001,-42.325 172.80833333000001,-42.31666667 172.8,-42.31666667 172.8,-42.30833333 172.80833333000001,-42.30833333 172.80833333000001,-42.3 172.8,-42.3 172.8,-42.29166667 172.8,-42.28333333 172.79166667000001,-42.28333333 172.79166667000001,-42.275 172.79166667000001,-42.26666667 172.79166667000001,-42.25833333 172.8,-42.25833333 172.8,-42.25 172.79166667000001,-42.25 172.78333333,-42.25 172.78333333,-42.24166667 172.78333333,-42.23333333 172.775,-42.23333333 172.76666667000001,-42.23333333 172.75833333,-42.23333333 172.75833333,-42.225 172.75833333,-42.21666667 172.76666667000001,-42.21666667 172.76666667000001,-42.20833333 172.75833333,-42.20833333 172.75833333,-42.2 172.75833333,-42.19166667 172.75833333,-42.18333333 172.75,-42.18333333 172.74166667,-42.18333333 172.74166667,-42.19166667 172.73333333,-42.19166667 172.725,-42.19166667 172.725,-42.2 172.73333333,-42.2 172.73333333,-42.20833333 172.73333333,-42.21666667 172.725,-42.21666667 172.725,-42.20833333 172.71666667,-42.20833333 172.70833333,-42.20833333 172.7,-42.20833333 172.69166667,-42.20833333 172.69166667,-42.21666667 172.69166667,-42.225 172.68333333000001,-42.225 172.68333333000001,-42.23333333 172.675,-42.23333333 172.675,-42.24166667 172.66666667000001,-42.24166667 172.65833333,-42.24166667 172.65833333,-42.25 172.65833333,-42.25833333 172.66666667000001,-42.25833333 172.675,-42.25833333 172.675,-42.26666667 172.68333333000001,-42.26666667 172.68333333000001,-42.275 172.69166667,-42.275 172.7,-42.275 172.7,-42.26666667 172.7,-42.25833333 172.69166667,-42.25833333 172.69166667,-42.25 172.7,-42.25 172.7,-42.24166667 172.7,-42.23333333 172.7,-42.225 172.7,-42.21666667 172.70833333,-42.21666667 172.71666667,-42.21666667 172.71666667,-42.225 172.725,-42.225 172.73333333,-42.225 172.73333333,-42.23333333 172.725,-42.23333333 172.725,-42.24166667 172.71666667,-42.24166667 172.71666667,-42.25 172.70833333,-42.25 172.70833333,-42.25833333 172.71666667,-42.25833333 172.725,-42.25833333 172.73333333,-42.25833333 172.73333333,-42.26666667 172.725,-42.26666667 172.71666667,-42.26666667 172.71666667,-42.275 172.71666667,-42.28333333 172.70833333,-42.28333333 172.7,-42.28333333 172.7,-42.29166667 172.69166667,-42.29166667 172.68333333000001,-42.29166667 172.675,-42.29166667 172.66666667000001,-42.29166667 172.66666667000001,-42.28333333 172.65833333,-42.28333333 172.65833333,-42.275</coordinates></LinearRing></outerBoundaryIs><innerBoundaryIs><LinearRing><coordinates>172.71666667,-42.16666667 172.70833333,-42.16666667 172.70833333,-42.175 172.71666667,-42.175 172.71666667,-42.16666667</coordinates></LinearRing></innerBoundaryIs><innerBoundaryIs><LinearRing><coordinates>172.81666667,-42.325 172.825,-42.325 172.83333333,-42.325 172.83333333,-42.31666667 172.825,-42.31666667 172.81666667,-42.31666667 172.81666667,-42.325</coordinates></LinearRing></innerBoundaryIs><innerBoundaryIs><LinearRing><coordinates>172.725,-42.19166667 172.725,-42.18333333 172.71666667,-42.18333333 172.71666667,-42.19166667 172.725,-42.19166667</coordinates></LinearRing></innerBoundaryIs><innerBoundaryIs><LinearRing><coordinates>172.71666667,-42.19166667 172.70833333,-42.19166667 172.70833333,-42.2 172.71666667,-42.2 172.71666667,-42.19166667</coordinates></LinearRing></innerBoundaryIs><innerBoundaryIs><LinearRing><coordinates>172.68333333000001,-42.225 172.68333333000001,-42.21666667 172.675,-42.21666667 172.675,-42.225 172.68333333000001,-42.225</coordinates></LinearRing></innerBoundaryIs><innerBoundaryIs><LinearRing><coordinates>172.71666667,-42.225 172.70833333,-42.225 172.70833333,-42.23333333 172.71666667,-42.23333333 172.71666667,-42.225</coordinates></LinearRing></innerBoundaryIs><innerBoundaryIs><LinearRing><coordinates>172.65,-42.23333333 172.65833333,-42.23333333 172.65833333,-42.225 172.65,-42.225 172.65,-42.23333333</coordinates></LinearRing></innerBoundaryIs><innerBoundaryIs><LinearRing><coordinates>172.65833333,-42.225 172.66666667000001,-42.225 172.66666667000001,-42.21666667 172.65833333,-42.21666667 172.65833333,-42.225</coordinates></LinearRing></innerBoundaryIs><innerBoundaryIs><LinearRing><coordinates>172.84166667,-42.30833333 172.84166667,-42.31666667 172.85,-42.31666667 172.85,-42.30833333 172.85833333,-42.30833333 172.85833333,-42.3 172.86666667,-42.3 172.86666667,-42.29166667 172.875,-42.29166667 172.88333333,-42.29166667 172.88333333,-42.28333333 172.89166667000001,-42.28333333 172.89166667000001,-42.275 172.88333333,-42.275 172.875,-42.275 172.875,-42.28333333 172.86666667,-42.28333333 172.85833333,-42.28333333 172.85833333,-42.29166667 172.85,-42.29166667 172.85,-42.28333333 172.84166667,-42.28333333 172.83333333,-42.28333333 172.83333333,-42.29166667 172.84166667,-42.29166667 172.84166667,-42.3 172.84166667,-42.30833333</coordinates></LinearRing></innerBoundaryIs><innerBoundaryIs><LinearRing><coordinates>172.83333333,-42.29166667 172.825,-42.29166667 172.825,-42.3 172.83333333,-42.3 172.83333333,-42.29166667</coordinates></LinearRing></innerBoundaryIs><innerBoundaryIs><LinearRing><coordinates>172.875,-42.30833333 172.875,-42.31666667 172.88333333,-42.31666667 172.88333333,-42.30833333 172.875,-42.30833333</coordinates></LinearRing></innerBoundaryIs><innerBoundaryIs><LinearRing><coordinates>172.88333333,-42.30833333 172.89166667000001,-42.30833333 172.9,-42.30833333 172.90833333,-42.30833333 172.91666667000001,-42.30833333 172.91666667000001,-42.3 172.90833333,-42.3 172.9,-42.3 172.9,-42.29166667 172.89166667000001,-42.29166667 172.89166667000001,-42.3 172.88333333,-42.3 172.88333333,-42.30833333</coordinates></LinearRing></innerBoundaryIs><innerBoundaryIs><LinearRing><coordinates>172.91666667000001,-42.30833333 172.91666667000001,-42.31666667 172.925,-42.31666667 172.925,-42.30833333 172.91666667000001,-42.30833333</coordinates></LinearRing></innerBoundaryIs><innerBoundaryIs><LinearRing><coordinates>172.8,-42.24166667 172.80833333000001,-42.24166667 172.80833333000001,-42.23333333 172.8,-42.23333333 172.8,-42.24166667</coordinates></LinearRing></innerBoundaryIs><innerBoundaryIs><LinearRing><coordinates>172.63333333,-42.21666667 172.63333333,-42.225 172.64166667000001,-42.225 172.64166667000001,-42.21666667 172.63333333,-42.21666667</coordinates></LinearRing></innerBoundaryIs><innerBoundaryIs><LinearRing><coordinates>172.78333333,-42.2 172.78333333,-42.20833333 172.775,-42.20833333 172.775,-42.21666667 172.775,-42.225 172.78333333,-42.225 172.79166667000001,-42.225 172.8,-42.225 172.8,-42.21666667 172.80833333000001,-42.21666667 172.80833333000001,-42.20833333 172.8,-42.20833333 172.8,-42.2 172.79166667000001,-42.2 172.78333333,-42.2</coordinates></LinearRing></innerBoundaryIs></Polygon><Polygon><outerBoundaryIs><LinearRing><coordinates>172.84166667,-42.24166667 172.83333333,-42.24166667 172.83333333,-42.23333333 172.83333333,-42.225 172.825,-42.225 172.825,-42.21666667 172.83333333,-42.21666667 172.84166667,-42.21666667 172.85,-42.21666667 172.85,-42.20833333 172.85833333,-42.20833333 172.86666667,-42.20833333 172.86666667,-42.21666667 172.875,-42.21666667 172.88333333,-42.21666667 172.89166667000001,-42.21666667 172.9,-42.21666667 172.90833333,-42.21666667 172.90833333,-42.225 172.91666667000001,-42.225 172.91666667000001,-42.23333333 172.90833333,-42.23333333 172.9,-42.23333333 172.89166667000001,-42.23333333 172.88333333,-42.23333333 172.875,-42.23333333 172.86666667,-42.23333333 172.86666667,-42.24166667 172.85833333,-42.24166667 172.85833333,-42.25 172.85,-42.25 172.85,-42.24166667 172.84166667,-42.24166667</coordinates></LinearRing></outerBoundaryIs></Polygon><Polygon><outerBoundaryIs><LinearRing><coordinates>171.86666667,-42.23333333 171.875,-42.23333333 171.875,-42.24166667 171.86666667,-42.24166667 171.86666667,-42.23333333</coordinates></LinearRing></outerBoundaryIs></Polygon><Polygon><outerBoundaryIs><LinearRing><coordinates>172.59166667,-42.23333333 172.6,-42.23333333 172.6,-42.24166667 172.59166667,-42.24166667 172.59166667,-42.23333333</coordinates></LinearRing></outerBoundaryIs></Polygon><Polygon><outerBoundaryIs><LinearRing><coordinates>173.2,-42.24166667 173.20833333,-42.24166667 173.20833333,-42.25 173.2,-42.25 173.2,-42.24166667</coordinates></LinearRing></outerBoundaryIs></Polygon><Polygon><outerBoundaryIs><LinearRing><coordinates>172.925,-42.24166667 172.93333333000001,-42.24166667 172.94166667,-42.24166667 172.94166667,-42.23333333 172.94166667,-42.225 172.95,-42.225 172.95,-42.23333333 172.95833333,-42.23333333 172.96666667,-42.23333333 172.975,-42.23333333 172.975,-42.225 172.98333333,-42.225 172.98333333,-42.21666667 172.99166667,-42.21666667 172.99166667,-42.225 173.0,-42.225 173.0,-42.21666667 173.00833333,-42.21666667 173.01666667000001,-42.21666667 173.025,-42.21666667 173.025,-42.20833333 173.03333333,-42.20833333 173.04166667000001,-42.20833333 173.05,-42.20833333 173.05833333000001,-42.20833333 173.06666667,-42.20833333 173.06666667,-42.21666667 173.05833333000001,-42.21666667 173.05,-42.21666667 173.04166667000001,-42.21666667 173.04166667000001,-42.225 173.03333333,-42.225 173.03333333,-42.23333333 173.03333333,-42.24166667 173.025,-42.24166667 173.025,-42.23333333 173.01666667000001,-42.23333333 173.01666667000001,-42.24166667 173.00833333,-42.24166667 173.0,-42.24166667 172.99166667,-42.24166667 172.99166667,-42.25 173.0,-42.25 173.0,-42.25833333 172.99166667,-42.25833333 172.98333333,-42.25833333 172.98333333,-42.26666667 172.975,-42.26666667 172.975,-42.25833333 172.96666667,-42.25833333 172.96666667,-42.26666667 172.95833333,-42.26666667 172.95833333,-42.25833333 172.95833333,-42.25 172.96666667,-42.25 172.975,-42.25 172.98333333,-42.25 172.98333333,-42.24166667 172.975,-42.24166667 172.96666667,-42.24166667 172.95833333,-42.24166667 172.95,-42.24166667 172.95,-42.25 172.94166667,-42.25 172.93333333000001,-42.25 172.925,-42.25 172.925,-42.24166667</coordinates></LinearRing></outerBoundaryIs></Polygon><Polygon><outerBoundaryIs><LinearRing><coordinates>171.5,-42.24166667 171.50833333,-42.24166667 171.50833333,-42.25 171.5,-42.25 171.5,-42.24166667</coordinates></LinearRing></outerBoundaryIs></Polygon><Polygon><outerBoundaryIs><LinearRing><coordinates>172.08333333,-42.24166667 172.08333333,-42.25 172.075,-42.25 172.06666667,-42.25 172.06666667,-42.24166667 172.075,-42.24166667 172.075,-42.23333333 172.08333333,-42.23333333 172.08333333,-42.24166667</coordinates></LinearRing></outerBoundaryIs></Polygon><Polygon><outerBoundaryIs><LinearRing><coordinates>172.525,-42.275 172.53333333,-42.275 172.53333333,-42.26666667 172.53333333,-42.25833333 172.54166667000001,-42.25833333 172.54166667000001,-42.25 172.55,-42.25 172.55,-42.25833333 172.55833333000001,-42.25833333 172.55833333000001,-42.25 172.55833333000001,-42.24166667 172.55833333000001,-42.23333333 172.56666667,-42.23333333 172.56666667,-42.24166667 172.575,-42.24166667 172.58333333,-42.24166667 172.58333333,-42.25 172.575,-42.25 172.575,-42.25833333 172.56666667,-42.25833333 172.56666667,-42.26666667 172.55833333000001,-42.26666667 172.55,-42.26666667 172.55,-42.275 172.54166667000001,-42.275 172.54166667000001,-42.28333333 172.53333333,-42.28333333 172.525,-42.28333333 172.51666667000001,-42.28333333 172.50833333,-42.28333333 172.50833333,-42.275 172.51666667000001,-42.275 172.525,-42.275</coordinates></LinearRing></outerBoundaryIs></Polygon><Polygon><outerBoundaryIs><LinearRing><coordinates>172.75,-42.31666667 172.75,-42.325 172.74166667,-42.325 172.73333333,-42.325 172.73333333,-42.31666667 172.74166667,-42.31666667 172.74166667,-42.30833333 172.75,-42.30833333 172.75,-42.3 172.75,-42.29166667 172.74166667,-42.29166667 172.74166667,-42.28333333 172.74166667,-42.275 172.75,-42.275 172.75,-42.26666667 172.75,-42.25833333 172.74166667,-42.25833333 172.74166667,-42.25 172.74166667,-42.24166667 172.74166667,-42.23333333 172.75,-42.23333333 172.75833333,-42.23333333 172.75833333,-42.24166667 172.75833333,-42.25 172.76666667000001,-42.25 172.76666667000001,-42.25833333 172.775,-42.25833333 172.78333333,-42.25833333 172.78333333,-42.26666667 172.775,-42.26666667 172.76666667000001,-42.26666667 172.76666667000001,-42.275 172.775,-42.275 172.775,-42.28333333 172.775,-42.29166667 172.76666667000001,-42.29166667 172.75833333,-42.29166667 172.75833333,-42.3 172.76666667000001,-42.3 172.775,-42.3 172.78333333,-42.3 172.78333333,-42.30833333 172.775,-42.30833333 172.775,-42.31666667 172.76666667000001,-42.31666667 172.75833333,-42.31666667 172.75,-42.31666667</coordinates></LinearRing></outerBoundaryIs></Polygon><Polygon><outerBoundaryIs><LinearRing><coordinates>172.06666667,-42.225 172.075,-42.225 172.075,-42.23333333 172.06666667,-42.23333333 172.06666667,-42.225</coordinates></LinearRing></outerBoundaryIs></Polygon><Polygon><outerBoundaryIs><LinearRing><coordinates>172.66666667000001,-42.36666667 172.66666667000001,-42.375 172.65833333,-42.375 172.65833333,-42.36666667 172.65,-42.36666667 172.64166667000001,-42.36666667 172.64166667000001,-42.35833333 172.64166667000001,-42.35 172.64166667000001,-42.34166667 172.65,-42.34166667 172.65,-42.33333333 172.65833333,-42.33333333 172.66666667000001,-42.33333333 172.675,-42.33333333 172.675,-42.325 172.675,-42.31666667 172.66666667000001,-42.31666667 172.66666667000001,-42.30833333 172.675,-42.30833333 172.68333333000001,-42.30833333 172.69166667,-42.30833333 172.69166667,-42.31666667 172.68333333000001,-42.31666667 172.68333333000001,-42.325 172.69166667,-42.325 172.69166667,-42.33333333 172.69166667,-42.34166667 172.69166667,-42.35 172.68333333000001,-42.35 172.68333333000001,-42.34166667 172.675,-42.34166667 172.66666667000001,-42.34166667 172.66666667000001,-42.35 172.675,-42.35 172.675,-42.35833333 172.68333333000001,-42.35833333 172.69166667,-42.35833333 172.7,-42.35833333 172.7,-42.36666667 172.69166667,-42.36666667 172.69166667,-42.375 172.7,-42.375 172.70833333,-42.375 172.70833333,-42.38333333 172.71666667,-42.38333333 172.71666667,-42.375 172.71666667,-42.36666667 172.725,-42.36666667 172.73333333,-42.36666667 172.73333333,-42.35833333 172.725,-42.35833333 172.725,-42.35 172.73333333,-42.35 172.73333333,-42.34166667 172.74166667,-42.34166667 172.75,-42.34166667 172.75,-42.35 172.75833333,-42.35 172.76666667000001,-42.35 172.76666667000001,-42.35833333 172.76666667000001,-42.36666667 172.75833333,-42.36666667 172.75,-42.36666667 172.75,-42.35833333 172.74166667,-42.35833333 172.74166667,-42.36666667 172.74166667,-42.375 172.75,-42.375 172.75833333,-42.375 172.76666667000001,-42.375 172.76666667000001,-42.38333333 172.75833333,-42.38333333 172.75,-42.38333333 172.74166667,-42.38333333 172.73333333,-42.38333333 172.73333333,-42.39166667 172.725,-42.39166667 172.725,-42.4 172.71666667,-42.4 172.70833333,-42.4 172.70833333,-42.39166667 172.7,-42.39166667 172.69166667,-42.39166667 172.69166667,-42.38333333 172.68333333000001,-42.38333333 172.68333333000001,-42.375 172.68333333000001,-42.36666667 172.675,-42.36666667 172.66666667000001,-42.36666667</coordinates></LinearRing></outerBoundaryIs></Polygon><Polygon><outerBoundaryIs><LinearRing><coordinates>172.45833333,-42.375 172.46666667,-42.375 172.46666667,-42.38333333 172.45833333,-42.38333333 172.45833333,-42.375</coordinates></LinearRing></outerBoundaryIs></Polygon><Polygon><outerBoundaryIs><LinearRing><coordinates>172.025,-42.375 172.03333333,-42.375 172.03333333,-42.38333333 172.025,-42.38333333 172.025,-42.375</coordinates></LinearRing></outerBoundaryIs></Polygon><Polygon><outerBoundaryIs><LinearRing><coordinates>172.575,-42.39166667 172.58333333,-42.39166667 172.59166667,-42.39166667 172.59166667,-42.38333333 172.58333333,-42.38333333 172.575,-42.38333333 172.575,-42.375 172.575,-42.36666667 172.58333333,-42.36666667 172.59166667,-42.36666667 172.59166667,-42.375 172.6,-42.375 172.60833333,-42.375 172.60833333,-42.38333333 172.6,-42.38333333 172.6,-42.39166667 172.6,-42.4 172.59166667,-42.4 172.58333333,-42.4 172.575,-42.4 172.575,-42.39166667</coordinates></LinearRing></outerBoundaryIs></Polygon><Polygon><outerBoundaryIs><LinearRing><coordinates>171.33333333,-42.36666667 171.34166667,-42.36666667 171.34166667,-42.375 171.33333333,-42.375 171.33333333,-42.36666667</coordinates></LinearRing></outerBoundaryIs></Polygon><Polygon><outerBoundaryIs><LinearRing><coordinates>172.95833333,-42.35833333 172.95833333,-42.36666667 172.95,-42.36666667 172.94166667,-42.36666667 172.93333333000001,-42.36666667 172.93333333000001,-42.35833333 172.925,-42.35833333 172.91666667000001,-42.35833333 172.90833333,-42.35833333 172.90833333,-42.35 172.90833333,-42.34166667 172.91666667000001,-42.34166667 172.91666667000001,-42.35 172.925,-42.35 172.93333333000001,-42.35 172.94166667,-42.35 172.94166667,-42.34166667 172.94166667,-42.33333333 172.95,-42.33333333 172.95,-42.34166667 172.95,-42.35 172.95833333,-42.35 172.95833333,-42.35833333</coordinates></LinearRing></outerBoundaryIs></Polygon><Polygon><outerBoundaryIs><LinearRing><coordinates>173.125,-42.075 173.13333333,-42.075 173.13333333,-42.08333333 173.125,-42.08333333 173.125,-42.075</coordinates></LinearRing></outerBoundaryIs></Polygon><Polygon><outerBoundaryIs><LinearRing><coordinates>172.85833333,-42.075 172.86666667,-42.075 172.86666667,-42.08333333 172.85833333,-42.08333333 172.85833333,-42.075</coordinates></LinearRing></outerBoundaryIs></Polygon><Polygon><outerBoundaryIs><LinearRing><coordinates>172.66666667000001,-42.075 172.66666667000001,-42.08333333 172.65833333,-42.08333333 172.65833333,-42.075 172.65833333,-42.06666667 172.66666667000001,-42.06666667 172.66666667000001,-42.075</coordinates></LinearRing></outerBoundaryIs></Polygon><Polygon><outerBoundaryIs><LinearRing><coordinates>173.46666667,-42.075 173.475,-42.075 173.475,-42.06666667 173.48333333,-42.06666667 173.48333333,-42.075 173.48333333,-42.08333333 173.475,-42.08333333 173.46666667,-42.08333333 173.46666667,-42.075</coordinates></LinearRing></outerBoundaryIs></Polygon><Polygon><outerBoundaryIs><LinearRing><coordinates>172.84166667,-42.06666667 172.85,-42.06666667 172.85,-42.075 172.84166667,-42.075 172.84166667,-42.06666667</coordinates></LinearRing></outerBoundaryIs></Polygon><Polygon><outerBoundaryIs><LinearRing><coordinates>173.05,-42.06666667 173.05833333000001,-42.06666667 173.05833333000001,-42.075 173.05,-42.075 173.05,-42.06666667</coordinates></LinearRing></outerBoundaryIs></Polygon><Polygon><outerBoundaryIs><LinearRing><coordinates>171.74166667,-42.06666667 171.75,-42.06666667 171.75,-42.075 171.74166667,-42.075 171.74166667,-42.06666667</coordinates></LinearRing></outerBoundaryIs></Polygon><Polygon><outerBoundaryIs><LinearRing><coordinates>173.61666667,-42.04166667 173.625,-42.04166667 173.625,-42.05 173.61666667,-42.05 173.61666667,-42.04166667</coordinates></LinearRing></outerBoundaryIs></Polygon><Polygon><outerBoundaryIs><LinearRing><coordinates>173.55,-42.03333333 173.55833333000001,-42.03333333 173.55833333000001,-42.04166667 173.55,-42.04166667 173.55,-42.03333333</coordinates></LinearRing></outerBoundaryIs></Polygon><Polygon><outerBoundaryIs><LinearRing><coordinates>173.50833333,-42.05 173.51666667000001,-42.05 173.525,-42.05 173.525,-42.04166667 173.525,-42.03333333 173.53333333,-42.03333333 173.54166667000001,-42.03333333 173.54166667000001,-42.04166667 173.53333333,-42.04166667 173.53333333,-42.05 173.54166667000001,-42.05 173.54166667000001,-42.05833333 173.53333333,-42.05833333 173.525,-42.05833333 173.51666667000001,-42.05833333 173.50833333,-42.05833333 173.50833333,-42.05</coordinates></LinearRing></outerBoundaryIs></Polygon><Polygon><outerBoundaryIs><LinearRing><coordinates>173.01666667000001,-42.05 173.01666667000001,-42.05833333 173.00833333,-42.05833333 173.00833333,-42.05 173.00833333,-42.04166667 173.00833333,-42.03333333 173.01666667000001,-42.03333333 173.01666667000001,-42.04166667 173.01666667000001,-42.05</coordinates></LinearRing></outerBoundaryIs></Polygon><Polygon><outerBoundaryIs><LinearRing><coordinates>172.95833333,-42.075 172.96666667,-42.075 172.96666667,-42.08333333 172.95833333,-42.08333333 172.95,-42.08333333 172.95,-42.075 172.94166667,-42.075 172.94166667,-42.06666667 172.95,-42.06666667 172.95,-42.05833333 172.95833333,-42.05833333 172.96666667,-42.05833333 172.96666667,-42.06666667 172.95833333,-42.06666667 172.95833333,-42.075</coordinates></LinearRing></outerBoundaryIs></Polygon><Polygon><outerBoundaryIs><LinearRing><coordinates>173.04166667000001,-42.05833333 173.04166667000001,-42.06666667 173.03333333,-42.06666667 173.03333333,-42.05833333 173.025,-42.05833333 173.025,-42.05 173.025,-42.04166667 173.03333333,-42.04166667 173.04166667000001,-42.04166667 173.05,-42.04166667 173.05,-42.05 173.05,-42.05833333 173.04166667000001,-42.05833333</coordinates></LinearRing></outerBoundaryIs></Polygon><Polygon><outerBoundaryIs><LinearRing><coordinates>173.225,-42.04166667 173.23333333,-42.04166667 173.24166667,-42.04166667 173.25,-42.04166667 173.25,-42.05 173.24166667,-42.05 173.23333333,-42.05 173.225,-42.05 173.225,-42.04166667</coordinates></LinearRing></outerBoundaryIs></Polygon><Polygon><outerBoundaryIs><LinearRing><coordinates>173.2,-42.04166667 173.20833333,-42.04166667 173.20833333,-42.05 173.2,-42.05 173.2,-42.04166667</coordinates></LinearRing></outerBoundaryIs></Polygon><Polygon><outerBoundaryIs><LinearRing><coordinates>173.175,-42.04166667 173.18333333000001,-42.04166667 173.18333333000001,-42.05 173.175,-42.05 173.175,-42.04166667</coordinates></LinearRing></outerBoundaryIs></Polygon><Polygon><outerBoundaryIs><LinearRing><coordinates>173.15833333,-42.04166667 173.16666667000001,-42.04166667 173.16666667000001,-42.05 173.15833333,-42.05 173.15833333,-42.04166667</coordinates></LinearRing></outerBoundaryIs></Polygon><Polygon><outerBoundaryIs><LinearRing><coordinates>172.33333333,-42.04166667 172.34166667,-42.04166667 172.34166667,-42.05 172.33333333,-42.05 172.33333333,-42.04166667</coordinates></LinearRing></outerBoundaryIs></Polygon><Polygon><outerBoundaryIs><LinearRing><coordinates>173.14166667000001,-42.04166667 173.15,-42.04166667 173.15,-42.05 173.14166667000001,-42.05 173.14166667000001,-42.04166667</coordinates></LinearRing></outerBoundaryIs></Polygon><Polygon><outerBoundaryIs><LinearRing><coordinates>172.90833333,-42.04166667 172.91666667000001,-42.04166667 172.91666667000001,-42.05 172.90833333,-42.05 172.90833333,-42.04166667</coordinates></LinearRing></outerBoundaryIs></Polygon><Polygon><outerBoundaryIs><LinearRing><coordinates>172.85,-41.96666667 172.85833333,-41.96666667 172.85833333,-41.975 172.85,-41.975 172.85,-41.96666667</coordinates></LinearRing></outerBoundaryIs></Polygon><Polygon><outerBoundaryIs><LinearRing><coordinates>173.64166667000001,-41.98333333 173.64166667000001,-41.99166667 173.63333333,-41.99166667 173.625,-41.99166667 173.625,-41.98333333 173.63333333,-41.98333333 173.63333333,-41.975 173.64166667000001,-41.975 173.65,-41.975 173.65,-41.98333333 173.64166667000001,-41.98333333</coordinates></LinearRing></outerBoundaryIs></Polygon><Polygon><outerBoundaryIs><LinearRing><coordinates>173.59166667,-41.98333333 173.6,-41.98333333 173.6,-41.99166667 173.59166667,-41.99166667 173.59166667,-41.98333333</coordinates></LinearRing></outerBoundaryIs></Polygon><Polygon><outerBoundaryIs><LinearRing><coordinates>172.775,-41.98333333 172.78333333,-41.98333333 172.78333333,-41.99166667 172.775,-41.99166667 172.775,-41.98333333</coordinates></LinearRing></outerBoundaryIs></Polygon><Polygon><outerBoundaryIs><LinearRing><coordinates>172.95,-41.98333333 172.95,-41.99166667 172.94166667,-41.99166667 172.93333333000001,-41.99166667 172.93333333000001,-41.98333333 172.94166667,-41.98333333 172.94166667,-41.975 172.94166667,-41.96666667 172.95,-41.96666667 172.95833333,-41.96666667 172.95833333,-41.975 172.95,-41.975 172.95,-41.98333333</coordinates></LinearRing></outerBoundaryIs></Polygon><Polygon><outerBoundaryIs><LinearRing><coordinates>173.35,-42.0 173.35,-42.00833333 173.34166667,-42.00833333 173.34166667,-42.0 173.33333333,-42.0 173.325,-42.0 173.325,-41.99166667 173.33333333,-41.99166667 173.34166667,-41.99166667 173.34166667,-41.98333333 173.35,-41.98333333 173.35,-41.99166667 173.35833333,-41.99166667 173.35833333,-42.0 173.35,-42.0</coordinates></LinearRing></outerBoundaryIs></Polygon><Polygon><outerBoundaryIs><LinearRing><coordinates>172.73333333,-41.99166667 172.74166667,-41.99166667 172.74166667,-42.0 172.73333333,-42.0 172.73333333,-41.99166667</coordinates></LinearRing></outerBoundaryIs></Polygon><Polygon><outerBoundaryIs><LinearRing><coordinates>171.64166667000001,-41.98333333 171.65,-41.98333333 171.65,-41.99166667 171.64166667000001,-41.99166667 171.64166667000001,-41.98333333</coordinates></LinearRing></outerBoundaryIs></Polygon><Polygon><outerBoundaryIs><LinearRing><coordinates>172.41666667000001,-41.975 172.425,-41.975 172.43333333000001,-41.975 172.43333333000001,-41.98333333 172.425,-41.98333333 172.41666667000001,-41.98333333 172.41666667000001,-41.975</coordinates></LinearRing></outerBoundaryIs></Polygon><Polygon><outerBoundaryIs><LinearRing><coordinates>173.01666667000001,-41.975 173.025,-41.975 173.025,-41.98333333 173.01666667000001,-41.98333333 173.01666667000001,-41.975</coordinates></LinearRing></outerBoundaryIs></Polygon><Polygon><outerBoundaryIs><LinearRing><coordinates>171.75833333,-41.975 171.75833333,-41.98333333 171.75,-41.98333333 171.75,-41.975 171.75,-41.96666667 171.75833333,-41.96666667 171.75833333,-41.975</coordinates></LinearRing></outerBoundaryIs></Polygon><Polygon><outerBoundaryIs><LinearRing><coordinates>173.3,-42.03333333 173.3,-42.04166667 173.29166667000001,-42.04166667 173.29166667000001,-42.03333333 173.28333333,-42.03333333 173.275,-42.03333333 173.26666667000001,-42.03333333 173.26666667000001,-42.025 173.275,-42.025 173.275,-42.01666667 173.28333333,-42.01666667 173.28333333,-42.00833333 173.275,-42.00833333 173.275,-42.0 173.26666667000001,-42.0 173.25833333,-42.0 173.25,-42.0 173.25,-42.00833333 173.24166667,-42.00833333 173.23333333,-42.00833333 173.23333333,-42.0 173.225,-42.0 173.225,-42.00833333 173.21666667,-42.00833333 173.21666667,-42.0 173.21666667,-41.99166667 173.225,-41.99166667 173.225,-41.98333333 173.225,-41.975 173.23333333,-41.975 173.23333333,-41.96666667 173.24166667,-41.96666667 173.25,-41.96666667 173.25,-41.975 173.25833333,-41.975 173.26666667000001,-41.975 173.275,-41.975 173.28333333,-41.975 173.29166667000001,-41.975 173.3,-41.975 173.30833333000001,-41.975 173.30833333000001,-41.98333333 173.3,-41.98333333 173.3,-41.99166667 173.30833333000001,-41.99166667 173.30833333000001,-42.0 173.3,-42.0 173.3,-42.00833333 173.3,-42.01666667 173.3,-42.025 173.30833333000001,-42.025 173.31666667,-42.025 173.31666667,-42.03333333 173.30833333000001,-42.03333333 173.3,-42.03333333</coordinates></LinearRing></outerBoundaryIs><innerBoundaryIs><LinearRing><coordinates>173.28333333,-42.00833333 173.29166667000001,-42.00833333 173.29166667000001,-42.0 173.28333333,-42.0 173.28333333,-42.00833333</coordinates></LinearRing></innerBoundaryIs><innerBoundaryIs><LinearRing><coordinates>173.25,-41.975 173.24166667,-41.975 173.24166667,-41.98333333 173.25,-41.98333333 173.25,-41.975</coordinates></LinearRing></innerBoundaryIs></Polygon><Polygon><outerBoundaryIs><LinearRing><coordinates>173.13333333,-42.05 173.13333333,-42.05833333 173.125,-42.05833333 173.11666667,-42.05833333 173.11666667,-42.05 173.10833333,-42.05 173.10833333,-42.05833333 173.10833333,-42.06666667 173.1,-42.06666667 173.09166667,-42.06666667 173.08333333,-42.06666667 173.075,-42.06666667 173.06666667,-42.06666667 173.06666667,-42.05833333 173.075,-42.05833333 173.075,-42.05 173.06666667,-42.05 173.06666667,-42.04166667 173.05833333000001,-42.04166667 173.05833333000001,-42.03333333 173.05,-42.03333333 173.05,-42.025 173.05833333000001,-42.025 173.05833333000001,-42.01666667 173.06666667,-42.01666667 173.06666667,-42.00833333 173.075,-42.00833333 173.08333333,-42.00833333 173.08333333,-42.01666667 173.09166667,-42.01666667 173.1,-42.01666667 173.10833333,-42.01666667 173.11666667,-42.01666667 173.125,-42.01666667 173.125,-42.025 173.125,-42.03333333 173.13333333,-42.03333333 173.13333333,-42.04166667 173.13333333,-42.05</coordinates></LinearRing></outerBoundaryIs><innerBoundaryIs><LinearRing><coordinates>173.075,-42.05 173.08333333,-42.05 173.08333333,-42.05833333 173.09166667,-42.05833333 173.09166667,-42.05 173.09166667,-42.04166667 173.09166667,-42.03333333 173.09166667,-42.025 173.08333333,-42.025 173.08333333,-42.03333333 173.08333333,-42.04166667 173.075,-42.04166667 173.075,-42.05</coordinates></LinearRing></innerBoundaryIs><innerBoundaryIs><LinearRing><coordinates>173.06666667,-42.01666667 173.06666667,-42.025 173.075,-42.025 173.075,-42.01666667 173.06666667,-42.01666667</coordinates></LinearRing></innerBoundaryIs></Polygon><Polygon><outerBoundaryIs><LinearRing><coordinates>173.69166667,-42.01666667 173.69166667,-42.025 173.68333333000001,-42.025 173.68333333000001,-42.01666667 173.675,-42.01666667 173.675,-42.00833333 173.68333333000001,-42.00833333 173.68333333000001,-42.0 173.68333333000001,-41.99166667 173.68333333000001,-41.98333333 173.69166667,-41.98333333 173.69166667,-41.975 173.69166667,-41.96666667 173.7,-41.96666667 173.7,-41.975 173.7,-41.98333333 173.7,-41.99166667 173.70833333,-41.99166667 173.70833333,-42.0 173.71666667,-42.0 173.71666667,-42.00833333 173.70833333,-42.00833333 173.7,-42.00833333 173.69166667,-42.00833333 173.69166667,-42.01666667</coordinates></LinearRing></outerBoundaryIs></Polygon><Polygon><outerBoundaryIs><LinearRing><coordinates>173.31666667,-42.01666667 173.325,-42.01666667 173.325,-42.025 173.31666667,-42.025 173.31666667,-42.01666667</coordinates></LinearRing></outerBoundaryIs></Polygon><Polygon><outerBoundaryIs><LinearRing><coordinates>173.33333333,-42.01666667 173.34166667,-42.01666667 173.34166667,-42.025 173.33333333,-42.025 173.33333333,-42.01666667</coordinates></LinearRing></outerBoundaryIs></Polygon><Polygon><outerBoundaryIs><LinearRing><coordinates>173.58333333,-42.01666667 173.59166667,-42.01666667 173.59166667,-42.025 173.58333333,-42.025 173.58333333,-42.01666667</coordinates></LinearRing></outerBoundaryIs></Polygon><Polygon><outerBoundaryIs><LinearRing><coordinates>173.175,-42.01666667 173.18333333000001,-42.01666667 173.18333333000001,-42.025 173.175,-42.025 173.175,-42.01666667</coordinates></LinearRing></outerBoundaryIs></Polygon><Polygon><outerBoundaryIs><LinearRing><coordinates>172.74166667,-42.01666667 172.75,-42.01666667 172.75,-42.025 172.74166667,-42.025 172.74166667,-42.01666667</coordinates></LinearRing></outerBoundaryIs></Polygon><Polygon><outerBoundaryIs><LinearRing><coordinates>173.66666667000001,-42.04166667 173.675,-42.04166667 173.675,-42.05 173.66666667000001,-42.05 173.65833333,-42.05 173.65,-42.05 173.65,-42.04166667 173.65,-42.03333333 173.65,-42.025 173.65833333,-42.025 173.65833333,-42.03333333 173.66666667000001,-42.03333333 173.66666667000001,-42.04166667</coordinates></LinearRing></outerBoundaryIs></Polygon><Polygon><outerBoundaryIs><LinearRing><coordinates>172.925,-42.025 172.925,-42.03333333 172.91666667000001,-42.03333333 172.91666667000001,-42.025 172.91666667000001,-42.01666667 172.91666667000001,-42.00833333 172.91666667000001,-42.0 172.91666667000001,-41.99166667 172.90833333,-41.99166667 172.90833333,-41.98333333 172.91666667000001,-41.98333333 172.925,-41.98333333 172.925,-41.99166667 172.93333333000001,-41.99166667 172.93333333000001,-42.0 172.94166667,-42.0 172.95,-42.0 172.95833333,-42.0 172.95833333,-41.99166667 172.95833333,-41.98333333 172.96666667,-41.98333333 172.975,-41.98333333 172.975,-41.99166667 172.975,-42.0 172.96666667,-42.0 172.96666667,-42.00833333 172.95833333,-42.00833333 172.95833333,-42.01666667 172.95833333,-42.025 172.95833333,-42.03333333 172.95833333,-42.04166667 172.96666667,-42.04166667 172.96666667,-42.03333333 172.975,-42.03333333 172.975,-42.025 172.975,-42.01666667 172.975,-42.00833333 172.98333333,-42.00833333 172.98333333,-42.0 172.98333333,-41.99166667 172.99166667,-41.99166667 172.99166667,-42.0 173,-42 173.0,-42.00833333 173.0,-42.01666667 172.99166667,-42.01666667 172.99166667,-42.025 172.98333333,-42.025 172.98333333,-42.03333333 172.98333333,-42.04166667 172.98333333,-42.05 172.975,-42.05 172.96666667,-42.05 172.95833333,-42.05 172.95,-42.05 172.94166667,-42.05 172.94166667,-42.04166667 172.93333333000001,-42.04166667 172.93333333000001,-42.03333333 172.94166667,-42.03333333 172.94166667,-42.025 172.94166667,-42.01666667 172.93333333000001,-42.01666667 172.93333333000001,-42.00833333 172.925,-42.00833333 172.925,-42.01666667 172.925,-42.025</coordinates></LinearRing></outerBoundaryIs></Polygon><Polygon><outerBoundaryIs><LinearRing><coordinates>173.03333333,-42.025 173.04166667000001,-42.025 173.04166667000001,-42.03333333 173.03333333,-42.03333333 173.03333333,-42.025</coordinates></LinearRing></outerBoundaryIs></Polygon><Polygon><outerBoundaryIs><LinearRing><coordinates>173.2,-42.025 173.20833333,-42.025 173.20833333,-42.03333333 173.2,-42.03333333 173.2,-42.025</coordinates></LinearRing></outerBoundaryIs></Polygon><Polygon><outerBoundaryIs><LinearRing><coordinates>173.15833333,-42.025 173.16666667000001,-42.025 173.16666667000001,-42.03333333 173.15833333,-42.03333333 173.15833333,-42.025</coordinates></LinearRing></outerBoundaryIs></Polygon><Polygon><outerBoundaryIs><LinearRing><coordinates>173.51666667000001,-42.025 173.525,-42.025 173.525,-42.03333333 173.51666667000001,-42.03333333 173.51666667000001,-42.025</coordinates></LinearRing></outerBoundaryIs></Polygon><Polygon><outerBoundaryIs><LinearRing><coordinates>173.49166667,-42.00833333 173.5,-42.00833333 173.5,-42.01666667 173.49166667,-42.01666667 173.49166667,-42.00833333</coordinates></LinearRing></outerBoundaryIs></Polygon><Polygon><outerBoundaryIs><LinearRing><coordinates>173.225,-42.00833333 173.23333333,-42.00833333 173.23333333,-42.01666667 173.225,-42.01666667 173.225,-42.00833333</coordinates></LinearRing></outerBoundaryIs></Polygon><Polygon><outerBoundaryIs><LinearRing><coordinates>173.25,-42.00833333 173.25833333,-42.00833333 173.25833333,-42.01666667 173.25,-42.01666667 173.25,-42.00833333</coordinates></LinearRing></outerBoundaryIs></Polygon><Polygon><outerBoundaryIs><LinearRing><coordinates>172.34166667,-42.00833333 172.35,-42.00833333 172.35,-42.01666667 172.34166667,-42.01666667 172.34166667,-42.00833333</coordinates></LinearRing></outerBoundaryIs></Polygon><Polygon><outerBoundaryIs><LinearRing><coordinates>172.875,-42.00833333 172.875,-42.01666667 172.86666667,-42.01666667 172.86666667,-42.00833333 172.86666667,-42.0 172.85833333,-42.0 172.85833333,-42.00833333 172.85,-42.00833333 172.84166667,-42.00833333 172.83333333,-42.00833333 172.83333333,-42.0 172.84166667,-42.0 172.84166667,-41.99166667 172.84166667,-41.98333333 172.85,-41.98333333 172.85833333,-41.98333333 172.86666667,-41.98333333 172.875,-41.98333333 172.88333333,-41.98333333 172.88333333,-41.99166667 172.88333333,-42.0 172.875,-42.0 172.875,-42.00833333</coordinates></LinearRing></outerBoundaryIs></Polygon><Polygon><outerBoundaryIs><LinearRing><coordinates>173.73333333,-41.90833333 173.74166667,-41.90833333 173.74166667,-41.91666667 173.73333333,-41.91666667 173.73333333,-41.90833333</coordinates></LinearRing></outerBoundaryIs></Polygon><Polygon><outerBoundaryIs><LinearRing><coordinates>172.79166667000001,-41.90833333 172.8,-41.90833333 172.8,-41.91666667 172.79166667000001,-41.91666667 172.79166667000001,-41.90833333</coordinates></LinearRing></outerBoundaryIs></Polygon><Polygon><outerBoundaryIs><LinearRing><coordinates>172.55,-41.90833333 172.55833333000001,-41.90833333 172.55833333000001,-41.91666667 172.55,-41.91666667 172.55,-41.90833333</coordinates></LinearRing></outerBoundaryIs></Polygon><Polygon><outerBoundaryIs><LinearRing><coordinates>173.71666667,-41.91666667 173.725,-41.91666667 173.725,-41.925 173.71666667,-41.925 173.71666667,-41.91666667</coordinates></LinearRing></outerBoundaryIs></Polygon><Polygon><outerBoundaryIs><LinearRing><coordinates>173.35833333,-41.91666667 173.36666667,-41.91666667 173.36666667,-41.925 173.35833333,-41.925 173.35833333,-41.91666667</coordinates></LinearRing></outerBoundaryIs></Polygon><Polygon><outerBoundaryIs><LinearRing><coordinates>173.26666667000001,-41.91666667 173.275,-41.91666667 173.275,-41.925 173.26666667000001,-41.925 173.26666667000001,-41.91666667</coordinates></LinearRing></outerBoundaryIs></Polygon><Polygon><outerBoundaryIs><LinearRing><coordinates>172.51666667000001,-41.91666667 172.525,-41.91666667 172.53333333,-41.91666667 172.53333333,-41.925 172.525,-41.925 172.51666667000001,-41.925 172.51666667000001,-41.91666667</coordinates></LinearRing></outerBoundaryIs></Polygon><Polygon><outerBoundaryIs><LinearRing><coordinates>172.8,-41.91666667 172.80833333000001,-41.91666667 172.80833333000001,-41.925 172.8,-41.925 172.8,-41.91666667</coordinates></LinearRing></outerBoundaryIs></Polygon><Polygon><outerBoundaryIs><LinearRing><coordinates>173.44166667,-41.875 173.45,-41.875 173.45833333,-41.875 173.45833333,-41.88333333 173.45,-41.88333333 173.44166667,-41.88333333 173.44166667,-41.875</coordinates></LinearRing></outerBoundaryIs></Polygon><Polygon><outerBoundaryIs><LinearRing><coordinates>173.03333333,-41.875 173.04166667000001,-41.875 173.04166667000001,-41.88333333 173.03333333,-41.88333333 173.03333333,-41.875</coordinates></LinearRing></outerBoundaryIs></Polygon><Polygon><outerBoundaryIs><LinearRing><coordinates>172.56666667,-41.875 172.56666667,-41.88333333 172.55833333000001,-41.88333333 172.55833333000001,-41.875 172.55833333000001,-41.86666667 172.56666667,-41.86666667 172.56666667,-41.875</coordinates></LinearRing></outerBoundaryIs></Polygon><Polygon><outerBoundaryIs><LinearRing><coordinates>172.96666667,-41.875 172.96666667,-41.88333333 172.95833333,-41.88333333 172.95,-41.88333333 172.95,-41.875 172.94166667,-41.875 172.94166667,-41.86666667 172.94166667,-41.85833333 172.95,-41.85833333 172.95833333,-41.85833333 172.95833333,-41.86666667 172.96666667,-41.86666667 172.96666667,-41.875</coordinates></LinearRing></outerBoundaryIs></Polygon><Polygon><outerBoundaryIs><LinearRing><coordinates>172.73333333,-41.86666667 172.74166667,-41.86666667 172.74166667,-41.875 172.73333333,-41.875 172.73333333,-41.86666667</coordinates></LinearRing></outerBoundaryIs></Polygon><Polygon><outerBoundaryIs><LinearRing><coordinates>172.50833333,-41.85 172.51666667000001,-41.85 172.51666667000001,-41.85833333 172.50833333,-41.85833333 172.5,-41.85833333 172.5,-41.85 172.50833333,-41.85</coordinates></LinearRing></outerBoundaryIs></Polygon><Polygon><outerBoundaryIs><LinearRing><coordinates>173.34166667,-41.89166667 173.35,-41.89166667 173.35,-41.9 173.34166667,-41.9 173.34166667,-41.89166667</coordinates></LinearRing></outerBoundaryIs></Polygon><Polygon><outerBoundaryIs><LinearRing><coordinates>173.325,-41.89166667 173.33333333,-41.89166667 173.33333333,-41.9 173.325,-41.9 173.325,-41.89166667</coordinates></LinearRing></outerBoundaryIs></Polygon><Polygon><outerBoundaryIs><LinearRing><coordinates>173.25833333,-41.89166667 173.26666667000001,-41.89166667 173.26666667000001,-41.9 173.25833333,-41.9 173.25833333,-41.89166667</coordinates></LinearRing></outerBoundaryIs></Polygon><Polygon><outerBoundaryIs><LinearRing><coordinates>173.34166667,-41.90833333 173.35,-41.90833333 173.35,-41.9 173.35833333,-41.9 173.36666667,-41.9 173.36666667,-41.90833333 173.35833333,-41.90833333 173.35833333,-41.91666667 173.35,-41.91666667 173.34166667,-41.91666667 173.34166667,-41.90833333</coordinates></LinearRing></outerBoundaryIs></Polygon><Polygon><outerBoundaryIs><LinearRing><coordinates>172.25833333,-41.90833333 172.25833333,-41.91666667 172.25,-41.91666667 172.25,-41.90833333 172.25,-41.9 172.25833333,-41.9 172.26666667000001,-41.9 172.26666667000001,-41.90833333 172.25833333,-41.90833333</coordinates></LinearRing></outerBoundaryIs></Polygon><Polygon><outerBoundaryIs><LinearRing><coordinates>173.40833333,-41.9 173.41666667000001,-41.9 173.425,-41.9 173.425,-41.89166667 173.43333333000001,-41.89166667 173.43333333000001,-41.9 173.44166667,-41.9 173.44166667,-41.90833333 173.43333333000001,-41.90833333 173.425,-41.90833333 173.41666667000001,-41.90833333 173.40833333,-41.90833333 173.40833333,-41.9</coordinates></LinearRing></outerBoundaryIs></Polygon><Polygon><outerBoundaryIs><LinearRing><coordinates>173.16666667000001,-41.9 173.175,-41.9 173.175,-41.89166667 173.18333333000001,-41.89166667 173.18333333000001,-41.9 173.18333333000001,-41.90833333 173.175,-41.90833333 173.16666667000001,-41.90833333 173.16666667000001,-41.9</coordinates></LinearRing></outerBoundaryIs></Polygon><Polygon><outerBoundaryIs><LinearRing><coordinates>173.275,-41.9 173.28333333,-41.9 173.28333333,-41.90833333 173.275,-41.90833333 173.275,-41.9</coordinates></LinearRing></outerBoundaryIs></Polygon><Polygon><outerBoundaryIs><LinearRing><coordinates>172.31666667,-41.9 172.325,-41.9 172.325,-41.90833333 172.31666667,-41.90833333 172.31666667,-41.9</coordinates></LinearRing></outerBoundaryIs></Polygon><Polygon><outerBoundaryIs><LinearRing><coordinates>172.51666667000001,-41.9 172.51666667000001,-41.90833333 172.50833333,-41.90833333 172.50833333,-41.9 172.5,-41.9 172.5,-41.89166667 172.49166667,-41.89166667 172.48333333,-41.89166667 172.48333333,-41.88333333 172.49166667,-41.88333333 172.49166667,-41.875 172.5,-41.875 172.5,-41.88333333 172.50833333,-41.88333333 172.50833333,-41.89166667 172.51666667000001,-41.89166667 172.525,-41.89166667 172.525,-41.9 172.51666667000001,-41.9</coordinates></LinearRing></outerBoundaryIs></Polygon><Polygon><outerBoundaryIs><LinearRing><coordinates>172.60833333,-41.9 172.61666667,-41.9 172.625,-41.9 172.625,-41.90833333 172.61666667,-41.90833333 172.60833333,-41.90833333 172.60833333,-41.9</coordinates></LinearRing></outerBoundaryIs></Polygon><Polygon><outerBoundaryIs><LinearRing><coordinates>173.31666667,-41.95833333 173.30833333000001,-41.95833333 173.30833333000001,-41.96666667 173.3,-41.96666667 173.29166667000001,-41.96666667 173.29166667000001,-41.95833333 173.28333333,-41.95833333 173.275,-41.95833333 173.275,-41.96666667 173.26666667000001,-41.96666667 173.26666667000001,-41.95833333 173.25833333,-41.95833333 173.25,-41.95833333 173.25,-41.95 173.24166667,-41.95 173.23333333,-41.95 173.225,-41.95 173.21666667,-41.95 173.20833333,-41.95 173.20833333,-41.94166667 173.2,-41.94166667 173.2,-41.93333333 173.19166667,-41.93333333 173.18333333000001,-41.93333333 173.18333333000001,-41.94166667 173.175,-41.94166667 173.175,-41.93333333 173.175,-41.925 173.18333333000001,-41.925 173.19166667,-41.925 173.19166667,-41.91666667 173.18333333000001,-41.91666667 173.18333333000001,-41.90833333 173.19166667,-41.90833333 173.2,-41.90833333 173.20833333,-41.90833333 173.21666667,-41.90833333 173.21666667,-41.91666667 173.225,-41.91666667 173.225,-41.925 173.23333333,-41.925 173.23333333,-41.91666667 173.24166667,-41.91666667 173.25,-41.91666667 173.25,-41.925 173.25,-41.93333333 173.25833333,-41.93333333 173.25833333,-41.925 173.26666667000001,-41.925 173.26666667000001,-41.93333333 173.26666667000001,-41.94166667 173.275,-41.94166667 173.28333333,-41.94166667 173.28333333,-41.93333333 173.29166667000001,-41.93333333 173.29166667000001,-41.925 173.3,-41.925 173.3,-41.93333333 173.30833333000001,-41.93333333 173.30833333000001,-41.925 173.31666667,-41.925 173.31666667,-41.91666667 173.30833333000001,-41.91666667 173.30833333000001,-41.90833333 173.31666667,-41.90833333 173.325,-41.90833333 173.325,-41.91666667 173.33333333,-41.91666667 173.34166667,-41.91666667 173.34166667,-41.925 173.35,-41.925 173.35833333,-41.925 173.35833333,-41.93333333 173.35,-41.93333333 173.35,-41.94166667 173.34166667,-41.94166667 173.33333333,-41.94166667 173.33333333,-41.95 173.325,-41.95 173.325,-41.95833333 173.33333333,-41.95833333 173.34166667,-41.95833333 173.34166667,-41.96666667 173.34166667,-41.975 173.33333333,-41.975 173.33333333,-41.96666667 173.325,-41.96666667 173.31666667,-41.96666667 173.31666667,-41.95833333</coordinates></LinearRing></outerBoundaryIs><innerBoundaryIs><LinearRing><coordinates>173.31666667,-41.925 173.31666667,-41.93333333 173.325,-41.93333333 173.325,-41.925 173.31666667,-41.925</coordinates></LinearRing></innerBoundaryIs><innerBoundaryIs><LinearRing><coordinates>173.30833333000001,-41.95 173.31666667,-41.95 173.31666667,-41.94166667 173.30833333000001,-41.94166667 173.30833333000001,-41.95</coordinates></LinearRing></innerBoundaryIs></Polygon><Polygon><outerBoundaryIs><LinearRing><coordinates>173.05833333000001,-41.95833333 173.05833333000001,-41.96666667 173.05,-41.96666667 173.04166667000001,-41.96666667 173.03333333,-41.96666667 173.025,-41.96666667 173.01666667000001,-41.96666667 173.01666667000001,-41.95833333 173.00833333,-41.95833333 173.0,-41.95833333 173.0,-41.96666667 172.99166667,-41.96666667 172.99166667,-41.95833333 172.99166667,-41.95 172.98333333,-41.95 172.98333333,-41.95833333 172.98333333,-41.96666667 172.975,-41.96666667 172.975,-41.95833333 172.96666667,-41.95833333 172.96666667,-41.96666667 172.95833333,-41.96666667 172.95833333,-41.95833333 172.95833333,-41.95 172.95,-41.95 172.94166667,-41.95 172.93333333000001,-41.95 172.925,-41.95 172.925,-41.94166667 172.925,-41.93333333 172.93333333000001,-41.93333333 172.93333333000001,-41.925 172.94166667,-41.925 172.95,-41.925 172.95,-41.91666667 172.95,-41.90833333 172.95,-41.9 172.94166667,-41.9 172.94166667,-41.89166667 172.95,-41.89166667 172.95833333,-41.89166667 172.96666667,-41.89166667 172.96666667,-41.88333333 172.975,-41.88333333 172.975,-41.875 172.975,-41.86666667 172.98333333,-41.86666667 172.99166667,-41.86666667 173.0,-41.86666667 173.0,-41.875 173.00833333,-41.875 173.01666667000001,-41.875 173.01666667000001,-41.88333333 173.01666667000001,-41.89166667 173.025,-41.89166667 173.025,-41.88333333 173.03333333,-41.88333333 173.03333333,-41.89166667 173.04166667000001,-41.89166667 173.05,-41.89166667 173.05,-41.9 173.04166667000001,-41.9 173.04166667000001,-41.90833333 173.03333333,-41.90833333 173.03333333,-41.9 173.025,-41.9 173.025,-41.90833333 173.025,-41.91666667 173.025,-41.925 173.03333333,-41.925 173.04166667000001,-41.925 173.05,-41.925 173.05833333000001,-41.925 173.06666667,-41.925 173.06666667,-41.91666667 173.05833333000001,-41.91666667 173.05833333000001,-41.90833333 173.06666667,-41.90833333 173.06666667,-41.9 173.075,-41.9 173.075,-41.89166667 173.08333333,-41.89166667 173.09166667,-41.89166667 173.1,-41.89166667 173.1,-41.88333333 173.10833333,-41.88333333 173.10833333,-41.875 173.10833333,-41.86666667 173.11666667,-41.86666667 173.125,-41.86666667 173.13333333,-41.86666667 173.14166667000001,-41.86666667 173.14166667000001,-41.875 173.14166667000001,-41.88333333 173.13333333,-41.88333333 173.13333333,-41.89166667 173.13333333,-41.9 173.125,-41.9 173.11666667,-41.9 173.11666667,-41.90833333 173.10833333,-41.90833333 173.1,-41.90833333 173.09166667,-41.90833333 173.09166667,-41.91666667 173.1,-41.91666667 173.10833333,-41.91666667 173.11666667,-41.91666667 173.125,-41.91666667 173.125,-41.925 173.11666667,-41.925 173.10833333,-41.925 173.1,-41.925 173.09166667,-41.925 173.09166667,-41.93333333 173.1,-41.93333333 173.1,-41.94166667 173.1,-41.95 173.09166667,-41.95 173.09166667,-41.95833333 173.08333333,-41.95833333 173.08333333,-41.95 173.075,-41.95 173.06666667,-41.95 173.06666667,-41.95833333 173.05833333000001,-41.95833333</coordinates></LinearRing></outerBoundaryIs><innerBoundaryIs><LinearRing><coordinates>173.075,-41.9 173.075,-41.90833333 173.075,-41.91666667 173.08333333,-41.91666667 173.08333333,-41.90833333 173.08333333,-41.9 173.075,-41.9</coordinates></LinearRing></innerBoundaryIs><innerBoundaryIs><LinearRing><coordinates>173.01666667000001,-41.95 173.025,-41.95 173.03333333,-41.95 173.04166667000001,-41.95 173.05,-41.95 173.05833333000001,-41.95 173.05833333000001,-41.94166667 173.05,-41.94166667 173.05,-41.93333333 173.04166667000001,-41.93333333 173.03333333,-41.93333333 173.025,-41.93333333 173.01666667000001,-41.93333333 173.01666667000001,-41.94166667 173.01666667000001,-41.95</coordinates></LinearRing></innerBoundaryIs><innerBoundaryIs><LinearRing><coordinates>173.05833333000001,-41.94166667 173.06666667,-41.94166667 173.06666667,-41.93333333 173.05833333000001,-41.93333333 173.05833333000001,-41.94166667</coordinates></LinearRing></innerBoundaryIs><innerBoundaryIs><LinearRing><coordinates>173.01666667000001,-41.93333333 173.01666667000001,-41.925 173.00833333,-41.925 173.0,-41.925 173.0,-41.93333333 173.00833333,-41.93333333 173.01666667000001,-41.93333333</coordinates></LinearRing></innerBoundaryIs><innerBoundaryIs><LinearRing><coordinates>172.96666667,-41.95 172.975,-41.95 172.975,-41.94166667 172.96666667,-41.94166667 172.96666667,-41.95</coordinates></LinearRing></innerBoundaryIs><innerBoundaryIs><LinearRing><coordinates>172.99166667,-41.89166667 172.99166667,-41.9 172.98333333,-41.9 172.975,-41.9 172.975,-41.90833333 172.98333333,-41.90833333 172.99166667,-41.90833333 172.99166667,-41.91666667 173.0,-41.91666667 173.0,-41.90833333 173.00833333,-41.90833333 173.00833333,-41.9 173.0,-41.9 173.0,-41.89166667 172.99166667,-41.89166667</coordinates></LinearRing></innerBoundaryIs><innerBoundaryIs><LinearRing><coordinates>173.075,-41.925 173.075,-41.93333333 173.08333333,-41.93333333 173.08333333,-41.925 173.075,-41.925</coordinates></LinearRing></innerBoundaryIs><innerBoundaryIs><LinearRing><coordinates>172.975,-41.925 172.98333333,-41.925 172.98333333,-41.91666667 172.975,-41.91666667 172.975,-41.925</coordinates></LinearRing></innerBoundaryIs><innerBoundaryIs><LinearRing><coordinates>172.95,-41.94166667 172.95833333,-41.94166667 172.95833333,-41.93333333 172.95,-41.93333333 172.95,-41.94166667</coordinates></LinearRing></innerBoundaryIs></Polygon><Polygon><outerBoundaryIs><LinearRing><coordinates>173.15,-42.01666667 173.15,-42.025 173.14166667000001,-42.025 173.14166667000001,-42.01666667 173.13333333,-42.01666667 173.125,-42.01666667 173.125,-42.00833333 173.11666667,-42.00833333 173.10833333,-42.00833333 173.10833333,-42.0 173.11666667,-42.0 173.11666667,-41.99166667 173.10833333,-41.99166667 173.1,-41.99166667 173.1,-41.98333333 173.09166667,-41.98333333 173.09166667,-41.99166667 173.09166667,-42.0 173.08333333,-42.0 173.08333333,-41.99166667 173.075,-41.99166667 173.06666667,-41.99166667 173.06666667,-42.0 173.05833333000001,-42.0 173.05833333000001,-42.00833333 173.05,-42.00833333 173.05,-42.01666667 173.05,-42.025 173.04166667000001,-42.025 173.04166667000001,-42.01666667 173.03333333,-42.01666667 173.025,-42.01666667 173.025,-42.00833333 173.01666667000001,-42.00833333 173.01666667000001,-42.01666667 173.00833333,-42.01666667 173.00833333,-42.00833333 173.00833333,-42.0 173.01666667000001,-42.0 173.01666667000001,-41.99166667 173.025,-41.99166667 173.025,-42.0 173.03333333,-42.0 173.04166667000001,-42.0 173.04166667000001,-41.99166667 173.05,-41.99166667 173.05,-41.98333333 173.05833333000001,-41.98333333 173.05833333000001,-41.975 173.06666667,-41.975 173.06666667,-41.96666667 173.075,-41.96666667 173.075,-41.975 173.075,-41.98333333 173.08333333,-41.98333333 173.08333333,-41.975 173.08333333,-41.96666667 173.09166667,-41.96666667 173.1,-41.96666667 173.10833333,-41.96666667 173.11666667,-41.96666667 173.11666667,-41.975 173.125,-41.975 173.13333333,-41.975 173.14166667000001,-41.975 173.14166667000001,-41.98333333 173.15,-41.98333333 173.15,-41.975 173.15833333,-41.975 173.15833333,-41.96666667 173.16666667000001,-41.96666667 173.16666667000001,-41.975 173.175,-41.975 173.18333333000001,-41.975 173.19166667,-41.975 173.19166667,-41.98333333 173.2,-41.98333333 173.2,-41.975 173.20833333,-41.975 173.20833333,-41.96666667 173.21666667,-41.96666667 173.21666667,-41.95833333 173.225,-41.95833333 173.225,-41.96666667 173.225,-41.975 173.21666667,-41.975 173.21666667,-41.98333333 173.21666667,-41.99166667 173.20833333,-41.99166667 173.2,-41.99166667 173.2,-42.0 173.20833333,-42.0 173.20833333,-42.00833333 173.20833333,-42.01666667 173.2,-42.01666667 173.2,-42.00833333 173.19166667,-42.00833333 173.18333333000001,-42.00833333 173.175,-42.00833333 173.175,-42.0 173.16666667000001,-42.0 173.16666667000001,-42.00833333 173.16666667000001,-42.01666667 173.15833333,-42.01666667 173.15,-42.01666667</coordinates></LinearRing></outerBoundaryIs><innerBoundaryIs><LinearRing><coordinates>173.15,-41.98333333 173.15,-41.99166667 173.14166667000001,-41.99166667 173.14166667000001,-42.0 173.15,-42.0 173.15833333,-42.0 173.15833333,-41.99166667 173.16666667000001,-41.99166667 173.175,-41.99166667 173.175,-41.98333333 173.16666667000001,-41.98333333 173.15833333,-41.98333333 173.15,-41.98333333</coordinates></LinearRing></innerBoundaryIs></Polygon><Polygon><outerBoundaryIs><LinearRing><coordinates>173.175,-41.95 173.18333333000001,-41.95 173.19166667,-41.95 173.19166667,-41.95833333 173.18333333000001,-41.95833333 173.175,-41.95833333 173.16666667000001,-41.95833333 173.15833333,-41.95833333 173.15833333,-41.95 173.15833333,-41.94166667 173.16666667000001,-41.94166667 173.16666667000001,-41.95 173.175,-41.95</coordinates></LinearRing></outerBoundaryIs></Polygon><Polygon><outerBoundaryIs><LinearRing><coordinates>172.78333333,-41.95 172.78333333,-41.95833333 172.775,-41.95833333 172.775,-41.95 172.76666667000001,-41.95 172.76666667000001,-41.94166667 172.75833333,-41.94166667 172.75833333,-41.93333333 172.75,-41.93333333 172.74166667,-41.93333333 172.74166667,-41.925 172.74166667,-41.91666667 172.75,-41.91666667 172.75833333,-41.91666667 172.75833333,-41.925 172.76666667000001,-41.925 172.775,-41.925 172.78333333,-41.925 172.79166667000001,-41.925 172.8,-41.925 172.8,-41.93333333 172.79166667000001,-41.93333333 172.79166667000001,-41.94166667 172.78333333,-41.94166667 172.78333333,-41.95</coordinates></LinearRing></outerBoundaryIs></Polygon><Polygon><outerBoundaryIs><LinearRing><coordinates>173.73333333,-41.96666667 173.73333333,-41.975 173.725,-41.975 173.725,-41.96666667 173.725,-41.95833333 173.73333333,-41.95833333 173.74166667,-41.95833333 173.75,-41.95833333 173.75,-41.95 173.74166667,-41.95 173.73333333,-41.95 173.725,-41.95 173.725,-41.94166667 173.73333333,-41.94166667 173.73333333,-41.93333333 173.73333333,-41.925 173.74166667,-41.925 173.74166667,-41.93333333 173.75,-41.93333333 173.75,-41.94166667 173.75833333,-41.94166667 173.75833333,-41.95 173.75833333,-41.95833333 173.75833333,-41.96666667 173.75,-41.96666667 173.74166667,-41.96666667 173.73333333,-41.96666667</coordinates></LinearRing></outerBoundaryIs></Polygon><Polygon><outerBoundaryIs><LinearRing><coordinates>173.64166667000001,-41.95833333 173.64166667000001,-41.96666667 173.63333333,-41.96666667 173.625,-41.96666667 173.625,-41.95833333 173.63333333,-41.95833333 173.63333333,-41.95 173.64166667000001,-41.95 173.64166667000001,-41.95833333</coordinates></LinearRing></outerBoundaryIs></Polygon><Polygon><outerBoundaryIs><LinearRing><coordinates>173.68333333000001,-41.95833333 173.69166667,-41.95833333 173.69166667,-41.96666667 173.68333333000001,-41.96666667 173.68333333000001,-41.95833333</coordinates></LinearRing></outerBoundaryIs></Polygon><Polygon><outerBoundaryIs><LinearRing><coordinates>171.74166667,-41.95833333 171.75,-41.95833333 171.75,-41.96666667 171.74166667,-41.96666667 171.74166667,-41.95833333</coordinates></LinearRing></outerBoundaryIs></Polygon><Polygon><outerBoundaryIs><LinearRing><coordinates>173.11666667,-41.95833333 173.125,-41.95833333 173.125,-41.96666667 173.11666667,-41.96666667 173.11666667,-41.95833333</coordinates></LinearRing></outerBoundaryIs></Polygon><Polygon><outerBoundaryIs><LinearRing><coordinates>173.36666667,-41.98333333 173.36666667,-41.99166667 173.35833333,-41.99166667 173.35833333,-41.98333333 173.35,-41.98333333 173.35,-41.975 173.35,-41.96666667 173.35833333,-41.96666667 173.35833333,-41.975 173.36666667,-41.975 173.36666667,-41.96666667 173.375,-41.96666667 173.375,-41.95833333 173.38333333,-41.95833333 173.39166667000001,-41.95833333 173.39166667000001,-41.96666667 173.38333333,-41.96666667 173.38333333,-41.975 173.375,-41.975 173.375,-41.98333333 173.36666667,-41.98333333</coordinates></LinearRing></outerBoundaryIs></Polygon><Polygon><outerBoundaryIs><LinearRing><coordinates>172.76666667000001,-42.00833333 172.76666667000001,-42.01666667 172.75833333,-42.01666667 172.75,-42.01666667 172.75,-42.00833333 172.75833333,-42.00833333 172.75833333,-42.0 172.75833333,-41.99166667 172.75,-41.99166667 172.75,-41.98333333 172.74166667,-41.98333333 172.73333333,-41.98333333 172.73333333,-41.975 172.73333333,-41.96666667 172.73333333,-41.95833333 172.74166667,-41.95833333 172.75,-41.95833333 172.75833333,-41.95833333 172.76666667000001,-41.95833333 172.775,-41.95833333 172.775,-41.96666667 172.775,-41.975 172.76666667000001,-41.975 172.76666667000001,-41.98333333 172.76666667000001,-41.99166667 172.775,-41.99166667 172.775,-42.0 172.76666667000001,-42.0 172.76666667000001,-42.00833333</coordinates></LinearRing></outerBoundaryIs></Polygon><Polygon><outerBoundaryIs><LinearRing><coordinates>173.71666667,-41.95 173.725,-41.95 173.725,-41.95833333 173.71666667,-41.95833333 173.71666667,-41.95</coordinates></LinearRing></outerBoundaryIs></Polygon><Polygon><outerBoundaryIs><LinearRing><coordinates>173.60833333,-41.95 173.61666667,-41.95 173.61666667,-41.95833333 173.60833333,-41.95833333 173.60833333,-41.95</coordinates></LinearRing></outerBoundaryIs></Polygon><Polygon><outerBoundaryIs><LinearRing><coordinates>173.66666667000001,-41.95 173.675,-41.95 173.675,-41.95833333 173.66666667000001,-41.95833333 173.65833333,-41.95833333 173.65833333,-41.95 173.66666667000001,-41.95</coordinates></LinearRing></outerBoundaryIs></Polygon><Polygon><outerBoundaryIs><LinearRing><coordinates>173.35833333,-41.94166667 173.36666667,-41.94166667 173.36666667,-41.95 173.35833333,-41.95 173.35833333,-41.94166667</coordinates></LinearRing></outerBoundaryIs></Polygon><Polygon><outerBoundaryIs><LinearRing><coordinates>172.81666667,-41.94166667 172.825,-41.94166667 172.825,-41.95 172.81666667,-41.95 172.80833333000001,-41.95 172.80833333000001,-41.94166667 172.81666667,-41.94166667</coordinates></LinearRing></outerBoundaryIs></Polygon><Polygon><outerBoundaryIs><LinearRing><coordinates>173.70833333,-41.95 173.70833333,-41.95833333 173.7,-41.95833333 173.7,-41.95 173.7,-41.94166667 173.7,-41.93333333 173.69166667,-41.93333333 173.69166667,-41.925 173.7,-41.925 173.70833333,-41.925 173.71666667,-41.925 173.71666667,-41.93333333 173.70833333,-41.93333333 173.70833333,-41.94166667 173.70833333,-41.95</coordinates></LinearRing></outerBoundaryIs></Polygon><Polygon><outerBoundaryIs><LinearRing><coordinates>172.46666667,-41.81666667 172.475,-41.81666667 172.475,-41.825 172.46666667,-41.825 172.45833333,-41.825 172.45833333,-41.81666667 172.46666667,-41.81666667</coordinates></LinearRing></outerBoundaryIs></Polygon><Polygon><outerBoundaryIs><LinearRing><coordinates>172.78333333,-41.81666667 172.79166667000001,-41.81666667 172.79166667000001,-41.825 172.78333333,-41.825 172.78333333,-41.81666667</coordinates></LinearRing></outerBoundaryIs></Polygon><Polygon><outerBoundaryIs><LinearRing><coordinates>171.71666667,-41.78333333 171.725,-41.78333333 171.725,-41.79166667 171.71666667,-41.79166667 171.71666667,-41.78333333</coordinates></LinearRing></outerBoundaryIs></Polygon><Polygon><outerBoundaryIs><LinearRing><coordinates>172.35,-41.78333333 172.35833333,-41.78333333 172.35833333,-41.79166667 172.35,-41.79166667 172.35,-41.78333333</coordinates></LinearRing></outerBoundaryIs></Polygon><Polygon><outerBoundaryIs><LinearRing><coordinates>172.675,-41.78333333 172.68333333000001,-41.78333333 172.68333333000001,-41.79166667 172.675,-41.79166667 172.675,-41.78333333</coordinates></LinearRing></outerBoundaryIs></Polygon><Polygon><outerBoundaryIs><LinearRing><coordinates>173.275,-41.79166667 173.28333333,-41.79166667 173.29166667000001,-41.79166667 173.3,-41.79166667 173.3,-41.8 173.29166667000001,-41.8 173.28333333,-41.8 173.275,-41.8 173.275,-41.79166667</coordinates></LinearRing></outerBoundaryIs></Polygon><Polygon><outerBoundaryIs><LinearRing><coordinates>172.825,-41.84166667 172.825,-41.85 172.81666667,-41.85 172.81666667,-41.85833333 172.81666667,-41.86666667 172.80833333000001,-41.86666667 172.80833333000001,-41.875 172.80833333000001,-41.88333333 172.80833333000001,-41.89166667 172.8,-41.89166667 172.8,-41.9 172.79166667000001,-41.9 172.79166667000001,-41.90833333 172.78333333,-41.90833333 172.775,-41.90833333 172.76666667000001,-41.90833333 172.76666667000001,-41.9 172.75833333,-41.9 172.75,-41.9 172.75,-41.89166667 172.75833333,-41.89166667 172.76666667000001,-41.89166667 172.775,-41.89166667 172.78333333,-41.89166667 172.79166667000001,-41.89166667 172.79166667000001,-41.88333333 172.79166667000001,-41.875 172.79166667000001,-41.86666667 172.78333333,-41.86666667 172.78333333,-41.85833333 172.79166667000001,-41.85833333 172.8,-41.85833333 172.8,-41.85 172.79166667000001,-41.85 172.78333333,-41.85 172.775,-41.85 172.775,-41.85833333 172.76666667000001,-41.85833333 172.75833333,-41.85833333 172.75833333,-41.86666667 172.75,-41.86666667 172.74166667,-41.86666667 172.74166667,-41.85833333 172.73333333,-41.85833333 172.73333333,-41.85 172.73333333,-41.84166667 172.74166667,-41.84166667 172.75,-41.84166667 172.75,-41.83333333 172.74166667,-41.83333333 172.74166667,-41.825 172.75,-41.825 172.75,-41.81666667 172.75833333,-41.81666667 172.75833333,-41.825 172.76666667000001,-41.825 172.76666667000001,-41.81666667 172.775,-41.81666667 172.775,-41.825 172.78333333,-41.825 172.78333333,-41.83333333 172.79166667000001,-41.83333333 172.8,-41.83333333 172.80833333000001,-41.83333333 172.80833333000001,-41.825 172.81666667,-41.825 172.825,-41.825 172.825,-41.83333333 172.83333333,-41.83333333 172.83333333,-41.84166667 172.825,-41.84166667</coordinates></LinearRing></outerBoundaryIs><innerBoundaryIs><LinearRing><coordinates>172.81666667,-41.85 172.81666667,-41.84166667 172.80833333000001,-41.84166667 172.80833333000001,-41.85 172.81666667,-41.85</coordinates></LinearRing></innerBoundaryIs></Polygon><Polygon><outerBoundaryIs><LinearRing><coordinates>172.91666667000001,-41.83333333 172.91666667000001,-41.84166667 172.90833333,-41.84166667 172.90833333,-41.85 172.90833333,-41.85833333 172.90833333,-41.86666667 172.9,-41.86666667 172.89166667000001,-41.86666667 172.89166667000001,-41.875 172.88333333,-41.875 172.875,-41.875 172.875,-41.88333333 172.88333333,-41.88333333 172.89166667000001,-41.88333333 172.9,-41.88333333 172.9,-41.875 172.90833333,-41.875 172.90833333,-41.88333333 172.90833333,-41.89166667 172.9,-41.89166667 172.9,-41.9 172.9,-41.90833333 172.89166667000001,-41.90833333 172.89166667000001,-41.91666667 172.89166667000001,-41.925 172.89166667000001,-41.93333333 172.88333333,-41.93333333 172.88333333,-41.94166667 172.89166667000001,-41.94166667 172.89166667000001,-41.95 172.88333333,-41.95 172.875,-41.95 172.86666667,-41.95 172.86666667,-41.95833333 172.85833333,-41.95833333 172.85,-41.95833333 172.84166667,-41.95833333 172.84166667,-41.96666667 172.84166667,-41.975 172.84166667,-41.98333333 172.83333333,-41.98333333 172.825,-41.98333333 172.825,-41.99166667 172.81666667,-41.99166667 172.80833333000001,-41.99166667 172.80833333000001,-41.98333333 172.81666667,-41.98333333 172.81666667,-41.975 172.81666667,-41.96666667 172.80833333000001,-41.96666667 172.80833333000001,-41.975 172.8,-41.975 172.8,-41.98333333 172.79166667000001,-41.98333333 172.79166667000001,-41.975 172.78333333,-41.975 172.78333333,-41.96666667 172.79166667000001,-41.96666667 172.79166667000001,-41.95833333 172.8,-41.95833333 172.8,-41.95 172.80833333000001,-41.95 172.80833333000001,-41.95833333 172.81666667,-41.95833333 172.825,-41.95833333 172.825,-41.95 172.83333333,-41.95 172.83333333,-41.94166667 172.83333333,-41.93333333 172.825,-41.93333333 172.825,-41.925 172.81666667,-41.925 172.81666667,-41.91666667 172.825,-41.91666667 172.825,-41.90833333 172.81666667,-41.90833333 172.81666667,-41.9 172.81666667,-41.89166667 172.825,-41.89166667 172.825,-41.88333333 172.825,-41.875 172.83333333,-41.875 172.83333333,-41.86666667 172.84166667,-41.86666667 172.84166667,-41.85833333 172.85,-41.85833333 172.85,-41.85 172.85,-41.84166667 172.85833333,-41.84166667 172.85833333,-41.83333333 172.85833333,-41.825 172.85833333,-41.81666667 172.86666667,-41.81666667 172.875,-41.81666667 172.875,-41.80833333 172.88333333,-41.80833333 172.88333333,-41.8 172.89166667000001,-41.8 172.9,-41.8 172.9,-41.79166667 172.90833333,-41.79166667 172.91666667000001,-41.79166667 172.925,-41.79166667 172.93333333000001,-41.79166667 172.93333333000001,-41.8 172.925,-41.8 172.925,-41.80833333 172.91666667000001,-41.80833333 172.91666667000001,-41.81666667 172.91666667000001,-41.825 172.91666667000001,-41.83333333</coordinates></LinearRing></outerBoundaryIs><innerBoundaryIs><LinearRing><coordinates>172.875,-41.875 172.875,-41.86666667 172.86666667,-41.86666667 172.85833333,-41.86666667 172.85833333,-41.875 172.86666667,-41.875 172.875,-41.875</coordinates></LinearRing></innerBoundaryIs><innerBoundaryIs><LinearRing><coordinates>172.89166667000001,-41.90833333 172.89166667000001,-41.9 172.88333333,-41.9 172.88333333,-41.90833333 172.89166667000001,-41.90833333</coordinates></LinearRing></innerBoundaryIs><innerBoundaryIs><LinearRing><coordinates>172.84166667,-41.89166667 172.85,-41.89166667 172.85,-41.9 172.85833333,-41.9 172.86666667,-41.9 172.86666667,-41.90833333 172.85833333,-41.90833333 172.85833333,-41.91666667 172.86666667,-41.91666667 172.875,-41.91666667 172.875,-41.90833333 172.875,-41.9 172.875,-41.89166667 172.86666667,-41.89166667 172.85833333,-41.89166667 172.85833333,-41.88333333 172.85,-41.88333333 172.85,-41.875 172.84166667,-41.875 172.84166667,-41.88333333 172.84166667,-41.89166667</coordinates></LinearRing></innerBoundaryIs><innerBoundaryIs><LinearRing><coordinates>172.85833333,-41.85 172.85833333,-41.85833333 172.86666667,-41.85833333 172.86666667,-41.85 172.85833333,-41.85</coordinates></LinearRing></innerBoundaryIs><innerBoundaryIs><LinearRing><coordinates>172.875,-41.85 172.875,-41.85833333 172.88333333,-41.85833333 172.88333333,-41.85 172.875,-41.85</coordinates></LinearRing></innerBoundaryIs><innerBoundaryIs><LinearRing><coordinates>172.88333333,-41.825 172.88333333,-41.83333333 172.89166667000001,-41.83333333 172.89166667000001,-41.825 172.88333333,-41.825</coordinates></LinearRing></innerBoundaryIs></Polygon><Polygon><outerBoundaryIs><LinearRing><coordinates>173.06666667,-41.85833333 173.06666667,-41.86666667 173.05833333000001,-41.86666667 173.05,-41.86666667 173.05,-41.85833333 173.05,-41.85 173.05833333000001,-41.85 173.06666667,-41.85 173.06666667,-41.84166667 173.06666667,-41.83333333 173.075,-41.83333333 173.08333333,-41.83333333 173.08333333,-41.84166667 173.09166667,-41.84166667 173.09166667,-41.85 173.08333333,-41.85 173.08333333,-41.85833333 173.075,-41.85833333 173.06666667,-41.85833333</coordinates></LinearRing></outerBoundaryIs></Polygon><Polygon><outerBoundaryIs><LinearRing><coordinates>173.65833333,-41.825 173.66666667000001,-41.825 173.66666667000001,-41.83333333 173.65833333,-41.83333333 173.65833333,-41.825</coordinates></LinearRing></outerBoundaryIs></Polygon><Polygon><outerBoundaryIs><LinearRing><coordinates>173.3,-41.825 173.30833333000001,-41.825 173.30833333000001,-41.83333333 173.3,-41.83333333 173.3,-41.825</coordinates></LinearRing></outerBoundaryIs></Polygon><Polygon><outerBoundaryIs><LinearRing><coordinates>172.48333333,-41.825 172.49166667,-41.825 172.49166667,-41.83333333 172.48333333,-41.83333333 172.475,-41.83333333 172.475,-41.825 172.48333333,-41.825</coordinates></LinearRing></outerBoundaryIs></Polygon><Polygon><outerBoundaryIs><LinearRing><coordinates>172.65833333,-41.825 172.66666667000001,-41.825 172.66666667000001,-41.83333333 172.65833333,-41.83333333 172.65833333,-41.825</coordinates></LinearRing></outerBoundaryIs></Polygon><Polygon><outerBoundaryIs><LinearRing><coordinates>173.65,-41.825 173.65,-41.83333333 173.64166667000001,-41.83333333 173.63333333,-41.83333333 173.63333333,-41.825 173.625,-41.825 173.625,-41.81666667 173.625,-41.80833333 173.63333333,-41.80833333 173.64166667000001,-41.80833333 173.64166667000001,-41.81666667 173.65,-41.81666667 173.65833333,-41.81666667 173.65833333,-41.825 173.65,-41.825</coordinates></LinearRing></outerBoundaryIs></Polygon><Polygon><outerBoundaryIs><LinearRing><coordinates>172.60833333,-42.10833333 172.61666667,-42.10833333 172.61666667,-42.11666667 172.60833333,-42.11666667 172.6,-42.11666667 172.6,-42.10833333 172.6,-42.1 172.59166667,-42.1 172.59166667,-42.09166667 172.6,-42.09166667 172.6,-42.08333333 172.6,-42.075 172.6,-42.06666667 172.59166667,-42.06666667 172.59166667,-42.05833333 172.59166667,-42.05 172.58333333,-42.05 172.58333333,-42.04166667 172.58333333,-42.03333333 172.59166667,-42.03333333 172.59166667,-42.025 172.58333333,-42.025 172.58333333,-42.01666667 172.58333333,-42.00833333 172.59166667,-42.00833333 172.6,-42.00833333 172.6,-42.0 172.59166667,-42.0 172.59166667,-41.99166667 172.59166667,-41.98333333 172.6,-41.98333333 172.6,-41.975 172.6,-41.96666667 172.60833333,-41.96666667 172.61666667,-41.96666667 172.61666667,-41.95833333 172.60833333,-41.95833333 172.60833333,-41.95 172.6,-41.95 172.6,-41.95833333 172.59166667,-41.95833333 172.58333333,-41.95833333 172.575,-41.95833333 172.575,-41.96666667 172.56666667,-41.96666667 172.56666667,-41.975 172.56666667,-41.98333333 172.56666667,-41.99166667 172.575,-41.99166667 172.575,-42.0 172.56666667,-42.0 172.56666667,-42.00833333 172.55833333000001,-42.00833333 172.55833333000001,-42.01666667 172.56666667,-42.01666667 172.56666667,-42.025 172.56666667,-42.03333333 172.55833333000001,-42.03333333 172.55833333000
[truncated: 779,309 more chars]
