# Supplementary material for: Species conservation profiles of a random sample of world spiders II: Gnaphosidae to Nemesiidae
Source: Biodivers Data J. 2018 Jun 29;(6):e26203. doi: 10.3897/BDJ.6.e26203 (PMC6065607; doi:10.3897/BDJ.6.e26203)
Supplement: Supplementary material 44 — Distribution of Mosu huogou Miller, Griswold & Yin, 2009 [file bdj-06-e26203-s044.kml]

<?xml version="1.0" encoding="UTF-8"?>
<kml xmlns="http://earth.google.com/kml/2.2">
<Document>
<name></name>
<description><![CDATA[]]></description>

<Style id="1">
<LineStyle>
<width>1</width>
<color>ff0000ff</color>
</LineStyle>
<PolyStyle>
<fill>0</fill>
</PolyStyle>
</Style>

<Placemark>
<name>R Polygon</name>
<description><![CDATA[]]></description>
<styleUrl>#1</styleUrl>
<visibility>1</visibility>
<MultiGeometry>
<Polygon>
<outerBoundaryIs>
<LinearRing>
<coordinates>
98.27,27.78
98.2763423919657,27.7797986676472
98.2826592453574,27.7791954812831
98.288925124436,27.7781928697263
98.2951147987181,27.7767948701396
98.3012033445698,27.7750071117741
98.307166245566,27.7728367933016
98.3129794912089,27.7702926538287
98.31861967361,27.767384937707
98.3240640817456,27.7641253532831
98.3292907929055,27.7605270257531
98.3342787609686,27.7566044443119
98.3390079011482,27.7523734038105
98.3434591708658,27.7478509411557
98.3476146464292,27.7430552667085
98.351457595205,27.7380056909571
98.3549725429949,27.732722546761
98.3581453363447,27.7272271074773
98.3609631995354,27.7215415013002
98.3634147860265,27.7156886221592
98.3654902241444,27.7096920375328
98.3671811568323,27.7035758935509
98.3684807753012,27.6973648177667
98.3693838464461,27.6910838199901
98.3698867339183,27.6847581915824
98.3699874127674,27.6784134036165
98.3696854775952,27.6720750043143
98.3689821441881,27.6657685161727
98.3678802446215,27.6595193331935
98.366384215856,27.653352618631
98.3645000818715,27.6472932036683
98.3622354294105,27.6413654874307
98.3595993774291,27.6355933387394
98.3566025403784,27.63
98.3532569854635,27.6246079936134
98.3495761840531,27.6194390312862
98.3455749574354,27.6145139266055
98.3412694171379,27.6098525112294
98.3366769000516,27.6054735550324
98.3318158986221,27.6013946905257
98.3267059863863,27.597632341857
98.3213677391573,27.5942016586765
98.3158226521727,27.5911164551345
98.3100930535407,27.5883891542568
98.3042020143326,27.5860307379214
98.2981732556841,27.5840507026385
98.2920310532786,27.5824570213115
98.2858001395973,27.5812561111324
98.2795056043304,27.5804528077427
98.2731727933498,27.5800503457617
98.2668272066502,27.5800503457617
98.2604943956696,27.5804528077427
98.2541998604027,27.5812561111324
98.2479689467213,27.5824570213115
98.2418267443159,27.5840507026385
98.2357979856674,27.5860307379214
98.2299069464593,27.5883891542568
98.2241773478273,27.5911164551345
98.2186322608427,27.5942016586765
98.2132940136137,27.597632341857
98.2081841013779,27.6013946905257
98.2033230999484,27.6054735550324
98.1987305828621,27.6098525112294
98.1944250425646,27.6145139266055
98.1904238159469,27.6194390312862
98.1867430145365,27.6246079936134
98.1833974596215,27.63
98.1804006225709,27.6355933387394
98.1777645705895,27.6413654874307
98.1754999181285,27.6472932036683
98.173615784144,27.653352618631
98.1721197553785,27.6595193331935
98.1710178558119,27.6657685161727
98.1703145224048,27.6720750043143
98.1700125872326,27.6784134036165
98.1701132660817,27.6847581915824
98.1706161535539,27.6910838199901
98.1715192246988,27.6973648177667
98.1728188431676,27.7035758935509
98.1745097758556,27.7096920375328
98.1765852139735,27.7156886221592
98.1790368004645,27.7215415013002
98.1818546636552,27.7272271074773
98.185027457005,27.732722546761
98.188542404795,27.7380056909571
98.1923853535708,27.7430552667085
98.1965408291342,27.7478509411557
98.2009920988518,27.7523734038105
98.2057212390313,27.7566044443119
98.2107092070945,27.7605270257531
98.2159359182544,27.7641253532831
98.2213803263899,27.767384937707
98.2270205087911,27.7702926538287
98.232833754434,27.7728367933016
98.2387966554301,27.7750071117741
98.2448852012819,27.7767948701396
98.251074875564,27.7781928697263
98.2573407546426,27.7791954812831
98.2636576080343,27.7797986676472
98.27,27.78
</coordinates>
</LinearRing>
</outerBoundaryIs>
</Polygon>
</MultiGeometry>
</Placemark>
</Document>
</kml>
