# Supplementary material for: Species conservation profiles of a random sample of world spiders II: Gnaphosidae to Nemesiidae
Source: Biodivers Data J. 2018 Jun 29;(6):e26203. doi: 10.3897/BDJ.6.e26203 (PMC6065607; doi:10.3897/BDJ.6.e26203)
Supplement: Supplementary material 45 — Distribution of Calisoga sacra Chamberlin, 1937 [file bdj-06-e26203-s045.kml]

<?xml version="1.0" encoding="UTF-8"?>
<kml xmlns="http://earth.google.com/kml/2.2">
<Document>
<name></name>
<description><![CDATA[]]></description>

<Style id="1">
<LineStyle>
<width>1</width>
<color>ff0000ff</color>
</LineStyle>
<PolyStyle>
<fill>0</fill>
</PolyStyle>
</Style>

<Placemark>
<name>R Polygon</name>
<description><![CDATA[]]></description>
<styleUrl>#1</styleUrl>
<visibility>1</visibility>
<MultiGeometry>
<Polygon>
<outerBoundaryIs>
<LinearRing>
<coordinates>
-121.49,38.65
-121.483657608034,38.6497986676472
-121.477340754643,38.6491954812831
-121.471074875564,38.6481928697263
-121.464885201282,38.6467948701396
-121.45879665543,38.6450071117741
-121.452833754434,38.6428367933016
-121.447020508791,38.6402926538287
-121.44138032639,38.637384937707
-121.435935918254,38.6341253532831
-121.430709207095,38.6305270257531
-121.425721239031,38.6266044443119
-121.420992098852,38.6223734038105
-121.416540829134,38.6178509411557
-121.412385353571,38.6130552667085
-121.408542404795,38.6080056909571
-121.405027457005,38.6027225467611
-121.401854663655,38.5972271074773
-121.399036800465,38.5915415013002
-121.396585213973,38.5856886221592
-121.394509775856,38.5796920375328
-121.392818843168,38.5735758935509
-121.391519224699,38.5673648177667
-121.390616153554,38.5610838199901
-121.390113266082,38.5547581915824
-121.390012587233,38.5484134036165
-121.390314522405,38.5420750043143
-121.391017855812,38.5357685161727
-121.392119755379,38.5295193331935
-121.393615784144,38.523352618631
-121.395499918129,38.5172932036683
-121.39776457059,38.5113654874307
-121.400400622571,38.5055933387394
-121.403397459622,38.5
-121.406743014537,38.4946079936134
-121.410423815947,38.4894390312862
-121.414425042565,38.4845139266055
-121.418730582862,38.4798525112294
-121.423323099948,38.4754735550324
-121.428184101378,38.4713946905257
-121.433294013614,38.467632341857
-121.438632260843,38.4642016586765
-121.444177347827,38.4611164551345
-121.449906946459,38.4583891542568
-121.455797985667,38.4560307379214
-121.461826744316,38.4540507026385
-121.467968946721,38.4524570213115
-121.474199860403,38.4512561111324
-121.48049439567,38.4504528077427
-121.48682720665,38.4500503457617
-121.49317279335,38.4500503457617
-121.49950560433,38.4504528077427
-121.505800139597,38.4512561111324
-121.512031053279,38.4524570213115
-121.518173255684,38.4540507026385
-121.524202014333,38.4560307379214
-121.530093053541,38.4583891542568
-121.535822652173,38.4611164551345
-121.541367739157,38.4642016586765
-121.546705986386,38.467632341857
-121.551815898622,38.4713946905257
-121.556676900052,38.4754735550324
-121.561269417138,38.4798525112294
-121.565574957435,38.4845139266055
-121.569576184053,38.4894390312862
-121.573256985463,38.4946079936134
-121.576602540378,38.5
-121.579599377429,38.5055933387394
-121.58223542941,38.5113654874307
-121.584500081871,38.5172932036683
-121.586384215856,38.523352618631
-121.587880244621,38.5295193331935
-121.588982144188,38.5357685161727
-121.589685477595,38.5420750043143
-121.589987412767,38.5484134036165
-121.589886733918,38.5547581915824
-121.589383846446,38.5610838199901
-121.588480775301,38.5673648177667
-121.587181156832,38.5735758935509
-121.585490224144,38.5796920375328
-121.583414786027,38.5856886221592
-121.580963199535,38.5915415013002
-121.578145336345,38.5972271074773
-121.574972542995,38.6027225467611
-121.571457595205,38.6080056909571
-121.567614646429,38.6130552667085
-121.563459170866,38.6178509411557
-121.559007901148,38.6223734038105
-121.554278760969,38.6266044443119
-121.549290792905,38.6305270257531
-121.544064081746,38.6341253532831
-121.53861967361,38.637384937707
-121.532979491209,38.6402926538287
-121.527166245566,38.6428367933016
-121.52120334457,38.6450071117741
-121.515114798718,38.6467948701396
-121.508925124436,38.6481928697263
-121.502659245357,38.6491954812831
-121.496342391966,38.6497986676472
-121.49,38.65
</coordinates>
</LinearRing>
</outerBoundaryIs>
</Polygon>
</MultiGeometry>
</Placemark>
</Document>
</kml>
